# Supplementary material for: Large-scale investigation for antimicrobial activity reveals newly-identified defensive species across the healthy skin microbiome
Source: Nat Commun. 2026 May 25;17:6806. doi: 10.1038/s41467-026-73524-z (PMC13385363; doi:10.1038/s41467-026-73524-z)
Supplement: Supplementary file 3 — Supplementary Dataset 1 [file 41467_2026_73524_MOESM3_ESM.xlsx]

## Sheet: Supplementary Dataset 1
Supplementary Dataset 1: Summary statistics for participants providing skin microbiome samples
	Female	Male	No response	All participants
Total	22	11	1	34
White	13	6	1	20
Hispanic or Latino	4	2		6
Asian	3	2		5
Asian, White	1	0		1
Black or African-American	1	0		1
Other	0	1		1
Age Range	20-62	20-45		20-62
Median Age	25.5	25.5		25.5
