# Supplementary material for: Large-scale investigation for antimicrobial activity reveals newly-identified defensive species across the healthy skin microbiome
Source: Nat Commun. 2026 May 25;17:6806. doi: 10.1038/s41467-026-73524-z (PMC13385363; doi:10.1038/s41467-026-73524-z)
Supplement: Supplementary file 4 — Supplementary Dataset 2 [file 41467_2026_73524_MOESM4_ESM.xlsx]

## Sheet: Supplementary Dataset 2
Supplementary Dataset 2: Overview of the isolate collection
Strain ID	Other ID	Genome accession	Host ID	Host category	Body site	Bioassay data available (Y/N)	Genome sequenced (Y/N)	Representative following 99% ANI dereplication	Genus	Species	GTDB R202 Taxonomy	Initial isolation date	Isolation media	Pure culture media	Genome size	N50	Number of contigs	CheckM2 completeness	CheckM2 contamination	NewGenome
LK1001	p3-SID1397	NA	KHID128	Healthy Skin	Alar crease	N	N	N	Micrococcus			2019-09-16	BD	BHI + Tween	NA	NA	NA	NA	NA	N
LK1003	p3-SID1426	NA	KHID132	Healthy Skin	Volar forearm	Y	N	N	Staphylococcus	cohnii		2019-09-16	B	BHI + Tween	NA	NA	NA	NA	NA	N
LK1004	p3-SID1453	NA	KHID141	Healthy Skin	Antecubital fossa	Y	N	N	Micrococcus	luteus		2019-09-16	BD	BHI + Tween	NA	NA	NA	NA	NA	N
LK1005	p3-SID1398	NA	KHID128	Healthy Skin	Alar crease	Y	N	N	Micrococcus	luteus		2019-09-16	BD	BHI + Tween	NA	NA	NA	NA	NA	N
LK1010	p3-SID1336	NA	KHID125	Healthy Skin	Antecubital fossa	N	N	N	Micrococcus			2019-09-16	B	BHI + Tween	NA	NA	NA	NA	NA	N
LK1011	p3-SID1419	NA	KHID127	Healthy Skin	Toe web space	Y	N	N	Micrococcus	luteus		2019-09-16	BT	BHI + Tween	NA	NA	NA	NA	NA	N
LK1013	p3-SID1386	NA	KHID143	Healthy Skin	Toe web space	Y	N	N	Micrococcus	luteus		2019-09-16	BT	BHI + Tween	NA	NA	NA	NA	NA	N
LK1016	p3-SID1403	NA	KHID125	Healthy Skin	Antecubital fossa	N	N	N	Micrococcus			2019-09-16	BD	BHI + Tween	NA	NA	NA	NA	NA	N
LK1020	p3-SID1404	NA	KHID125	Healthy Skin	Antecubital fossa	N	N	N	Micrococcus			2019-09-16	BD	BHI + Tween	NA	NA	NA	NA	NA	N
LK1023	p3-SID1368	NA	KHID144	Healthy Skin	Alar crease	N	N	N	Micrococcus			2019-09-16	B	BHI + Tween	NA	NA	NA	NA	NA	N
LK1028	p3-SID1360	NA	KHID144	Healthy Skin	Alar crease	N	N	N	Micrococcus			2019-09-16	B	BHI + Tween	NA	NA	NA	NA	NA	N
LK1029	p3-SID1405	NA	KHID125	Healthy Skin	Antecubital fossa	N	N	N	Micrococcus			2019-09-16	B	BHI + Tween	NA	NA	NA	NA	NA	N
LK1032	p3-SID1132	NA	KHID106	Healthy Skin	Occiput	N	N	N				2019-09-19	B	BHI + Tween	NA	NA	NA	NA	NA	N
LK1033	p3-SID1372	NA	KHID144	Healthy Skin	Alar crease	N	N	N				2019-09-16	B	BHI + Tween	NA	NA	NA	NA	NA	N
LK1035	p3-SID1375	NA	KHID144	Healthy Skin	Alar crease	N	N	N				2019-09-16	B	BHI + Tween	NA	NA	NA	NA	NA	N
LK1037	p3-SID1847	NA	KHID133	Healthy Skin	Antecubital fossa	N	N	N	Micrococcus			2019-09-17	B	BHI + Tween	NA	NA	NA	NA	NA	N
LK1038	p3-SID1890	NA	KHID132	Healthy Skin	Volar forearm	N	N	N	Micrococcus			2019-09-17	B	BHI + Tween	NA	NA	NA	NA	NA	N
LK1039	p3-SID770	NA	KHID77	Healthy Skin	Back	N	N	N	Micrococcus			2019-07-29	BL	BHI + Tween	NA	NA	NA	NA	NA	N
LK1040	p3-SID1864	NA	KHID130	Healthy Skin	Occiput	N	N	N	Micrococcus			2019-09-17	B	BHI + Tween	NA	NA	NA	NA	NA	N
LK1042	p3-SID1841	NA	KHID132	Healthy Skin	Volar forearm	N	N	N	Micrococcus			2019-09-17	BD	BHI + Tween	NA	NA	NA	NA	NA	N
LK1043	p3-SID1909	NA	KHID148	Healthy Skin	Volar forearm	N	N	N	Micrococcus			2019-09-17	BD	BHI + Tween	NA	NA	NA	NA	NA	N
LK1044	p3-SID1862	NA	KHID130	Healthy Skin	Occiput	N	N	N	Micrococcus			2019-09-17	B	BHI + Tween	NA	NA	NA	NA	NA	N
LK1047	p3-SID1906	NA	KHID148	Healthy Skin	Volar forearm	N	N	N	Micrococcus			2019-09-17	BD	BHI + Tween	NA	NA	NA	NA	NA	N
LK1052	p3-SID1842	NA	KHID132	Healthy Skin	Volar forearm	N	N	N	Micrococcus			2019-09-17	BD	BHI + Tween	NA	NA	NA	NA	NA	N
LK1057	p3-SID1840	NA	KHID132	Healthy Skin	Volar forearm	N	N	N	Micrococcus			2019-09-17	BD	BHI + Tween	NA	NA	NA	NA	NA	N
LK1058	p3-SID1896	NA	KHID147	Healthy Skin	Back	N	N	N	Micrococcus			2019-09-17	BT	BHI + Tween	NA	NA	NA	NA	NA	N
LK1060	p3-SID1341	NA	KHID143	Healthy Skin	Toe web space	Y	N	N	Kocuria			2019-09-16	B	BHI + Tween	NA	NA	NA	NA	NA	N
LK1061	p3-SID1849	NA	KHID133	Healthy Skin	Antecubital fossa	N	N	N	Micrococcus			2019-09-17	BT	BHI + Tween	NA	NA	NA	NA	NA	N
LK1062	p3-SID1845	NA	KHID133	Healthy Skin	Antecubital fossa	N	N	N	Micrococcus			2019-09-17	B	BHI + Tween	NA	NA	NA	NA	NA	N
LK1063	p3-SID1899	NA	KHID147	Healthy Skin	Back	Y	N	N	Dietzia	papillomatosis		2019-09-17	B	BHI + Tween	NA	NA	NA	NA	NA	N
LK1064	p3-SID1885	NA	KHID131	Healthy Skin	Back	N	N	N	Micrococcus			2019-09-17	BD	BHI + Tween	NA	NA	NA	NA	NA	N
LK1065	p3-SID1892	NA	KHID132	Healthy Skin	Volar forearm	N	N	N	Micrococcus			2019-09-17	BT	BHI + Tween	NA	NA	NA	NA	NA	N
LK1066	p3-SID1850	NA	KHID133	Healthy Skin	Antecubital fossa	N	N	N	Micrococcus			2019-09-17	BD	BHI + Tween	NA	NA	NA	NA	NA	N
LK1067	p3-SID1874	NA	KHID131	Healthy Skin	Back	N	N	N	Micrococcus			2019-09-17	B	BHI + Tween	NA	NA	NA	NA	NA	N
LK1068	p3-SID1883	NA	KHID131	Healthy Skin	Back	N	N	N	Micrococcus			2019-09-17	BD	BHI + Tween	NA	NA	NA	NA	NA	N
LK1069	p3-SID1846	NA	KHID133	Healthy Skin	Antecubital fossa	N	N	N	Micrococcus			2019-09-17	B	BHI + Tween	NA	NA	NA	NA	NA	N
LK1071	p3-SID1364	NA	KHID144	Healthy Skin	Alar crease	N	N	N				2019-09-16	B	BHI + Tween	NA	NA	NA	NA	NA	N
LK1074	p3-SID1848	NA	KHID133	Healthy Skin	Antecubital fossa	N	N	N	Micrococcus			2019-09-17	BT	BHI + Tween	NA	NA	NA	NA	NA	N
LK1076	p3-SID1638	NA	KHID136	Healthy Skin	Alar crease	Y	N	N	Micrococcus	luteus		2019-09-17	BD	BHI + Tween	NA	NA	NA	NA	NA	N
LK1084	p3-SID1564	NA	KHID140	Healthy Skin	Volar forearm	Y	N	N	Corynebacterium	mucifaciens		2019-09-17	B	BHI + Tween	NA	NA	NA	NA	NA	N
LK1087	p3-SID1567	NA	KHID140	Healthy Skin	Volar forearm	N	N	N				2019-09-17	B	BHI + Tween	NA	NA	NA	NA	NA	N
LK1088	p3-SID1579	NA	KHID130	Healthy Skin	Occiput	N	N	N	Micrococcus			2019-09-17	BD	BHI + Tween	NA	NA	NA	NA	NA	N
LK1089	p3-SID1580	NA	KHID130	Healthy Skin	Occiput	N	N	N	Micrococcus			2019-09-17	BD	BHI + Tween	NA	NA	NA	NA	NA	N
LK1097	p3-SID1617	NA	KHID157	Healthy Skin	Antecubital fossa	N	N	N				2019-09-17	BD	BHI + Tween	NA	NA	NA	NA	NA	N
LK1100	p3-SID1551	NA	KHID154	Healthy Skin	Occiput	N	N	N				2019-09-17	BD	BHI + Tween	NA	NA	NA	NA	NA	N
LK1101	p3-SID1555	NA	KHID140	Healthy Skin	Volar forearm	N	N	N				2019-09-17	BT	BHI + Tween	NA	NA	NA	NA	NA	N
LK1103	p3-SID1470	NA	KHID124	Healthy Skin	Volar forearm	Y	N	N	Micrococcus	luteus		2019-09-16	B	BHI + Tween	NA	NA	NA	NA	NA	N
LK1107	p3-SID1475	NA	KHID124	Healthy Skin	Volar forearm	N	N	N	Micrococcus			2019-09-16	B	BHI + Tween	NA	NA	NA	NA	NA	N
LK1109	p3-SID1591	NA	KHID158	Healthy Skin	Umbilicus	N	N	N				2019-09-17	BT	BHI + Tween	NA	NA	NA	NA	NA	N
LK1111	p3-SID1595	NA	KHID151	Healthy Skin	Toe web space	N	N	N	Micrococcus			2019-09-17	BT	BHI + Tween	NA	NA	NA	NA	NA	N
LK1114	p3-SID1910	NA	KHID148	Healthy Skin	Volar forearm	N	N	N				2019-09-17	BD	BHI + Tween	NA	NA	NA	NA	NA	N
LK1115	p3-SID1448	NA	KHID141	Healthy Skin	Antecubital fossa	N	N	N				2019-09-16	BT	BHI + Tween	NA	NA	NA	NA	NA	N
LK1119	p3-SID1454	NA	KHID124	Healthy Skin	Volar forearm	N	N	N	Micrococcus			2019-09-16	BD	BHI + Tween	NA	NA	NA	NA	NA	N
LK1122	p3-SID1457	NA	KHID124	Healthy Skin	Volar forearm	N	N	N	Micrococcus			2019-09-16	BD	BHI + Tween	NA	NA	NA	NA	NA	N
LK1123	p3-SID1458	NA	KHID124	Healthy Skin	Volar forearm	N	N	N				2019-09-16	BD	BHI + Tween	NA	NA	NA	NA	NA	N
LK1124	p3-SID1459	NA	KHID124	Healthy Skin	Volar forearm	N	N	N	Micrococcus			2019-09-16	BD	BHI + Tween	NA	NA	NA	NA	NA	N
LK1125	p3-SID1461	NA	KHID124	Healthy Skin	Volar forearm	N	N	N	Micrococcus			2019-09-16	BD	BHI + Tween	NA	NA	NA	NA	NA	N
LK1126	p3-SID1462	NA	KHID124	Healthy Skin	Volar forearm	N	N	N				2019-09-16	BD	BHI + Tween	NA	NA	NA	NA	NA	N
LK1129	p3-SID1510	NA	KHID140	Healthy Skin	Volar forearm	N	N	N				2019-09-17	BD	BHI + Tween	NA	NA	NA	NA	NA	N
LK1130	p3-SID1513	NA	KHID140	Healthy Skin	Volar forearm	N	N	N				2019-09-17	BD	BHI + Tween	NA	NA	NA	NA	NA	N
LK1131	p3-SID1506	NA	KHID156	Healthy Skin	Volar forearm	N	N	N	Micrococcus			2019-09-17	B	BHI + Tween	NA	NA	NA	NA	NA	N
LK1132	p3-SID1502	NA	KHID156	Healthy Skin	Volar forearm	N	N	N				2019-09-17	BT	BHI + Tween	NA	NA	NA	NA	NA	N
LK1133	p3-SID1523	NA	KHID122	Healthy Skin	Occiput	N	N	N	Micrococcus			2019-09-17	BT	BHI + Tween	NA	NA	NA	NA	NA	N
LK1135	p3-SID1571	NA	KHID122	Healthy Skin	Occiput	N	N	N				2019-09-17	BD	BHI + Tween	NA	NA	NA	NA	NA	N
LK1141	p3-SID1469	NA	KHID124	Healthy Skin	Volar forearm	N	N	N	Micrococcus			2019-09-16	B	BHI + Tween	NA	NA	NA	NA	NA	N
LK1142	p3-SID1588	NA	KHID130	Healthy Skin	Occiput	N	N	N				2019-09-17	BD	BHI + Tween	NA	NA	NA	NA	NA	N
LK1143	p3-SID1574	NA	KHID123	Healthy Skin	Back	N	N	N				2019-09-17	B	BHI + Tween	NA	NA	NA	NA	NA	N
LK1144	p3-SID1575	NA	KHID123	Healthy Skin	Back	N	N	N	Micrococcus			2019-09-17	B	BHI + Tween	NA	NA	NA	NA	NA	N
LK1146	p3-SID1577	NA	KHID123	Healthy Skin	Back	N	N	N				2019-09-17	BT	BHI + Tween	NA	NA	NA	NA	NA	N
LK1148	p3-SID1556	NA	KHID140	Healthy Skin	Volar forearm	N	N	N	Micrococcus			2019-09-17	BT	BHI + Tween	NA	NA	NA	NA	NA	N
LK1149	p3-SID1557	NA	KHID140	Healthy Skin	Volar forearm	N	N	N				2019-09-17	BT	BHI + Tween	NA	NA	NA	NA	NA	N
LK1150	p3-SID1563	NA	KHID138	Healthy Skin	Occiput	N	N	N				2019-09-17	BT	BHI + Tween	NA	NA	NA	NA	NA	N
LK1151	p3-SID1476	NA	KHID123	Healthy Skin	Back	N	N	N	Micrococcus			2019-09-16	BD	BHI + Tween	NA	NA	NA	NA	NA	N
LK1152	p3-SID1477	NA	KHID123	Healthy Skin	Back	N	N	N	Micrococcus			2019-09-16	BD	BHI + Tween	NA	NA	NA	NA	NA	N
LK1153	p3-SID1460	NA	KHID124	Healthy Skin	Volar forearm	N	N	N				2019-09-16	BD	BHI + Tween	NA	NA	NA	NA	NA	N
LK1154	p3-SID1623	NA	KHID155	Healthy Skin	Back	N	N	N				2019-09-17	BD	BHI + Tween	NA	NA	NA	NA	NA	N
LK1155	p3-SID1479	NA	KHID123	Healthy Skin	Back	N	N	N	Micrococcus			2019-09-16	BD	BHI + Tween	NA	NA	NA	NA	NA	N
LK1156	p3-SID1584	NA	KHID130	Healthy Skin	Occiput	N	N	N	Bacillus			2019-09-17	BD	BHI + Tween	NA	NA	NA	NA	NA	N
LK1158	p3-SID1495	NA	KHID156	Healthy Skin	Volar forearm	N	N	N	Micrococcus			2019-09-17	BD	BHI + Tween	NA	NA	NA	NA	NA	N
LK1160	p3-SID1504	NA	KHID156	Healthy Skin	Volar forearm	N	N	N	Bacillus			2019-09-17	B	BHI + Tween	NA	NA	NA	NA	NA	N
LK1161	p3-SID1505	NA	KHID156	Healthy Skin	Volar forearm	N	N	N	Micrococcus			2019-09-17	B	BHI + Tween	NA	NA	NA	NA	NA	N
LK1162	p3-SID1503	NA	KHID156	Healthy Skin	Volar forearm	Y	N	N	Micrococcus	luteus		2019-09-17	BT	BHI + Tween	NA	NA	NA	NA	NA	N
LK1163	p3-SID1525	NA	KHID122	Healthy Skin	Occiput	N	N	N	Bacillus			2019-09-17	BT	BHI + Tween	NA	NA	NA	NA	NA	N
LK1164	p3-SID1465	NA	KHID124	Healthy Skin	Volar forearm	N	N	N	Micrococcus			2019-09-16	BT	BHI + Tween	NA	NA	NA	NA	NA	N
LK1165	p3-SID1467	NA	KHID124	Healthy Skin	Volar forearm	N	N	N	Micrococcus			2019-09-16	BT	BHI + Tween	NA	NA	NA	NA	NA	N
LK1166	p3-SID1468	NA	KHID124	Healthy Skin	Volar forearm	N	N	N	Micrococcus			2019-09-16	BT	BHI + Tween	NA	NA	NA	NA	NA	N
LK1168	p3-SID1619	NA	KHID157	Healthy Skin	Antecubital fossa	Y	N	N	Micrococcus	luteus		2019-09-17	BD	BHI + Tween	NA	NA	NA	NA	NA	N
LK1169	p3-SID1342	NA	KHID143	Healthy Skin	Toe web space	N	N	N				2019-09-16	B	BHI + Tween	NA	NA	NA	NA	NA	N
LK1170	p3-SID1443	NA	KHID142	Healthy Skin	Umbilicus	Y	N	N	Micrococcus	luteus		2019-09-16	BD	BHI + Tween	NA	NA	NA	NA	NA	N
LK1171	p3-SID1464	NA	KHID124	Healthy Skin	Volar forearm	N	N	N	Micrococcus			2019-09-16	BD	BHI + Tween	NA	NA	NA	NA	NA	N
LK1174	p3-SID1902	NA	KHID147	Healthy Skin	Back	Y	N	N	Citricoccus			2019-09-17	B	BHI + Tween	NA	NA	NA	NA	NA	N
LK1175	p3-SID1449	NA	KHID141	Healthy Skin	Antecubital fossa	N	N	N				2019-09-16	BD	BHI + Tween	NA	NA	NA	NA	NA	N
LK1177	p3-SID1230	NA	KHID111	Healthy Skin	Toe web space	N	N	N	Micrococcus			2019-09-19	B	BHI + Tween	NA	NA	NA	NA	NA	N
LK1178	p3-SID1903	NA	KHID147	Healthy Skin	Back	N	N	N				2019-09-17	B	BHI + Tween	NA	NA	NA	NA	NA	N
LK1179	p3-SID1374	NA	KHID144	Healthy Skin	Alar crease	N	N	N				2019-09-16	B	BHI + Tween	NA	NA	NA	NA	NA	N
LK1180	p3-SID1195	NA	KHID92	Healthy Skin	Back	N	N	N				2019-09-19	B	BHI + Tween	NA	NA	NA	NA	NA	N
LK1181	p3-SID1370	NA	KHID144	Healthy Skin	Alar crease	N	N	N	Micrococcus			2019-09-16	B	BHI + Tween	NA	NA	NA	NA	NA	N
LK1182	p3-SID1905	NA	KHID147	Healthy Skin	Back	N	N	N				2019-09-17	B	BHI + Tween	NA	NA	NA	NA	NA	N
LK1183	p3-SID950	NA	KHID94	Healthy Skin	Antecubital fossa	Y	N	N	Brachybacterium	muris		2019-09-19	BT	BHI + Tween	NA	NA	NA	NA	NA	N
LK1184	p3-SID1250	NA	KHID103	Healthy Skin	Toe web space	Y	N	N	Kocuria	palustris		2019-09-19	BT	BHI + Tween	NA	NA	NA	NA	NA	N
LK1185	p3-SID1359	NA	KHID144	Healthy Skin	Alar crease	N	N	N				2019-09-16	B	BHI + Tween	NA	NA	NA	NA	NA	N
LK1186	p3-SID1853	NA	KHID133	Healthy Skin	Antecubital fossa	Y	N	N	Micrococcus	luteus		2019-09-17	BD	BHI + Tween	NA	NA	NA	NA	NA	N
LK1187	p3-SID1225	NA	KHID117	Healthy Skin	Antecubital fossa	N	N	N				2019-09-19	B	BHI + Tween	NA	NA	NA	NA	NA	N
LK1189	p3-SID1874	NA	KHID131	Healthy Skin	Back	N	N	N				2019-09-17	B	BHI + Tween	NA	NA	NA	NA	NA	N
LK1190	p3-SID1471	NA	KHID124	Healthy Skin	Volar forearm	N	N	N	Micrococcus			2019-09-16	B	BHI + Tween	NA	NA	NA	NA	NA	N
LK1191	p3-SID1859	NA	KHID134	Healthy Skin	Umbilicus	N	N	N				2019-09-17	BD	BHI + Tween	NA	NA	NA	NA	NA	N
LK1192	p3-SID1151	NA	KHID110	Healthy Skin	Umbilicus	N	N	N				2019-09-19	B	BHI + Tween	NA	NA	NA	NA	NA	N
LK1193	p3-SID1868	NA	KHID130	Healthy Skin	Occiput	N	N	N				2019-09-17	BT	BHI + Tween	NA	NA	NA	NA	NA	N
LK1194	p3-SID1860	NA	KHID134	Healthy Skin	Umbilicus	N	N	N				2019-09-17	BD	BHI + Tween	NA	NA	NA	NA	NA	N
LK1195	p3-SID1858	NA	KHID134	Healthy Skin	Umbilicus	N	N	N				2019-09-17	BD	BHI + Tween	NA	NA	NA	NA	NA	N
LK1196	p3-SID1038	NA	KHID118	Healthy Skin	Umbilicus	Y	N	N	Micrococcus	luteus		2019-09-19	BT	BHI + Tween	NA	NA	NA	NA	NA	N
LK1197	p3-SID966	NA	KHID109	Healthy Skin	Antecubital fossa	Y	N	N	Micrococcus	luteus		2019-09-19	BD	BHI + Tween	NA	NA	NA	NA	NA	N
LK1199	p3-SID1682	NA	KHID146	Healthy Skin	Occiput	N	N	N	Micrococcus			2019-09-17	BD	BHI + Tween	NA	NA	NA	NA	NA	N
LK1200	p3-SID1683	NA	KHID146	Healthy Skin	Occiput	N	N	N				2019-09-17	BD	BHI + Tween	NA	NA	NA	NA	NA	N
LK1201	p3-SID1684	NA	KHID146	Healthy Skin	Occiput	N	N	N	Micrococcus			2019-09-17	BD	BHI + Tween	NA	NA	NA	NA	NA	N
LK1202	p3-SID1686	NA	KHID146	Healthy Skin	Occiput	N	N	N	Bacillus			2019-09-17	BD	BHI + Tween	NA	NA	NA	NA	NA	N
LK1203	p3-SID1690	NA	KHID146	Healthy Skin	Occiput	N	N	N	Micrococcus			2019-09-17	BD	BHI + Tween	NA	NA	NA	NA	NA	N
LK1205	p3-SID1694	NA	KHID146	Healthy Skin	Occiput	N	N	N	Micrococcus			2019-09-17	BD	BHI + Tween	NA	NA	NA	NA	NA	N
LK1209	p3-SID1707	NA	KHID146	Healthy Skin	Occiput	N	N	N	Micrococcus			2019-09-17	B	BHI + Tween	NA	NA	NA	NA	NA	N
LK1210	p3-SID1709	NA	KHID147	Healthy Skin	Back	N	N	N	Micrococcus			2019-09-17	BD	BHI + Tween	NA	NA	NA	NA	NA	N
LK1211	p3-SID1711	NA	KHID147	Healthy Skin	Back	N	N	N	Micrococcus			2019-09-17	BD	BHI + Tween	NA	NA	NA	NA	NA	N
LK1212	p3-SID1742	NA	KHID139	Healthy Skin	Back	N	N	N	Micrococcus			2019-09-17	B	BHI + Tween	NA	NA	NA	NA	NA	N
LK1213	p3-SID1743	NA	KHID139	Healthy Skin	Back	N	N	N	Micrococcus			2019-09-17	B	BHI + Tween	NA	NA	NA	NA	NA	N
LK1214	p3-SID1744	NA	KHID139	Healthy Skin	Back	N	N	N	Micrococcus			2019-09-17	B	BHI + Tween	NA	NA	NA	NA	NA	N
LK1215	p3-SID1745	NA	KHID139	Healthy Skin	Back	N	N	N	Micrococcus			2019-09-17	BT	BHI + Tween	NA	NA	NA	NA	NA	N
LK1216	p3-SID1746	NA	KHID139	Healthy Skin	Back	Y	N	N	Micrococcus	luteus		2019-09-17	BT	BHI + Tween	NA	NA	NA	NA	NA	N
LK1217	p3-SID2507	NA	KHID120	Healthy Skin	Alar crease	N	N	N	Micrococcus			2019-12-18	B	BHI + Tween	NA	NA	NA	NA	NA	N
LK1218	p3-SID1478	NA	KHID123	Healthy Skin	Back	N	N	N	Micrococcus			2019-09-16	BD	BHI + Tween	NA	NA	NA	NA	NA	N
LK1219	p3-SID1758	NA	KHID158	Healthy Skin	Umbilicus	Y	N	N	Staphylococcus	capitis		2019-09-17	BD	BHI + Tween	NA	NA	NA	NA	NA	N
LK1220	p3-SID1768	NA	KHID145	Healthy Skin	Nares	Y	N	N	Micrococcus	luteus		2019-09-17	B	BHI + Tween	NA	NA	NA	NA	NA	N
LK1221	p3-SID1780	NA	KHID148	Healthy Skin	Volar forearm	N	N	N	Micrococcus			2019-09-17	BT	BHI + Tween	NA	NA	NA	NA	NA	N
LK1222	p3-SID1782	NA	KHID148	Healthy Skin	Volar forearm	N	N	N				2019-09-17	BT	BHI + Tween	NA	NA	NA	NA	NA	N
LK1223	p3-SID1785	NA	KHID148	Healthy Skin	Volar forearm	N	N	N				2019-09-17	B	BHI + Tween	NA	NA	NA	NA	NA	N
LK1225	p3-SID1793	NA	KHID149	Healthy Skin	Antecubital fossa	N	N	N	Micrococcus			2019-09-17	BD	BHI + Tween	NA	NA	NA	NA	NA	N
LK1226	p3-SID1795	NA	KHID149	Healthy Skin	Antecubital fossa	N	N	N	Micrococcus			2019-09-17	BD	BHI + Tween	NA	NA	NA	NA	NA	N
LK1227	p3-SID1798	NA	KHID149	Healthy Skin	Antecubital fossa	N	N	N	Micrococcus			2019-09-17	BT	BHI + Tween	NA	NA	NA	NA	NA	N
LK1228	p3-SID1800	NA	KHID149	Healthy Skin	Antecubital fossa	N	N	N	Micrococcus			2019-09-17	B	BHI + Tween	NA	NA	NA	NA	NA	N
LK1229	p3-SID1801	NA	KHID149	Healthy Skin	Antecubital fossa	N	N	N	Micrococcus			2019-09-17	B	BHI + Tween	NA	NA	NA	NA	NA	N
LK1230	p3-SID1804	NA	KHID149	Healthy Skin	Antecubital fossa	N	N	N	Micrococcus			2019-09-17	B	BHI + Tween	NA	NA	NA	NA	NA	N
LK1233	p3-SID1831	NA	KHID138	Healthy Skin	Occiput	N	N	N	Micrococcus			2019-09-17	B	BHI + Tween	NA	NA	NA	NA	NA	N
LK1234	p3-SID1833	NA	KHID138	Healthy Skin	Occiput	N	N	N	Micrococcus			2019-09-17	B	BHI + Tween	NA	NA	NA	NA	NA	N
LK1235	p3-SID1834	NA	KHID138	Healthy Skin	Occiput	N	N	N	Micrococcus			2019-09-17	B	BHI + Tween	NA	NA	NA	NA	NA	N
LK1236	p3-SID1836	NA	KHID138	Healthy Skin	Occiput	N	N	N	Micrococcus			2019-09-17	B	BHI + Tween	NA	NA	NA	NA	NA	N
LK1238	p3-SID2502	NA	KHID120	Healthy Skin	Alar crease	Y	N	N	Micrococcus	luteus		2019-12-18	BT	BHI + Tween	NA	NA	NA	NA	NA	N
LK1240	p3-SID1697	NA	KHID146	Healthy Skin	Occiput	N	N	N	Micrococcus			2019-09-17	BT	BHI + Tween	NA	NA	NA	NA	NA	N
LK1241	p3-SID1779	NA	KHID148	Healthy Skin	Volar forearm	N	N	N	Micrococcus			2019-09-17	BT	BHI + Tween	NA	NA	NA	NA	NA	N
LK1242	p3-SID1672	NA	KHID135	Healthy Skin	Toe web space	N	N	N				2019-09-17	BD	BHI + Tween	NA	NA	NA	NA	NA	N
LK1243	p3-SID1676	NA	KHID136	Healthy Skin	Alar crease	N	N	N				2019-09-17	B	BHI + Tween	NA	NA	NA	NA	NA	N
LK1248	p3-SID1712	NA	KHID147	Healthy Skin	Back	N	N	N	Micrococcus			2019-09-17	BD	BHI + Tween	NA	NA	NA	NA	NA	N
LK1251	p3-SID1725	NA	KHID157	Healthy Skin	Antecubital fossa	N	N	N				2019-09-17	BT	BHI + Tween	NA	NA	NA	NA	NA	N
LK1253	p3-SID1728	NA	KHID158	Healthy Skin	Umbilicus	Y	N	N	Staphylococcus	epidermidis		2019-09-17	B	BHI + Tween	NA	NA	NA	NA	NA	N
LK1254	p3-SID1729	NA	KHID158	Healthy Skin	Umbilicus	Y	N	N	Staphylococcus	capitis		2019-09-17	B	BHI + Tween	NA	NA	NA	NA	NA	N
LK1258	p3-SID1720	NA	KHID147	Healthy Skin	Back	Y	N	N	Micrococcus	luteus		2019-09-17	BD	BHI + Tween	NA	NA	NA	NA	NA	N
LK1260	p3-SID1736	NA	KHID138	Healthy Skin	Occiput	N	N	N	Micrococcus			2019-09-17	BD	BHI + Tween	NA	NA	NA	NA	NA	N
LK1261	p3-SID1737	NA	KHID138	Healthy Skin	Occiput	N	N	N	Micrococcus			2019-09-17	BD	BHI + Tween	NA	NA	NA	NA	NA	N
LK1262	p3-SID1739	NA	KHID138	Healthy Skin	Occiput	Y	N	N	Micrococcus	luteus		2019-09-17	BD	BHI + Tween	NA	NA	NA	NA	NA	N
LK1265	p3-SID1760	NA	KHID158	Healthy Skin	Umbilicus	Y	N	N	Staphylococcus	capitis		2019-09-17	BD	BHI + Tween	NA	NA	NA	NA	NA	N
LK1271	p3-SID1775	NA	KHID135	Healthy Skin	Toe web space	Y	N	N	Nesterenkonia	lacusekhoensis		2019-09-17	B	BHI + Tween	NA	NA	NA	NA	NA	N
LK1273	p3-SID1777	NA	KHID135	Healthy Skin	Toe web space	N	N	N				2019-09-17	B	BHI + Tween	NA	NA	NA	NA	NA	N
LK1276	p3-SID1784	NA	KHID148	Healthy Skin	Volar forearm	N	N	N	Micrococcus			2019-09-17	B	BHI + Tween	NA	NA	NA	NA	NA	N
LK1280	p3-SID1803	NA	KHID149	Healthy Skin	Antecubital fossa	N	N	N	Micrococcus			2019-09-17	B	BHI + Tween	NA	NA	NA	NA	NA	N
LK1286	p3-SID1830	NA	KHID138	Healthy Skin	Occiput	N	N	N				2019-09-17	B	BHI + Tween	NA	NA	NA	NA	NA	N
LK1290	p3-SID1260	NA	KHID88	Healthy Skin	Toe web space	N	N	N	Kytococcus			2019-09-19	BD	BHI + Tween	NA	NA	NA	NA	NA	N
LK1291	p3-SID1057	NA	KHID119	Healthy Skin	Toe web space	N	N	N	Micrococcus			2019-09-19	B	BHI + Tween	NA	NA	NA	NA	NA	N
LK1292	p3-SID1013	NA	KHID115	Healthy Skin	Back	N	N	N	Micrococcus			2019-09-19	B	BHI + Tween	NA	NA	NA	NA	NA	N
LK1293	p3-SID1055	NA	KHID119	Healthy Skin	Toe web space	N	N	N				2019-09-19	B	BHI + Tween	NA	NA	NA	NA	NA	N
LK1294	p3-SID1073	NA	KHID84	Healthy Skin	Back	N	N	N	Micrococcus			2019-09-19	BD	BHI + Tween	NA	NA	NA	NA	NA	N
LK1295	p3-SID1794	NA	KHID149	Healthy Skin	Antecubital fossa	N	N	N				2019-09-17	BD	BHI + Tween	NA	NA	NA	NA	NA	N
LK1296	p3-SID1702	NA	KHID146	Healthy Skin	Occiput	N	N	N				2019-09-17	B	BHI + Tween	NA	NA	NA	NA	NA	N
LK1297	p3-SID1814	NA	KHID137	Healthy Skin	Nares	N	N	N				2019-09-17	BD	BHI + Tween	NA	NA	NA	NA	NA	N
LK1298	p3-SID1816	NA	KHID137	Healthy Skin	Nares	N	N	N				2019-09-17	BD	BHI + Tween	NA	NA	NA	NA	NA	N
LK1300	p3-SID978	NA	KHID85	Healthy Skin	Volar forearm	N	N	N				2019-09-19	B	BHI + Tween	NA	NA	NA	NA	NA	N
LK1303	p3-SID1443	NA	KHID142	Healthy Skin	Umbilicus	N	N	N	Micrococcus			2019-09-16	BD	BHI + Tween	NA	NA	NA	NA	NA	N
LK1304	p3-SID984	NA	KHID85	Healthy Skin	Volar forearm	N	N	N	Micrococcus			2019-09-19	BT	BHI + Tween	NA	NA	NA	NA	NA	N
LK1305	p3-SID981	NA	KHID85	Healthy Skin	Volar forearm	N	N	N				2019-09-19	BT	BHI + Tween	NA	NA	NA	NA	NA	N
LK1307	p3-SID1180	NA	KHID91	Healthy Skin	Occiput	N	N	N	Staphylococcus			2019-09-19	BT	BHI + Tween	NA	NA	NA	NA	NA	N
LK1308	p3-SID1181	NA	KHID91	Healthy Skin	Occiput	N	N	N				2019-09-19	BT	BHI + Tween	NA	NA	NA	NA	NA	N
LK1309	p3-SID1698	NA	KHID146	Healthy Skin	Occiput	N	N	N				2019-09-17	BT	BHI + Tween	NA	NA	NA	NA	NA	N
LK1310	p3-SID1671	NA	KHID135	Healthy Skin	Toe web space	N	N	N	Micrococcus			2019-09-17	BD	BHI + Tween	NA	NA	NA	NA	NA	N
LK1313	p3-SID1771	NA	KHID145	Healthy Skin	Nares	N	N	N				2019-09-17	BT	BHI + Tween	NA	NA	NA	NA	NA	N
LK1314	p3-SID983	NA	KHID85	Healthy Skin	Volar forearm	N	N	N				2019-09-19	BT	BHI + Tween	NA	NA	NA	NA	NA	N
LK1315	p3-SID965	NA	KHID109	Healthy Skin	Antecubital fossa	N	N	N				2019-09-19	BT	BHI + Tween	NA	NA	NA	NA	NA	N
LK1316	p3-SID1168	NA	KHID86	Healthy Skin	Antecubital fossa	N	N	N	Micrococcus			2019-09-19	B	BHI + Tween	NA	NA	NA	NA	NA	N
LK1317	p3-SID1160	NA	KHID84	Healthy Skin	Back	N	N	N	Micrococcus			2019-09-19	BT	BHI + Tween	NA	NA	NA	NA	NA	N
LK1318	p3-SID1158	NA	KHID84	Healthy Skin	Back	N	N	N	Micrococcus			2019-09-19	BT	BHI + Tween	NA	NA	NA	NA	NA	N
LK1319	p3-SID1120	NA	KHID107	Healthy Skin	Back	N	N	N	Bacillus			2019-09-19	BT	BHI + Tween	NA	NA	NA	NA	NA	N
LK1320	p3-SID1009	NA	KHID115	Healthy Skin	Back	N	N	N	Micrococcus			2019-09-19	BT	BHI + Tween	NA	NA	NA	NA	NA	N
LK1322	p3-SID1003	NA	KHID116	Healthy Skin	Volar forearm	N	N	N	Micrococcus			2019-09-19	B	BHI + Tween	NA	NA	NA	NA	NA	N
LK1323	p3-SID1012	NA	KHID115	Healthy Skin	Back	N	N	N	Micrococcus			2019-09-19	BT	BHI + Tween	NA	NA	NA	NA	NA	N
LK1324	p3-SID976	NA	KHID85	Healthy Skin	Volar forearm	N	N	N				2019-09-19	B	BHI + Tween	NA	NA	NA	NA	NA	N
LK1325	p3-SID977	NA	KHID85	Healthy Skin	Volar forearm	N	N	N	Micrococcus			2019-09-19	B	BHI + Tween	NA	NA	NA	NA	NA	N
LK1326	p3-SID978	NA	KHID85	Healthy Skin	Volar forearm	N	N	N				2019-09-19	B	BHI + Tween	NA	NA	NA	NA	NA	N
LK1327	p3-SID969	NA	KHID90	Healthy Skin	Nares	N	N	N	Staphylococcus			2019-09-19	BT	BHI + Tween	NA	NA	NA	NA	NA	N
LK1328	p3-SID1122	NA	KHID107	Healthy Skin	Back	N	N	N				2019-09-19	BT	BHI + Tween	NA	NA	NA	NA	NA	N
LK1329	p3-SID1123	NA	KHID107	Healthy Skin	Back	N	N	N				2019-09-19	BT	BHI + Tween	NA	NA	NA	NA	NA	N
LK1331	p3-SID997	NA	KHID116	Healthy Skin	Volar forearm	N	N	N	Micrococcus			2019-09-19	BT	BHI + Tween	NA	NA	NA	NA	NA	N
LK1332	p3-SID962	NA	KHID94	Healthy Skin	Antecubital fossa	N	N	N	Bacillus			2019-09-19	BD	BHI + Tween	NA	NA	NA	NA	NA	N
LK1333	p3-SID1023	NA	KHID115	Healthy Skin	Back	Y	N	N	Micrococcus	terreus		2019-09-19	BD	BHI + Tween	NA	NA	NA	NA	NA	N
LK1336	p3-SID1306	NA	KHID108	Healthy Skin	Volar forearm	N	N	N	Brachybacterium			2019-09-19	B	BHI + Tween	NA	NA	NA	NA	NA	N
LK1338	p3-SID992	NA	KHID93	Healthy Skin	Volar forearm	N	N	N				2019-09-19	BD	BHI + Tween	NA	NA	NA	NA	NA	N
LK1339	p3-SID1182	NA	KHID87	Healthy Skin	Umbilicus	N	N	N				2019-09-19	BT	BHI + Tween	NA	NA	NA	NA	NA	N
LK1342	p3-SID1177	NA	KHID91	Healthy Skin	Occiput	Y	N	N	Staphylococcus	hominis		2019-09-19	BT	BHI + Tween	NA	NA	NA	NA	NA	N
LK1343	p3-SID1178	NA	KHID91	Healthy Skin	Occiput	N	N	N	Staphylococcus			2019-09-19	BT	BHI + Tween	NA	NA	NA	NA	NA	N
LK1344	p3-SID1179	NA	KHID91	Healthy Skin	Occiput	N	N	N				2019-09-19	BT	BHI + Tween	NA	NA	NA	NA	NA	N
LK1345	p3-SID990	NA	KHID85	Healthy Skin	Volar forearm	N	N	N				2019-09-19	BD	BHI + Tween	NA	NA	NA	NA	NA	N
LK1349	p3-SID1172	NA	KHID86	Healthy Skin	Antecubital fossa	Y	N	N	Corynebacterium	sanguinis		2019-09-19	BD	BHI + Tween	NA	NA	NA	NA	NA	N
LK1354	p3-SID1079	NA	KHID83	Healthy Skin	Occiput	N	N	N	Janibacter			2019-09-17	BD	BHI + Tween	NA	NA	NA	NA	NA	N
LK1355	p3-SID1116	NA	KHID107	Healthy Skin	Back	Y	N	N	Micrococcus	luteus		2019-09-19	BD	BHI + Tween	NA	NA	NA	NA	NA	N
LK1356	p3-SID1117	NA	KHID107	Healthy Skin	Back	Y	N	N	Micrococcus	luteus		2019-09-19	BD	BHI + Tween	NA	NA	NA	NA	NA	N
LK1357	p3-SID1121	NA	KHID107	Healthy Skin	Back	N	N	N				2019-09-19	BT	BHI + Tween	NA	NA	NA	NA	NA	N
LK1361	p3-SID1006	NA	KHID116	Healthy Skin	Volar forearm	N	N	N				2019-09-19	B	BHI + Tween	NA	NA	NA	NA	NA	N
LK1364	p3-SID1175	NA	KHID87	Healthy Skin	Umbilicus	N	N	N				2019-09-19	BD	BHI + Tween	NA	NA	NA	NA	NA	N
LK1368	p3-SID691	NA	KHID72	Healthy Skin	Umbilicus	N	N	N	Micromonospora			2019-07-26	BL	BHI + Tween	NA	NA	NA	NA	NA	N
LK1369	p3-SID825	NA	KHID76	Healthy Skin	Occiput	N	N	N	Janibacter			2019-09-16	B	BHI + Tween	NA	NA	NA	NA	NA	N
LK1370	p3-SID686	NA	KHID61	Healthy Skin	Back	N	N	N	Micrococcus			2019-07-26	BL	BHI + Tween	NA	NA	NA	NA	NA	N
LK1371	p3-SID585	NA	KHID55	Healthy Skin	Antecubital fossa	N	N	N				2019-07-26	BT	BHI + Tween	NA	NA	NA	NA	NA	N
LK1372	p3-SID831	NA	KHID76	Healthy Skin	Occiput	N	N	N				2019-07-29	BL	BHI + Tween	NA	NA	NA	NA	NA	N
LK1373	p3-SID603	NA	KHID58	Healthy Skin	Alar crease	N	N	N	Staphylococcus			2019-07-26	BT	BHI + Tween	NA	NA	NA	NA	NA	N
LK1374	p3-SID602	NA	KHID58	Healthy Skin	Alar crease	N	N	N	Kocuria			2019-07-26	BT	BHI + Tween	NA	NA	NA	NA	NA	N
LK1375	p3-SID635	NA	KHID52	Healthy Skin	Occiput	N	N	N				2019-07-26	BH	BHI + Tween	NA	NA	NA	NA	NA	N
LK1376	p3-SID614	NA	KHID54	Healthy Skin	Volar forearm	N	N	N				2019-07-26	BL	BHI + Tween	NA	NA	NA	NA	NA	N
LK1377	p3-SID2508	NA	KHID74	Healthy Skin	Alar crease	N	N	N	Micrococcus			2020-02-26	BD	BHI + Tween	NA	NA	NA	NA	NA	N
LK1378	p3-SID2509	NA	KHID74	Healthy Skin	Alar crease	N	N	N	Micrococcus			2020-02-26	BD	BHI + Tween	NA	NA	NA	NA	NA	N
LK1381	p3-SID2512	NA	KHID78	Healthy Skin	Volar forearm	N	N	N	Micrococcus			2020-02-26	BT	BHI + Tween	NA	NA	NA	NA	NA	N
LK1385	p3-SID2516	NA	KHID78	Healthy Skin	Volar forearm	N	N	N	Micrococcus			2020-02-26	BT	BHI + Tween	NA	NA	NA	NA	NA	N
LK1387	p3-SID2518	NA	KHID48	Healthy Skin	Umbilicus	Y	N	N	Corynebacterium	sanguinis		2020-02-26	B	BHI + Tween	NA	NA	NA	NA	NA	N
LK1388	p3-SID2519	NA	KHID75	Healthy Skin	Nares	Y	N	N	Corynebacterium	sanguinis		2020-02-26	BD	BHI + Tween	NA	NA	NA	NA	NA	N
LK1389	p3-SID2520	NA	KHID76	Healthy Skin	Occiput	N	N	N	Micrococcus			2020-02-26	BD	BHI + Tween	NA	NA	NA	NA	NA	N
LK1391	p3-SID2522	NA	KHID76	Healthy Skin	Occiput	N	N	N	Micrococcus			2020-02-26	BD	BHI + Tween	NA	NA	NA	NA	NA	N
LK1394	p3-SID2525	NA	KHID76	Healthy Skin	Occiput	N	N	N	Micrococcus			2020-02-26	BD	BHI + Tween	NA	NA	NA	NA	NA	N
LK1395	p3-SID2526	NA	KHID76	Healthy Skin	Occiput	N	N	N	Micrococcus			2020-02-26	BD	BHI + Tween	NA	NA	NA	NA	NA	N
LK1396	p3-SID2527	NA	KHID76	Healthy Skin	Occiput	N	N	N	Micrococcus			2020-02-26	BD	BHI + Tween	NA	NA	NA	NA	NA	N
LK1398	p3-SID2529	NA	KHID76	Healthy Skin	Occiput	N	N	N	Micrococcus			2020-02-26	BD	BHI + Tween	NA	NA	NA	NA	NA	N
LK1399	p3-SID2530	NA	KHID76	Healthy Skin	Occiput	N	N	N	Micrococcus			2020-02-26	BD	BHI + Tween	NA	NA	NA	NA	NA	N
LK1401	p3-SID2532	NA	KHID74	Healthy Skin	Alar crease	N	N	N	Micrococcus			2020-02-26	BD	BHI + Tween	NA	NA	NA	NA	NA	N
LK1405	p3-SID2536	NA	KHID76	Healthy Skin	Occiput	N	N	N				2020-02-26	BD	BHI + Tween	NA	NA	NA	NA	NA	N
LK399	p3-SID890	NA	KHID72	Healthy Skin	Umbilicus	N	N	N	Micrococcus			2019-07-29	BH	BHI	NA	NA	NA	NA	NA	N
LK403	p3-SID894	NA	KHID68	Healthy Skin	Occiput	Y	N	N	Staphylococcus			2019-07-29	BL	BHI	NA	NA	NA	NA	NA	N
LK404	p3-SID895	NA	KHID64	Healthy Skin	Umbilicus	N	N	N	Micrococcus			2019-07-29	BH	BHI	NA	NA	NA	NA	NA	N
LK406	p3-SID897	NA	KHID65	Healthy Skin	Toe web space	N	N	N	Micrococcus			2019-07-29	BH	BHI	NA	NA	NA	NA	NA	N
LK416	p3-SID857	NA	KHID36	Healthy Skin	Occiput	N	N	N	Micrococcus			2019-07-29	BL	BHI	NA	NA	NA	NA	NA	N
LK418	p3-SID740	NA	KHID33	Healthy Skin	Toe web space	N	N	N	Micrococcus			2019-07-26	BL	BHI	NA	NA	NA	NA	NA	N
LK420	p3-SID632	NA	KHID52	Healthy Skin	Occiput	N	N	N	Micrococcus			2019-07-26	BL	BHI	NA	NA	NA	NA	NA	N
LK422	p3-SID629	NA	KHID70	Healthy Skin	Volar forearm	N	N	N	Micrococcus			2019-07-26	BH	BHI	NA	NA	NA	NA	NA	N
LK423	p3-SID683	NA	KHID63	Healthy Skin	Antecubital fossa	N	N	N	Micrococcus			2019-07-26	BL	BHI	NA	NA	NA	NA	NA	N
LK424	p3-SID889	NA	KHID72	Healthy Skin	Umbilicus	N	N	N				2019-07-29	BH	BHI	NA	NA	NA	NA	NA	N
LK425	p3-SID881	NA	KHID48	Healthy Skin	Umbilicus	Y	N	N	Micrococcus	luteus		2019-07-29	BH	BHI	NA	NA	NA	NA	NA	N
LK429	p3-SID722	NA	KHID39	Healthy Skin	Antecubital fossa	N	N	N	Bacillus			2019-07-26	BT	BHI	NA	NA	NA	NA	NA	N
LK431	p3-SID771	NA	KHID77	Healthy Skin	Back	N	N	N	Micrococcus			2019-07-29	BL	BHI	NA	NA	NA	NA	NA	N
LK433	p3-SID893	NA	KHID68	Healthy Skin	Occiput	N	N	N	Micrococcus			2019-07-29	BH	BHI	NA	NA	NA	NA	NA	N
LK435	p3-SID880	NA	KHID48	Healthy Skin	Umbilicus	Y	N	N	Staphylococcus	epidermidis		2019-07-29	BH	BHI	NA	NA	NA	NA	NA	N
LK436	p3-SID876	NA	KHID28	Healthy Skin	Occiput	Y	N	N	Staphylococcus	epidermidis		2019-07-29	BH	BHI	NA	NA	NA	NA	NA	N
LK437	p3-SID749	NA	KHID33	Healthy Skin	Toe web space	N	N	N	Micrococcus			2019-07-26	BH	BHI	NA	NA	NA	NA	NA	N
LK438	p3-SID748	NA	KHID33	Healthy Skin	Toe web space	Y	N	N	Micrococcus	luteus		2019-07-26	BH	BHI	NA	NA	NA	NA	NA	N
LK440	p3-SID811	NA	KHID77	Healthy Skin	Back	N	N	N	Micrococcus			2019-07-29	BH	BHI	NA	NA	NA	NA	NA	N
LK446	p3-SID892	NA	KHID68	Healthy Skin	Occiput	N	N	N	Micrococcus			2019-07-29	BH	BHI	NA	NA	NA	NA	NA	N
LK447	p3-SID896	NA	KHID64	Healthy Skin	Umbilicus	N	N	N	Corynebacterium			2019-07-29	BH	BHI	NA	NA	NA	NA	NA	N
LK448	p3-SID895	NA	KHID64	Healthy Skin	Umbilicus	N	N	N	Micrococcus			2019-07-29	BH	BHI	NA	NA	NA	NA	NA	N
LK449	p3-SID832	NA	KHID76	Healthy Skin	Occiput	Y	N	N	Staphylococcus	epidermidis		2019-07-29	BT	BHI	NA	NA	NA	NA	NA	N
LK450	p3-SID746	NA	KHID33	Healthy Skin	Toe web space	N	N	N	Penicillium			2019-07-26	BH	BHI	NA	NA	NA	NA	NA	N
LK451	p3-SID897	NA	KHID65	Healthy Skin	Toe web space	N	N	N	Micrococcus			2019-07-29	BH	BHI	NA	NA	NA	NA	NA	N
LK452	p3-SID681	NA	KHID61	Healthy Skin	Back	Y	N	N	Staphylococcus	hominis		2019-07-26	BT	BHI	NA	NA	NA	NA	NA	N
LK453	p3-SID677	NA	KHID61	Healthy Skin	Back	N	N	N	Micrococcus			2019-07-26	BH	BHI	NA	NA	NA	NA	NA	N
LK454	p3-SID878	NA	KHID64	Healthy Skin	Umbilicus	Y	N	N	Micrococcus	luteus		2019-07-29	BL	BHI	NA	NA	NA	NA	NA	N
LK456	p3-SID725	NA	KHID34	Healthy Skin	Alar crease	Y	N	N	Staphylococcus	capitis		2019-07-26	BT	BHI	NA	NA	NA	NA	NA	N
LK457	p3-SID724	NA	KHID34	Healthy Skin	Alar crease	Y	N	N	Staphylococcus	epidermidis		2019-07-26	BT	BHI	NA	NA	NA	NA	NA	N
LK461	p3-SID621	NA	KHID62	Healthy Skin	Volar forearm	Y	N	N	Klebsiella	pneumoniae		2019-07-26	BT	BHI	NA	NA	NA	NA	NA	N
LK462	p3-SID622	NA	KHID62	Healthy Skin	Volar forearm	N	N	N	Micrococcus			2019-07-26	BT	BHI	NA	NA	NA	NA	NA	N
LK463	p3-SID616	NA	KHID54	Healthy Skin	Volar forearm	N	N	N	Micrococcus			2019-07-26	BH	BHI	NA	NA	NA	NA	NA	N
LK468	p3-SID658	NA	KHID53	Healthy Skin	Back	N	N	N	Micrococcus			2019-07-26	BL	BHI	NA	NA	NA	NA	NA	N
LK471	p3-SID687	NA	KHID73	Healthy Skin	Toe web space	Y	N	N	Micrococcus	luteus		2019-07-26	BH	BHI	NA	NA	NA	NA	NA	N
LK472	p3-SID657	NA	KHID53	Healthy Skin	Back	N	N	N	Micrococcus			2019-07-26	BL	BHI	NA	NA	NA	NA	NA	N
LK473	p3-SID860	NA	KHID47	Healthy Skin	Antecubital fossa	Y	N	N	Staphylococcus	hominis		2019-07-29	BL	BHI	NA	NA	NA	NA	NA	N
LK474	p3-SID836	NA	KHID78	Healthy Skin	Volar forearm	N	N	N	Micrococcus			2019-07-29	BL	BHI	NA	NA	NA	NA	NA	N
LK475	p3-SID837	NA	KHID78	Healthy Skin	Volar forearm	N	N	N	Micrococcus			2019-07-29	BL	BHI	NA	NA	NA	NA	NA	N
LK476	p3-SID838	NA	KHID78	Healthy Skin	Volar forearm	N	N	N	Micrococcus			2019-07-29	BL	BHI	NA	NA	NA	NA	NA	N
LK477	p3-SID865	NA	KHID71	Healthy Skin	Antecubital fossa	N	N	N	Micrococcus			2019-07-29	BT	BHI	NA	NA	NA	NA	NA	N
LK480	p3-SID679	NA	KHID61	Healthy Skin	Back	Y	N	N	Staphylococcus	epidermidis		2019-07-26	BT	BHI	NA	NA	NA	NA	NA	N
LK481	p3-SID680	NA	KHID61	Healthy Skin	Back	N	N	N	Micrococcus			2019-07-26	BT	BHI	NA	NA	NA	NA	NA	N
LK482	p3-SID682	NA	KHID63	Healthy Skin	Antecubital fossa	N	N	N	Micrococcus			2019-07-26	BL	BHI	NA	NA	NA	NA	NA	N
LK483	p3-SID684	NA	KHID63	Healthy Skin	Antecubital fossa	N	N	N	Micrococcus			2019-07-26	BL	BHI	NA	NA	NA	NA	NA	N
LK484	p3-SID846	NA	KHID79	Healthy Skin	Antecubital fossa	N	N	N	Micrococcus			2019-07-29	BH	BHI	NA	NA	NA	NA	NA	N
LK486	p3-SID739	NA	KHID33	Healthy Skin	Toe web space	Y	N	N	Staphylococcus	hominis		2019-07-26	BL	BHI	NA	NA	NA	NA	NA	N
LK487	p3-SID628	NA	KHID70	Healthy Skin	Volar forearm	N	N	N	Micrococcus			2019-07-26	BH	BHI	NA	NA	NA	NA	NA	N
LK490	p3-SID759	NA	KHID42	Healthy Skin	Alar crease	Y	N	N	Staphylococcus	epidermidis		2019-07-26	BT	BHI	NA	NA	NA	NA	NA	N
LK491	p3-SID617	NA	KHID54	Healthy Skin	Volar forearm	N	N	N	Micrococcus			2019-07-26	BH	BHI	NA	NA	NA	NA	NA	N
LK492	p3-SID727	NA	KHID30	Healthy Skin	Volar forearm	N	N	N	Micrococcus			2019-07-26	BL	BHI	NA	NA	NA	NA	NA	N
LK493	p3-SID676	NA	KHID63	Healthy Skin	Antecubital fossa	N	N	N	Micrococcus			2019-07-26	BH	BHI	NA	NA	NA	NA	NA	N
LK495	p3-SID768	NA	KHID78	Healthy Skin	Volar forearm	N	N	N	Bacillus			2019-07-29	BH	BHI	NA	NA	NA	NA	NA	N
LK496	p3-SID699	NA	KHID26	Healthy Skin	Alar crease	Y	N	N	Staphylococcus	epidermidis		2019-07-26	BL	BHI	NA	NA	NA	NA	NA	N
LK497	p3-SID700	NA	KHID26	Healthy Skin	Alar crease	Y	N	N	Staphylococcus	epidermidis		2019-07-26	BL	BHI	NA	NA	NA	NA	NA	N
LK498	p3-SID833	NA	KHID76	Healthy Skin	Occiput	N	N	N	Micrococcus			2019-07-29	BT	BHI	NA	NA	NA	NA	NA	N
LK499	p3-SID899	NA	KHID65	Healthy Skin	Toe web space	N	N	N	Micrococcus			2019-07-29	BH	BHI	NA	NA	NA	NA	NA	N
LK502	p3-SID714	NA	KHID40	Healthy Skin	Umbilicus	N	N	N				2019-07-26	BL	BHI	NA	NA	NA	NA	NA	N
LK503	p3-SID718	NA	KHID44	Healthy Skin	Occiput	Y	N	N	Staphylococcus	warneri		2019-07-26	BT	BHI	NA	NA	NA	NA	NA	N
LK504	p3-SID639	NA	KHID52	Healthy Skin	Occiput	Y	N	N	Staphylococcus	auricularis		2019-07-26	BT	BHI	NA	NA	NA	NA	NA	N
LK505	p3-SID638	NA	KHID52	Healthy Skin	Occiput	N	N	N	Micrococcus			2019-07-26	BT	BHI	NA	NA	NA	NA	NA	N
LK506	p3-SID637	NA	KHID52	Healthy Skin	Occiput	N	N	N	Micrococcus			2019-07-26	BT	BHI	NA	NA	NA	NA	NA	N
LK507	p3-SID636	NA	KHID52	Healthy Skin	Occiput	Y	N	N	Staphylococcus	epidermidis		2019-07-26	BT	BHI	NA	NA	NA	NA	NA	N
LK509	p3-SID615	NA	KHID54	Healthy Skin	Volar forearm	N	N	N	Micrococcus			2019-07-26	BL	BHI	NA	NA	NA	NA	NA	N
LK510	p3-SID610	NA	KHID54	Healthy Skin	Volar forearm	N	N	N	Micrococcus			2019-07-26	BT	BHI	NA	NA	NA	NA	NA	N
LK511	p3-SID611	NA	KHID54	Healthy Skin	Volar forearm	N	N	N	Micrococcus			2019-07-26	BT	BHI	NA	NA	NA	NA	NA	N
LK512	p3-SID607	NA	KHID62	Healthy Skin	Volar forearm	N	N	N	Bacillus			2019-07-26	BH	BHI	NA	NA	NA	NA	NA	N
LK513	p3-SID609	NA	KHID62	Healthy Skin	Volar forearm	N	N	N	Micrococcus			2019-07-26	BH	BHI	NA	NA	NA	NA	NA	N
LK514	p3-SID729	NA	KHID30	Healthy Skin	Volar forearm	N	N	N	Micrococcus			2019-07-26	BT	BHI	NA	NA	NA	NA	NA	N
LK515	p3-SID730	NA	KHID30	Healthy Skin	Volar forearm	Y	N	N	Staphylococcus	hominis		2019-07-26	BT	BHI	NA	NA	NA	NA	NA	N
LK516	p3-SID731	NA	KHID30	Healthy Skin	Volar forearm	Y	N	N	Staphylococcus	capitis		2019-07-26	BT	BHI	NA	NA	NA	NA	NA	N
LK520	p3-SID775	NA	KHID77	Healthy Skin	Back	N	N	N	Micrococcus			2019-07-29	BL	BHI	NA	NA	NA	NA	NA	N
LK521	p3-SID827	NA	KHID76	Healthy Skin	Occiput	N	N	N	Micrococcus			2019-07-29	BH	BHI	NA	NA	NA	NA	NA	N
LK528	p3-SID646	NA	KHID32	Healthy Skin	Umbilicus	Y	N	N	Staphylococcus	epidermidis		2019-07-26	BL	BHI	NA	NA	NA	NA	NA	N
LK529	p3-SID647	NA	KHID32	Healthy Skin	Umbilicus	Y	N	N	Staphylococcus	epidermidis		2019-07-26	BL	BHI	NA	NA	NA	NA	NA	N
LK530	p3-SID744	NA	KHID41	Healthy Skin	Toe web space	Y	N	N	Staphylococcus	hominis		2019-07-26	BL	BHI	NA	NA	NA	NA	NA	N
LK531	p3-SID649	NA	KHID72	Healthy Skin	Umbilicus	Y	N	N	Staphylococcus	epidermidis		2019-07-26	BT	BHI	NA	NA	NA	NA	NA	N
LK532	p3-SID608	NA	KHID62	Healthy Skin	Volar forearm	N	N	N	Micrococcus			2019-07-26	BH	BHI	NA	NA	NA	NA	NA	N
LK534	p3-SID670	NA	KHID60	Healthy Skin	Occiput	N	N	N	Micrococcus			2019-07-26	BT	BHI	NA	NA	NA	NA	NA	N
LK535	p3-SID671	NA	KHID60	Healthy Skin	Occiput	Y	N	N	Staphylococcus	epidermidis		2019-07-26	BT	BHI	NA	NA	NA	NA	NA	N
LK537	p3-SID821	NA	KHID79	Healthy Skin	Antecubital fossa	N	N	N	Micrococcus			2019-07-29	BL	BHI	NA	NA	NA	NA	NA	N
LK539	p3-SID776	NA	KHID77	Healthy Skin	Back	N	N	N				2019-07-29	BL	BHI	NA	NA	NA	NA	NA	N
LK541	p3-SID822	NA	KHID79	Healthy Skin	Antecubital fossa	Y	N	N	Micrococcus	luteus		2019-07-29	BL	BHI	NA	NA	NA	NA	NA	N
LK543	p3-SID662	NA	KHID50	Healthy Skin	Alar crease	Y	N	N	Staphylococcus	saprophyticus		2019-07-26	BT	BHI	NA	NA	NA	NA	NA	N
LK544	p3-SID661	NA	KHID50	Healthy Skin	Alar crease	Y	N	N	Staphylococcus	epidermidis		2019-07-26	BT	BHI	NA	NA	NA	NA	NA	N
LK545	p3-SID660	NA	KHID53	Healthy Skin	Back	N	N	N	Micrococcus			2019-07-26	BH	BHI	NA	NA	NA	NA	NA	N
LK546	p3-SID659	NA	KHID53	Healthy Skin	Back	N	N	N	Micrococcus			2019-07-26	BH	BHI	NA	NA	NA	NA	NA	N
LK547	p3-SID645	NA	KHID49	Healthy Skin	Toe web space	Y	N	N	Staphylococcus	saprophyticus		2019-07-26	BH	BHI	NA	NA	NA	NA	NA	N
LK548	p3-SID644	NA	KHID49	Healthy Skin	Toe web space	Y	N	N	Staphylococcus	epidermidis		2019-07-26	BL	BHI	NA	NA	NA	NA	NA	N
LK549	p3-SID643	NA	KHID49	Healthy Skin	Toe web space	Y	N	N	Staphylococcus	saprophyticus		2019-07-26	BL	BHI	NA	NA	NA	NA	NA	N
LK550	p3-SID642	NA	KHID59	Healthy Skin	Nares	Y	N	N	Staphylococcus	epidermidis		2019-07-26	BT	BHI	NA	NA	NA	NA	NA	N
LK551	p3-SID641	NA	KHID59	Healthy Skin	Nares	Y	N	N	Staphylococcus	epidermidis		2019-07-26	BT	BHI	NA	NA	NA	NA	NA	N
LK552	p3-SID640	NA	KHID50	Healthy Skin	Alar crease	Y	N	N	Micrococcus	luteus		2019-07-26	BL	BHI	NA	NA	NA	NA	NA	N
LK554	p3-SID688	NA	KHID69	Healthy Skin	Back	N	N	N	Staphylococcus			2019-07-26	BT	BHI	NA	NA	NA	NA	NA	N
LK555	p3-SID717	NA	KHID37	Healthy Skin	Back	Y	N	N	Staphylococcus	hominis		2019-07-26	BT	BHI	NA	NA	NA	NA	NA	N
LK556	p3-SID716	NA	KHID26	Healthy Skin	Alar crease	Y	N	N	Staphylococcus	epidermidis		2019-07-26	BH	BHI	NA	NA	NA	NA	NA	N
LK558	p3-SID674	NA	KHID63	Healthy Skin	Antecubital fossa	N	N	N	Micrococcus			2019-07-26	BT	BHI	NA	NA	NA	NA	NA	N
LK559	p3-SID673	NA	KHID63	Healthy Skin	Antecubital fossa	N	N	N	Micrococcus			2019-07-26	BT	BHI	NA	NA	NA	NA	NA	N
LK560	p3-SID672	NA	KHID63	Healthy Skin	Antecubital fossa	Y	N	N	Staphylococcus	epidermidis		2019-07-26	BT	BHI	NA	NA	NA	NA	NA	N
LK562	p3-SID871	NA	KHID70	Healthy Skin	Volar forearm	N	N	N	Micrococcus			2019-07-29	BL	BHI	NA	NA	NA	NA	NA	N
LK563	p3-SID777	NA	KHID77	Healthy Skin	Back	N	N	N	Micrococcus			2019-07-29	BL	BHI	NA	NA	NA	NA	NA	N
LK564	p3-SID710	NA	KHID29	Healthy Skin	Back	N	N	N	Micrococcus			2019-07-26	BH	BHI	NA	NA	NA	NA	NA	N
LK565	p3-SID918	NA	KHID78	Healthy Skin	Volar forearm	N	N	N	Micrococcus			2019-07-31	BH	BHI	NA	NA	NA	NA	NA	N
LK567	p3-SID613	NA	KHID54	Healthy Skin	Volar forearm	Y	N	N	Micrococcus	luteus		2019-07-26	BL	BHI	NA	NA	NA	NA	NA	N
LK568	p3-SID650	NA	KHID53	Healthy Skin	Back	N	N	N	Micrococcus			2019-07-26	BT	BHI	NA	NA	NA	NA	NA	N
LK571	p3-SID850	NA	KHID79	Healthy Skin	Antecubital fossa	Y	N	N	Staphylococcus	epidermidis		2019-07-29	BT	BHI	NA	NA	NA	NA	NA	N
LK573	p3-SID911	NA	KHID71	Healthy Skin	Antecubital fossa	N	N	N	Micrococcus			2019-07-31	BT	BHI	NA	NA	NA	NA	NA	N
LK574	p3-SID648	NA	KHID72	Healthy Skin	Umbilicus	Y	N	N	Staphylococcus	warneri		2019-07-26	BT	BHI	NA	NA	NA	NA	NA	N
LK575	p3-SID823	NA	KHID76	Healthy Skin	Occiput	N	N	N	Micrococcus			2019-07-29	BH	BHI	NA	NA	NA	NA	NA	N
LK576	p3-SID916	NA	KHID72	Healthy Skin	Umbilicus	N	N	N	Micrococcus			2019-07-31	BH	BHI	NA	NA	NA	NA	NA	N
LK577	p3-SID633	NA	KHID52	Healthy Skin	Occiput	N	N	N	Micrococcus			2019-07-26	BH	BHI	NA	NA	NA	NA	NA	N
LK578	p3-SID887	NA	KHID69	Healthy Skin	Back	N	N	N	Micrococcus			2019-07-29	BH	BHI	NA	NA	NA	NA	NA	N
LK580	p3-SID652	NA	KHID68	Healthy Skin	Occiput	Y	N	N	Staphylococcus	epidermidis		2019-07-26	BT	BHI	NA	NA	NA	NA	NA	N
LK581	p3-SID698	NA	KHID26	Healthy Skin	Alar crease	Y	N	N	Micrococcus	luteus		2019-07-26	BL	BHI	NA	NA	NA	NA	NA	N
LK582	p3-SID824	NA	KHID76	Healthy Skin	Occiput	N	N	N	Micrococcus			2019-07-29	BH	BHI	NA	NA	NA	NA	NA	N
LK584	p3-SID711	NA	KHID29	Healthy Skin	Back	N	N	N	Micrococcus			2019-07-26	BH	BHI	NA	NA	NA	NA	NA	N
LK585	p3-SID848	NA	KHID79	Healthy Skin	Antecubital fossa	Y	N	N	Bacillus			2019-07-29	BT	BHI	NA	NA	NA	NA	NA	N
LK587	p3-SID651	NA	KHID53	Healthy Skin	Back	Y	N	N	Micrococcus	luteus		2019-07-26	BT	BHI	NA	NA	NA	NA	NA	N
LK589	p3-SID585	NA	KHID55	Healthy Skin	Antecubital fossa	N	N	N	Micrococcus			2019-07-26	BT	BHI	NA	NA	NA	NA	NA	N
LK592	p3-SID885	NA	KHID50	Healthy Skin	Alar crease	N	N	N	Staphylococcus			2019-07-29	BH	BHI	NA	NA	NA	NA	NA	N
LK594	p3-SID883	NA	KHID45	Healthy Skin	Back	Y	N	N	Staphylococcus	epidermidis		2019-07-29	BL	BHI	NA	NA	NA	NA	NA	N
LK596	p3-SID589	NA	KHID55	Healthy Skin	Antecubital fossa	Y	N	N	Staphylococcus	epidermidis		2019-07-26	BH	BHI	NA	NA	NA	NA	NA	N
LK597	p3-SID669	NA	KHID60	Healthy Skin	Occiput	Y	N	N	Bacillus	cereus_thuringiensis_PG_II		2019-07-26	BT	BHI	NA	NA	NA	NA	NA	N
LK598	p3-SID842	NA	KHID78	Healthy Skin	Volar forearm	N	N	N	Micrococcus			2019-07-29	BL	BHI	NA	NA	NA	NA	NA	N
LK599	p3-SID841	NA	KHID78	Healthy Skin	Volar forearm	N	N	N	Staphylococcus			2019-07-29	BL	BHI	NA	NA	NA	NA	NA	N
LK600	p3-SID815	NA	KHID79	Healthy Skin	Antecubital fossa	Y	N	N	Staphylococcus	epidermidis		2019-07-29	BL	BHI	NA	NA	NA	NA	NA	N
LK601	p3-SID816	NA	KHID79	Healthy Skin	Antecubital fossa	Y	N	N	Staphylococcus	epidermidis		2019-07-29	BL	BHI	NA	NA	NA	NA	NA	N
LK603	p3-SID873	NA	KHID56	Healthy Skin	Umbilicus	Y	N	N	Bacillus			2019-07-29	BH	BHI	NA	NA	NA	NA	NA	N
LK606	p3-SID779	NA	KHID77	Healthy Skin	Back	Y	N	N	Staphylococcus	epidermidis		2019-07-29	BT	BHI	NA	NA	NA	NA	NA	N
LK607	p3-SID604	NA	KHID51	Healthy Skin	Nares	N	N	N				2019-07-26	BH	BHI	NA	NA	NA	NA	NA	N
LK608	p3-SID819	NA	KHID79	Healthy Skin	Antecubital fossa	N	N	N				2019-07-29	BL	BHI	NA	NA	NA	NA	NA	N
LK609	p3-SID820	NA	KHID79	Healthy Skin	Antecubital fossa	N	N	N	Staphylococcus			2019-07-29	BL	BHI	NA	NA	NA	NA	NA	N
LK611	p3-SID839	NA	KHID78	Healthy Skin	Volar forearm	N	N	N	Staphylococcus			2019-07-29	BL	BHI	NA	NA	NA	NA	NA	N
LK612	p3-SID778	NA	KHID77	Healthy Skin	Back	N	N	N				2019-07-29	BT	BHI	NA	NA	NA	NA	NA	N
LK613	p3-SID817	NA	KHID79	Healthy Skin	Antecubital fossa	N	N	N	Staphylococcus			2019-07-29	BL	BHI	NA	NA	NA	NA	NA	N
LK614	p3-SID863	NA	KHID42	Healthy Skin	Alar crease	N	N	N				2019-07-29	BL	BHI	NA	NA	NA	NA	NA	N
LK615	p3-SID774	NA	KHID77	Healthy Skin	Back	Y	N	N	Staphylococcus	epidermidis		2019-07-29	BL	BHI	NA	NA	NA	NA	NA	N
LK616	p3-SID840	NA	KHID78	Healthy Skin	Volar forearm	Y	N	N	Staphylococcus	epidermidis		2019-07-29	BL	BHI	NA	NA	NA	NA	NA	N
LK618	p3-SID913	NA	KHID64	Healthy Skin	Umbilicus	N	N	N				2019-07-31	BH	BHI	NA	NA	NA	NA	NA	N
LK620	p3-SID666	NA	KHID60	Healthy Skin	Occiput	Y	N	N	Staphylococcus			2019-07-26	BL	BHI	NA	NA	NA	NA	NA	N
LK621	p3-SID667	NA	KHID60	Healthy Skin	Occiput	N	N	N	Micrococcus			2019-07-26	BH	BHI	NA	NA	NA	NA	NA	N
LK622	p3-SID668	NA	KHID60	Healthy Skin	Occiput	Y	N	N	Micrococcus	luteus		2019-07-26	BH	BHI	NA	NA	NA	NA	NA	N
LK623	p3-SID626	NA	KHID70	Healthy Skin	Volar forearm	Y	N	N	Staphylococcus	hominis		2019-07-26	BT	BHI	NA	NA	NA	NA	NA	N
LK624	p3-SID741	NA	KHID33	Healthy Skin	Toe web space	N	N	N	Sphingobacterium			2019-07-26	BL	BHI	NA	NA	NA	NA	NA	N
LK625	p3-SID789	NA	KHID74	Healthy Skin	Alar crease	Y	N	N	Staphylococcus	epidermidis		2019-07-29	BL	BHI	NA	NA	NA	NA	NA	N
LK626	p3-SID583	NA	KHID67	Healthy Skin	Nares	Y	N	N	Staphylococcus	epidermidis		2019-07-26	BH	BHI	NA	NA	NA	NA	NA	N
LK627	p3-SID795	NA	KHID74	Healthy Skin	Alar crease	N	N	N				2019-07-29	BL	BHI	NA	NA	NA	NA	NA	N
LK628	p3-SID894	NA	KHID68	Healthy Skin	Occiput	N	N	N	Staphylococcus			2019-07-29	BL	BHI	NA	NA	NA	NA	NA	N
LK629	p3-SID864	NA	KHID71	Healthy Skin	Antecubital fossa	N	N	N				2019-07-29	BT	BHI	NA	NA	NA	NA	NA	N
LK631	p3-SID606	NA	KHID73	Healthy Skin	Toe web space	N	N	N				2019-07-26	BL	BHI	NA	NA	NA	NA	NA	N
LK632	p3-SID594	NA	KHID51	Healthy Skin	Nares	N	N	N				2019-07-26	BL	BHI	NA	NA	NA	NA	NA	N
LK633	p3-SID720	NA	KHID38	Healthy Skin	Volar forearm	N	N	N				2019-07-26	BT	BHI	NA	NA	NA	NA	NA	N
LK634	p3-SID839	NA	KHID78	Healthy Skin	Volar forearm	N	N	N	Staphylococcus			2019-07-29	BL	BHI	NA	NA	NA	NA	NA	N
LK635	p3-SID862	NA	KHID42	Healthy Skin	Alar crease	Y	N	N	Staphylococcus	hominis		2019-07-29	BH	BHI	NA	NA	NA	NA	NA	N
LK636	p3-SID854	NA	KHID47	Healthy Skin	Antecubital fossa	Y	N	N	Staphylococcus	hominis		2019-07-29	BH	BHI	NA	NA	NA	NA	NA	N
LK637	p3-SID853	NA	KHID79	Healthy Skin	Antecubital fossa	Y	N	N	Staphylococcus	epidermidis		2019-07-29	BT	BHI	NA	NA	NA	NA	NA	N
LK638	p3-SID843	NA	KHID78	Healthy Skin	Volar forearm	N	N	N	Micrococcus			2019-07-29	BL	BHI	NA	NA	NA	NA	NA	N
LK657	p3-SID738	NA	KHID41	Healthy Skin	Toe web space	Y	N	N	Staphylococcus	haemolyticus		2019-07-26	BH	BHI	NA	NA	NA	NA	NA	N
LK658	p3-SID706	NA	KHID29	Healthy Skin	Back	N	N	N	Micrococcus			2019-07-26	BT	BHI	NA	NA	NA	NA	NA	N
LK659	p3-SID707	NA	KHID29	Healthy Skin	Back	Y	N	N	Staphylococcus	hominis		2019-07-26	BT	BHI	NA	NA	NA	NA	NA	N
LK660	p3-SID708	NA	KHID29	Healthy Skin	Back	Y	N	N	Bacillus			2019-07-26	BT	BHI	NA	NA	NA	NA	NA	N
LK662	p3-SID734	NA	KHID40	Healthy Skin	Umbilicus	Y	N	N	Lysinibacillus	boronitolerans		2019-07-26	BH	BHI	NA	NA	NA	NA	NA	N
LK663	p3-SID735	NA	KHID40	Healthy Skin	Umbilicus	N	N	N				2019-07-26	BH	BHI	NA	NA	NA	NA	NA	N
LK664	p3-SID736	NA	KHID40	Healthy Skin	Umbilicus	Y	N	N	Lysinibacillus	xylanilyticus/boronitolerans		2019-07-26	BH	BHI	NA	NA	NA	NA	NA	N
LK665	p3-SID737	NA	KHID41	Healthy Skin	Toe web space	Y	N	N	Staphylococcus	hominis		2019-07-26	BH	BHI	NA	NA	NA	NA	NA	N
LK667	p3-SID808	NA	KHID74	Healthy Skin	Alar crease	N	N	N	Micrococcus			2019-07-29	BT	BHI	NA	NA	NA	NA	NA	N
LK673	p3-SID705	NA	KHID43	Healthy Skin	Nares	Y	N	N	Staphylococcus	epidermidis		2019-07-26	BT	BHI	NA	NA	NA	NA	NA	N
LK675	p3-SID805	NA	KHID74	Healthy Skin	Alar crease	Y	N	N	Lysinibacillus	xylanilyticus		2019-07-29	BT	BHI	NA	NA	NA	NA	NA	N
LK676	p3-SID891	NA	KHID72	Healthy Skin	Umbilicus	N	N	N	Cellulosimicrobium			2019-07-29	BH	BHI	NA	NA	NA	NA	NA	N
LK678	p3-SID802	NA	KHID74	Healthy Skin	Alar crease	N	N	N	Micrococcus			2019-07-29	BH	BHI	NA	NA	NA	NA	NA	N
LK680	p3-SID693	NA	KHID29	Healthy Skin	Back	N	N	N	Micrococcus			2019-07-26	BL	BHI	NA	NA	NA	NA	NA	N
LK681	p3-SID755	NA	KHID31	Healthy Skin	Antecubital fossa	Y	N	N	Bacillus			2019-07-26	BT	BHI	NA	NA	NA	NA	NA	N
LK682	p3-SID692	NA	KHID71	Healthy Skin	Antecubital fossa	N	N	N	Micrococcus			2019-07-26	BH	BHI	NA	NA	NA	NA	NA	N
LK683	p3-SID678	NA	KHID61	Healthy Skin	Back	Y	N	N	Micrococcus	luteus		2019-07-26	BH	BHI	NA	NA	NA	NA	NA	N
LK684	p3-SID590	NA	KHID51	Healthy Skin	Nares	Y	N	N	Staphylococcus	epidermidis		2019-07-26	BT	BHI	NA	NA	NA	NA	NA	N
LK685	p3-SID591	NA	KHID51	Healthy Skin	Nares	Y	N	N	Staphylococcus	epidermidis		2019-07-26	BT	BHI	NA	NA	NA	NA	NA	N
LK686	p3-SID592	NA	KHID51	Healthy Skin	Nares	Y	N	N	Staphylococcus	epidermidis		2019-07-26	BT	BHI	NA	NA	NA	NA	NA	N
LK688	p3-SID874	NA	KHID56	Healthy Skin	Umbilicus	Y	N	N	Staphylococcus	epidermidis		2019-07-29	BH	BHI	NA	NA	NA	NA	NA	N
LK689	p3-SID835	NA	KHID76	Healthy Skin	Occiput	N	N	N	Micrococcus			2019-07-29	BT	BHI	NA	NA	NA	NA	NA	N
LK690	p3-SID694	NA	KHID29	Healthy Skin	Back	Y	N	N	Staphylococcus	epidermidis		2019-07-26	BL	BHI	NA	NA	NA	NA	NA	N
LK691	p3-SID756	NA	KHID31	Healthy Skin	Antecubital fossa	Y	N	N	Staphylococcus	hominis		2019-07-26	BT	BHI	NA	NA	NA	NA	NA	N
LK692	p3-SID757	NA	KHID31	Healthy Skin	Antecubital fossa	Y	N	N	Bacillus			2019-07-26	BH	BHI	NA	NA	NA	NA	NA	N
LK693	p3-SID758	NA	KHID42	Healthy Skin	Alar crease	Y	N	N	Staphylococcus	epidermidis		2019-07-26	BT	BHI	NA	NA	NA	NA	NA	N
LK695	p3-SID624	NA	KHID62	Healthy Skin	Volar forearm	N	N	N	Micrococcus			2019-07-26	BL	BHI	NA	NA	NA	NA	NA	N
LK696	p3-SID623	NA	KHID62	Healthy Skin	Volar forearm	Y	N	N	Bacillus	cereus_thuringiensis_PG_II		2019-07-26	BL	BHI	NA	NA	NA	NA	NA	N
LK699	p3-SID753	NA	KHID32	Healthy Skin	Umbilicus	N	N	N	Micrococcus			2019-07-26	BH	BHI	NA	NA	NA	NA	NA	N
LK701	p3-SID849	NA	KHID79	Healthy Skin	Antecubital fossa	N	N	N	Micrococcus			2019-07-29	BT	BHI	NA	NA	NA	NA	NA	N
LK702	p3-SID852	NA	KHID79	Healthy Skin	Antecubital fossa	N	N	N				2019-07-29	BT	BHI	NA	NA	NA	NA	NA	N
LK703	p3-SID851	NA	KHID79	Healthy Skin	Antecubital fossa	N	N	N				2019-07-29	BT	BHI	NA	NA	NA	NA	NA	N
LK706	p3-SID782	NA	KHID78	Healthy Skin	Volar forearm	N	N	N	Bacillus			2019-07-29	BT	BHI	NA	NA	NA	NA	NA	N
LK707	p3-SID781	NA	KHID77	Healthy Skin	Back	N	N	N				2019-07-29	BT	BHI	NA	NA	NA	NA	NA	N
LK708	p3-SID806	NA	KHID74	Healthy Skin	Alar crease	N	N	N	Staphylococcus			2019-07-29	BT	BHI	NA	NA	NA	NA	NA	N
LK709	p3-SID794	NA	KHID74	Healthy Skin	Alar crease	N	N	N	Lysinibacillus			2019-07-29	BL	BHI	NA	NA	NA	NA	NA	N
LK710	p3-SID828	NA	KHID76	Healthy Skin	Occiput	N	N	N	Micrococcus			2019-07-29	BL	BHI	NA	NA	NA	NA	NA	N
LK711	p3-SID634	NA	KHID52	Healthy Skin	Occiput	N	N	N	Staphylococcus			2019-07-26	BH	BHI	NA	NA	NA	NA	NA	N
LK713	p3-SID785	NA	KHID78	Healthy Skin	Volar forearm	N	N	N	Bacillus			2019-07-29	BT	BHI	NA	NA	NA	NA	NA	N
LK714	p3-SID784	NA	KHID78	Healthy Skin	Volar forearm	N	N	N				2019-07-29	BT	BHI	NA	NA	NA	NA	NA	N
LK715	p3-SID788	NA	KHID74	Healthy Skin	Alar crease	N	N	N				2019-07-29	BL	BHI	NA	NA	NA	NA	NA	N
LK717	p3-SID898	NA	KHID65	Healthy Skin	Toe web space	N	N	N	Staphylococcus			2019-07-29	BH	BHI	NA	NA	NA	NA	NA	N
LK718	p3-SID587	NA	KHID55	Healthy Skin	Antecubital fossa	N	N	N	Bacillus			2019-07-26	BL	BHI	NA	NA	NA	NA	NA	N
LK720	p3-SID586	NA	KHID55	Healthy Skin	Antecubital fossa	N	N	N				2019-07-26	BL	BHI	NA	NA	NA	NA	NA	N
LK721	p3-SID814	NA	KHID79	Healthy Skin	Antecubital fossa	N	N	N	Staphylococcus			2019-07-29	BL	BHI	NA	NA	NA	NA	NA	N
LK722	p3-SID787	NA	KHID74	Healthy Skin	Alar crease	Y	N	N	Bacillus			2019-07-29	BL	BHI	NA	NA	NA	NA	NA	N
LK723	p3-SID814	NA	KHID79	Healthy Skin	Antecubital fossa	N	N	N	Staphylococcus			2019-07-29	BL	BHI	NA	NA	NA	NA	NA	N
LK724	p3-SID834	NA	KHID76	Healthy Skin	Occiput	Y	N	N	Lysinibacillus	xylanilyticus		2019-07-29	BT	BHI	NA	NA	NA	NA	NA	N
LK725	p3-SID804	NA	KHID74	Healthy Skin	Alar crease	N	N	N	Staphylococcus			2019-07-29	BT	BHI	NA	NA	NA	NA	NA	N
LK730	p3-SID1022	NA	KHID116	Healthy Skin	Volar forearm	N	N	N				2019-09-19	BD	BHI	NA	NA	NA	NA	NA	N
LK731	p3-SID1024	NA	KHID115	Healthy Skin	Back	N	N	N				2019-09-19	BD	BHI	NA	NA	NA	NA	NA	N
LK732	p3-SID1028	NA	KHID115	Healthy Skin	Back	N	N	N				2019-09-19	BD	BHI	NA	NA	NA	NA	NA	N
LK733	p3-SID1100	NA	KHID113	Healthy Skin	Nares	N	N	N				2019-09-19	BT	BHI	NA	NA	NA	NA	NA	N
LK734	p3-SID1101	NA	KHID113	Healthy Skin	Nares	N	N	N				2019-09-19	BT	BHI	NA	NA	NA	NA	NA	N
LK735	p3-SID1102	NA	KHID113	Healthy Skin	Nares	N	N	N				2019-09-19	BT	BHI	NA	NA	NA	NA	NA	N
LK736	p3-SID1103	NA	KHID113	Healthy Skin	Nares	N	N	N				2019-09-19	BT	BHI	NA	NA	NA	NA	NA	N
LK737	p3-SID1104	NA	KHID113	Healthy Skin	Nares	N	N	N				2019-09-19	BT	BHI	NA	NA	NA	NA	NA	N
LK738	p3-SID1107	NA	KHID113	Healthy Skin	Nares	N	N	N				2019-09-19	BD	BHI	NA	NA	NA	NA	NA	N
LK739	p3-SID1108	NA	KHID113	Healthy Skin	Nares	N	N	N				2019-09-19	BD	BHI	NA	NA	NA	NA	NA	N
LK740	p3-SID998	NA	KHID116	Healthy Skin	Volar forearm	N	N	N				2019-09-19	BT	BHI	NA	NA	NA	NA	NA	N
LK741	p3-SID1017	NA	KHID116	Healthy Skin	Volar forearm	N	N	N				2019-09-19	BD	BHI	NA	NA	NA	NA	NA	N
LK742	p3-SID1020	NA	KHID116	Healthy Skin	Volar forearm	N	N	N				2019-09-19	BD	BHI	NA	NA	NA	NA	NA	N
LK743	p3-SID1001	NA	KHID116	Healthy Skin	Volar forearm	N	N	N				2019-09-19	B	BHI	NA	NA	NA	NA	NA	N
LK744	p3-SID1004	NA	KHID116	Healthy Skin	Volar forearm	N	N	N				2019-09-19	B	BHI	NA	NA	NA	NA	NA	N
LK745	p3-SID1167	NA	KHID86	Healthy Skin	Antecubital fossa	N	N	N				2019-09-19	B	BHI	NA	NA	NA	NA	NA	N
LK746	p3-SID1011	NA	KHID115	Healthy Skin	Back	N	N	N				2019-09-19	BT	BHI	NA	NA	NA	NA	NA	N
LK747	p3-SID1050	NA	KHID119	Healthy Skin	Toe web space	N	N	N				2019-09-19	BT	BHI	NA	NA	NA	NA	NA	N
LK748	p3-SID1052	NA	KHID119	Healthy Skin	Toe web space	N	N	N				2019-09-19	BT	BHI	NA	NA	NA	NA	NA	N
LK749	p3-SID1053	NA	KHID119	Healthy Skin	Toe web space	N	N	N				2019-09-19	BT	BHI	NA	NA	NA	NA	NA	N
LK750	p3-SID1054	NA	KHID119	Healthy Skin	Toe web space	N	N	N				2019-09-19	BT	BHI	NA	NA	NA	NA	NA	N
LK751	p3-SID1049	NA	KHID119	Healthy Skin	Toe web space	N	N	N				2019-09-19	BT	BHI	NA	NA	NA	NA	NA	N
LK752	p3-SID1030	NA	KHID118	Healthy Skin	Umbilicus	N	N	N				2019-09-19	B	BHI	NA	NA	NA	NA	NA	N
LK753	p3-SID1031	NA	KHID118	Healthy Skin	Umbilicus	N	N	N				2019-09-19	B	BHI	NA	NA	NA	NA	NA	N
LK754	p3-SID1032	NA	KHID118	Healthy Skin	Umbilicus	N	N	N				2019-09-19	B	BHI	NA	NA	NA	NA	NA	N
LK755	p3-SID1046	NA	KHID118	Healthy Skin	Umbilicus	N	N	N				2019-09-19	BD	BHI	NA	NA	NA	NA	NA	N
LK756	p3-SID1034	NA	KHID118	Healthy Skin	Umbilicus	N	N	N				2019-09-19	B	BHI	NA	NA	NA	NA	NA	N
LK757	p3-SID1035	NA	KHID118	Healthy Skin	Umbilicus	N	N	N				2019-09-19	B	BHI	NA	NA	NA	NA	NA	N
LK758	p3-SID1044	NA	KHID118	Healthy Skin	Umbilicus	N	N	N				2019-09-19	BD	BHI	NA	NA	NA	NA	NA	N
LK759	p3-SID1045	NA	KHID118	Healthy Skin	Umbilicus	N	N	N				2019-09-19	BD	BHI	NA	NA	NA	NA	NA	N
LK760	p3-SID1039	NA	KHID118	Healthy Skin	Umbilicus	N	N	N				2019-09-19	BT	BHI	NA	NA	NA	NA	NA	N
LK761	p3-SID1058	NA	KHID119	Healthy Skin	Toe web space	N	N	N				2019-09-19	B	BHI	NA	NA	NA	NA	NA	N
LK762	p3-SID1061	NA	KHID119	Healthy Skin	Toe web space	N	N	N				2019-09-19	B	BHI	NA	NA	NA	NA	NA	N
LK763	p3-SID1040	NA	KHID118	Healthy Skin	Umbilicus	N	N	N				2019-09-19	BT	BHI	NA	NA	NA	NA	NA	N
LK764	p3-SID1159	NA	KHID84	Healthy Skin	Back	N	N	N				2019-09-19	BT	BHI	NA	NA	NA	NA	NA	N
LK765	p3-SID1187	NA	KHID91	Healthy Skin	Occiput	N	N	N				2019-09-19	BD	BHI	NA	NA	NA	NA	NA	N
LK766	p3-SID1066	NA	KHID119	Healthy Skin	Toe web space	N	N	N				2019-09-19	BD	BHI	NA	NA	NA	NA	NA	N
LK767	p3-SID1195	NA	KHID92	Healthy Skin	Back	N	N	N				2019-09-19	B	BHI	NA	NA	NA	NA	NA	N
LK768	p3-SID1188	NA	KHID91	Healthy Skin	Occiput	N	N	N				2019-09-19	BD	BHI	NA	NA	NA	NA	NA	N
LK769	p3-SID1192	NA	KHID117	Healthy Skin	Antecubital fossa	N	N	N				2019-09-19	B	BHI	NA	NA	NA	NA	NA	N
LK770	p3-SID961	NA	KHID89	Healthy Skin	Alar crease	N	N	N				2019-09-19	BD	BHI	NA	NA	NA	NA	NA	N
LK771	p3-SID1189	NA	KHID91	Healthy Skin	Occiput	N	N	N				2019-09-19	BD	BHI	NA	NA	NA	NA	NA	N
LK772	p3-SID1064	NA	KHID119	Healthy Skin	Toe web space	N	N	N				2019-09-19	BD	BHI	NA	NA	NA	NA	NA	N
LK773	p3-SID1097	NA	KHID113	Healthy Skin	Nares	N	N	N				2019-09-19	B	BHI	NA	NA	NA	NA	NA	N
LK774	p3-SID1096	NA	KHID113	Healthy Skin	Nares	N	N	N				2019-09-19	B	BHI	NA	NA	NA	NA	NA	N
LK775	p3-SID1095	NA	KHID113	Healthy Skin	Nares	N	N	N				2019-09-19	B	BHI	NA	NA	NA	NA	NA	N
LK776	p3-SID1094	NA	KHID113	Healthy Skin	Nares	N	N	N				2019-09-19	B	BHI	NA	NA	NA	NA	NA	N
LK777	p3-SID1092	NA	KHID83	Healthy Skin	Occiput	N	N	N				2019-09-19	B	BHI	NA	NA	NA	NA	NA	N
LK778	p3-SID1091	NA	KHID83	Healthy Skin	Occiput	N	N	N				2019-09-19	B	BHI	NA	NA	NA	NA	NA	N
LK779	p3-SID1090	NA	KHID83	Healthy Skin	Occiput	N	N	N				2019-09-19	B	BHI	NA	NA	NA	NA	NA	N
LK780	p3-SID1088	NA	KHID83	Healthy Skin	Occiput	N	N	N				2019-09-19	B	BHI	NA	NA	NA	NA	NA	N
LK781	p3-SID1118	NA	KHID107	Healthy Skin	Back	N	N	N				2019-09-19	BD	BHI	NA	NA	NA	NA	NA	N
LK782	p3-SID1075	NA	KHID84	Healthy Skin	Back	N	N	N				2019-09-19	B	BHI	NA	NA	NA	NA	NA	N
LK783	p3-SID1072	NA	KHID84	Healthy Skin	Back	N	N	N				2019-09-19	BD	BHI	NA	NA	NA	NA	NA	N
LK784	p3-SID1070	NA	KHID84	Healthy Skin	Back	N	N	N				2019-09-19	BD	BHI	NA	NA	NA	NA	NA	N
LK785	p3-SID1069	NA	KHID84	Healthy Skin	Back	N	N	N				2019-09-19	BD	BHI	NA	NA	NA	NA	NA	N
LK786	p3-SID1110	NA	KHID107	Healthy Skin	Back	N	N	N				2019-09-19	B	BHI	NA	NA	NA	NA	NA	N
LK787	p3-SID1111	NA	KHID107	Healthy Skin	Back	N	N	N				2019-09-19	B	BHI	NA	NA	NA	NA	NA	N
LK788	p3-SID1112	NA	KHID107	Healthy Skin	Back	N	N	N				2019-09-19	B	BHI	NA	NA	NA	NA	NA	N
LK789	p3-SID1113	NA	KHID107	Healthy Skin	Back	N	N	N				2019-09-19	B	BHI	NA	NA	NA	NA	NA	N
LK790	p3-SID1114	NA	KHID107	Healthy Skin	Back	N	N	N				2019-09-19	B	BHI	NA	NA	NA	NA	NA	N
LK791	p3-SID1186	NA	KHID91	Healthy Skin	Occiput	N	N	N				2019-09-19	BD	BHI	NA	NA	NA	NA	NA	N
LK793	p3-SID1084	NA	KHID83	Healthy Skin	Occiput	N	N	N				2019-09-19	BT	BHI	NA	NA	NA	NA	NA	N
LK794	p3-SID1083	NA	KHID83	Healthy Skin	Occiput	N	N	N				2019-09-19	BD	BHI	NA	NA	NA	NA	NA	N
LK795	p3-SID1082	NA	KHID83	Healthy Skin	Occiput	N	N	N				2019-09-19	BD	BHI	NA	NA	NA	NA	NA	N
LK796	p3-SID1081	NA	KHID83	Healthy Skin	Occiput	N	N	N				2019-09-19	BD	BHI	NA	NA	NA	NA	NA	N
LK797	p3-SID1080	NA	KHID83	Healthy Skin	Occiput	N	N	N				2019-09-19	BD	BHI	NA	NA	NA	NA	NA	N
LK798	p3-SID1173	NA	KHID86	Healthy Skin	Antecubital fossa	N	N	N				2019-09-19	BD	BHI	NA	NA	NA	NA	NA	N
LK799	p3-SID1041	NA	KHID118	Healthy Skin	Umbilicus	N	N	N				2019-09-19	BD	BHI+0.1%Tween 80	NA	NA	NA	NA	NA	N
LK800	p3-SID1037	NA	KHID118	Healthy Skin	Umbilicus	N	N	N				2019-09-19	BT	BHI+0.1%Tween 80	NA	NA	NA	NA	NA	N
LK801	p3-SID958	NA	KHID89	Healthy Skin	Alar crease	N	N	N				2019-09-19	BD	BHI+0.1%Tween 80	NA	NA	NA	NA	NA	N
LK802	p3-SID1162	NA	KHID93	Healthy Skin	Volar forearm	N	N	N				2019-09-19	BT	BHI+0.1%Tween 80	NA	NA	NA	NA	NA	N
LK803	p3-SID999	NA	KHID116	Healthy Skin	Volar forearm	N	N	N				2019-09-19	BT	BHI+0.1%Tween 80	NA	NA	NA	NA	NA	N
LK804	p3-SID1190	NA	KHID117	Healthy Skin	Antecubital fossa	N	N	N				2019-09-19	B	BHI+0.1%Tween 80	NA	NA	NA	NA	NA	N
LK805	p3-SID1157	NA	KHID84	Healthy Skin	Back	N	N	N				2019-09-19	BT	BHI+0.1%Tween 80	NA	NA	NA	NA	NA	N
LK806	p3-SID1000	NA	KHID116	Healthy Skin	Volar forearm	N	N	N				2019-09-19	BT	BHI+0.1%Tween 80	NA	NA	NA	NA	NA	N
LK807	p3-SID1033	NA	KHID118	Healthy Skin	Umbilicus	N	N	N				2019-09-19	B	BHI+0.1%Tween 80	NA	NA	NA	NA	NA	N
LK808	p3-SID1029	NA	KHID118	Healthy Skin	Umbilicus	N	N	N				2019-09-19	B	BHI+0.1%Tween 80	NA	NA	NA	NA	NA	N
LK809	p3-SID956	NA	KHID90	Healthy Skin	Nares	N	N	N				2019-09-19	B	BHI+0.1%Tween 80	NA	NA	NA	NA	NA	N
LK810	p3-SID1164	NA	KHID93	Healthy Skin	Volar forearm	N	N	N				2019-09-19	B	BHI+0.1%Tween 80	NA	NA	NA	NA	NA	N
LK811	p3-SID951	NA	KHID94	Healthy Skin	Antecubital fossa	N	N	N				2019-09-19	BT	BHI+0.1%Tween 80	NA	NA	NA	NA	NA	N
LK812	p3-SID1185	NA	KHID91	Healthy Skin	Occiput	N	N	N				2019-09-19	BD	BHI+0.1%Tween 80	NA	NA	NA	NA	NA	N
LK813	p3-SID1169	NA	KHID86	Healthy Skin	Antecubital fossa	N	N	N				2019-09-19	B	BHI+0.1%Tween 80	NA	NA	NA	NA	NA	N
LK814	p3-SID1166	NA	KHID93	Healthy Skin	Volar forearm	N	N	N				2019-09-19	B	BHI+0.1%Tween 80	NA	NA	NA	NA	NA	N
LK815	p3-SID1067	NA	KHID119	Healthy Skin	Toe web space	N	N	N				2019-09-19	BD	BHI+0.1%Tween 80	NA	NA	NA	NA	NA	N
LK816	p3-SID1196	NA	KHID92	Healthy Skin	Back	N	N	N				2019-09-19	B	BHI+0.1%Tween 80	NA	NA	NA	NA	NA	N
LK817	p3-SID954	NA	KHID90	Healthy Skin	Nares	N	N	N				2019-09-19	B	BHI+0.1%Tween 80	NA	NA	NA	NA	NA	N
LK818	p3-SID959	NA	KHID89	Healthy Skin	Alar crease	N	N	N				2019-09-19	BD	BHI+0.1%Tween 80	NA	NA	NA	NA	NA	N
LK819	p3-SID1165	NA	KHID93	Healthy Skin	Volar forearm	N	N	N				2019-09-19	B	BHI+0.1%Tween 80	NA	NA	NA	NA	NA	N
LK820	p3-SID1021	NA	KHID116	Healthy Skin	Volar forearm	Y	N	N	Corynebacterium	sanguinis		2019-09-19	BD	BHI+0.1%Tween 80	NA	NA	NA	NA	NA	N
LK821	p3-SID1014	NA	KHID115	Healthy Skin	Back	Y	N	N	Corynebacterium			2019-09-19	B	BHI+0.1%Tween 80	NA	NA	NA	NA	NA	N
LK822	p3-SID1068	NA	KHID119	Healthy Skin	Toe web space	Y	N	N	Citricoccus			2019-09-19	BD	BHI+0.1%Tween 80	NA	NA	NA	NA	NA	N
LK824	p3-SID1330	NA	KHID81	Healthy Skin	Alar crease	N	N	N				2019-09-19	BD	BHI	NA	NA	NA	NA	NA	N
LK825	p3-SID1511	NA	KHID140	Healthy Skin	Volar forearm	N	N	N				2019-09-17	BD	BHI	NA	NA	NA	NA	NA	N
LK827	p3-SID1300	NA	KHID117	Healthy Skin	Antecubital fossa	Y	N	N	Corynebacterium	sanguinis		2019-09-19	BD	BHI	NA	NA	NA	NA	NA	N
LK828	p3-SID1331	NA	KHID81	Healthy Skin	Alar crease	N	N	N	Micrococcus			2019-09-19	BD	BHI	NA	NA	NA	NA	NA	N
LK829	p3-SID1297	NA	KHID98	Healthy Skin	Occiput	N	N	N	Micrococcus			2019-09-19	BD	BHI	NA	NA	NA	NA	NA	N
LK830	p3-SID1139	NA	KHID92	Healthy Skin	Back	N	N	N	Micrococcus			2019-09-19	BT	BHI	NA	NA	NA	NA	NA	N
LK831	p3-SID1304	NA	KHID108	Healthy Skin	Volar forearm	N	N	N	Micrococcus			2019-09-19	B	BHI	NA	NA	NA	NA	NA	N
LK832	p3-SID1332	NA	KHID81	Healthy Skin	Alar crease	Y	N	N	Micrococcus	luteus		2019-09-19	BD	BHI	NA	NA	NA	NA	NA	N
LK833	p3-SID1211	NA	KHID112	Healthy Skin	Alar crease	N	N	N				2019-09-19	B	BHI	NA	NA	NA	NA	NA	N
LK834	p3-SID1127	NA	KHID105	Healthy Skin	Nares	Y	N	N	Staphylococcus	capitis		2019-09-19	B	BHI	NA	NA	NA	NA	NA	N
LK835	p3-SID1218	NA	KHID112	Healthy Skin	Alar crease	Y	N	N	Staphylococcus	epidermidis		2019-09-19	BT	BHI	NA	NA	NA	NA	NA	N
LK836	p3-SID1314	NA	KHID81	Healthy Skin	Alar crease	Y	N	N	Dermacoccus	nishinomiyaensis		2019-09-19	B	BHI	NA	NA	NA	NA	NA	N
LK837	p3-SID1210	NA	KHID112	Healthy Skin	Alar crease	Y	N	N	Staphylococcus	epidermidis		2019-09-19	B	BHI	NA	NA	NA	NA	NA	N
LK838	p3-SID1142	NA	KHID92	Healthy Skin	Back	Y	N	N	Brevibacterium			2019-09-19	BD	BHI	NA	NA	NA	NA	NA	N
LK839	p3-SID1222	NA	KHID86	Healthy Skin	Antecubital fossa	N	N	N	Micrococcus			2019-09-19	BT	BHI	NA	NA	NA	NA	NA	N
LK840	p3-SID1318	NA	KHID108	Healthy Skin	Volar forearm	N	N	N	Micrococcus			2019-09-19	BD	BHI	NA	NA	NA	NA	NA	N
LK842	p3-SID1144	NA	KHID92	Healthy Skin	Back	N	N	N				2019-09-19	BD	BHI	NA	NA	NA	NA	NA	N
LK843	p3-SID1242	NA	KHID103	Healthy Skin	Toe web space	Y	N	N	Kocuria	sp		2019-09-19	BD	BHI	NA	NA	NA	NA	NA	N
LK846	p3-SID1202	NA	KHID110	Healthy Skin	Umbilicus	N	N	N				2019-09-19	BD	BHI	NA	NA	NA	NA	NA	N
LK847	p3-SID1219	NA	KHID86	Healthy Skin	Antecubital fossa	Y	N	N	Micrococcus	luteus		2019-09-19	BT	BHI	NA	NA	NA	NA	NA	N
LK848	p3-SID1115	NA	KHID107	Healthy Skin	Back	N	N	N				2019-09-19	BD	BHI	NA	NA	NA	NA	NA	N
LK849	p3-SID1279	NA	KHID91	Healthy Skin	Occiput	Y	N	N	Staphylococcus	hominis		2019-09-19	B	BHI	NA	NA	NA	NA	NA	N
LK850	p3-SID1295	NA	KHID98	Healthy Skin	Occiput	N	N	N	Micrococcus			2019-09-19	BD	BHI	NA	NA	NA	NA	NA	N
LK851	p3-SID952	NA	KHID94	Healthy Skin	Antecubital fossa	N	N	N				2019-09-19	BT	BHI+0.1%Tween 80	NA	NA	NA	NA	NA	N
LK852	p3-SID1161	NA	KHID93	Healthy Skin	Volar forearm	N	N	N				2019-09-19	BT	BHI+0.1%Tween 80	NA	NA	NA	NA	NA	N
LK853	p3-SID1283	NA	KHID91	Healthy Skin	Occiput	Y	N	N	Staphylococcus	hominis		2019-09-19	B	BHI	NA	NA	NA	NA	NA	N
LK854	p3-SID1232	NA	KHID111	Healthy Skin	Toe web space	Y	N	N	Kocuria	palustris		2019-09-19	B	BHI	NA	NA	NA	NA	NA	N
LK856	p3-SID1212	NA	KHID112	Healthy Skin	Alar crease	Y	N	N	Corynebacterium	sanguinis		2019-09-19	B	BHI	NA	NA	NA	NA	NA	N
LK857	p3-SID1274	NA	KHID88	Healthy Skin	Toe web space	Y	N	N	Staphylococcus	cohnii		2019-09-19	B	BHI+0.1%Tween 80	NA	NA	NA	NA	NA	N
LK858	p3-SID1206	NA	KHID104	Healthy Skin	Alar crease	Y	N	N	Klebsiella	pneumoniae		2019-09-19	BD	BHI	NA	NA	NA	NA	NA	N
LK859	p3-SID1191	NA	KHID117	Healthy Skin	Antecubital fossa	N	N	N				2019-09-19	B	BHI	NA	NA	NA	NA	NA	N
LK861	p3-SID1280	NA	KHID91	Healthy Skin	Occiput	Y	N	N	Staphylococcus	hominis		2019-09-19	B	BHI	NA	NA	NA	NA	NA	N
LK862	p3-SID1290	NA	KHID97	Healthy Skin	Nares	N	N	N	Micrococcus			2019-09-19	BD	BHI	NA	NA	NA	NA	NA	N
LK863	p3-SID1214	NA	KHID104	Healthy Skin	Alar crease	Y	N	N	Micrococcus	luteus		2019-09-19	BT	BHI	NA	NA	NA	NA	NA	N
LK864	p3-SID1204	NA	KHID104	Healthy Skin	Alar crease	Y	N	N	Bacillus	pumilus		2019-09-19	BD	BHI	NA	NA	NA	NA	NA	N
LK865	p3-SID1319	NA	KHID108	Healthy Skin	Volar forearm	N	N	N				2019-09-19	BD	BHI	NA	NA	NA	NA	NA	N
LK866	p3-SID1239	NA	KHID103	Healthy Skin	Toe web space	Y	N	N	Kocuria	palustris		2019-09-19	BD	BHI	NA	NA	NA	NA	NA	N
LK867	p3-SID1257	NA	KHID103	Healthy Skin	Toe web space	N	N	N				2019-09-19	B	BHI	NA	NA	NA	NA	NA	N
LK868	p3-SID1293	NA	KHID117	Healthy Skin	Antecubital fossa	N	N	N				2019-09-19	BT	BHI	NA	NA	NA	NA	NA	N
LK869	p3-SID1213	NA	KHID104	Healthy Skin	Alar crease	Y	N	N	Klebsiella	pneumoniae		2019-09-19	BT	BHI	NA	NA	NA	NA	NA	N
LK870	p3-SID1229	NA	KHID111	Healthy Skin	Toe web space	Y	N	N	Brevibacterium	casei		2019-09-19	B	BHI	NA	NA	NA	NA	NA	N
LK873	p3-SID1141	NA	KHID92	Healthy Skin	Back	Y	N	N	Micrococcus	lylae		2019-09-19	BT	BHI	NA	NA	NA	NA	NA	N
LK874	p3-SID1228	NA	KHID97	Healthy Skin	Nares	Y	N	N	Micrococcus	luteus		2019-09-19	B	BHI	NA	NA	NA	NA	NA	N
LK875	p3-SID1240	NA	KHID103	Healthy Skin	Toe web space	Y	N	N	Sphingobacterium	multivorum		2019-09-19	BD	BHI	NA	NA	NA	NA	NA	N
LK876	p3-SID1148	NA	KHID89	Healthy Skin	Alar crease	Y	N	N	Corynebacterium	sanguinis		2019-09-19	B	BHI+0.1%Tween 80	NA	NA	NA	NA	NA	N
LK878	p3-SID1147	NA	KHID89	Healthy Skin	Alar crease	N	N	N				2019-09-19	B	BHI+0.1%Tween 80	NA	NA	NA	NA	NA	N
LK879	p3-SID1309	NA	KHID108	Healthy Skin	Volar forearm	N	N	N				2019-09-19	BT	BHI+0.1%Tween 80	NA	NA	NA	NA	NA	N
LK880	p3-SID1153	NA	KHID89	Healthy Skin	Alar crease	N	N	N				2019-09-19	B	BHI+0.1%Tween 80	NA	NA	NA	NA	NA	N
LK881	p3-SID1150	NA	KHID89	Healthy Skin	Alar crease	N	N	N				2019-09-19	BT	BHI+0.1%Tween 80	NA	NA	NA	NA	NA	N
LK882	p3-SID1292	NA	KHID117	Healthy Skin	Antecubital fossa	N	N	N				2019-09-19	BT	BHI+0.1%Tween 80	NA	NA	NA	NA	NA	N
LK883	p3-SID1285	NA	KHID97	Healthy Skin	Nares	N	N	N				2019-09-19	B	BHI+0.1%Tween 80	NA	NA	NA	NA	NA	N
LK884	p3-SID1282	NA	KHID91	Healthy Skin	Occiput	N	N	N				2019-09-19	B	BHI+0.1%Tween 80	NA	NA	NA	NA	NA	N
LK885	p3-SID1253	NA	KHID103	Healthy Skin	Toe web space	N	N	N				2019-09-19	BT	BHI+0.1%Tween 80	NA	NA	NA	NA	NA	N
LK886	p3-SID1125	NA	KHID106	Healthy Skin	Occiput	N	N	N				2019-09-19	BT	BHI+0.1%Tween 80	NA	NA	NA	NA	NA	N
LK887	p3-SID1286	NA	KHID97	Healthy Skin	Nares	N	N	N				2019-09-19	B	BHI+0.1%Tween 80	NA	NA	NA	NA	NA	N
LK888	p3-SID1281	NA	KHID91	Healthy Skin	Occiput	N	N	N				2019-09-19	B	BHI+0.1%Tween 80	NA	NA	NA	NA	NA	N
LK891	p3-SID898	NA	KHID65	Healthy Skin	Toe web space	N	N	N	Staphylococcus			2019-07-29	BH	BHI	NA	NA	NA	NA	NA	N
LK892	p3-SID1235	NA	KHID111	Healthy Skin	Toe web space	Y	N	N	Micrococcus	luteus		2019-09-19	BT	BHI	NA	NA	NA	NA	NA	N
LK893	p3-SID796	NA	KHID74	Healthy Skin	Alar crease	N	N	N	Staphylococcus			2019-07-29	BH	BHI	NA	NA	NA	NA	NA	N
LK895	p3-SID1154	NA	KHID89	Healthy Skin	Alar crease	N	N	N				2019-09-19	BT	BHI	NA	NA	NA	NA	NA	N
LK896	p3-SID1262	NA	KHID88	Healthy Skin	Toe web space	N	N	N				2019-09-19	BD	BHI	NA	NA	NA	NA	NA	N
LK897	p3-SID891	NA	KHID72	Healthy Skin	Umbilicus	N	N	N	Cellulosimicrobium			2019-07-29	BH	BHI	NA	NA	NA	NA	NA	N
LK898	p3-SID1251	NA	KHID103	Healthy Skin	Toe web space	N	N	N				2019-09-19	BT	BHI	NA	NA	NA	NA	NA	N
LK899	p3-SID1321	NA	KHID108	Healthy Skin	Volar forearm	N	N	N				2019-09-19	BD	BHI	NA	NA	NA	NA	NA	N
LK900	p3-SID1320	NA	KHID108	Healthy Skin	Volar forearm	N	N	N	Micrococcus			2019-09-19	BD	BHI	NA	NA	NA	NA	NA	N
LK901	p3-SID1308	NA	KHID108	Healthy Skin	Volar forearm	N	N	N				2019-09-19	B	BHI	NA	NA	NA	NA	NA	N
LK902	p3-SID1264	NA	KHID102	Healthy Skin	Umbilicus	N	N	N				2019-09-19	B	BHI	NA	NA	NA	NA	NA	N
LK903	p3-SID1311	NA	KHID108	Healthy Skin	Volar forearm	Y	N	N	Micrococcus	luteus		2019-09-19	BT	BHI	NA	NA	NA	NA	NA	N
LK905	p3-SID889	NA	KHID72	Healthy Skin	Umbilicus	N	N	N	Micrococcus			2019-07-29	BH	BHI	NA	NA	NA	NA	NA	N
LK906	p3-SID1234	NA	KHID111	Healthy Skin	Toe web space	N	N	N				2019-09-19	BT	BHI	NA	NA	NA	NA	NA	N
LK907	p3-SID1267	NA	KHID88	Healthy Skin	Toe web space	N	N	N				2019-09-19	BT	BHI	NA	NA	NA	NA	NA	N
LK908	p3-SID1247	NA	KHID112	Healthy Skin	Alar crease	N	N	N				2019-09-19	BD	BHI	NA	NA	NA	NA	NA	N
LK909	p3-SID1307	NA	KHID108	Healthy Skin	Volar forearm	N	N	N				2019-09-19	B	BHI	NA	NA	NA	NA	NA	N
LK910	p3-SID869	NA	KHID70	Healthy Skin	Volar forearm	N	N	N				2019-07-29	BL	BHI	NA	NA	NA	NA	NA	N
LK911	p3-SID1133	NA	KHID106	Healthy Skin	Occiput	Y	N	N	Micrococcus	luteus		2019-09-19	B	BHI	NA	NA	NA	NA	NA	N
LK912	p3-SID1248	NA	KHID112	Healthy Skin	Alar crease	Y	N	N	Citricoccus			2019-09-19	BD	BHI	NA	NA	NA	NA	NA	N
LK913	p3-SID1254	NA	KHID103	Healthy Skin	Toe web space	N	N	N				2019-09-19	B	BHI	NA	NA	NA	NA	NA	N
LK914	p3-SID1350	NA	KHID144	Healthy Skin	Alar crease	N	N	N				2019-09-16	B	BHI	NA	NA	NA	NA	NA	N
LK915	p3-SID1312	NA	KHID108	Healthy Skin	Volar forearm	N	N	N				2019-09-19	BT	BHI	NA	NA	NA	NA	NA	N
LK916	p3-SID1313	NA	KHID108	Healthy Skin	Volar forearm	N	N	N				2019-09-19	BT	BHI	NA	NA	NA	NA	NA	N
LK917	p3-SID1249	NA	KHID112	Healthy Skin	Alar crease	N	N	N				2019-09-19	BD	BHI	NA	NA	NA	NA	NA	N
LK918	p3-SID1198	NA	KHID111	Healthy Skin	Toe web space	N	N	N				2019-09-19	BD	BHI	NA	NA	NA	NA	NA	N
LK919	p3-SID1238	NA	KHID104	Healthy Skin	Alar crease	N	N	N				2019-09-19	B	BHI	NA	NA	NA	NA	NA	N
LK920	p3-SID1131	NA	KHID105	Healthy Skin	Nares	N	N	N				2019-09-19	BD	BHI	NA	NA	NA	NA	NA	N
LK921	p3-SID1138b	NA	KHID110	Healthy Skin	Umbilicus	N	N	N				2019-09-19	BT	BHI	NA	NA	NA	NA	NA	N
LK922	p3-SID1298	NA	KHID117	Healthy Skin	Antecubital fossa	N	N	N				2019-09-19	BD	BHI	NA	NA	NA	NA	NA	N
LK923	p3-SID1138a	NA	KHID110	Healthy Skin	Umbilicus	N	N	N				2019-09-19	BT	BHI	NA	NA	NA	NA	NA	N
LK924	p3-SID1259	NA	KHID88	Healthy Skin	Toe web space	N	N	N				2019-09-19	BD	BHI	NA	NA	NA	NA	NA	N
LK925	p3-SID1291	NA	KHID117	Healthy Skin	Antecubital fossa	N	N	N				2019-09-19	BT	BHI	NA	NA	NA	NA	NA	N
LK926	p3-SID1245	NA	KHID112	Healthy Skin	Alar crease	N	N	N				2019-09-19	BD	BHI	NA	NA	NA	NA	NA	N
LK927	p3-SID1284	NA	KHID97	Healthy Skin	Nares	N	N	N				2019-09-19	BT	BHI	NA	NA	NA	NA	NA	N
LK932	p3-SID1294	NA	KHID117	Healthy Skin	Antecubital fossa	N	N	N				2019-09-19	BT	BHI	NA	NA	NA	NA	NA	N
LK933	p3-SID868	NA	KHID71	Healthy Skin	Antecubital fossa	N	N	N	Micrococcus			2019-09-19	BT	BHI	NA	NA	NA	NA	NA	N
LK937	p3-SID1199	NA	KHID111	Healthy Skin	Toe web space	N	N	N				2019-09-19	BD	BHI	NA	NA	NA	NA	NA	N
LK939	p3-SID890	NA	KHID72	Healthy Skin	Umbilicus	N	N	N	Micrococcus			2019-07-29	BH	BHI	NA	NA	NA	NA	NA	N
LK940	p3-SID1256	NA	KHID103	Healthy Skin	Toe web space	N	N	N	Micrococcus			2019-09-19	B	BHI	NA	NA	NA	NA	NA	N
LK943	p3-SID1305	NA	KHID108	Healthy Skin	Volar forearm	N	N	N	Micrococcus			2019-09-19	B	BHI	NA	NA	NA	NA	NA	N
LK944	p3-SID1143	NA	KHID92	Healthy Skin	Back	N	N	N				2019-09-19	BD	BHI	NA	NA	NA	NA	NA	N
LK947	p3-SID1255	NA	KHID103	Healthy Skin	Toe web space	N	N	N				2019-09-19	B	BHI+tween	NA	NA	NA	NA	NA	N
LK954	p3-SID870	NA	KHID70	Healthy Skin	Volar forearm	N	N	N				2019-07-29	BL	NA	NA	NA	NA	NA		N
LK957	p3-SID1904	NA	KHID147	Healthy Skin	Back	N	N	N	Micrococcus			2019-09-17	B	BHI + Tween	NA	NA	NA	NA	NA	N
LK958	p3-SID1411	NA	KHID125	Healthy Skin	Antecubital fossa	N	N	N	Micrococcus			2019-09-16	B	BHI + Tween	NA	NA	NA	NA	NA	N
LK959	p3-SID1895	NA	KHID147	Healthy Skin	Back	N	N	N				2019-09-17	BT	BHI + Tween	NA	NA	NA	NA	NA	N
LK961	p3-SID1413	NA	KHID127	Healthy Skin	Toe web space	N	N	N	Micrococcus			2019-09-16	BT	BHI + Tween	NA	NA	NA	NA	NA	N
LK962	p3-SID1897	NA	KHID147	Healthy Skin	Back	N	N	N	Micrococcus			2019-09-17	BT	BHI + Tween	NA	NA	NA	NA	NA	N
LK963	p3-SID1912	NA	KHID148	Healthy Skin	Volar forearm	N	N	N				2019-09-17	BD	BHI + Tween	NA	NA	NA	NA	NA	N
LK964	p3-SID1901	NA	KHID147	Healthy Skin	Back	N	N	N	Micrococcus			2019-09-17	B	BHI + Tween	NA	NA	NA	NA	NA	N
LK965	p3-SID1434	NA	KHID140	Healthy Skin	Volar forearm	N	N	N	Staphylococcus			2019-09-16	B	BHI + Tween	NA	NA	NA	NA	NA	N
LK966	p3-SID1913	NA	KHID148	Healthy Skin	Volar forearm	N	N	N	Micrococcus			2019-09-17	BD	BHI + Tween	NA	NA	NA	NA	NA	N
LK967	p3-SID1357	NA	KHID144	Healthy Skin	Alar crease	N	N	N	Micrococcus			2019-09-16	B	BHI + Tween	NA	NA	NA	NA	NA	N
LK968	p3-SID1406	NA	KHID125	Healthy Skin	Antecubital fossa	N	N	N				2019-09-16	B	BHI + Tween	NA	NA	NA	NA	NA	N
LK969	p3-SID1429	NA	KHID135	Healthy Skin	Toe web space	N	N	N	Micrococcus			2019-09-16	B	BHI + Tween	NA	NA	NA	NA	NA	N
LK971	p3-SID1893	NA	KHID132	Healthy Skin	Volar forearm	N	N	N	Micrococcus			2019-09-17	BT	BHI + Tween	NA	NA	NA	NA	NA	N
LK972	p3-SID1837	NA	KHID132	Healthy Skin	Volar forearm	N	N	N	Micrococcus			2019-09-17	BD	BHI + Tween	NA	NA	NA	NA	NA	N
LK973	p3-SID1855	NA	KHID133	Healthy Skin	Antecubital fossa	N	N	N	Micrococcus			2019-09-17	BD	BHI + Tween	NA	NA	NA	NA	NA	N
LK974	p3-SID1905	NA	KHID147	Healthy Skin	Back	N	N	N	Micrococcus			2019-09-17	B	BHI + Tween	NA	NA	NA	NA	NA	N
LK976	p3-SID1870	NA	KHID130	Healthy Skin	Occiput	N	N	N	Bacillus			2019-09-17	BT	BHI + Tween	NA	NA	NA	NA	NA	N
LK979	p3-SID1872	NA	KHID131	Healthy Skin	Back	N	N	N	Micrococcus			2019-09-17	BT	BHI + Tween	NA	NA	NA	NA	NA	N
LK980	p3-SID1852	NA	KHID133	Healthy Skin	Antecubital fossa	N	N	N	Micrococcus			2019-09-17	BD	BHI + Tween	NA	NA	NA	NA	NA	N
LK981	p3-SID1894	NA	KHID147	Healthy Skin	Back	N	N	N	Micrococcus			2019-09-17	BT	BHI + Tween	NA	NA	NA	NA	NA	N
LK982	p3-SID1352	NA	KHID144	Healthy Skin	Alar crease	N	N	N	Micrococcus			2019-09-16	B	BHI + Tween	NA	NA	NA	NA	NA	N
LK983	p3-SID1873	NA	KHID131	Healthy Skin	Back	N	N	N	Micrococcus			2019-09-17	BT	BHI + Tween	NA	NA	NA	NA	NA	N
LK985	p3-SID1851	NA	KHID133	Healthy Skin	Antecubital fossa	N	N	N	Micrococcus			2019-09-17	BD	BHI + Tween	NA	NA	NA	NA	NA	N
LK986	p3-SID1354	NA	KHID144	Healthy Skin	Alar crease	N	N	N	Micrococcus			2019-09-16	B	BHI + Tween	NA	NA	NA	NA	NA	N
LK987	p3-SID1907	NA	KHID148	Healthy Skin	Volar forearm	N	N	N				2019-09-17	BD	BHI + Tween	NA	NA	NA	NA	NA	N
LK988	p3-SID1908	NA	KHID148	Healthy Skin	Volar forearm	N	N	N	Micrococcus			2019-09-17	BD	BHI + Tween	NA	NA	NA	NA	NA	N
LK989	p3-SID1856	NA	KHID133	Healthy Skin	Antecubital fossa	N	N	N	Micrococcus			2019-09-17	BD	BHI + Tween	NA	NA	NA	NA	NA	N
LK990	p3-SID1410	NA	KHID125	Healthy Skin	Antecubital fossa	N	N	N	Micrococcus			2019-09-16	B	BHI + Tween	NA	NA	NA	NA	NA	N
LK991	p3-SID1839	NA	KHID132	Healthy Skin	Volar forearm	N	N	N	Micrococcus			2019-09-17	BD	BHI + Tween	NA	NA	NA	NA	NA	N
LK992	p3-SID1854	NA	KHID133	Healthy Skin	Antecubital fossa	N	N	N				2019-09-17	BD	BHI + Tween	NA	NA	NA	NA	NA	N
LK993	p3-SID1871	NA	KHID131	Healthy Skin	Back	N	N	N	Micrococcus			2019-09-17	BT	BHI + Tween	NA	NA	NA	NA	NA	N
LK994	p3-SID1376	NA	KHID144	Healthy Skin	Alar crease	N	N	N	Micrococcus			2019-09-16	B	BHI + Tween	NA	NA	NA	NA	NA	N
LK995	p3-SID1838	NA	KHID132	Healthy Skin	Volar forearm	N	N	N	Micrococcus			2019-09-17	BD	BHI + Tween	NA	NA	NA	NA	NA	N
LK996	p3-SID1851	NA	KHID133	Healthy Skin	Antecubital fossa	N	N	N	Micrococcus			2019-09-17	BD	BHI + Tween	NA	NA	NA	NA	NA	N
LK997	p3-SID1402	NA	KHID125	Healthy Skin	Antecubital fossa	N	N	N	Micrococcus			2019-09-16	BD	BHI + Tween	NA	NA	NA	NA	NA	N
LK998	p3-SID1570	NA	KHID122	Healthy Skin	Occiput	Y	N	N	Micrococcus	luteus		2019-09-17	BD	BHI + Tween	NA	NA	NA	NA	NA	N
LK999	p3-SID1425	NA	KHID131	Healthy Skin	Back	N	N	N	Staphylococcus			2019-09-16	B	BHI + Tween	NA	NA	NA	NA	NA	N
LK860	p3-SID1223	GCF_055862905.1	KHID117	Healthy Skin	Antecubital fossa	Y	Y	N	Rhodococcus	kroppenstedtii	d__Bacteria;p__Actinobacteriota;c__Actinomycetia;o__Mycobacteriales;f__Mycobacteriaceae;g__Rhodococcus_C;s__Rhodococcus_C kroppenstedtii	2019-09-19	B	BHI+Tween	4072987	131041	56	100	0.76	Y
LK823	p3-SID1258	GCF_055862865.1	KHID88	Healthy Skin	Toe web space	Y	Y	N	Dietzia	cinnamea	d__Bacteria;p__Actinobacteriota;c__Actinomycetia;o__Mycobacteriales;f__Mycobacteriaceae;g__Dietzia;s__Dietzia cinnamea	2019-09-19	BD	BHI	3666809	53836	135	100	2.85	Y
LK844	p3-SID1207	GCF_055862845.1	KHID112	Healthy Skin	Alar crease	Y	Y	N	Dietzia	cinnamea	d__Bacteria;p__Actinobacteriota;c__Actinomycetia;o__Mycobacteriales;f__Mycobacteriaceae;g__Dietzia;s__Dietzia cinnamea	2019-09-19	B	BHI	3796922	60959	137	99.98	0.6	Y
LK826	p3-SID1299	GCF_055862825.1	KHID117	Healthy Skin	Antecubital fossa	Y	Y	N	Dietzia	cinnamea	d__Bacteria;p__Actinobacteriota;c__Actinomycetia;o__Mycobacteriales;f__Mycobacteriaceae;g__Dietzia;s__Dietzia cinnamea	2019-09-19	BD	BHI	3768882	52581	137	99.98	0.59	Y
LK872	p3-SID1005	GCF_055862685.1	KHID116	Healthy Skin	Volar forearm	Y	Y	N	Corynebacterium	sanguinis	d__Bacteria;p__Actinobacteriota;c__Actinomycetia;o__Mycobacteriales;f__Mycobacteriaceae;g__Corynebacterium;s__Corynebacterium sanguinis	2019-09-19	B	BHI+0.1%Tween 80	2234857	161271	30	99.99	0.04	Y
LK877	p3-SID1130	GCF_055862625.1	KHID105	Healthy Skin	Nares	Y	Y	N	Corynebacterium	kefirresidentii	d__Bacteria;p__Actinobacteriota;c__Actinomycetia;o__Mycobacteriales;f__Mycobacteriaceae;g__Corynebacterium;s__Corynebacterium kefirresidentii	2019-09-19	BD	BHI+0.1%Tween 80	2442210	206782	27	100	0.17	Y
LK1083	p3-SID1654	GCF_055862525.1	KHID137	Healthy Skin	Nares	Y	Y	N	Rothia	kristinae	d__Bacteria;p__Actinobacteriota;c__Actinomycetia;o__Actinomycetales;f__Micrococcaceae;g__Rothia;s__Rothia kristinae	2019-09-17	B	BHI + Tween	2306970	23874	148	99.97	0.15	Y
LK855	p3-SID1149	GCF_055862505.1	KHID89	Healthy Skin	Alar crease	Y	Y	N	Corynebacterium	sanguinis	d__Bacteria;p__Actinobacteriota;c__Actinomycetia;o__Mycobacteriales;f__Mycobacteriaceae;g__Corynebacterium;s__Corynebacterium sanguinis	2019-09-19	B	BHI	2302064	135055	46	99.99	0.05	Y
LK1340	p3-SID972	GCF_055862445.1	KHID94	Healthy Skin	Antecubital fossa	Y	Y	N	Corynebacterium	sanguinis	d__Bacteria;p__Actinobacteriota;c__Actinomycetia;o__Mycobacteriales;f__Mycobacteriaceae;g__Corynebacterium;s__Corynebacterium sanguinis	2019-09-19	B	BHI + Tween	2298008	129171	42	99.99	0.06	Y
LK1359	p3-SID1025	GCF_055862465.1	KHID115	Healthy Skin	Back	Y	Y	N	Corynebacterium	sanguinis	d__Bacteria;p__Actinobacteriota;c__Actinomycetia;o__Mycobacteriales;f__Mycobacteriaceae;g__Corynebacterium;s__Corynebacterium sanguinis	2019-09-19	BD	BHI + Tween	2236273	194610	22	99.97	0.01	Y
LK1362	p3-SID1008	GCF_025152545.1	KHID115	Healthy Skin	Back	N	Y	Y	Corynebacterium	sanguinis	d__Bacteria;p__Actinobacteriota;c__Actinomycetia;o__Mycobacteriales;f__Mycobacteriaceae;g__Corynebacterium;s__Corynebacterium sanguinis	2019-09-19	BT	BHI + Tween	2330308	166406	47	99.99	0.08	N
LK952	p3-SID1056	GCF_025152525.1	KHID119	Healthy Skin	Toe web space	N	Y	Y	Corynebacterium		d__Bacteria;p__Actinobacteriota;c__Actinomycetia;o__Mycobacteriales;f__Mycobacteriaceae;g__Corynebacterium;s__	2019-09-19	B	BHI	2465633	192809	30	99.99	0.01	N
LK950	p3-SID1015	GCF_025152505.1	KHID115	Healthy Skin	Back	Y	Y	Y	Corynebacterium	sanguinis	d__Bacteria;p__Actinobacteriota;c__Actinomycetia;o__Mycobacteriales;f__Mycobacteriaceae;g__Corynebacterium;s__Corynebacterium sanguinis	2019-09-19	B	BHI	2316701	88005	94	99.99	0.05	N
LK729	p3-SID1016	GCF_025152485.1	KHID115	Healthy Skin	Back	N	Y	Y	Staphylococcus	aureus	d__Bacteria;p__Firmicutes;c__Bacilli;o__Staphylococcales;f__Staphylococcaceae;g__Staphylococcus;s__Staphylococcus aureus	2019-09-19	B	BHI	2682905	115384	58	100	0.09	N
LK1366	p3-SID1019	GCF_025152465.1	KHID116	Healthy Skin	Volar forearm	Y	Y	Y	Corynebacterium	sanguinis	d__Bacteria;p__Actinobacteriota;c__Actinomycetia;o__Mycobacteriales;f__Mycobacteriaceae;g__Corynebacterium;s__Corynebacterium sanguinis	2019-09-19	BD	BHI + Tween	2231592	157561	45	99.96	0	N
LK1363	p3-SID1059	GCF_025152425.1	KHID119	Healthy Skin	Toe web space	Y	Y	Y	Brevibacterium	casei	d__Bacteria;p__Actinobacteriota;c__Actinomycetia;o__Actinomycetales;f__Brevibacteriaceae;g__Brevibacterium;s__Brevibacterium casei	2019-09-19	B	BHI + Tween	3822013	49278	147	99.94	0.35	N
LK945	p3-SID1303	GCF_025152325.1	KHID108	Healthy Skin	Volar forearm	Y	Y	Y	Micromonospora	chalcea	d__Bacteria;p__Actinobacteriota;c__Actinomycetia;o__Mycobacteriales;f__Micromonosporaceae;g__Micromonospora;s__Micromonospora chalcea	2019-09-19	B	BHI	7371383	15937	704	100	0.99	N
LK1027	p3-SID1340	GCF_025152225.1	KHID143	Healthy Skin	Toe web space	Y	Y	Y	Brevibacterium	casei	d__Bacteria;p__Actinobacteriota;c__Actinomycetia;o__Actinomycetales;f__Brevibacteriaceae;g__Brevibacterium;s__Brevibacterium casei	2019-09-16	B	BHI + Tween	3880957	45135	179	99.99	0.73	N
LK1302	p3-SID1351	GCF_025152195.1	KHID144	Healthy Skin	Alar crease	N	Y	Y	Brachybacterium	muris	d__Bacteria;p__Actinobacteriota;c__Actinomycetia;o__Actinomycetales;f__Dermabacteraceae;g__Brachybacterium;s__Brachybacterium muris	2019-09-16	B	BHI + Tween	3205452	43857	159	99.91	0.47	N
LK1059	p3-SID1347	GCF_025152175.1	KHID143	Healthy Skin	Toe web space	Y	Y	Y	Corynebacterium	sanguinis	d__Bacteria;p__Actinobacteriota;c__Actinomycetia;o__Mycobacteriales;f__Mycobacteriaceae;g__Corynebacterium;s__Corynebacterium sanguinis	2019-09-16	B	BHI + Tween	2376140	84542	104	99.99	0.11	N
LK1031	p3-SID1363	GCF_025152095.1	KHID144	Healthy Skin	Alar crease	Y	Y	Y	Dietzia	cinnamea	d__Bacteria;p__Actinobacteriota;c__Actinomycetia;o__Mycobacteriales;f__Mycobacteriaceae;g__Dietzia;s__Dietzia cinnamea	2019-09-16	B	BHI + Tween	3641878	33268	205	99.94	2.36	N
LK1017	p3-SID1362	GCF_025152065.1	KHID144	Healthy Skin	Alar crease	Y	Y	N	Dietzia	cinnamea	d__Bacteria;p__Actinobacteriota;c__Actinomycetia;o__Mycobacteriales;f__Mycobacteriaceae;g__Dietzia;s__Dietzia cinnamea	2019-09-16	B	BHI + Tween	3881929	33117	200	100	2.1	N
LK1024	p3-SID1365	GCF_025151965.1	KHID144	Healthy Skin	Alar crease	Y	Y	Y	Brachybacterium	muris	d__Bacteria;p__Actinobacteriota;c__Actinomycetia;o__Actinomycetales;f__Dermabacteraceae;g__Brachybacterium;s__Brachybacterium muris	2019-09-16	B	BHI + Tween	3367533	66058	138	99.93	0.18	N
LK970	p3-SID1377a	GCF_025151925.1	KHID144	Healthy Skin	Alar crease	N	Y	N	Dietzia	cinnamea	d__Bacteria;p__Actinobacteriota;c__Actinomycetia;o__Mycobacteriales;f__Mycobacteriaceae;g__Dietzia;s__Dietzia cinnamea	2019-09-16	B	BHI + Tween	3450520	30077	199	99.98	0.19	N
LK1045	p3-SID1369	GCF_025151835.1	KHID144	Healthy Skin	Alar crease	Y	Y	Y	Brachybacterium	muris	d__Bacteria;p__Actinobacteriota;c__Actinomycetia;o__Actinomycetales;f__Dermabacteraceae;g__Brachybacterium;s__Brachybacterium muris	2019-09-16	B	BHI + Tween	3160382	38073	146	99.91	0.01	N
LK1006	p3-SID1371	GCF_025151825.1	KHID144	Healthy Skin	Alar crease	Y	Y	Y	Dietzia	cinnamea	d__Bacteria;p__Actinobacteriota;c__Actinomycetia;o__Mycobacteriales;f__Mycobacteriaceae;g__Dietzia;s__Dietzia cinnamea	2019-09-16	B	BHI + Tween	3447591	61448	113	99.99	0.1	N
LK984	p3-SID1378	GCF_025151785.1	KHID144	Healthy Skin	Alar crease	Y	Y	Y	Dietzia	cinnamea	d__Bacteria;p__Actinobacteriota;c__Actinomycetia;o__Mycobacteriales;f__Mycobacteriaceae;g__Dietzia;s__Dietzia cinnamea	2019-09-16	B	BHI + Tween	3676840	25591	276	99.99	3.17	N
LK978	p3-SID1381	GCF_025151775.1	KHID143	Healthy Skin	Toe web space	Y	Y	N	Brevibacterium	casei	d__Bacteria;p__Actinobacteriota;c__Actinomycetia;o__Actinomycetales;f__Brevibacteriaceae;g__Brevibacterium;s__Brevibacterium casei	2019-09-16	BT	BHI + Tween	3752868	69780	88	98.06	0.75	N
LK975	p3-SID1379	GCF_025151765.1	KHID144	Healthy Skin	Alar crease	N	Y	Y	Dietzia	cinnamea	d__Bacteria;p__Actinobacteriota;c__Actinomycetia;o__Mycobacteriales;f__Mycobacteriaceae;g__Dietzia;s__Dietzia cinnamea	2019-09-16	B	BHI + Tween	3379007	51721	93	99.99	0.04	N
LK1021	p3-SID1383	GCF_025151745.1	KHID143	Healthy Skin	Toe web space	Y	Y	Y	Kocuria	rhizophila	d__Bacteria;p__Actinobacteriota;c__Actinomycetia;o__Actinomycetales;f__Micrococcaceae;g__Kocuria;s__Kocuria rhizophila	2019-09-16	BT	BHI + Tween	2656699	48584	79	99.97	0.02	N
LK1034	p3-SID1389	GCF_025151705.1	KHID129	Healthy Skin	Nares	Y	Y	Y	Paenibacillus	sp000159955	d__Bacteria;p__Firmicutes;c__Bacilli;o__Paenibacillales;f__Paenibacillaceae;g__Paenibacillus_A;s__Paenibacillus_A sp000159955	2019-09-16	BT	BHI + Tween	4555899	77750	143	99.99	0.01	N
LK1055	p3-SID1414	GCF_025151645.1	KHID127	Healthy Skin	Toe web space	Y	Y	Y	Kocuria	rhizophila	d__Bacteria;p__Actinobacteriota;c__Actinomycetia;o__Actinomycetales;f__Micrococcaceae;g__Kocuria;s__Kocuria rhizophila	2019-09-16	BT	BHI + Tween	2755537	46617	76	99.95	0.26	N
LK960	p3-SID1433	GCF_025151625.1	KHID139	Healthy Skin	Back	Y	Y	Y	Kocuria		d__Bacteria;p__Actinobacteriota;c__Actinomycetia;o__Actinomycetales;f__Micrococcaceae;g__Kocuria;s__	2019-09-16	B	BHI + Tween	2736906	24111	165	100	0.33	N
LK1030	p3-SID1430	GCF_025151585.1	KHID136	Healthy Skin	Alar crease	Y	Y	Y	Corynebacterium	sanguinis	d__Bacteria;p__Actinobacteriota;c__Actinomycetia;o__Mycobacteriales;f__Mycobacteriaceae;g__Corynebacterium;s__Corynebacterium sanguinis	2019-09-16	B	BHI + Tween	2375868	106309	73	99.99	0.09	N
LK1092	p3-SID1517	GCF_025151505.1	KHID143	Healthy Skin	Toe web space	Y	Y	Y	Dietzia	cinnamea	d__Bacteria;p__Actinobacteriota;c__Actinomycetia;o__Mycobacteriales;f__Mycobacteriaceae;g__Dietzia;s__Dietzia cinnamea	2019-09-17	BD	BHI + Tween	3625830	46749	168	99.96	0.91	N
LK1134	p3-SID1570	GCF_025151445.1	KHID122	Healthy Skin	Occiput	N	Y	Y	Corynebacterium	kefirresidentii	d__Bacteria;p__Actinobacteriota;c__Actinomycetia;o__Mycobacteriales;f__Mycobacteriaceae;g__Corynebacterium;s__Corynebacterium kefirresidentii	2019-09-17	BD	BHI + Tween	2417605	259951	19	99.99	0.29	N
LK1176	p3-SID1598	GCF_025151395.1	KHID151	Healthy Skin	Toe web space	Y	Y	Y	Citricoccus	terreus	d__Bacteria;p__Actinobacteriota;c__Actinomycetia;o__Actinomycetales;f__Micrococcaceae;g__Citricoccus;s__Citricoccus terreus	2019-09-17	BT	BHI + Tween	3009077	64691	104	99.98	0.14	N
LK1110	p3-SID1594	GCF_025151365.1	KHID154	Healthy Skin	Occiput	Y	Y	N	Staphylococcus	epidermidis	d__Bacteria;p__Firmicutes;c__Bacilli;o__Staphylococcales;f__Staphylococcaceae;g__Staphylococcus;s__Staphylococcus epidermidis	2019-09-17	B	BHI + Tween	2519839	79962	93	100	0.69	N
LK1095	p3-SID1607	GCF_025151315.1	KHID152	Healthy Skin	Alar crease	Y	Y	N	Staphylococcus	epidermidis	d__Bacteria;p__Firmicutes;c__Bacilli;o__Staphylococcales;f__Staphylococcaceae;g__Staphylococcus;s__Staphylococcus epidermidis	2019-09-17	BD	BHI + Tween	2521794	118221	96	99.99	0.52	N
LK1116	p3-SID1603	GCF_025151305.1	KHID152	Healthy Skin	Alar crease	Y	Y	Y	Staphylococcus	epidermidis	d__Bacteria;p__Firmicutes;c__Bacilli;o__Staphylococcales;f__Staphylococcaceae;g__Staphylococcus;s__Staphylococcus epidermidis	2019-09-17	BD	BHI + Tween	2489488	153525	58	99.99	0.7	N
LK1167	p3-SID1615	GCF_025151285.1	KHID157	Healthy Skin	Antecubital fossa	Y	Y	N	Staphylococcus	epidermidis	d__Bacteria;p__Firmicutes;c__Bacilli;o__Staphylococcales;f__Staphylococcaceae;g__Staphylococcus;s__Staphylococcus epidermidis	2019-09-17	BD	BHI + Tween	2450653	99233	77	100	0.67	N
LK1096	p3-SID1612	GCF_025151265.1	KHID152	Healthy Skin	Alar crease	Y	Y	N	Staphylococcus	epidermidis	d__Bacteria;p__Firmicutes;c__Bacilli;o__Staphylococcales;f__Staphylococcaceae;g__Staphylococcus;s__Staphylococcus epidermidis	2019-09-17	BD	BHI + Tween	2527414	118221	91	99.99	0.53	N
LK1172	p3-SID1628	GCF_025151205.1	KHID155	Healthy Skin	Back	Y	Y	Y	Oceanobacillus	kimchii	d__Bacteria;p__Firmicutes;c__Bacilli;o__Bacillales_D;f__Amphibacillaceae;g__Oceanobacillus;s__Oceanobacillus kimchii	2019-09-17	BD	BHI + Tween	3905435	1168719	13	100	0.11	N
LK1118	p3-SID1632	GCF_025151145.1	KHID155	Healthy Skin	Back	Y	Y	Y	Microbacterium	paraoxydans	d__Bacteria;p__Actinobacteriota;c__Actinomycetia;o__Actinomycetales;f__Microbacteriaceae;g__Microbacterium;s__Microbacterium paraoxydans	2019-09-17	BT	BHI + Tween	3729921	37100	135	100	0.45	N
LK1077	p3-SID1639	GCF_025151115.1	KHID136	Healthy Skin	Alar crease	Y	Y	N	Dermabacter	hominis	d__Bacteria;p__Actinobacteriota;c__Actinomycetia;o__Actinomycetales;f__Dermabacteraceae;g__Dermabacter;s__Dermabacter hominis	2019-09-17	BD	BHI + Tween	2247359	138292	33	99.91	0.19	N
LK1140	p3-SID1636	GCF_025151105.1	KHID136	Healthy Skin	Alar crease	Y	Y	N	Escherichia	coli	d__Bacteria;p__Proteobacteria;c__Gammaproteobacteria;o__Enterobacterales;f__Enterobacteriaceae;g__Escherichia;s__Escherichia coli	2019-09-17	BT	BHI + Tween	4959112	347050	135	100	0.9	N
LK1079	p3-SID1643	GCF_025151075.1	KHID136	Healthy Skin	Alar crease	N	Y	N	Escherichia	coli	d__Bacteria;p__Proteobacteria;c__Gammaproteobacteria;o__Enterobacterales;f__Enterobacteriaceae;g__Escherichia;s__Escherichia coli	2019-09-17	BD	BHI + Tween	4953577	346814	141	100	0.72	N
LK1078	p3-SID1642	GCF_025151065.1	KHID136	Healthy Skin	Alar crease	N	Y	N	Escherichia	coli	d__Bacteria;p__Proteobacteria;c__Gammaproteobacteria;o__Enterobacterales;f__Enterobacteriaceae;g__Escherichia;s__Escherichia coli	2019-09-17	BD	BHI + Tween	4952980	268774	138	100	0.72	N
LK1080	p3-SID1644	GCF_025151025.1	KHID136	Healthy Skin	Alar crease	Y	Y	N	Dermabacter	hominis	d__Bacteria;p__Actinobacteriota;c__Actinomycetia;o__Actinomycetales;f__Dermabacteraceae;g__Dermabacter;s__Dermabacter hominis	2019-09-17	BD	BHI + Tween	2256624	134933	34	99.89	0.18	N
LK1136	p3-SID1655	GCF_025150995.1	KHID152	Healthy Skin	Alar crease	Y	Y	Y	Staphylococcus	epidermidis	d__Bacteria;p__Firmicutes;c__Bacilli;o__Staphylococcales;f__Staphylococcaceae;g__Staphylococcus;s__Staphylococcus epidermidis	2019-09-17	BT	BHI + Tween	2546602	171360	63	99.99	0.18	N
LK1082	p3-SID1646	GCF_025150985.1	KHID137	Healthy Skin	Nares	Y	Y	Y	Dermabacter	hominis	d__Bacteria;p__Actinobacteriota;c__Actinomycetia;o__Actinomycetales;f__Dermabacteraceae;g__Dermabacter;s__Dermabacter hominis	2019-09-17	B	BHI + Tween	2247380	195911	39	99.9	0.18	N
LK1137	p3-SID1661	GCF_025150965.1	KHID152	Healthy Skin	Alar crease	Y	Y	Y	Staphylococcus	epidermidis	d__Bacteria;p__Firmicutes;c__Bacilli;o__Staphylococcales;f__Staphylococcaceae;g__Staphylococcus;s__Staphylococcus epidermidis	2019-09-17	B	BHI + Tween	2504816	124849	76	99.98	0.48	N
LK1138	p3-SID1662	GCF_025150945.1	KHID152	Healthy Skin	Alar crease	Y	Y	N	Staphylococcus	epidermidis	d__Bacteria;p__Firmicutes;c__Bacilli;o__Staphylococcales;f__Staphylococcaceae;g__Staphylococcus;s__Staphylococcus epidermidis	2019-09-17	B	BHI + Tween	2519644	99277	90	100	0.69	N
LK1311	p3-SID1673	GCF_025150925.1	KHID135	Healthy Skin	Toe web space	N	Y	Y	Microbacterium	enclense_A	d__Bacteria;p__Actinobacteriota;c__Actinomycetia;o__Actinomycetales;f__Microbacteriaceae;g__Microbacterium;s__Microbacterium enclense_A	2019-09-17	BD	BHI + Tween	3324294	49509	103	99.99	0.07	N
LK1245	p3-SID1680	GCF_025150875.1	KHID136	Healthy Skin	Alar crease	Y	Y	N	Dermabacter	hominis	d__Bacteria;p__Actinobacteriota;c__Actinomycetia;o__Actinomycetales;f__Dermabacteraceae;g__Dermabacter;s__Dermabacter hominis	2019-09-17	B	BHI + Tween	2252782	164698	53	99.9	0.18	N
LK1198	p3-SID1674	GCF_025150865.1	KHID136	Healthy Skin	Alar crease	Y	Y	Y	Escherichia	coli	d__Bacteria;p__Proteobacteria;c__Gammaproteobacteria;o__Enterobacterales;f__Enterobacteriaceae;g__Escherichia;s__Escherichia coli	2019-09-17	B	BHI + Tween	4958172	347044	126	100	0.9	N
LK1312	p3-SID1701	GCF_025150845.1	KHID146	Healthy Skin	Occiput	N	Y	N	Dietzia	cinnamea	d__Bacteria;p__Actinobacteriota;c__Actinomycetia;o__Mycobacteriales;f__Mycobacteriaceae;g__Dietzia;s__Dietzia cinnamea	2019-09-17	B	BHI + Tween	3626026	30110	220	99.95	3.39	N
LK1204	p3-SID1692	GCF_025150805.1	KHID146	Healthy Skin	Occiput	Y	Y	Y	Granulicatella	adiacens	d__Bacteria;p__Firmicutes;c__Bacilli;o__Lactobacillales;f__Aerococcaceae;g__Granulicatella;s__Granulicatella adiacens	2019-09-17	BD	BHI + Tween	1851586	136770	41	99.83	0.04	N
LK1249	p3-SID1715	GCF_025150765.1	KHID147	Healthy Skin	Back	Y	Y	N	Dietzia	cinnamea	d__Bacteria;p__Actinobacteriota;c__Actinomycetia;o__Mycobacteriales;f__Mycobacteriaceae;g__Dietzia;s__Dietzia cinnamea	2019-09-17	BD	BHI + Tween	3584489	30449	239	99.96	3.76	N
LK1257	p3-SID1716	GCF_025150725.1	KHID147	Healthy Skin	Back	Y	Y	Y	Dermabacter	vaginalis	d__Bacteria;p__Actinobacteriota;c__Actinomycetia;o__Actinomycetales;f__Dermabacteraceae;g__Dermabacter;s__Dermabacter vaginalis	2019-09-17	BD	BHI + Tween	2338760	94356	60	99.98	0	N
LK1264	p3-SID1754	GCF_025150705.1	KHID158	Healthy Skin	Umbilicus	Y	Y	N	Staphylococcus	epidermidis	d__Bacteria;p__Firmicutes;c__Bacilli;o__Staphylococcales;f__Staphylococcaceae;g__Staphylococcus;s__Staphylococcus epidermidis	2019-09-17	BD	BHI + Tween	2514445	79965	87	100	0.69	N
LK1263	p3-SID1741	GCF_025150685.1	KHID138	Healthy Skin	Occiput	Y	Y	Y	Rothia	kristinae	d__Bacteria;p__Actinobacteriota;c__Actinomycetia;o__Actinomycetales;f__Micrococcaceae;g__Rothia;s__Rothia kristinae	2019-09-17	BD	BHI + Tween	2290855	25656	139	99.82	0	N
LK1266	p3-SID1762	GCF_025150665.1	KHID145	Healthy Skin	Nares	Y	Y	N	Dietzia	cinnamea	d__Bacteria;p__Actinobacteriota;c__Actinomycetia;o__Mycobacteriales;f__Mycobacteriaceae;g__Dietzia;s__Dietzia cinnamea	2019-09-17	B	BHI + Tween	3578696	34662	180	99.35	3.62	N
LK1268	p3-SID1770	GCF_025150635.1	KHID145	Healthy Skin	Nares	N	Y	N	Dietzia	cinnamea	d__Bacteria;p__Actinobacteriota;c__Actinomycetia;o__Mycobacteriales;f__Mycobacteriaceae;g__Dietzia;s__Dietzia cinnamea	2019-09-17	BT	BHI + Tween	3556436	30066	272	99.98	0.62	N
LK1267	p3-SID1766	GCF_025150625.1	KHID145	Healthy Skin	Nares	Y	Y	N	Dietzia	cinnamea	d__Bacteria;p__Actinobacteriota;c__Actinomycetia;o__Mycobacteriales;f__Mycobacteriaceae;g__Dietzia;s__Dietzia cinnamea	2019-09-17	B	BHI + Tween	3637675	35503	218	99.99	3.5	N
LK1270	p3-SID1774	GCF_025150595.1	KHID135	Healthy Skin	Toe web space	N	Y	Y	Corynebacterium	sanguinis	d__Bacteria;p__Actinobacteriota;c__Actinomycetia;o__Mycobacteriales;f__Mycobacteriaceae;g__Corynebacterium;s__Corynebacterium sanguinis	2019-09-17	B	BHI + Tween	2317403	90062	88	99.99	0.07	N
LK1256	p3-SID1789	GCF_025150495.1	KHID149	Healthy Skin	Antecubital fossa	Y	Y	N	Dietzia	cinnamea	d__Bacteria;p__Actinobacteriota;c__Actinomycetia;o__Mycobacteriales;f__Mycobacteriaceae;g__Dietzia;s__Dietzia cinnamea	2019-09-17	BD	BHI + Tween	3528520	26505	256	99.95	0.74	N
LK1278	p3-SID1796	GCF_025150485.1	KHID149	Healthy Skin	Antecubital fossa	Y	Y	Y	Dietzia	cinnamea	d__Bacteria;p__Actinobacteriota;c__Actinomycetia;o__Mycobacteriales;f__Mycobacteriaceae;g__Dietzia;s__Dietzia cinnamea	2019-09-17	BT	BHI + Tween	3537619	28298	277	100	0.27	N
LK1277	p3-SID1786	GCF_025150455.1	KHID148	Healthy Skin	Volar forearm	Y	Y	Y	Dietzia	cinnamea	d__Bacteria;p__Actinobacteriota;c__Actinomycetia;o__Mycobacteriales;f__Mycobacteriaceae;g__Dietzia;s__Dietzia cinnamea	2019-09-17	B	BHI + Tween	3516754	41881	183	99.98	0.45	N
LK1232	p3-SID1807	GCF_025150445.1	KHID137	Healthy Skin	Nares	Y	Y	N	Escherichia	coli	d__Bacteria;p__Proteobacteria;c__Gammaproteobacteria;o__Enterobacterales;f__Enterobacteriaceae;g__Escherichia;s__Escherichia coli	2019-09-17	BT	BHI + Tween	4964468	268774	132	100	0.68	N
LK1281	p3-SID1808	GCF_025150395.1	KHID137	Healthy Skin	Nares	N	Y	N	Rothia	kristinae	d__Bacteria;p__Actinobacteriota;c__Actinomycetia;o__Actinomycetales;f__Micrococcaceae;g__Rothia;s__Rothia kristinae	2019-09-17	BT	BHI + Tween	2299118	22784	145	99.93	0	N
LK1282	p3-SID1811	GCF_025150385.1	KHID137	Healthy Skin	Nares	Y	Y	N	Rothia	kristinae	d__Bacteria;p__Actinobacteriota;c__Actinomycetia;o__Actinomycetales;f__Micrococcaceae;g__Rothia;s__Rothia kristinae	2019-09-17	BT	BHI + Tween	2318418	38924	91	99.88	0	N
LK1287	p3-SID1817	GCF_025150355.1	KHID137	Healthy Skin	Nares	Y	Y	N	Rothia	kristinae	d__Bacteria;p__Actinobacteriota;c__Actinomycetia;o__Actinomycetales;f__Micrococcaceae;g__Rothia;s__Rothia kristinae	2019-09-17	BD	BHI + Tween	2300903	43713	83	99.95	0	N
LK1285	p3-SID1829	GCF_025150325.1	KHID138	Healthy Skin	Occiput	Y	Y	N	Rothia	kristinae	d__Bacteria;p__Actinobacteriota;c__Actinomycetia;o__Actinomycetales;f__Micrococcaceae;g__Rothia;s__Rothia kristinae	2019-09-17	B	BHI + Tween	2311086	22804	148	99.95	0	N
LK1237	p3-SID2490	GCF_025150305.1	KHID122	Healthy Skin	Occiput	Y	Y	Y	Kocuria	marina	d__Bacteria;p__Actinobacteriota;c__Actinomycetia;o__Actinomycetales;f__Micrococcaceae;g__Kocuria;s__Kocuria marina	2019-12-18	B	BHI + Tween	2796891	51950	97	99.98	0.42	N
LK527	p3-SID596	GCF_025150285.1	KHID58	Healthy Skin	Alar crease	Y	Y	N	Klebsiella	aerogenes	d__Bacteria;p__Proteobacteria;c__Gammaproteobacteria;o__Enterobacterales;f__Enterobacteriaceae;g__Klebsiella;s__Klebsiella aerogenes	2019-07-26	BH	BHI	4936292	244046	42	99.98	0.11	N
LK500	p3-SID599	GCF_025150225.1	KHID58	Healthy Skin	Alar crease	Y	Y	N	Klebsiella	aerogenes	d__Bacteria;p__Proteobacteria;c__Gammaproteobacteria;o__Enterobacterales;f__Enterobacteriaceae;g__Klebsiella;s__Klebsiella aerogenes	2019-07-26	BL	BHI	5049581	244193	64	100	0.11	N
LK525	p3-SID597	GCF_025150205.1	KHID58	Healthy Skin	Alar crease	Y	Y	N	Klebsiella	aerogenes	d__Bacteria;p__Proteobacteria;c__Gammaproteobacteria;o__Enterobacterales;f__Enterobacteriaceae;g__Klebsiella;s__Klebsiella aerogenes	2019-07-26	BH	BHI	5045722	152597	59	100	0.1	N
LK501	p3-SID600	GCF_025150155.1	KHID58	Healthy Skin	Alar crease	Y	Y	N	Klebsiella	aerogenes	d__Bacteria;p__Proteobacteria;c__Gammaproteobacteria;o__Enterobacterales;f__Enterobacteriaceae;g__Klebsiella;s__Klebsiella aerogenes	2019-07-26	BL	BHI	5043811	216997	79	100	0.11	N
LK538	p3-SID813	GCF_025150145.1	KHID77	Healthy Skin	Back	Y	Y	Y	Janibacter	hoylei	d__Bacteria;p__Actinobacteriota;c__Actinomycetia;o__Actinomycetales;f__Dermatophilaceae;g__Janibacter;s__Janibacter hoylei	2019-07-29	BH	BHI	3141498	60553	80	99.96	0.17	N
LK712	p3-SID844	GCF_025150115.1	KHID79	Healthy Skin	Antecubital fossa	Y	Y	Y	Niallia	taxi	d__Bacteria;p__Firmicutes;c__Bacilli;o__Bacillales_B;f__DSM-18226;g__Niallia;s__Niallia taxi	2019-07-29	BH	BHI	5430701	163091	152	99.25	1.76	N
LK414	p3-SID858	GCF_025150105.1	KHID36	Healthy Skin	Occiput	Y	Y	N	Staphylococcus	warneri	d__Bacteria;p__Firmicutes;c__Bacilli;o__Staphylococcales;f__Staphylococcaceae;g__Staphylococcus;s__Staphylococcus warneri	2019-07-29	BH	BHI	2553574	325462	41	100	0.59	N
LK401	p3-SID892	GCF_025150055.1	KHID68	Healthy Skin	Occiput	Y	Y	N	Staphylococcus	epidermidis	d__Bacteria;p__Firmicutes;c__Bacilli;o__Staphylococcales;f__Staphylococcaceae;g__Staphylococcus;s__Staphylococcus epidermidis	2019-07-29	BH	BHI	2446535	119172	53	100	0.43	N
LK405	p3-SID896	GCF_025150025.1	KHID64	Healthy Skin	Umbilicus	Y	Y	Y	Enterococcus	faecalis	d__Bacteria;p__Firmicutes;c__Bacilli;o__Lactobacillales;f__Enterococcaceae;g__Enterococcus;s__Enterococcus faecalis	2019-07-29	BH	BHI	2725585	459131	22	100	0.07	N
LK871	p3-SID1306	GCF_025150005.1	KHID108	Healthy Skin	Volar forearm	Y	Y	Y	Corynebacterium	sanguinis	d__Bacteria;p__Actinobacteriota;c__Actinomycetia;o__Mycobacteriales;f__Mycobacteriaceae;g__Corynebacterium;s__Corynebacterium sanguinis	2019-09-19	B	BHI	2315202	140985	84	100	0.04	N
LK1015	p3-SID1418	GCF_025149985.1	KHID127	Healthy Skin	Toe web space	Y	Y	Y	Staphylococcus	urealyticus	d__Bacteria;p__Firmicutes;c__Bacilli;o__Staphylococcales;f__Staphylococcaceae;g__Staphylococcus;s__Staphylococcus urealyticus	2019-09-16	BT	BHI + Tween	2734896	791793	46	100	0.72	N
LK1041	p3-SID1427	GCF_025149955.1	KHID133	Healthy Skin	Antecubital fossa	Y	Y	Y	Corynebacterium	sanguinis	d__Bacteria;p__Actinobacteriota;c__Actinomycetia;o__Mycobacteriales;f__Mycobacteriaceae;g__Corynebacterium;s__Corynebacterium sanguinis	2019-09-16	B	BHI + Tween	2327666	72424	95	99.99	0.04	N
LK1000	p3-SID1428	GCF_025149945.1	KHID134	Healthy Skin	Umbilicus	Y	Y	N	Kocuria		d__Bacteria;p__Actinobacteriota;c__Actinomycetia;o__Actinomycetales;f__Micrococcaceae;g__Kocuria;s__	2019-09-16	B	BHI + Tween	2736262	46828	93	99.99	0.29	N
LK1120	p3-SID1455	GCF_025149885.1	KHID124	Healthy Skin	Volar forearm	Y	Y	N	Kocuria	rhizophila	d__Bacteria;p__Actinobacteriota;c__Actinomycetia;o__Actinomycetales;f__Micrococcaceae;g__Kocuria;s__Kocuria rhizophila	2019-09-16	BD	BHI + Tween	2678942	28174	138	99.82	0.1	N
LK1128	p3-SID1508	GCF_025149825.1	KHID140	Healthy Skin	Volar forearm	Y	Y	Y	Dermacoccus	nishinomiyaensis	d__Bacteria;p__Actinobacteriota;c__Actinomycetia;o__Actinomycetales;f__Dermatophilaceae;g__Dermacoccus;s__Dermacoccus nishinomiyaensis	2019-09-17	BD	BHI + Tween	3025249	34761	152	99.96	0.02	N
LK1301	p3-SID1514	GCF_025149755.1	KHID143	Healthy Skin	Toe web space	N	Y	Y	Brevibacterium	casei	d__Bacteria;p__Actinobacteriota;c__Actinomycetia;o__Actinomycetales;f__Brevibacteriaceae;g__Brevibacterium;s__Brevibacterium casei	2019-09-17	BD	BHI + Tween	3795210	43049	139	99.95	0.81	N
LK1098	p3-SID1541	GCF_025149705.1	KHID153	Healthy Skin	Nares	Y	Y	Y	Morganella	morganii	d__Bacteria;p__Proteobacteria;c__Gammaproteobacteria;o__Enterobacterales;f__Enterobacteriaceae;g__Morganella;s__Morganella morganii	2019-09-17	B	BHI + Tween	3882010	404791	29	100	0.25	N
LK1093	p3-SID1518	GCF_025149685.1	KHID143	Healthy Skin	Toe web space	Y	Y	Y	Kocuria	palustris	d__Bacteria;p__Actinobacteriota;c__Actinomycetia;o__Actinomycetales;f__Micrococcaceae;g__Kocuria;s__Kocuria palustris	2019-09-17	BD	BHI + Tween	2807273	30790	146	99.99	0.29	N
LK1102	p3-SID1558	GCF_025149665.1	KHID155	Healthy Skin	Back	Y	Y	N	Oceanobacillus	kimchii	d__Bacteria;p__Firmicutes;c__Bacilli;o__Bacillales_D;f__Amphibacillaceae;g__Oceanobacillus;s__Oceanobacillus kimchii	2019-09-17	B	BHI + Tween	3886072	604695	16	100	0.11	N
LK1246	p3-SID1704	GCF_025149645.1	KHID146	Healthy Skin	Occiput	Y	Y	Y	Kocuria	palustris	d__Bacteria;p__Actinobacteriota;c__Actinomycetia;o__Actinomycetales;f__Micrococcaceae;g__Kocuria;s__Kocuria palustris	2019-09-17	B	BHI + Tween	2886104	19818	217	99.99	0.55	N
LK1247	p3-SID1710	GCF_025149585.1	KHID147	Healthy Skin	Back	Y	Y	N	Dietzia	cinnamea	d__Bacteria;p__Actinobacteriota;c__Actinomycetia;o__Mycobacteriales;f__Mycobacteriaceae;g__Dietzia;s__Dietzia cinnamea	2019-09-17	BD	BHI + Tween	3565583	29470	212	99.99	3.07	N
LK1250	p3-SID1724	GCF_025149565.1	KHID157	Healthy Skin	Antecubital fossa	Y	Y	Y	Kocuria	marina	d__Bacteria;p__Actinobacteriota;c__Actinomycetia;o__Actinomycetales;f__Micrococcaceae;g__Kocuria;s__Kocuria marina	2019-09-17	BT	BHI + Tween	2877168	42102	130	99.98	0.52	N
LK1252	p3-SID1727	GCF_025149545.1	KHID158	Healthy Skin	Umbilicus	Y	Y	Y	Dermabacter	hominis	d__Bacteria;p__Actinobacteriota;c__Actinomycetia;o__Actinomycetales;f__Dermabacteraceae;g__Dermabacter;s__Dermabacter hominis	2019-09-17	B	BHI + Tween	2251156	66907	63	99.95	0.05	N
LK1255	p3-SID1731	GCF_025149525.1	KHID158	Healthy Skin	Umbilicus	Y	Y	Y	Staphylococcus	capitis	d__Bacteria;p__Firmicutes;c__Bacilli;o__Staphylococcales;f__Staphylococcaceae;g__Staphylococcus;s__Staphylococcus capitis	2019-09-17	B	BHI + Tween	2477094	567860	12	99.99	0.27	N
LK1269	p3-SID1772	GCF_025149505.1	KHID135	Healthy Skin	Toe web space	Y	Y	N	Corynebacterium	sanguinis	d__Bacteria;p__Actinobacteriota;c__Actinomycetia;o__Mycobacteriales;f__Mycobacteriaceae;g__Corynebacterium;s__Corynebacterium sanguinis	2019-09-17	B	BHI + Tween	2331527	95964	100	100	0.14	N
LK1272	p3-SID1776	GCF_025149485.1	KHID135	Healthy Skin	Toe web space	Y	Y	N	Corynebacterium	sanguinis	d__Bacteria;p__Actinobacteriota;c__Actinomycetia;o__Mycobacteriales;f__Mycobacteriaceae;g__Corynebacterium;s__Corynebacterium sanguinis	2019-09-17	B	BHI + Tween	2331974	86201	104	100	0.09	N
LK1279	p3-SID1799	GCF_025149435.1	KHID149	Healthy Skin	Antecubital fossa	Y	Y	Y	Pseudoclavibacter	alba	d__Bacteria;p__Actinobacteriota;c__Actinomycetia;o__Actinomycetales;f__Microbacteriaceae;g__Pseudoclavibacter;s__Pseudoclavibacter alba	2019-09-17	BT	BHI + Tween	2169226	51358	81	99.93	0.24	N
LK1288	p3-SID1823	GCF_025149405.1	KHID137	Healthy Skin	Nares	N	Y	N	Dermabacter	hominis	d__Bacteria;p__Actinobacteriota;c__Actinomycetia;o__Actinomycetales;f__Dermabacteraceae;g__Dermabacter;s__Dermabacter hominis	2019-09-17	BD	BHI + Tween	2252944	160573	51	99.9	0.18	N
LK1283	p3-SID1825	GCF_025149385.1	KHID138	Healthy Skin	Occiput	N	Y	N	Dietzia	cinnamea	d__Bacteria;p__Actinobacteriota;c__Actinomycetia;o__Mycobacteriales;f__Mycobacteriaceae;g__Dietzia;s__Dietzia cinnamea	2019-09-17	B	BHI + Tween	3639727	28186	224	99.94	1.01	N
LK1284	p3-SID1828	GCF_025149365.1	KHID138	Healthy Skin	Occiput	N	Y	N	Rothia	kristinae	d__Bacteria;p__Actinobacteriota;c__Actinomycetia;o__Actinomycetales;f__Micrococcaceae;g__Rothia;s__Rothia kristinae	2019-09-17	B	BHI + Tween	2320744	47942	79	99.91	0	N
LK1046	p3-SID1900	GCF_025149095.1	KHID147	Healthy Skin	Back	Y	Y	Y	Dietzia	cinnamea	d__Bacteria;p__Actinobacteriota;c__Actinomycetia;o__Mycobacteriales;f__Mycobacteriaceae;g__Dietzia;s__Dietzia cinnamea	2019-09-17	B	BHI + Tween	3437921	28969	190	99.96	0.23	N
LK1386	p3-SID2517	GCF_025148405.1	KHID48	Healthy Skin	Umbilicus	Y	Y	Y	Dermacoccus	abyssi	d__Bacteria;p__Actinobacteriota;c__Actinomycetia;o__Actinomycetales;f__Dermatophilaceae;g__Dermacoccus;s__Dermacoccus abyssi	2020-02-26	B	BHI + Tween	3026560	36356	126	100	0	N
LK1403	p3-SID2534	GCF_025148225.1	KHID48	Healthy Skin	Umbilicus	Y	Y	N	Helcococcus	kunzii	d__Bacteria;p__Firmicutes_A;c__Clostridia;o__Tissierellales;f__Peptoniphilaceae;g__Helcococcus;s__Helcococcus kunzii	2020-02-26	B	BHI + Tween	1992080	62107	57	98.75	0.41	N
LK1404	p3-SID2535	GCF_025148185.1	KHID75	Healthy Skin	Nares	Y	Y	Y	Brachybacterium	muris	d__Bacteria;p__Actinobacteriota;c__Actinomycetia;o__Actinomycetales;f__Dermabacteraceae;g__Brachybacterium;s__Brachybacterium muris	2020-02-26	BD	BHI + Tween	3336807	43804	144	99.84	0.61	N
LK590	p3-SID584	GCF_025147125.1	KHID55	Healthy Skin	Antecubital fossa	Y	Y	N	Staphylococcus	epidermidis	d__Bacteria;p__Firmicutes;c__Bacilli;o__Staphylococcales;f__Staphylococcaceae;g__Staphylococcus;s__Staphylococcus epidermidis	2019-07-26	BT	BHI	2460420	105404	72	99.99	0.32	N
LK561	p3-SID581	GCF_025147045.1	KHID67	Healthy Skin	Nares	Y	Y	Y	Corynebacterium	propinquum	d__Bacteria;p__Actinobacteriota;c__Actinomycetia;o__Mycobacteriales;f__Mycobacteriaceae;g__Corynebacterium;s__Corynebacterium propinquum	2019-07-26	BL	BHI	2506408	121826	50	99.99	0.12	N
LK445	p3-SID612	GCF_025146985.1	KHID54	Healthy Skin	Volar forearm	Y	Y	N	Staphylococcus	epidermidis	d__Bacteria;p__Firmicutes;c__Bacilli;o__Staphylococcales;f__Staphylococcaceae;g__Staphylococcus;s__Staphylococcus epidermidis	2019-07-26	BT	BHI	2495893	250257	40	99.99	0.14	N
LK526	p3-SID595	GCF_025146975.1	KHID58	Healthy Skin	Alar crease	Y	Y	N	Klebsiella	aerogenes	d__Bacteria;p__Proteobacteria;c__Gammaproteobacteria;o__Enterobacterales;f__Enterobacteriaceae;g__Klebsiella;s__Klebsiella aerogenes	2019-07-26	BH	BHI	4914619	174938	48	99.99	0.16	N
LK524	p3-SID654	GCF_025146865.1	KHID67	Healthy Skin	Nares	Y	Y	Y	Staphylococcus	aureus	d__Bacteria;p__Firmicutes;c__Bacilli;o__Staphylococcales;f__Staphylococcaceae;g__Staphylococcus;s__Staphylococcus aureus	2019-07-26	BT	BHI	2833061	120111	75	100	0.17	N
LK470	p3-SID653	GCF_025146855.1	KHID67	Healthy Skin	Nares	Y	Y	Y	Staphylococcus	epidermidis	d__Bacteria;p__Firmicutes;c__Bacilli;o__Staphylococcales;f__Staphylococcaceae;g__Staphylococcus;s__Staphylococcus epidermidis	2019-07-26	BT	BHI	2419269	139754	40	99.99	0.06	N
LK458	p3-SID663	GCF_025146845.1	KHID59	Healthy Skin	Nares	Y	Y	N	Klebsiella	pneumoniae	d__Bacteria;p__Proteobacteria;c__Gammaproteobacteria;o__Enterobacterales;f__Enterobacteriaceae;g__Klebsiella;s__Klebsiella pneumoniae	2019-07-26	BL	BHI	5296192	153420	79	100	0.64	N
LK619	p3-SID664	GCF_025146805.1	KHID59	Healthy Skin	Nares	Y	Y	N	Klebsiella	pneumoniae	d__Bacteria;p__Proteobacteria;c__Gammaproteobacteria;o__Enterobacterales;f__Enterobacteriaceae;g__Klebsiella;s__Klebsiella pneumoniae	2019-07-26	BL	BHI	5197229	154975	65	100	0.04	N
LK583	p3-SID695	GCF_025146765.1	KHID43	Healthy Skin	Nares	Y	Y	Y	Klebsiella	pneumoniae	d__Bacteria;p__Proteobacteria;c__Gammaproteobacteria;o__Enterobacterales;f__Enterobacteriaceae;g__Klebsiella;s__Klebsiella pneumoniae	2019-07-26	BH	BHI	5134259	214681	80	100	0.06	N
LK570	p3-SID696	GCF_025146705.1	KHID43	Healthy Skin	Nares	Y	Y	Y	Raoultella	ornithinolytica	d__Bacteria;p__Proteobacteria;c__Gammaproteobacteria;o__Enterobacterales;f__Enterobacteriaceae;g__Raoultella;s__Raoultella ornithinolytica	2019-07-26	BH	BHI	5350269	417588	28	100	0.94	N
LK442	p3-SID701	GCF_025146685.1	KHID43	Healthy Skin	Nares	Y	Y	N	Klebsiella	pneumoniae	d__Bacteria;p__Proteobacteria;c__Gammaproteobacteria;o__Enterobacterales;f__Enterobacteriaceae;g__Klebsiella;s__Klebsiella pneumoniae	2019-07-26	BL	BHI	5135122	205098	87	100	0.06	N
LK670	p3-SID703	GCF_025146625.1	KHID43	Healthy Skin	Nares	Y	Y	N	Klebsiella	pneumoniae	d__Bacteria;p__Proteobacteria;c__Gammaproteobacteria;o__Enterobacterales;f__Enterobacteriaceae;g__Klebsiella;s__Klebsiella pneumoniae	2019-07-26	BT	BHI	5031456	201632	63	99.44	0.04	N
LK671	p3-SID704	GCF_025146605.1	KHID43	Healthy Skin	Nares	N	Y	N	Lysinibacillus	capsici	d__Bacteria;p__Firmicutes;c__Bacilli;o__Bacillales_A;f__Planococcaceae;g__Lysinibacillus;s__Lysinibacillus capsici	2019-07-26	BT	BHI	4531921	272239	49	100	0.04	N
LK617	p3-SID713	GCF_025146585.1	KHID48	Healthy Skin	Umbilicus	Y	Y	Y	Helcococcus	kunzii	d__Bacteria;p__Firmicutes_A;c__Clostridia;o__Tissierellales;f__Peptoniphilaceae;g__Helcococcus;s__Helcococcus kunzii	2019-07-26	BL	BHI	2002224	381954	17	98.75	0.4	N
LK523	p3-SID719	GCF_025146465.1	KHID44	Healthy Skin	Occiput	Y	Y	Y	Staphylococcus	epidermidis	d__Bacteria;p__Firmicutes;c__Bacilli;o__Staphylococcales;f__Staphylococcaceae;g__Staphylococcus;s__Staphylococcus epidermidis	2019-07-26	BT	BHI	2501605	263405	36	99.99	0.15	N
LK444	p3-SID751	GCF_025146405.1	KHID32	Healthy Skin	Umbilicus	Y	Y	Y	Corynebacterium	amycolatum	d__Bacteria;p__Actinobacteriota;c__Actinomycetia;o__Mycobacteriales;f__Mycobacteriaceae;g__Corynebacterium;s__Corynebacterium amycolatum_A	2019-07-26	BH	BHI	2499423	199100	28	100	1.46	N
LK488	p3-SID752	GCF_025146395.1	KHID32	Healthy Skin	Umbilicus	Y	Y	Y	Corynebacterium	glucuronolyticum	d__Bacteria;p__Actinobacteriota;c__Actinomycetia;o__Mycobacteriales;f__Mycobacteriaceae;g__Corynebacterium;s__Corynebacterium glucuronolyticum	2019-07-26	BH	BHI	2857229	117718	55	99.98	0.42	N
LK466	p3-SID763	GCF_025146355.1	KHID75	Healthy Skin	Nares	Y	Y	Y	Corynebacterium	pseudodiphtheriticum	d__Bacteria;p__Actinobacteriota;c__Actinomycetia;o__Mycobacteriales;f__Mycobacteriaceae;g__Corynebacterium;s__Corynebacterium pseudodiphtheriticum	2019-07-29	BL	BHI	2301762	193468	29	99.99	0.04	N
LK489	p3-SID760	GCF_025146345.1	KHID47	Healthy Skin	Antecubital fossa	Y	Y	Y	Staphylococcus	saprophyticus	d__Bacteria;p__Firmicutes;c__Bacilli;o__Staphylococcales;f__Staphylococcaceae;g__Staphylococcus;s__Staphylococcus saprophyticus	2019-07-26	BT	BHI	2604598	247165	51	99.97	0.09	N
LK669	p3-SID773	GCF_025146275.1	KHID77	Healthy Skin	Back	Y	Y	N	Lysinibacillus	capsici	d__Bacteria;p__Firmicutes;c__Bacilli;o__Bacillales_A;f__Planococcaceae;g__Lysinibacillus;s__Lysinibacillus capsici	2019-07-29	BL	BHI	4531359	295020	51	100	0.04	N
LK519	p3-SID766	GCF_025146265.1	KHID78	Healthy Skin	Volar forearm	Y	Y	Y	Corynebacterium	sanguinis	d__Bacteria;p__Actinobacteriota;c__Actinomycetia;o__Mycobacteriales;f__Mycobacteriaceae;g__Corynebacterium;s__Corynebacterium sanguinis	2019-07-29	BH	BHI	2354177	122252	77	99.99	0.11	N
LK465	p3-SID764	GCF_025146235.1	KHID75	Healthy Skin	Nares	Y	Y	N	Corynebacterium	pseudodiphtheriticum	d__Bacteria;p__Actinobacteriota;c__Actinomycetia;o__Mycobacteriales;f__Mycobacteriaceae;g__Corynebacterium;s__Corynebacterium pseudodiphtheriticum	2019-07-29	BL	BHI	2298718	193180	26	99.99	0.04	N
LK518	p3-SID767	GCF_025146225.1	KHID78	Healthy Skin	Volar forearm	Y	Y	Y	Nesterenkonia	massiliensis	d__Bacteria;p__Actinobacteriota;c__Actinomycetia;o__Actinomycetales;f__Micrococcaceae;g__Nesterenkonia;s__Nesterenkonia massiliensis	2019-07-29	BH	BHI	2637484	63295	115	100	0.1	N
LK630	p3-SID772	GCF_025146185.1	KHID77	Healthy Skin	Back	Y	Y	Y	Brachybacterium	muris	d__Bacteria;p__Actinobacteriota;c__Actinomycetia;o__Actinomycetales;f__Dermabacteraceae;g__Brachybacterium;s__Brachybacterium muris	2019-07-29	BL	BHI	3279355	52078	133	99.96	0.2	N
LK588	p3-SID780	GCF_025146175.1	KHID77	Healthy Skin	Back	Y	Y	N	Staphylococcus	epidermidis	d__Bacteria;p__Firmicutes;c__Bacilli;o__Staphylococcales;f__Staphylococcaceae;g__Staphylococcus;s__Staphylococcus epidermidis	2019-07-29	BT	BHI	2460420	105407	69	99.99	0.32	N
LK687	p3-SID798	GCF_025146125.1	KHID74	Healthy Skin	Alar crease	Y	Y	Y	Corynebacterium	sanguinis	d__Bacteria;p__Actinobacteriota;c__Actinomycetia;o__Mycobacteriales;f__Mycobacteriaceae;g__Corynebacterium;s__Corynebacterium sanguinis	2019-07-29	BH	BHI	2344868	90364	82	100	0.1	N
LK533	p3-SID791	GCF_025146105.1	KHID74	Healthy Skin	Alar crease	Y	Y	Y	Staphylococcus	epidermidis	d__Bacteria;p__Firmicutes;c__Bacilli;o__Staphylococcales;f__Staphylococcaceae;g__Staphylococcus;s__Staphylococcus epidermidis	2019-07-29	BL	BHI	2538291	183879	38	100	0.07	N
LK432	p3-SID792	GCF_025146075.1	KHID74	Healthy Skin	Alar crease	Y	Y	N	Corynebacterium	sanguinis	d__Bacteria;p__Actinobacteriota;c__Actinomycetia;o__Mycobacteriales;f__Mycobacteriaceae;g__Corynebacterium;s__Corynebacterium sanguinis	2019-07-29	BL	BHI	2391657	64364	85	99.99	0.14	N
LK593	p3-SID786	GCF_025146065.1	KHID78	Healthy Skin	Volar forearm	Y	Y	N	Staphylococcus	epidermidis	d__Bacteria;p__Firmicutes;c__Bacilli;o__Staphylococcales;f__Staphylococcaceae;g__Staphylococcus;s__Staphylococcus epidermidis	2019-07-29	BT	BHI	2463283	209866	59	99.99	0.32	N
LK610	p3-SID799	GCF_025145965.1	KHID74	Healthy Skin	Alar crease	N	Y	N	Staphylococcus	epidermidis	d__Bacteria;p__Firmicutes;c__Bacilli;o__Staphylococcales;f__Staphylococcaceae;g__Staphylococcus;s__Staphylococcus epidermidis	2019-07-29	BH	BHI	2464389	231631	53	99.99	0.32	N
LK666	p3-SID807	GCF_025145945.1	KHID74	Healthy Skin	Alar crease	Y	Y	N	Lysinibacillus	capsici	d__Bacteria;p__Firmicutes;c__Bacilli;o__Bacillales_A;f__Planococcaceae;g__Lysinibacillus;s__Lysinibacillus capsici	2019-07-29	BT	BHI	4532064	272233	48	100	0.05	N
LK439	p3-SID800	GCF_025145915.1	KHID74	Healthy Skin	Alar crease	Y	Y	Y	Dietzia	cinnamea	d__Bacteria;p__Actinobacteriota;c__Actinomycetia;o__Mycobacteriales;f__Mycobacteriaceae;g__Dietzia;s__Dietzia cinnamea	2019-07-29	BH	BHI	3615148	28374	224	99.99	0.15	N
LK679	p3-SID812	GCF_025145875.1	KHID77	Healthy Skin	Back	Y	Y	N	Janibacter	hoylei	d__Bacteria;p__Actinobacteriota;c__Actinomycetia;o__Actinomycetales;f__Dermatophilaceae;g__Janibacter;s__Janibacter hoylei	2019-07-29	BH	BHI	3174842	39590	138	99.99	0.18	N
LK602	p3-SID818	GCF_025145815.1	KHID79	Healthy Skin	Antecubital fossa	Y	Y	N	Staphylococcus	epidermidis	d__Bacteria;p__Firmicutes;c__Bacilli;o__Staphylococcales;f__Staphylococcaceae;g__Staphylococcus;s__Staphylococcus epidermidis	2019-07-29	BL	BHI	2460741	231631	60	99.99	0.32	N
LK605	p3-SID829	GCF_025145805.1	KHID76	Healthy Skin	Occiput	Y	Y	N	Staphylococcus	epidermidis	d__Bacteria;p__Firmicutes;c__Bacilli;o__Staphylococcales;f__Staphylococcaceae;g__Staphylococcus;s__Staphylococcus epidermidis	2019-07-29	BL	BHI	2461811	131858	67	99.99	0.32	N
LK639	p3-SID826	GCF_025145775.1	KHID76	Healthy Skin	Occiput	Y	Y	Y	Dietzia	cinnamea	d__Bacteria;p__Actinobacteriota;c__Actinomycetia;o__Mycobacteriales;f__Mycobacteriaceae;g__Dietzia;s__Dietzia cinnamea	2019-07-29	BH	BHI	3432277	45630	126	99.96	0.23	N
LK716	p3-SID847	GCF_025145755.1	KHID79	Healthy Skin	Antecubital fossa	N	Y	Y	Lysinibacillus	capsici	d__Bacteria;p__Firmicutes;c__Bacilli;o__Bacillales_A;f__Planococcaceae;g__Lysinibacillus;s__Lysinibacillus capsici	2019-07-29	BH	BHI	4532810	329861	47	100	0.04	N
LK700	p3-SID830	GCF_025145745.1	KHID76	Healthy Skin	Occiput	N	Y	N	Corynebacterium	sanguinis	d__Bacteria;p__Actinobacteriota;c__Actinomycetia;o__Mycobacteriales;f__Mycobacteriaceae;g__Corynebacterium;s__Corynebacterium sanguinis	2019-07-29	BL	BHI	2316320	96981	76	100	0.08	N
LK672	p3-SID845	GCF_025145725.1	KHID79	Healthy Skin	Antecubital fossa	Y	Y	Y	Corynebacterium	sanguinis	d__Bacteria;p__Actinobacteriota;c__Actinomycetia;o__Mycobacteriales;f__Mycobacteriaceae;g__Corynebacterium;s__Corynebacterium sanguinis	2019-07-29	BH	BHI	2316552	96981	75	100	0.08	N
LK415	p3-SID856	GCF_025145695.1	KHID36	Healthy Skin	Occiput	Y	Y	N	Staphylococcus	warneri	d__Bacteria;p__Firmicutes;c__Bacilli;o__Staphylococcales;f__Staphylococcaceae;g__Staphylococcus;s__Staphylococcus warneri	2019-07-29	BL	BHI	2553405	325462	45	100	0.63	N
LK413	p3-SID855	GCF_025145625.1	KHID36	Healthy Skin	Occiput	Y	Y	Y	Staphylococcus	warneri	d__Bacteria;p__Firmicutes;c__Bacilli;o__Staphylococcales;f__Staphylococcaceae;g__Staphylococcus;s__Staphylococcus warneri	2019-07-29	BL	BHI	2512613	1268304	30	100	0.06	N
LK478	p3-SID866	GCF_025145565.1	KHID71	Healthy Skin	Antecubital fossa	Y	Y	Y	Kocuria	marina_A	d__Bacteria;p__Actinobacteriota;c__Actinomycetia;o__Actinomycetales;f__Micrococcaceae;g__Kocuria;s__Kocuria marina_A	2019-07-29	BT	BHI	2897453	46077	116	99.98	0.3	N
LK411	p3-SID870	GCF_025145405.1	KHID70	Healthy Skin	Volar forearm	Y	Y	Y	Corynebacterium	sanguinis	d__Bacteria;p__Actinobacteriota;c__Actinomycetia;o__Mycobacteriales;f__Mycobacteriaceae;g__Corynebacterium;s__Corynebacterium sanguinis	2019-07-29	BL	BHI	2362654	71415	124	99.99	0.1	N
LK522	p3-SID877	GCF_025145325.1	KHID64	Healthy Skin	Umbilicus	Y	Y	Y	Dermabacter	hominis	d__Bacteria;p__Actinobacteriota;c__Actinomycetia;o__Actinomycetales;f__Dermabacteraceae;g__Dermabacter;s__Dermabacter hominis	2019-07-29	BL	BHI	2171392	107155	64	99.97	0.09	N
LK434	p3-SID879	GCF_025145255.1	KHID48	Healthy Skin	Umbilicus	Y	Y	Y	Corynebacterium	amycolatum	d__Bacteria;p__Actinobacteriota;c__Actinomycetia;o__Mycobacteriales;f__Mycobacteriaceae;g__Corynebacterium;s__Corynebacterium amycolatum	2019-07-29	BH	BHI	2496688	1470339	6	100	0	N
LK698	p3-SID882	GCF_025145235.1	KHID45	Healthy Skin	Back	Y	Y	Y	Kocuria	marina	d__Bacteria;p__Actinobacteriota;c__Actinomycetia;o__Actinomycetales;f__Micrococcaceae;g__Kocuria;s__Kocuria marina	2019-07-29	BL	BHI	2708649	34457	111	99.83	0.11	N
LK579	p3-SID884	GCF_025145205.1	KHID45	Healthy Skin	Back	Y	Y	N	Kocuria	marina	d__Bacteria;p__Actinobacteriota;c__Actinomycetia;o__Actinomycetales;f__Micrococcaceae;g__Kocuria;s__Kocuria marina	2019-07-29	BH	BHI	2926521	39951	109	99.94	0.12	N
LK591	p3-SID886	GCF_025145145.1	KHID50	Healthy Skin	Alar crease	Y	Y	Y	Enterobacter	hormaechei_A	d__Bacteria;p__Proteobacteria;c__Gammaproteobacteria;o__Enterobacterales;f__Enterobacteriaceae;g__Enterobacter;s__Enterobacter hormaechei_A	2019-07-29	BH	BHI	4789581	201221	69	100	0.28	N
LK572	p3-SID917	GCF_025145075.1	KHID68	Healthy Skin	Occiput	Y	Y	Y	Kocuria	carniphila	d__Bacteria;p__Actinobacteriota;c__Actinomycetia;o__Actinomycetales;f__Micrococcaceae;g__Kocuria;s__Kocuria carniphila	2019-07-31	BH	BHI	3360075	50327	161	99.99	0.2	N
LK586	p3-SID921	GCF_025144815.1	KHID74	Healthy Skin	Alar crease	Y	Y	N	Corynebacterium	sanguinis	d__Bacteria;p__Actinobacteriota;c__Actinomycetia;o__Mycobacteriales;f__Mycobacteriaceae;g__Corynebacterium;s__Corynebacterium sanguinis	2019-07-31	BH	BHI	2340774	90654	72	99.99	0.08	N
LK1351	p3-SID955	GCF_025144805.1	KHID90	Healthy Skin	Nares	Y	Y	Y	Dermabacter	hominis	d__Bacteria;p__Actinobacteriota;c__Actinomycetia;o__Actinomycetales;f__Dermabacteraceae;g__Dermabacter;s__Dermabacter hominis	2019-09-19	B	BHI + Tween	2285257	140570	57	99.99	0.02	N
LK1352	p3-SID957	GCF_025144775.1	KHID89	Healthy Skin	Alar crease	Y	Y	Y	Brachybacterium		d__Bacteria;p__Actinobacteriota;c__Actinomycetia;o__Actinomycetales;f__Dermabacteraceae;g__Brachybacterium;s__	2019-09-19	BD	BHI + Tween	3185965	42666	130	99.87	0.01	N
LK1347	p3-SID970	GCF_025144765.1	KHID90	Healthy Skin	Nares	N	Y	Y	Pseudoglutamicibacter	cumminsii_A	d__Bacteria;p__Actinobacteriota;c__Actinomycetia;o__Actinomycetales;f__Micrococcaceae;g__Pseudoglutamicibacter;s__Pseudoglutamicibacter cumminsii_A	2019-09-19	BT	BHI + Tween	2081044	59419	59	99.99	0.11	N
LK1337	p3-SID960	GCF_025144725.1	KHID89	Healthy Skin	Alar crease	Y	Y	Y	Brevibacterium		d__Bacteria;p__Actinobacteriota;c__Actinomycetia;o__Actinomycetales;f__Brevibacteriaceae;g__Brevibacterium;s__	2019-09-19	BD	BHI + Tween	2874204	55994	70	100	0.67	N
LK1346	p3-SID982	GCF_025144605.1	KHID85	Healthy Skin	Volar forearm	Y	Y	Y	Corynebacterium	sanguinis	d__Bacteria;p__Actinobacteriota;c__Actinomycetia;o__Mycobacteriales;f__Mycobacteriaceae;g__Corynebacterium;s__Corynebacterium sanguinis	2019-09-19	BT	BHI + Tween	2299382	110181	46	100	0.06	N
LK1348	p3-SID973	GCF_025144565.1	KHID94	Healthy Skin	Antecubital fossa	Y	Y	Y	Corynebacterium	appendicis	d__Bacteria;p__Actinobacteriota;c__Actinomycetia;o__Mycobacteriales;f__Mycobacteriaceae;g__Corynebacterium;s__Corynebacterium appendicis	2019-09-19	B	BHI + Tween	2207561	156010	54	100	0.08	N
LK1367	p3-SID1026	GCF_025144475.1	KHID115	Healthy Skin	Back	Y	Y	N	Corynebacterium	sanguinis	d__Bacteria;p__Actinobacteriota;c__Actinomycetia;o__Mycobacteriales;f__Mycobacteriaceae;g__Corynebacterium;s__Corynebacterium sanguinis	2019-09-19	BD	BHI + Tween	2327227	98767	87	99.99	0.08	N
LK1239	p3-SID1042	GCF_025144435.1	KHID118	Healthy Skin	Umbilicus	Y	Y	Y	Corynebacterium	sanguinis	d__Bacteria;p__Actinobacteriota;c__Actinomycetia;o__Mycobacteriales;f__Mycobacteriaceae;g__Corynebacterium;s__Corynebacterium sanguinis	2019-09-19	BD	BHI + Tween	2244108	128538	50	100	0.07	N
LK1360	p3-SID1027	GCF_025144425.1	KHID115	Healthy Skin	Back	N	Y	N	Corynebacterium	sanguinis	d__Bacteria;p__Actinobacteriota;c__Actinomycetia;o__Mycobacteriales;f__Mycobacteriaceae;g__Corynebacterium;s__Corynebacterium sanguinis	2019-09-19	BD	BHI + Tween	2228262	123556	34	99.94	0	N
LK949	p3-SID1051	GCF_025144405.1	KHID119	Healthy Skin	Toe web space	Y	Y	Y	Dietzia	maris	d__Bacteria;p__Actinobacteriota;c__Actinomycetia;o__Mycobacteriales;f__Mycobacteriaceae;g__Dietzia;s__Dietzia maris	2019-09-19	BT	BHI	3756718	35210	175	99.98	0.23	N
LK1321	p3-SID1063	GCF_025144375.1	KHID119	Healthy Skin	Toe web space	N	Y	N	Dietzia	maris	d__Bacteria;p__Actinobacteriota;c__Actinomycetia;o__Mycobacteriales;f__Mycobacteriaceae;g__Dietzia;s__Dietzia maris	2019-09-19	BD	BHI + Tween	3721950	41498	152	98.47	0.26	N
LK951	p3-SID1062	GCF_025144365.1	KHID119	Healthy Skin	Toe web space	Y	Y	Y	Dietzia	cercidiphylli	d__Bacteria;p__Actinobacteriota;c__Actinomycetia;o__Mycobacteriales;f__Mycobacteriaceae;g__Dietzia;s__Dietzia cercidiphylli	2019-09-19	B	BHI	3916588	47017	149	100	0.88	N
LK948	p3-SID1129	GCF_025144305.1	KHID105	Healthy Skin	Nares	N	Y	Y	Corynebacterium	accolens	d__Bacteria;p__Actinobacteriota;c__Actinomycetia;o__Mycobacteriales;f__Mycobacteriaceae;g__Corynebacterium;s__Corynebacterium accolens	2019-09-19	BD	BHI + Tween	2509756	173719	36	99.99	0.03	N
LK934	p3-SID1135	GCF_025144265.1	KHID105	Healthy Skin	Nares	Y	Y	Y	Kocuria	rhizophila	d__Bacteria;p__Actinobacteriota;c__Actinomycetia;o__Actinomycetales;f__Micrococcaceae;g__Kocuria;s__Kocuria rhizophila	2019-09-19	B	BHI	2634501	54042	72	99.63	0.18	N
LK931	p3-SID1140	GCF_025144255.1	KHID92	Healthy Skin	Back	Y	Y	N	Corynebacterium		d__Bacteria;p__Actinobacteriota;c__Actinomycetia;o__Mycobacteriales;f__Mycobacteriaceae;g__Corynebacterium;s__	2019-09-19	BT	BHI	2367896	174410	35	99.97	0.1	N
LK946	p3-SID1145	GCF_025144245.1	KHID92	Healthy Skin	Back	N	Y	Y	Corynebacterium		d__Bacteria;p__Actinobacteriota;c__Actinomycetia;o__Mycobacteriales;f__Mycobacteriaceae;g__Corynebacterium;s__	2019-09-19	BD	BHI	2367896	181741	31	99.97	0.11	N
LK1188	p3-SID1156	GCF_025144225.1	KHID89	Healthy Skin	Alar crease	Y	Y	Y	Aestuariimicrobium		d__Bacteria;p__Actinobacteriota;c__Actinomycetia;o__Propionibacteriales;f__Propionibacteriaceae;g__Aestuariimicrobium;s__	2019-09-19	BT	BHI + Tween	2665999	255743	34	100	0	N
LK1350	p3-SID1171	GCF_025144205.1	KHID86	Healthy Skin	Antecubital fossa	Y	Y	Y	Brachybacterium	muris	d__Bacteria;p__Actinobacteriota;c__Actinomycetia;o__Actinomycetales;f__Dermabacteraceae;g__Brachybacterium;s__Brachybacterium muris	2019-09-19	BD	BHI + Tween	3416074	39265	149	99.95	1.87	N
LK1358	p3-SID1194	GCF_025144155.1	KHID117	Healthy Skin	Antecubital fossa	N	Y	Y	Corynebacterium		d__Bacteria;p__Actinobacteriota;c__Actinomycetia;o__Mycobacteriales;f__Mycobacteriaceae;g__Corynebacterium;s__	2019-09-19	B	BHI + Tween	2419547	121179	62	100	1.85	N
LK938	p3-SID1200	GCF_025144125.1	KHID111	Healthy Skin	Toe web space	N	Y	Y	Brachybacterium	paraconglomeratum	d__Bacteria;p__Actinobacteriota;c__Actinomycetia;o__Actinomycetales;f__Dermabacteraceae;g__Brachybacterium;s__Brachybacterium paraconglomeratum	2019-09-19	BD	BHI	3744810	23498	267	100	0.3	N
LK956	p3-SID1224	GCF_025144095.1	KHID117	Healthy Skin	Antecubital fossa	Y	Y	Y	Corynebacterium	sanguinis	d__Bacteria;p__Actinobacteriota;c__Actinomycetia;o__Mycobacteriales;f__Mycobacteriaceae;g__Corynebacterium;s__Corynebacterium sanguinis	2019-09-19	B	BHI	2229512	112279	73	99.99	0.05	N
LK904	p3-SID1233	GCF_025144065.1	KHID111	Healthy Skin	Toe web space	N	Y	Y	Brevibacterium	casei	d__Bacteria;p__Actinobacteriota;c__Actinomycetia;o__Actinomycetales;f__Brevibacteriaceae;g__Brevibacterium;s__Brevibacterium casei	2019-09-19	BT	BHI	3799029	38280	189	99.98	0.38	N
LK894	p3-SID1236	GCF_025144035.1	KHID111	Healthy Skin	Toe web space	N	Y	Y	Klebsiella	aerogenes	d__Bacteria;p__Proteobacteria;c__Gammaproteobacteria;o__Enterobacterales;f__Enterobacteriaceae;g__Klebsiella;s__Klebsiella aerogenes	2019-09-19	BT	BHI	5062215	289518	57	100	0.1	N
LK1289	p3-SID1241	GCF_025144025.1	KHID103	Healthy Skin	Toe web space	Y	Y	Y	Corynebacterium		d__Bacteria;p__Actinobacteriota;c__Actinomycetia;o__Mycobacteriales;f__Mycobacteriaceae;g__Corynebacterium;s__	2019-09-19	BD	BHI + Tween	2433015	106605	72	100	0.05	N
LK955	p3-SID1244	GCF_025143995.1	KHID112	Healthy Skin	Alar crease	Y	Y	Y	Corynebacterium	sanguinis	d__Bacteria;p__Actinobacteriota;c__Actinomycetia;o__Mycobacteriales;f__Mycobacteriaceae;g__Corynebacterium;s__Corynebacterium sanguinis	2019-09-19	BD	BHI	2265411	144330	49	99.99	0.12	N
LK936	p3-SID1243	GCF_025143955.1	KHID112	Healthy Skin	Alar crease	Y	Y	Y	Corynebacterium	sanguinis	d__Bacteria;p__Actinobacteriota;c__Actinomycetia;o__Mycobacteriales;f__Mycobacteriaceae;g__Corynebacterium;s__Corynebacterium sanguinis	2019-09-19	BD	BHI	2335744	82983	79	100	0.3	N
LK942	p3-SID1246	GCF_025143945.1	KHID112	Healthy Skin	Alar crease	Y	Y	Y	Corynebacterium	sanguinis	d__Bacteria;p__Actinobacteriota;c__Actinomycetia;o__Mycobacteriales;f__Mycobacteriaceae;g__Corynebacterium;s__Corynebacterium sanguinis	2019-09-19	BD	BHI	2328129	100538	93	100	0.08	N
LK935	p3-SID1263	GCF_025143905.1	KHID102	Healthy Skin	Umbilicus	Y	Y	Y	Corynebacterium	glucuronolyticum	d__Bacteria;p__Actinobacteriota;c__Actinomycetia;o__Mycobacteriales;f__Mycobacteriaceae;g__Corynebacterium;s__Corynebacterium glucuronolyticum	2019-09-19	BD	BHI	2797281	78241	67	99.97	0.32	N
LK953	p3-SID1327	GCF_025143865.1	KHID81	Healthy Skin	Alar crease	N	Y	Y	Cutibacterium	avidum	d__Bacteria;p__Actinobacteriota;c__Actinomycetia;o__Propionibacteriales;f__Propionibacteriaceae;g__Cutibacterium;s__Cutibacterium avidum	2019-09-19	BD	BHI	2436173	106228	39	99.99	0.1	N
LK1085	p3-SID1565	GCF_025143785.1	KHID140	Healthy Skin	Volar forearm	Y	Y	Y	Brachybacterium		d__Bacteria;p__Actinobacteriota;c__Actinomycetia;o__Actinomycetales;f__Dermabacteraceae;g__Brachybacterium;s__	2019-09-17	B	BHI + Tween	3014722	46975	101	99.6	0	N
LK1054	p3-SID1431	GCF_025143765.1	KHID137	Healthy Skin	Nares	Y	Y	Y	Gordonia	sp002009645	d__Bacteria;p__Actinobacteriota;c__Actinomycetia;o__Mycobacteriales;f__Mycobacteriaceae;g__Gordonia;s__Gordonia sp002009645	2019-09-16	B	BHI + Tween	5219544	42522	200	100	0.16	N
LK1086	p3-SID1566	GCF_025143745.1	KHID140	Healthy Skin	Volar forearm	Y	Y	N	Rothia	kristinae	d__Bacteria;p__Actinobacteriota;c__Actinomycetia;o__Actinomycetales;f__Micrococcaceae;g__Rothia;s__Rothia kristinae	2019-09-17	B	BHI + Tween	2311983	44036	86	99.94	0	N
LK1094	p3-SID1519	GCF_025143725.1	KHID143	Healthy Skin	Toe web space	Y	Y	N	Brevibacterium	casei	d__Bacteria;p__Actinobacteriota;c__Actinomycetia;o__Actinomycetales;f__Brevibacteriaceae;g__Brevibacterium;s__Brevibacterium casei	2019-09-17	BD	BHI + Tween	3793224	56886	97	99.06	0.78	N
LK1157	p3-SID1649	GCF_025143685.1	KHID137	Healthy Skin	Nares	Y	Y	N	Escherichia	coli	d__Bacteria;p__Proteobacteria;c__Gammaproteobacteria;o__Enterobacterales;f__Enterobacteriaceae;g__Escherichia;s__Escherichia coli	2019-09-17	B	BHI + Tween	4954980	345537	143	100	0.9	N
LK1139	p3-SID1634	GCF_025143635.1	KHID136	Healthy Skin	Alar crease	Y	Y	N	Escherichia	coli	d__Bacteria;p__Proteobacteria;c__Gammaproteobacteria;o__Enterobacterales;f__Enterobacteriaceae;g__Escherichia;s__Escherichia coli	2019-09-17	BT	BHI + Tween	4948920	268774	148	100	0.72	N
LK417	p3-SID742	GCF_025143615.1	KHID33	Healthy Skin	Toe web space	N	Y	Y	Staphylococcus	hominis	d__Bacteria;p__Firmicutes;c__Bacilli;o__Staphylococcales;f__Staphylococcaceae;g__Staphylococcus;s__Staphylococcus hominis	2019-07-26	BL	BHI	2270756	317477	36	100	0.42	N
LK421	p3-SID743	GCF_025143605.1	KHID33	Healthy Skin	Toe web space	Y	Y	Y	Sphingobacterium	daejeonense	d__Bacteria;p__Bacteroidota;c__Bacteroidia;o__Sphingobacteriales;f__Sphingobacteriaceae;g__Sphingobacterium;s__Sphingobacterium daejeonense	2019-07-26	BL	BHI	4508750	133871	57	99.85	0.13	N
LK1244	p3-SID1678	GCF_025143585.1	KHID136	Healthy Skin	Alar crease	Y	Y	N	Rothia	kristinae	d__Bacteria;p__Actinobacteriota;c__Actinomycetia;o__Actinomycetales;f__Micrococcaceae;g__Rothia;s__Rothia kristinae	2019-09-17	B	BHI + Tween	2303948	38970	91	99.87	0	N
LK1259	p3-SID1735	GCF_025143565.1	KHID138	Healthy Skin	Occiput	Y	Y	N	Rothia	kristinae	d__Bacteria;p__Actinobacteriota;c__Actinomycetia;o__Actinomycetales;f__Micrococcaceae;g__Rothia;s__Rothia kristinae	2019-09-17	BD	BHI + Tween	2261742	23150	152	98.77	0	N
LK460	p3-SID620	GCF_025143265.1	KHID62	Healthy Skin	Volar forearm	Y	Y	N	Staphylococcus	epidermidis	d__Bacteria;p__Firmicutes;c__Bacilli;o__Staphylococcales;f__Staphylococcaceae;g__Staphylococcus;s__Staphylococcus epidermidis	2019-07-26	BT	BHI	2526672	105721	61	99.98	0.03	N
LK428	p3-SID721	GCF_025143205.1	KHID38	Healthy Skin	Volar forearm	Y	Y	Y	Staphylococcus	hominis	d__Bacteria;p__Firmicutes;c__Bacilli;o__Staphylococcales;f__Staphylococcaceae;g__Staphylococcus;s__Staphylococcus hominis	2019-07-26	BT	BHI	2188766	207398	38	99.98	0.02	N
LK469	p3-SID656	GCF_025143185.1	KHID59	Healthy Skin	Nares	Y	Y	N	Klebsiella	pneumoniae	d__Bacteria;p__Proteobacteria;c__Gammaproteobacteria;o__Enterobacterales;f__Enterobacteriaceae;g__Klebsiella;s__Klebsiella pneumoniae	2019-07-26	BH	BHI	5234677	137108	60	100	0.56	N
LK459	p3-SID728	GCF_025143145.1	KHID30	Healthy Skin	Volar forearm	Y	Y	N	Staphylococcus	epidermidis	d__Bacteria;p__Firmicutes;c__Bacilli;o__Staphylococcales;f__Staphylococcaceae;g__Staphylococcus;s__Staphylococcus epidermidis	2019-07-26	BL	BHI	2374246	160262	43	99.98	0.25	N
LK485	p3-SID741	GCF_025143125.1	KHID33	Healthy Skin	Toe web space	Y	Y	Y	Sphingobacterium	hotanense	d__Bacteria;p__Bacteroidota;c__Bacteroidia;o__Sphingobacteriales;f__Sphingobacteriaceae;g__Sphingobacterium;s__Sphingobacterium hotanense	2019-07-26	BL	BHI	4852578	88230	169	100	0.01	N
LK494	p3-SID762	GCF_025143065.1	KHID35	Healthy Skin	Nares	Y	Y	Y	Citrobacter	freundii	d__Bacteria;p__Proteobacteria;c__Gammaproteobacteria;o__Enterobacterales;f__Enterobacteriaceae;g__Citrobacter;s__Citrobacter freundii	2019-07-29	BL	BHI	4924196	793077	35	100	0.12	N
LK704	p3-SID761	GCF_025143015.1	KHID35	Healthy Skin	Nares	Y	Y	N	Citrobacter	freundii	d__Bacteria;p__Proteobacteria;c__Gammaproteobacteria;o__Enterobacterales;f__Enterobacteriaceae;g__Citrobacter;s__Citrobacter freundii	2019-07-29	BL	BHI	5048951	517796	39	100	0.08	N
LK668	p3-SID809	GCF_025142945.1	KHID74	Healthy Skin	Alar crease	Y	Y	N	Lysinibacillus	capsici	d__Bacteria;p__Firmicutes;c__Bacilli;o__Bacillales_A;f__Planococcaceae;g__Lysinibacillus;s__Lysinibacillus capsici	2019-07-29	BT	BHI	4532217	272233	49	100	0.05	N
LK479	p3-SID867	GCF_025142895.1	KHID71	Healthy Skin	Antecubital fossa	N	Y	Y	Paenibacillus	sp001860525	d__Bacteria;p__Firmicutes;c__Bacilli;o__Paenibacillales;f__Paenibacillaceae;g__Paenibacillus;s__Paenibacillus sp001860525	2019-07-29	BT	BHI	7570029	391544	60	100	0.73	N
LK464	p3-SID801	GCF_025142885.1	KHID74	Healthy Skin	Alar crease	Y	Y	Y	Peribacillus	frigoritolerans	d__Bacteria;p__Firmicutes;c__Bacilli;o__Bacillales_B;f__DSM-1321;g__Peribacillus;s__Peribacillus frigoritolerans	2019-07-29	BH	BHI	5755633	97885	201	100	0.95	N
LK595	p3-SID790	GCF_025142865.1	KHID74	Healthy Skin	Alar crease	Y	Y	N	Staphylococcus	epidermidis	d__Bacteria;p__Firmicutes;c__Bacilli;o__Staphylococcales;f__Staphylococcaceae;g__Staphylococcus;s__Staphylococcus epidermidis	2019-07-29	BL	BHI	2462563	209818	62	99.99	0.32	N
LK508	p3-SID653	GCA_025166875.1	KHID67	Healthy Skin	Nares	N	Y	Y	Micrococcus	luteus	d__Bacteria;p__Actinobacteriota;c__Actinomycetia;o__Actinomycetales;f__Micrococcaceae;g__Micrococcus;s__Micrococcus luteus	2019-07-26	BT	BHI	2582824	38462	134	99.99	0.73	N
LK1335	p3-SID1002	GCA_025152565.1	KHID116	Healthy Skin	Volar forearm	Y	Y	Y	Micrococcus	luteus	d__Bacteria;p__Actinobacteriota;c__Actinomycetia;o__Actinomycetales;f__Micrococcaceae;g__Micrococcus;s__Micrococcus luteus	2019-09-19	B	BHI + Tween	2331366	30634	132	95.28	0	N
LK792	p3-SID1079	GCA_025152385.1	KHID83	Healthy Skin	Occiput	N	Y	Y	Micrococcus	luteus	d__Bacteria;p__Actinobacteriota;c__Actinomycetia;o__Actinomycetales;f__Micrococcaceae;g__Micrococcus;s__Micrococcus luteus	2019-09-19	BD	BHI	2493645	18861	195	99.93	0.31	N
LK1014	p3-SID1334	GCA_025152335.1	KHID125	Healthy Skin	Antecubital fossa	N	Y	N	Micrococcus	luteus	d__Bacteria;p__Actinobacteriota;c__Actinomycetia;o__Actinomycetales;f__Micrococcaceae;g__Micrococcus;s__Micrococcus luteus	2019-09-16	BT	BHI + Tween	2449063	28383	153	99.96	0	N
LK1026	p3-SID1335	GCA_025152305.1	KHID125	Healthy Skin	Antecubital fossa	Y	Y	Y	Micrococcus	luteus	d__Bacteria;p__Actinobacteriota;c__Actinomycetia;o__Actinomycetales;f__Micrococcaceae;g__Micrococcus;s__Micrococcus luteus	2019-09-16	BT	BHI + Tween	2367804	35691	120	99.96	0.02	N
LK1002	p3-SID1338	GCA_025152265.1	KHID125	Healthy Skin	Antecubital fossa	Y	Y	Y	Micrococcus	luteus	d__Bacteria;p__Actinobacteriota;c__Actinomycetia;o__Actinomycetales;f__Micrococcaceae;g__Micrococcus;s__Micrococcus luteus	2019-09-16	B	BHI + Tween	2458245	26925	155	99.95	0	N
LK1018	p3-SID1337	GCA_025152235.1	KHID125	Healthy Skin	Antecubital fossa	Y	Y	Y	Micrococcus	luteus	d__Bacteria;p__Actinobacteriota;c__Actinomycetia;o__Actinomycetales;f__Micrococcaceae;g__Micrococcus;s__Micrococcus luteus	2019-09-16	B	BHI + Tween	2489169	29302	154	99.99	0.39	N
LK1025	p3-SID1356	GCA_025152085.1	KHID144	Healthy Skin	Alar crease	N	Y	N	Micrococcus	luteus	d__Bacteria;p__Actinobacteriota;c__Actinomycetia;o__Actinomycetales;f__Micrococcaceae;g__Micrococcus;s__Micrococcus luteus	2019-09-16	B	BHI + Tween	2408048	31359	127	99.98	0	N
LK1009	p3-SID1373	GCA_025151985.1	KHID144	Healthy Skin	Alar crease	Y	Y	Y	Micrococcus	luteus	d__Bacteria;p__Actinobacteriota;c__Actinomycetia;o__Actinomycetales;f__Micrococcaceae;g__Micrococcus;s__Micrococcus luteus	2019-09-16	B	BHI + Tween	2452773	23908	176	99.95	0.01	N
LK1019	p3-SID1412	GCA_025151665.1	KHID125	Healthy Skin	Antecubital fossa	Y	Y	Y	Micrococcus	luteus	d__Bacteria;p__Actinobacteriota;c__Actinomycetia;o__Actinomycetales;f__Micrococcaceae;g__Micrococcus;s__Micrococcus luteus	2019-09-16	B	BHI + Tween	2371081	20011	192	99.63	0	N
LK1007	p3-SID1420	GCA_025151655.1	KHID127	Healthy Skin	Toe web space	N	Y	N	Micrococcus	luteus	d__Bacteria;p__Actinobacteriota;c__Actinomycetia;o__Actinomycetales;f__Micrococcaceae;g__Micrococcus;s__Micrococcus luteus	2019-09-16	BT	BHI + Tween	2459657	27329	168	99.88	0.63	N
LK1012	p3-SID1423	GCA_025151605.1	KHID129	Healthy Skin	Nares	Y	Y	Y	Micrococcus	luteus	d__Bacteria;p__Actinobacteriota;c__Actinomycetia;o__Actinomycetales;f__Micrococcaceae;g__Micrococcus;s__Micrococcus luteus	2019-09-16	B	BHI + Tween	2536419	32153	151	99.98	0.57	N
LK1121	p3-SID1456	GCA_025151565.1	KHID124	Healthy Skin	Volar forearm	N	Y	N	Micrococcus	luteus	d__Bacteria;p__Actinobacteriota;c__Actinomycetia;o__Actinomycetales;f__Micrococcaceae;g__Micrococcus;s__Micrococcus luteus	2019-09-16	BD	BHI + Tween	2389677	28207	136	99.83	0	N
LK1104	p3-SID1472	GCA_025151525.1	KHID124	Healthy Skin	Volar forearm	N	Y	N	Micrococcus	luteus	d__Bacteria;p__Actinobacteriota;c__Actinomycetia;o__Actinomycetales;f__Micrococcaceae;g__Micrococcus;s__Micrococcus luteus	2019-09-16	B	BHI + Tween	2388261	24478	165	99.96	0	N
LK1090	p3-SID1582	GCA_025151475.1	KHID130	Healthy Skin	Occiput	Y	Y	Y	Micrococcus	luteus	d__Bacteria;p__Actinobacteriota;c__Actinomycetia;o__Actinomycetales;f__Micrococcaceae;g__Micrococcus;s__Micrococcus luteus	2019-09-17	BD	BHI + Tween	2367386	28322	133	99.84	0.02	N
LK1145	p3-SID1576	GCA_025151465.1	KHID123	Healthy Skin	Back	Y	Y	Y	Micrococcus	luteus	d__Bacteria;p__Actinobacteriota;c__Actinomycetia;o__Actinomycetales;f__Micrococcaceae;g__Micrococcus;s__Micrococcus luteus	2019-09-17	B	BHI + Tween	2390234	26183	153	100	0	N
LK1147	p3-SID1578	GCA_025151425.1	KHID123	Healthy Skin	Back	Y	Y	Y	Micrococcus	luteus	d__Bacteria;p__Actinobacteriota;c__Actinomycetia;o__Actinomycetales;f__Micrococcaceae;g__Micrococcus;s__Micrococcus luteus	2019-09-17	BT	BHI + Tween	2436250	26394	162	99.88	0	N
LK1113	p3-SID1600	GCA_025151325.1	KHID151	Healthy Skin	Toe web space	Y	Y	Y	Micrococcus	luteus	d__Bacteria;p__Actinobacteriota;c__Actinomycetia;o__Actinomycetales;f__Micrococcaceae;g__Micrococcus;s__Micrococcus luteus	2019-09-17	BT	BHI + Tween	2583121	29260	187	99.99	0.6	N
LK1117	p3-SID1622	GCA_025151235.1	KHID155	Healthy Skin	Back	Y	Y	Y	Micrococcus	luteus	d__Bacteria;p__Actinobacteriota;c__Actinomycetia;o__Actinomycetales;f__Micrococcaceae;g__Micrococcus;s__Micrococcus luteus	2019-09-17	BD	BHI + Tween	2390016	29488	130	99.01	0	N
LK1206	p3-SID1703	GCA_025150815.1	KHID146	Healthy Skin	Occiput	N	Y	N	Micrococcus	luteus	d__Bacteria;p__Actinobacteriota;c__Actinomycetia;o__Actinomycetales;f__Micrococcaceae;g__Micrococcus;s__Micrococcus luteus	2019-09-17	B	BHI + Tween	2519263	30265	165	99.94	0.02	N
LK1208	p3-SID1706	GCA_025150785.1	KHID146	Healthy Skin	Occiput	Y	Y	Y	Micrococcus	luteus	d__Bacteria;p__Actinobacteriota;c__Actinomycetia;o__Actinomycetales;f__Micrococcaceae;g__Micrococcus;s__Micrococcus luteus	2019-09-17	B	BHI + Tween	2375186	24227	176	100	0	N
LK1274	p3-SID1781	GCA_025150575.1	KHID148	Healthy Skin	Volar forearm	Y	Y	Y	Micrococcus	luteus	d__Bacteria;p__Actinobacteriota;c__Actinomycetia;o__Actinomycetales;f__Micrococcaceae;g__Micrococcus;s__Micrococcus luteus	2019-09-17	BT	BHI + Tween	2391779	31762	126	99.94	0	N
LK1275	p3-SID1783	GCA_025150545.1	KHID148	Healthy Skin	Volar forearm	Y	Y	Y	Micrococcus	luteus	d__Bacteria;p__Actinobacteriota;c__Actinomycetia;o__Actinomycetales;f__Micrococcaceae;g__Micrococcus;s__Micrococcus luteus	2019-09-17	BT	BHI + Tween	2422791	30536	134	99.99	0	N
LK1224	p3-SID1787	GCA_025150505.1	KHID148	Healthy Skin	Volar forearm	Y	Y	Y	Micrococcus	luteus	d__Bacteria;p__Actinobacteriota;c__Actinomycetia;o__Actinomycetales;f__Micrococcaceae;g__Micrococcus;s__Micrococcus luteus	2019-09-17	B	BHI + Tween	2442266	30329	135	99.96	0.02	N
LK1051	p3-SID1865	GCA_025150345.1	KHID130	Healthy Skin	Occiput	N	Y	N	Micrococcus	luteus	d__Bacteria;p__Actinobacteriota;c__Actinomycetia;o__Actinomycetales;f__Micrococcaceae;g__Micrococcus;s__Micrococcus luteus	2019-09-17	BT	BHI + Tween	2492443	41183	140	99.96	0	N
LK697	p3-SID627	GCA_025150165.1	KHID70	Healthy Skin	Volar forearm	Y	Y	Y	Micrococcus	luteus	d__Bacteria;p__Actinobacteriota;c__Actinomycetia;o__Actinomycetales;f__Micrococcaceae;g__Micrococcus;s__Micrococcus luteus	2019-07-26	BT	BHI	2504428	16440	246	99.99	0	N
LK400	p3-SID891	GCA_025150045.1	KHID72	Healthy Skin	Umbilicus	N	Y	N	Micrococcus	luteus	d__Bacteria;p__Actinobacteriota;c__Actinomycetia;o__Actinomycetales;f__Micrococcaceae;g__Micrococcus;s__Micrococcus luteus	2019-07-29	BH	BHI	2421750	31238	143	99.92	0	N
LK1008	p3-SID1424	GCA_025149905.1	KHID130	Healthy Skin	Occiput	Y	Y	Y	Micrococcus	luteus	d__Bacteria;p__Actinobacteriota;c__Actinomycetia;o__Actinomycetales;f__Micrococcaceae;g__Micrococcus;s__Micrococcus luteus	2019-09-16	B	BHI + Tween	2527550	25920	166	99.94	0.05	N
LK1106	p3-SID1474	GCA_025149865.1	KHID124	Healthy Skin	Volar forearm	Y	Y	Y	Micrococcus	luteus	d__Bacteria;p__Actinobacteriota;c__Actinomycetia;o__Actinomycetales;f__Micrococcaceae;g__Micrococcus;s__Micrococcus luteus	2019-09-16	B	BHI + Tween	2487555	30493	134	99.94	0	N
LK1105	p3-SID1473	GCA_025149845.1	KHID124	Healthy Skin	Volar forearm	N	Y	N	Micrococcus	luteus	d__Bacteria;p__Actinobacteriota;c__Actinomycetia;o__Actinomycetales;f__Micrococcaceae;g__Micrococcus;s__Micrococcus luteus	2019-09-16	B	BHI + Tween	2404030	30254	135	99.94	0	N
LK1159	p3-SID1509	GCA_025149805.1	KHID140	Healthy Skin	Volar forearm	N	Y	N	Micrococcus	luteus	d__Bacteria;p__Actinobacteriota;c__Actinomycetia;o__Actinomycetales;f__Micrococcaceae;g__Micrococcus;s__Micrococcus luteus	2019-09-17	BD	BHI + Tween	2451542	30482	150	99.79	0.01	N
LK1091	p3-SID1516	GCA_025149745.1	KHID143	Healthy Skin	Toe web space	Y	Y	Y	Micrococcus	luteus	d__Bacteria;p__Actinobacteriota;c__Actinomycetia;o__Actinomycetales;f__Micrococcaceae;g__Micrococcus;s__Micrococcus luteus	2019-09-17	BD	BHI + Tween	2455217	34170	121	99.98	0.01	N
LK1099	p3-SID1548	GCA_025149725.1	KHID154	Healthy Skin	Occiput	Y	Y	Y	Micrococcus	luteus	d__Bacteria;p__Actinobacteriota;c__Actinomycetia;o__Actinomycetales;f__Micrococcaceae;g__Micrococcus;s__Micrococcus luteus	2019-09-17	BD	BHI + Tween	2490605	23307	194	99.99	0.02	N
LK1207	p3-SID1705	GCA_025149605.1	KHID146	Healthy Skin	Occiput	Y	Y	Y	Micrococcus	luteus	d__Bacteria;p__Actinobacteriota;c__Actinomycetia;o__Actinomycetales;f__Micrococcaceae;g__Micrococcus;s__Micrococcus luteus	2019-09-17	B	BHI + Tween	2479641	24505	172	99.88	0.01	N
LK1231	p3-SID1805	GCA_025149425.1	KHID149	Healthy Skin	Antecubital fossa	Y	Y	Y	Micrococcus	luteus	d__Bacteria;p__Actinobacteriota;c__Actinomycetia;o__Actinomycetales;f__Micrococcaceae;g__Micrococcus;s__Micrococcus luteus	2019-09-17	B	BHI + Tween	2443435	34735	140	100	0	N
LK1050	p3-SID1863	GCA_025149325.1	KHID130	Healthy Skin	Occiput	N	Y	N	Micrococcus	luteus	d__Bacteria;p__Actinobacteriota;c__Actinomycetia;o__Actinomycetales;f__Micrococcaceae;g__Micrococcus;s__Micrococcus luteus	2019-09-17	B	BHI + Tween	2526832	34490	138	99.99	0	N
LK1072	p3-SID1843	GCA_025149315.1	KHID132	Healthy Skin	Volar forearm	Y	Y	Y	Micrococcus	luteus	d__Bacteria;p__Actinobacteriota;c__Actinomycetia;o__Actinomycetales;f__Micrococcaceae;g__Micrococcus;s__Micrococcus luteus	2019-09-17	BD	BHI + Tween	2557512	17174	247	99.99	0.49	N
LK1048	p3-SID1866	GCA_025149305.1	KHID130	Healthy Skin	Occiput	N	Y	N	Micrococcus	luteus	d__Bacteria;p__Actinobacteriota;c__Actinomycetia;o__Actinomycetales;f__Micrococcaceae;g__Micrococcus;s__Micrococcus luteus	2019-09-17	BT	BHI + Tween	2443340	33896	149	100	0.31	N
LK1070	p3-SID1875	GCA_025149265.1	KHID131	Healthy Skin	Back	N	Y	N	Micrococcus	luteus	d__Bacteria;p__Actinobacteriota;c__Actinomycetia;o__Actinomycetales;f__Micrococcaceae;g__Micrococcus;s__Micrococcus luteus	2019-09-17	B	BHI + Tween	2481839	39509	114	99.98	0.22	N
LK1056	p3-SID1877	GCA_025149245.1	KHID131	Healthy Skin	Back	Y	Y	Y	Micrococcus	luteus	d__Bacteria;p__Actinobacteriota;c__Actinomycetia;o__Actinomycetales;f__Micrococcaceae;g__Micrococcus;s__Micrococcus luteus	2019-09-17	B	BHI + Tween	2491101	34461	130	99.08	0	N
LK1049	p3-SID1876	GCA_025149225.1	KHID131	Healthy Skin	Back	Y	Y	Y	Micrococcus	luteus	d__Bacteria;p__Actinobacteriota;c__Actinomycetia;o__Actinomycetales;f__Micrococcaceae;g__Micrococcus;s__Micrococcus luteus	2019-09-17	B	BHI + Tween	2507440	28036	160	99.99	0.01	N
LK1053	p3-SID1884	GCA_025149205.1	KHID131	Healthy Skin	Back	Y	Y	Y	Micrococcus	luteus	d__Bacteria;p__Actinobacteriota;c__Actinomycetia;o__Actinomycetales;f__Micrococcaceae;g__Micrococcus;s__Micrococcus luteus	2019-09-17	BD	BHI + Tween	2661279	28590	184	99.98	0.37	N
LK1073	p3-SID1889	GCA_025149165.1	KHID132	Healthy Skin	Volar forearm	Y	Y	Y	Micrococcus	luteus	d__Bacteria;p__Actinobacteriota;c__Actinomycetia;o__Actinomycetales;f__Micrococcaceae;g__Micrococcus;s__Micrococcus luteus	2019-09-17	B	BHI + Tween	2470139	32448	135	99.88	0.05	N
LK1036	p3-SID1891	GCA_025149145.1	KHID132	Healthy Skin	Volar forearm	Y	Y	Y	Micrococcus	luteus	d__Bacteria;p__Actinobacteriota;c__Actinomycetia;o__Actinomycetales;f__Micrococcaceae;g__Micrococcus;s__Micrococcus luteus	2019-09-17	B	BHI + Tween	2406104	23257	157	99.99	0	N
LK1380	p3-SID2511	GCA_025148545.1	KHID78	Healthy Skin	Volar forearm	Y	Y	Y	Micrococcus	luteus	d__Bacteria;p__Actinobacteriota;c__Actinomycetia;o__Actinomycetales;f__Micrococcaceae;g__Micrococcus;s__Micrococcus luteus	2020-02-26	BT	BHI + Tween	2540384	34088	124	100	0.43	N
LK1379	p3-SID2510	GCA_025148525.1	KHID74	Healthy Skin	Alar crease	Y	Y	Y	Micrococcus	luteus	d__Bacteria;p__Actinobacteriota;c__Actinomycetia;o__Actinomycetales;f__Micrococcaceae;g__Micrococcus;s__Micrococcus luteus	2020-02-26	BD	BHI + Tween	2428988	33027	140	99.9	0.19	N
LK1382	p3-SID2513	GCA_025148505.1	KHID78	Healthy Skin	Volar forearm	Y	Y	Y	Micrococcus	luteus	d__Bacteria;p__Actinobacteriota;c__Actinomycetia;o__Actinomycetales;f__Micrococcaceae;g__Micrococcus;s__Micrococcus luteus	2020-02-26	BT	BHI + Tween	2403343	28686	138	99.99	0	N
LK1384	p3-SID2515	GCA_025148475.1	KHID78	Healthy Skin	Volar forearm	Y	Y	Y	Micrococcus	luteus	d__Bacteria;p__Actinobacteriota;c__Actinomycetia;o__Actinomycetales;f__Micrococcaceae;g__Micrococcus;s__Micrococcus luteus	2020-02-26	BT	BHI + Tween	2483133	31790	146	99.99	0.01	N
LK1383	p3-SID2514	GCA_025148465.1	KHID78	Healthy Skin	Volar forearm	Y	Y	Y	Micrococcus	luteus	d__Bacteria;p__Actinobacteriota;c__Actinomycetia;o__Actinomycetales;f__Micrococcaceae;g__Micrococcus;s__Micrococcus luteus	2020-02-26	BT	BHI + Tween	2458698	29374	145	99.94	0.09	N
LK1390	p3-SID2521	GCA_025148385.1	KHID76	Healthy Skin	Occiput	Y	Y	Y	Micrococcus	luteus	d__Bacteria;p__Actinobacteriota;c__Actinomycetia;o__Actinomycetales;f__Micrococcaceae;g__Micrococcus;s__Micrococcus luteus	2020-02-26	BD	BHI + Tween	2393997	29315	145	99.96	0.01	N
LK1393	p3-SID2524	GCA_025148365.1	KHID76	Healthy Skin	Occiput	Y	Y	Y	Micrococcus	luteus	d__Bacteria;p__Actinobacteriota;c__Actinomycetia;o__Actinomycetales;f__Micrococcaceae;g__Micrococcus;s__Micrococcus luteus	2020-02-26	BD	BHI + Tween	2479478	30832	158	99.98	0.43	N
LK1392	p3-SID2523	GCA_025148345.1	KHID76	Healthy Skin	Occiput	N	Y	N	Micrococcus	luteus	d__Bacteria;p__Actinobacteriota;c__Actinomycetia;o__Actinomycetales;f__Micrococcaceae;g__Micrococcus;s__Micrococcus luteus	2020-02-26	BD	BHI + Tween	2545444	27097	178	99.94	0.13	N
LK1397	p3-SID2528	GCA_025148315.1	KHID76	Healthy Skin	Occiput	N	Y	N	Micrococcus	luteus	d__Bacteria;p__Actinobacteriota;c__Actinomycetia;o__Actinomycetales;f__Micrococcaceae;g__Micrococcus;s__Micrococcus luteus	2020-02-26	BD	BHI + Tween	2531783	28054	180	99.95	0.27	N
LK1400	p3-SID2531	GCA_025148265.1	KHID76	Healthy Skin	Occiput	N	Y	N	Micrococcus	luteus	d__Bacteria;p__Actinobacteriota;c__Actinomycetia;o__Actinomycetales;f__Micrococcaceae;g__Micrococcus;s__Micrococcus luteus	2020-02-26	BD	BHI + Tween	2433448	29759	145	99.74	0.5	N
LK1402	p3-SID2533	GCA_025148245.1	KHID78	Healthy Skin	Volar forearm	N	Y	N	Micrococcus	luteus	d__Bacteria;p__Actinobacteriota;c__Actinomycetia;o__Actinomycetales;f__Micrococcaceae;g__Micrococcus;s__Micrococcus luteus	2020-02-26	BT	BHI + Tween	2489915	31284	146	99.97	0.39	N
LK719	p3-SID588	GCA_025147055.1	KHID55	Healthy Skin	Antecubital fossa	Y	Y	Y	Micrococcus	luteus	d__Bacteria;p__Actinobacteriota;c__Actinomycetia;o__Actinomycetales;f__Micrococcaceae;g__Micrococcus;s__Micrococcus luteus	2019-07-26	BH	BHI	2439019	33203	144	99.97	0.23	N
LK566	p3-SID619	GCA_025147025.1	KHID66	Healthy Skin	Alar crease	N	Y	N	Micrococcus	luteus	d__Bacteria;p__Actinobacteriota;c__Actinomycetia;o__Actinomycetales;f__Micrococcaceae;g__Micrococcus;s__Micrococcus luteus	2019-07-26	BT	BHI	2623375	33763	150	99.99	0.32	N
LK542	p3-SID630	GCA_025146945.1	KHID52	Healthy Skin	Occiput	Y	Y	Y	Micrococcus	luteus	d__Bacteria;p__Actinobacteriota;c__Actinomycetia;o__Actinomycetales;f__Micrococcaceae;g__Micrococcus;s__Micrococcus luteus	2019-07-26	BL	BHI	2446400	36351	110	100	0.37	N
LK419	p3-SID631	GCA_025146905.1	KHID52	Healthy Skin	Occiput	Y	Y	Y	Micrococcus	luteus	d__Bacteria;p__Actinobacteriota;c__Actinomycetia;o__Actinomycetales;f__Micrococcaceae;g__Micrococcus;s__Micrococcus luteus	2019-07-26	BL	BHI	2534210	32817	150	100	0.02	N
LK430	p3-SID675	GCA_025146745.1	KHID63	Healthy Skin	Antecubital fossa	N	Y	Y	Micrococcus	luteus	d__Bacteria;p__Actinobacteriota;c__Actinomycetia;o__Actinomycetales;f__Micrococcaceae;g__Micrococcus;s__Micrococcus luteus	2019-07-26	BH	BHI	2528545	32731	145	99.98	0.01	N
LK553	p3-SID690	GCA_025146715.1	KHID57	Healthy Skin	Toe web space	Y	Y	Y	Micrococcus	luteus	d__Bacteria;p__Actinobacteriota;c__Actinomycetia;o__Actinomycetales;f__Micrococcaceae;g__Micrococcus;s__Micrococcus luteus	2019-07-26	BL	BHI	2467928	29491	150	99.67	0	N
LK569	p3-SID709	GCA_025146655.1	KHID29	Healthy Skin	Back	Y	Y	Y	Micrococcus	luteus	d__Bacteria;p__Actinobacteriota;c__Actinomycetia;o__Actinomycetales;f__Micrococcaceae;g__Micrococcus;s__Micrococcus luteus	2019-07-26	BH	BHI	2464049	33730	146	99.98	0.01	N
LK455	p3-SID723	GCA_025146515.1	KHID34	Healthy Skin	Alar crease	Y	Y	Y	Micrococcus	luteus	d__Bacteria;p__Actinobacteriota;c__Actinomycetia;o__Actinomycetales;f__Micrococcaceae;g__Micrococcus;s__Micrococcus luteus	2019-07-26	BT	BHI	2439344	28552	162	99.99	0.02	N
LK661	p3-SID726	GCA_025146505.1	KHID30	Healthy Skin	Volar forearm	Y	Y	Y	Micrococcus	luteus	d__Bacteria;p__Actinobacteriota;c__Actinomycetia;o__Actinomycetales;f__Micrococcaceae;g__Micrococcus;s__Micrococcus luteus	2019-07-26	BL	BHI	2501570	19220	233	99.99	0	N
LK557	p3-SID715	GCA_025146485.1	KHID40	Healthy Skin	Umbilicus	Y	Y	Y	Dermabacter	hominis	d__Bacteria;p__Actinobacteriota;c__Actinomycetia;o__Actinomycetales;f__Dermabacteraceae;g__Dermabacter;s__Dermabacter hominis	2019-07-26	BL	BHI	2387649	103236	58	99.97	0.11	N
LK517	p3-SID732	GCA_025146385.1	KHID30	Healthy Skin	Volar forearm	N	Y	N	Micrococcus	luteus	d__Bacteria;p__Actinobacteriota;c__Actinomycetia;o__Actinomycetales;f__Micrococcaceae;g__Micrococcus;s__Micrococcus luteus	2019-07-26	BH	BHI	2485588	39665	136	99.99	0.01	N
LK427	p3-SID765	GCA_025146285.1	KHID78	Healthy Skin	Volar forearm	N	Y	N	Micrococcus	luteus	d__Bacteria;p__Actinobacteriota;c__Actinomycetia;o__Actinomycetales;f__Micrococcaceae;g__Micrococcus;s__Micrococcus luteus	2019-07-29	BH	BHI	2399395	30194	129	99.82	0	N
LK705	p3-SID783	GCA_025146165.1	KHID78	Healthy Skin	Volar forearm	Y	Y	Y	Micrococcus	luteus	d__Bacteria;p__Actinobacteriota;c__Actinomycetia;o__Actinomycetales;f__Micrococcaceae;g__Micrococcus;s__Micrococcus luteus	2019-07-29	BT	BHI	2552479	29522	153	100	0.03	N
LK540	p3-SID793	GCA_025146045.1	KHID74	Healthy Skin	Alar crease	N	Y	N	Micrococcus	luteus	d__Bacteria;p__Actinobacteriota;c__Actinomycetia;o__Actinomycetales;f__Micrococcaceae;g__Micrococcus;s__Micrococcus luteus	2019-07-29	BL	BHI	2527680	33214	148	99.62	0.22	N
LK941	p3-SID797	GCA_025145995.1	KHID74	Healthy Skin	Alar crease	N	Y	Y	Micrococcus	luteus	d__Bacteria;p__Actinobacteriota;c__Actinomycetia;o__Actinomycetales;f__Micrococcaceae;g__Micrococcus;s__Micrococcus luteus	2019-07-29	BH	BHI	2423881	34211	131	99.92	0	N
LK441	p3-SID810	GCA_025145885.1	KHID77	Healthy Skin	Back	Y	Y	Y	Micrococcus	luteus	d__Bacteria;p__Actinobacteriota;c__Actinomycetia;o__Actinomycetales;f__Micrococcaceae;g__Micrococcus;s__Micrococcus luteus	2019-07-29	BH	BHI	2597136	25538	187	99.98	0.6	N
LK412	p3-SID861	GCA_025145605.1	KHID47	Healthy Skin	Antecubital fossa	N	Y	N	Micrococcus	luteus	d__Bacteria;p__Actinobacteriota;c__Actinomycetia;o__Actinomycetales;f__Micrococcaceae;g__Micrococcus;s__Micrococcus luteus	2019-07-29	BL	BHI	2390769	27819	132	99.85	0	N
LK604	p3-SID875	GCA_025145525.1	KHID56	Healthy Skin	Umbilicus	N	Y	N	Micrococcus	luteus	d__Bacteria;p__Actinobacteriota;c__Actinomycetia;o__Actinomycetales;f__Micrococcaceae;g__Micrococcus;s__Micrococcus luteus	2019-07-29	BH	BHI	2583178	31449	156	99.97	0.03	N
LK410	p3-SID869	GCA_025145465.1	KHID70	Healthy Skin	Volar forearm	N	Y	N	Micrococcus	luteus	d__Bacteria;p__Actinobacteriota;c__Actinomycetia;o__Actinomycetales;f__Micrococcaceae;g__Micrococcus;s__Micrococcus luteus	2019-07-29	BL	BHI	2452736	30951	141	99.96	0	N
LK409	p3-SID868	GCA_025145445.1	KHID71	Healthy Skin	Antecubital fossa	Y	Y	Y	Micrococcus	luteus	d__Bacteria;p__Actinobacteriota;c__Actinomycetia;o__Actinomycetales;f__Micrococcaceae;g__Micrococcus;s__Micrococcus luteus	2019-07-29	BL	BHI	2463364	30205	145	99.99	0	N
LK426	p3-SID888	GCA_025145055.1	KHID69	Healthy Skin	Back	Y	Y	Y	Micrococcus	luteus	d__Bacteria;p__Actinobacteriota;c__Actinomycetia;o__Actinomycetales;f__Micrococcaceae;g__Micrococcus;s__Micrococcus luteus	2019-07-29	BH	BHI	2552285	39809	114	99.99	0	N
LK408	p3-SID899	GCA_025145045.1	KHID65	Healthy Skin	Toe web space	Y	Y	Y	Micrococcus	luteus	d__Bacteria;p__Actinobacteriota;c__Actinomycetia;o__Actinomycetales;f__Micrococcaceae;g__Micrococcus;s__Micrococcus luteus	2019-07-29	BH	BHI	2577346	31944	128	99.82	0.01	N
LK402	p3-SID893	GCA_025144965.1	KHID68	Healthy Skin	Occiput	N	Y	Y	Micrococcus	luteus	d__Bacteria;p__Actinobacteriota;c__Actinomycetia;o__Actinomycetales;f__Micrococcaceae;g__Micrococcus;s__Micrococcus luteus	2019-07-29	BH	BHI	2558560	33644	144	100	0.41	N
LK1306	p3-SID980	GCA_025144645.1	KHID85	Healthy Skin	Volar forearm	Y	Y	Y	Micrococcus	luteus	d__Bacteria;p__Actinobacteriota;c__Actinomycetia;o__Actinomycetales;f__Micrococcaceae;g__Micrococcus;s__Micrococcus luteus	2019-09-19	BT	BHI + Tween	2497394	31070	155	99.92	0.17	N
LK1330	p3-SID996	GCA_025144585.1	KHID116	Healthy Skin	Volar forearm	Y	Y	Y	Micrococcus	luteus	d__Bacteria;p__Actinobacteriota;c__Actinomycetia;o__Actinomycetales;f__Micrococcaceae;g__Micrococcus;s__Micrococcus luteus	2019-09-19	BT	BHI + Tween	2491083	26541	169	99.98	0.02	N
LK1334	p3-SID1106	GCA_025144325.1	KHID113	Healthy Skin	Nares	Y	Y	Y	Micrococcus	luteus	d__Bacteria;p__Actinobacteriota;c__Actinomycetia;o__Actinomycetales;f__Micrococcaceae;g__Micrococcus;s__Micrococcus luteus	2019-09-19	BD	BHI + Tween	2446775	31476	136	99.97	0	N
LK930	p3-SID1220	GCA_025144085.1	KHID86	Healthy Skin	Antecubital fossa	N	Y	Y	Corynebacterium	mucifaciens	d__Bacteria;p__Actinobacteriota;c__Actinomycetia;o__Mycobacteriales;f__Mycobacteriaceae;g__Corynebacterium;s__Corynebacterium mucifaciens	2019-09-19	BT	BHI	2066144	166147	30	99.58	0.34	N
LK1173	p3-SID1296	GCA_025143845.1	KHID98	Healthy Skin	Occiput	Y	Y	Y	Micrococcus	luteus	d__Bacteria;p__Actinobacteriota;c__Actinomycetia;o__Actinomycetales;f__Micrococcaceae;g__Micrococcus;s__Micrococcus luteus	2019-09-19	BD	BHI + Tween	2486342	27085	172	99.86	0	N
LK1022	p3-SID1333	GCA_025143805.1	KHID125	Healthy Skin	Antecubital fossa	Y	Y	Y	Micrococcus	luteus	d__Bacteria;p__Actinobacteriota;c__Actinomycetia;o__Actinomycetales;f__Micrococcaceae;g__Micrococcus;s__Micrococcus luteus	2019-09-16	BT	BHI + Tween	2412678	34158	140	99.81	0	N
LK1112	p3-SID1597	GCA_025143705.1	KHID151	Healthy Skin	Toe web space	Y	Y	Y	Rothia	massiliensis	d__Bacteria;p__Actinobacteriota;c__Actinomycetia;o__Actinomycetales;f__Micrococcaceae;g__Rothia;s__Rothia massiliensis	2019-09-17	BT	BHI + Tween	2486989	138536	43	99.94	0.03	N
LK694	p3-SID625	GCA_025143245.1	KHID62	Healthy Skin	Volar forearm	N	Y	N	Micrococcus	luteus	d__Bacteria;p__Actinobacteriota;c__Actinomycetia;o__Actinomycetales;f__Micrococcaceae;g__Micrococcus;s__Micrococcus luteus	2019-07-26	BL	BHI	2579563	28271	159	99.95	0.02	N
LK467	p3-SID733	GCA_025143165.1	KHID30	Healthy Skin	Volar forearm	Y	Y	Y	Micrococcus	luteus	d__Bacteria;p__Actinobacteriota;c__Actinomycetia;o__Actinomycetales;f__Micrococcaceae;g__Micrococcus;s__Micrococcus luteus	2019-07-26	BH	BHI	2508536	26808	161	99.98	0.25	N
LK443	p3-SID750	GCA_025143005.1	KHID31	Healthy Skin	Antecubital fossa	Y	Y	Y	Micrococcus	luteus	d__Bacteria;p__Actinobacteriota;c__Actinomycetia;o__Actinomycetales;f__Micrococcaceae;g__Micrococcus;s__Micrococcus luteus	2019-07-26	BL	BHI	2425587	30171	137	99.98	0.21	N
