# Supplementary material for: Large-scale investigation for antimicrobial activity reveals newly-identified defensive species across the healthy skin microbiome
Source: Nat Commun. 2026 May 25;17:6806. doi: 10.1038/s41467-026-73524-z (PMC13385363; doi:10.1038/s41467-026-73524-z)
Supplement: Supplementary file 5 — Supplementary Dataset 3 [file 41467_2026_73524_MOESM5_ESM.xlsx]

## Sheet: Supplementary Dataset 3
Supplementary Dataset 3: Overview of novel species discovered
Strain_ID	Other_ID	Host_ID	Host_Category	Location	included in bioassay analysis (Y/N)	genome sequenced (Y/N)	representative following 99% ANI dereplication	Genus	GTDB unnamed species	Species Match in SMGC (FastANI >95%)	FastANI - ANI	FastANI - Proportion of fragments in EPIC Genome which aligned as orthologous matches
LK1358	p3-SID1194	KHID117	Healthy Skin	Antecubital fossa	N	Y	Y	Corynebacterium		SMGC_7	96.866	0.867008
LK1085	p3-SID1565	KHID140	Healthy Skin	Volar forearm	Y	Y	Y	Brachybacterium		SMGC_326	97.7815	0.83159
LK931	p3-SID1140	KHID92	Healthy Skin	Back	Y	Y	N	Corynebacterium		SMGC_277	95.9424	0.560724
LK946	p3-SID1145	KHID92	Healthy Skin	Back	N	Y	Y	Corynebacterium		SMGC_277	95.951	0.565161
LK1289	p3-SID1241	KHID103	Healthy Skin	Toe web space	Y	Y	Y	Corynebacterium		SMGC_122	97.9502	0.913155
LK1352	p3-SID957	KHID89	Healthy Skin	Alar crease	Y	Y	Y	Brachybacterium		SMGC_326	97.7529	0.784353
LK1188	p3-SID1156	KHID89	Healthy Skin	Alar crease	Y	Y	Y	Aestuariimicrobium
LK1337	p3-SID960	KHID89	Healthy Skin	Alar crease	Y	Y	Y	Brevibacterium
LK952	p3-SID1056	KHID119	Healthy Skin	Toe web space	N	Y	Y	Corynebacterium
LK1000	p3-SID1428	KHID134	Healthy Skin	Umbilicus	Y	Y	N	Kocuria
LK960	p3-SID1433	KHID139	Healthy Skin	Back	Y	Y	Y	Kocuria
