# Supplementary material for: Large-scale investigation for antimicrobial activity reveals newly-identified defensive species across the healthy skin microbiome
Source: Nat Commun. 2026 May 25;17:6806. doi: 10.1038/s41467-026-73524-z (PMC13385363; doi:10.1038/s41467-026-73524-z)
Supplement: Supplementary file 6 — Supplementary Dataset 4 [file 41467_2026_73524_MOESM6_ESM.xlsx]

## Sheet: Supplementary Dataset 4
Supplementary Dataset 4: Overview of MAGs generated from EPIC metagenomes
sample	MAG quality	CheckM2 - completeness	CheckM2 - contamination	N50 (abyss-fac)	Genome Size	Distinct tRNAs	Distinct rRNAs (max 3)	Potentially Novel Species	Potentially Novel and Not Matching SMGC or EPIC isolate	Matches EPIC isolate at >95.0% ANI and >20% Proportion Fragments Aligned	Matches SMGC at >95.0% ANI and >20% Proportion Fragments Aligned	GTDB R202	closest SMGC hit	closest SMGC hit - ANI	closest SMGC hit - Proportion Fragments Aligned	closest EPIC isolate hit	closest EPIC isolate hit - ANI	closest EPIC isolate hit - Proportion Fragments Aligned
LKMB002-1-32_S36_bin.15	medium	98.65	0.32	24645	1525152	23	0	TRUE	TRUE	FALSE	FALSE	d__Bacteria;p__Actinobacteriota;c__Coriobacteriia;o__Coriobacteriales;f__;g__;s__	NA	NA	NA	NA	NA	NA
LKMN002-3-75_S274_bin.1	medium	99.95	0	98875	3248904	21	0	TRUE	TRUE	FALSE	FALSE	d__Bacteria;p__Bacteroidota;c__Bacteroidia;o__Chitinophagales;f__Chitinophagaceae;g__Sediminibacterium;s__	NA	NA	NA	NA	NA	NA
LKMN002-3-82_S281_bin.8	medium	95.7	0.48	285607	1768221	21	1	TRUE	TRUE	FALSE	FALSE	d__Bacteria;p__Firmicutes_A;c__Clostridia;o__Saccharofermentanales;f__DTU023;g__SFFI01;s__	NA	NA	NA	NA	NA	NA
LKMN002-3-91_S290_bin.1	medium	98.06	0.4	114875	1933945	18	0	TRUE	TRUE	FALSE	FALSE	d__Bacteria;p__Firmicutes;c__Bacilli;o__Lactobacillales;f__Aerococcaceae;g__Ignavigranum;s__	NA	NA	NA	NA	NA	NA
LKMB002-4-03_S171_bin.3	medium	96.78	3.38	15622	6243093	23	2	TRUE	TRUE	FALSE	FALSE	d__Bacteria;p__Proteobacteria;c__Gammaproteobacteria;o__Burkholderiales;f__Burkholderiaceae;g__Piscinibacter;s__	SMGC_594	77.7309	0.160361	NA	NA	NA
LKMN002-3-82_S281_bin.3	medium	67.59	0.02	162871	1179308	21	0	TRUE	TRUE	FALSE	FALSE	d__Bacteria;p__Actinobacteriota;c__Actinomycetia;o__Mycobacteriales;f__Mycobacteriaceae;g__Lawsonella;s__	SMGC_319	78.5922	0.208443	NA	NA	NA
LKMB002-1-32_S36_bin.24	medium	99.74	0.02	49243	1416795	19	0	TRUE	TRUE	FALSE	FALSE	d__Bacteria;p__Firmicutes_C;c__Negativicutes;o__Veillonellales;f__Negativicoccaceae;g__;s__	SMGC_435	78.7768	0.0623608	NA	NA	NA
LKMB002-2-018_S109_bin.15	medium	99.93	0.02	104214	2410707	22	2	TRUE	TRUE	FALSE	FALSE	d__Bacteria;p__Actinobacteriota;c__Actinomycetia;o__Propionibacteriales;f__Propionibacteriaceae;g__Arachnia;s__	SMGC_16	79.6024	0.539254	NA	NA	NA
LKMB002-2-092_S199_bin.6	medium	92.82	3.25	12799	2136708	21	2	TRUE	TRUE	FALSE	FALSE	d__Bacteria;p__Proteobacteria;c__Gammaproteobacteria;o__Xanthomonadales;f__Xanthomonadaceae;g__Lysobacter_B;s__	SMGC_480	79.7833	0.460595	NA	NA	NA
LKMN002-3-90_S289_bin.4	medium	86.59	0.22	23029	1709498	16	0	TRUE	TRUE	FALSE	FALSE	d__Bacteria;p__Firmicutes_A;c__Clostridia;o__Tissierellales;f__Peptoniphilaceae;g__Anaerococcus;s__	SMGC_603	81.5031	0.222222	NA	NA	NA
LKMB002-2-010_S101_bin.5	medium	93.96	0.08	91687	1942307	11	0	TRUE	TRUE	FALSE	FALSE	d__Bacteria;p__Firmicutes_A;c__Clostridia;o__Tissierellales;f__Peptoniphilaceae;g__Anaerococcus;s__	SMGC_363	83.928	0.405063	NA	NA	NA
LKMB002-2-034_S125_bin.6	medium	96.98	0.21	64746	1767762	21	1	TRUE	TRUE	FALSE	FALSE	d__Bacteria;p__Firmicutes_A;c__Clostridia;o__Tissierellales;f__Peptoniphilaceae;g__Anaerococcus;s__	SMGC_363	92.7913	0.552212	NA	NA	NA
LKMB002-1-32_S36_bin.9	medium	96.34	0.36	17861	2401472	20	0	TRUE	TRUE	FALSE	FALSE	d__Bacteria;p__Actinobacteriota;c__Actinomycetia;o__Mycobacteriales;f__Mycobacteriaceae;g__Corynebacterium;s__	SMGC_155	93.3762	0.936691	NA	NA	NA
LKMB002-1-31_S35_bin.1	medium	88.93	0.51	13315	1701305	9	0	TRUE	TRUE	FALSE	FALSE	d__Bacteria;p__Firmicutes;c__Bacilli;o__Lactobacillales;f__Streptococcaceae;g__Streptococcus;s__	SMGC_336	94.218	0.849673	NA	NA	NA
LKMN002-3-82_S281_bin.13	medium	83.8	1.57	16757	1767932	20	0	TRUE	TRUE	FALSE	FALSE	d__Bacteria;p__Bacteroidota;c__Bacteroidia;o__Bacteroidales;f__Porphyromonadaceae;g__Porphyromonas_A;s__	SMGC_188	94.9429	0.107216	NA	NA	NA
LKMB002-2-002_S161_bin.4	medium	80.83	0.39	10806	4299194	14	0	TRUE	TRUE	FALSE	FALSE	d__Bacteria;p__Actinobacteriota;c__Actinomycetia;o__Mycobacteriales;f__Mycobacteriaceae;g__Millisia;s__	SMGC_195	77.7036	0.210436	LK1054	77.483	0.227545
LKMB002-1-65_S64_bin.2	medium	99.7	0.06	50882	1914405	23	0	TRUE	TRUE	FALSE	FALSE	d__Bacteria;p__Actinobacteriota;c__Actinomycetia;o__Actinomycetales;f__Microbacteriaceae;g__Gulosibacter;s__	SMGC_505	79.5559	0.457711	LK1279	77.9961	0.207297
LKMB002-2-009_S100_bin.2	medium	85.57	0	25035	3377168	20	0	TRUE	TRUE	FALSE	FALSE	d__Bacteria;p__Proteobacteria;c__Gammaproteobacteria;o__Enterobacterales;f__Enterobacteriaceae;g__Pantoea;s__	SMGC_65	81.8643	0.509653	LK527	78.1752	0.266409
LKMN002-3-64_S263_bin.7	medium	84.72	0.26	19809	1822104	16	0	TRUE	TRUE	FALSE	FALSE	d__Bacteria;p__Actinobacteriota;c__Actinomycetia;o__Mycobacteriales;f__Mycobacteriaceae;g__Corynebacterium;s__	SMGC_271	81.3116	0.703499	LK930	80.6139	0.677716
LKMB002-1-23_S27_bin.7	medium	96.34	0.25	68381	1961295	20	2	TRUE	TRUE	FALSE	FALSE	d__Bacteria;p__Actinobacteriota;c__Actinomycetia;o__Mycobacteriales;f__Mycobacteriaceae;g__Corynebacterium;s__	SMGC_271	81.3783	0.621236	LK930	80.7946	0.587956
LKMN002-3-64_S263_bin.2	medium	95.78	0.44	97013	2003788	22	0	TRUE	TRUE	FALSE	FALSE	d__Bacteria;p__Actinobacteriota;c__Actinomycetia;o__Mycobacteriales;f__Mycobacteriaceae;g__Corynebacterium;s__	SMGC_197	83.9169	0.81962	LK1348	84.1298	0.848101
LKMB002-1-23_S27_bin.3	medium	86.79	3.19	22869	1961178	11	0	TRUE	TRUE	FALSE	FALSE	d__Bacteria;p__Actinobacteriota;c__Actinomycetia;o__Mycobacteriales;f__Mycobacteriaceae;g__Corynebacterium;s__	SMGC_197	84.5327	0.805085	LK1348	84.544	0.840678
LKMB002-1-84_S83_bin.1	medium	100	0.16	124431	2519323	22	0	TRUE	TRUE	FALSE	FALSE	d__Bacteria;p__Actinobacteriota;c__Actinomycetia;o__Mycobacteriales;f__Mycobacteriaceae;g__Corynebacterium;s__	SMGC_86	85.2564	0.709599	LK561	84.7177	0.682868
LKMN002-3-90_S289_bin.7	medium	99.8	0.05	85867	2295900	22	0	TRUE	TRUE	FALSE	FALSE	d__Bacteria;p__Actinobacteriota;c__Actinomycetia;o__Mycobacteriales;f__Mycobacteriaceae;g__Corynebacterium;s__	SMGC_271	93.6203	0.824632	LK930	85.2652	0.767068
LKMB002-1-19_S23_bin.5	low	86.33	0.07	5324	1418081	20	1	TRUE	TRUE	FALSE	FALSE	d__Bacteria;p__Proteobacteria;c__Alphaproteobacteria;o__Rickettsiales;f__CAIPFW01;g__CAIPFW01;s__	NA	NA	NA	NA	NA	NA
LKMB002-1-89_S88_bin.22	low	87.68	0.05	9228	1893135	19	0	TRUE	TRUE	FALSE	FALSE	d__Bacteria;p__Bacteroidota;c__Bacteroidia;o__Bacteroidales;f__Muribaculaceae;g__Sodaliphilus;s__	NA	NA	NA	NA	NA	NA
LKMB002-1-89_S88_bin.27	low	92.45	0.63	7888	1759769	17	1	TRUE	TRUE	FALSE	FALSE	d__Bacteria;p__Synergistota;c__Synergistia;o__Synergistales;f__Dethiosulfovibrionaceae;g__Pyramidobacter;s__	NA	NA	NA	NA	NA	NA
LKMN002-3-82_S281_bin.10	low	83.78	1.26	5026	1558913	12	3	TRUE	TRUE	FALSE	FALSE	d__Bacteria;p__Firmicutes_A;c__Clostridia;o__Saccharofermentanales;f__DTU023;g__SFFI01;s__	NA	NA	NA	NA	NA	NA
LKMB002-2-018_S109_bin.10	low	89.1	1.28	8501	1820248	8	0	TRUE	TRUE	FALSE	FALSE	d__Bacteria;p__Proteobacteria;c__Gammaproteobacteria;o__Pseudomonadales;f__Moraxellaceae;g__Moraxella_A;s__	SMGC_306	76.5151	0.222944	NA	NA	NA
LKMB002-1-32_S36_bin.32	low	71.34	1.8	3770	1831192	16	0	TRUE	TRUE	FALSE	FALSE	d__Bacteria;p__Actinobacteriota;c__Actinomycetia;o__Propionibacteriales;f__Propionibacteriaceae;g__Arachnia;s__	SMGC_16	78.2041	0.408638	NA	NA	NA
LKMB002-2-092_S199_bin.7	low	86.96	1.2	5669	2788747	19	3	TRUE	TRUE	FALSE	FALSE	d__Bacteria;p__Proteobacteria;c__Gammaproteobacteria;o__Burkholderiales;f__Burkholderiaceae;g__Ottowia;s__	SMGC_411	78.9508	0.47557	NA	NA	NA
LKMN002-3-60_S259_bin.3	low	90.17	0.68	7324	2380212	19	0	TRUE	TRUE	FALSE	FALSE	d__Bacteria;p__Bacteroidota;c__Bacteroidia;o__Flavobacteriales;f__Weeksellaceae;g__Kaistella;s__	SMGC_567	79.3499	0.233449	NA	NA	NA
LKMB002-1-89_S88_bin.6	low	95.1	0.33	7356	1603690	15	0	TRUE	TRUE	FALSE	FALSE	d__Bacteria;p__Firmicutes_A;c__Clostridia;o__Peptostreptococcales;f__Anaerovoracaceae;g__S5-A14a;s__	SMGC_50	84.421	0.523161	NA	NA	NA
LKMB002-2-052_S143_bin.12	low	72.81	3.05	6117	1516045	15	0	TRUE	TRUE	FALSE	FALSE	d__Bacteria;p__Actinobacteriota;c__Actinomycetia;o__Actinomycetales;f__Actinomycetaceae;g__Mobiluncus;s__	SMGC_124	92.2686	0.91411	NA	NA	NA
LKMB002-1-62_S61_bin.2	low	88.93	7.6	5808	2068978	10	1	TRUE	TRUE	FALSE	FALSE	d__Bacteria;p__Firmicutes;c__Bacilli;o__Lactobacillales;f__Streptococcaceae;g__Streptococcus;s__	SMGC_200	93.1417	0.597156	NA	NA	NA
LKMB003-4_S299_bin.2	low	84.11	3.04	8317	2013492	18	1	TRUE	TRUE	FALSE	FALSE	d__Bacteria;p__Actinobacteriota;c__Actinomycetia;o__Actinomycetales;f__Micrococcaceae;g__Rothia;s__	SMGC_162	94.6083	0.518145	NA	NA	NA
LKMB002-1-65_S64_bin.9	low	78.5	1.58	6788	1955310	19	0	TRUE	TRUE	FALSE	FALSE	d__Bacteria;p__Actinobacteriota;c__Actinomycetia;o__Propionibacteriales;f__Propionibacteriaceae;g__Arachnia;s__	SMGC_309	78.1344	0.235556	LK1188	78.1136	0.284444
LKMB002-2-011_S102_bin.4	high	99.98	0.03	166617	2439591	23	3	TRUE	TRUE	FALSE	FALSE	d__Bacteria;p__Actinobacteriota;c__Actinomycetia;o__Mycobacteriales;f__Mycobacteriaceae;g__Corynebacterium;s__	SMGC_90	94.9102	0.88625	LK1289	89.9027	0.85125
LKMB002-1-23_S27_bin.4	medium	99.99	0.19	175215	2612900	22	0	FALSE	FALSE	TRUE	TRUE	d__Bacteria;p__Actinobacteriota;c__Actinomycetia;o__Propionibacteriales;f__Propionibacteriaceae;g__Cutibacterium;s__Cutibacterium avidum	SMGC_226	96.0611	0.87013	LK953	96.0393	0.832349
LKMN002-3-94_S293_bin.9	medium	100	0.01	132556	4536435	22	1	FALSE	FALSE	TRUE	TRUE	d__Bacteria;p__Proteobacteria;c__Gammaproteobacteria;o__Enterobacterales;f__Enterobacteriaceae;g__Escherichia;s__Escherichia flexneri	SMGC_340	96.8049	0.851752	LK1157	96.8454	0.880728
LKMB002-2-018_S109_bin.14	medium	94.08	1.59	38269	2130884	17	0	TRUE	FALSE	TRUE	TRUE	d__Bacteria;p__Actinobacteriota;c__Actinomycetia;o__Mycobacteriales;f__Mycobacteriaceae;g__Corynebacterium;s__	SMGC_7	97.1481	0.893778	LK1358	97.3143	0.942337
LKMB002-1-43_S47_bin.2	medium	100	0.1	338353	2582222	23	0	FALSE	FALSE	TRUE	TRUE	d__Bacteria;p__Actinobacteriota;c__Actinomycetia;o__Mycobacteriales;f__Mycobacteriaceae;g__Corynebacterium;s__Corynebacterium accolens	SMGC_212	96.9886	0.748815	LK948	97.5141	0.914692
LKMB003-6_S301_bin.5	medium	99.18	2.84	45050	2716700	23	3	FALSE	FALSE	TRUE	TRUE	d__Bacteria;p__Actinobacteriota;c__Actinomycetia;o__Actinomycetales;f__Micrococcaceae;g__Kocuria;s__Kocuria rhizophila	SMGC_97	97.2001	0.905041	LK1021	97.5797	0.880422
LKMB002-2-047_S138_bin.1	medium	99.92	0.18	190316	2507655	24	0	FALSE	FALSE	TRUE	TRUE	d__Bacteria;p__Actinobacteriota;c__Actinomycetia;o__Mycobacteriales;f__Mycobacteriaceae;g__Corynebacterium;s__Corynebacterium propinquum	SMGC_86	97.3434	0.945388	LK561	97.6001	0.913835
LKMB002-1-73_S72_bin.22	medium	100	0.28	34042	2361309	16	0	FALSE	FALSE	TRUE	TRUE	d__Bacteria;p__Actinobacteriota;c__Actinomycetia;o__Mycobacteriales;f__Mycobacteriaceae;g__Corynebacterium;s__Corynebacterium amycolatum_A	SMGC_338	97.8017	0.948087	LK444	97.7229	0.946721
LKMN002-3-95_S294_bin.1	medium	99.99	0.27	36734	2386195	22	0	FALSE	FALSE	TRUE	TRUE	d__Bacteria;p__Actinobacteriota;c__Actinomycetia;o__Actinomycetales;f__Micrococcaceae;g__Micrococcus;s__Micrococcus luteus	SMGC_221	97.1173	0.633917	LK1099	97.8493	0.820996
LKMN002-3-90_S289_bin.3	medium	95.59	2.83	14792	2878365	19	0	FALSE	FALSE	TRUE	TRUE	d__Bacteria;p__Actinobacteriota;c__Actinomycetia;o__Actinomycetales;f__Micrococcaceae;g__Kocuria;s__Kocuria palustris	SMGC_66	98.0878	0.874016	LK1246	97.8697	0.799213
LKMB002-2-005_S164_bin.4	medium	96.05	0.5	19503	2188960	17	0	FALSE	FALSE	TRUE	TRUE	d__Bacteria;p__Actinobacteriota;c__Actinomycetia;o__Mycobacteriales;f__Mycobacteriaceae;g__Corynebacterium;s__Corynebacterium pseudodiphtheriticum	SMGC_87	98.2542	0.958204	LK466	97.9084	0.947368
LKMB002-1-74_S73_bin.6	medium	99.96	0.04	101575	2403059	23	1	TRUE	FALSE	TRUE	TRUE	d__Bacteria;p__Actinobacteriota;c__Actinomycetia;o__Mycobacteriales;f__Mycobacteriaceae;g__Corynebacterium;s__	SMGC_122	98.3163	0.906888	LK1289	98.0539	0.914541
LKMB002-1-93_S92_bin.6	medium	82.79	1.46	13068	2511127	19	0	FALSE	FALSE	TRUE	TRUE	d__Bacteria;p__Actinobacteriota;c__Actinomycetia;o__Actinomycetales;f__Micrococcaceae;g__Citricoccus;s__Citricoccus terreus	SMGC_257	97.7065	0.831111	LK1176	98.2507	0.94963
LKMB002-1-48_S52_bin.13	medium	99.94	0.2	44946	2664017	21	0	FALSE	FALSE	TRUE	TRUE	d__Bacteria;p__Actinobacteriota;c__Actinomycetia;o__Mycobacteriales;f__Mycobacteriaceae;g__Corynebacterium;s__Corynebacterium glucuronolyticum	SMGC_292	98.1425	0.806413	LK935	98.3017	0.914489
LKMN002-3-37_S240_bin.3	medium	99.98	1.01	135027	2322529	23	0	TRUE	FALSE	TRUE	TRUE	d__Bacteria;p__Actinobacteriota;c__Actinomycetia;o__Mycobacteriales;f__Mycobacteriaceae;g__Corynebacterium;s__	SMGC_277	95.8	0.575758	LK946	98.5634	0.923584
LKMB002-2-034_S125_bin.11	medium	99.89	0.26	69048	2066810	22	0	FALSE	FALSE	TRUE	TRUE	d__Bacteria;p__Actinobacteriota;c__Actinomycetia;o__Actinomycetales;f__Microbacteriaceae;g__Pseudoclavibacter;s__Pseudoclavibacter alba	SMGC_40	97.7235	0.918276	LK1279	98.6202	0.881129
LKMB002-1-25_S29_bin.4	medium	99.86	3.89	223783	2712436	13	0	FALSE	FALSE	TRUE	TRUE	d__Bacteria;p__Firmicutes;c__Bacilli;o__Staphylococcales;f__Staphylococcaceae;g__Staphylococcus;s__Staphylococcus aureus	SMGC_354	99.0729	0.943503	LK729	98.7225	0.919774
LKMN002-3-04_S207_bin.6	medium	99.93	0.2	191504	2730434	24	0	FALSE	FALSE	TRUE	TRUE	d__Bacteria;p__Actinobacteriota;c__Actinomycetia;o__Actinomycetales;f__Micrococcaceae;g__Kocuria;s__Kocuria marina	SMGC_96	96.3626	0.914158	LK1250	98.7249	0.885173
LKMN002-3-13_S216_bin.7	medium	99.98	0.05	182064	2416462	10	1	FALSE	FALSE	TRUE	TRUE	d__Bacteria;p__Firmicutes;c__Bacilli;o__Staphylococcales;f__Staphylococcaceae;g__Staphylococcus;s__Staphylococcus capitis	SMGC_20	96.591	0.91195	LK1255	98.8821	0.940881
LKMB002-1-74_S73_bin.3	medium	98.75	0.05	108454	2083453	15	1	FALSE	FALSE	TRUE	TRUE	d__Bacteria;p__Firmicutes;c__Bacilli;o__Staphylococcales;f__Staphylococcaceae;g__Staphylococcus;s__Staphylococcus hominis	SMGC_244	99.3165	0.974702	LK417	99.2543	0.974702
LKMB002-1-94_S93_bin.3	medium	93.34	0.56	18419	1980811	21	0	FALSE	FALSE	TRUE	TRUE	d__Bacteria;p__Actinobacteriota;c__Actinomycetia;o__Mycobacteriales;f__Mycobacteriaceae;g__Corynebacterium;s__Corynebacterium sanguinis	SMGC_256	98.8347	0.853873	LK672	99.285	0.959507
LKMN002-3-95_S294_bin.2	medium	99.98	0.03	88993	2413775	13	1	FALSE	FALSE	TRUE	TRUE	d__Bacteria;p__Firmicutes;c__Bacilli;o__Staphylococcales;f__Staphylococcaceae;g__Staphylococcus;s__Staphylococcus epidermidis	SMGC_241	98.311	0.954257	LK460	99.6004	0.961881
LKMB002-2-018_S109_bin.11	medium	99.95	0.69	64118	3714506	24	0	FALSE	FALSE	TRUE	TRUE	d__Bacteria;p__Actinobacteriota;c__Actinomycetia;o__Actinomycetales;f__Brevibacteriaceae;g__Brevibacterium;s__Brevibacterium casei	SMGC_303	98.2602	0.515886	LK1027	99.9266	0.928094
LKMB002-1-56_S55_bin.1	medium	98.38	0.18	30108	2232330	22	0	FALSE	FALSE	TRUE	TRUE	d__Bacteria;p__Actinobacteriota;c__Actinomycetia;o__Actinomycetales;f__Dermabacteraceae;g__Dermabacter;s__Dermabacter hominis	SMGC_33	95.7205	0.863636	LK557	99.9397	0.982405
LKMN002-3-27_S230_bin.3	low	86.3	5.33	5540	2919163	19	2	TRUE	FALSE	TRUE	TRUE	d__Bacteria;p__Actinobacteriota;c__Actinomycetia;o__Actinomycetales;f__Dermabacteraceae;g__Brachybacterium;s__	SMGC_326	97.4948	0.838095	LK1085	97.4767	0.839683
LKMB002-2-075_S182_bin.6	low	89.08	1.51	4835	3135849	23	0	FALSE	FALSE	TRUE	TRUE	d__Bacteria;p__Actinobacteriota;c__Actinomycetia;o__Actinomycetales;f__Dermabacteraceae;g__Brachybacterium;s__Brachybacterium paraconglomeratum	SMGC_314	96.7612	0.797078	LK938	98.0295	0.878247
LKMN002-3-51_S250_bin.4	high	99.93	0.04	131484	2169705	22	3	FALSE	FALSE	TRUE	TRUE	d__Bacteria;p__Actinobacteriota;c__Actinomycetia;o__Mycobacteriales;f__Mycobacteriaceae;g__Corynebacterium;s__Corynebacterium mucifaciens	SMGC_182	97.1438	0.841069	LK930	96.8747	0.876231
LKMN002-3-16_S219_bin.4	high	99.99	0.11	219799	2443646	23	3	FALSE	FALSE	TRUE	TRUE	d__Bacteria;p__Actinobacteriota;c__Actinomycetia;o__Mycobacteriales;f__Mycobacteriaceae;g__Corynebacterium;s__Corynebacterium kefirresidentii	SMGC_343	98.62	0.911139	LK1134	98.1744	0.93617
LKMB002-1-32_S36_bin.1	medium	90.28	0.2	36573	1341842	13	0	FALSE	FALSE	FALSE	TRUE	d__Bacteria;p__Firmicutes_A;c__Clostridia;o__Tissierellales;f__Peptoniphilaceae;g__Peptoniphilus_C;s__Peptoniphilus_C pacaensis	SMGC_378	95.4087	0.521635	NA	NA	NA
LKMB002-2-057_S148_bin.7	medium	98.84	0.39	47599	1538847	22	2	FALSE	FALSE	FALSE	TRUE	d__Bacteria;p__Actinobacteriota;c__Actinomycetia;o__Actinomycetales;f__Bifidobacteriaceae;g__Bifidobacterium;s__Bifidobacterium vaginale_G	SMGC_428	95.9384	0.889597	NA	NA	NA
LKMN002-3-44_S243_bin.9	medium	100	0.42	62587	4481578	22	1	FALSE	FALSE	FALSE	TRUE	d__Bacteria;p__Proteobacteria;c__Gammaproteobacteria;o__Xanthomonadales;f__Xanthomonadaceae;g__Stenotrophomonas;s__Stenotrophomonas sp003248565	SMGC_592	96.007	0.804742	NA	NA	NA
LKMB002-1-11_S15_bin.4	medium	98.29	0	23549	1826492	7	0	FALSE	FALSE	FALSE	TRUE	d__Bacteria;p__Firmicutes;c__Bacilli;o__Lactobacillales;f__Aerococcaceae;g__Aerococcus;s__Aerococcus urinaeequi	SMGC_611	96.0317	0.406082	NA	NA	NA
LKMN002-3-44_S243_bin.2	medium	99.87	0.2	45011	3114211	21	0	FALSE	FALSE	FALSE	TRUE	d__Bacteria;p__Proteobacteria;c__Alphaproteobacteria;o__Caulobacterales;f__Caulobacteraceae;g__Brevundimonas;s__Brevundimonas sp003938605	SMGC_255	96.1186	0.485128	NA	NA	NA
LKMB002-1-81_S80_bin.6	medium	99.49	0.05	23205	1910088	20	0	FALSE	FALSE	FALSE	TRUE	d__Bacteria;p__Bacteroidota;c__Bacteroidia;o__Bacteroidales;f__Porphyromonadaceae;g__Porphyromonas_A;s__Porphyromonas_A bennonis	SMGC_215	96.1527	0.819444	NA	NA	NA
LKMB002-1-89_S88_bin.7	medium	99.91	1.15	45294	2016669	20	2	FALSE	FALSE	FALSE	TRUE	d__Bacteria;p__Firmicutes_A;c__Clostridia;o__Tissierellales;f__Peptoniphilaceae;g__Peptoniphilus_A;s__Peptoniphilus_A grossensis	SMGC_418	96.1651	0.449686	NA	NA	NA
LKMB002-1-89_S88_bin.26	medium	99.81	0.2	32179	2902406	22	3	FALSE	FALSE	FALSE	TRUE	d__Bacteria;p__Bacteroidota;c__Bacteroidia;o__Bacteroidales;f__Bacteroidaceae;g__Prevotella;s__Prevotella timonensis	SMGC_204	96.2062	0.86095	NA	NA	NA
LKMN002-3-95_S294_bin.5	medium	100	0.07	58912	3387255	20	1	FALSE	FALSE	FALSE	TRUE	d__Bacteria;p__Proteobacteria;c__Gammaproteobacteria;o__Pseudomonadales;f__Moraxellaceae;g__Acinetobacter;s__Acinetobacter johnsonii	SMGC_53	96.3667	0.768315	NA	NA	NA
LKMB002-1-89_S88_bin.23	medium	99.81	0.06	112672	1788936	18	0	FALSE	FALSE	FALSE	TRUE	d__Bacteria;p__Firmicutes_A;c__Clostridia;o__Tissierellales;f__Peptoniphilaceae;g__Finegoldia;s__Finegoldia magna_F	SMGC_436	96.5101	0.557461	NA	NA	NA
LKMB002-1-07_S11_bin.5	medium	91.78	1.75	14397	2561903	21	1	TRUE	FALSE	FALSE	TRUE	d__Bacteria;p__Actinobacteriota;c__Actinomycetia;o__Propionibacteriales;f__Propionibacteriaceae;g__Propioniferax;s__	SMGC_422	96.5363	0.257618	NA	NA	NA
LKMB002-2-057_S148_bin.5	medium	98.78	0.42	40914	1491339	22	0	FALSE	FALSE	FALSE	TRUE	d__Bacteria;p__Actinobacteriota;c__Coriobacteriia;o__Coriobacteriales;f__Atopobiaceae;g__Fannyhessea;s__Fannyhessea vaginae	SMGC_602	96.6015	0.847495	NA	NA	NA
LKMB002-1-15_S19_bin.4	medium	99.89	0.33	45165	1866203	20	1	FALSE	FALSE	FALSE	TRUE	d__Bacteria;p__Firmicutes_A;c__Clostridia;o__Tissierellales;f__Peptoniphilaceae;g__Anaerococcus;s__Anaerococcus urinomassiliensis	SMGC_363	96.6143	0.575552	NA	NA	NA
LKMB002-1-07_S11_bin.2	medium	91.24	2.62	10816	1621643	10	1	TRUE	FALSE	FALSE	TRUE	d__Bacteria;p__Firmicutes_A;c__Clostridia;o__Tissierellales;f__Peptoniphilaceae;g__Anaerococcus;s__	SMGC_359	96.6975	0.806683	NA	NA	NA
LKMB002-1-89_S88_bin.30	medium	97.76	0.11	29057	2256967	21	3	FALSE	FALSE	FALSE	TRUE	d__Bacteria;p__Bacteroidota;c__Bacteroidia;o__Bacteroidales;f__Porphyromonadaceae;g__Porphyromonas_A;s__Porphyromonas_A somerae	SMGC_49	97.0604	0.819767	NA	NA	NA
LKMB002-1-32_S36_bin.8	medium	99.94	0.65	56789	2207064	22	0	TRUE	FALSE	FALSE	TRUE	d__Bacteria;p__Actinobacteriota;c__Actinomycetia;o__Actinomycetales;f__Actinomycetaceae;g__Mobiluncus;s__	SMGC_282	97.3162	0.90634	NA	NA	NA
LKMN002-3-82_S281_bin.18	medium	95.92	0.22	99257	2187231	20	0	FALSE	FALSE	FALSE	TRUE	d__Bacteria;p__Firmicutes_A;c__Clostridia;o__Saccharofermentanales;f__DTU023;g__SFGY01;s__SFGY01 sp004556455	SMGC_430	97.4657	0.520394	NA	NA	NA
LKMB002-2-047_S138_bin.3	medium	99.01	0.62	58681	1851957	13	0	FALSE	FALSE	FALSE	TRUE	d__Bacteria;p__Firmicutes;c__Bacilli;o__Lactobacillales;f__Carnobacteriaceae;g__Dolosigranulum;s__Dolosigranulum pigrum	SMGC_606	97.5214	0.888702	NA	NA	NA
LKMN002-3-83_S282_bin.3	medium	100	0.26	138623	2504115	24	1	TRUE	FALSE	FALSE	TRUE	d__Bacteria;p__Actinobacteriota;c__Actinomycetia;o__Actinomycetales;f__Brevibacteriaceae;g__Brevibacterium;s__	SMGC_34	97.5506	0.877129	NA	NA	NA
LKMB002-4-03_S171_bin.1	medium	99.95	0.35	64382	4489522	21	0	FALSE	FALSE	FALSE	TRUE	d__Bacteria;p__Proteobacteria;c__Gammaproteobacteria;o__Burkholderiales;f__Rhodocyclaceae;g__Methyloversatilis;s__Methyloversatilis discipulorum_A	SMGC_158	97.6521	0.829993	NA	NA	NA
LKMN002-3-56_S255_bin.4	medium	96.04	0.48	45168	2206415	20	0	TRUE	FALSE	FALSE	TRUE	d__Bacteria;p__Actinobacteriota;c__Actinomycetia;o__Mycobacteriales;f__Mycobacteriaceae;g__Corynebacterium;s__	SMGC_304	97.7208	0.924286	NA	NA	NA
LKMN002-3-37_S240_bin.8	medium	98.84	0.42	42793	1923559	13	1	FALSE	FALSE	FALSE	TRUE	d__Bacteria;p__Firmicutes_A;c__Clostridia;o__Tissierellales;f__Peptoniphilaceae;g__Anaerococcus;s__Anaerococcus nagyae	SMGC_29	97.7855	0.443333	NA	NA	NA
LKMB002-1-32_S36_bin.18	medium	99.87	0.03	29375	2149515	21	0	FALSE	FALSE	FALSE	TRUE	d__Bacteria;p__Bacteroidota;c__Bacteroidia;o__Bacteroidales;f__Porphyromonadaceae;g__Porphyromonas;s__Porphyromonas asaccharolytica	SMGC_284	97.8457	0.65967	NA	NA	NA
LKMB002-1-32_S36_bin.19	medium	99.93	0.26	39313	1610519	16	0	FALSE	FALSE	FALSE	TRUE	d__Bacteria;p__Firmicutes_A;c__Clostridia;o__Tissierellales;f__Peptoniphilaceae;g__Ezakiella;s__Ezakiella coagulans	SMGC_131	97.8593	0.69505	NA	NA	NA
LKMB002-1-73_S72_bin.10	medium	99.61	0.05	33132	1794311	22	0	TRUE	FALSE	FALSE	TRUE	d__Bacteria;p__Bacteroidota;c__Bacteroidia;o__Bacteroidales;f__Porphyromonadaceae;g__Porphyromonas;s__	SMGC_281	97.8884	0.788632	NA	NA	NA
LKMB002-2-057_S148_bin.4	medium	99.67	0	18507	3523851	21	0	FALSE	FALSE	FALSE	TRUE	d__Bacteria;p__Proteobacteria;c__Alphaproteobacteria;o__Rhodobacterales;f__Rhodobacteraceae;g__Paracoccus;s__Paracoccus marcusii	SMGC_37	97.9235	0.767754	NA	NA	NA
LKMB002-1-73_S72_bin.21	medium	99.87	0.02	56895	1342956	21	0	FALSE	FALSE	FALSE	TRUE	d__Bacteria;p__Firmicutes_C;c__Negativicutes;o__Veillonellales;f__Negativicoccaceae;g__Negativicoccus;s__Negativicoccus sp900556745	SMGC_435	97.9534	0.241218	NA	NA	NA
LKMB002-1-32_S36_bin.22	medium	98.98	0	37309	1717618	22	0	TRUE	FALSE	FALSE	TRUE	d__Bacteria;p__Actinobacteriota;c__Actinomycetia;o__Mycobacteriales;f__Mycobacteriaceae;g__Lawsonella;s__	SMGC_103	98.0342	0.952562	NA	NA	NA
LKMN002-3-10_S213_bin.1	medium	99.91	0.03	37195	2427858	23	0	TRUE	FALSE	FALSE	TRUE	d__Bacteria;p__Actinobacteriota;c__Actinomycetia;o__Mycobacteriales;f__Mycobacteriaceae;g__Corynebacterium;s__	SMGC_155	98.0611	0.956636	NA	NA	NA
LKMN002-3-73_S272_bin.5	medium	95.47	0.28	111616	1734775	14	1	FALSE	FALSE	FALSE	TRUE	d__Bacteria;p__Firmicutes_A;c__Clostridia;o__Tissierellales;f__Peptoniphilaceae;g__Anaerococcus;s__Anaerococcus sp900541365	SMGC_15	98.1241	0.865961	NA	NA	NA
LKMB002-2-018_S109_bin.7	medium	94.42	0.72	10197	1526817	21	0	FALSE	FALSE	FALSE	TRUE	d__Bacteria;p__Firmicutes;c__Bacilli;o__Lactobacillales;f__Aerococcaceae;g__Facklamia;s__Facklamia languida	SMGC_25	98.1276	0.716146	NA	NA	NA
LKMB002-1-73_S72_bin.1	medium	96.19	1.21	21338	2070866	23	0	FALSE	FALSE	FALSE	TRUE	d__Bacteria;p__Actinobacteriota;c__Actinomycetia;o__Actinomycetales;f__Actinomycetaceae;g__Varibaculum;s__Varibaculum cambriense_B	SMGC_123	98.1731	0.930757	NA	NA	NA
LKMB002-2-052_S143_bin.17	medium	99.53	0.2	44664	1957451	22	3	FALSE	FALSE	FALSE	TRUE	d__Bacteria;p__Bacteroidota;c__Bacteroidia;o__Bacteroidales;f__Porphyromonadaceae;g__Porphyromonas_A;s__Porphyromonas_A sp900541275	SMGC_167	98.2003	0.6042	NA	NA	NA
LKMB002-1-32_S36_bin.25	medium	99.34	0.04	108524	1561614	22	0	FALSE	FALSE	FALSE	TRUE	d__Bacteria;p__Firmicutes_A;c__Clostridia;o__Tissierellales;f__Peptoniphilaceae;g__Levyella;s__Levyella massiliensis	SMGC_375	98.2273	0.850394	NA	NA	NA
LKMB002-2-010_S101_bin.7	medium	99.38	1.23	117667	2316868	22	0	FALSE	FALSE	FALSE	TRUE	d__Bacteria;p__Actinobacteriota;c__Actinomycetia;o__Actinomycetales;f__Actinomycetaceae;g__Pauljensenia;s__Pauljensenia radingae_A	SMGC_165	98.246	0.669312	NA	NA	NA
LKMN002-3-76_S275_bin.3	medium	86.09	0.23	28592	1573067	12	0	TRUE	FALSE	FALSE	TRUE	d__Bacteria;p__Firmicutes_A;c__Clostridia;o__Tissierellales;f__Peptoniphilaceae;g__Anaerococcus;s__	SMGC_330	98.2516	0.797131	NA	NA	NA
LKMN002-3-44_S243_bin.5	medium	100	1.97	153759	5103510	22	0	FALSE	FALSE	FALSE	TRUE	d__Bacteria;p__Bacteroidota;c__Bacteroidia;o__Sphingobacteriales;f__Sphingobacteriaceae;g__Sphingobacterium;s__Sphingobacterium spiritivorum	SMGC_397	98.4687	0.591346	NA	NA	NA
LKMN002-3-91_S290_bin.5	medium	100	0.81	28164	1374304	7	0	TRUE	FALSE	FALSE	TRUE	d__Bacteria;p__Firmicutes;c__Bacilli;o__Lactobacillales;f__Aerococcaceae;g__Eremococcus;s__	SMGC_437	98.6214	0.943262	NA	NA	NA
LKMN002-3-37_S240_bin.7	medium	95.25	0.9	20347	1620943	13	1	FALSE	FALSE	FALSE	TRUE	d__Bacteria;p__Firmicutes_A;c__Clostridia;o__Tissierellales;f__Peptoniphilaceae;g__Anaerococcus;s__Anaerococcus octavius	SMGC_30	98.7263	0.887029	NA	NA	NA
LKMB002-2-084_S191_bin.2	medium	100	0.05	65333	2226474	22	1	FALSE	FALSE	FALSE	TRUE	d__Bacteria;p__Actinobacteriota;c__Actinomycetia;o__Actinomycetales;f__Micrococcaceae;g__Rothia;s__Rothia mucilaginosa	SMGC_539	98.7638	0.907821	NA	NA	NA
LKMN002-3-76_S275_bin.4	medium	99.59	1.42	19092	1718656	14	0	FALSE	FALSE	FALSE	TRUE	d__Bacteria;p__Firmicutes_A;c__Clostridia;o__Tissierellales;f__Peptoniphilaceae;g__Peptoniphilus_A;s__Peptoniphilus_A lacydonensis	SMGC_31	98.8347	0.864646	NA	NA	NA
LKMB002-1-89_S88_bin.8	medium	99.38	0.07	40807	2307362	22	2	FALSE	FALSE	FALSE	TRUE	d__Bacteria;p__Bacteroidota;c__Bacteroidia;o__Bacteroidales;f__Bacteroidaceae;g__Prevotella;s__Prevotella sp900548585	SMGC_52	98.857	0.78738	NA	NA	NA
LKMB002-1-89_S88_bin.10	medium	99.91	0.61	49815	1698287	23	0	FALSE	FALSE	FALSE	TRUE	d__Bacteria;p__Synergistota;c__Synergistia;o__Synergistales;f__Dethiosulfovibrionaceae;g__Jonquetella;s__Jonquetella anthropi	SMGC_379	99.0136	0.661626	NA	NA	NA
LKMB002-1-65_S64_bin.1	medium	100	0.38	52339	2471276	24	2	TRUE	FALSE	FALSE	TRUE	d__Bacteria;p__Actinobacteriota;c__Actinomycetia;o__Actinomycetales;f__Brevibacteriaceae;g__Brevibacterium;s__	SMGC_280	99.017	0.833121	NA	NA	NA
LKMN002-3-21_S224_bin.4	medium	99.97	0.39	125327	2072117	21	0	FALSE	FALSE	FALSE	TRUE	d__Bacteria;p__Actinobacteriota;c__Actinomycetia;o__Actinomycetales;f__Actinomycetaceae;g__Winkia;s__Winkia sp002849225	SMGC_70	99.0234	0.967407	NA	NA	NA
LKMN002-3-94_S293_bin.5	medium	93.49	0.17	13785	1933721	5	0	FALSE	FALSE	FALSE	TRUE	d__Bacteria;p__Firmicutes;c__Bacilli;o__Lactobacillales;f__Streptococcaceae;g__Streptococcus;s__Streptococcus agalactiae	SMGC_365	99.0354	0.86194	NA	NA	NA
LKMB002-1-89_S88_bin.19	medium	97.86	0.08	13593	1987532	20	0	FALSE	FALSE	FALSE	TRUE	d__Bacteria;p__Bacteroidota;c__Bacteroidia;o__Bacteroidales;f__Bacteroidaceae;g__Prevotella;s__Prevotella bivia	SMGC_347	99.0361	0.920914	NA	NA	NA
LKMB002-2-018_S109_bin.2	medium	99.99	0.37	39770	6647527	22	0	FALSE	FALSE	FALSE	TRUE	d__Bacteria;p__Proteobacteria;c__Gammaproteobacteria;o__Pseudomonadales;f__Pseudomonadaceae;g__Pseudomonas;s__Pseudomonas aeruginosa	SMGC_118	99.2715	0.899423	NA	NA	NA
LKMN002-3-94_S293_bin.3	medium	100	0.06	170984	1984086	18	2	FALSE	FALSE	FALSE	TRUE	d__Bacteria;p__Firmicutes;c__Bacilli;o__Lactobacillales;f__Streptococcaceae;g__Streptococcus;s__Streptococcus mutans	SMGC_483	99.5338	0.583717	NA	NA	NA
LKMB002-2-070_S177_bin.2	medium	100	0	249661	1295484	22	0	FALSE	FALSE	FALSE	TRUE	d__Bacteria;p__Proteobacteria;c__Gammaproteobacteria;o__Burkholderiales;f__Neisseriaceae;g__QFNR01;s__QFNR01 sp003248485	SMGC_219	99.5626	0.969555	NA	NA	NA
LKMB002-1-31_S35_bin.6	medium	99.02	1.92	10615	1967856	16	0	FALSE	FALSE	FALSE	TRUE	d__Bacteria;p__Firmicutes;c__Bacilli;o__Lactobacillales;f__Lactobacillaceae;g__Lactobacillus;s__Lactobacillus crispatus	SMGC_538	99.6865	0.910891	NA	NA	NA
LKMN002-3-01_S204_bin.5	medium	99.96	0.54	16001	1055618	21	0	TRUE	FALSE	FALSE	TRUE	d__Bacteria;p__Proteobacteria;c__Alphaproteobacteria;o__Rhizobiales_A;f__Rhizobiaceae_A;g__;s__	SMGC_615	99.7393	0.89	NA	NA	NA
LKMB002-1-34_S38_bin.5	medium	100	0.01	41454	1224910	21	0	TRUE	FALSE	FALSE	TRUE	d__Bacteria;p__Proteobacteria;c__Gammaproteobacteria;o__Burkholderiales;f__Neisseriaceae;g__QFNR01;s__	SMGC_156	99.8464	0.991979	NA	NA	NA
LKMN002-3-05_S208_bin.5	medium	99.85	0.03	202103	2369150	23	0	TRUE	FALSE	FALSE	TRUE	d__Bacteria;p__Actinobacteriota;c__Actinomycetia;o__Mycobacteriales;f__Mycobacteriaceae;g__Corynebacterium;s__	SMGC_276	99.9389	0.958656	NA	NA	NA
LKMB002-2-060_S151_bin.2	medium	100	0.01	57952	4981772	22	0	FALSE	FALSE	FALSE	TRUE	d__Bacteria;p__Proteobacteria;c__Gammaproteobacteria;o__Xanthomonadales;f__Xanthomonadaceae;g__Xanthomonas;s__Xanthomonas campestris	SMGC_506	99.9651	0.99053	NA	NA	NA
LKMN002-3-84_S283_bin.3	medium	99.97	0.03	214627	2473515	22	0	FALSE	FALSE	FALSE	TRUE	d__Bacteria;p__Actinobacteriota;c__Actinomycetia;o__Mycobacteriales;f__Mycobacteriaceae;g__Corynebacterium;s__Corynebacterium kroppenstedtii_B	SMGC_323	99.9817	0.98767	NA	NA	NA
LKMB002-1-25_S29_bin.2	medium	99.72	0.14	130342	2166967	23	0	TRUE	FALSE	FALSE	TRUE	d__Bacteria;p__Actinobacteriota;c__Actinomycetia;o__Mycobacteriales;f__Mycobacteriaceae;g__Corynebacterium;s__	SMGC_26	97.998	0.922644	LK1348	78.114	0.209564
LKMB002-1-49_S53_bin.2	medium	99.83	0.07	92420	2214033	19	1	FALSE	FALSE	FALSE	TRUE	d__Bacteria;p__Firmicutes;c__Bacilli;o__Staphylococcales;f__Staphylococcaceae;g__Staphylococcus;s__Staphylococcus pettenkoferi	SMGC_353	98.6992	0.803894	LK415	78.4283	0.225313
LKMN002-3-91_S290_bin.10	medium	83.27	2.61	14869	2299732	12	0	FALSE	FALSE	FALSE	TRUE	d__Bacteria;p__Actinobacteriota;c__Actinomycetia;o__Mycobacteriales;f__Mycobacteriaceae;g__Corynebacterium;s__Corynebacterium minutissimum	SMGC_85	97.8379	0.90169	LK1134	78.4895	0.360983
LKMN002-3-91_S290_bin.7	medium	91.42	1.44	19827	2261750	12	0	FALSE	FALSE	FALSE	TRUE	d__Bacteria;p__Actinobacteriota;c__Actinomycetia;o__Mycobacteriales;f__Mycobacteriaceae;g__Corynebacterium;s__Corynebacterium sp001815935	SMGC_142	99.6439	0.95045	LK1289	78.6176	0.337838
LKMN002-3-13_S216_bin.4	medium	99.98	0.09	103978	2219626	22	0	FALSE	FALSE	FALSE	TRUE	d__Bacteria;p__Actinobacteriota;c__Actinomycetia;o__Mycobacteriales;f__Mycobacteriaceae;g__Corynebacterium;s__Corynebacterium massiliense	SMGC_151	98.043	0.950276	LK948	78.8621	0.335635
LKMN002-3-55_S254_bin.3	medium	95.9	0.4	36542	2430638	8	0	FALSE	FALSE	FALSE	TRUE	d__Bacteria;p__Firmicutes;c__Bacilli;o__Staphylococcales;f__Staphylococcaceae;g__Staphylococcus;s__Staphylococcus lugdunensis	SMGC_245	99.3857	0.978975	LK428	78.9542	0.392904
LKMN002-3-04_S207_bin.8	medium	75.66	0.94	16438	1984115	18	0	FALSE	FALSE	FALSE	TRUE	d__Bacteria;p__Actinobacteriota;c__Actinomycetia;o__Mycobacteriales;f__Mycobacteriaceae;g__Corynebacterium;s__Corynebacterium aurimucosum_C	SMGC_77	96.6152	0.951049	LK1134	78.9918	0.354895
LKMB002-1-15_S19_bin.7	medium	98.9	0.07	93515	2444010	23	0	FALSE	FALSE	FALSE	TRUE	d__Bacteria;p__Actinobacteriota;c__Actinomycetia;o__Mycobacteriales;f__Mycobacteriaceae;g__Corynebacterium;s__Corynebacterium simulans	SMGC_88	97.091	0.932051	LK1134	79.6625	0.382051
LKMN002-3-83_S282_bin.5	medium	99.96	0.36	109359	2751089	23	1	FALSE	FALSE	FALSE	TRUE	d__Bacteria;p__Actinobacteriota;c__Actinomycetia;o__Mycobacteriales;f__Mycobacteriaceae;g__Corynebacterium;s__Corynebacterium minutissimum_B	SMGC_601	97.243	0.238255	LK948	79.902	0.334452
LKMB002-2-046_S137_bin.3	medium	98.77	0.26	134024	2150754	22	0	FALSE	FALSE	FALSE	TRUE	d__Bacteria;p__Actinobacteriota;c__Actinomycetia;o__Propionibacteriales;f__Propionibacteriaceae;g__Cutibacterium;s__Cutibacterium granulosum	SMGC_143	97.1201	0.931818	LK953	80.1106	0.424716
LKMN002-3-27_S230_bin.5	medium	99.16	0.59	15781	3124510	22	0	FALSE	FALSE	FALSE	TRUE	d__Bacteria;p__Actinobacteriota;c__Actinomycetia;o__Actinomycetales;f__Brevibacteriaceae;g__Brevibacterium;s__Brevibacterium sp005280295	SMGC_316	98.8431	0.847126	LK1027	80.4372	0.474713
LKMN002-3-91_S290_bin.8	medium	91.46	0.97	32238	2151093	10	1	FALSE	FALSE	FALSE	TRUE	d__Bacteria;p__Firmicutes;c__Bacilli;o__Staphylococcales;f__Staphylococcaceae;g__Staphylococcus;s__Staphylococcus haemolyticus	SMGC_243	96.8779	0.93423	LK417	80.7689	0.608371
LKMN002-3-42_S241_bin.1	medium	80.86	0.27	14847	2005757	15	0	FALSE	FALSE	FALSE	TRUE	d__Bacteria;p__Actinobacteriota;c__Actinomycetia;o__Propionibacteriales;f__Propionibacteriaceae;g__Cutibacterium;s__Cutibacterium namnetense	SMGC_36	98.3106	0.950089	LK953	81.0729	0.666667
LKMB002-2-088_S195_bin.2	medium	99.98	0.54	718298	2590787	22	2	FALSE	FALSE	FALSE	TRUE	d__Bacteria;p__Actinobacteriota;c__Actinomycetia;o__Propionibacteriales;f__Propionibacteriaceae;g__Cutibacterium;s__Cutibacterium humerusii	SMGC_28	99.6968	0.966082	LK953	81.3214	0.619883
LKMN002-3-49_S248_bin.3	medium	99.48	0.19	377467	2317901	17	1	FALSE	FALSE	FALSE	TRUE	d__Bacteria;p__Firmicutes;c__Bacilli;o__Staphylococcales;f__Staphylococcaceae;g__Staphylococcus;s__Staphylococcus saccharolyticus	SMGC_286	99.876	0.919166	LK1136	81.4346	0.680574
LKMB002-1-73_S72_bin.16	medium	88.85	0.08	37317	2412654	17	0	FALSE	FALSE	FALSE	TRUE	d__Bacteria;p__Actinobacteriota;c__Actinomycetia;o__Mycobacteriales;f__Mycobacteriaceae;g__Corynebacterium;s__Corynebacterium pyruviciproducens	SMGC_164	98.6838	0.837802	LK488	81.5697	0.585791
LKMN002-3-06_S209_bin.3	medium	100	0.28	700454	2526282	22	0	FALSE	FALSE	FALSE	TRUE	d__Bacteria;p__Actinobacteriota;c__Actinomycetia;o__Propionibacteriales;f__Propionibacteriaceae;g__Cutibacterium;s__Cutibacterium acnes	SMGC_345	97.1045	0.929594	LK953	81.8892	0.650358
LKMN002-3-91_S290_bin.9	medium	93.44	0.17	46906	1976461	20	0	TRUE	FALSE	FALSE	TRUE	d__Bacteria;p__Actinobacteriota;c__Actinomycetia;o__Mycobacteriales;f__Mycobacteriaceae;g__Corynebacterium;s__	SMGC_387	96.6684	0.295707	LK930	82.1438	0.678855
LKMN002-3-74_S273_bin.3	medium	92.28	1.79	32784	2644908	4	0	FALSE	FALSE	FALSE	TRUE	d__Bacteria;p__Firmicutes;c__Bacilli;o__Staphylococcales;f__Staphylococcaceae;g__Staphylococcus;s__Staphylococcus caprae	SMGC_236	98.1894	0.895652	LK1255	84.3768	0.732919
LKMB002-2-044_S135_bin.4	medium	98.97	0.06	188904	2293866	22	0	FALSE	FALSE	FALSE	TRUE	d__Bacteria;p__Actinobacteriota;c__Actinomycetia;o__Mycobacteriales;f__Mycobacteriaceae;g__Corynebacterium;s__Corynebacterium afermentans	SMGC_56	98.1916	0.89907	LK930	85.0909	0.752988
LKMB002-2-052_S143_bin.13	medium	99.9	0.17	87400	2263417	20	0	TRUE	FALSE	FALSE	TRUE	d__Bacteria;p__Actinobacteriota;c__Actinomycetia;o__Mycobacteriales;f__Mycobacteriaceae;g__Corynebacterium;s__	SMGC_75	95.0116	0.915185	LK930	85.0978	0.767442
LKMN002-3-65_S264_bin.2	medium	99.98	0.08	107724	2360987	20	1	TRUE	FALSE	FALSE	TRUE	d__Bacteria;p__Actinobacteriota;c__Actinomycetia;o__Mycobacteriales;f__Mycobacteriaceae;g__Corynebacterium;s__	SMGC_271	96.6685	0.85026	LK930	85.2809	0.763021
LKMB002-1-56_S55_bin.7	medium	99.98	0.15	140914	2439547	22	0	FALSE	FALSE	FALSE	TRUE	d__Bacteria;p__Actinobacteriota;c__Actinomycetia;o__Mycobacteriales;f__Mycobacteriaceae;g__Corynebacterium;s__Corynebacterium sp013978595	SMGC_76	95.3914	0.900629	LK930	85.5787	0.768553
LKMN002-3-33_S236_bin.1	medium	93.78	0.15	11162	2403528	23	1	TRUE	FALSE	FALSE	TRUE	d__Bacteria;p__Actinobacteriota;c__Actinomycetia;o__Actinomycetales;f__Micrococcaceae;g__Micrococcus;s__	SMGC_469	97.2579	0.668196	LK467	85.5981	0.712538
LKMN002-3-30_S233_bin.2	medium	99.86	0.64	31682	1979446	23	1	TRUE	FALSE	FALSE	TRUE	d__Bacteria;p__Actinobacteriota;c__Actinomycetia;o__Actinomycetales;f__Dermabacteraceae;g__Dermabacter;s__	SMGC_438	98.4836	0.959283	LK1257	86.2728	0.884365
LKMB002-2-052_S143_bin.3	medium	99.99	0.85	96706	2603493	20	0	TRUE	FALSE	FALSE	TRUE	d__Bacteria;p__Actinobacteriota;c__Actinomycetia;o__Mycobacteriales;f__Mycobacteriaceae;g__Corynebacterium;s__	SMGC_177	98.5197	0.841176	LK488	86.6792	0.776471
LKMN002-3-12_S215_bin.2	medium	99.97	0.03	107597	2415309	22	0	FALSE	FALSE	FALSE	TRUE	d__Bacteria;p__Actinobacteriota;c__Actinomycetia;o__Mycobacteriales;f__Mycobacteriaceae;g__Corynebacterium;s__Corynebacterium tuberculostearicum_C	SMGC_90	96.4879	0.92711	LK1289	89.5293	0.847826
LKMB002-1-07_S11_bin.9	medium	100	0.06	91547	2375852	24	0	FALSE	FALSE	FALSE	TRUE	d__Bacteria;p__Actinobacteriota;c__Actinomycetia;o__Mycobacteriales;f__Mycobacteriaceae;g__Corynebacterium;s__Corynebacterium sp900539985	SMGC_92	96.6133	0.924577	LK1289	89.8418	0.869961
LKMN002-3-55_S254_bin.4	medium	99.99	0.12	181607	2427801	23	0	FALSE	FALSE	FALSE	TRUE	d__Bacteria;p__Actinobacteriota;c__Actinomycetia;o__Mycobacteriales;f__Mycobacteriaceae;g__Corynebacterium;s__Corynebacterium aurimucosum_E	SMGC_305	96.0316	0.865747	LK1289	90.1397	0.835634
LKMB002-1-07_S11_bin.1	medium	98.71	1.01	21298	2232098	17	2	TRUE	FALSE	FALSE	TRUE	d__Bacteria;p__Actinobacteriota;c__Actinomycetia;o__Mycobacteriales;f__Mycobacteriaceae;g__Corynebacterium;s__	SMGC_102	97.2491	0.806306	LK1348	91.3372	0.83033
LKMB002-1-82_S81_bin.2	medium	92.65	1.79	22673	2514445	9	3	FALSE	FALSE	FALSE	TRUE	d__Bacteria;p__Firmicutes;c__Bacilli;o__Staphylococcales;f__Staphylococcaceae;g__Staphylococcus;s__Staphylococcus warneri_A	SMGC_357	99.2372	0.946355	LK413	94.1026	0.905089
LKMB002-2-069_S176_bin.4	medium	99.98	0.05	43844	2350013	22	0	TRUE	FALSE	FALSE	TRUE	d__Bacteria;p__Actinobacteriota;c__Actinomycetia;o__Mycobacteriales;f__Mycobacteriaceae;g__Corynebacterium;s__	SMGC_84	99.2751	0.97422	LK948	94.3858	0.906377
LKMB003-4_S299_bin.1	low	92.11	0.19	9128	1948392	22	2	FALSE	FALSE	FALSE	TRUE	d__Bacteria;p__Bacteroidota;c__Bacteroidia;o__Bacteroidales;f__Porphyromonadaceae;g__Porphyromonas;s__Porphyromonas sp003640335	SMGC_5	95.3944	0.801181	NA	NA	NA
LKMB002-2-016_S107_bin.4	low	81.14	1.49	3295	1906325	17	0	FALSE	FALSE	FALSE	TRUE	d__Bacteria;p__Proteobacteria;c__Gammaproteobacteria;o__Pseudomonadales;f__Moraxellaceae;g__Moraxella_A;s__Moraxella_A sp002478835	SMGC_170	95.4627	0.943262	NA	NA	NA
LKMB002-2-075_S182_bin.4	low	79.61	0.86	3284	1839067	16	0	FALSE	FALSE	FALSE	TRUE	d__Bacteria;p__Proteobacteria;c__Gammaproteobacteria;o__Pseudomonadales;f__Moraxellaceae;g__Moraxella_A;s__Moraxella_A osloensis	SMGC_265	95.5866	0.926641	NA	NA	NA
LKMB002-1-89_S88_bin.17	low	75.01	2.08	3656	1514722	14	0	FALSE	FALSE	FALSE	TRUE	d__Bacteria;p__Actinobacteriota;c__Actinomycetia;o__Actinomycetales;f__Actinomycetaceae;g__Varibaculum;s__Varibaculum cambriense	SMGC_203	96.2748	0.736402	NA	NA	NA
LKMB002-2-092_S199_bin.10	low	77.93	0.54	4171	1708933	14	0	FALSE	FALSE	FALSE	TRUE	d__Bacteria;p__Proteobacteria;c__Gammaproteobacteria;o__Pseudomonadales;f__Moraxellaceae;g__Moraxella_A;s__Moraxella_A osloensis	SMGC_265	96.448	0.909396	NA	NA	NA
LKMN002-3-71_S270_bin.2	low	84.51	1.14	4414	2659908	18	0	FALSE	FALSE	FALSE	TRUE	d__Bacteria;p__Proteobacteria;c__Gammaproteobacteria;o__Pseudomonadales;f__Moraxellaceae;g__Moraxella_A;s__Moraxella_A cinereus	SMGC_170	96.9594	0.880658	NA	NA	NA
LKMB002-1-93_S92_bin.3	low	84.59	2.25	4407	2586352	20	0	FALSE	FALSE	FALSE	TRUE	d__Bacteria;p__Proteobacteria;c__Gammaproteobacteria;o__Xanthomonadales;f__Xanthomonadaceae;g__Luteimonas;s__Luteimonas sp004118975	SMGC_480	97.4194	0.81405	NA	NA	NA
LKMB002-1-62_S61_bin.5	low	86.04	1.81	6690	2264465	20	0	TRUE	FALSE	FALSE	TRUE	d__Bacteria;p__Bacteroidota;c__Bacteroidia;o__Bacteroidales;f__Bacteroidaceae;g__F0040;s__	SMGC_1	97.4608	0.949393	NA	NA	NA
LKMB002-1-32_S36_bin.26	low	62.29	5.32	2978	1189871	8	0	TRUE	FALSE	FALSE	TRUE	d__Bacteria;p__Firmicutes_A;c__Clostridia;o__Tissierellales;f__Peptoniphilaceae;g__Peptoniphilus_C;s__	SMGC_13	97.5219	0.935065	NA	NA	NA
LKMB002-2-092_S199_bin.9	low	86.46	1.32	6610	2540669	20	0	FALSE	FALSE	FALSE	TRUE	d__Bacteria;p__Proteobacteria;c__Alphaproteobacteria;o__Rhodobacterales;f__Rhodobacteraceae;g__Paracoccus;s__Paracoccus sphaerophysae	SMGC_64	97.8058	0.940032	NA	NA	NA
LKMB002-1-38_S42_bin.2	low	95.91	2.18	5831	1545803	22	0	FALSE	FALSE	FALSE	TRUE	d__Bacteria;p__Actinobacteriota;c__Actinomycetia;o__Actinomycetales;f__Bifidobacteriaceae;g__Bifidobacterium;s__Bifidobacterium vaginale	SMGC_527	98.0999	0.963746	NA	NA	NA
LKMB002-2-057_S148_bin.2	low	95.49	0.83	8936	1306989	15	0	FALSE	FALSE	FALSE	TRUE	d__Bacteria;p__Firmicutes;c__Bacilli;o__Lactobacillales;f__Lactobacillaceae;g__Lactobacillus;s__Lactobacillus iners	SMGC_389	98.1689	0.64127	NA	NA	NA
LKMN002-3-27_S230_bin.4	low	76.89	1.26	4576	3144627	13	0	FALSE	FALSE	FALSE	TRUE	d__Bacteria;p__Proteobacteria;c__Alphaproteobacteria;o__Rhodobacterales;f__Rhodobacteraceae;g__Paracoccus;s__Paracoccus yeei	SMGC_528	98.3709	0.902027	NA	NA	NA
LKMB002-1-32_S36_bin.28	low	78.87	0.8	8378	1184175	8	0	FALSE	FALSE	FALSE	TRUE	d__Bacteria;p__Firmicutes_A;c__Clostridia;o__Tissierellales;f__Peptoniphilaceae;g__Peptoniphilus_A;s__Peptoniphilus_A lacrimalis	SMGC_125	98.4302	0.711475	NA	NA	NA
LKMB002-2-057_S148_bin.1	low	84.76	0.38	6952	1505415	18	0	FALSE	FALSE	FALSE	TRUE	d__Bacteria;p__Firmicutes_C;c__Negativicutes;o__Veillonellales;f__Megasphaeraceae;g__28L;s__28L sp000177555	SMGC_517	99.037	0.842407	NA	NA	NA
LKMB002-2-018_S109_bin.4	low	89.78	0.3	7964	2528194	17	2	FALSE	FALSE	FALSE	TRUE	d__Bacteria;p__Actinobacteriota;c__Actinomycetia;o__Mycobacteriales;f__Mycobacteriaceae;g__Corynebacterium;s__Corynebacterium freneyi	SMGC_93	96.7009	0.904459	LK444	78.7485	0.273885
LKMB002-1-74_S73_bin.7	low	86.59	2.8	7969	2141548	3	0	FALSE	FALSE	FALSE	TRUE	d__Bacteria;p__Firmicutes;c__Bacilli;o__Staphylococcales;f__Staphylococcaceae;g__Staphylococcus;s__Staphylococcus devriesei_A	SMGC_240	99.9691	0.959759	LK428	79.9635	0.571429
LKMB002-1-74_S73_bin.4	low	77.4	1.76	3176	4375555	17	2	FALSE	FALSE	FALSE	TRUE	d__Bacteria;p__Actinobacteriota;c__Actinomycetia;o__Mycobacteriales;f__Mycobacteriaceae;g__Gordonia;s__Gordonia bronchialis	SMGC_487	97.9521	0.897822	LK1054	80.694	0.592965
LKMB002-1-18_S22_bin.1	low	88.9	2.14	7895	2121160	20	0	TRUE	FALSE	FALSE	TRUE	d__Bacteria;p__Actinobacteriota;c__Actinomycetia;o__Mycobacteriales;f__Mycobacteriaceae;g__Corynebacterium;s__	SMGC_213	98.05	0.955307	LK948	93.6248	0.949721
LKMB002-2-018_S109_bin.9	high	99.26	0.04	285809	2083944	22	3	TRUE	FALSE	FALSE	TRUE	d__Bacteria;p__Actinobacteriota;c__Actinomycetia;o__Propionibacteriales;f__Propionibacteriaceae;g__Propionimicrobium;s__	SMGC_274	99.2676	0.942113	NA	NA	NA
LKMB002-1-89_S88_bin.32	high	99.93	0.06	87870	1873951	21	3	FALSE	FALSE	FALSE	TRUE	d__Bacteria;p__Actinobacteriota;c__Actinomycetia;o__Mycobacteriales;f__Mycobacteriaceae;g__Lawsonella;s__Lawsonella clevelandensis	SMGC_319	99.3498	0.918506	NA	NA	NA
LKMN002-3-84_S283_bin.6	high	99.86	0.31	322642	1618268	22	3	FALSE	FALSE	FALSE	TRUE	d__Bacteria;p__Actinobacteriota;c__Actinomycetia;o__Mycobacteriales;f__Mycobacteriaceae;g__Lawsonella;s__Lawsonella clevelandensis_A	SMGC_218	99.8791	0.94707	NA	NA	NA
LKMN002-3-79_S278_bin.1	medium	89.61	2.36	10438	2909678	21	0	FALSE	FALSE	TRUE	FALSE	d__Bacteria;p__Actinobacteriota;c__Actinomycetia;o__Actinomycetales;f__Dermabacteraceae;g__Brachybacterium;s__Brachybacterium muris	SMGC_326	88.4735	0.751576	LK1045	98.5415	0.860025
LKMB002-1-09_S13_bin.5	medium	100	0.12	144404	5027035	21	1	FALSE	FALSE	TRUE	FALSE	d__Bacteria;p__Proteobacteria;c__Gammaproteobacteria;o__Enterobacterales;f__Enterobacteriaceae;g__Klebsiella;s__Klebsiella aerogenes	SMGC_120	86.0255	0.666667	LK501	99.9866	0.981144
LKMB002-1-32_S36_bin.20	medium	95.19	0.02	14391	1531401	11	0	FALSE	FALSE	FALSE	FALSE	d__Bacteria;p__Firmicutes_A;c__Clostridia;o__Tissierellales;f__Peptoniphilaceae;g__Urinicoccus;s__Urinicoccus sp001299455	NA	NA	NA	NA	NA	NA
LKMB002-1-32_S36_bin.6	medium	99.28	0.18	33197	1651232	23	0	FALSE	FALSE	FALSE	FALSE	d__Bacteria;p__Firmicutes_B;c__Peptococcia;o__Peptococcales;f__Peptococcaceae;g__Peptococcus;s__Peptococcus niger	NA	NA	NA	NA	NA	NA
LKMB002-1-32_S36_bin.7	medium	88.08	0.46	11192	2592688	16	0	FALSE	FALSE	FALSE	FALSE	d__Bacteria;p__Bacteroidota;c__Bacteroidia;o__Bacteroidales;f__Bacteroidaceae;g__Prevotella;s__Prevotella bergensis	NA	NA	NA	NA	NA	NA
LKMB002-1-65_S64_bin.5	medium	99.98	0.16	102165	1956512	21	0	FALSE	FALSE	FALSE	FALSE	d__Bacteria;p__Bacteroidota;c__Bacteroidia;o__Flavobacteriales;f__Weeksellaceae;g__Cruoricaptor;s__Cruoricaptor ignavus	NA	NA	NA	NA	NA	NA
LKMB002-1-89_S88_bin.25	medium	98.91	1.01	35549	1971154	17	0	FALSE	FALSE	FALSE	FALSE	d__Bacteria;p__Firmicutes_C;c__Negativicutes;o__Veillonellales;f__Veillonellaceae;g__Veillonella_A;s__Veillonella_A seminalis	NA	NA	NA	NA	NA	NA
LKMB002-2-018_S109_bin.12	medium	100	0	118791	2132605	22	2	FALSE	FALSE	FALSE	FALSE	d__Bacteria;p__Proteobacteria;c__Gammaproteobacteria;o__Pseudomonadales;f__Moraxellaceae;g__Moraxella_A;s__Moraxella_A atlantae	SMGC_265	77.513	0.221418	NA	NA	NA
LKMB002-4-03_S171_bin.2	medium	99.83	0.15	34583	4254598	22	0	FALSE	FALSE	FALSE	FALSE	d__Bacteria;p__Proteobacteria;c__Alphaproteobacteria;o__Rhizobiales;f__Methylopilaceae;g__Hansschlegelia;s__Hansschlegelia sp003241695	SMGC_250	77.7376	0.254559	NA	NA	NA
LKMN002-3-94_S293_bin.6	medium	100	0.21	191669	4417897	21	0	FALSE	FALSE	FALSE	FALSE	d__Bacteria;p__Proteobacteria;c__Alphaproteobacteria;o__Rhodobacterales;f__Rhodobacteraceae;g__Cereibacter_A;s__Cereibacter_A sphaeroides	SMGC_258	78.902	0.255701	NA	NA	NA
LKMB002-1-05_S9_bin.1	medium	93.95	0.57	11895	5789418	21	0	FALSE	FALSE	FALSE	FALSE	d__Bacteria;p__Proteobacteria;c__Gammaproteobacteria;o__Burkholderiales;f__Burkholderiaceae;g__Janthinobacterium;s__Janthinobacterium sp009923995	SMGC_518	78.9047	0.109494	NA	NA	NA
LKMB002-1-58_S57_bin.1	medium	100	0.44	27104	4725414	22	0	FALSE	FALSE	FALSE	FALSE	d__Bacteria;p__Proteobacteria;c__Gammaproteobacteria;o__Burkholderiales;f__Burkholderiaceae;g__Acidovorax_A;s__Acidovorax_A wautersii	SMGC_594	81.1128	0.310417	NA	NA	NA
LKMN002-3-44_S243_bin.4	medium	99.98	1.22	10725	6208174	22	0	FALSE	FALSE	FALSE	FALSE	d__Bacteria;p__Proteobacteria;c__Gammaproteobacteria;o__Burkholderiales;f__Burkholderiaceae;g__Comamonas;s__Comamonas tsuruhatensis	SMGC_594	82.2119	0.28034	NA	NA	NA
LKMB002-1-89_S88_bin.16	medium	99.91	0.89	15486	1844744	17	0	FALSE	FALSE	FALSE	FALSE	d__Bacteria;p__Firmicutes;c__Bacilli;o__Lactobacillales;f__Streptococcaceae;g__Streptococcus;s__Streptococcus anginosus	SMGC_185	82.6002	0.0170778	NA	NA	NA
LKMB002-1-32_S36_bin.29	medium	97.56	1.44	34577	1629937	14	0	FALSE	FALSE	FALSE	FALSE	d__Bacteria;p__Firmicutes_A;c__Clostridia;o__Tissierellales;f__Peptoniphilaceae;g__Peptoniphilus_C;s__Peptoniphilus_C sp902363535	SMGC_378	84.8328	0.431138	NA	NA	NA
LKMB002-2-054_S145_bin.6	medium	86.45	0.53	11227	3068275	20	0	FALSE	FALSE	FALSE	FALSE	d__Bacteria;p__Proteobacteria;c__Alphaproteobacteria;o__Rhodobacterales;f__Rhodobacteraceae;g__Paracoccus;s__Paracoccus aeridis	SMGC_297	87.777	0.362195	NA	NA	NA
LKMB003-6_S301_bin.4	medium	95.79	0.8	18252	3125207	22	0	FALSE	FALSE	FALSE	FALSE	d__Bacteria;p__Actinobacteriota;c__Actinomycetia;o__Mycobacteriales;f__Mycobacteriaceae;g__Corynebacterium;s__Corynebacterium sp002363255	SMGC_168	88.2471	0.530454	NA	NA	NA
LKMB002-1-32_S36_bin.30	medium	99.98	2.78	125325	1653161	16	0	FALSE	FALSE	FALSE	FALSE	d__Bacteria;p__Firmicutes_A;c__Clostridia;o__Tissierellales;f__Peptoniphilaceae;g__Ezakiella;s__Ezakiella massiliensis	SMGC_127	89.9621	0.79702	NA	NA	NA
LKMN002-3-44_S243_bin.12	medium	99.99	0.27	48366	5775957	20	1	FALSE	FALSE	FALSE	FALSE	d__Bacteria;p__Proteobacteria;c__Gammaproteobacteria;o__Pseudomonadales;f__Pseudomonadaceae;g__Pseudomonas_E;s__Pseudomonas_E hunanensis	SMGC_133	90.1352	0.794311	NA	NA	NA
LKMN002-3-94_S293_bin.8	medium	99.99	0	23761	4968513	16	0	FALSE	FALSE	FALSE	FALSE	d__Bacteria;p__Firmicutes;c__Bacilli;o__Bacillales;f__Bacillaceae_G;g__Bacillus_A;s__Bacillus_A paranthracis	SMGC_67	91.6772	0.768672	NA	NA	NA
LKMN002-3-94_S293_bin.1	medium	99.98	0.05	43049	2176350	22	3	FALSE	FALSE	FALSE	FALSE	d__Bacteria;p__Bacteroidota;c__Bacteroidia;o__Bacteroidales;f__Porphyromonadaceae;g__Porphyromonas;s__Porphyromonas gingivalis	SMGC_442	91.846	0.583832	NA	NA	NA
LKMB002-1-89_S88_bin.9	medium	99.82	0.14	30693	1296530	22	0	FALSE	FALSE	FALSE	FALSE	d__Bacteria;p__Firmicutes_C;c__Negativicutes;o__Veillonellales;f__Negativicoccaceae;g__Negativicoccus;s__Negativicoccus succinicivorans	SMGC_435	93.5678	0.230179	NA	NA	NA
LKMN002-3-94_S293_bin.10	medium	100	0.4	99459	6112319	23	0	FALSE	FALSE	FALSE	FALSE	d__Bacteria;p__Proteobacteria;c__Gammaproteobacteria;o__Pseudomonadales;f__Pseudomonadaceae;g__Pseudomonas;s__Pseudomonas aeruginosa_A	SMGC_118	93.8359	0.881048	NA	NA	NA
LKMN002-3-95_S294_bin.6	medium	99.99	0.01	468211	1847042	18	0	FALSE	FALSE	FALSE	FALSE	d__Bacteria;p__Firmicutes;c__Bacilli;o__Lactobacillales;f__Streptococcaceae;g__Streptococcus;s__Streptococcus mitis	SMGC_541	94.572	0.611111	NA	NA	NA
LKMB002-2-034_S125_bin.1	medium	99.37	0.06	12830	1601889	22	0	FALSE	FALSE	FALSE	FALSE	d__Bacteria;p__Campylobacterota;c__Campylobacteria;o__Campylobacterales;f__Campylobacteraceae;g__Campylobacter_B;s__Campylobacter_B ureolyticus	SMGC_48	94.7368	0.577982	NA	NA	NA
LKMN002-3-46_S245_bin.1	medium	100	1.22	41020	6888671	22	0	FALSE	FALSE	FALSE	FALSE	d__Bacteria;p__Proteobacteria;c__Gammaproteobacteria;o__Pseudomonadales;f__Pseudomonadaceae;g__Pseudomonas_E;s__Pseudomonas_E sp005938045	SMGC_361	94.7904	0.81949	NA	NA	NA
LKMB002-1-32_S36_bin.14	medium	99.65	0.27	51641	1490869	14	1	FALSE	FALSE	FALSE	FALSE	d__Bacteria;p__Firmicutes_A;c__Clostridia;o__Tissierellales;f__Peptoniphilaceae;g__Fenollaria;s__Fenollaria sp900539725	SMGC_385	94.9673	0.777311	NA	NA	NA
LKMB002-2-058_S149_bin.10	medium	99.46	0.15	19677	2016361	13	2	FALSE	FALSE	FALSE	FALSE	d__Bacteria;p__Firmicutes_A;c__Clostridia;o__Tissierellales;f__Peptoniphilaceae;g__Finegoldia;s__Finegoldia magna	SMGC_622	96.0225	0.0379965	NA	NA	NA
LKMB002-2-052_S143_bin.2	medium	99.99	0.2	29916	1950235	13	0	FALSE	FALSE	FALSE	FALSE	d__Bacteria;p__Firmicutes_A;c__Clostridia;o__Tissierellales;f__Peptoniphilaceae;g__Finegoldia;s__Finegoldia magna_H	SMGC_622	96.7511	0.0405405	NA	NA	NA
LKMB002-2-008_S99_bin.3	medium	100	0.76	29992	4750188	20	1	FALSE	FALSE	FALSE	FALSE	d__Bacteria;p__Proteobacteria;c__Gammaproteobacteria;o__Enterobacterales;f__Enterobacteriaceae;g__Pectobacterium;s__Pectobacterium carotovorum	SMGC_289	78.5202	0.257888	LK494	78.4013	0.21262
LKMN002-3-45_S244_bin.4	medium	99.99	2.24	11082	4140052	19	2	FALSE	FALSE	FALSE	FALSE	d__Bacteria;p__Proteobacteria;c__Gammaproteobacteria;o__Enterobacterales;f__Enterobacteriaceae;g__Atlantibacter;s__Atlantibacter hermannii	SMGC_335	80.5318	0.546847	LK591	80.5575	0.542342
LKMB002-1-23_S27_bin.8	medium	99.62	0.08	49682	2170155	20	0	FALSE	FALSE	FALSE	FALSE	d__Bacteria;p__Actinobacteriota;c__Actinomycetia;o__Mycobacteriales;f__Mycobacteriaceae;g__Corynebacterium;s__Corynebacterium bouchesdurhonense	SMGC_76	82.0562	0.683212	LK930	81.4882	0.611679
LKMB002-2-090_S197_bin.3	medium	95.79	0.13	15705	2107210	17	0	FALSE	FALSE	FALSE	FALSE	d__Bacteria;p__Actinobacteriota;c__Actinomycetia;o__Mycobacteriales;f__Mycobacteriaceae;g__Corynebacterium;s__Corynebacterium jeddahense	SMGC_271	84.9145	0.796085	LK930	83.6225	0.769984
LKMN002-3-64_S263_bin.6	medium	79.49	5.12	19530	1989708	13	0	FALSE	FALSE	FALSE	FALSE	d__Bacteria;p__Actinobacteriota;c__Actinomycetia;o__Mycobacteriales;f__Mycobacteriaceae;g__Corynebacterium;s__Corynebacterium sp014490595	SMGC_76	85.1859	0.802721	LK930	84.21	0.746599
LKMN002-3-44_S243_bin.11	medium	100	1.32	29502	3942651	23	0	FALSE	FALSE	FALSE	FALSE	d__Bacteria;p__Actinobacteriota;c__Actinomycetia;o__Actinomycetales;f__Microbacteriaceae;g__Microbacterium;s__Microbacterium oxydans	SMGC_207	82.6623	0.539867	LK1118	84.2626	0.626246
LKMN002-3-37_S240_bin.2	medium	99.98	0.29	59836	2395082	22	0	FALSE	FALSE	FALSE	FALSE	d__Bacteria;p__Actinobacteriota;c__Actinomycetia;o__Mycobacteriales;f__Mycobacteriaceae;g__Corynebacterium;s__Corynebacterium vitaeruminis_A	SMGC_178	96.7015	0.0771242	LK434	92.3625	0.903268
LKMN002-3-59_S258_bin.4	medium	72.69	3.9	10356	1852199	13	0	FALSE	FALSE	FALSE	FALSE	d__Bacteria;p__Actinobacteriota;c__Actinomycetia;o__Mycobacteriales;f__Mycobacteriaceae;g__Corynebacterium;s__Corynebacterium sp000478175	SMGC_84	94.4796	0.931727	LK948	93.4581	0.935743
LKMB002-1-89_S88_bin.29	low	81.56	0.05	3055	1075990	9	1	FALSE	FALSE	FALSE	FALSE	d__Bacteria;p__Campylobacterota;c__Campylobacteria;o__Campylobacterales;f__Campylobacteraceae;g__Campylobacter_B;s__Campylobacter_B hominis	NA	NA	NA	NA	NA	NA
LKMB002-1-89_S88_bin.31	low	77.55	1.17	5757	1241219	13	0	FALSE	FALSE	FALSE	FALSE	d__Bacteria;p__Firmicutes_A;c__Clostridia;o__Tissierellales;f__Peptoniphilaceae;g__Urinicoccus;s__Urinicoccus sp000221565	NA	NA	NA	NA	NA	NA
LKMB002-1-89_S88_bin.33	low	92.68	0.29	6359	1415928	14	1	FALSE	FALSE	FALSE	FALSE	d__Bacteria;p__Firmicutes_C;c__Negativicutes;o__Acidaminococcales;f__Acidaminococcaceae;g__Succiniclasticum;s__Succiniclasticum sp900544275	NA	NA	NA	NA	NA	NA
LKMN002-3-94_S293_bin.2	low	85.62	0.74	4238	4561860	15	1	FALSE	FALSE	FALSE	FALSE	d__Bacteria;p__Firmicutes_A;c__Clostridia;o__Clostridiales;f__Clostridiaceae;g__Clostridium;s__Clostridium beijerinckii	NA	NA	NA	NA	NA	NA
LKMB002-2-075_S182_bin.3	low	79.2	1.69	3836	3133447	14	0	FALSE	FALSE	FALSE	FALSE	d__Bacteria;p__Proteobacteria;c__Alphaproteobacteria;o__Sphingomonadales;f__Sphingomonadaceae;g__Sphingomonas;s__Sphingomonas hankookensis	SMGC_524	80.2142	0.407115	NA	NA	NA
LKMB002-1-48_S52_bin.1	low	86.43	2.11	5713	1854221	21	2	FALSE	FALSE	FALSE	FALSE	d__Bacteria;p__Actinobacteriota;c__Actinomycetia;o__Actinomycetales;f__Actinomycetaceae;g__Varibaculum;s__Varibaculum cambriense_A	SMGC_123	88.144	0.841709	NA	NA	NA
LKMN002-3-04_S207_bin.2	low	85.76	4.9	4626	1738634	8	0	FALSE	FALSE	FALSE	FALSE	d__Bacteria;p__Firmicutes;c__Bacilli;o__Lactobacillales;f__Streptococcaceae;g__Streptococcus;s__Streptococcus salivarius	SMGC_121	89.1665	0.784431	NA	NA	NA
LKMB003-8_S303_bin.1	low	84.71	0.43	4049	2040058	18	1	FALSE	FALSE	FALSE	FALSE	d__Bacteria;p__Proteobacteria;c__Gammaproteobacteria;o__Burkholderiales;f__Neisseriaceae;g__Neisseria;s__Neisseria mucosa_A	SMGC_544	92.0297	0.749296	NA	NA	NA
LKMN002-3-44_S243_bin.1	low	75.76	1.46	4012	2521146	10	0	FALSE	FALSE	FALSE	FALSE	d__Bacteria;p__Firmicutes;c__Bacilli;o__Lactobacillales;f__Enterococcaceae;g__Enterococcus_D;s__Enterococcus_D casseliflavus	SMGC_456	93.9844	0.578829	NA	NA	NA
LKMB002-1-32_S36_bin.10	low	77.6	0.2	7658	1258359	8	0	FALSE	FALSE	FALSE	FALSE	d__Bacteria;p__Firmicutes_A;c__Clostridia;o__Tissierellales;f__Peptoniphilaceae;g__Peptoniphilus_A;s__Peptoniphilus_A harei	SMGC_331	94.4105	0.913183	NA	NA	NA
LKMB002-1-73_S72_bin.9	low	87.4	0.03	6854	2524601	18	0	FALSE	FALSE	FALSE	FALSE	d__Bacteria;p__Bacteroidota;c__Bacteroidia;o__Bacteroidales;f__Bacteroidaceae;g__Prevotella;s__Prevotella buccalis	SMGC_321	94.4225	0.688027	NA	NA	NA
LKMN002-3-03_S206_bin.6	low	86.38	3.7	3149	2597020	18	0	FALSE	FALSE	FALSE	FALSE	d__Bacteria;p__Proteobacteria;c__Gammaproteobacteria;o__Burkholderiales;f__Burkholderiaceae;g__Lautropia;s__Lautropia mirabilis	SMGC_416	94.901	0.31856	NA	NA	NA
LKMN002-3-62_S261_bin.2	low	78.65	9.85	4851	1857499	6	0	FALSE	FALSE	FALSE	FALSE	d__Bacteria;p__Firmicutes;c__Bacilli;o__Lactobacillales;f__Streptococcaceae;g__Streptococcus;s__Streptococcus sanguinis	SMGC_383	94.957	0.934659	NA	NA	NA
LKMB002-1-25_S29_bin.9	low	95.33	0.16	8613	2303266	23	2	FALSE	FALSE	FALSE	FALSE	d__Bacteria;p__Actinobacteriota;c__Actinomycetia;o__Actinomycetales;f__Dermatophilaceae;g__Kytococcus;s__Kytococcus schroeteri	SMGC_590	84.0078	0.458478	LK679	78.4967	0.349481
