# Supplementary material for: Large-scale investigation for antimicrobial activity reveals newly-identified defensive species across the healthy skin microbiome
Source: Nat Commun. 2026 May 25;17:6806. doi: 10.1038/s41467-026-73524-z (PMC13385363; doi:10.1038/s41467-026-73524-z)
Supplement: Supplementary file 8 — Supplementary Dataset 6 [file 41467_2026_73524_MOESM8_ESM.xlsx]

## Sheet: Supplementary Dataset 6
Supplementary Dataset 6: Inhibition profiles of skin isolates against C. auris
Strain_Barcode	Strain_ID	Host_ID	Taxonomic_ID	C. auris inhibition score rep 1	C. auris inhibition score rep 2	C. auris inhibition score rep 3
LK130	p3-SID80	p3-HID22	Helcobacillus massiliensis	3	3	3
LK135	p3-SID81	p3-HID22	Brevibacterium luteolum	3	3	3
LK220	p3-SID207	p3-HID9	Dermabacter	3	3	3
LK231	p3-SID224	p3-HID25	Micrococcus	3	3	3
LK239	p3-SID235	p3-HID22	Helcobacillus	3	3	3
LK240	p3-SID236	p3-HID22	Brachybacterium	3	3	3
LK257	p3-SID255	p3-HID23	Staphylococcus	3	3	3
LK308	p3-SID320	p3-HID6	Staphylococcus	3	3	3
LK319	p3-SID336	p3-HID7	Microbacterium	3	3	3
LK321	p3-SID338	p3-HID7	Microbacterium	3	3	3
LK411	p3-SID870	p3-HID150	Corynebacterium	3	3	3
LK488	p3-SID752	p3-HID112	Corynebacterium	3	3	3
LK1118	p3-SID1632	p3-HID235	Microbacterium	3	3	3
LK1128	p3-SID1508	p3-HID220	Dermacoccus	3	3	3
LK320	p3-SID337	p3-HID7	Microbacterium	2	2	2
LK369	p3-SID131	p3-HID25	Microbacterium	2	2	2
LK421	p3-SID743	p3-HID113	Sphingobacterium	2	2	2
LK489	p3-SID760	p3-HID127	Staphylococcus	2	2	2
LK570	p3-SID696	p3-HID123	Raoultella	2	2	2
LK593	p3-SID786	p3-HID158	Staphylococcus	2	2	2
LK619	p3-SID664	p3-HID139	Klebsiella	2	2	2
LK670	p3-SID703	p3-HID123	Klebsiella	2	2	2
LK978	p3-SID1381	p3-HID223	Brevibacterium	2	2	2
LK1091	p3-SID1516	p3-HID223	Escherichia/Shigella	2	1	2
LK1094	p3-SID1519	p3-HID223	Brevibacterium	2	2	2
LK1096	p3-SID1612	p3-HID232	Staphylococcus	2	2	2
LK1110	p3-SID1594	p3-HID234	Staphylococcus	2	2	2
LK1157	p3-SID1649	p3-HID217	Escherichia/Shigella	2	2	2
LK1198	p3-SID1674	p3-HID216	Escherichia/Shigella	2	2	2
LK1232	p3-SID1807	p3-HID217	Escherichia/Shigella	2	2	2
LK114	p3-SID59	p3-HID18	Micrococcus	1	1	1
LK221	p3-SID208	p3-HID13	Kocuria	1	1	1
LK242	p3-SID239	p3-HID22	Micrococcus	1	1	1
LK255	p3-SID253	p3-HID23	Micrococcus	1	1	1
LK291	p3-SID292	p3-HID12	Kocuria	1	1	1
LK298	p3-SID302	p3-HID12	Micrococcus	1	1	1
LK368	p3-SID116	p3-HID6	Serratia	1	1	1
LK442	p3-SID701	p3-HID123	Klebsiella	1	1	1
LK485	p3-SID741	p3-HID113	Staphylococcus	1	1	1
LK500	p3-SID599	p3-HID138	Enterobacter	1	1	1
LK501	p3-SID600	p3-HID138	Enterobacter	1	1	1
LK518	p3-SID767	p3-HID158	Nesterenkonia	1	1	1
LK525	p3-SID597	p3-HID138	Enterobacter	1	1	1
LK704	p3-SID761	p3-HID115	Citrobacter	1	1	1
LK1027	p3-SID1340	p3-HID223	Brevibacterium	1	1	1
LK166	p3-SID125	p3-HID4	Micrococcus	0	0	0
LK225	p3-SID213	p3-HID15	Micrococcus	0	0	0
LK249	p3-SID247	p3-HID22	Brevibacterium	0	0	0
LK300	p3-SID304	p3-HID12	Brevibacterium	0	0	0
LK301	p3-SID305	p3-HID12	Brevibacterium	0	0	0
LK306	p3-SID312	p3-HID1	Micrococcus	0	0	0
LK312	p3-SID325	p3-HID7	Micrococcus	0	0	0
LK325	p3-SID345	p3-HID20	Micrococcus	0	0	0
LK356	p3-SID92	p3-HID3	Micrococcus	0	0	0
LK357	p3-SID47	p3-HID2	Brevibacterium	0	0	0
LK400	p3-SID891	p3-HID152	Cellulosimicrobium	0	0	0
LK409	p3-SID868	p3-HID151	Micrococcus	0	0	0
LK410	p3-SID869	p3-HID150	Micrococcus	0	0	0
LK412	p3-SID861	p3-HID127	Micrococcus	0	0	0
LK419	p3-SID631	p3-HID132	Micrococcus	0	0	0
LK439	p3-SID800	p3-HID154	Dietzia	0	0	0
LK441	p3-SID810	p3-HID157	Micrococcus	0	0	0
LK443	p3-SID750	p3-HID111	Micrococcus	0	0	0
LK455	p3-SID723	p3-HID114	Micrococcus	0	0	0
LK478	p3-SID866	p3-HID151	Kocuria	0	0	0
LK538	p3-SID813	p3-HID157	Bacillus	0	0	0
LK572	p3-SID917	p3-HID148	Kocuria	0	0	0
LK604	p3-SID875	p3-HID136	Micrococcus	0	0	0
LK668	p3-SID809	p3-HID154	Lysinibacillus	0	1	0
LK679	p3-SID812	p3-HID157	Janibacter	0	0	0
LK698	p3-SID882	p3-HID125	Kocuria	0	0	0
LK705	p3-SID783	p3-HID158	Lysinibacillus	0	0	0
LK719	p3-SID588	p3-HID135	Lysinibacillus	0	0	0
LK934	p3-SID1135	p3-HID185	Kocuria	0	0	0
LK960	p3-SID1433	p3-HID219	Kocuria	0	0	0
LK1000	p3-SID1428	p3-HID214	Kocuria	0	0	0
LK1055	p3-SID1414	p3-HID207	Kocuria	0	0	0
LK1060	p3-SID1341	p3-HID223	Kocuria	0	0	0
LK1086	p3-SID1566	p3-HID220	Kocuria	0	0	0
LK1112	p3-SID1597	p3-HID231	Kocuria	0	0	0
LK1120	p3-SID1455	p3-HID204	Kocuria	0	0	0
LK1244	p3-SID1678	p3-HID216	Kocuria	0	0	0
LK1282	p3-SID1811	p3-HID217	Kocuria	0	0	0
LK1363	p3-SID1059	p3-HID199	Brevibacterium	0	0	0
