# Supplementary material for: Large-scale investigation for antimicrobial activity reveals newly-identified defensive species across the healthy skin microbiome
Source: Nat Commun. 2026 May 25;17:6806. doi: 10.1038/s41467-026-73524-z (PMC13385363; doi:10.1038/s41467-026-73524-z)
Supplement: Supplementary file 9 — Supplementary Dataset 7 [file 41467_2026_73524_MOESM9_ESM.xlsx]

## Sheet: Supplementary Dataset 7
Supplementary Dataset 7: Overview of BGCs identified by antiSMASH
Sample	Dataset	BGC	At least one BGC on contig edge	BGC length (bp)	antiSMASH Simplified BGC Class	antiSMASH BGC Classes - Full	GCF IDs	Genus GTDB Info (R202 for LK; R88 for SMGC)	Species GTDB Info (R202 for LK; R88 for SMGC)
SMGC_72	SMGC	SMGC_72.c00020_NODE_20...region001	FALSE	66570	transAT-PKS	transAT-PKS	160	Brevibacillus_B	Brevibacillus_B laterosporus
NA	MIBiG	BGC0000172	NA	NA	NA	NA	160	NA	NA
SMGC_118	SMGC	SMGC_118.c00033_NODE_11...region001	TRUE	34291	NRPS	NRPS	268	Pseudomonas	Pseudomonas aeruginosa
NA	MIBiG	BGC0000287	NA	NA	NA	NA	268	NA	NA
SMGC_134	SMGC	SMGC_134.c00004_NODE_12...region001	FALSE	15076	siderophore	siderophore	276	Acinetobacter	Acinetobacter ursingii
SMGC_53	SMGC	SMGC_53.c00057_NODE_92...region001	TRUE	11533	siderophore	siderophore	276	Acinetobacter	Acinetobacter johnsonii
NA	MIBiG	BGC0000295	NA	NA	NA	NA	276	NA	NA
SMGC_457	SMGC	SMGC_457.c00006_NODE_8_...region001	FALSE	65432	NRPS	NRPS	355	Bacillus	Bacillus paralicheniformis
NA	MIBiG	BGC0000381	NA	NA	NA	NA	355	NA	NA
NA	MIBiG	BGC0000508	NA	NA	NA	NA	479	NA	NA
NA	MIBiG	BGC0000514	NA	NA	NA	NA	479	NA	NA
SMGC_31	SMGC	SMGC_31.c00022_NODE_46...region001	TRUE	13413	lanthipeptide-class-i	lanthipeptide-class-i	479	Peptoniphilus_A	Peptoniphilus_A rhinitidis
SMGC_241	SMGC	SMGC_241.c00002_gnlNIS...region001	TRUE	20660	multi-type	RiPP-like; lanthipeptide-class-i	479	Staphylococcus	Staphylococcus epidermidis
NA	MIBiG	BGC0000539	NA	NA	NA	NA	503	NA	NA
SMGC_236	SMGC	SMGC_236.c00018_NODE_18...region001	TRUE	18882	lanthipeptide-class-ii	lanthipeptide-class-ii	503	Staphylococcus	Staphylococcus caprae
SMGC_245	SMGC	SMGC_245.c00016_NODE_16...region001	TRUE	9503	lanthipeptide-class-ii	lanthipeptide-class-ii	503	Staphylococcus	Staphylococcus lugdunensis
SMGC_37	SMGC	SMGC_37.c00037_NODE_12...region001	TRUE	16181	terpene	terpene	598	Paracoccus	Paracoccus sp000967825
NA	MIBiG	BGC0000630	NA	NA	NA	NA	598	NA	NA
NA	MIBiG	BGC0000635	NA	NA	NA	NA	598	NA	NA
SMGC_610	SMGC	SMGC_610.c00059_NODE_14...region001	TRUE	11599	terpene	terpene	600	Corynebacterium	Corynebacterium glutamicum
NA	MIBiG	BGC0000637	NA	NA	NA	NA	600	NA	NA
LK949	LK	LK949_80.region001	TRUE	15369	terpene	terpene	607	Dietzia	Dietzia maris
LK951	LK	LK951_14.region001	TRUE	15325	terpene	terpene	607	Dietzia	Dietzia cercidiphylli
SMGC_315	SMGC	SMGC_315.c00002_NODE_2_...region001	FALSE	20876	terpene	terpene	607	Dietzia	NA
NA	MIBiG	BGC0000644	NA	NA	NA	NA	607	NA	NA
SMGC_118	SMGC	SMGC_118.c00045_NODE_29...region001	TRUE	5679	phenazine	phenazine	880	Pseudomonas	Pseudomonas aeruginosa
NA	MIBiG	BGC0000936	NA	NA	NA	NA	880	NA	NA
NA	MIBiG	BGC0000940	NA	NA	NA	NA	885	NA	NA
NA	MIBiG	BGC0000941	NA	NA	NA	NA	885	NA	NA
NA	MIBiG	BGC0001453	NA	NA	NA	NA	885	NA	NA
NA	MIBiG	BGC0002305	NA	NA	NA	NA	885	NA	NA
LK524	LK	LK524_18.region001	FALSE	16489	siderophore	siderophore	887	Staphylococcus	Staphylococcus aureus
LK729	LK	LK729_10.region001	FALSE	16489	siderophore	siderophore	887	Staphylococcus	Staphylococcus aureus
SMGC_235	SMGC	SMGC_235.c00001_NODE_1_...region002	FALSE	16501	siderophore	siderophore	887	Staphylococcus	Staphylococcus argenteus
SMGC_354	SMGC	SMGC_354.c00001_NODE_1_...region002	FALSE	16489	siderophore	siderophore	887	Staphylococcus	Staphylococcus aureus
SMGC_600	SMGC	SMGC_600.c00168_NODE_15...region001	TRUE	9054	siderophore	siderophore	887	Streptococcus	Streptococcus dysgalactiae
NA	MIBiG	BGC0000943	NA	NA	NA	NA	887	NA	NA
LK945	LK	LK945_11.region001	TRUE	37670	NRPS	NRPS	1231	Micromonospora	Micromonospora chalcea
NA	MIBiG	BGC0001327	NA	NA	NA	NA	1231	NA	NA
NA	MIBiG	BGC0001328	NA	NA	NA	NA	1231	NA	NA
SMGC_506	SMGC	SMGC_506.c00002_NODE_18...region001	FALSE	14725	siderophore	siderophore	1301	Xanthomonas	Xanthomonas campestris
NA	MIBiG	BGC0001408	NA	NA	NA	NA	1301	NA	NA
LK945	LK	LK945_225.region001	TRUE	6761	siderophore	siderophore	1369	Micromonospora	Micromonospora chalcea
NA	MIBiG	BGC0001478	NA	NA	NA	NA	1369	NA	NA
NA	MIBiG	BGC0001532	NA	NA	NA	NA	1420	NA	NA
SMGC_72	SMGC	SMGC_72.c00002_NODE_2_...region001	TRUE	88637	multi-type	NRPS; NRPS-like; lanthipeptide-class-i	1420	Brevibacillus_B	Brevibacillus_B laterosporus
SMGC_504	SMGC	SMGC_504.c00021_NODE_83...region001	TRUE	34832	NRPS	NRPS	1460	Blautia_A	Blautia_A wexlerae
NA	MIBiG	BGC0001575	NA	NA	NA	NA	1460	NA	NA
NA	MIBiG	BGC0001618	NA	NA	NA	NA	1500	NA	NA
SMGC_354	SMGC	SMGC_354.c00002_NODE_2_...region001	TRUE	21407	lanthipeptide-class-i	lanthipeptide-class-i	1500	Staphylococcus	Staphylococcus aureus
SMGC_267	SMGC	SMGC_267.c00107_NODE_32...region001	TRUE	16736	NRPS	NRPS	1519	Klebsiella_A	Klebsiella_A grimontii
NA	MIBiG	BGC0000446	NA	NA	NA	NA	1519	NA	NA
NA	MIBiG	BGC0001637	NA	NA	NA	NA	1519	NA	NA
SMGC_118	SMGC	SMGC_118.c00012_NODE_20...region001	FALSE	47059	NRPS	NRPS	1864	Pseudomonas	Pseudomonas aeruginosa
NA	MIBiG	BGC0002037	NA	NA	NA	NA	1864	NA	NA
SMGC_21	SMGC	SMGC_21.c00075_NODE_56...region001	TRUE	13579	siderophore	siderophore	2255	Acinetobacter	Acinetobacter baumannii
SMGC_54	SMGC	SMGC_54.c00088_NODE_11...region001	TRUE	13594	siderophore	siderophore	2255	Acinetobacter	NA
NA	MIBiG	BGC0002471	NA	NA	NA	NA	2255	NA	NA
SMGC_366	SMGC	SMGC_366.c00020_NODE_81...region001	TRUE	24624	NRPS	NRPS	2447	Rothia	Rothia sp001808955
SMGC_490	SMGC	SMGC_490.c00031_NODE_40...region001	TRUE	11371	NRPS	NRPS	2447	Rothia	Rothia dentocariosa
SMGC_539	SMGC	SMGC_539.c00025_NODE_30...region001	TRUE	26606	NRPS	NRPS	2447	Rothia	Rothia mucilaginosa
NA	MIBiG	BGC0002685	NA	NA	NA	NA	2447	NA	NA
SMGC_457	SMGC	SMGC_457.c00001_NODE_2_...region001	FALSE	47158	NRPS	NRPS	2457	Bacillus	Bacillus paralicheniformis
SMGC_67	SMGC	SMGC_67.ctg7180000001355.region001	TRUE	14468	NRPS	NRPS	2457	Bacillus_A	Bacillus_A thuringiensis_S
LK464	LK	LK464_16.region001	TRUE	46957	NRPS	NRPS	2457	Peribacillus	Peribacillus frigoritolerans
NA	MIBiG	BGC0000309	NA	NA	NA	NA	2457	NA	NA
NA	MIBiG	BGC0000401	NA	NA	NA	NA	2457	NA	NA
NA	MIBiG	BGC0001185	NA	NA	NA	NA	2457	NA	NA
NA	MIBiG	BGC0002695	NA	NA	NA	NA	2457	NA	NA
LK1015	LK	LK1015_2.region002	FALSE	41173	T3PKS	T3PKS	2527	Staphylococcus	Staphylococcus urealyticus
LK489	LK	LK489_4.region001	FALSE	41170	T3PKS	T3PKS	2527	Staphylococcus	Staphylococcus saprophyticus
SMGC_237	SMGC	SMGC_237.c00005_NODE_5_...region001	FALSE	41173	T3PKS	T3PKS	2527	Staphylococcus	Staphylococcus cohnii
SMGC_242	SMGC	SMGC_242.c00006_NODE_6_...region001	TRUE	31707	T3PKS	T3PKS	2527	Staphylococcus	NA
SMGC_612	SMGC	SMGC_612.c00108_NODE_24...region001	TRUE	8152	T3PKS	T3PKS	2527	Staphylococcus	Staphylococcus xylosus
SMGC_618	SMGC	SMGC_618.c00002_NODE_14...region001	FALSE	41170	T3PKS	T3PKS	2527	Staphylococcus	Staphylococcus succinus
LK1015	LK	LK1015_2.region003	FALSE	20882	terpene	terpene	2528	Staphylococcus	Staphylococcus urealyticus
LK1015	LK	LK1015_9.region001	TRUE	18465	lanthipeptide-class-iii	lanthipeptide-class-iii	2530	Staphylococcus	Staphylococcus urealyticus
LK1021	LK	LK1021_6.region001	FALSE	26834	betalactone	betalactone	2547	Kocuria	Kocuria rhizophila
LK1250	LK	LK1250_8.region001	FALSE	26817	betalactone	betalactone	2547	Kocuria	Kocuria marina
LK478	LK	LK478_1.region001	FALSE	26825	betalactone	betalactone	2547	Kocuria	Kocuria marina_A
LK572	LK	LK572_5.region001	FALSE	26990	betalactone	betalactone	2547	Kocuria	Kocuria carniphila
LK698	LK	LK698_3.region001	TRUE	16285	betalactone	betalactone	2547	Kocuria	Kocuria marina
LK934	LK	LK934_12.region001	FALSE	26834	betalactone	betalactone	2547	Kocuria	Kocuria rhizophila
SMGC_3	SMGC	SMGC_3.c00054_NODE_17...region001	TRUE	15359	betalactone	betalactone	2547	Kocuria	Kocuria salsicia
SMGC_63	SMGC	SMGC_63.c00014_NODE_32...region001	TRUE	25348	betalactone	betalactone	2547	Kocuria	Kocuria sp002295155
SMGC_96	SMGC	SMGC_96.c00020_NODE_20...region001	FALSE	26816	betalactone	betalactone	2547	Kocuria	Kocuria indica
LK1021	LK	LK1021_9.region001	TRUE	30115	T3PKS	T3PKS	2548	Kocuria	Kocuria rhizophila
LK1055	LK	LK1055_14.region001	TRUE	31943	T3PKS	T3PKS	2548	Kocuria	Kocuria rhizophila
LK934	LK	LK934_18.region001	TRUE	31944	T3PKS	T3PKS	2548	Kocuria	Kocuria rhizophila
SMGC_3	SMGC	SMGC_3.c00006_NODE_14...region001	FALSE	41206	T3PKS	T3PKS	2548	Kocuria	Kocuria salsicia
SMGC_97	SMGC	SMGC_97.c00034_NODE_34...region001	TRUE	22257	T3PKS	T3PKS	2548	Kocuria	Kocuria rhizophila_B
LK1024	LK	LK1024_35.region001	TRUE	18919	terpene	terpene	2556	Brachybacterium	Brachybacterium muris
LK1045	LK	LK1045_8.region001	FALSE	20780	terpene	terpene	2556	Brachybacterium	Brachybacterium muris
LK1085	LK	LK1085_13.region001	FALSE	20939	terpene	terpene	2556	Brachybacterium	NA
LK1302	LK	LK1302_18.region001	FALSE	20924	terpene	terpene	2556	Brachybacterium	Brachybacterium muris
LK1350	LK	LK1350_39.region001	FALSE	20924	terpene	terpene	2556	Brachybacterium	Brachybacterium muris
LK1352	LK	LK1352_12.region001	FALSE	20939	terpene	terpene	2556	Brachybacterium	NA
LK1404	LK	LK1404_9.region001	FALSE	20924	terpene	terpene	2556	Brachybacterium	Brachybacterium muris
LK630	LK	LK630_30.region001	FALSE	20924	terpene	terpene	2556	Brachybacterium	Brachybacterium muris
SMGC_326	SMGC	SMGC_326.c00034_NODE_90...region001	TRUE	18437	terpene	terpene	2556	Brachybacterium	NA
LK1022	LK	LK1022_8.region001	TRUE	19556	betalactone	betalactone	2557	Micrococcus	Micrococcus luteus
LK1026	LK	LK1026_12.region001	TRUE	19548	betalactone	betalactone	2557	Micrococcus	Micrococcus luteus
LK1056	LK	LK1056_9.region001	TRUE	21972	betalactone	betalactone	2557	Micrococcus	Micrococcus luteus
LK1073	LK	LK1073_11.region001	TRUE	19555	betalactone	betalactone	2557	Micrococcus	Micrococcus luteus
LK1091	LK	LK1091_7.region001	TRUE	19589	betalactone	betalactone	2557	Micrococcus	Micrococcus luteus
LK1335	LK	LK1335_6.region001	TRUE	21930	betalactone	betalactone	2557	Micrococcus	Micrococcus luteus
LK1379	LK	LK1379_11.region001	TRUE	19608	betalactone	betalactone	2557	Micrococcus	Micrococcus luteus
LK443	LK	LK443_57.region001	TRUE	16546	betalactone	betalactone	2557	Micrococcus	Micrococcus luteus
LK697	LK	LK697_5.region001	TRUE	14690	betalactone	betalactone	2557	Micrococcus	Micrococcus luteus
LK941	LK	LK941_4.region001	FALSE	26989	betalactone	betalactone	2557	Micrococcus	Micrococcus luteus
SMGC_317	SMGC	SMGC_317.c00013_NODE_18...region001	TRUE	15547	betalactone	betalactone	2557	Micrococcus	NA
SMGC_475	SMGC	SMGC_475.c00064_NODE_19...region001	TRUE	12081	betalactone	betalactone	2557	Micrococcus	NA
LK1002	LK	LK1002_56.region001	FALSE	10372	ectoine	ectoine	2558	Micrococcus	Micrococcus luteus
LK1008	LK	LK1008_15.region001	FALSE	10372	ectoine	ectoine	2558	Micrococcus	Micrococcus luteus
LK1009	LK	LK1009_27.region001	FALSE	10672	ectoine	ectoine	2558	Micrococcus	Micrococcus luteus
LK1012	LK	LK1012_72.region001	TRUE	9833	ectoine	ectoine	2558	Micrococcus	Micrococcus luteus
LK1018	LK	LK1018_20.region001	FALSE	10672	ectoine	ectoine	2558	Micrococcus	Micrococcus luteus
LK1019	LK	LK1019_76.region001	TRUE	9521	ectoine	ectoine	2558	Micrococcus	Micrococcus luteus
LK1022	LK	LK1022_13.region001	FALSE	10672	ectoine	ectoine	2558	Micrococcus	Micrococcus luteus
LK1026	LK	LK1026_22.region001	FALSE	10372	ectoine	ectoine	2558	Micrococcus	Micrococcus luteus
LK1036	LK	LK1036_80.region001	TRUE	9565	ectoine	ectoine	2558	Micrococcus	Micrococcus luteus
LK1049	LK	LK1049_15.region001	FALSE	10372	ectoine	ectoine	2558	Micrococcus	Micrococcus luteus
LK1053	LK	LK1053_22.region001	FALSE	10672	ectoine	ectoine	2558	Micrococcus	Micrococcus luteus
LK1056	LK	LK1056_11.region001	FALSE	10372	ectoine	ectoine	2558	Micrococcus	Micrococcus luteus
LK1072	LK	LK1072_20.region001	FALSE	10372	ectoine	ectoine	2558	Micrococcus	Micrococcus luteus
LK1073	LK	LK1073_26.region001	FALSE	10372	ectoine	ectoine	2558	Micrococcus	Micrococcus luteus
LK1090	LK	LK1090_43.region001	FALSE	10372	ectoine	ectoine	2558	Micrococcus	Micrococcus luteus
LK1091	LK	LK1091_24.region001	FALSE	10372	ectoine	ectoine	2558	Micrococcus	Micrococcus luteus
LK1099	LK	LK1099_93.region001	TRUE	7201	ectoine	ectoine	2558	Micrococcus	Micrococcus luteus
LK1106	LK	LK1106_9.region001	FALSE	10372	ectoine	ectoine	2558	Micrococcus	Micrococcus luteus
LK1113	LK	LK1113_20.region001	FALSE	10372	ectoine	ectoine	2558	Micrococcus	Micrococcus luteus
LK1117	LK	LK1117_8.region001	FALSE	10372	ectoine	ectoine	2558	Micrococcus	Micrococcus luteus
LK1145	LK	LK1145_17.region001	FALSE	10372	ectoine	ectoine	2558	Micrococcus	Micrococcus luteus
LK1147	LK	LK1147_53.region001	FALSE	10414	ectoine	ectoine	2558	Micrococcus	Micrococcus luteus
LK1173	LK	LK1173_38.region001	FALSE	10540	ectoine	ectoine	2558	Micrococcus	Micrococcus luteus
LK1207	LK	LK1207_13.region001	FALSE	10372	ectoine	ectoine	2558	Micrococcus	Micrococcus luteus
LK1208	LK	LK1208_40.region001	FALSE	10372	ectoine	ectoine	2558	Micrococcus	Micrococcus luteus
LK1224	LK	LK1224_57.region001	TRUE	9731	ectoine	ectoine	2558	Micrococcus	Micrococcus luteus
LK1231	LK	LK1231_12.region001	FALSE	10372	ectoine	ectoine	2558	Micrococcus	Micrococcus luteus
LK1274	LK	LK1274_17.region001	FALSE	10372	ectoine	ectoine	2558	Micrococcus	Micrococcus luteus
LK1275	LK	LK1275_4.region001	FALSE	10372	ectoine	ectoine	2558	Micrococcus	Micrococcus luteus
LK1306	LK	LK1306_16.region001	FALSE	10672	ectoine	ectoine	2558	Micrococcus	Micrococcus luteus
LK1330	LK	LK1330_75.region001	TRUE	6247	ectoine	ectoine	2558	Micrococcus	Micrococcus luteus
LK1334	LK	LK1334_17.region001	FALSE	10372	ectoine	ectoine	2558	Micrococcus	Micrococcus luteus
LK1335	LK	LK1335_11.region001	FALSE	10372	ectoine	ectoine	2558	Micrococcus	Micrococcus luteus
LK1379	LK	LK1379_47.region001	FALSE	10372	ectoine	ectoine	2558	Micrococcus	Micrococcus luteus
LK1380	LK	LK1380_30.region001	FALSE	10672	ectoine	ectoine	2558	Micrococcus	Micrococcus luteus
LK1382	LK	LK1382_7.region001	FALSE	10372	ectoine	ectoine	2558	Micrococcus	Micrococcus luteus
LK1383	LK	LK1383_22.region001	FALSE	10672	ectoine	ectoine	2558	Micrococcus	Micrococcus luteus
LK1384	LK	LK1384_48.region001	FALSE	10372	ectoine	ectoine	2558	Micrococcus	Micrococcus luteus
LK1390	LK	LK1390_8.region001	FALSE	10372	ectoine	ectoine	2558	Micrococcus	Micrococcus luteus
LK1393	LK	LK1393_22.region001	FALSE	10672	ectoine	ectoine	2558	Micrococcus	Micrococcus luteus
LK402	LK	LK402_26.region001	FALSE	10372	ectoine	ectoine	2558	Micrococcus	Micrococcus luteus
LK408	LK	LK408_21.region001	FALSE	10372	ectoine	ectoine	2558	Micrococcus	Micrococcus luteus
LK409	LK	LK409_21.region001	FALSE	10372	ectoine	ectoine	2558	Micrococcus	Micrococcus luteus
LK419	LK	LK419_13.region001	FALSE	10372	ectoine	ectoine	2558	Micrococcus	Micrococcus luteus
LK426	LK	LK426_32.region001	FALSE	10372	ectoine	ectoine	2558	Micrococcus	Micrococcus luteus
LK430	LK	LK430_14.region001	FALSE	10372	ectoine	ectoine	2558	Micrococcus	Micrococcus luteus
LK441	LK	LK441_7.region001	FALSE	10372	ectoine	ectoine	2558	Micrococcus	Micrococcus luteus
LK443	LK	LK443_51.region001	FALSE	10372	ectoine	ectoine	2558	Micrococcus	Micrococcus luteus
LK455	LK	LK455_7.region001	FALSE	10372	ectoine	ectoine	2558	Micrococcus	Micrococcus luteus
LK467	LK	LK467_8.region001	FALSE	10372	ectoine	ectoine	2558	Micrococcus	Micrococcus luteus
LK508	LK	LK508_29.region001	FALSE	10414	ectoine	ectoine	2558	Micrococcus	Micrococcus luteus
LK542	LK	LK542_16.region001	FALSE	10372	ectoine	ectoine	2558	Micrococcus	Micrococcus luteus
LK553	LK	LK553_55.region001	FALSE	10372	ectoine	ectoine	2558	Micrococcus	Micrococcus luteus
LK569	LK	LK569_71.region001	TRUE	9379	ectoine	ectoine	2558	Micrococcus	Micrococcus luteus
LK661	LK	LK661_46.region001	FALSE	10372	ectoine	ectoine	2558	Micrococcus	Micrococcus luteus
LK697	LK	LK697_6.region001	FALSE	10372	ectoine	ectoine	2558	Micrococcus	Micrococcus luteus
LK705	LK	LK705_24.region001	FALSE	10672	ectoine	ectoine	2558	Micrococcus	Micrococcus luteus
LK719	LK	LK719_26.region001	FALSE	10372	ectoine	ectoine	2558	Micrococcus	Micrococcus luteus
LK792	LK	LK792_51.region001	FALSE	10372	ectoine	ectoine	2558	Micrococcus	Micrococcus luteus
LK941	LK	LK941_27.region001	FALSE	10672	ectoine	ectoine	2558	Micrococcus	Micrococcus luteus
SMGC_159	SMGC	SMGC_159.c00055_NODE_36...region001	TRUE	8551	ectoine	ectoine	2558	Micrococcus	Micrococcus luteus_A
SMGC_221	SMGC	SMGC_221.c00031_NODE_73...region001	TRUE	5582	ectoine	ectoine	2558	Micrococcus	Micrococcus luteus
LK1027	LK	LK1027_100.region001	TRUE	13023	NRPS-like	NRPS-like	2564	Brevibacterium	Brevibacterium casei
LK1027	LK	LK1027_119.region001	TRUE	6791	multi-type	LAP; RRE-containing	2565	Brevibacterium	Brevibacterium casei
LK1027	LK	LK1027_19.region001	FALSE	10375	ectoine	ectoine	2566	Brevibacterium	Brevibacterium casei
LK904	LK	LK904_6.region001	FALSE	10375	ectoine	ectoine	2566	Brevibacterium	Brevibacterium casei
SMGC_329	SMGC	SMGC_329.c00006_NODE_20...region001	TRUE	8197	ectoine	ectoine	2566	Brevibacterium	NA
LK1034	LK	LK1034_1.region001	FALSE	17353	siderophore	siderophore	2581	Paenibacillus_A	Paenibacillus_A sp000159955
LK1034	LK	LK1034_4.region001	FALSE	21929	terpene	terpene	2582	Paenibacillus_A	Paenibacillus_A sp000159955
LK1054	LK	LK1054_10.region001	FALSE	54937	NRPS	NRPS	2616	Gordonia	Gordonia sp002009645
SMGC_60	SMGC	SMGC_60.c00007_NODE_80...region001	TRUE	37438	NRPS	NRPS	2616	Gordonia	Gordonia sp002009645
LK1054	LK	LK1054_103.region001	TRUE	18296	NRPS	NRPS	2618	Gordonia	Gordonia sp002009645
LK1054	LK	LK1054_109.region001	TRUE	16002	NRPS	NRPS	2619	Gordonia	Gordonia sp002009645
LK1054	LK	LK1054_11.region001	TRUE	27791	NRPS	NRPS	2620	Gordonia	Gordonia sp002009645
LK1054	LK	LK1054_137.region001	TRUE	9794	RiPP-like	RiPP-like	2622	Gordonia	Gordonia sp002009645
SMGC_189	SMGC	SMGC_189.c00182_NODE_34...region001	TRUE	5577	RiPP-like	RiPP-like	2622	Gordonia	Gordonia jacobaea
SMGC_195	SMGC	SMGC_195.c00043_NODE_92...region001	TRUE	5904	RiPP-like	RiPP-like	2622	Gordonia	Gordonia paraffinivorans
SMGC_402	SMGC	SMGC_402.c00007_NODE_36...region002	FALSE	10801	RiPP-like	RiPP-like	2622	Gordonia	Gordonia otitidis
SMGC_487	SMGC	SMGC_487.c00069_NODE_14...region001	FALSE	10912	RiPP-like	RiPP-like	2622	Gordonia	Gordonia bronchialis
SMGC_60	SMGC	SMGC_60.c00114_NODE_70...region001	FALSE	10810	RiPP-like	RiPP-like	2622	Gordonia	Gordonia sp002009645
LK1054	LK	LK1054_184.region001	TRUE	2954	NAPAA	NAPAA	2624	Gordonia	Gordonia sp002009645
LK1054	LK	LK1054_53.region001	TRUE	34485	multi-type	NRPS; betalactone	2628	Gordonia	Gordonia sp002009645
LK1054	LK	LK1054_62.region001	TRUE	23219	arylpolyene	arylpolyene	2630	Gordonia	Gordonia sp002009645
LK1054	LK	LK1054_85.region001	TRUE	22703	NRPS	NRPS	2633	Gordonia	Gordonia sp002009645
LK1054	LK	LK1054_98.region001	TRUE	19424	NRPS	NRPS	2634	Gordonia	Gordonia sp002009645
LK1091	LK	LK1091_30.region001	TRUE	12147	linaridin	linaridin	2672	Micrococcus	Micrococcus luteus
LK1091	LK	LK1091_5.region001	TRUE	6125	siderophore	siderophore	2675	Micrococcus	Micrococcus luteus
LK1006	LK	LK1006_4.region001	FALSE	12571	siderophore	siderophore	2678	Dietzia	Dietzia cinnamea
LK1031	LK	LK1031_54.region001	FALSE	12580	siderophore	siderophore	2678	Dietzia	Dietzia cinnamea
LK1046	LK	LK1046_21.region001	TRUE	11813	siderophore	siderophore	2678	Dietzia	Dietzia cinnamea
LK1092	LK	LK1092_16.region001	TRUE	8881	siderophore	siderophore	2678	Dietzia	Dietzia cinnamea
LK1277	LK	LK1277_106.region001	TRUE	8081	siderophore	siderophore	2678	Dietzia	Dietzia cinnamea
LK1278	LK	LK1278_6.region001	TRUE	8792	siderophore	siderophore	2678	Dietzia	Dietzia cinnamea
LK439	LK	LK439_84.region001	TRUE	8825	siderophore	siderophore	2678	Dietzia	Dietzia cinnamea
LK639	LK	LK639_1.region001	FALSE	12571	siderophore	siderophore	2678	Dietzia	Dietzia cinnamea
LK949	LK	LK949_24.region001	TRUE	8965	siderophore	siderophore	2678	Dietzia	Dietzia maris
LK951	LK	LK951_87.region001	TRUE	11900	siderophore	siderophore	2678	Dietzia	Dietzia cercidiphylli
LK984	LK	LK984_36.region001	TRUE	9385	siderophore	siderophore	2678	Dietzia	Dietzia cinnamea
SMGC_315	SMGC	SMGC_315.c00063_NODE_24...region001	TRUE	9515	siderophore	siderophore	2678	Dietzia	NA
LK975	LK	LK975_6.region001	FALSE	18716	multi-type	ectoine; siderophore	2681	Dietzia	Dietzia cinnamea
LK1006	LK	LK1006_15.region001	FALSE	10423	ectoine	ectoine	2681	Dietzia	Dietzia cinnamea
LK1046	LK	LK1046_48.region001	TRUE	5544	ectoine	ectoine	2681	Dietzia	Dietzia cinnamea
LK1092	LK	LK1092_48.region001	TRUE	9163	ectoine	ectoine	2681	Dietzia	Dietzia cinnamea
LK1277	LK	LK1277_76.region001	TRUE	9655	ectoine	ectoine	2681	Dietzia	Dietzia cinnamea
LK1278	LK	LK1278_12.region001	FALSE	10423	ectoine	ectoine	2681	Dietzia	Dietzia cinnamea
LK439	LK	LK439_18.region001	TRUE	8897	ectoine	ectoine	2681	Dietzia	Dietzia cinnamea
LK639	LK	LK639_2.region001	FALSE	10423	ectoine	ectoine	2681	Dietzia	Dietzia cinnamea
LK951	LK	LK951_9.region001	FALSE	10423	ectoine	ectoine	2681	Dietzia	Dietzia cercidiphylli
SMGC_186	SMGC	SMGC_186.c00030_NODE_11...region001	TRUE	8302	ectoine	ectoine	2681	Dietzia	Dietzia maris
SMGC_315	SMGC	SMGC_315.c00060_NODE_23...region001	TRUE	9423	ectoine	ectoine	2681	Dietzia	NA
LK1093	LK	LK1093_14.region001	FALSE	11893	siderophore	siderophore	2686	Kocuria	Kocuria palustris
LK1237	LK	LK1237_12.region001	FALSE	11827	siderophore	siderophore	2686	Kocuria	Kocuria marina
LK1246	LK	LK1246_21.region001	FALSE	11893	siderophore	siderophore	2686	Kocuria	Kocuria palustris
LK478	LK	LK478_22.region001	FALSE	11827	siderophore	siderophore	2686	Kocuria	Kocuria marina_A
LK698	LK	LK698_26.region001	FALSE	11827	siderophore	siderophore	2686	Kocuria	Kocuria marina
LK960	LK	LK960_29.region001	FALSE	11893	siderophore	siderophore	2686	Kocuria	NA
SMGC_66	SMGC	SMGC_66.c00026_NODE_50...region001	TRUE	10221	siderophore	siderophore	2686	Kocuria	Kocuria palustris
SMGC_96	SMGC	SMGC_96.c00015_NODE_15...region001	FALSE	11827	siderophore	siderophore	2686	Kocuria	Kocuria indica
SMGC_289	SMGC	SMGC_289.c00001_NODE_1_...region003	FALSE	26348	thiopeptide	thiopeptide	2687	Erwinia	NA
LK1098	LK	LK1098_1.region001	FALSE	26163	thiopeptide	thiopeptide	2687	Morganella	Morganella morganii
SMGC_227	SMGC	SMGC_227.c00001_NODE_1_...region003	FALSE	26242	thiopeptide	thiopeptide	2687	Pantoea	Pantoea sp002389975
SMGC_230	SMGC	SMGC_230.c00001_NODE_1_...region001	FALSE	26234	thiopeptide	thiopeptide	2687	Pantoea	Pantoea sp002920175
SMGC_41	SMGC	SMGC_41.c00001_NODE_6_...region001	FALSE	26451	thiopeptide	thiopeptide	2687	Serratia	Serratia marcescens_I
LK1098	LK	LK1098_4.region001	FALSE	11212	RiPP-like	RiPP-like	2688	Morganella	Morganella morganii
LK1098	LK	LK1098_4.region002	FALSE	25444	betalactone	betalactone	2689	Morganella	Morganella morganii
LK1099	LK	LK1099_100.region001	TRUE	7902	linaridin	linaridin	2690	Micrococcus	Micrococcus luteus
LK1112	LK	LK1112_10.region002	FALSE	10810	RiPP-like	RiPP-like	2704	Rothia	Rothia massiliensis
SMGC_369	SMGC	SMGC_369.c00043_NODE_23...region001	FALSE	10810	RiPP-like	RiPP-like	2704	Rothia	Rothia xyli
LK1112	LK	LK1112_9.region001	FALSE	12352	siderophore	siderophore	2705	Rothia	Rothia massiliensis
SMGC_369	SMGC	SMGC_369.c00005_NODE_17...region001	FALSE	12352	siderophore	siderophore	2705	Rothia	Rothia xyli
LK1118	LK	LK1118_10.region001	FALSE	21260	RRE-containing	RRE-containing	2722	Microbacterium	Microbacterium paraoxydans
LK1118	LK	LK1118_87.region001	TRUE	15013	T3PKS	T3PKS	2725	Microbacterium	Microbacterium paraoxydans
LK1128	LK	LK1128_16.region001	FALSE	20468	terpene	terpene	2726	Dermacoccus	Dermacoccus nishinomiyaensis
LK1128	LK	LK1128_72.region001	TRUE	8927	RiPP-like	RiPP-like	2728	Dermacoccus	Dermacoccus nishinomiyaensis
SMGC_545	SMGC	SMGC_545.c00025_NODE_45...region001	FALSE	10864	RiPP-like	RiPP-like	2728	Dermacoccus	Dermacoccus nishinomiyaensis
LK1134	LK	LK1134_11.region001	FALSE	12469	siderophore	siderophore	2729	Corynebacterium	Corynebacterium kefirresidentii
SMGC_343	SMGC	SMGC_343.c00003_NODE_5_...region001	FALSE	12469	siderophore	siderophore	2729	Corynebacterium	Corynebacterium kefirresidentii
LK1134	LK	LK1134_5.region001	FALSE	21095	terpene	terpene	2730	Corynebacterium	Corynebacterium kefirresidentii
SMGC_343	SMGC	SMGC_343.c00004_NODE_10...region001	FALSE	21095	terpene	terpene	2730	Corynebacterium	Corynebacterium kefirresidentii
LK1136	LK	LK1136_11.region001	FALSE	21335	sactipeptide	sactipeptide	2734	Staphylococcus	Staphylococcus epidermidis
LK1137	LK	LK1137_29.region001	TRUE	7775	RiPP-like	RiPP-like	2742	Staphylococcus	Staphylococcus epidermidis
LK1172	LK	LK1172_1.region001	FALSE	26777	lanthipeptide-class-ii	lanthipeptide-class-ii	2755	Oceanobacillus	Oceanobacillus kimchii
LK1172	LK	LK1172_2.region001	FALSE	41092	T3PKS	T3PKS	2756	Oceanobacillus	Oceanobacillus kimchii
LK1172	LK	LK1172_2.region002	FALSE	47110	NRPS	NRPS	2757	Oceanobacillus	Oceanobacillus kimchii
LK1172	LK	LK1172_4.region001	FALSE	12157	RiPP-like	RiPP-like	2758	Oceanobacillus	Oceanobacillus kimchii
LK1172	LK	LK1172_4.region002	FALSE	10387	ectoine	ectoine	2759	Oceanobacillus	Oceanobacillus kimchii
LK1172	LK	LK1172_4.region003	FALSE	20822	terpene	terpene	2760	Oceanobacillus	Oceanobacillus kimchii
LK1172	LK	LK1172_5.region001	TRUE	26399	T3PKS	T3PKS	2761	Oceanobacillus	Oceanobacillus kimchii
LK1176	LK	LK1176_13.region001	FALSE	10375	ectoine	ectoine	2769	Citricoccus	Citricoccus terreus
SMGC_257	SMGC	SMGC_257.c00009_NODE_48...region001	TRUE	9377	ectoine	ectoine	2769	Micrococcus	Micrococcus terreus
LK1176	LK	LK1176_18.region001	TRUE	27341	NAPAA	NAPAA	2771	Citricoccus	Citricoccus terreus
SMGC_257	SMGC	SMGC_257.c00022_NODE_11...region001	TRUE	25124	NAPAA	NAPAA	2771	Micrococcus	Micrococcus terreus
LK1176	LK	LK1176_4.region001	FALSE	41197	T3PKS	T3PKS	2773	Citricoccus	Citricoccus terreus
LK1188	LK	LK1188_1.region001	FALSE	21988	terpene	terpene	2774	Aestuariimicrobium	NA
NA	MIBiG	BGC0000972	NA	NA	NA	NA	2776	NA	NA
NA	MIBiG	BGC0001055	NA	NA	NA	NA	2776	NA	NA
SMGC_335	SMGC	SMGC_335.c00015_NODE_18...region001	TRUE	64472	multi-type	NRPS; T1PKS	2776	Citrobacter_B	Citrobacter_B koseri
LK1198	LK	LK1198_3.region001	TRUE	121084	multi-type	NRPS; T1PKS	2776	Escherichia	Escherichia coli
LK570	LK	LK570_10.region001	TRUE	43754	multi-type	NRPS; T1PKS	2776	Raoultella	Raoultella ornithinolytica
LK1198	LK	LK1198_4.region002	FALSE	43882	NRPS	NRPS	2778	Escherichia	Escherichia coli
SMGC_340	SMGC	SMGC_340.c00003_NODE_3_...region001	FALSE	43882	NRPS	NRPS	2778	Escherichia	Escherichia coli
LK1204	LK	LK1204_1.region001	FALSE	41161	T3PKS	T3PKS	2779	Granulicatella	Granulicatella adiacens
LK1012	LK	LK1012_54.region001	TRUE	14249	RRE-containing	RRE-containing	2782	Micrococcus	Micrococcus luteus
LK1207	LK	LK1207_52.region001	TRUE	12530	RRE-containing	RRE-containing	2782	Micrococcus	Micrococcus luteus
LK1274	LK	LK1274_59.region001	TRUE	11321	RRE-containing	RRE-containing	2782	Micrococcus	Micrococcus luteus
LK1383	LK	LK1383_6.region001	TRUE	10690	RRE-containing	RRE-containing	2782	Micrococcus	Micrococcus luteus
LK1384	LK	LK1384_7.region001	TRUE	12076	RRE-containing	RRE-containing	2782	Micrococcus	Micrococcus luteus
LK408	LK	LK408_3.region001	TRUE	18469	RRE-containing	RRE-containing	2782	Micrococcus	Micrococcus luteus
LK697	LK	LK697_26.region001	TRUE	12035	RRE-containing	RRE-containing	2782	Micrococcus	Micrococcus luteus
SMGC_159	SMGC	SMGC_159.c00065_NODE_51...region001	TRUE	12158	RRE-containing	RRE-containing	2782	Micrococcus	Micrococcus luteus_A
SMGC_327	SMGC	SMGC_327.c00120_NODE_12...region001	TRUE	4327	RRE-containing	RRE-containing	2782	Micrococcus	NA
LK1176	LK	LK1176_15.region001	FALSE	26906	betalactone	betalactone	2802	Citricoccus	Citricoccus terreus
LK1002	LK	LK1002_77.region001	TRUE	10247	betalactone	betalactone	2802	Micrococcus	Micrococcus luteus
LK1009	LK	LK1009_9.region001	TRUE	17059	betalactone	betalactone	2802	Micrococcus	Micrococcus luteus
LK1012	LK	LK1012_7.region001	TRUE	19587	betalactone	betalactone	2802	Micrococcus	Micrococcus luteus
LK1018	LK	LK1018_48.region001	TRUE	16475	betalactone	betalactone	2802	Micrococcus	Micrococcus luteus
LK1019	LK	LK1019_4.region001	TRUE	19539	betalactone	betalactone	2802	Micrococcus	Micrococcus luteus
LK1036	LK	LK1036_6.region001	TRUE	19597	betalactone	betalactone	2802	Micrococcus	Micrococcus luteus
LK1049	LK	LK1049_6.region001	TRUE	19545	betalactone	betalactone	2802	Micrococcus	Micrococcus luteus
LK1053	LK	LK1053_60.region001	TRUE	16576	betalactone	betalactone	2802	Micrococcus	Micrococcus luteus
LK1090	LK	LK1090_50.region001	TRUE	16530	betalactone	betalactone	2802	Micrococcus	Micrococcus luteus
LK1099	LK	LK1099_47.region001	TRUE	18192	betalactone	betalactone	2802	Micrococcus	Micrococcus luteus
LK1106	LK	LK1106_28.region001	TRUE	23803	betalactone	betalactone	2802	Micrococcus	Micrococcus luteus
LK1113	LK	LK1113_4.region001	TRUE	19548	betalactone	betalactone	2802	Micrococcus	Micrococcus luteus
LK1117	LK	LK1117_9.region001	TRUE	17176	betalactone	betalactone	2802	Micrococcus	Micrococcus luteus
LK1145	LK	LK1145_6.region001	TRUE	23752	betalactone	betalactone	2802	Micrococcus	Micrococcus luteus
LK1147	LK	LK1147_8.region001	TRUE	17071	betalactone	betalactone	2802	Micrococcus	Micrococcus luteus
LK1173	LK	LK1173_8.region001	TRUE	19561	betalactone	betalactone	2802	Micrococcus	Micrococcus luteus
LK1207	LK	LK1207_75.region001	TRUE	12699	betalactone	betalactone	2802	Micrococcus	Micrococcus luteus
LK1208	LK	LK1208_50.region001	TRUE	16546	betalactone	betalactone	2802	Micrococcus	Micrococcus luteus
LK1224	LK	LK1224_60.region001	TRUE	15675	betalactone	betalactone	2802	Micrococcus	Micrococcus luteus
LK1231	LK	LK1231_8.region001	TRUE	17061	betalactone	betalactone	2802	Micrococcus	Micrococcus luteus
LK1274	LK	LK1274_6.region001	TRUE	19647	betalactone	betalactone	2802	Micrococcus	Micrococcus luteus
LK1275	LK	LK1275_6.region001	FALSE	26881	betalactone	betalactone	2802	Micrococcus	Micrococcus luteus
LK1306	LK	LK1306_54.region001	TRUE	16659	betalactone	betalactone	2802	Micrococcus	Micrococcus luteus
LK1330	LK	LK1330_4.region001	TRUE	19728	betalactone	betalactone	2802	Micrococcus	Micrococcus luteus
LK1334	LK	LK1334_6.region001	TRUE	19609	betalactone	betalactone	2802	Micrococcus	Micrococcus luteus
LK1380	LK	LK1380_57.region001	TRUE	16498	betalactone	betalactone	2802	Micrococcus	Micrococcus luteus
LK1382	LK	LK1382_13.region001	TRUE	19553	betalactone	betalactone	2802	Micrococcus	Micrococcus luteus
LK1383	LK	LK1383_9.region001	TRUE	17057	betalactone	betalactone	2802	Micrococcus	Micrococcus luteus
LK1384	LK	LK1384_4.region001	TRUE	19567	betalactone	betalactone	2802	Micrococcus	Micrococcus luteus
LK1390	LK	LK1390_51.region001	TRUE	15702	betalactone	betalactone	2802	Micrococcus	Micrococcus luteus
LK1393	LK	LK1393_53.region001	TRUE	16556	betalactone	betalactone	2802	Micrococcus	Micrococcus luteus
LK402	LK	LK402_10.region001	TRUE	19542	betalactone	betalactone	2802	Micrococcus	Micrococcus luteus
LK408	LK	LK408_7.region001	FALSE	26962	betalactone	betalactone	2802	Micrococcus	Micrococcus luteus
LK409	LK	LK409_65.region001	TRUE	14717	betalactone	betalactone	2802	Micrococcus	Micrococcus luteus
LK419	LK	LK419_63.region001	TRUE	12851	betalactone	betalactone	2802	Micrococcus	Micrococcus luteus
LK426	LK	LK426_13.region001	TRUE	19577	betalactone	betalactone	2802	Micrococcus	Micrococcus luteus
LK430	LK	LK430_55.region001	TRUE	16510	betalactone	betalactone	2802	Micrococcus	Micrococcus luteus
LK441	LK	LK441_6.region001	TRUE	19570	betalactone	betalactone	2802	Micrococcus	Micrococcus luteus
LK455	LK	LK455_60.region001	TRUE	16559	betalactone	betalactone	2802	Micrococcus	Micrococcus luteus
LK467	LK	LK467_6.region001	TRUE	17059	betalactone	betalactone	2802	Micrococcus	Micrococcus luteus
LK508	LK	LK508_9.region001	TRUE	19576	betalactone	betalactone	2802	Micrococcus	Micrococcus luteus
LK542	LK	LK542_48.region001	TRUE	16509	betalactone	betalactone	2802	Micrococcus	Micrococcus luteus
LK553	LK	LK553_62.region001	TRUE	15176	betalactone	betalactone	2802	Micrococcus	Micrococcus luteus
LK569	LK	LK569_7.region001	TRUE	19572	betalactone	betalactone	2802	Micrococcus	Micrococcus luteus
LK705	LK	LK705_6.region001	TRUE	19562	betalactone	betalactone	2802	Micrococcus	Micrococcus luteus
LK719	LK	LK719_11.region001	TRUE	19574	betalactone	betalactone	2802	Micrococcus	Micrococcus luteus
SMGC_101	SMGC	SMGC_101.c00006_NODE_6_...region001	TRUE	24377	betalactone	betalactone	2802	Micrococcus	NA
SMGC_159	SMGC	SMGC_159.c00007_NODE_68...region001	TRUE	17386	betalactone	betalactone	2802	Micrococcus	Micrococcus luteus_A
SMGC_221	SMGC	SMGC_221.c00015_NODE_37...region001	TRUE	17097	betalactone	betalactone	2802	Micrococcus	Micrococcus luteus
SMGC_257	SMGC	SMGC_257.c00003_NODE_15...region001	FALSE	26906	betalactone	betalactone	2802	Micrococcus	Micrococcus terreus
SMGC_469	SMGC	SMGC_469.c00006_NODE_25...region001	TRUE	21046	betalactone	betalactone	2802	Micrococcus	NA
LK1237	LK	LK1237_15.region001	FALSE	11251	RiPP-like	RiPP-like	2805	Kocuria	Kocuria marina
LK1030	LK	LK1030_4.region001	FALSE	33777	NAPAA	NAPAA	2811	Corynebacterium	Corynebacterium sanguinis
LK1041	LK	LK1041_4.region001	FALSE	33777	NAPAA	NAPAA	2811	Corynebacterium	Corynebacterium sanguinis
LK1239	LK	LK1239_7.region001	TRUE	27654	NAPAA	NAPAA	2811	Corynebacterium	Corynebacterium sanguinis
LK1270	LK	LK1270_7.region001	FALSE	33780	NAPAA	NAPAA	2811	Corynebacterium	Corynebacterium sanguinis
LK1362	LK	LK1362_5.region001	FALSE	33780	NAPAA	NAPAA	2811	Corynebacterium	Corynebacterium sanguinis
LK1366	LK	LK1366_4.region002	FALSE	33780	NAPAA	NAPAA	2811	Corynebacterium	Corynebacterium sanguinis
LK411	LK	LK411_21.region001	TRUE	27737	NAPAA	NAPAA	2811	Corynebacterium	Corynebacterium sanguinis
LK687	LK	LK687_14.region001	FALSE	33777	NAPAA	NAPAA	2811	Corynebacterium	Corynebacterium sanguinis
LK936	LK	LK936_6.region001	FALSE	33780	NAPAA	NAPAA	2811	Corynebacterium	Corynebacterium sanguinis
LK950	LK	LK950_1.region001	FALSE	33780	NAPAA	NAPAA	2811	Corynebacterium	Corynebacterium sanguinis
LK955	LK	LK955_3.region001	FALSE	33780	NAPAA	NAPAA	2811	Corynebacterium	Corynebacterium sanguinis
LK956	LK	LK956_19.region001	FALSE	33780	NAPAA	NAPAA	2811	Corynebacterium	Corynebacterium sanguinis
SMGC_32	SMGC	SMGC_32.c00010_NODE_74...region001	TRUE	25668	NAPAA	NAPAA	2811	Corynebacterium	NA
LK1246	LK	LK1246_2.region001	FALSE	20261	RRE-containing	RRE-containing	2812	Kocuria	Kocuria palustris
LK1250	LK	LK1250_49.region001	FALSE	11251	RiPP-like	RiPP-like	2818	Kocuria	Kocuria marina
LK1250	LK	LK1250_89.region001	TRUE	6871	lanthipeptide-class-ii	lanthipeptide-class-ii	2821	Kocuria	Kocuria marina
LK1255	LK	LK1255_4.region001	FALSE	47167	NRPS	NRPS	2826	Staphylococcus	Staphylococcus capitis
SMGC_20	SMGC	SMGC_20.c00006_NODE_19...region001	FALSE	47167	NRPS	NRPS	2826	Staphylococcus	Staphylococcus capitis
LK1279	LK	LK1279_26.region001	TRUE	26706	NAPAA	NAPAA	2864	Pseudoclavibacter	Pseudoclavibacter alba
SMGC_40	SMGC	SMGC_40.c00001_NODE_7_...region002	FALSE	33888	NAPAA	NAPAA	2864	Pseudoclavibacter	Pseudoclavibacter alba
LK1279	LK	LK1279_49.region001	FALSE	10330	RiPP-like	RiPP-like	2865	Pseudoclavibacter	Pseudoclavibacter alba
SMGC_40	SMGC	SMGC_40.c00001_NODE_7_...region001	FALSE	10330	RiPP-like	RiPP-like	2865	Pseudoclavibacter	Pseudoclavibacter alba
LK1027	LK	LK1027_38.region001	TRUE	9644	siderophore	siderophore	2870	Brevibacterium	Brevibacterium casei
LK1301	LK	LK1301_117.region001	TRUE	7033	siderophore	siderophore	2870	Brevibacterium	Brevibacterium casei
LK1363	LK	LK1363_99.region001	TRUE	7177	siderophore	siderophore	2870	Brevibacterium	Brevibacterium casei
LK904	LK	LK904_123.region001	TRUE	7092	siderophore	siderophore	2870	Brevibacterium	Brevibacterium casei
LK1301	LK	LK1301_5.region001	FALSE	45043	NRPS	NRPS	2873	Brevibacterium	Brevibacterium casei
LK1024	LK	LK1024_11.region001	FALSE	20804	multi-type	bottromycin; ectoine	2876	Brachybacterium	Brachybacterium muris
LK1085	LK	LK1085_42.region001	TRUE	15684	multi-type	bottromycin; ectoine	2876	Brachybacterium	NA
LK1352	LK	LK1352_43.region001	TRUE	15740	multi-type	bottromycin; ectoine	2876	Brachybacterium	NA
LK630	LK	LK630_50.region001	TRUE	19406	multi-type	bottromycin; ectoine	2876	Brachybacterium	Brachybacterium muris
SMGC_326	SMGC	SMGC_326.c00007_NODE_16...region001	FALSE	20804	multi-type	bottromycin; ectoine	2876	Brachybacterium	NA
LK1045	LK	LK1045_40.region001	FALSE	10378	ectoine	ectoine	2876	Brachybacterium	Brachybacterium muris
LK1302	LK	LK1302_49.region001	FALSE	10378	ectoine	ectoine	2876	Brachybacterium	Brachybacterium muris
LK1350	LK	LK1350_43.region001	FALSE	10378	ectoine	ectoine	2876	Brachybacterium	Brachybacterium muris
LK1404	LK	LK1404_22.region001	FALSE	10378	ectoine	ectoine	2876	Brachybacterium	Brachybacterium muris
LK1311	LK	LK1311_14.region001	TRUE	12956	RRE-containing	RRE-containing	2883	Microbacterium	Microbacterium enclense_A
LK1311	LK	LK1311_72.region001	TRUE	12630	terpene	terpene	2887	Microbacterium	Microbacterium enclense_A
SMGC_223	SMGC	SMGC_223.c00001_NODE_1_...region001	FALSE	20870	terpene	terpene	2887	Microbacterium	NA
SMGC_268	SMGC	SMGC_268.c00005_NODE_5_...region001	TRUE	10918	terpene	terpene	2887	Microbacterium	NA
SMGC_564	SMGC	SMGC_564.c00125_NODE_12...region001	TRUE	4662	terpene	terpene	2887	Microbacterium	NA
LK1337	LK	LK1337_11.region001	TRUE	32068	tropodithietic-acid	tropodithietic-acid	2905	Brevibacterium	NA
LK1337	LK	LK1337_17.region001	TRUE	29165	NAPAA	NAPAA	2906	Brevibacterium	NA
SMGC_439	SMGC	SMGC_439.c00003_NODE_28...region001	TRUE	29762	NAPAA	NAPAA	2906	Brevibacterium	Brevibacterium luteolum
LK1337	LK	LK1337_37.region001	TRUE	12264	terpene	terpene	2907	Brevibacterium	NA
SMGC_439	SMGC	SMGC_439.c00012_NODE_38...region001	FALSE	20906	terpene	terpene	2907	Brevibacterium	Brevibacterium luteolum
LK1030	LK	LK1030_9.region001	FALSE	10375	ectoine	ectoine	2910	Corynebacterium	Corynebacterium sanguinis
LK1041	LK	LK1041_3.region001	FALSE	10375	ectoine	ectoine	2910	Corynebacterium	Corynebacterium sanguinis
LK1059	LK	LK1059_30.region001	TRUE	8339	ectoine	ectoine	2910	Corynebacterium	Corynebacterium sanguinis
LK1239	LK	LK1239_22.region001	FALSE	10351	ectoine	ectoine	2910	Corynebacterium	Corynebacterium sanguinis
LK1270	LK	LK1270_14.region001	FALSE	10375	ectoine	ectoine	2910	Corynebacterium	Corynebacterium sanguinis
LK1346	LK	LK1346_6.region001	FALSE	10375	ectoine	ectoine	2910	Corynebacterium	Corynebacterium sanguinis
LK1362	LK	LK1362_4.region001	FALSE	10375	ectoine	ectoine	2910	Corynebacterium	Corynebacterium sanguinis
LK1366	LK	LK1366_10.region001	FALSE	10375	ectoine	ectoine	2910	Corynebacterium	Corynebacterium sanguinis
LK411	LK	LK411_25.region001	FALSE	10312	ectoine	ectoine	2910	Corynebacterium	Corynebacterium sanguinis
LK519	LK	LK519_26.region001	FALSE	10312	ectoine	ectoine	2910	Corynebacterium	Corynebacterium sanguinis
LK672	LK	LK672_4.region001	FALSE	10375	ectoine	ectoine	2910	Corynebacterium	Corynebacterium sanguinis
LK687	LK	LK687_28.region001	FALSE	10291	ectoine	ectoine	2910	Corynebacterium	Corynebacterium sanguinis
LK871	LK	LK871_7.region001	FALSE	10375	ectoine	ectoine	2910	Corynebacterium	Corynebacterium sanguinis
LK936	LK	LK936_28.region001	FALSE	10375	ectoine	ectoine	2910	Corynebacterium	Corynebacterium sanguinis
LK942	LK	LK942_3.region001	FALSE	10375	ectoine	ectoine	2910	Corynebacterium	Corynebacterium sanguinis
LK950	LK	LK950_5.region001	FALSE	10375	ectoine	ectoine	2910	Corynebacterium	Corynebacterium sanguinis
LK955	LK	LK955_8.region001	FALSE	10375	ectoine	ectoine	2910	Corynebacterium	Corynebacterium sanguinis
LK956	LK	LK956_12.region001	FALSE	10375	ectoine	ectoine	2910	Corynebacterium	Corynebacterium sanguinis
SMGC_256	SMGC	SMGC_256.c00042_NODE_34...region001	TRUE	9114	ectoine	ectoine	2910	Corynebacterium	NA
LK1002	LK	LK1002_17.region001	FALSE	11836	siderophore	siderophore	2936	Micrococcus	Micrococcus luteus
LK1008	LK	LK1008_1.region001	FALSE	11836	siderophore	siderophore	2936	Micrococcus	Micrococcus luteus
LK1012	LK	LK1012_25.region001	FALSE	11836	siderophore	siderophore	2936	Micrococcus	Micrococcus luteus
LK1022	LK	LK1022_16.region001	FALSE	11827	siderophore	siderophore	2936	Micrococcus	Micrococcus luteus
LK1113	LK	LK1113_18.region001	FALSE	11836	siderophore	siderophore	2936	Micrococcus	Micrococcus luteus
LK1117	LK	LK1117_40.region001	FALSE	11836	siderophore	siderophore	2936	Micrococcus	Micrococcus luteus
LK1335	LK	LK1335_7.region001	FALSE	11836	siderophore	siderophore	2936	Micrococcus	Micrococcus luteus
LK1379	LK	LK1379_10.region001	FALSE	11836	siderophore	siderophore	2936	Micrococcus	Micrococcus luteus
LK419	LK	LK419_9.region001	FALSE	11827	siderophore	siderophore	2936	Micrococcus	Micrococcus luteus
LK553	LK	LK553_4.region001	FALSE	11836	siderophore	siderophore	2936	Micrococcus	Micrococcus luteus
LK697	LK	LK697_52.region001	TRUE	11486	siderophore	siderophore	2936	Micrococcus	Micrococcus luteus
LK1002	LK	LK1002_75.region001	TRUE	10853	NAPAA	NAPAA	2938	Micrococcus	Micrococcus luteus
LK1008	LK	LK1008_54.region001	TRUE	15912	NAPAA	NAPAA	2938	Micrococcus	Micrococcus luteus
LK1009	LK	LK1009_37.region001	TRUE	22118	NAPAA	NAPAA	2938	Micrococcus	Micrococcus luteus
LK1012	LK	LK1012_46.region001	TRUE	20659	NAPAA	NAPAA	2938	Micrococcus	Micrococcus luteus
LK1018	LK	LK1018_24.region001	TRUE	29860	NAPAA	NAPAA	2938	Micrococcus	Micrococcus luteus
LK1019	LK	LK1019_29.region001	TRUE	22055	NAPAA	NAPAA	2938	Micrococcus	Micrococcus luteus
LK1022	LK	LK1022_60.region001	TRUE	13054	NAPAA	NAPAA	2938	Micrococcus	Micrococcus luteus
LK1026	LK	LK1026_24.region001	TRUE	31051	NAPAA	NAPAA	2938	Micrococcus	Micrococcus luteus
LK1036	LK	LK1036_35.region001	TRUE	21987	NAPAA	NAPAA	2938	Micrococcus	Micrococcus luteus
LK1049	LK	LK1049_28.region001	TRUE	28852	NAPAA	NAPAA	2938	Micrococcus	Micrococcus luteus
LK1053	LK	LK1053_28.region001	TRUE	29862	NAPAA	NAPAA	2938	Micrococcus	Micrococcus luteus
LK1056	LK	LK1056_27.region001	TRUE	27625	NAPAA	NAPAA	2938	Micrococcus	Micrococcus luteus
LK1072	LK	LK1072_69.region001	TRUE	13075	NAPAA	NAPAA	2938	Micrococcus	Micrococcus luteus
LK1073	LK	LK1073_25.region001	TRUE	28027	NAPAA	NAPAA	2938	Micrococcus	Micrococcus luteus
LK1090	LK	LK1090_22.region001	TRUE	29839	NAPAA	NAPAA	2938	Micrococcus	Micrococcus luteus
LK1091	LK	LK1091_47.region001	TRUE	18591	NAPAA	NAPAA	2938	Micrococcus	Micrococcus luteus
LK1099	LK	LK1099_38.region001	TRUE	20945	NAPAA	NAPAA	2938	Micrococcus	Micrococcus luteus
LK1106	LK	LK1106_24.region001	TRUE	29841	NAPAA	NAPAA	2938	Micrococcus	Micrococcus luteus
LK1113	LK	LK1113_27.region001	TRUE	29844	NAPAA	NAPAA	2938	Micrococcus	Micrococcus luteus
LK1117	LK	LK1117_53.region001	TRUE	15955	NAPAA	NAPAA	2938	Micrococcus	Micrococcus luteus
LK1145	LK	LK1145_24.region001	TRUE	27366	NAPAA	NAPAA	2938	Micrococcus	Micrococcus luteus
LK1147	LK	LK1147_19.region001	TRUE	29855	NAPAA	NAPAA	2938	Micrococcus	Micrococcus luteus
LK1173	LK	LK1173_53.region001	TRUE	15480	NAPAA	NAPAA	2938	Micrococcus	Micrococcus luteus
LK1207	LK	LK1207_59.region001	TRUE	15915	NAPAA	NAPAA	2938	Micrococcus	Micrococcus luteus
LK1208	LK	LK1208_51.region001	TRUE	16004	NAPAA	NAPAA	2938	Micrococcus	Micrococcus luteus
LK1224	LK	LK1224_10.region001	FALSE	34008	NAPAA	NAPAA	2938	Micrococcus	Micrococcus luteus
LK1274	LK	LK1274_39.region001	TRUE	21021	NAPAA	NAPAA	2938	Micrococcus	Micrococcus luteus
LK1275	LK	LK1275_24.region001	TRUE	29850	NAPAA	NAPAA	2938	Micrococcus	Micrococcus luteus
LK1306	LK	LK1306_24.region001	TRUE	30873	NAPAA	NAPAA	2938	Micrococcus	Micrococcus luteus
LK1330	LK	LK1330_78.region001	TRUE	10858	NAPAA	NAPAA	2938	Micrococcus	Micrococcus luteus
LK1334	LK	LK1334_53.region001	TRUE	16085	NAPAA	NAPAA	2938	Micrococcus	Micrococcus luteus
LK1335	LK	LK1335_37.region001	TRUE	22285	NAPAA	NAPAA	2938	Micrococcus	Micrococcus luteus
LK1379	LK	LK1379_26.region001	TRUE	30950	NAPAA	NAPAA	2938	Micrococcus	Micrococcus luteus
LK1380	LK	LK1380_38.region001	TRUE	24991	NAPAA	NAPAA	2938	Micrococcus	Micrococcus luteus
LK1382	LK	LK1382_6.region001	TRUE	33434	NAPAA	NAPAA	2938	Micrococcus	Micrococcus luteus
LK1383	LK	LK1383_45.region001	TRUE	22058	NAPAA	NAPAA	2938	Micrococcus	Micrococcus luteus
LK1384	LK	LK1384_30.region001	TRUE	29856	NAPAA	NAPAA	2938	Micrococcus	Micrococcus luteus
LK1390	LK	LK1390_41.region001	TRUE	20911	NAPAA	NAPAA	2938	Micrococcus	Micrococcus luteus
LK1393	LK	LK1393_29.region001	TRUE	28049	NAPAA	NAPAA	2938	Micrococcus	Micrococcus luteus
LK402	LK	LK402_32.region001	TRUE	29221	NAPAA	NAPAA	2938	Micrococcus	Micrococcus luteus
LK409	LK	LK409_27.region001	TRUE	29806	NAPAA	NAPAA	2938	Micrococcus	Micrococcus luteus
LK419	LK	LK419_2.region001	TRUE	26191	NAPAA	NAPAA	2938	Micrococcus	Micrococcus luteus
LK430	LK	LK430_33.region001	TRUE	26564	NAPAA	NAPAA	2938	Micrococcus	Micrococcus luteus
LK441	LK	LK441_40.region001	TRUE	22125	NAPAA	NAPAA	2938	Micrococcus	Micrococcus luteus
LK443	LK	LK443_56.region001	TRUE	17054	NAPAA	NAPAA	2938	Micrococcus	Micrococcus luteus
LK455	LK	LK455_29.region001	TRUE	28082	NAPAA	NAPAA	2938	Micrococcus	Micrococcus luteus
LK467	LK	LK467_48.region001	TRUE	21985	NAPAA	NAPAA	2938	Micrococcus	Micrococcus luteus
LK508	LK	LK508_34.region001	TRUE	29825	NAPAA	NAPAA	2938	Micrococcus	Micrococcus luteus
LK542	LK	LK542_49.region001	TRUE	15983	NAPAA	NAPAA	2938	Micrococcus	Micrococcus luteus
LK553	LK	LK553_41.region001	TRUE	21990	NAPAA	NAPAA	2938	Micrococcus	Micrococcus luteus
LK569	LK	LK569_56.region001	TRUE	16040	NAPAA	NAPAA	2938	Micrococcus	Micrococcus luteus
LK697	LK	LK697_33.region001	TRUE	20803	NAPAA	NAPAA	2938	Micrococcus	Micrococcus luteus
LK705	LK	LK705_27.region001	TRUE	29808	NAPAA	NAPAA	2938	Micrococcus	Micrococcus luteus
LK719	LK	LK719_3.region001	TRUE	20146	NAPAA	NAPAA	2938	Micrococcus	Micrococcus luteus
LK792	LK	LK792_86.region001	TRUE	10848	NAPAA	NAPAA	2938	Micrococcus	Micrococcus luteus
SMGC_221	SMGC	SMGC_221.c00062_NODE_10...region001	TRUE	9697	NAPAA	NAPAA	2938	Micrococcus	Micrococcus luteus
SMGC_261	SMGC	SMGC_261.c00023_NODE_94...region001	TRUE	21480	NAPAA	NAPAA	2938	Micrococcus	NA
LK1026	LK	LK1026_7.region001	FALSE	20333	RRE-containing	RRE-containing	2939	Micrococcus	Micrococcus luteus
LK1036	LK	LK1036_8.region001	FALSE	20333	RRE-containing	RRE-containing	2939	Micrococcus	Micrococcus luteus
LK1049	LK	LK1049_4.region001	FALSE	20333	RRE-containing	RRE-containing	2939	Micrococcus	Micrococcus luteus
LK1090	LK	LK1090_1.region001	FALSE	20333	RRE-containing	RRE-containing	2939	Micrococcus	Micrococcus luteus
LK1147	LK	LK1147_5.region001	FALSE	20333	RRE-containing	RRE-containing	2939	Micrococcus	Micrococcus luteus
LK1173	LK	LK1173_2.region001	FALSE	20333	RRE-containing	RRE-containing	2939	Micrococcus	Micrococcus luteus
LK1231	LK	LK1231_4.region001	FALSE	20333	RRE-containing	RRE-containing	2939	Micrococcus	Micrococcus luteus
LK1379	LK	LK1379_3.region001	FALSE	20333	RRE-containing	RRE-containing	2939	Micrococcus	Micrococcus luteus
LK1390	LK	LK1390_10.region001	FALSE	20333	RRE-containing	RRE-containing	2939	Micrococcus	Micrococcus luteus
LK409	LK	LK409_2.region001	FALSE	20333	RRE-containing	RRE-containing	2939	Micrococcus	Micrococcus luteus
LK719	LK	LK719_4.region001	FALSE	20333	RRE-containing	RRE-containing	2939	Micrococcus	Micrococcus luteus
LK1176	LK	LK1176_26.region001	FALSE	20936	terpene	terpene	2940	Citricoccus	Citricoccus terreus
LK1008	LK	LK1008_34.region001	TRUE	20852	terpene	terpene	2940	Micrococcus	Micrococcus luteus
LK1009	LK	LK1009_62.region001	TRUE	14136	terpene	terpene	2940	Micrococcus	Micrococcus luteus
LK1012	LK	LK1012_16.region001	TRUE	16685	terpene	terpene	2940	Micrococcus	Micrococcus luteus
LK1018	LK	LK1018_13.region001	FALSE	20897	terpene	terpene	2940	Micrococcus	Micrococcus luteus
LK1019	LK	LK1019_6.region001	FALSE	20897	terpene	terpene	2940	Micrococcus	Micrococcus luteus
LK1022	LK	LK1022_23.region001	FALSE	20897	terpene	terpene	2940	Micrococcus	Micrococcus luteus
LK1026	LK	LK1026_3.region001	TRUE	14650	terpene	terpene	2940	Micrococcus	Micrococcus luteus
LK1036	LK	LK1036_22.region001	FALSE	20897	terpene	terpene	2940	Micrococcus	Micrococcus luteus
LK1049	LK	LK1049_14.region001	TRUE	20833	terpene	terpene	2940	Micrococcus	Micrococcus luteus
LK1053	LK	LK1053_35.region001	FALSE	20897	terpene	terpene	2940	Micrococcus	Micrococcus luteus
LK1056	LK	LK1056_18.region001	TRUE	13767	terpene	terpene	2940	Micrococcus	Micrococcus luteus
LK1072	LK	LK1072_53.region001	TRUE	14526	terpene	terpene	2940	Micrococcus	Micrococcus luteus
LK1073	LK	LK1073_52.region001	TRUE	12433	terpene	terpene	2940	Micrococcus	Micrococcus luteus
LK1090	LK	LK1090_30.region001	TRUE	20824	terpene	terpene	2940	Micrococcus	Micrococcus luteus
LK1091	LK	LK1091_4.region001	FALSE	20897	terpene	terpene	2940	Micrococcus	Micrococcus luteus
LK1099	LK	LK1099_7.region001	FALSE	20897	terpene	terpene	2940	Micrococcus	Micrococcus luteus
LK1113	LK	LK1113_21.region001	TRUE	14190	terpene	terpene	2940	Micrococcus	Micrococcus luteus
LK1117	LK	LK1117_15.region001	TRUE	15261	terpene	terpene	2940	Micrococcus	Micrococcus luteus
LK1145	LK	LK1145_5.region001	TRUE	20847	terpene	terpene	2940	Micrococcus	Micrococcus luteus
LK1147	LK	LK1147_1.region001	TRUE	18205	terpene	terpene	2940	Micrococcus	Micrococcus luteus
LK1173	LK	LK1173_15.region001	TRUE	14826	terpene	terpene	2940	Micrococcus	Micrococcus luteus
LK1207	LK	LK1207_65.region001	TRUE	14168	terpene	terpene	2940	Micrococcus	Micrococcus luteus
LK1208	LK	LK1208_4.region001	FALSE	20897	terpene	terpene	2940	Micrococcus	Micrococcus luteus
LK1224	LK	LK1224_14.region001	FALSE	20897	terpene	terpene	2940	Micrococcus	Micrococcus luteus
LK1231	LK	LK1231_1.region001	FALSE	20897	terpene	terpene	2940	Micrococcus	Micrococcus luteus
LK1274	LK	LK1274_45.region001	TRUE	14825	terpene	terpene	2940	Micrococcus	Micrococcus luteus
LK1275	LK	LK1275_3.region001	FALSE	20897	terpene	terpene	2940	Micrococcus	Micrococcus luteus
LK1306	LK	LK1306_52.region001	TRUE	14136	terpene	terpene	2940	Micrococcus	Micrococcus luteus
LK1334	LK	LK1334_2.region001	FALSE	20897	terpene	terpene	2940	Micrococcus	Micrococcus luteus
LK1379	LK	LK1379_40.region001	TRUE	14130	terpene	terpene	2940	Micrococcus	Micrococcus luteus
LK1382	LK	LK1382_4.region001	FALSE	20897	terpene	terpene	2940	Micrococcus	Micrococcus luteus
LK1383	LK	LK1383_8.region001	FALSE	20897	terpene	terpene	2940	Micrococcus	Micrococcus luteus
LK1390	LK	LK1390_15.region001	TRUE	12748	terpene	terpene	2940	Micrococcus	Micrococcus luteus
LK1393	LK	LK1393_2.region001	FALSE	20897	terpene	terpene	2940	Micrococcus	Micrococcus luteus
LK402	LK	LK402_7.region001	FALSE	20897	terpene	terpene	2940	Micrococcus	Micrococcus luteus
LK408	LK	LK408_15.region001	TRUE	15224	terpene	terpene	2940	Micrococcus	Micrococcus luteus
LK409	LK	LK409_44.region001	TRUE	18188	terpene	terpene	2940	Micrococcus	Micrococcus luteus
LK430	LK	LK430_52.region001	TRUE	12744	terpene	terpene	2940	Micrococcus	Micrococcus luteus
LK441	LK	LK441_22.region001	TRUE	12661	terpene	terpene	2940	Micrococcus	Micrococcus luteus
LK443	LK	LK443_34.region001	FALSE	20897	terpene	terpene	2940	Micrococcus	Micrococcus luteus
LK467	LK	LK467_22.region001	TRUE	14136	terpene	terpene	2940	Micrococcus	Micrococcus luteus
LK508	LK	LK508_19.region001	FALSE	20897	terpene	terpene	2940	Micrococcus	Micrococcus luteus
LK553	LK	LK553_6.region001	FALSE	20897	terpene	terpene	2940	Micrococcus	Micrococcus luteus
LK569	LK	LK569_1.region001	FALSE	20897	terpene	terpene	2940	Micrococcus	Micrococcus luteus
LK661	LK	LK661_47.region001	TRUE	18092	terpene	terpene	2940	Micrococcus	Micrococcus luteus
LK697	LK	LK697_31.region001	TRUE	18115	terpene	terpene	2940	Micrococcus	Micrococcus luteus
LK719	LK	LK719_29.region001	TRUE	14130	terpene	terpene	2940	Micrococcus	Micrococcus luteus
LK792	LK	LK792_62.region001	TRUE	14101	terpene	terpene	2940	Micrococcus	Micrococcus luteus
LK941	LK	LK941_22.region001	TRUE	14358	terpene	terpene	2940	Micrococcus	Micrococcus luteus
SMGC_221	SMGC	SMGC_221.c00052_NODE_97...region001	TRUE	10418	terpene	terpene	2940	Micrococcus	Micrococcus luteus
SMGC_257	SMGC	SMGC_257.c00042_NODE_29...region001	TRUE	10869	terpene	terpene	2940	Micrococcus	Micrococcus terreus
SMGC_475	SMGC	SMGC_475.c00051_NODE_17...region001	TRUE	13135	terpene	terpene	2940	Micrococcus	NA
LK1008	LK	LK1008_40.region001	TRUE	19800	RRE-containing	RRE-containing	2943	Micrococcus	Micrococcus luteus
LK1009	LK	LK1009_8.region001	FALSE	20333	RRE-containing	RRE-containing	2943	Micrococcus	Micrococcus luteus
LK1019	LK	LK1019_3.region001	TRUE	17037	RRE-containing	RRE-containing	2943	Micrococcus	Micrococcus luteus
LK1022	LK	LK1022_1.region001	FALSE	20333	RRE-containing	RRE-containing	2943	Micrococcus	Micrococcus luteus
LK1053	LK	LK1053_3.region001	FALSE	20333	RRE-containing	RRE-containing	2943	Micrococcus	Micrococcus luteus
LK1056	LK	LK1056_15.region001	FALSE	20333	RRE-containing	RRE-containing	2943	Micrococcus	Micrococcus luteus
LK1073	LK	LK1073_23.region001	FALSE	20333	RRE-containing	RRE-containing	2943	Micrococcus	Micrococcus luteus
LK1117	LK	LK1117_41.region001	FALSE	20333	RRE-containing	RRE-containing	2943	Micrococcus	Micrococcus luteus
LK1275	LK	LK1275_37.region001	FALSE	20333	RRE-containing	RRE-containing	2943	Micrococcus	Micrococcus luteus
LK1306	LK	LK1306_1.region001	FALSE	20333	RRE-containing	RRE-containing	2943	Micrococcus	Micrococcus luteus
LK1380	LK	LK1380_3.region001	FALSE	20333	RRE-containing	RRE-containing	2943	Micrococcus	Micrococcus luteus
LK1382	LK	LK1382_2.region001	FALSE	20333	RRE-containing	RRE-containing	2943	Micrococcus	Micrococcus luteus
LK426	LK	LK426_3.region001	FALSE	20333	RRE-containing	RRE-containing	2943	Micrococcus	Micrococcus luteus
LK467	LK	LK467_5.region001	FALSE	20333	RRE-containing	RRE-containing	2943	Micrococcus	Micrococcus luteus
LK553	LK	LK553_16.region001	FALSE	21140	RRE-containing	RRE-containing	2943	Micrococcus	Micrococcus luteus
LK569	LK	LK569_9.region001	FALSE	20333	RRE-containing	RRE-containing	2943	Micrococcus	Micrococcus luteus
LK941	LK	LK941_9.region001	FALSE	20333	RRE-containing	RRE-containing	2943	Micrococcus	Micrococcus luteus
LK1386	LK	LK1386_10.region001	FALSE	12346	siderophore	siderophore	2966	Dermacoccus	Dermacoccus abyssi
LK1386	LK	LK1386_18.region001	TRUE	17652	LAP	LAP	2967	Dermacoccus	Dermacoccus abyssi
LK1386	LK	LK1386_28.region001	FALSE	33915	NAPAA	NAPAA	2968	Dermacoccus	Dermacoccus abyssi
LK1386	LK	LK1386_39.region001	TRUE	7729	ectoine	ectoine	2969	Dermacoccus	Dermacoccus abyssi
LK1386	LK	LK1386_54.region001	TRUE	18316	terpene	terpene	2970	Dermacoccus	Dermacoccus abyssi
SMGC_545	SMGC	SMGC_545.c00003_NODE_55...region001	FALSE	20960	terpene	terpene	2970	Dermacoccus	Dermacoccus nishinomiyaensis
LK1386	LK	LK1386_93.region001	TRUE	8485	RiPP-like	RiPP-like	2971	Dermacoccus	Dermacoccus abyssi
LK1404	LK	LK1404_32.region001	FALSE	10270	RiPP-like	RiPP-like	2984	Brachybacterium	Brachybacterium muris
LK630	LK	LK630_28.region001	FALSE	10252	RiPP-like	RiPP-like	2984	Brachybacterium	Brachybacterium muris
LK405	LK	LK405_1.region001	FALSE	20729	cyclic-lactone-autoinducer	cyclic-lactone-autoinducer	2992	Enterococcus	Enterococcus faecalis
LK405	LK	LK405_2.region001	FALSE	24328	lassopeptide	lassopeptide	2993	Enterococcus	Enterococcus faecalis
LK413	LK	LK413_9.region001	FALSE	20882	terpene	terpene	3013	Staphylococcus	Staphylococcus warneri
LK421	LK	LK421_3.region001	FALSE	20270	RRE-containing	RRE-containing	3023	Sphingobacterium	Sphingobacterium daejeonense
LK421	LK	LK421_5.region001	FALSE	20837	terpene	terpene	3024	Sphingobacterium	Sphingobacterium daejeonense
LK421	LK	LK421_8.region001	FALSE	41887	resorcinol	resorcinol	3025	Sphingobacterium	Sphingobacterium daejeonense
LK1173	LK	LK1173_22.region001	TRUE	13576	lanthipeptide-class-iii	lanthipeptide-class-iii	3031	Micrococcus	Micrococcus luteus
LK1334	LK	LK1334_12.region001	TRUE	13589	lanthipeptide-class-iii	lanthipeptide-class-iii	3031	Micrococcus	Micrococcus luteus
LK426	LK	LK426_42.region001	TRUE	13702	lanthipeptide-class-iii	lanthipeptide-class-iii	3031	Micrococcus	Micrococcus luteus
LK705	LK	LK705_20.region001	TRUE	13601	lanthipeptide-class-iii	lanthipeptide-class-iii	3031	Micrococcus	Micrococcus luteus
LK428	LK	LK428_13.region001	FALSE	24169	lanthipeptide-class-i	lanthipeptide-class-i	3033	Staphylococcus	Staphylococcus hominis
LK417	LK	LK417_2.region001	TRUE	22541	T3PKS	T3PKS	3034	Staphylococcus	Staphylococcus hominis
LK428	LK	LK428_3.region001	FALSE	41173	T3PKS	T3PKS	3034	Staphylococcus	Staphylococcus hominis
SMGC_244	SMGC	SMGC_244.c00002_NODE_2_...region001	FALSE	41173	T3PKS	T3PKS	3034	Staphylococcus	Staphylococcus hominis
SMGC_240	SMGC	SMGC_240.c00001_NODE_1_...region001	FALSE	46541	multi-type	T3PKS; terpene	3034	Staphylococcus	Staphylococcus devriesei_A
SMGC_243	SMGC	SMGC_243.c00004_NODE_4_...region001	TRUE	35576	multi-type	T3PKS; terpene	3034	Staphylococcus	Staphylococcus haemolyticus
SMGC_247	SMGC	SMGC_247.c00003_NODE_3_...region001	FALSE	55839	multi-type	T3PKS; terpene	3034	Staphylococcus	Staphylococcus petrasii
LK417	LK	LK417_2.region002	FALSE	13915	siderophore	siderophore	3035	Staphylococcus	Staphylococcus hominis
LK428	LK	LK428_6.region001	FALSE	13915	siderophore	siderophore	3035	Staphylococcus	Staphylococcus hominis
LK524	LK	LK524_21.region001	FALSE	15016	siderophore	siderophore	3035	Staphylococcus	Staphylococcus aureus
SMGC_20	SMGC	SMGC_20.c00022_NODE_26...region001	TRUE	6984	siderophore	siderophore	3035	Staphylococcus	Staphylococcus capitis
SMGC_240	SMGC	SMGC_240.c00004_NODE_4_...region001	FALSE	14992	siderophore	siderophore	3035	Staphylococcus	Staphylococcus devriesei_A
SMGC_243	SMGC	SMGC_243.c00006_NODE_6_...region001	FALSE	14998	siderophore	siderophore	3035	Staphylococcus	Staphylococcus haemolyticus
SMGC_244	SMGC	SMGC_244.c00002_NODE_2_...region002	FALSE	13915	siderophore	siderophore	3035	Staphylococcus	Staphylococcus hominis
SMGC_247	SMGC	SMGC_247.c00005_NODE_5_...region001	FALSE	14984	siderophore	siderophore	3035	Staphylococcus	Staphylococcus petrasii
SMGC_57	SMGC	SMGC_57.c00003_NODE_5_...region001	FALSE	14998	siderophore	siderophore	3035	Staphylococcus	Staphylococcus auricularis
LK1009	LK	LK1009_36.region001	FALSE	11836	siderophore	siderophore	3057	Micrococcus	Micrococcus luteus
LK1018	LK	LK1018_15.region001	FALSE	11836	siderophore	siderophore	3057	Micrococcus	Micrococcus luteus
LK1019	LK	LK1019_21.region001	FALSE	11836	siderophore	siderophore	3057	Micrococcus	Micrococcus luteus
LK1026	LK	LK1026_30.region001	FALSE	11836	siderophore	siderophore	3057	Micrococcus	Micrococcus luteus
LK1036	LK	LK1036_15.region001	FALSE	11836	siderophore	siderophore	3057	Micrococcus	Micrococcus luteus
LK1049	LK	LK1049_10.region001	FALSE	11836	siderophore	siderophore	3057	Micrococcus	Micrococcus luteus
LK1053	LK	LK1053_13.region001	TRUE	11409	siderophore	siderophore	3057	Micrococcus	Micrococcus luteus
LK1056	LK	LK1056_10.region001	FALSE	11836	siderophore	siderophore	3057	Micrococcus	Micrococcus luteus
LK1072	LK	LK1072_36.region001	FALSE	11827	siderophore	siderophore	3057	Micrococcus	Micrococcus luteus
LK1073	LK	LK1073_6.region001	FALSE	11836	siderophore	siderophore	3057	Micrococcus	Micrococcus luteus
LK1090	LK	LK1090_27.region001	FALSE	11836	siderophore	siderophore	3057	Micrococcus	Micrococcus luteus
LK1099	LK	LK1099_76.region001	TRUE	9564	siderophore	siderophore	3057	Micrococcus	Micrococcus luteus
LK1106	LK	LK1106_20.region001	TRUE	9547	siderophore	siderophore	3057	Micrococcus	Micrococcus luteus
LK1145	LK	LK1145_2.region001	FALSE	11827	siderophore	siderophore	3057	Micrococcus	Micrococcus luteus
LK1147	LK	LK1147_15.region001	FALSE	11827	siderophore	siderophore	3057	Micrococcus	Micrococcus luteus
LK1173	LK	LK1173_10.region001	FALSE	11836	siderophore	siderophore	3057	Micrococcus	Micrococcus luteus
LK1207	LK	LK1207_17.region001	FALSE	11836	siderophore	siderophore	3057	Micrococcus	Micrococcus luteus
LK1224	LK	LK1224_31.region001	FALSE	11836	siderophore	siderophore	3057	Micrococcus	Micrococcus luteus
LK1231	LK	LK1231_26.region001	FALSE	11836	siderophore	siderophore	3057	Micrococcus	Micrococcus luteus
LK1275	LK	LK1275_36.region001	FALSE	11836	siderophore	siderophore	3057	Micrococcus	Micrococcus luteus
LK1306	LK	LK1306_5.region001	FALSE	11827	siderophore	siderophore	3057	Micrococcus	Micrococcus luteus
LK1330	LK	LK1330_8.region001	FALSE	11836	siderophore	siderophore	3057	Micrococcus	Micrococcus luteus
LK1334	LK	LK1334_10.region001	FALSE	11836	siderophore	siderophore	3057	Micrococcus	Micrococcus luteus
LK1380	LK	LK1380_64.region001	TRUE	9545	siderophore	siderophore	3057	Micrococcus	Micrococcus luteus
LK1382	LK	LK1382_15.region001	FALSE	11836	siderophore	siderophore	3057	Micrococcus	Micrococcus luteus
LK1383	LK	LK1383_17.region001	FALSE	11836	siderophore	siderophore	3057	Micrococcus	Micrococcus luteus
LK1384	LK	LK1384_26.region001	FALSE	11836	siderophore	siderophore	3057	Micrococcus	Micrococcus luteus
LK1390	LK	LK1390_16.region001	FALSE	11836	siderophore	siderophore	3057	Micrococcus	Micrococcus luteus
LK1393	LK	LK1393_15.region001	FALSE	11836	siderophore	siderophore	3057	Micrococcus	Micrococcus luteus
LK402	LK	LK402_13.region001	FALSE	11836	siderophore	siderophore	3057	Micrococcus	Micrococcus luteus
LK408	LK	LK408_1.region001	FALSE	11836	siderophore	siderophore	3057	Micrococcus	Micrococcus luteus
LK409	LK	LK409_9.region001	FALSE	11836	siderophore	siderophore	3057	Micrococcus	Micrococcus luteus
LK426	LK	LK426_20.region001	FALSE	11836	siderophore	siderophore	3057	Micrococcus	Micrococcus luteus
LK430	LK	LK430_17.region001	FALSE	11836	siderophore	siderophore	3057	Micrococcus	Micrococcus luteus
LK441	LK	LK441_60.region001	TRUE	9564	siderophore	siderophore	3057	Micrococcus	Micrococcus luteus
LK443	LK	LK443_8.region001	FALSE	11836	siderophore	siderophore	3057	Micrococcus	Micrococcus luteus
LK455	LK	LK455_77.region001	TRUE	9532	siderophore	siderophore	3057	Micrococcus	Micrococcus luteus
LK467	LK	LK467_12.region001	FALSE	11836	siderophore	siderophore	3057	Micrococcus	Micrococcus luteus
LK508	LK	LK508_15.region001	FALSE	11827	siderophore	siderophore	3057	Micrococcus	Micrococcus luteus
LK569	LK	LK569_12.region001	FALSE	11836	siderophore	siderophore	3057	Micrococcus	Micrococcus luteus
LK661	LK	LK661_42.region001	FALSE	11836	siderophore	siderophore	3057	Micrococcus	Micrococcus luteus
LK705	LK	LK705_5.region001	FALSE	11836	siderophore	siderophore	3057	Micrococcus	Micrococcus luteus
LK719	LK	LK719_2.region001	FALSE	11827	siderophore	siderophore	3057	Micrococcus	Micrococcus luteus
LK792	LK	LK792_10.region001	FALSE	11836	siderophore	siderophore	3057	Micrococcus	Micrococcus luteus
LK941	LK	LK941_13.region001	FALSE	11836	siderophore	siderophore	3057	Micrococcus	Micrococcus luteus
LK444	LK	LK444_2.region002	TRUE	36340	NRPS	NRPS	3066	Corynebacterium	Corynebacterium amycolatum_A
SMGC_122	SMGC	SMGC_122.c00008_NODE_44...region001	TRUE	33668	NRPS	NRPS	3066	Corynebacterium	NA
SMGC_87	SMGC	SMGC_87.c00001_NODE_1_...region003	FALSE	50908	NRPS	NRPS	3066	Corynebacterium	Corynebacterium pseudodiphtheriticum
SMGC_89	SMGC	SMGC_89.c00018_NODE_18...region001	TRUE	44555	NRPS	NRPS	3066	Corynebacterium	Corynebacterium striatum
SMGC_301	SMGC	SMGC_301.c00006_NODE_6_...region001	FALSE	62819	multi-type	NRPS; terpene	3066	Corynebacterium	Corynebacterium sp900232865
LK1002	LK	LK1002_9.region001	FALSE	20333	RRE-containing	RRE-containing	3069	Micrococcus	Micrococcus luteus
LK1018	LK	LK1018_1.region001	FALSE	20333	RRE-containing	RRE-containing	3069	Micrococcus	Micrococcus luteus
LK1072	LK	LK1072_9.region001	FALSE	20333	RRE-containing	RRE-containing	3069	Micrococcus	Micrococcus luteus
LK1091	LK	LK1091_13.region001	FALSE	20333	RRE-containing	RRE-containing	3069	Micrococcus	Micrococcus luteus
LK1099	LK	LK1099_8.region001	FALSE	20333	RRE-containing	RRE-containing	3069	Micrococcus	Micrococcus luteus
LK1106	LK	LK1106_2.region001	FALSE	20333	RRE-containing	RRE-containing	3069	Micrococcus	Micrococcus luteus
LK1113	LK	LK1113_2.region001	TRUE	19078	RRE-containing	RRE-containing	3069	Micrococcus	Micrococcus luteus
LK1208	LK	LK1208_7.region001	FALSE	20333	RRE-containing	RRE-containing	3069	Micrococcus	Micrococcus luteus
LK1224	LK	LK1224_4.region001	FALSE	20333	RRE-containing	RRE-containing	3069	Micrococcus	Micrococcus luteus
LK1334	LK	LK1334_21.region001	FALSE	20333	RRE-containing	RRE-containing	3069	Micrococcus	Micrococcus luteus
LK402	LK	LK402_3.region001	FALSE	20351	RRE-containing	RRE-containing	3069	Micrococcus	Micrococcus luteus
LK419	LK	LK419_3.region001	FALSE	20333	RRE-containing	RRE-containing	3069	Micrococcus	Micrococcus luteus
LK441	LK	LK441_3.region001	FALSE	20333	RRE-containing	RRE-containing	3069	Micrococcus	Micrococcus luteus
LK443	LK	LK443_2.region001	FALSE	20333	RRE-containing	RRE-containing	3069	Micrococcus	Micrococcus luteus
LK455	LK	LK455_1.region001	FALSE	20333	RRE-containing	RRE-containing	3069	Micrococcus	Micrococcus luteus
LK508	LK	LK508_7.region001	FALSE	20333	RRE-containing	RRE-containing	3069	Micrococcus	Micrococcus luteus
LK542	LK	LK542_3.region001	FALSE	20333	RRE-containing	RRE-containing	3069	Micrococcus	Micrococcus luteus
LK661	LK	LK661_9.region001	FALSE	20333	RRE-containing	RRE-containing	3069	Micrococcus	Micrococcus luteus
LK705	LK	LK705_2.region001	FALSE	20333	RRE-containing	RRE-containing	3069	Micrococcus	Micrococcus luteus
LK792	LK	LK792_1.region001	FALSE	20333	RRE-containing	RRE-containing	3069	Micrococcus	Micrococcus luteus
SMGC_469	SMGC	SMGC_469.c00012_NODE_44...region001	TRUE	15632	RRE-containing	RRE-containing	3069	Micrococcus	NA
LK1002	LK	LK1002_20.region001	TRUE	15210	terpene	terpene	3070	Micrococcus	Micrococcus luteus
LK1106	LK	LK1106_1.region001	FALSE	20897	terpene	terpene	3070	Micrococcus	Micrococcus luteus
LK1330	LK	LK1330_6.region001	FALSE	20897	terpene	terpene	3070	Micrococcus	Micrococcus luteus
LK1335	LK	LK1335_15.region001	FALSE	20897	terpene	terpene	3070	Micrococcus	Micrococcus luteus
LK1380	LK	LK1380_2.region001	FALSE	20897	terpene	terpene	3070	Micrococcus	Micrococcus luteus
LK1384	LK	LK1384_2.region001	FALSE	20897	terpene	terpene	3070	Micrococcus	Micrococcus luteus
LK419	LK	LK419_30.region001	FALSE	20897	terpene	terpene	3070	Micrococcus	Micrococcus luteus
LK426	LK	LK426_39.region001	TRUE	14830	terpene	terpene	3070	Micrococcus	Micrococcus luteus
LK455	LK	LK455_11.region001	FALSE	20897	terpene	terpene	3070	Micrococcus	Micrococcus luteus
LK705	LK	LK705_3.region001	FALSE	20897	terpene	terpene	3070	Micrococcus	Micrococcus luteus
SMGC_101	SMGC	SMGC_101.c00111_NODE_11...region001	TRUE	7662	terpene	terpene	3070	Micrococcus	NA
SMGC_159	SMGC	SMGC_159.c00048_NODE_31...region001	TRUE	12792	terpene	terpene	3070	Micrococcus	Micrococcus luteus_A
SMGC_509	SMGC	SMGC_509.c00109_NODE_99...region001	TRUE	4830	terpene	terpene	3070	Micrococcus	NA
LK464	LK	LK464_2.region001	FALSE	41089	T3PKS	T3PKS	3076	Peribacillus	Peribacillus frigoritolerans
LK464	LK	LK464_2.region002	FALSE	20819	terpene	terpene	3077	Peribacillus	Peribacillus frigoritolerans
LK464	LK	LK464_35.region001	TRUE	14337	lassopeptide	lassopeptide	3078	Peribacillus	Peribacillus frigoritolerans
LK464	LK	LK464_37.region001	FALSE	24170	betalactone	betalactone	3079	Peribacillus	Peribacillus frigoritolerans
LK464	LK	LK464_39.region001	FALSE	23536	multi-type	LAP; RiPP-like	3080	Peribacillus	Peribacillus frigoritolerans
LK464	LK	LK464_43.region001	TRUE	20626	sactipeptide	sactipeptide	3081	Peribacillus	Peribacillus frigoritolerans
LK464	LK	LK464_5.region001	FALSE	15513	siderophore	siderophore	3082	Peribacillus	Peribacillus frigoritolerans
LK464	LK	LK464_6.region001	TRUE	56882	NRPS	NRPS	3083	Peribacillus	Peribacillus frigoritolerans
LK464	LK	LK464_7.region001	FALSE	21896	terpene	terpene	3084	Peribacillus	Peribacillus frigoritolerans
LK466	LK	LK466_7.region001	TRUE	11056	terpene	terpene	3086	Corynebacterium	Corynebacterium pseudodiphtheriticum
LK561	LK	LK561_23.region001	TRUE	11053	terpene	terpene	3086	Corynebacterium	Corynebacterium propinquum
SMGC_86	SMGC	SMGC_86.c00011_NODE_11...region002	TRUE	11180	terpene	terpene	3086	Corynebacterium	Corynebacterium propinquum
SMGC_87	SMGC	SMGC_87.c00001_NODE_1_...region001	TRUE	11417	terpene	terpene	3086	Corynebacterium	Corynebacterium pseudodiphtheriticum
LK466	LK	LK466_7.region002	FALSE	45013	T1PKS	T1PKS	3087	Corynebacterium	Corynebacterium pseudodiphtheriticum
LK561	LK	LK561_20.region001	FALSE	44917	T1PKS	T1PKS	3087	Corynebacterium	Corynebacterium propinquum
SMGC_86	SMGC	SMGC_86.c00011_NODE_11...region001	TRUE	40500	T1PKS	T1PKS	3087	Corynebacterium	Corynebacterium propinquum
SMGC_87	SMGC	SMGC_87.c00001_NODE_1_...region002	FALSE	45043	T1PKS	T1PKS	3087	Corynebacterium	Corynebacterium pseudodiphtheriticum
LK1116	LK	LK1116_7.region001	FALSE	47164	NRPS	NRPS	3097	Staphylococcus	Staphylococcus epidermidis
LK1136	LK	LK1136_6.region001	FALSE	46939	NRPS	NRPS	3097	Staphylococcus	Staphylococcus epidermidis
LK1137	LK	LK1137_10.region001	FALSE	47164	NRPS	NRPS	3097	Staphylococcus	Staphylococcus epidermidis
LK470	LK	LK470_7.region001	TRUE	43371	NRPS	NRPS	3097	Staphylococcus	Staphylococcus epidermidis
LK523	LK	LK523_3.region001	FALSE	47164	NRPS	NRPS	3097	Staphylococcus	Staphylococcus epidermidis
LK533	LK	LK533_7.region001	FALSE	47164	NRPS	NRPS	3097	Staphylococcus	Staphylococcus epidermidis
SMGC_241	SMGC	SMGC_241.c00001_gnlNIS...region001	FALSE	47164	NRPS	NRPS	3097	Staphylococcus	Staphylococcus epidermidis
LK1237	LK	LK1237_1.region001	FALSE	20900	terpene	terpene	3101	Kocuria	Kocuria marina
LK1250	LK	LK1250_1.region001	FALSE	20900	terpene	terpene	3101	Kocuria	Kocuria marina
LK478	LK	LK478_3.region001	TRUE	15371	terpene	terpene	3101	Kocuria	Kocuria marina_A
LK698	LK	LK698_6.region001	FALSE	20900	terpene	terpene	3101	Kocuria	Kocuria marina
SMGC_3	SMGC	SMGC_3.c00012_NODE_39...region001	FALSE	20981	terpene	terpene	3101	Kocuria	Kocuria salsicia
SMGC_96	SMGC	SMGC_96.c00027_NODE_27...region001	FALSE	20900	terpene	terpene	3101	Kocuria	Kocuria indica
LK1237	LK	LK1237_36.region001	TRUE	29860	T3PKS	T3PKS	3102	Kocuria	Kocuria marina
LK1250	LK	LK1250_31.region001	TRUE	29256	T3PKS	T3PKS	3102	Kocuria	Kocuria marina
LK478	LK	LK478_6.region001	TRUE	32085	T3PKS	T3PKS	3102	Kocuria	Kocuria marina_A
LK698	LK	LK698_13.region001	TRUE	38395	T3PKS	T3PKS	3102	Kocuria	Kocuria marina
SMGC_96	SMGC	SMGC_96.c00017_NODE_17...region001	TRUE	27576	T3PKS	T3PKS	3102	Kocuria	Kocuria indica
LK1021	LK	LK1021_31.region001	FALSE	10801	RiPP-like	RiPP-like	3103	Kocuria	Kocuria rhizophila
LK1055	LK	LK1055_2.region001	FALSE	10801	RiPP-like	RiPP-like	3103	Kocuria	Kocuria rhizophila
LK478	LK	LK478_75.region001	TRUE	6513	RiPP-like	RiPP-like	3103	Kocuria	Kocuria marina_A
LK934	LK	LK934_3.region001	FALSE	10801	RiPP-like	RiPP-like	3103	Kocuria	Kocuria rhizophila
SMGC_3	SMGC	SMGC_3.c00024_NODE_73...region001	TRUE	8709	RiPP-like	RiPP-like	3103	Kocuria	Kocuria salsicia
LK479	LK	LK479_1.region001	FALSE	20141	cyclic-lactone-autoinducer	cyclic-lactone-autoinducer	3104	Paenibacillus	Paenibacillus sp001860525
LK479	LK	LK479_12.region001	FALSE	10393	ectoine	ectoine	3105	Paenibacillus	Paenibacillus sp001860525
LK479	LK	LK479_2.region001	FALSE	41122	resorcinol	resorcinol	3106	Paenibacillus	Paenibacillus sp001860525
LK479	LK	LK479_2.region002	FALSE	22925	LAP	LAP	3107	Paenibacillus	Paenibacillus sp001860525
LK479	LK	LK479_20.region001	TRUE	12125	terpene	terpene	3108	Paenibacillus	Paenibacillus sp001860525
LK479	LK	LK479_34.region001	TRUE	17412	multi-type	RRE-containing; lassopeptide	3109	Paenibacillus	Paenibacillus sp001860525
LK479	LK	LK479_4.region001	FALSE	47233	NRPS	NRPS	3110	Paenibacillus	Paenibacillus sp001860525
LK479	LK	LK479_5.region001	FALSE	20291	RRE-containing	RRE-containing	3111	Paenibacillus	Paenibacillus sp001860525
LK479	LK	LK479_6.region001	FALSE	20240	proteusin	proteusin	3112	Paenibacillus	Paenibacillus sp001860525
LK479	LK	LK479_7.region001	FALSE	41158	T3PKS	T3PKS	3113	Paenibacillus	Paenibacillus sp001860525
LK479	LK	LK479_7.region002	FALSE	43744	NRPS-like	NRPS-like	3114	Paenibacillus	Paenibacillus sp001860525
LK479	LK	LK479_9.region001	FALSE	42160	NRPS	NRPS	3115	Paenibacillus	Paenibacillus sp001860525
LK485	LK	LK485_106.region001	TRUE	1736	NRPS-like	NRPS-like	3116	Sphingobacterium	Sphingobacterium hotanense
LK485	LK	LK485_18.region001	FALSE	20837	terpene	terpene	3117	Sphingobacterium	Sphingobacterium hotanense
LK485	LK	LK485_21.region001	FALSE	46669	arylpolyene	arylpolyene	3118	Sphingobacterium	Sphingobacterium hotanense
LK485	LK	LK485_34.region001	FALSE	23084	RRE-containing	RRE-containing	3119	Sphingobacterium	Sphingobacterium hotanense
LK485	LK	LK485_67.region001	TRUE	19092	NRPS	NRPS	3120	Sphingobacterium	Sphingobacterium hotanense
LK485	LK	LK485_76.region001	TRUE	11284	NRPS	NRPS	3121	Sphingobacterium	Sphingobacterium hotanense
LK494	LK	LK494_1.region001	FALSE	43891	NRPS	NRPS	3128	Citrobacter	Citrobacter freundii
LK518	LK	LK518_13.region001	TRUE	38079	T3PKS	T3PKS	3136	Nesterenkonia	Nesterenkonia massiliensis
LK518	LK	LK518_4.region001	TRUE	19306	terpene	terpene	3137	Nesterenkonia	Nesterenkonia massiliensis
LK518	LK	LK518_61.region001	TRUE	5393	ectoine	ectoine	3138	Nesterenkonia	Nesterenkonia massiliensis
LK524	LK	LK524_39.region001	TRUE	6634	RiPP-like	RiPP-like	3152	Staphylococcus	Staphylococcus aureus
LK524	LK	LK524_6.region001	FALSE	47176	NRPS	NRPS	3153	Staphylococcus	Staphylococcus aureus
LK729	LK	LK729_7.region001	TRUE	36021	NRPS	NRPS	3153	Staphylococcus	Staphylococcus aureus
SMGC_235	SMGC	SMGC_235.c00001_NODE_1_...region003	FALSE	47362	NRPS	NRPS	3153	Staphylococcus	Staphylococcus argenteus
SMGC_354	SMGC	SMGC_354.c00001_NODE_1_...region003	FALSE	47176	NRPS	NRPS	3153	Staphylococcus	Staphylococcus aureus
NA	MIBiG	BGC0000308	NA	NA	NA	NA	3153	NA	NA
LK1116	LK	LK1116_9.region001	FALSE	14993	siderophore	siderophore	3155	Staphylococcus	Staphylococcus epidermidis
LK1136	LK	LK1136_8.region001	FALSE	14993	siderophore	siderophore	3155	Staphylococcus	Staphylococcus epidermidis
LK1137	LK	LK1137_13.region001	FALSE	14993	siderophore	siderophore	3155	Staphylococcus	Staphylococcus epidermidis
LK1255	LK	LK1255_2.region001	FALSE	14980	siderophore	siderophore	3155	Staphylococcus	Staphylococcus capitis
LK470	LK	LK470_14.region001	FALSE	14993	siderophore	siderophore	3155	Staphylococcus	Staphylococcus epidermidis
LK523	LK	LK523_8.region001	FALSE	14993	siderophore	siderophore	3155	Staphylococcus	Staphylococcus epidermidis
LK533	LK	LK533_10.region001	FALSE	14993	siderophore	siderophore	3155	Staphylococcus	Staphylococcus epidermidis
LK729	LK	LK729_17.region001	FALSE	15016	siderophore	siderophore	3155	Staphylococcus	Staphylococcus aureus
SMGC_20	SMGC	SMGC_20.c00024_NODE_28...region001	TRUE	8050	siderophore	siderophore	3155	Staphylococcus	Staphylococcus capitis
SMGC_241	SMGC	SMGC_241.c00001_gnlNIS...region003	FALSE	14993	siderophore	siderophore	3155	Staphylococcus	Staphylococcus epidermidis
SMGC_286	SMGC	SMGC_286.c00025_NODE_46...region001	FALSE	14997	siderophore	siderophore	3155	Staphylococcus	NA
SMGC_354	SMGC	SMGC_354.c00004_NODE_6_...region001	FALSE	15016	siderophore	siderophore	3155	Staphylococcus	Staphylococcus aureus
SMGC_356	SMGC	SMGC_356.c00003_NODE_3_...region001	FALSE	14988	siderophore	siderophore	3155	Staphylococcus	Staphylococcus warneri
LK1116	LK	LK1116_5.region001	TRUE	34447	T3PKS	T3PKS	3156	Staphylococcus	Staphylococcus epidermidis
LK1137	LK	LK1137_20.region001	TRUE	34436	T3PKS	T3PKS	3156	Staphylococcus	Staphylococcus epidermidis
LK470	LK	LK470_15.region001	TRUE	34475	T3PKS	T3PKS	3156	Staphylococcus	Staphylococcus epidermidis
LK523	LK	LK523_12.region001	TRUE	23546	T3PKS	T3PKS	3156	Staphylococcus	Staphylococcus epidermidis
LK533	LK	LK533_3.region001	TRUE	34439	T3PKS	T3PKS	3156	Staphylococcus	Staphylococcus epidermidis
SMGC_241	SMGC	SMGC_241.c00001_gnlNIS...region002	FALSE	41167	T3PKS	T3PKS	3156	Staphylococcus	Staphylococcus epidermidis
SMGC_286	SMGC	SMGC_286.c00049_NODE_86...region001	TRUE	17026	T3PKS	T3PKS	3156	Staphylococcus	NA
LK1136	LK	LK1136_2.region001	TRUE	40213	multi-type	T3PKS; terpene	3156	Staphylococcus	Staphylococcus epidermidis
LK413	LK	LK413_6.region001	FALSE	46918	multi-type	T3PKS; terpene	3156	Staphylococcus	Staphylococcus warneri
SMGC_20	SMGC	SMGC_20.c00002_NODE_3_...region001	FALSE	50341	multi-type	T3PKS; terpene	3156	Staphylococcus	Staphylococcus capitis
SMGC_356	SMGC	SMGC_356.c00003_NODE_3_...region002	FALSE	47023	multi-type	T3PKS; terpene	3156	Staphylococcus	Staphylococcus warneri
SMGC_357	SMGC	SMGC_357.c00002_NODE_2_...region002	FALSE	47024	multi-type	T3PKS; terpene	3156	Staphylococcus	Staphylococcus warneri_A
LK1116	LK	LK1116_8.region001	FALSE	20710	cyclic-lactone-autoinducer	cyclic-lactone-autoinducer	3158	Staphylococcus	Staphylococcus epidermidis
LK1136	LK	LK1136_5.region001	FALSE	20710	cyclic-lactone-autoinducer	cyclic-lactone-autoinducer	3158	Staphylococcus	Staphylococcus epidermidis
LK1137	LK	LK1137_9.region001	FALSE	20710	cyclic-lactone-autoinducer	cyclic-lactone-autoinducer	3158	Staphylococcus	Staphylococcus epidermidis
LK470	LK	LK470_10.region001	FALSE	20709	cyclic-lactone-autoinducer	cyclic-lactone-autoinducer	3158	Staphylococcus	Staphylococcus epidermidis
LK523	LK	LK523_7.region001	FALSE	20709	cyclic-lactone-autoinducer	cyclic-lactone-autoinducer	3158	Staphylococcus	Staphylococcus epidermidis
LK524	LK	LK524_24.region001	TRUE	20575	cyclic-lactone-autoinducer	cyclic-lactone-autoinducer	3158	Staphylococcus	Staphylococcus aureus
LK533	LK	LK533_8.region001	TRUE	20190	cyclic-lactone-autoinducer	cyclic-lactone-autoinducer	3158	Staphylococcus	Staphylococcus epidermidis
LK729	LK	LK729_29.region001	FALSE	20761	cyclic-lactone-autoinducer	cyclic-lactone-autoinducer	3158	Staphylococcus	Staphylococcus aureus
SMGC_20	SMGC	SMGC_20.c00018_NODE_17...region001	TRUE	13687	cyclic-lactone-autoinducer	cyclic-lactone-autoinducer	3158	Staphylococcus	Staphylococcus capitis
SMGC_240	SMGC	SMGC_240.c00008_NODE_8_...region001	FALSE	20710	cyclic-lactone-autoinducer	cyclic-lactone-autoinducer	3158	Staphylococcus	Staphylococcus devriesei_A
SMGC_241	SMGC	SMGC_241.c00001_gnlNIS...region004	FALSE	20709	cyclic-lactone-autoinducer	cyclic-lactone-autoinducer	3158	Staphylococcus	Staphylococcus epidermidis
SMGC_242	SMGC	SMGC_242.c00012_NODE_12...region001	FALSE	20710	cyclic-lactone-autoinducer	cyclic-lactone-autoinducer	3158	Staphylococcus	NA
SMGC_245	SMGC	SMGC_245.c00007_NODE_7_...region001	FALSE	20794	cyclic-lactone-autoinducer	cyclic-lactone-autoinducer	3158	Staphylococcus	Staphylococcus lugdunensis
SMGC_247	SMGC	SMGC_247.c00007_NODE_7_...region001	FALSE	20710	cyclic-lactone-autoinducer	cyclic-lactone-autoinducer	3158	Staphylococcus	Staphylococcus petrasii
SMGC_353	SMGC	SMGC_353.c00044_NODE_73...region001	TRUE	16388	cyclic-lactone-autoinducer	cyclic-lactone-autoinducer	3158	Staphylococcus	Staphylococcus pettenkoferi
SMGC_354	SMGC	SMGC_354.c00011_NODE_27...region001	FALSE	20618	cyclic-lactone-autoinducer	cyclic-lactone-autoinducer	3158	Staphylococcus	Staphylococcus aureus
SMGC_356	SMGC	SMGC_356.c00012_NODE_12...region001	FALSE	20736	cyclic-lactone-autoinducer	cyclic-lactone-autoinducer	3158	Staphylococcus	Staphylococcus warneri
SMGC_532	SMGC	SMGC_532.c00067_NODE_66...region001	TRUE	11291	cyclic-lactone-autoinducer	cyclic-lactone-autoinducer	3158	Staphylococcus	Staphylococcus simulans_B
SMGC_57	SMGC	SMGC_57.c00005_NODE_9_...region001	FALSE	20713	cyclic-lactone-autoinducer	cyclic-lactone-autoinducer	3158	Staphylococcus	Staphylococcus auricularis
LK538	LK	LK538_1.region002	FALSE	42571	NRPS-like	NRPS-like	3160	Janibacter	Janibacter hoylei
LK538	LK	LK538_25.region001	TRUE	5504	ectoine	ectoine	3161	Janibacter	Janibacter hoylei
SMGC_299	SMGC	SMGC_299.c00026_NODE_11...region001	TRUE	6622	ectoine	ectoine	3161	Janibacter	NA
LK538	LK	LK538_6.region001	FALSE	20885	terpene	terpene	3162	Janibacter	Janibacter hoylei
SMGC_299	SMGC	SMGC_299.c00051_NODE_21...region001	TRUE	11332	terpene	terpene	3162	Janibacter	NA
LK561	LK	LK561_25.region001	TRUE	12354	linaridin	linaridin	3177	Corynebacterium	Corynebacterium propinquum
LK572	LK	LK572_17.region001	TRUE	28272	NAPAA	NAPAA	3190	Kocuria	Kocuria carniphila
LK572	LK	LK572_31.region001	TRUE	9602	siderophore	siderophore	3192	Kocuria	Kocuria carniphila
SMGC_63	SMGC	SMGC_63.c00121_NODE_15...region001	TRUE	8083	siderophore	siderophore	3192	Kocuria	Kocuria sp002295155
LK572	LK	LK572_4.region001	TRUE	22446	NRPS-like	NRPS-like	3193	Kocuria	Kocuria carniphila
LK591	LK	LK591_11.region001	FALSE	43858	NRPS	NRPS	3196	Enterobacter	Enterobacter hormaechei_A
SMGC_266	SMGC	SMGC_266.c00037_NODE_13...region001	TRUE	34743	NRPS	NRPS	3196	Enterobacter	Enterobacter himalayensis
LK583	LK	LK583_14.region001	FALSE	43882	NRPS	NRPS	3196	Klebsiella	Klebsiella pneumoniae
LK894	LK	LK894_1.region001	FALSE	43882	NRPS	NRPS	3196	Klebsiella	Klebsiella aerogenes
LK570	LK	LK570_1.region002	FALSE	43882	NRPS	NRPS	3196	Raoultella	Raoultella ornithinolytica
LK494	LK	LK494_1.region002	FALSE	26292	thiopeptide	thiopeptide	3197	Citrobacter	Citrobacter freundii
SMGC_335	SMGC	SMGC_335.c00008_NODE_8_...region001	FALSE	26551	thiopeptide	thiopeptide	3197	Citrobacter_B	Citrobacter_B koseri
LK591	LK	LK591_2.region001	TRUE	19239	thiopeptide	thiopeptide	3197	Enterobacter	Enterobacter hormaechei_A
SMGC_266	SMGC	SMGC_266.c00071_NODE_30...region001	TRUE	19296	thiopeptide	thiopeptide	3197	Enterobacter	Enterobacter himalayensis
LK1198	LK	LK1198_4.region001	FALSE	26293	thiopeptide	thiopeptide	3197	Escherichia	Escherichia coli
LK583	LK	LK583_15.region001	TRUE	18689	thiopeptide	thiopeptide	3197	Klebsiella	Klebsiella pneumoniae
LK894	LK	LK894_6.region001	FALSE	26265	thiopeptide	thiopeptide	3197	Klebsiella	Klebsiella aerogenes
SMGC_120	SMGC	SMGC_120.c00008_NODE_89...region001	TRUE	18744	thiopeptide	thiopeptide	3197	Klebsiella	Klebsiella pneumoniae
LK570	LK	LK570_1.region001	FALSE	26279	thiopeptide	thiopeptide	3197	Raoultella	Raoultella ornithinolytica
SMGC_409	SMGC	SMGC_409.c00039_NODE_40...region001	TRUE	15940	thiopeptide	thiopeptide	3197	Serratia	Serratia liquefaciens
LK583	LK	LK583_19.region001	TRUE	8311	RiPP-like	RiPP-like	3198	Klebsiella	Klebsiella pneumoniae
SMGC_120	SMGC	SMGC_120.c00177_NODE_30...region001	TRUE	3956	RiPP-like	RiPP-like	3198	Klebsiella	Klebsiella pneumoniae
SMGC_267	SMGC	SMGC_267.c00085_NODE_21...region001	TRUE	8265	RiPP-like	RiPP-like	3198	Klebsiella_A	Klebsiella_A grimontii
LK570	LK	LK570_14.region001	TRUE	8324	RiPP-like	RiPP-like	3198	Raoultella	Raoultella ornithinolytica
SMGC_192	SMGC	SMGC_192.c00559_NODE_10...region001	TRUE	1933	RRE-containing	RRE-containing	3199	Pantoea_B	Pantoea_B calida
LK591	LK	LK591_30.region001	FALSE	22166	redox-cofactor	redox-cofactor	3199	Enterobacter	Enterobacter hormaechei_A
LK583	LK	LK583_2.region001	FALSE	22166	redox-cofactor	redox-cofactor	3199	Klebsiella	Klebsiella pneumoniae
LK894	LK	LK894_2.region001	FALSE	22166	redox-cofactor	redox-cofactor	3199	Klebsiella	Klebsiella aerogenes
SMGC_120	SMGC	SMGC_120.c00040_NODE_27...region001	TRUE	17336	redox-cofactor	redox-cofactor	3199	Klebsiella	Klebsiella pneumoniae
LK591	LK	LK591_21.region001	TRUE	39504	arylpolyene	arylpolyene	3202	Enterobacter	Enterobacter hormaechei_A
SMGC_266	SMGC	SMGC_266.c00036_NODE_13...region001	TRUE	36410	arylpolyene	arylpolyene	3202	Enterobacter	Enterobacter himalayensis
LK617	LK	LK617_1.region001	FALSE	41134	T3PKS	T3PKS	3205	Helcococcus	Helcococcus kunzii
LK617	LK	LK617_2.region001	FALSE	22673	lanthipeptide-class-iv	lanthipeptide-class-iv	3206	Helcococcus	Helcococcus kunzii
LK712	LK	LK712_100.region001	TRUE	1821	NRPS	NRPS	3249	Niallia	Niallia taxi
LK712	LK	LK712_12.region001	FALSE	21896	terpene	terpene	3250	Niallia	Niallia taxi
LK712	LK	LK712_14.region001	FALSE	20879	terpene	terpene	3251	Niallia	Niallia taxi
LK712	LK	LK712_43.region001	TRUE	26085	multi-type	NRPS; NRPS-like; transAT-PKS-like	3252	Niallia	Niallia taxi
LK712	LK	LK712_44.region001	FALSE	21381	epipeptide	epipeptide	3253	Niallia	Niallia taxi
LK712	LK	LK712_45.region001	TRUE	22246	NRPS	NRPS	3254	Niallia	Niallia taxi
LK712	LK	LK712_60.region001	TRUE	9254	NRPS	NRPS	3255	Niallia	Niallia taxi
LK712	LK	LK712_69.region001	TRUE	7726	NRPS	NRPS	3256	Niallia	Niallia taxi
LK712	LK	LK712_72.region001	TRUE	5723	NRPS	NRPS	3257	Niallia	Niallia taxi
LK712	LK	LK712_8.region001	FALSE	21137	RRE-containing	RRE-containing	3258	Niallia	Niallia taxi
LK712	LK	LK712_94.region001	TRUE	2780	NRPS	NRPS	3259	Niallia	Niallia taxi
LK716	LK	LK716_2.region001	FALSE	10900	RiPP-like	RiPP-like	3261	Lysinibacillus	Lysinibacillus capsici
LK716	LK	LK716_3.region001	FALSE	20822	terpene	terpene	3262	Lysinibacillus	Lysinibacillus capsici
LK716	LK	LK716_5.region001	TRUE	23570	multi-type	cyclic-lactone-autoinducer; lassopeptide	3264	Lysinibacillus	Lysinibacillus capsici
LK716	LK	LK716_7.region001	FALSE	41083	T3PKS	T3PKS	3265	Lysinibacillus	Lysinibacillus capsici
SMGC_98	SMGC	SMGC_98.c00007_NODE_7_...region001	FALSE	41083	T3PKS	T3PKS	3265	Lysinibacillus	Lysinibacillus fusiformis
LK894	LK	LK894_1.region002	FALSE	42526	ladderane	ladderane	3287	Klebsiella	Klebsiella aerogenes
NA	MIBiG	BGC0000836	NA	NA	NA	NA	3289	NA	NA
SMGC_335	SMGC	SMGC_335.c00004_NODE_4_...region001	FALSE	43597	arylpolyene	arylpolyene	3289	Citrobacter_B	Citrobacter_B koseri
LK1198	LK	LK1198_25.region001	TRUE	18539	arylpolyene	arylpolyene	3289	Escherichia	Escherichia coli
LK894	LK	LK894_4.region001	FALSE	43597	arylpolyene	arylpolyene	3289	Klebsiella	Klebsiella aerogenes
LK570	LK	LK570_3.region001	FALSE	43597	arylpolyene	arylpolyene	3289	Raoultella	Raoultella ornithinolytica
LK904	LK	LK904_149.region001	TRUE	3733	RiPP-like	RiPP-like	3292	Brevibacterium	Brevibacterium casei
LK1027	LK	LK1027_72.region001	TRUE	18332	NAPAA	NAPAA	3293	Brevibacterium	Brevibacterium casei
LK1301	LK	LK1301_47.region001	TRUE	24434	NAPAA	NAPAA	3293	Brevibacterium	Brevibacterium casei
LK1363	LK	LK1363_69.region001	TRUE	18350	NAPAA	NAPAA	3293	Brevibacterium	Brevibacterium casei
LK904	LK	LK904_21.region001	TRUE	27714	NAPAA	NAPAA	3293	Brevibacterium	Brevibacterium casei
SMGC_303	SMGC	SMGC_303.c00062_NODE_24...region001	TRUE	10539	NAPAA	NAPAA	3293	Brevibacterium	Brevibacterium casei
SMGC_329	SMGC	SMGC_329.c00018_NODE_57...region001	TRUE	24638	NAPAA	NAPAA	3293	Brevibacterium	NA
LK1027	LK	LK1027_31.region001	FALSE	20912	terpene	terpene	3294	Brevibacterium	Brevibacterium casei
LK1301	LK	LK1301_27.region001	FALSE	20912	terpene	terpene	3294	Brevibacterium	Brevibacterium casei
LK1363	LK	LK1363_25.region001	FALSE	20912	terpene	terpene	3294	Brevibacterium	Brevibacterium casei
LK904	LK	LK904_36.region001	TRUE	17508	terpene	terpene	3294	Brevibacterium	Brevibacterium casei
SMGC_303	SMGC	SMGC_303.c00115_NODE_42...region001	TRUE	7530	terpene	terpene	3294	Brevibacterium	Brevibacterium casei
SMGC_329	SMGC	SMGC_329.c00015_NODE_45...region001	FALSE	20888	terpene	terpene	3294	Brevibacterium	NA
LK904	LK	LK904_48.region001	TRUE	25145	NRPS-like	NRPS-like	3295	Brevibacterium	Brevibacterium casei
LK904	LK	LK904_7.region001	TRUE	34359	NRPS-like	NRPS-like	3297	Brevibacterium	Brevibacterium casei
LK930	LK	LK930_6.region001	FALSE	20849	terpene	terpene	3301	Corynebacterium	Corynebacterium mucifaciens
SMGC_182	SMGC	SMGC_182.c00002_NODE_2_...region001	FALSE	20849	terpene	terpene	3301	Corynebacterium	Corynebacterium ureicelerivorans
LK488	LK	LK488_36.region001	TRUE	8192	T1PKS	T1PKS	3308	Corynebacterium	Corynebacterium glucuronolyticum
LK935	LK	LK935_22.region001	TRUE	26386	T1PKS	T1PKS	3308	Corynebacterium	Corynebacterium glucuronolyticum
SMGC_164	SMGC	SMGC_164.c00070_NODE_16...region001	TRUE	14960	T1PKS	T1PKS	3308	Corynebacterium	Corynebacterium pyruviciproducens
SMGC_292	SMGC	SMGC_292.c00033_NODE_15...region001	TRUE	22710	T1PKS	T1PKS	3308	Corynebacterium	Corynebacterium glucuronolyticum
LK936	LK	LK936_19.region001	FALSE	10342	ectoine	ectoine	3311	Corynebacterium	Corynebacterium sanguinis
LK938	LK	LK938_51.region001	TRUE	21280	NAPAA	NAPAA	3316	Brachybacterium	Brachybacterium paraconglomeratum
LK938	LK	LK938_71.region001	FALSE	10780	siderophore	siderophore	3317	Brachybacterium	Brachybacterium paraconglomeratum
LK941	LK	LK941_11.region001	TRUE	38959	NRPS-like	NRPS-like	3318	Micrococcus	Micrococcus luteus
LK941	LK	LK941_25.region001	FALSE	21125	RRE-containing	RRE-containing	3321	Micrococcus	Micrococcus luteus
LK1059	LK	LK1059_6.region001	FALSE	33792	NAPAA	NAPAA	3325	Corynebacterium	Corynebacterium sanguinis
LK1346	LK	LK1346_3.region002	FALSE	33792	NAPAA	NAPAA	3325	Corynebacterium	Corynebacterium sanguinis
LK519	LK	LK519_5.region001	FALSE	33792	NAPAA	NAPAA	3325	Corynebacterium	Corynebacterium sanguinis
LK672	LK	LK672_6.region001	FALSE	33792	NAPAA	NAPAA	3325	Corynebacterium	Corynebacterium sanguinis
LK871	LK	LK871_2.region001	FALSE	33792	NAPAA	NAPAA	3325	Corynebacterium	Corynebacterium sanguinis
LK942	LK	LK942_2.region001	FALSE	33792	NAPAA	NAPAA	3325	Corynebacterium	Corynebacterium sanguinis
SMGC_256	SMGC	SMGC_256.c00079_NODE_73...region001	TRUE	9069	NAPAA	NAPAA	3325	Corynebacterium	NA
LK1030	LK	LK1030_17.region001	TRUE	38642	T1PKS	T1PKS	3326	Corynebacterium	Corynebacterium sanguinis
LK1041	LK	LK1041_17.region001	FALSE	44779	T1PKS	T1PKS	3326	Corynebacterium	Corynebacterium sanguinis
LK1059	LK	LK1059_5.region001	TRUE	38529	T1PKS	T1PKS	3326	Corynebacterium	Corynebacterium sanguinis
LK1239	LK	LK1239_3.region001	FALSE	44779	T1PKS	T1PKS	3326	Corynebacterium	Corynebacterium sanguinis
LK1270	LK	LK1270_17.region001	TRUE	39260	T1PKS	T1PKS	3326	Corynebacterium	Corynebacterium sanguinis
LK1346	LK	LK1346_3.region001	FALSE	44779	T1PKS	T1PKS	3326	Corynebacterium	Corynebacterium sanguinis
LK1362	LK	LK1362_7.region001	FALSE	44779	T1PKS	T1PKS	3326	Corynebacterium	Corynebacterium sanguinis
LK1366	LK	LK1366_4.region001	FALSE	44779	T1PKS	T1PKS	3326	Corynebacterium	Corynebacterium sanguinis
LK411	LK	LK411_16.region001	TRUE	38677	T1PKS	T1PKS	3326	Corynebacterium	Corynebacterium sanguinis
LK519	LK	LK519_17.region001	TRUE	41807	T1PKS	T1PKS	3326	Corynebacterium	Corynebacterium sanguinis
LK672	LK	LK672_14.region001	FALSE	44779	T1PKS	T1PKS	3326	Corynebacterium	Corynebacterium sanguinis
LK687	LK	LK687_21.region001	TRUE	35918	T1PKS	T1PKS	3326	Corynebacterium	Corynebacterium sanguinis
LK871	LK	LK871_2.region002	FALSE	44779	T1PKS	T1PKS	3326	Corynebacterium	Corynebacterium sanguinis
LK936	LK	LK936_14.region001	FALSE	44779	T1PKS	T1PKS	3326	Corynebacterium	Corynebacterium sanguinis
LK942	LK	LK942_2.region002	FALSE	44779	T1PKS	T1PKS	3326	Corynebacterium	Corynebacterium sanguinis
LK950	LK	LK950_15.region001	TRUE	41827	T1PKS	T1PKS	3326	Corynebacterium	Corynebacterium sanguinis
LK955	LK	LK955_10.region001	TRUE	37425	T1PKS	T1PKS	3326	Corynebacterium	Corynebacterium sanguinis
LK956	LK	LK956_1.region001	FALSE	44779	T1PKS	T1PKS	3326	Corynebacterium	Corynebacterium sanguinis
SMGC_264	SMGC	SMGC_264.c00003_NODE_8_...region001	FALSE	44662	T1PKS	T1PKS	3326	Corynebacterium	Corynebacterium glaucum
SMGC_395	SMGC	SMGC_395.c00004_NODE_18...region001	TRUE	43980	T1PKS	T1PKS	3326	Corynebacterium	Corynebacterium sp001767255
LK1030	LK	LK1030_12.region001	TRUE	15286	terpene	terpene	3327	Corynebacterium	Corynebacterium sanguinis
LK1041	LK	LK1041_8.region001	TRUE	15117	terpene	terpene	3327	Corynebacterium	Corynebacterium sanguinis
LK1059	LK	LK1059_45.region001	TRUE	5037	terpene	terpene	3327	Corynebacterium	Corynebacterium sanguinis
LK1239	LK	LK1239_4.region001	TRUE	15190	terpene	terpene	3327	Corynebacterium	Corynebacterium sanguinis
LK1270	LK	LK1270_2.region001	TRUE	15334	terpene	terpene	3327	Corynebacterium	Corynebacterium sanguinis
LK1346	LK	LK1346_8.region001	TRUE	15033	terpene	terpene	3327	Corynebacterium	Corynebacterium sanguinis
LK1362	LK	LK1362_1.region001	TRUE	15075	terpene	terpene	3327	Corynebacterium	Corynebacterium sanguinis
LK1366	LK	LK1366_5.region001	TRUE	15168	terpene	terpene	3327	Corynebacterium	Corynebacterium sanguinis
LK411	LK	LK411_4.region001	TRUE	15123	terpene	terpene	3327	Corynebacterium	Corynebacterium sanguinis
LK519	LK	LK519_3.region001	TRUE	15034	terpene	terpene	3327	Corynebacterium	Corynebacterium sanguinis
LK672	LK	LK672_19.region001	TRUE	15141	terpene	terpene	3327	Corynebacterium	Corynebacterium sanguinis
LK687	LK	LK687_4.region001	TRUE	15099	terpene	terpene	3327	Corynebacterium	Corynebacterium sanguinis
LK871	LK	LK871_5.region001	TRUE	15241	terpene	terpene	3327	Corynebacterium	Corynebacterium sanguinis
LK936	LK	LK936_21.region001	TRUE	14692	terpene	terpene	3327	Corynebacterium	Corynebacterium sanguinis
LK942	LK	LK942_20.region001	TRUE	15163	terpene	terpene	3327	Corynebacterium	Corynebacterium sanguinis
LK950	LK	LK950_12.region001	TRUE	14709	terpene	terpene	3327	Corynebacterium	Corynebacterium sanguinis
LK955	LK	LK955_9.region001	TRUE	15168	terpene	terpene	3327	Corynebacterium	Corynebacterium sanguinis
LK956	LK	LK956_18.region001	TRUE	14692	terpene	terpene	3327	Corynebacterium	Corynebacterium sanguinis
SMGC_256	SMGC	SMGC_256.c00006_NODE_28...region001	TRUE	14747	terpene	terpene	3327	Corynebacterium	NA
LK945	LK	LK945_114.region001	TRUE	18252	NRPS	NRPS	3330	Micromonospora	Micromonospora chalcea
LK945	LK	LK945_131.region001	TRUE	16692	T1PKS	T1PKS	3331	Micromonospora	Micromonospora chalcea
LK945	LK	LK945_133.region001	TRUE	16595	T1PKS	T1PKS	3332	Micromonospora	Micromonospora chalcea
LK945	LK	LK945_173.region001	TRUE	14084	multi-type	NRPS; T1PKS	3333	Micromonospora	Micromonospora chalcea
LK945	LK	LK945_174.region001	TRUE	14064	T1PKS	T1PKS	3334	Micromonospora	Micromonospora chalcea
LK945	LK	LK945_195.region001	TRUE	12909	T1PKS	T1PKS	3335	Micromonospora	Micromonospora chalcea
LK945	LK	LK945_20.region001	TRUE	38227	multi-type	NRPS; NRPS-like; PKS-like; T1PKS	3336	Micromonospora	Micromonospora chalcea
LK945	LK	LK945_200.region001	TRUE	12615	T1PKS	T1PKS	3337	Micromonospora	Micromonospora chalcea
LK945	LK	LK945_25.region001	TRUE	18202	lanthipeptide-class-i	lanthipeptide-class-i	3339	Micromonospora	Micromonospora chalcea
LK945	LK	LK945_30.region001	TRUE	15878	terpene	terpene	3340	Micromonospora	Micromonospora chalcea
LK945	LK	LK945_302.region001	TRUE	8940	terpene	terpene	3341	Micromonospora	Micromonospora chalcea
NA	MIBiG	BGC0000679	NA	NA	NA	NA	3342	NA	NA
NA	MIBiG	BGC0001848	NA	NA	NA	NA	3342	NA	NA
LK945	LK	LK945_315.region001	TRUE	8457	multi-type	T3PKS; other	3342	Micromonospora	Micromonospora chalcea
LK945	LK	LK945_323.region001	TRUE	8259	T1PKS	T1PKS	3343	Micromonospora	Micromonospora chalcea
LK945	LK	LK945_331.region001	TRUE	8109	terpene	terpene	3344	Micromonospora	Micromonospora chalcea
LK945	LK	LK945_339.region001	TRUE	7955	NRPS-like	NRPS-like	3345	Micromonospora	Micromonospora chalcea
LK945	LK	LK945_344.region001	TRUE	7892	T1PKS	T1PKS	3346	Micromonospora	Micromonospora chalcea
LK945	LK	LK945_35.region001	FALSE	13212	siderophore	siderophore	3347	Micromonospora	Micromonospora chalcea
LK945	LK	LK945_399.region001	TRUE	6454	T1PKS	T1PKS	3348	Micromonospora	Micromonospora chalcea
LK945	LK	LK945_40.region001	TRUE	29869	thioamide-NRP	thioamide-NRP	3349	Micromonospora	Micromonospora chalcea
LK945	LK	LK945_41.region001	TRUE	29123	multi-type	NRPS; NRPS-like; T1PKS	3350	Micromonospora	Micromonospora chalcea
LK945	LK	LK945_431.region001	TRUE	5778	lanthipeptide-class-iii	lanthipeptide-class-iii	3351	Micromonospora	Micromonospora chalcea
LK945	LK	LK945_48.region001	TRUE	27968	multi-type	oligosaccharide; terpene	3353	Micromonospora	Micromonospora chalcea
LK945	LK	LK945_5.region001	FALSE	26220	lanthipeptide-class-i	lanthipeptide-class-i	3355	Micromonospora	Micromonospora chalcea
LK945	LK	LK945_519.region001	TRUE	3743	T1PKS	T1PKS	3356	Micromonospora	Micromonospora chalcea
LK945	LK	LK945_52.region001	TRUE	20967	multi-type	RiPP-like; terpene	3357	Micromonospora	Micromonospora chalcea
LK945	LK	LK945_445.region001	TRUE	5462	T1PKS	T1PKS	3358	Micromonospora	Micromonospora chalcea
LK945	LK	LK945_484.region001	TRUE	4401	T1PKS	T1PKS	3358	Micromonospora	Micromonospora chalcea
LK945	LK	LK945_526.region001	TRUE	3568	T1PKS	T1PKS	3358	Micromonospora	Micromonospora chalcea
LK945	LK	LK945_59.region001	TRUE	25489	multi-type	NRPS; NRPS-like; T1PKS	3359	Micromonospora	Micromonospora chalcea
LK945	LK	LK945_6.region001	FALSE	14747	NAGGN	NAGGN	3360	Micromonospora	Micromonospora chalcea
LK945	LK	LK945_63.region001	TRUE	23812	T1PKS	T1PKS	3361	Micromonospora	Micromonospora chalcea
LK945	LK	LK945_7.region001	TRUE	45681	T1PKS	T1PKS	3362	Micromonospora	Micromonospora chalcea
LK945	LK	LK945_83.region001	TRUE	17584	terpene	terpene	3363	Micromonospora	Micromonospora chalcea
LK945	LK	LK945_85.region001	TRUE	21016	T2PKS	T2PKS	3364	Micromonospora	Micromonospora chalcea
LK945	LK	LK945_93.region001	TRUE	20112	T3PKS	T3PKS	3365	Micromonospora	Micromonospora chalcea
NA	MIBiG	BGC0001077	NA	NA	NA	NA	3365	NA	NA
NA	MIBiG	BGC0002362	NA	NA	NA	NA	3365	NA	NA
LK945	LK	LK945_96.region001	TRUE	18017	RRE-containing	RRE-containing	3366	Micromonospora	Micromonospora chalcea
LK948	LK	LK948_15.region001	TRUE	48068	NRPS	NRPS	3371	Corynebacterium	Corynebacterium accolens
SMGC_88	SMGC	SMGC_88.c00019_NODE_19...region001	TRUE	31252	NRPS	NRPS; NRPS-like	3371	Corynebacterium	Corynebacterium simulans
LK949	LK	LK949_118.region001	TRUE	8588	betalactone	betalactone	3374	Dietzia	Dietzia maris
LK949	LK	LK949_56.region001	TRUE	9131	ectoine	ectoine	3378	Dietzia	Dietzia maris
LK1046	LK	LK1046_55.region001	TRUE	12067	terpene	terpene	3379	Dietzia	Dietzia cinnamea
LK1277	LK	LK1277_3.region001	TRUE	12022	terpene	terpene	3379	Dietzia	Dietzia cinnamea
LK439	LK	LK439_10.region001	TRUE	12020	terpene	terpene	3379	Dietzia	Dietzia cinnamea
LK949	LK	LK949_6.region001	TRUE	12043	terpene	terpene	3379	Dietzia	Dietzia maris
LK951	LK	LK951_92.region001	TRUE	12015	terpene	terpene	3379	Dietzia	Dietzia cercidiphylli
SMGC_315	SMGC	SMGC_315.c00025_NODE_48...region001	FALSE	21041	terpene	terpene	3379	Dietzia	NA
LK951	LK	LK951_106.region001	TRUE	8900	redox-cofactor	redox-cofactor	3386	Dietzia	Dietzia cercidiphylli
LK1092	LK	LK1092_8.region001	FALSE	42595	NRPS-like	NRPS-like	3390	Dietzia	Dietzia cinnamea
LK951	LK	LK951_34.region001	TRUE	35701	NRPS-like	NRPS-like	3390	Dietzia	Dietzia cercidiphylli
LK952	LK	LK952_1.region001	FALSE	20822	terpene	terpene	3394	Corynebacterium	NA
SMGC_79	SMGC	SMGC_79.c00006_NODE_6_...region001	TRUE	10680	terpene	terpene	3394	Corynebacterium	Corynebacterium hadale
SMGC_81	SMGC	SMGC_81.c00012_NODE_12...region001	TRUE	13567	terpene	terpene	3394	Corynebacterium	Corynebacterium imitans
LK952	LK	LK952_2.region001	FALSE	29775	betalactone	betalactone	3396	Corynebacterium	NA
LK952	LK	LK952_6.region001	FALSE	10285	RiPP-like	RiPP-like	3397	Corynebacterium	NA
LK960	LK	LK960_53.region001	TRUE	18083	arylpolyene	arylpolyene	3409	Kocuria	NA
LK1006	LK	LK1006_37.region001	FALSE	22866	redox-cofactor	redox-cofactor	3417	Dietzia	Dietzia cinnamea
LK1092	LK	LK1092_14.region001	FALSE	22846	redox-cofactor	redox-cofactor	3417	Dietzia	Dietzia cinnamea
LK439	LK	LK439_44.region001	TRUE	17646	redox-cofactor	redox-cofactor	3417	Dietzia	Dietzia cinnamea
LK639	LK	LK639_37.region001	FALSE	22866	redox-cofactor	redox-cofactor	3417	Dietzia	Dietzia cinnamea
LK949	LK	LK949_22.region001	FALSE	22895	redox-cofactor	redox-cofactor	3417	Dietzia	Dietzia maris
LK975	LK	LK975_26.region001	FALSE	22866	redox-cofactor	redox-cofactor	3417	Dietzia	Dietzia cinnamea
LK984	LK	LK984_16.region001	FALSE	22846	redox-cofactor	redox-cofactor	3417	Dietzia	Dietzia cinnamea
SMGC_315	SMGC	SMGC_315.c00014_NODE_23...region001	TRUE	20000	redox-cofactor	redox-cofactor	3417	Dietzia	NA
LK1031	LK	LK1031_86.region001	TRUE	12054	ranthipeptide	ranthipeptide	3417	Dietzia	Dietzia cinnamea
LK1046	LK	LK1046_77.region001	TRUE	11957	ranthipeptide	ranthipeptide	3417	Dietzia	Dietzia cinnamea
LK1277	LK	LK1277_80.region001	TRUE	11960	ranthipeptide	ranthipeptide	3417	Dietzia	Dietzia cinnamea
LK1278	LK	LK1278_127.region001	TRUE	6808	ranthipeptide	ranthipeptide	3417	Dietzia	Dietzia cinnamea
LK1031	LK	LK1031_14.region001	TRUE	19433	terpene	terpene	3418	Dietzia	Dietzia cinnamea
LK1092	LK	LK1092_19.region001	FALSE	21185	terpene	terpene	3418	Dietzia	Dietzia cinnamea
LK1278	LK	LK1278_4.region001	FALSE	21188	terpene	terpene	3418	Dietzia	Dietzia cinnamea
LK639	LK	LK639_9.region001	FALSE	21275	terpene	terpene	3418	Dietzia	Dietzia cinnamea
LK975	LK	LK975_1.region001	FALSE	21209	terpene	terpene	3418	Dietzia	Dietzia cinnamea
LK984	LK	LK984_2.region001	FALSE	21149	terpene	terpene	3418	Dietzia	Dietzia cinnamea
LK1006	LK	LK1006_28.region001	TRUE	44648	T1PKS	T1PKS	3419	Dietzia	Dietzia cinnamea
LK1031	LK	LK1031_111.region001	TRUE	10337	T1PKS	T1PKS	3419	Dietzia	Dietzia cinnamea
LK1046	LK	LK1046_54.region001	TRUE	23196	T1PKS	T1PKS	3419	Dietzia	Dietzia cinnamea
LK1092	LK	LK1092_50.region001	TRUE	26620	T1PKS	T1PKS	3419	Dietzia	Dietzia cinnamea
LK1277	LK	LK1277_56.region001	TRUE	22942	T1PKS	T1PKS	3419	Dietzia	Dietzia cinnamea
LK1278	LK	LK1278_29.region001	TRUE	33701	T1PKS	T1PKS	3419	Dietzia	Dietzia cinnamea
LK639	LK	LK639_44.region001	TRUE	26675	T1PKS	T1PKS	3419	Dietzia	Dietzia cinnamea
LK949	LK	LK949_13.region001	FALSE	45079	T1PKS	T1PKS	3419	Dietzia	Dietzia maris
LK951	LK	LK951_11.region001	FALSE	45085	T1PKS	T1PKS	3419	Dietzia	Dietzia cercidiphylli
LK975	LK	LK975_35.region001	TRUE	39477	T1PKS	T1PKS	3419	Dietzia	Dietzia cinnamea
LK984	LK	LK984_25.region001	TRUE	37890	T1PKS	T1PKS	3419	Dietzia	Dietzia cinnamea
SMGC_186	SMGC	SMGC_186.c00004_NODE_34...region001	TRUE	22687	T1PKS	T1PKS	3419	Dietzia	Dietzia maris
SMGC_315	SMGC	SMGC_315.c00026_NODE_49...region001	TRUE	36324	T1PKS	T1PKS	3419	Dietzia	NA
LK1031	LK	LK1031_7.region001	TRUE	37591	NRPS-like	NRPS-like	3420	Dietzia	Dietzia cinnamea
LK1046	LK	LK1046_3.region001	TRUE	34339	NRPS-like	NRPS-like	3420	Dietzia	Dietzia cinnamea
LK1277	LK	LK1277_78.region001	TRUE	15960	NRPS-like	NRPS-like	3420	Dietzia	Dietzia cinnamea
LK1278	LK	LK1278_16.region001	TRUE	34471	NRPS-like	NRPS-like	3420	Dietzia	Dietzia cinnamea
LK439	LK	LK439_16.region001	TRUE	34434	NRPS-like	NRPS-like	3420	Dietzia	Dietzia cinnamea
LK639	LK	LK639_27.region001	TRUE	30336	NRPS-like	NRPS-like	3420	Dietzia	Dietzia cinnamea
LK975	LK	LK975_3.region001	TRUE	34471	NRPS-like	NRPS-like	3420	Dietzia	Dietzia cinnamea
LK984	LK	LK984_3.region001	FALSE	42664	NRPS-like	NRPS-like	3420	Dietzia	Dietzia cinnamea
SMGC_186	SMGC	SMGC_186.c00035_NODE_12...region001	TRUE	10829	NRPS-like	NRPS-like	3420	Dietzia	Dietzia maris
LK1006	LK	LK1006_18.region001	FALSE	20861	terpene	terpene	3421	Dietzia	Dietzia cinnamea
LK1031	LK	LK1031_35.region001	FALSE	20861	terpene	terpene	3421	Dietzia	Dietzia cinnamea
LK1046	LK	LK1046_27.region001	FALSE	20861	terpene	terpene	3421	Dietzia	Dietzia cinnamea
LK1092	LK	LK1092_42.region001	FALSE	20861	terpene	terpene	3421	Dietzia	Dietzia cinnamea
LK1277	LK	LK1277_45.region001	FALSE	20861	terpene	terpene	3421	Dietzia	Dietzia cinnamea
LK1278	LK	LK1278_25.region001	FALSE	20861	terpene	terpene	3421	Dietzia	Dietzia cinnamea
LK439	LK	LK439_26.region001	FALSE	20861	terpene	terpene	3421	Dietzia	Dietzia cinnamea
LK639	LK	LK639_42.region001	FALSE	20861	terpene	terpene	3421	Dietzia	Dietzia cinnamea
LK975	LK	LK975_63.region001	TRUE	15627	terpene	terpene	3421	Dietzia	Dietzia cinnamea
LK984	LK	LK984_32.region001	FALSE	20861	terpene	terpene	3421	Dietzia	Dietzia cinnamea
SMGC_186	SMGC	SMGC_186.c00071_NODE_21...region001	TRUE	7969	terpene	terpene	3421	Dietzia	Dietzia maris
LK1006	LK	LK1006_62.region001	TRUE	19182	NAPAA	NAPAA	3423	Dietzia	Dietzia cinnamea
LK1031	LK	LK1031_64.region001	TRUE	20834	NAPAA	NAPAA	3423	Dietzia	Dietzia cinnamea
LK1046	LK	LK1046_100.region001	TRUE	11672	NAPAA	NAPAA	3423	Dietzia	Dietzia cinnamea
LK1092	LK	LK1092_68.region001	TRUE	20812	NAPAA	NAPAA	3423	Dietzia	Dietzia cinnamea
LK1277	LK	LK1277_91.region001	TRUE	11723	NAPAA	NAPAA	3423	Dietzia	Dietzia cinnamea
LK1278	LK	LK1278_36.region001	TRUE	28081	NAPAA	NAPAA	3423	Dietzia	Dietzia cinnamea
LK439	LK	LK439_54.region001	TRUE	21783	NAPAA	NAPAA	3423	Dietzia	Dietzia cinnamea
LK639	LK	LK639_64.region001	TRUE	19004	NAPAA	NAPAA	3423	Dietzia	Dietzia cinnamea
LK949	LK	LK949_60.region001	TRUE	21127	NAPAA	NAPAA	3423	Dietzia	Dietzia maris
LK951	LK	LK951_32.region001	TRUE	21095	NAPAA	NAPAA	3423	Dietzia	Dietzia cercidiphylli
LK975	LK	LK975_60.region001	TRUE	19127	NAPAA	NAPAA	3423	Dietzia	Dietzia cinnamea
LK984	LK	LK984_66.region001	TRUE	18928	NAPAA	NAPAA	3423	Dietzia	Dietzia cinnamea
SMGC_10	SMGC	SMGC_10.c00009_NODE_15...region001	TRUE	16173	lanthipeptide-class-ii	lanthipeptide-class-ii	3426	Anaerococcus	NA
SMGC_10	SMGC	SMGC_10.c00018_NODE_24...region001	TRUE	7344	RiPP-like	RiPP-like	3427	Anaerococcus	NA
SMGC_10	SMGC	SMGC_10.c00029_NODE_38...region001	TRUE	5882	RiPP-like	RiPP-like	3428	Anaerococcus	NA
SMGC_10	SMGC	SMGC_10.c00032_NODE_41...region001	FALSE	10297	RiPP-like	RiPP-like	3429	Anaerococcus	NA
SMGC_101	SMGC	SMGC_101.c00087_NODE_87...region001	TRUE	9994	NAPAA	NAPAA	3431	Micrococcus	NA
SMGC_101	SMGC	SMGC_101.c00196_NODE_19...region001	TRUE	1531	RiPP-like	RiPP-like	3433	Micrococcus	NA
LK1358	LK	LK1358_19.region001	FALSE	10375	ectoine	ectoine	3435	Corynebacterium	NA
LK946	LK	LK946_14.region001	FALSE	10375	ectoine	ectoine	3435	Corynebacterium	NA
SMGC_102	SMGC	SMGC_102.c00015_NODE_30...region001	FALSE	10375	ectoine	ectoine	3435	Corynebacterium	NA
SMGC_277	SMGC	SMGC_277.c00237_NODE_30...region001	TRUE	3193	ectoine	ectoine	3435	Corynebacterium	NA
LK1348	LK	LK1348_3.region001	FALSE	44776	T1PKS	T1PKS	3436	Corynebacterium	Corynebacterium appendicis
LK1358	LK	LK1358_9.region001	FALSE	44800	T1PKS	T1PKS	3436	Corynebacterium	NA
LK930	LK	LK930_4.region001	FALSE	44710	T1PKS	T1PKS	3436	Corynebacterium	Corynebacterium mucifaciens
LK946	LK	LK946_11.region001	FALSE	44788	T1PKS	T1PKS	3436	Corynebacterium	NA
LK952	LK	LK952_10.region001	FALSE	44737	T1PKS	T1PKS	3436	Corynebacterium	NA
SMGC_102	SMGC	SMGC_102.c00026_NODE_64...region001	TRUE	22839	T1PKS	T1PKS	3436	Corynebacterium	NA
SMGC_197	SMGC	SMGC_197.c00018_NODE_30...region001	TRUE	25457	T1PKS	T1PKS	3436	Corynebacterium	Corynebacterium appendicis
SMGC_279	SMGC	SMGC_279.c00052_NODE_25...region001	TRUE	10184	T1PKS	T1PKS	3436	Corynebacterium	NA
SMGC_79	SMGC	SMGC_79.c00017_NODE_17...region001	TRUE	40827	T1PKS	T1PKS	3436	Corynebacterium	Corynebacterium hadale
SMGC_81	SMGC	SMGC_81.c00011_NODE_11...region001	FALSE	44749	T1PKS	T1PKS	3436	Corynebacterium	Corynebacterium imitans
SMGC_103	SMGC	SMGC_103.c00014_NODE_17...region001	TRUE	35878	NRPS	NRPS	3437	Lawsonella	NA
SMGC_104	SMGC	SMGC_104.c00002_NODE_6_...region001	FALSE	42718	NRPS-like	NRPS-like	3439	NA	NA
SMGC_105	SMGC	SMGC_105.c00016_NODE_15...region001	TRUE	8130	RiPP-like	RiPP-like	3440	Aquabacterium	NA
SMGC_105	SMGC	SMGC_105.c00032_NODE_56...region001	FALSE	20756	terpene	terpene	3441	Aquabacterium	NA
SMGC_107	SMGC	SMGC_107.c00054_NODE_96...region001	TRUE	3996	T3PKS	T3PKS	3442	NA	NA
SMGC_107	SMGC	SMGC_107.c00074_NODE_11...region001	TRUE	3526	linaridin	linaridin	3443	NA	NA
NA	MIBiG	BGC0000566	NA	NA	NA	NA	3444	NA	NA
SMGC_109	SMGC	SMGC_109.c00004_NODE_62...region001	FALSE	23382	LAP	LAP	3444	Streptococcus	Streptococcus canis
SMGC_600	SMGC	SMGC_600.c00008_NODE_22...region001	TRUE	13944	LAP	LAP	3444	Streptococcus	Streptococcus dysgalactiae
SMGC_11	SMGC	SMGC_11.c00002_NODE_21...region001	FALSE	20855	terpene	terpene	3446	Staphylococcus	NA
SMGC_11	SMGC	SMGC_11.c00009_NODE_65...region001	FALSE	13272	siderophore	siderophore	3448	Staphylococcus	NA
SMGC_353	SMGC	SMGC_353.c00098_NODE_16...region001	TRUE	8018	siderophore	siderophore	3448	Staphylococcus	Staphylococcus pettenkoferi
SMGC_11	SMGC	SMGC_11.c00011_NODE_83...region001	FALSE	14071	siderophore	siderophore	3450	Staphylococcus	NA
SMGC_11	SMGC	SMGC_11.c00012_NODE_91...region001	TRUE	13411	lanthipeptide-class-ii	lanthipeptide-class-ii	3451	Staphylococcus	NA
SMGC_111	SMGC	SMGC_111.c00076_NODE_15...region001	TRUE	2963	RiPP-like	RiPP-like	3452	Moraxella	NA
SMGC_112	SMGC	SMGC_112.c00051_NODE_46...region001	TRUE	6840	terpene	terpene	3453	Branchiibius	NA
SMGC_112	SMGC	SMGC_112.c00065_NODE_51...region001	TRUE	6295	terpene	terpene	3454	Branchiibius	NA
SMGC_112	SMGC	SMGC_112.c00096_NODE_59...region001	TRUE	5646	NAPAA	NAPAA	3455	Branchiibius	NA
SMGC_112	SMGC	SMGC_112.c00165_NODE_79...region001	TRUE	4579	multi-type	RiPP-like; ectoine	3456	Branchiibius	NA
SMGC_112	SMGC	SMGC_112.c00193_NODE_88...region001	TRUE	4267	terpene	terpene	3457	Branchiibius	NA
SMGC_112	SMGC	SMGC_112.c00300_NODE_12...region001	TRUE	3374	terpene	terpene	3458	Branchiibius	NA
SMGC_112	SMGC	SMGC_112.c00414_NODE_17...region001	TRUE	2720	terpene	terpene	3459	Branchiibius	NA
SMGC_112	SMGC	SMGC_112.c00521_NODE_25...region001	TRUE	2124	lanthipeptide-class-v	lanthipeptide-class-v	3460	Branchiibius	NA
SMGC_113	SMGC	SMGC_113.c00348_NODE_41...region001	TRUE	1560	arylpolyene	arylpolyene	3461	Lysobacter_B	NA
SMGC_113	SMGC	SMGC_113.c00571_NODE_85...region001	TRUE	1044	arylpolyene	arylpolyene	3462	Lysobacter_B	NA
SMGC_114	SMGC	SMGC_114.c00003_NODE_14...region001	TRUE	32898	NAPAA	NAPAA	3463	Granulicoccus	NA
SMGC_114	SMGC	SMGC_114.c00004_NODE_15...region001	FALSE	10393	ectoine	ectoine	3464	Granulicoccus	NA
SMGC_114	SMGC	SMGC_114.c00006_NODE_20...region001	FALSE	22631	lanthipeptide-class-iii	lanthipeptide-class-iii	3465	Granulicoccus	NA
SMGC_114	SMGC	SMGC_114.c00015_NODE_36...region001	TRUE	54634	NRPS	NRPS	3466	Granulicoccus	NA
SMGC_114	SMGC	SMGC_114.c00020_NODE_43...region001	TRUE	50416	multi-type	NRPS; NRPS-like; T1PKS	3467	Granulicoccus	NA
SMGC_114	SMGC	SMGC_114.c00038_NODE_97...region001	TRUE	29346	T1PKS	T1PKS	3468	Granulicoccus	NA
SMGC_115	SMGC	SMGC_115.c00004_NODE_5_...region001	FALSE	21209	terpene	terpene	3469	Corynebacterium	Corynebacterium resistens
SMGC_115	SMGC	SMGC_115.c00005_NODE_7_...region001	TRUE	21230	NAPAA	NAPAA	3470	Corynebacterium	Corynebacterium resistens
SMGC_115	SMGC	SMGC_115.c00009_NODE_11...region001	FALSE	20297	CDPS	CDPS	3472	Corynebacterium	Corynebacterium resistens
SMGC_115	SMGC	SMGC_115.c00016_NODE_31...region001	TRUE	10877	siderophore	siderophore	3473	Corynebacterium	Corynebacterium resistens
SMGC_294	SMGC	SMGC_294.c00045_NODE_16...region001	TRUE	9060	siderophore	siderophore	3473	Corynebacterium	NA
SMGC_116	SMGC	SMGC_116.c00003_NODE_38...region001	FALSE	41197	arylpolyene	arylpolyene	3474	Agrobacterium	NA
SMGC_116	SMGC	SMGC_116.c00024_NODE_12...region001	TRUE	35067	NRPS	NRPS; NRPS-like	3476	Agrobacterium	NA
SMGC_116	SMGC	SMGC_116.c00026_NODE_13...region001	TRUE	17927	terpene	terpene	3477	Agrobacterium	NA
SMGC_116	SMGC	SMGC_116.c00034_NODE_16...region001	TRUE	10180	hserlactone	hserlactone	3478	Agrobacterium	NA
SMGC_116	SMGC	SMGC_116.c00042_NODE_20...region001	TRUE	18405	hserlactone	hserlactone	3479	Agrobacterium	NA
SMGC_116	SMGC	SMGC_116.c00095_NODE_61...region001	TRUE	10472	hserlactone	hserlactone	3480	Agrobacterium	NA
SMGC_116	SMGC	SMGC_116.c00105_NODE_78...region001	TRUE	16153	NAPAA	NAPAA	3481	Agrobacterium	NA
SMGC_117	SMGC	SMGC_117.c00006_NODE_15...region001	FALSE	15077	NAGGN	NAGGN	3484	Haematobacter	Haematobacter missouriensis
SMGC_325	SMGC	SMGC_325.c00005_NODE_17...region001	FALSE	14840	NAGGN	NAGGN	3484	Haematobacter	Haematobacter massiliensis
SMGC_117	SMGC	SMGC_117.c00012_NODE_30...region001	FALSE	22092	redox-cofactor	redox-cofactor	3485	Haematobacter	Haematobacter missouriensis
SMGC_117	SMGC	SMGC_117.c00017_NODE_47...region001	FALSE	10801	RiPP-like	RiPP-like	3486	Haematobacter	Haematobacter missouriensis
SMGC_117	SMGC	SMGC_117.c00025_NODE_76...region001	FALSE	20588	hserlactone	hserlactone	3487	Haematobacter	Haematobacter missouriensis
SMGC_325	SMGC	SMGC_325.c00011_NODE_25...region001	FALSE	20588	hserlactone	hserlactone	3487	Haematobacter	Haematobacter massiliensis
SMGC_117	SMGC	SMGC_117.c00090_NODE_29...region001	TRUE	3142	NRPS	NRPS	3488	Haematobacter	Haematobacter missouriensis
SMGC_118	SMGC	SMGC_118.c00001_NODE_1_...region001	FALSE	20606	hserlactone	hserlactone	3489	Pseudomonas	Pseudomonas aeruginosa
SMGC_118	SMGC	SMGC_118.c00003_NODE_4_...region001	FALSE	41857	multi-type	NRPS-like; betalactone	3490	Pseudomonas	Pseudomonas aeruginosa
SMGC_118	SMGC	SMGC_118.c00003_NODE_4_...region002	FALSE	20606	hserlactone	hserlactone	3491	Pseudomonas	Pseudomonas aeruginosa
SMGC_118	SMGC	SMGC_118.c00004_NODE_7_...region001	TRUE	10666	phenazine	phenazine	3492	Pseudomonas	Pseudomonas aeruginosa
SMGC_118	SMGC	SMGC_118.c00012_NODE_20...region002	FALSE	10855	RiPP-like	RiPP-like	3495	Pseudomonas	Pseudomonas aeruginosa
SMGC_118	SMGC	SMGC_118.c00018_NODE_34...region001	FALSE	10831	RiPP-like	RiPP-like	3496	Pseudomonas	Pseudomonas aeruginosa
SMGC_133	SMGC	SMGC_133.c00012_NODE_37...region001	FALSE	10834	RiPP-like	RiPP-like	3496	Pseudomonas_E	Pseudomonas_E putida
SMGC_118	SMGC	SMGC_118.c00018_NODE_34...region002	FALSE	42976	NRPS-like	NRPS-like	3497	Pseudomonas	Pseudomonas aeruginosa
SMGC_118	SMGC	SMGC_118.c00020_NODE_44...region001	FALSE	33004	thiopeptide	thiopeptide	3498	Pseudomonas	Pseudomonas aeruginosa
SMGC_118	SMGC	SMGC_118.c00025_NODE_60...region001	FALSE	68026	NRPS	NRPS	3499	Pseudomonas	Pseudomonas aeruginosa
SMGC_118	SMGC	SMGC_118.c00028_NODE_70...region001	TRUE	23438	NRPS	NRPS	3500	Pseudomonas	Pseudomonas aeruginosa
SMGC_118	SMGC	SMGC_118.c00030_NODE_88...region001	TRUE	10660	phenazine	phenazine	3501	Pseudomonas	Pseudomonas aeruginosa
SMGC_118	SMGC	SMGC_118.c00038_NODE_17...region001	TRUE	17527	NRPS	NRPS	3504	Pseudomonas	Pseudomonas aeruginosa
SMGC_118	SMGC	SMGC_118.c00040_NODE_22...region001	TRUE	10571	NRPS	NRPS	3505	Pseudomonas	Pseudomonas aeruginosa
SMGC_119	SMGC	SMGC_119.c00010_NODE_39...region001	FALSE	10849	RiPP-like	RiPP-like	3507	Xanthomonas_B	NA
SMGC_119	SMGC	SMGC_119.c00015_NODE_85...region001	FALSE	10801	RiPP-like	RiPP-like	3508	Xanthomonas_B	NA
SMGC_12	SMGC	SMGC_12.c00009_NODE_12...region001	FALSE	21687	ranthipeptide	ranthipeptide	3509	Lagierella	NA
SMGC_121	SMGC	SMGC_121.c00001_NODE_47...region001	TRUE	14109	RiPP-like	RiPP-like	3513	Streptococcus	Streptococcus thermophilus
SMGC_121	SMGC	SMGC_121.c00006_NODE_80...region001	TRUE	26405	NRPS-like	NRPS-like	3514	Streptococcus	Streptococcus thermophilus
SMGC_121	SMGC	SMGC_121.c00008_NODE_86...region001	TRUE	15231	RaS-RiPP	RaS-RiPP	3515	Streptococcus	Streptococcus thermophilus
NA	MIBiG	BGC0001209	NA	NA	NA	NA	3515	NA	NA
SMGC_121	SMGC	SMGC_121.c00013_NODE_99...region001	FALSE	24054	lanthipeptide-class-i	lanthipeptide-class-i	3516	Streptococcus	Streptococcus thermophilus
SMGC_121	SMGC	SMGC_121.c00016_NODE_10...region001	TRUE	17908	RaS-RiPP	RaS-RiPP	3517	Streptococcus	Streptococcus thermophilus
SMGC_121	SMGC	SMGC_121.c00033_NODE_18...region001	TRUE	19922	RRE-containing	RRE-containing	3518	Streptococcus	Streptococcus thermophilus
LK1134	LK	LK1134_7.region001	FALSE	20876	terpene	terpene	3519	Corynebacterium	Corynebacterium kefirresidentii
LK1289	LK	LK1289_4.region002	FALSE	20876	terpene	terpene	3519	Corynebacterium	NA
LK948	LK	LK948_6.region002	TRUE	14094	terpene	terpene	3519	Corynebacterium	Corynebacterium accolens
SMGC_122	SMGC	SMGC_122.c00004_NODE_6_...region001	FALSE	20876	terpene	terpene	3519	Corynebacterium	NA
SMGC_305	SMGC	SMGC_305.c00011_NODE_24...region002	FALSE	20876	terpene	terpene	3519	Corynebacterium	Corynebacterium aurimucosum_E
SMGC_337	SMGC	SMGC_337.c00024_NODE_14...region001	FALSE	20927	terpene	terpene	3519	Corynebacterium	NA
SMGC_343	SMGC	SMGC_343.c00006_NODE_15...region002	FALSE	20876	terpene	terpene	3519	Corynebacterium	Corynebacterium kefirresidentii
SMGC_38	SMGC	SMGC_38.c00003_NODE_10...region001	FALSE	20867	terpene	terpene	3519	Corynebacterium	NA
SMGC_90	SMGC	SMGC_90.c00007_NODE_7_...region001	FALSE	20876	terpene	terpene	3519	Corynebacterium	Corynebacterium pseudogenitalium
SMGC_92	SMGC	SMGC_92.c00004_NODE_4_...region001	FALSE	20876	terpene	terpene	3519	Corynebacterium	NA
SMGC_125	SMGC	SMGC_125.c00029_NODE_23...region001	TRUE	10609	RiPP-like	RiPP-like	3523	Peptoniphilus_A	Peptoniphilus_A lacrimalis
SMGC_125	SMGC	SMGC_125.c00136_NODE_11...region001	TRUE	3207	ranthipeptide	ranthipeptide	3524	Peptoniphilus_A	Peptoniphilus_A lacrimalis
SMGC_127	SMGC	SMGC_127.c00001_NODE_4_...region001	FALSE	21534	ranthipeptide	ranthipeptide	3525	Ezakiella	NA
SMGC_129	SMGC	SMGC_129.c00007_NODE_50...region001	TRUE	33361	NRPS	NRPS	3527	NA	NA
SMGC_131	SMGC	SMGC_131.c00014_NODE_11...region001	TRUE	11097	RRE-containing	RRE-containing	3529	Ezakiella	Ezakiella coagulans
SMGC_132	SMGC	SMGC_132.c00002_NODE_22...region001	FALSE	24758	terpene	terpene	3530	Novosphingobium	NA
SMGC_133	SMGC	SMGC_133.c00004_NODE_15...region002	FALSE	53494	multi-type	NRPS; T1PKS	3533	Pseudomonas_E	Pseudomonas_E putida
SMGC_133	SMGC	SMGC_133.c00005_NODE_16...region001	FALSE	10837	RiPP-like	RiPP-like	3534	Pseudomonas_E	Pseudomonas_E putida
SMGC_208	SMGC	SMGC_208.c00130_NODE_13...region001	TRUE	9212	RiPP-like	RiPP-like	3534	Pseudomonas_E	Pseudomonas_E chengduensis
SMGC_358	SMGC	SMGC_358.c00107_NODE_83...region001	TRUE	7842	RiPP-like	RiPP-like	3534	Pseudomonas_E	Pseudomonas_E oleovorans
SMGC_133	SMGC	SMGC_133.c00011_NODE_29...region001	FALSE	10834	RiPP-like	RiPP-like	3535	Pseudomonas_E	Pseudomonas_E putida
SMGC_133	SMGC	SMGC_133.c00014_NODE_41...region001	FALSE	21431	ranthipeptide	ranthipeptide	3537	Pseudomonas_E	Pseudomonas_E putida
SMGC_597	SMGC	SMGC_597.c00007_NODE_11...region001	TRUE	15602	ranthipeptide	ranthipeptide	3537	Pseudomonas_E	Pseudomonas_E sp001320525
SMGC_134	SMGC	SMGC_134.c00010_NODE_19...region001	TRUE	24052	NAPAA	NAPAA	3541	Acinetobacter	Acinetobacter ursingii
SMGC_134	SMGC	SMGC_134.c00052_NODE_75...region001	TRUE	21199	arylpolyene	arylpolyene	3542	Acinetobacter	Acinetobacter ursingii
SMGC_149	SMGC	SMGC_149.c00002_NODE_15...region001	TRUE	23166	arylpolyene	arylpolyene	3542	Acinetobacter	Acinetobacter soli
SMGC_296	SMGC	SMGC_296.c00020_NODE_30...region001	TRUE	23256	arylpolyene	arylpolyene	3542	Acinetobacter	Acinetobacter pittii
SMGC_135	SMGC	SMGC_135.c00101_NODE_21...region001	TRUE	10560	resorcinol	resorcinol	3543	Comamonas	Comamonas terrigena
SMGC_135	SMGC	SMGC_135.c00313_NODE_64...region001	TRUE	4737	terpene	terpene	3544	Comamonas	Comamonas terrigena
SMGC_136	SMGC	SMGC_136.c00112_NODE_40...region001	TRUE	6655	resorcinol	resorcinol	3545	Comamonas_B	Comamonas_B testosteroni
SMGC_136	SMGC	SMGC_136.c00171_NODE_50...region001	TRUE	5663	terpene	terpene	3546	Comamonas_B	Comamonas_B testosteroni
SMGC_137	SMGC	SMGC_137.c00005_NODE_19...region001	FALSE	20591	cyclic-lactone-autoinducer	cyclic-lactone-autoinducer	3547	Eisenbergiella	Eisenbergiella sp900066775
SMGC_137	SMGC	SMGC_137.c00065_NODE_14...region001	TRUE	15229	ranthipeptide	ranthipeptide	3548	Eisenbergiella	Eisenbergiella sp900066775
SMGC_138	SMGC	SMGC_138.c00005_NODE_25...region001	TRUE	20580	ranthipeptide	ranthipeptide	3549	Dialister	Dialister invisus
SMGC_139	SMGC	SMGC_139.c00017_NODE_69...region001	TRUE	13202	ranthipeptide	ranthipeptide	3550	CAG-83	CAG-83 sp000431575
SMGC_14	SMGC	SMGC_14.c00018_NODE_25...region001	FALSE	21608	ranthipeptide	ranthipeptide	3551	Anaerococcus	NA
SMGC_140	SMGC	SMGC_140.c00008_NODE_17...region001	TRUE	42560	multi-type	arylpolyene; resorcinol	3552	Pseudomonas_E	Pseudomonas_E alcaligenes
SMGC_407	SMGC	SMGC_407.c00042_NODE_13...region001	TRUE	6539	multi-type	arylpolyene; resorcinol	3552	Pseudomonas_O	NA
SMGC_140	SMGC	SMGC_140.c00021_NODE_46...region001	TRUE	8978	RiPP-like	RiPP-like	3553	Pseudomonas_E	Pseudomonas_E alcaligenes
SMGC_140	SMGC	SMGC_140.c00028_NODE_70...region001	TRUE	29626	NRPS	NRPS	3554	Pseudomonas_E	Pseudomonas_E alcaligenes
SMGC_140	SMGC	SMGC_140.c00059_NODE_31...region001	TRUE	20649	NRPS	NRPS	3556	Pseudomonas_E	Pseudomonas_E alcaligenes
SMGC_140	SMGC	SMGC_140.c00093_NODE_11...region001	TRUE	6994	betalactone	betalactone	3557	Pseudomonas_E	Pseudomonas_E alcaligenes
SMGC_144	SMGC	SMGC_144.c00029_NODE_28...region001	TRUE	31607	NRPS	NRPS	3560	Erwinia	Erwinia sp002752575
SMGC_144	SMGC	SMGC_144.c00076_NODE_72...region001	TRUE	10403	siderophore	siderophore	3561	Erwinia	Erwinia sp002752575
SMGC_289	SMGC	SMGC_289.c00055_NODE_11...region001	FALSE	12364	siderophore	siderophore	3561	Erwinia	NA
NA	MIBiG	BGC0001572	NA	NA	NA	NA	3561	NA	NA
SMGC_144	SMGC	SMGC_144.c00119_NODE_13...region001	TRUE	13113	NRPS	NRPS	3563	Erwinia	Erwinia sp002752575
SMGC_144	SMGC	SMGC_144.c00159_NODE_18...region001	TRUE	9994	NRPS	NRPS	3564	Erwinia	Erwinia sp002752575
SMGC_145	SMGC	SMGC_145.c00001_NODE_5_...region001	FALSE	10852	RiPP-like	RiPP-like	3565	Pseudomonas_E	Pseudomonas_E helleri
SMGC_346	SMGC	SMGC_346.c00154_NODE_16...region001	TRUE	10509	RiPP-like	RiPP-like	3565	Pseudomonas_E	NA
SMGC_361	SMGC	SMGC_361.c00057_NODE_49...region001	TRUE	10545	RiPP-like	RiPP-like	3565	Pseudomonas_E	Pseudomonas_E sp002742565
SMGC_145	SMGC	SMGC_145.c00004_NODE_10...region001	FALSE	44233	NRPS	NRPS	3566	Pseudomonas_E	Pseudomonas_E helleri
SMGC_145	SMGC	SMGC_145.c00010_NODE_35...region001	TRUE	54736	NRPS	NRPS	3568	Pseudomonas_E	Pseudomonas_E helleri
SMGC_145	SMGC	SMGC_145.c00011_NODE_37...region001	TRUE	21350	ranthipeptide	ranthipeptide	3569	Pseudomonas_E	Pseudomonas_E helleri
SMGC_145	SMGC	SMGC_145.c00011_NODE_37...region002	TRUE	21001	betalactone	betalactone	3570	Pseudomonas_E	Pseudomonas_E helleri
SMGC_589	SMGC	SMGC_589.c00119_NODE_24...region001	TRUE	14576	betalactone	betalactone	3570	Pseudomonas_E	NA
SMGC_145	SMGC	SMGC_145.c00033_NODE_16...region001	TRUE	13670	NAGGN	NAGGN	3572	Pseudomonas_E	Pseudomonas_E helleri
SMGC_145	SMGC	SMGC_145.c00076_NODE_45...region001	TRUE	18181	terpene	terpene	3573	Pseudomonas_E	Pseudomonas_E helleri
SMGC_146	SMGC	SMGC_146.c00062_NODE_51...region001	TRUE	5998	RRE-containing	RRE-containing	3575	Anaerococcus	NA
SMGC_146	SMGC	SMGC_146.c00167_NODE_16...region001	TRUE	2566	ranthipeptide	ranthipeptide	3576	Anaerococcus	NA
SMGC_147	SMGC	SMGC_147.c00024_NODE_36...region001	FALSE	12154	RiPP-like	RiPP-like	3578	Streptococcus	NA
SMGC_147	SMGC	SMGC_147.c00041_NODE_77...region001	TRUE	9705	RiPP-like	RiPP-like	3579	Streptococcus	NA
SMGC_148	SMGC	SMGC_148.c00001_NODE_1_...region001	FALSE	10837	RiPP-like	RiPP-like	3580	Pseudomonas_E	Pseudomonas_E sp002741105
SMGC_148	SMGC	SMGC_148.c00002_NODE_8_...region001	FALSE	10843	RiPP-like	RiPP-like	3581	Pseudomonas_E	Pseudomonas_E sp002741105
SMGC_208	SMGC	SMGC_208.c00206_NODE_22...region001	TRUE	7192	RRE-containing	RRE-containing	3582	Pseudomonas_E	Pseudomonas_E chengduensis
SMGC_118	SMGC	SMGC_118.c00006_NODE_10...region001	TRUE	13606	redox-cofactor	redox-cofactor	3582	Pseudomonas	Pseudomonas aeruginosa
SMGC_381	SMGC	SMGC_381.c00005_NODE_37...region001	FALSE	22148	redox-cofactor	redox-cofactor	3582	Pseudomonas	Pseudomonas nitroreducens_B
SMGC_388	SMGC	SMGC_388.c00007_NODE_33...region001	FALSE	22148	redox-cofactor	redox-cofactor	3582	Pseudomonas	Pseudomonas nitroreducens
SMGC_148	SMGC	SMGC_148.c00016_NODE_10...region001	FALSE	22261	redox-cofactor	redox-cofactor	3582	Pseudomonas_E	Pseudomonas_E sp002741105
SMGC_358	SMGC	SMGC_358.c00048_NODE_52...region001	TRUE	13658	redox-cofactor	redox-cofactor	3582	Pseudomonas_E	Pseudomonas_E oleovorans
SMGC_118	SMGC	SMGC_118.c00034_NODE_12...region001	TRUE	12896	NAGGN	NAGGN	3583	Pseudomonas	Pseudomonas aeruginosa
SMGC_148	SMGC	SMGC_148.c00017_NODE_10...region001	FALSE	14746	NAGGN	NAGGN	3583	Pseudomonas_E	Pseudomonas_E sp002741105
SMGC_148	SMGC	SMGC_148.c00018_NODE_10...region001	FALSE	28767	betalactone	betalactone	3584	Pseudomonas_E	Pseudomonas_E sp002741105
SMGC_148	SMGC	SMGC_148.c00022_NODE_16...region001	FALSE	10846	RiPP-like	RiPP-like	3585	Pseudomonas_E	Pseudomonas_E sp002741105
SMGC_148	SMGC	SMGC_148.c00025_NODE_19...region001	TRUE	48042	multi-type	arylpolyene; resorcinol	3586	Pseudomonas_E	Pseudomonas_E sp002741105
SMGC_148	SMGC	SMGC_148.c00037_NODE_36...region001	FALSE	22151	redox-cofactor	redox-cofactor	3587	Pseudomonas_E	Pseudomonas_E sp002741105
SMGC_149	SMGC	SMGC_149.c00001_NODE_90...region001	FALSE	18428	siderophore	siderophore	3588	Acinetobacter	Acinetobacter soli
SMGC_149	SMGC	SMGC_149.c00019_NODE_46...region001	TRUE	28470	NAPAA	NAPAA	3591	Acinetobacter	Acinetobacter soli
SMGC_149	SMGC	SMGC_149.c00064_NODE_11...region001	TRUE	7413	RiPP-like	RiPP-like	3592	Acinetobacter	Acinetobacter soli
SMGC_149	SMGC	SMGC_149.c00072_NODE_12...region001	TRUE	13622	multi-type	RiPP-like; redox-cofactor	3594	Acinetobacter	Acinetobacter soli
SMGC_15	SMGC	SMGC_15.c00014_NODE_39...region001	TRUE	17366	LAP	LAP	3596	Anaerococcus	NA
SMGC_150	SMGC	SMGC_150.c00066_NODE_14...region001	TRUE	12126	arylpolyene	arylpolyene	3597	Sphingobacterium	Sphingobacterium sp001952815
SMGC_150	SMGC	SMGC_150.c00222_NODE_34...region001	TRUE	6131	RiPP-like	RiPP-like	3598	Sphingobacterium	Sphingobacterium sp001952815
SMGC_150	SMGC	SMGC_150.c00240_NODE_36...region001	TRUE	5800	T3PKS	T3PKS	3599	Sphingobacterium	Sphingobacterium sp001952815
SMGC_150	SMGC	SMGC_150.c00464_NODE_10...region001	TRUE	2807	terpene	terpene	3600	Sphingobacterium	Sphingobacterium sp001952815
SMGC_151	SMGC	SMGC_151.c00005_NODE_14...region001	FALSE	20864	terpene	terpene	3601	Corynebacterium	Corynebacterium massiliense
SMGC_151	SMGC	SMGC_151.c00006_NODE_16...region001	FALSE	34038	NAPAA	NAPAA	3602	Corynebacterium	Corynebacterium massiliense
SMGC_152	SMGC	SMGC_152.c00003_NODE_12...region001	TRUE	22266	NRPS	NRPS	3604	Brevundimonas	NA
SMGC_152	SMGC	SMGC_152.c00011_NODE_33...region001	TRUE	21692	NRPS-like	NRPS-like	3605	Brevundimonas	NA
SMGC_152	SMGC	SMGC_152.c00012_NODE_36...region001	FALSE	20642	RRE-containing	RRE-containing	3606	Brevundimonas	NA
SMGC_153	SMGC	SMGC_153.c00414_NODE_43...region001	TRUE	2945	terpene	terpene	3608	Arthrospira	Arthrospira maxima
SMGC_153	SMGC	SMGC_153.c00648_NODE_66...region001	TRUE	2327	arylpolyene	arylpolyene	3609	Arthrospira	Arthrospira maxima
SMGC_155	SMGC	SMGC_155.c00002_NODE_3_...region001	FALSE	23797	LAP	LAP	3611	Corynebacterium	NA
SMGC_155	SMGC	SMGC_155.c00003_NODE_5_...region001	FALSE	47521	NRPS	NRPS	3612	Corynebacterium	NA
SMGC_616	SMGC	SMGC_616.c00006_NODE_30...region001	FALSE	47521	NRPS	NRPS	3612	Corynebacterium	NA
SMGC_323	SMGC	SMGC_323.c00008_NODE_22...region001	TRUE	32081	T3PKS	T3PKS	3613	Corynebacterium	Corynebacterium kroppenstedtii_B
SMGC_616	SMGC	SMGC_616.c00005_NODE_28...region002	FALSE	41194	T3PKS	T3PKS	3613	Corynebacterium	NA
SMGC_155	SMGC	SMGC_155.c00005_NODE_8_...region001	FALSE	76366	multi-type	NRPS; T3PKS	3613	Corynebacterium	NA
SMGC_157	SMGC	SMGC_157.c00002_NODE_8_...region001	FALSE	20651	CDPS	CDPS	3615	Corynebacterium	NA
SMGC_158	SMGC	SMGC_158.c00001_NODE_1_...region001	TRUE	55276	transAT-PKS	transAT-PKS	3618	Methyloversatilis	Methyloversatilis discipulorum_A
SMGC_158	SMGC	SMGC_158.c00002_NODE_3_...region001	FALSE	21443	ranthipeptide	ranthipeptide	3619	Methyloversatilis	Methyloversatilis discipulorum_A
SMGC_158	SMGC	SMGC_158.c00002_NODE_3_...region002	FALSE	49884	NRPS	NRPS; NRPS-like	3620	Methyloversatilis	Methyloversatilis discipulorum_A
SMGC_158	SMGC	SMGC_158.c00003_NODE_4_...region001	FALSE	10840	RiPP-like	RiPP-like	3621	Methyloversatilis	Methyloversatilis discipulorum_A
SMGC_158	SMGC	SMGC_158.c00005_NODE_6_...region001	FALSE	20753	hserlactone	hserlactone	3622	Methyloversatilis	Methyloversatilis discipulorum_A
SMGC_158	SMGC	SMGC_158.c00006_NODE_7_...region001	FALSE	21664	terpene	terpene	3623	Methyloversatilis	Methyloversatilis discipulorum_A
SMGC_158	SMGC	SMGC_158.c00008_NODE_11...region001	FALSE	60675	acyl_amino_acids	acyl_amino_acids	3624	Methyloversatilis	Methyloversatilis discipulorum_A
SMGC_158	SMGC	SMGC_158.c00009_NODE_14...region001	FALSE	22164	redox-cofactor	redox-cofactor	3625	Methyloversatilis	Methyloversatilis discipulorum_A
SMGC_158	SMGC	SMGC_158.c00012_NODE_23...region001	FALSE	60783	acyl_amino_acids	acyl_amino_acids	3626	Methyloversatilis	Methyloversatilis discipulorum_A
SMGC_159	SMGC	SMGC_159.c00185_NODE_28...region001	TRUE	3131	NAPAA	NAPAA	3631	Micrococcus	Micrococcus luteus_A
SMGC_160	SMGC	SMGC_160.c00040_NODE_29...region001	TRUE	18846	redox-cofactor	redox-cofactor	3632	Acinetobacter	Acinetobacter bereziniae
SMGC_160	SMGC	SMGC_160.c00274_NODE_23...region001	TRUE	5326	siderophore	siderophore	3634	Acinetobacter	Acinetobacter bereziniae
SMGC_162	SMGC	SMGC_162.c00034_NODE_45...region001	TRUE	6464	RiPP-like	RiPP-like	3635	Rothia	Rothia mucilaginosa
SMGC_539	SMGC	SMGC_539.c00001_NODE_8_...region001	FALSE	10318	RiPP-like	RiPP-like	3635	Rothia	Rothia mucilaginosa
SMGC_162	SMGC	SMGC_162.c00310_NODE_81...region001	TRUE	1891	NRPS-like	NRPS-like	3636	Rothia	Rothia mucilaginosa
SMGC_163	SMGC	SMGC_163.c00007_NODE_16...region001	TRUE	4635	RiPP-like	RiPP-like	3637	Streptococcus	NA
SMGC_163	SMGC	SMGC_163.c00609_NODE_91...region001	TRUE	1005	T3PKS	T3PKS	3639	Streptococcus	NA
SMGC_168	SMGC	SMGC_168.c00015_NODE_99...region001	TRUE	12375	phenazine	phenazine	3641	Corynebacterium	Corynebacterium glyciniphilum
SMGC_168	SMGC	SMGC_168.c00026_NODE_12...region001	TRUE	11175	T1PKS	T1PKS	3642	Corynebacterium	Corynebacterium glyciniphilum
SMGC_168	SMGC	SMGC_168.c00089_NODE_24...region001	TRUE	7556	NAPAA	NAPAA	3643	Corynebacterium	Corynebacterium glyciniphilum
SMGC_168	SMGC	SMGC_168.c00138_NODE_32...region001	TRUE	6102	terpene	terpene	3644	Corynebacterium	Corynebacterium glyciniphilum
SMGC_168	SMGC	SMGC_168.c00189_NODE_42...region001	TRUE	5088	NRPS	NRPS	3645	Corynebacterium	Corynebacterium glyciniphilum
SMGC_168	SMGC	SMGC_168.c00387_NODE_81...region001	TRUE	3105	terpene	terpene	3646	Corynebacterium	Corynebacterium glyciniphilum
SMGC_169	SMGC	SMGC_169.c00001_NODE_1_...region001	FALSE	33966	NAPAA	NAPAA	3647	Corynebacterium	Corynebacterium variabile
SMGC_169	SMGC	SMGC_169.c00014_NODE_15...region001	TRUE	26590	T3PKS	T3PKS	3648	Corynebacterium	Corynebacterium variabile
SMGC_169	SMGC	SMGC_169.c00056_NODE_63...region001	TRUE	14109	terpene	terpene	3649	Corynebacterium	Corynebacterium variabile
SMGC_169	SMGC	SMGC_169.c00062_NODE_69...region001	TRUE	16674	terpene	terpene	3650	Corynebacterium	Corynebacterium variabile
SMGC_169	SMGC	SMGC_169.c00068_NODE_76...region001	TRUE	15575	T1PKS	T1PKS	3651	Corynebacterium	Corynebacterium variabile
SMGC_169	SMGC	SMGC_169.c00104_NODE_14...region001	TRUE	10451	NRPS	NRPS	3652	Corynebacterium	Corynebacterium variabile
SMGC_17	SMGC	SMGC_17.c00010_NODE_16...region001	TRUE	34058	T3PKS	T3PKS	3653	Ignavigranum	Ignavigranum ruoffiae
SMGC_170	SMGC	SMGC_170.c00031_NODE_46...region001	TRUE	7277	RiPP-like	RiPP-like	3655	Moraxella_A	Moraxella_A aerosaccus
SMGC_170	SMGC	SMGC_170.c00051_NODE_81...region001	TRUE	10435	siderophore	siderophore	3656	Moraxella_A	Moraxella_A aerosaccus
SMGC_210	SMGC	SMGC_210.c00254_NODE_38...region001	TRUE	2845	siderophore	siderophore	3657	Leuconostoc	Leuconostoc mesenteroides
SMGC_170	SMGC	SMGC_170.c00106_NODE_32...region001	TRUE	4177	siderophore	siderophore	3657	Moraxella_A	Moraxella_A aerosaccus
SMGC_171	SMGC	SMGC_171.c00002_NODE_2_...region001	FALSE	10285	RiPP-like	RiPP-like	3659	Staphylococcus	Staphylococcus simulans
SMGC_171	SMGC	SMGC_171.c00007_NODE_17...region001	TRUE	12746	terpene	terpene	3661	Staphylococcus	Staphylococcus simulans
SMGC_532	SMGC	SMGC_532.c00004_NODE_27...region001	TRUE	17904	terpene	terpene	3661	Staphylococcus	Staphylococcus simulans_B
SMGC_173	SMGC	SMGC_173.c00002_NODE_24...region001	FALSE	20267	RRE-containing	RRE-containing	3663	RC9	RC9 sp000431015
SMGC_175	SMGC	SMGC_175.c00006_NODE_28...region001	TRUE	19743	ranthipeptide	ranthipeptide	3664	Gemmiger	Gemmiger sp003476825
SMGC_176	SMGC	SMGC_176.c00372_NODE_52...region001	TRUE	2651	ranthipeptide	ranthipeptide	3665	UBA11524	UBA11524 sp000437595
SMGC_177	SMGC	SMGC_177.c00075_NODE_28...region001	TRUE	12758	terpene	terpene	3666	Corynebacterium	NA
SMGC_178	SMGC	SMGC_178.c00039_NODE_99...region001	TRUE	3502	T3PKS	T3PKS	3667	Corynebacterium	Corynebacterium vitaeruminis_A
SMGC_178	SMGC	SMGC_178.c00266_NODE_18...region001	TRUE	1931	terpene	terpene	3668	Corynebacterium	Corynebacterium vitaeruminis_A
SMGC_178	SMGC	SMGC_178.c00669_NODE_30...region001	TRUE	1191	NRPS-like	NRPS-like	3669	Corynebacterium	Corynebacterium vitaeruminis_A
SMGC_179	SMGC	SMGC_179.c00002_NODE_37...region001	TRUE	15585	ranthipeptide	ranthipeptide	3670	Anaerococcus	NA
SMGC_330	SMGC	SMGC_330.c00035_NODE_31...region001	TRUE	11740	ranthipeptide	ranthipeptide	3670	Anaerococcus	NA
SMGC_359	SMGC	SMGC_359.c00004_NODE_32...region001	FALSE	21615	ranthipeptide	ranthipeptide	3670	Anaerococcus	NA
SMGC_500	SMGC	SMGC_500.c00001_NODE_6_...region001	FALSE	21659	ranthipeptide	ranthipeptide	3670	Anaerococcus	NA
SMGC_18	SMGC	SMGC_18.c00001_NODE_5_...region001	FALSE	20879	terpene	terpene	3671	Corynebacterium	Corynebacterium frankenforstense
SMGC_180	SMGC	SMGC_180.c00386_NODE_39...region001	TRUE	1746	RRE-containing	RRE-containing	3673	Porphyromonas	NA
SMGC_181	SMGC	SMGC_181.c00006_NODE_20...region001	TRUE	9069	RiPP-like	RiPP-like	3674	Neisseria	Neisseria cinerea
SMGC_181	SMGC	SMGC_181.c00079_NODE_87...region001	TRUE	4386	arylpolyene	arylpolyene	3675	Neisseria	Neisseria cinerea
SMGC_181	SMGC	SMGC_181.c00165_NODE_18...region001	TRUE	2903	arylpolyene	arylpolyene	3676	Neisseria	Neisseria cinerea
SMGC_181	SMGC	SMGC_181.c00200_NODE_22...region001	TRUE	2575	terpene	terpene	3677	Neisseria	Neisseria cinerea
SMGC_181	SMGC	SMGC_181.c00439_NODE_69...region001	TRUE	1183	terpene	terpene	3678	Neisseria	Neisseria cinerea
SMGC_184	SMGC	SMGC_184.c00005_NODE_18...region001	FALSE	30391	thiopeptide	thiopeptide	3682	Actinomyces	Actinomyces viscosus
SMGC_184	SMGC	SMGC_184.c00038_NODE_94...region001	FALSE	10795	RiPP-like	RiPP-like	3683	Actinomyces	Actinomyces viscosus
SMGC_185	SMGC	SMGC_185.c00297_NODE_63...region001	TRUE	1410	T3PKS	T3PKS	3684	Streptococcus	NA
SMGC_186	SMGC	SMGC_186.c00038_NODE_12...region001	TRUE	10691	multi-type	lanthipeptide-class-iii; lipolanthine	3689	Dietzia	Dietzia maris
SMGC_186	SMGC	SMGC_186.c00118_NODE_33...region001	TRUE	5992	NAPAA	NAPAA	3691	Dietzia	Dietzia maris
SMGC_186	SMGC	SMGC_186.c00164_NODE_47...region001	TRUE	4896	RRE-containing	RRE-containing	3692	Dietzia	Dietzia maris
SMGC_187	SMGC	SMGC_187.c00002_NODE_3_...region001	FALSE	14670	NAGGN	NAGGN	3693	Brevundimonas	Brevundimonas nasdae
SMGC_187	SMGC	SMGC_187.c00014_NODE_15...region001	TRUE	11804	lassopeptide	lassopeptide	3694	Brevundimonas	Brevundimonas nasdae
SMGC_187	SMGC	SMGC_187.c00023_NODE_24...region001	TRUE	19772	terpene	terpene	3695	Brevundimonas	Brevundimonas nasdae
NA	MIBiG	BGC0000634	NA	NA	NA	NA	3695	NA	NA
NA	MIBiG	BGC0000643	NA	NA	NA	NA	3695	NA	NA
SMGC_187	SMGC	SMGC_187.c00083_NODE_85...region001	TRUE	12971	lassopeptide	lassopeptide	3696	Brevundimonas	Brevundimonas nasdae
SMGC_189	SMGC	SMGC_189.c00001_NODE_18...region001	TRUE	17412	T1PKS	T1PKS	3697	Gordonia	Gordonia jacobaea
SMGC_189	SMGC	SMGC_189.c00006_NODE_28...region001	TRUE	15961	NRPS	NRPS	3698	Gordonia	Gordonia jacobaea
SMGC_189	SMGC	SMGC_189.c00008_NODE_33...region001	TRUE	15011	NRPS	NRPS	3699	Gordonia	Gordonia jacobaea
SMGC_189	SMGC	SMGC_189.c00085_NODE_17...region001	TRUE	7820	NRPS	NRPS	3700	Gordonia	Gordonia jacobaea
SMGC_189	SMGC	SMGC_189.c00141_NODE_28...region001	TRUE	6237	NAPAA	NAPAA	3701	Gordonia	Gordonia jacobaea
SMGC_189	SMGC	SMGC_189.c00160_NODE_30...region001	TRUE	5993	NRPS	NRPS	3702	Gordonia	Gordonia jacobaea
SMGC_189	SMGC	SMGC_189.c00161_NODE_30...region001	TRUE	5982	T1PKS	T1PKS	3703	Gordonia	Gordonia jacobaea
SMGC_189	SMGC	SMGC_189.c00324_NODE_61...region001	TRUE	4154	NRPS	NRPS	3705	Gordonia	Gordonia jacobaea
SMGC_189	SMGC	SMGC_189.c00331_NODE_62...region001	TRUE	4077	NRPS	NRPS	3706	Gordonia	Gordonia jacobaea
SMGC_189	SMGC	SMGC_189.c00375_NODE_70...region001	TRUE	3725	NRPS	NRPS	3707	Gordonia	Gordonia jacobaea
SMGC_189	SMGC	SMGC_189.c00427_NODE_79...region001	TRUE	3453	NRPS-like	NRPS-like	3708	Gordonia	Gordonia jacobaea
SMGC_189	SMGC	SMGC_189.c00535_NODE_10...region001	TRUE	2920	NRPS	NRPS	3709	Gordonia	Gordonia jacobaea
SMGC_189	SMGC	SMGC_189.c00584_NODE_11...region001	TRUE	2703	T1PKS	T1PKS	3710	Gordonia	Gordonia jacobaea
SMGC_189	SMGC	SMGC_189.c00608_NODE_11...region001	TRUE	2624	NRPS	NRPS	3711	Gordonia	Gordonia jacobaea
SMGC_189	SMGC	SMGC_189.c00737_NODE_14...region001	TRUE	2247	NRPS-like	NRPS-like	3712	Gordonia	Gordonia jacobaea
SMGC_189	SMGC	SMGC_189.c00842_NODE_17...region001	TRUE	1942	terpene	terpene	3713	Gordonia	Gordonia jacobaea
SMGC_189	SMGC	SMGC_189.c00894_NODE_18...region001	TRUE	1801	RRE-containing	RRE-containing	3715	Gordonia	Gordonia jacobaea
SMGC_189	SMGC	SMGC_189.c00910_NODE_19...region001	TRUE	1768	NRPS	NRPS	3716	Gordonia	Gordonia jacobaea
SMGC_189	SMGC	SMGC_189.c01028_NODE_22...region001	TRUE	1506	NRPS	NRPS	3717	Gordonia	Gordonia jacobaea
SMGC_19	SMGC	SMGC_19.c00002_NODE_15...region001	FALSE	10291	RiPP-like	RiPP-like	3718	Corynebacterium	Corynebacterium otitidis
SMGC_19	SMGC	SMGC_19.c00005_NODE_23...region001	FALSE	13336	siderophore	siderophore	3719	Corynebacterium	Corynebacterium otitidis
SMGC_19	SMGC	SMGC_19.c00006_NODE_24...region001	FALSE	20828	terpene	terpene	3720	Corynebacterium	Corynebacterium otitidis
SMGC_19	SMGC	SMGC_19.c00010_NODE_41...region001	FALSE	10816	RiPP-like	RiPP-like	3721	Corynebacterium	Corynebacterium otitidis
SMGC_19	SMGC	SMGC_19.c00011_NODE_53...region001	FALSE	10375	ectoine	ectoine	3722	Corynebacterium	Corynebacterium otitidis
SMGC_190	SMGC	SMGC_190.c00024_NODE_32...region001	TRUE	10165	RiPP-like	RiPP-like	3723	Streptococcus	NA
SMGC_190	SMGC	SMGC_190.c00134_NODE_65...region001	TRUE	3418	T3PKS	T3PKS	3724	Streptococcus	NA
SMGC_192	SMGC	SMGC_192.c00361_NODE_66...region001	TRUE	2329	siderophore	siderophore	3725	Pantoea_B	Pantoea_B calida
SMGC_192	SMGC	SMGC_192.c00425_NODE_78...region001	TRUE	2158	terpene	terpene	3726	Pantoea_B	Pantoea_B calida
SMGC_192	SMGC	SMGC_192.c00441_NODE_82...region001	TRUE	2125	hserlactone	hserlactone	3727	Pantoea_B	Pantoea_B calida
SMGC_192	SMGC	SMGC_192.c00675_NODE_12...region001	TRUE	1760	siderophore	siderophore	3729	Pantoea_B	Pantoea_B calida
SMGC_192	SMGC	SMGC_192.c00770_NODE_13...region001	TRUE	1635	terpene	terpene	3730	Pantoea_B	Pantoea_B calida
SMGC_192	SMGC	SMGC_192.c00821_NODE_15...region001	TRUE	1556	ladderane	ladderane	3731	Pantoea_B	Pantoea_B calida
SMGC_192	SMGC	SMGC_192.c01117_NODE_21...region001	TRUE	1259	terpene	terpene	3732	Pantoea_B	Pantoea_B calida
SMGC_193	SMGC	SMGC_193.c00162_NODE_58...region001	TRUE	2468	arylpolyene	arylpolyene	3733	Acinetobacter	Acinetobacter nosocomialis
SMGC_193	SMGC	SMGC_193.c00293_NODE_92...region001	TRUE	2002	NRPS-like	NRPS-like	3735	Acinetobacter	Acinetobacter nosocomialis
SMGC_193	SMGC	SMGC_193.c00486_NODE_14...region001	TRUE	1589	hserlactone	hserlactone	3736	Acinetobacter	Acinetobacter nosocomialis
SMGC_193	SMGC	SMGC_193.c00673_NODE_18...region001	TRUE	1379	RiPP-like	RiPP-like	3737	Acinetobacter	Acinetobacter nosocomialis
SMGC_193	SMGC	SMGC_193.c00720_NODE_19...region001	TRUE	1332	siderophore	siderophore	3738	Acinetobacter	Acinetobacter nosocomialis
SMGC_193	SMGC	SMGC_193.c00890_NODE_23...region001	TRUE	1181	NRPS	NRPS	3739	Acinetobacter	Acinetobacter nosocomialis
SMGC_193	SMGC	SMGC_193.c00966_NODE_25...region001	TRUE	1120	NRPS	NRPS	3740	Acinetobacter	Acinetobacter nosocomialis
SMGC_194	SMGC	SMGC_194.c00001_NODE_83...region001	TRUE	6531	RiPP-like	RiPP-like	3741	Neisseria	Neisseria sp000186165
SMGC_194	SMGC	SMGC_194.c00170_NODE_46...region001	TRUE	1970	arylpolyene	arylpolyene	3744	Neisseria	Neisseria sp000186165
SMGC_194	SMGC	SMGC_194.c00499_NODE_17...region001	TRUE	1141	arylpolyene	arylpolyene	3746	Neisseria	Neisseria sp000186165
SMGC_194	SMGC	SMGC_194.c00523_NODE_18...region001	TRUE	1118	terpene	terpene	3747	Neisseria	Neisseria sp000186165
SMGC_555	SMGC	SMGC_555.c00008_NODE_58...region001	TRUE	13410	terpene	terpene	3747	Neisseria	Neisseria subflava_A
LK1054	LK	LK1054_1.region001	TRUE	26653	multi-type	NRPS; siderophore	3748	Gordonia	Gordonia sp002009645
SMGC_195	SMGC	SMGC_195.c00003_NODE_15...region001	TRUE	30373	multi-type	NRPS; siderophore	3748	Gordonia	Gordonia paraffinivorans
SMGC_195	SMGC	SMGC_195.c00004_NODE_23...region001	FALSE	33864	NAPAA	NAPAA	3749	Gordonia	Gordonia paraffinivorans
LK1054	LK	LK1054_3.region001	FALSE	20939	terpene	terpene	3751	Gordonia	Gordonia sp002009645
SMGC_195	SMGC	SMGC_195.c00032_NODE_78...region001	FALSE	20912	terpene	terpene	3751	Gordonia	Gordonia paraffinivorans
SMGC_60	SMGC	SMGC_60.c00001_NODE_51...region001	FALSE	20939	terpene	terpene	3751	Gordonia	Gordonia sp002009645
SMGC_195	SMGC	SMGC_195.c00035_NODE_81...region001	TRUE	22836	NRPS	NRPS	3752	Gordonia	Gordonia paraffinivorans
SMGC_195	SMGC	SMGC_195.c00037_NODE_84...region001	TRUE	15698	redox-cofactor	redox-cofactor	3753	Gordonia	Gordonia paraffinivorans
LK1054	LK	LK1054_4.region001	FALSE	21128	terpene	terpene	3755	Gordonia	Gordonia sp002009645
SMGC_195	SMGC	SMGC_195.c00055_NODE_11...region001	TRUE	14416	terpene	terpene	3755	Gordonia	Gordonia paraffinivorans
SMGC_60	SMGC	SMGC_60.c00119_NODE_74...region001	TRUE	14184	terpene	terpene	3755	Gordonia	Gordonia sp002009645
SMGC_195	SMGC	SMGC_195.c00063_NODE_12...region001	TRUE	16787	NRPS	NRPS	3756	Gordonia	Gordonia paraffinivorans
SMGC_195	SMGC	SMGC_195.c00128_NODE_20...region001	TRUE	10976	NRPS	NRPS	3758	Gordonia	Gordonia paraffinivorans
SMGC_195	SMGC	SMGC_195.c00217_NODE_31...region001	TRUE	6988	NRPS	NRPS	3759	Gordonia	Gordonia paraffinivorans
SMGC_195	SMGC	SMGC_195.c00254_NODE_35...region001	TRUE	5566	NRPS	NRPS	3760	Gordonia	Gordonia paraffinivorans
SMGC_195	SMGC	SMGC_195.c00258_NODE_36...region001	TRUE	5351	NRPS	NRPS	3761	Gordonia	Gordonia paraffinivorans
SMGC_195	SMGC	SMGC_195.c00376_NODE_52...region001	TRUE	2644	NRPS	NRPS	3762	Gordonia	Gordonia paraffinivorans
SMGC_195	SMGC	SMGC_195.c00385_NODE_53...region001	TRUE	2510	NRPS	NRPS	3763	Gordonia	Gordonia paraffinivorans
SMGC_195	SMGC	SMGC_195.c00437_NODE_69...region001	TRUE	1688	NRPS	NRPS	3764	Gordonia	Gordonia paraffinivorans
SMGC_195	SMGC	SMGC_195.c00441_NODE_71...region001	TRUE	1637	NRPS	NRPS	3765	Gordonia	Gordonia paraffinivorans
SMGC_197	SMGC	SMGC_197.c00020_NODE_34...region001	FALSE	10375	ectoine	ectoine	3767	Corynebacterium	Corynebacterium appendicis
LK1348	LK	LK1348_11.region001	FALSE	20873	terpene	terpene	3768	Corynebacterium	Corynebacterium appendicis
SMGC_197	SMGC	SMGC_197.c00049_NODE_22...region001	TRUE	11809	terpene	terpene	3768	Corynebacterium	Corynebacterium appendicis
SMGC_2	SMGC	SMGC_2.c00001_NODE_38...region001	FALSE	21636	ranthipeptide	ranthipeptide	3770	Ruminococcus_D	Ruminococcus_D bicirculans
SMGC_2	SMGC	SMGC_2.c00014_NODE_39...region001	TRUE	19505	cyclic-lactone-autoinducer	cyclic-lactone-autoinducer	3771	Ruminococcus_D	Ruminococcus_D bicirculans
LK1255	LK	LK1255_1.region001	FALSE	24219	lanthipeptide-class-i	lanthipeptide-class-i	3772	Staphylococcus	Staphylococcus capitis
SMGC_20	SMGC	SMGC_20.c00001_NODE_1_...region001	TRUE	17990	lanthipeptide-class-i	lanthipeptide-class-i	3772	Staphylococcus	Staphylococcus capitis
SMGC_20	SMGC	SMGC_20.c00006_NODE_19...region002	TRUE	33683	lanthipeptide-class-v	lanthipeptide-class-v	3775	Staphylococcus	Staphylococcus capitis
SMGC_201	SMGC	SMGC_201.c00054_NODE_66...region001	TRUE	13420	NRPS	NRPS	3780	Rothia	Rothia mucilaginosa
SMGC_204	SMGC	SMGC_204.c00002_NODE_3_...region001	FALSE	20267	RRE-containing	RRE-containing	3782	Prevotella	Prevotella timonensis
SMGC_204	SMGC	SMGC_204.c00060_NODE_23...region001	TRUE	9868	RiPP-like	RiPP-like	3783	Prevotella	Prevotella timonensis
SMGC_205	SMGC	SMGC_205.c00010_NODE_39...region001	TRUE	20161	lanthipeptide-class-iii	lanthipeptide-class-iii	3784	Lactobacillus	Lactobacillus delbrueckii
SMGC_206	SMGC	SMGC_206.c00019_NODE_71...region001	TRUE	9715	RiPP-like	RiPP-like	3785	Brevundimonas	NA
SMGC_206	SMGC	SMGC_206.c00025_NODE_90...region001	TRUE	19344	terpene	terpene	3786	Brevundimonas	NA
SMGC_207	SMGC	SMGC_207.c00011_NODE_12...region001	FALSE	33930	NAPAA	NAPAA	3787	Microbacterium	Microbacterium sp001889265
LK1118	LK	LK1118_23.region001	TRUE	16635	terpene	terpene	3788	Microbacterium	Microbacterium paraoxydans
SMGC_207	SMGC	SMGC_207.c00093_NODE_15...region001	TRUE	14147	terpene	terpene	3788	Microbacterium	Microbacterium sp001889265
SMGC_207	SMGC	SMGC_207.c00177_NODE_38...region001	TRUE	6971	T3PKS	T3PKS	3789	Microbacterium	Microbacterium sp001889265
SMGC_208	SMGC	SMGC_208.c00524_NODE_56...region001	TRUE	3203	betalactone	betalactone	3792	Pseudomonas_E	Pseudomonas_E chengduensis
SMGC_358	SMGC	SMGC_358.c00135_NODE_93...region001	TRUE	8641	betalactone	betalactone	3792	Pseudomonas_E	Pseudomonas_E oleovorans
SMGC_208	SMGC	SMGC_208.c00570_NODE_61...region001	TRUE	2864	arylpolyene	arylpolyene	3793	Pseudomonas_E	Pseudomonas_E chengduensis
SMGC_209	SMGC	SMGC_209.c00023_NODE_87...region001	TRUE	11434	NAGGN	NAGGN	3794	Brevundimonas	Brevundimonas sp003248925
SMGC_209	SMGC	SMGC_209.c00034_NODE_11...region001	TRUE	11770	lassopeptide	lassopeptide	3795	Brevundimonas	Brevundimonas sp003248925
SMGC_209	SMGC	SMGC_209.c00103_NODE_36...region001	TRUE	9367	RiPP-like	RiPP-like	3796	Brevundimonas	Brevundimonas sp003248925
SMGC_149	SMGC	SMGC_149.c00067_NODE_11...region001	TRUE	14585	betalactone	betalactone	3798	Acinetobacter	Acinetobacter soli
SMGC_21	SMGC	SMGC_21.c00037_NODE_23...region001	TRUE	22612	betalactone	betalactone	3798	Acinetobacter	Acinetobacter baumannii
SMGC_296	SMGC	SMGC_296.c00024_NODE_49...region001	TRUE	29008	betalactone	betalactone	3798	Acinetobacter	Acinetobacter pittii
SMGC_21	SMGC	SMGC_21.c00133_NODE_14...region001	TRUE	8012	arylpolyene	arylpolyene	3800	Acinetobacter	Acinetobacter baumannii
SMGC_21	SMGC	SMGC_21.c00175_NODE_29...region001	TRUE	4736	NAPAA	NAPAA	3801	Acinetobacter	Acinetobacter baumannii
SMGC_210	SMGC	SMGC_210.c00035_NODE_53...region001	TRUE	7882	RiPP-like	RiPP-like	3802	Leuconostoc	Leuconostoc mesenteroides
SMGC_210	SMGC	SMGC_210.c00156_NODE_22...region001	TRUE	3873	siderophore	siderophore	3803	Leuconostoc	Leuconostoc mesenteroides
SMGC_211	SMGC	SMGC_211.c00002_NODE_19...region001	TRUE	16637	lanthipeptide-class-iii	lanthipeptide-class-iii	3805	Brevibacterium	NA
SMGC_211	SMGC	SMGC_211.c00004_NODE_45...region001	FALSE	10522	RiPP-like	RiPP-like	3806	Brevibacterium	NA
SMGC_280	SMGC	SMGC_280.c00081_NODE_68...region001	TRUE	7532	RiPP-like	RiPP-like	3806	Brevibacterium	NA
SMGC_34	SMGC	SMGC_34.c00008_NODE_24...region001	FALSE	10852	RiPP-like	RiPP-like	3806	Brevibacterium	NA
SMGC_211	SMGC	SMGC_211.c00021_NODE_12...region001	TRUE	18733	NRPS-like	NRPS-like	3807	Brevibacterium	NA
SMGC_213	SMGC	SMGC_213.c00001_NODE_4_...region001	FALSE	12469	siderophore	siderophore	3811	Corynebacterium	NA
SMGC_213	SMGC	SMGC_213.c00040_NODE_11...region001	TRUE	18796	NRPS	NRPS; NRPS-like	3814	Corynebacterium	NA
SMGC_345	SMGC	SMGC_345.c00009_NODE_9_...region001	TRUE	30445	NRPS	NRPS; NRPS-like	3814	Cutibacterium	Cutibacterium acnes
SMGC_36	SMGC	SMGC_36.c00018_NODE_11...region001	TRUE	15808	NRPS	NRPS; NRPS-like	3814	Cutibacterium	Cutibacterium namnetense
SMGC_216	SMGC	SMGC_216.c00152_NODE_33...region001	TRUE	4564	arylpolyene	arylpolyene	3816	Conchiformibius	Conchiformibius steedae
SMGC_216	SMGC	SMGC_216.c00176_NODE_41...region001	TRUE	4044	terpene	terpene	3817	Conchiformibius	Conchiformibius steedae
SMGC_216	SMGC	SMGC_216.c00207_NODE_51...region001	TRUE	3641	RiPP-like	RiPP-like	3818	Conchiformibius	Conchiformibius steedae
SMGC_216	SMGC	SMGC_216.c00226_NODE_57...region001	TRUE	3446	terpene	terpene	3819	Conchiformibius	Conchiformibius steedae
SMGC_216	SMGC	SMGC_216.c00327_NODE_11...region001	TRUE	2374	resorcinol	resorcinol	3821	Conchiformibius	Conchiformibius steedae
SMGC_216	SMGC	SMGC_216.c00350_NODE_15...region001	TRUE	2069	terpene	terpene	3823	Conchiformibius	Conchiformibius steedae
SMGC_217	SMGC	SMGC_217.c00001_NODE_1_...region001	FALSE	41071	T3PKS	T3PKS	3824	Mycolicibacterium	Mycolicibacterium obuense
SMGC_217	SMGC	SMGC_217.c00001_NODE_1_...region002	FALSE	22651	redox-cofactor	redox-cofactor	3825	Mycolicibacterium	Mycolicibacterium obuense
SMGC_217	SMGC	SMGC_217.c00002_NODE_2_...region001	FALSE	50899	T1PKS	T1PKS	3826	Mycolicibacterium	Mycolicibacterium obuense
SMGC_217	SMGC	SMGC_217.c00004_NODE_4_...region001	TRUE	42405	NRPS-like	NRPS-like	3827	Mycolicibacterium	Mycolicibacterium obuense
SMGC_217	SMGC	SMGC_217.c00006_NODE_6_...region001	TRUE	30555	T1PKS	T1PKS	3828	Mycolicibacterium	Mycolicibacterium obuense
SMGC_217	SMGC	SMGC_217.c00007_NODE_7_...region001	FALSE	67395	T1PKS	T1PKS	3829	Mycolicibacterium	Mycolicibacterium obuense
SMGC_217	SMGC	SMGC_217.c00009_NODE_9_...region001	FALSE	10798	RiPP-like	RiPP-like	3830	Mycolicibacterium	Mycolicibacterium obuense
SMGC_217	SMGC	SMGC_217.c00010_NODE_10...region001	TRUE	33551	NAPAA	NAPAA	3831	Mycolicibacterium	Mycolicibacterium obuense
SMGC_217	SMGC	SMGC_217.c00014_NODE_14...region001	TRUE	42949	T1PKS	T1PKS	3832	Mycolicibacterium	Mycolicibacterium obuense
SMGC_217	SMGC	SMGC_217.c00014_NODE_14...region002	FALSE	41161	arylpolyene	arylpolyene	3833	Mycolicibacterium	Mycolicibacterium obuense
SMGC_217	SMGC	SMGC_217.c00020_NODE_23...region001	TRUE	18851	terpene	terpene	3835	Mycolicibacterium	Mycolicibacterium obuense
SMGC_217	SMGC	SMGC_217.c00022_NODE_26...region001	TRUE	28218	NRPS	NRPS	3836	Mycolicibacterium	Mycolicibacterium obuense
SMGC_217	SMGC	SMGC_217.c00025_NODE_33...region001	TRUE	39039	NRPS	NRPS	3837	Mycolicibacterium	Mycolicibacterium obuense
SMGC_217	SMGC	SMGC_217.c00030_NODE_55...region001	TRUE	11757	terpene	terpene	3838	Mycolicibacterium	Mycolicibacterium obuense
SMGC_217	SMGC	SMGC_217.c00034_NODE_75...region001	TRUE	23598	NRPS	NRPS	3839	Mycolicibacterium	Mycolicibacterium obuense
SMGC_217	SMGC	SMGC_217.c00059_NODE_33...region001	TRUE	17605	NRPS-like	NRPS-like	3840	Mycolicibacterium	Mycolicibacterium obuense
SMGC_217	SMGC	SMGC_217.c00065_NODE_66...region001	TRUE	11201	NRPS	NRPS	3841	Mycolicibacterium	Mycolicibacterium obuense
SMGC_217	SMGC	SMGC_217.c00067_NODE_72...region001	TRUE	10689	NRPS-like	NRPS-like	3842	Mycolicibacterium	Mycolicibacterium obuense
SMGC_219	SMGC	SMGC_219.c00003_NODE_15...region001	TRUE	17027	lanthipeptide-class-i	lanthipeptide-class-i	3844	QFNR01	QFNR01 sp003248485
SMGC_22	SMGC	SMGC_22.c00285_NODE_10...region001	TRUE	1611	RRE-containing	RRE-containing	3845	NA	NA
SMGC_220	SMGC	SMGC_220.c00028_NODE_66...region001	TRUE	13987	lanthipeptide-class-i	lanthipeptide-class-i	3846	QFNR01	NA
SMGC_222	SMGC	SMGC_222.c00003_NODE_3_...region001	FALSE	10909	RiPP-like	RiPP-like	3851	Moraxella	Moraxella nonliquefaciens
SMGC_222	SMGC	SMGC_222.c00013_NODE_13...region001	FALSE	14883	siderophore	siderophore	3852	Moraxella	Moraxella nonliquefaciens
SMGC_223	SMGC	SMGC_223.c00006_NODE_6_...region001	FALSE	22514	lanthipeptide-class-iii	lanthipeptide-class-iii	3855	Microbacterium	NA
LK1118	LK	LK1118_17.region001	TRUE	22350	betalactone	betalactone	3856	Microbacterium	Microbacterium paraoxydans
LK1311	LK	LK1311_18.region001	FALSE	27984	betalactone	betalactone	3856	Microbacterium	Microbacterium enclense_A
SMGC_223	SMGC	SMGC_223.c00007_NODE_7_...region001	FALSE	28009	betalactone	betalactone	3856	Microbacterium	NA
SMGC_268	SMGC	SMGC_268.c00021_NODE_21...region001	TRUE	20787	betalactone	betalactone	3856	Microbacterium	NA
SMGC_99	SMGC	SMGC_99.c00011_NODE_11...region001	FALSE	27305	betalactone	betalactone	3856	Microbacterium	Microbacterium aurum
SMGC_223	SMGC	SMGC_223.c00012_NODE_12...region001	FALSE	22691	lanthipeptide-class-iii	lanthipeptide-class-iii	3857	Microbacterium	NA
LK1311	LK	LK1311_4.region001	TRUE	29607	T3PKS	T3PKS	3858	Microbacterium	Microbacterium enclense_A
SMGC_223	SMGC	SMGC_223.c00022_NODE_22...region001	FALSE	41098	T3PKS	T3PKS	3858	Microbacterium	NA
SMGC_224	SMGC	SMGC_224.c00001_NODE_1_...region001	FALSE	20642	hserlactone	hserlactone	3859	Microvirga	NA
SMGC_224	SMGC	SMGC_224.c00006_NODE_6_...region001	FALSE	41062	T3PKS	T3PKS	3860	Microvirga	NA
SMGC_224	SMGC	SMGC_224.c00008_NODE_8_...region001	FALSE	20843	terpene	terpene	3861	Microvirga	NA
SMGC_225	SMGC	SMGC_225.c00001_NODE_1_...region001	FALSE	20522	cyclic-lactone-autoinducer	cyclic-lactone-autoinducer	3862	Paenibacillus_B	NA
SMGC_225	SMGC	SMGC_225.c00001_NODE_1_...region002	FALSE	82727	multi-type	NRPS; transAT-PKS-like	3863	Paenibacillus_B	NA
SMGC_225	SMGC	SMGC_225.c00002_NODE_2_...region001	FALSE	173756	multi-type	NRPS; T1PKS; transAT-PKS	3864	Paenibacillus_B	NA
SMGC_225	SMGC	SMGC_225.c00002_NODE_2_...region002	FALSE	22703	lanthipeptide-class-iii	lanthipeptide-class-iii	3865	Paenibacillus_B	NA
SMGC_225	SMGC	SMGC_225.c00002_NODE_2_...region003	FALSE	60573	multi-type	NRPS; transAT-PKS-like	3866	Paenibacillus_B	NA
SMGC_225	SMGC	SMGC_225.c00002_NODE_2_...region004	FALSE	14040	siderophore	siderophore	3867	Paenibacillus_B	NA
SMGC_225	SMGC	SMGC_225.c00004_NODE_4_...region001	FALSE	33573	lassopeptide	lassopeptide	3868	Paenibacillus_B	NA
SMGC_225	SMGC	SMGC_225.c00004_NODE_4_...region002	FALSE	58732	multi-type	NRPS; T1PKS	3869	Paenibacillus_B	NA
SMGC_225	SMGC	SMGC_225.c00005_NODE_5_...region001	FALSE	34704	NRPS-like	NRPS-like	3870	Paenibacillus_B	NA
SMGC_225	SMGC	SMGC_225.c00005_NODE_5_...region002	FALSE	21380	ranthipeptide	ranthipeptide	3871	Paenibacillus_B	NA
SMGC_225	SMGC	SMGC_225.c00005_NODE_5_...region003	FALSE	74939	multi-type	NRPS; PKS-like; T3PKS; transAT-PKS	3872	Paenibacillus_B	NA
SMGC_225	SMGC	SMGC_225.c00006_NODE_6_...region001	TRUE	39092	NRPS	NRPS	3873	Paenibacillus_B	NA
SMGC_225	SMGC	SMGC_225.c00006_NODE_6_...region002	FALSE	45604	T1PKS	T1PKS	3874	Paenibacillus_B	NA
SMGC_225	SMGC	SMGC_225.c00007_NODE_7_...region001	FALSE	20255	proteusin	proteusin	3875	Paenibacillus_B	NA
SMGC_225	SMGC	SMGC_225.c00008_NODE_8_...region001	FALSE	59230	NRPS	NRPS	3876	Paenibacillus_B	NA
SMGC_225	SMGC	SMGC_225.c00015_NODE_15...region001	TRUE	51864	NRPS	NRPS; NRPS-like	3877	Paenibacillus_B	NA
SMGC_225	SMGC	SMGC_225.c00017_NODE_17...region001	TRUE	34458	NRPS	NRPS	3878	Paenibacillus_B	NA
SMGC_225	SMGC	SMGC_225.c00018_NODE_18...region001	TRUE	10463	NRPS	NRPS	3879	Paenibacillus_B	NA
SMGC_226	SMGC	SMGC_226.c00002_NODE_2_...region001	FALSE	10285	RiPP-like	RiPP-like	3880	Cutibacterium	Cutibacterium avidum
LK953	LK	LK953_2.region001	FALSE	20270	RRE-containing	RRE-containing	3881	Cutibacterium	Cutibacterium avidum
SMGC_226	SMGC	SMGC_226.c00002_NODE_2_...region002	FALSE	20270	RRE-containing	RRE-containing	3881	Cutibacterium	Cutibacterium avidum
SMGC_144	SMGC	SMGC_144.c00089_NODE_90...region001	TRUE	17360	redox-cofactor	redox-cofactor	3882	Erwinia	Erwinia sp002752575
SMGC_227	SMGC	SMGC_227.c00001_NODE_1_...region001	FALSE	22168	redox-cofactor	redox-cofactor	3882	Pantoea	Pantoea sp002389975
SMGC_230	SMGC	SMGC_230.c00010_NODE_10...region001	FALSE	22168	redox-cofactor	redox-cofactor	3882	Pantoea	Pantoea sp002920175
SMGC_521	SMGC	SMGC_521.c00109_NODE_24...region001	TRUE	11830	redox-cofactor	redox-cofactor	3882	Pantoea	Pantoea septica
SMGC_65	SMGC	SMGC_65.c00334_NODE_11...region001	TRUE	4578	redox-cofactor	redox-cofactor	3882	Pantoea	Pantoea agglomerans
SMGC_227	SMGC	SMGC_227.c00002_NODE_2_...region001	FALSE	10945	butyrolactone	butyrolactone	3885	Pantoea	Pantoea sp002389975
SMGC_227	SMGC	SMGC_227.c00003_NODE_3_...region001	FALSE	43921	NRPS	NRPS	3886	Pantoea	Pantoea sp002389975
SMGC_230	SMGC	SMGC_230.c00002_NODE_2_...region001	FALSE	43921	NRPS	NRPS	3886	Pantoea	Pantoea sp002920175
SMGC_521	SMGC	SMGC_521.c00093_NODE_22...region001	TRUE	13130	NRPS	NRPS	3886	Pantoea	Pantoea septica
SMGC_65	SMGC	SMGC_65.c00001_NODE_50...region001	TRUE	27887	NRPS	NRPS	3886	Pantoea	Pantoea agglomerans
SMGC_227	SMGC	SMGC_227.c00004_NODE_4_...region001	FALSE	23564	terpene	terpene	3887	Pantoea	Pantoea sp002389975
SMGC_230	SMGC	SMGC_230.c00028_NODE_28...region001	TRUE	20717	terpene	terpene	3887	Pantoea	Pantoea sp002920175
SMGC_521	SMGC	SMGC_521.c00009_NODE_60...region001	TRUE	18961	terpene	terpene	3887	Pantoea	Pantoea septica
NA	MIBiG	BGC0000642	NA	NA	NA	NA	3887	NA	NA
SMGC_228	SMGC	SMGC_228.c00001_NODE_1_...region001	FALSE	41161	T3PKS	T3PKS	3888	Paenibacillus	NA
SMGC_228	SMGC	SMGC_228.c00001_NODE_1_...region002	FALSE	43717	NRPS-like	NRPS-like	3889	Paenibacillus	NA
SMGC_228	SMGC	SMGC_228.c00003_NODE_3_...region001	FALSE	47245	NRPS	NRPS	3890	Paenibacillus	NA
SMGC_228	SMGC	SMGC_228.c00003_NODE_3_...region002	FALSE	20873	terpene	terpene	3891	Paenibacillus	NA
SMGC_231	SMGC	SMGC_231.c00008_NODE_8_...region001	FALSE	20873	terpene	terpene	3891	Paenibacillus	Paenibacillus sp001426865
SMGC_228	SMGC	SMGC_228.c00004_NODE_4_...region001	FALSE	20243	proteusin	proteusin	3892	Paenibacillus	NA
SMGC_228	SMGC	SMGC_228.c00006_NODE_6_...region001	FALSE	20483	cyclic-lactone-autoinducer	cyclic-lactone-autoinducer	3894	Paenibacillus	NA
SMGC_229	SMGC	SMGC_229.c00001_NODE_1_...region001	FALSE	11821	siderophore	siderophore	3895	Pseudomonas_B	Pseudomonas_B luteola
SMGC_229	SMGC	SMGC_229.c00001_NODE_1_...region002	FALSE	20582	hserlactone	hserlactone	3896	Pseudomonas_B	Pseudomonas_B luteola
SMGC_229	SMGC	SMGC_229.c00001_NODE_1_...region003	FALSE	28782	betalactone	betalactone	3897	Pseudomonas_B	Pseudomonas_B luteola
SMGC_229	SMGC	SMGC_229.c00002_NODE_2_...region001	FALSE	23619	terpene	terpene	3898	Pseudomonas_B	Pseudomonas_B luteola
SMGC_229	SMGC	SMGC_229.c00002_NODE_2_...region002	FALSE	14721	NAGGN	NAGGN	3899	Pseudomonas_B	Pseudomonas_B luteola
SMGC_229	SMGC	SMGC_229.c00011_NODE_11...region001	FALSE	22154	redox-cofactor	redox-cofactor	3900	Pseudomonas_B	Pseudomonas_B luteola
LK434	LK	LK434_1.region001	FALSE	41191	T3PKS	T3PKS	3902	Corynebacterium	Corynebacterium amycolatum
LK444	LK	LK444_3.region001	FALSE	41308	T3PKS	T3PKS	3902	Corynebacterium	Corynebacterium amycolatum_A
SMGC_23	SMGC	SMGC_23.c00006_NODE_15...region001	TRUE	22273	T3PKS	T3PKS	3902	Corynebacterium	Corynebacterium sp000755185
SMGC_338	SMGC	SMGC_338.c00005_NODE_15...region001	FALSE	41191	T3PKS	T3PKS	3902	Corynebacterium	Corynebacterium amycolatum
SMGC_23	SMGC	SMGC_23.c00012_NODE_25...region001	FALSE	11179	siderophore	siderophore	3903	Corynebacterium	Corynebacterium sp000755185
SMGC_230	SMGC	SMGC_230.c00001_NODE_1_...region002	FALSE	20612	hserlactone	hserlactone	3906	Pantoea	Pantoea sp002920175
LK591	LK	LK591_4.region001	FALSE	14429	siderophore	siderophore	3909	Enterobacter	Enterobacter hormaechei_A
SMGC_230	SMGC	SMGC_230.c00017_NODE_17...region001	FALSE	14414	siderophore	siderophore	3909	Pantoea	Pantoea sp002920175
SMGC_521	SMGC	SMGC_521.c00004_NODE_39...region001	TRUE	8817	siderophore	siderophore	3909	Pantoea	Pantoea septica
SMGC_231	SMGC	SMGC_231.c00002_NODE_2_...region001	FALSE	41161	T3PKS	T3PKS	3911	Paenibacillus	Paenibacillus sp001426865
SMGC_231	SMGC	SMGC_231.c00002_NODE_2_...region002	FALSE	26481	lanthipeptide-class-i	lanthipeptide-class-i	3912	Paenibacillus	Paenibacillus sp001426865
SMGC_231	SMGC	SMGC_231.c00002_NODE_2_...region003	FALSE	22958	lanthipeptide-class-ii	lanthipeptide-class-ii	3913	Paenibacillus	Paenibacillus sp001426865
SMGC_231	SMGC	SMGC_231.c00002_NODE_2_...region004	FALSE	43711	NRPS-like	NRPS-like	3914	Paenibacillus	Paenibacillus sp001426865
SMGC_231	SMGC	SMGC_231.c00003_NODE_3_...region001	FALSE	17670	siderophore	siderophore	3915	Paenibacillus	Paenibacillus sp001426865
SMGC_228	SMGC	SMGC_228.c00005_NODE_5_...region001	FALSE	23990	lassopeptide	lassopeptide	3916	Paenibacillus	NA
SMGC_231	SMGC	SMGC_231.c00006_NODE_6_...region001	FALSE	24096	lassopeptide	lassopeptide	3916	Paenibacillus	Paenibacillus sp001426865
SMGC_231	SMGC	SMGC_231.c00010_NODE_10...region001	TRUE	52645	NRPS	NRPS	3918	Paenibacillus	Paenibacillus sp001426865
SMGC_232	SMGC	SMGC_232.c00004_NODE_4_...region001	FALSE	41206	arylpolyene	arylpolyene	3919	Caballeronia	Caballeronia zhejiangensis
SMGC_232	SMGC	SMGC_232.c00005_NODE_5_...region001	FALSE	42562	NRPS-like	NRPS-like	3920	Caballeronia	Caballeronia zhejiangensis
SMGC_232	SMGC	SMGC_232.c00005_NODE_5_...region002	FALSE	54530	NRPS	NRPS	3921	Caballeronia	Caballeronia zhejiangensis
SMGC_232	SMGC	SMGC_232.c00005_NODE_5_...region003	FALSE	20282	RRE-containing	RRE-containing	3922	Caballeronia	Caballeronia zhejiangensis
SMGC_232	SMGC	SMGC_232.c00007_NODE_7_...region001	FALSE	21062	terpene	terpene	3923	Caballeronia	Caballeronia zhejiangensis
SMGC_232	SMGC	SMGC_232.c00010_NODE_10...region001	FALSE	41698	phosphonate	phosphonate	3924	Caballeronia	Caballeronia zhejiangensis
SMGC_232	SMGC	SMGC_232.c00016_NODE_16...region001	FALSE	10804	RiPP-like	RiPP-like	3925	Caballeronia	Caballeronia zhejiangensis
SMGC_232	SMGC	SMGC_232.c00017_NODE_17...region001	TRUE	21457	NRPS-like	NRPS-like	3926	Caballeronia	Caballeronia zhejiangensis
SMGC_232	SMGC	SMGC_232.c00018_NODE_18...region001	FALSE	24102	terpene	terpene	3927	Caballeronia	Caballeronia zhejiangensis
SMGC_232	SMGC	SMGC_232.c00018_NODE_18...region002	FALSE	22253	redox-cofactor	redox-cofactor	3928	Caballeronia	Caballeronia zhejiangensis
SMGC_232	SMGC	SMGC_232.c00023_NODE_23...region001	FALSE	20843	terpene	terpene	3929	Caballeronia	Caballeronia zhejiangensis
SMGC_232	SMGC	SMGC_232.c00037_NODE_37...region001	TRUE	37705	NRPS	NRPS	3930	Caballeronia	Caballeronia zhejiangensis
SMGC_232	SMGC	SMGC_232.c00041_NODE_41...region001	TRUE	24888	NRPS-like	NRPS-like	3931	Caballeronia	Caballeronia zhejiangensis
SMGC_232	SMGC	SMGC_232.c00058_NODE_58...region001	TRUE	2997	NRPS	NRPS	3932	Caballeronia	Caballeronia zhejiangensis
SMGC_233	SMGC	SMGC_233.c00001_NODE_1_...region001	FALSE	30523	betalactone	betalactone	3933	Roseomonas	NA
SMGC_233	SMGC	SMGC_233.c00004_NODE_4_...region001	FALSE	41200	arylpolyene	arylpolyene	3934	Roseomonas	NA
SMGC_255	SMGC	SMGC_255.c00064_NODE_93...region001	TRUE	7798	NRPS	NRPS	3935	Brevundimonas	NA
SMGC_233	SMGC	SMGC_233.c00020_NODE_20...region001	TRUE	27214	NRPS	NRPS	3935	Roseomonas	NA
SMGC_234	SMGC	SMGC_234.c00017_NODE_17...region001	FALSE	43936	NRPS	NRPS	3935	Roseomonas	Roseomonas mucosa
SMGC_233	SMGC	SMGC_233.c00021_NODE_21...region001	FALSE	24923	terpene	terpene	3936	Roseomonas	NA
SMGC_233	SMGC	SMGC_233.c00028_NODE_28...region001	TRUE	19900	terpene	terpene	3937	Roseomonas	NA
SMGC_233	SMGC	SMGC_233.c00029_NODE_29...region001	FALSE	41077	T3PKS	T3PKS	3938	Roseomonas	NA
SMGC_233	SMGC	SMGC_233.c00042_NODE_42...region001	TRUE	14098	terpene	terpene	3939	Roseomonas	NA
SMGC_233	SMGC	SMGC_233.c00050_NODE_50...region001	TRUE	40002	multi-type	redox-cofactor; terpene	3940	Roseomonas	NA
SMGC_233	SMGC	SMGC_233.c00063_NODE_63...region001	TRUE	25792	betalactone	betalactone	3941	Roseomonas	NA
SMGC_234	SMGC	SMGC_234.c00005_NODE_5_...region001	FALSE	20822	terpene	terpene	3942	Roseomonas	Roseomonas mucosa
SMGC_234	SMGC	SMGC_234.c00006_NODE_6_...region001	TRUE	17544	thioamitides	thioamitides	3943	Roseomonas	Roseomonas mucosa
SMGC_234	SMGC	SMGC_234.c00006_NODE_6_...region002	FALSE	22718	betalactone	betalactone	3944	Roseomonas	Roseomonas mucosa
SMGC_234	SMGC	SMGC_234.c00010_NODE_10...region001	TRUE	29885	multi-type	phosphonate; terpene	3945	Roseomonas	Roseomonas mucosa
SMGC_234	SMGC	SMGC_234.c00030_NODE_30...region001	TRUE	31285	T1PKS	T1PKS	3947	Roseomonas	Roseomonas mucosa
LK524	LK	LK524_9.region001	TRUE	36383	T3PKS	T3PKS	3948	Staphylococcus	Staphylococcus aureus
SMGC_235	SMGC	SMGC_235.c00001_NODE_1_...region001	FALSE	41167	T3PKS	T3PKS	3948	Staphylococcus	Staphylococcus argenteus
LK729	LK	LK729_4.region001	FALSE	51576	multi-type	T3PKS; terpene	3948	Staphylococcus	Staphylococcus aureus
SMGC_354	SMGC	SMGC_354.c00001_NODE_1_...region001	FALSE	51651	multi-type	T3PKS; terpene	3948	Staphylococcus	Staphylococcus aureus
SMGC_236	SMGC	SMGC_236.c00004_NODE_4_...region001	TRUE	36242	NRPS	NRPS	3953	Staphylococcus	Staphylococcus caprae
LK1255	LK	LK1255_5.region001	FALSE	20710	cyclic-lactone-autoinducer	cyclic-lactone-autoinducer	3954	Staphylococcus	Staphylococcus capitis
LK413	LK	LK413_10.region001	FALSE	20736	cyclic-lactone-autoinducer	cyclic-lactone-autoinducer	3954	Staphylococcus	Staphylococcus warneri
LK417	LK	LK417_6.region001	FALSE	20710	cyclic-lactone-autoinducer	cyclic-lactone-autoinducer	3954	Staphylococcus	Staphylococcus hominis
LK428	LK	LK428_8.region001	FALSE	20710	cyclic-lactone-autoinducer	cyclic-lactone-autoinducer	3954	Staphylococcus	Staphylococcus hominis
SMGC_235	SMGC	SMGC_235.c00006_NODE_6_...region001	FALSE	20760	cyclic-lactone-autoinducer	cyclic-lactone-autoinducer	3954	Staphylococcus	Staphylococcus argenteus
SMGC_236	SMGC	SMGC_236.c00008_NODE_8_...region001	TRUE	11002	cyclic-lactone-autoinducer	cyclic-lactone-autoinducer	3954	Staphylococcus	Staphylococcus caprae
SMGC_243	SMGC	SMGC_243.c00021_NODE_21...region001	FALSE	20707	cyclic-lactone-autoinducer	cyclic-lactone-autoinducer	3954	Staphylococcus	Staphylococcus haemolyticus
SMGC_357	SMGC	SMGC_357.c00005_NODE_5_...region001	FALSE	20736	cyclic-lactone-autoinducer	cyclic-lactone-autoinducer	3954	Staphylococcus	Staphylococcus warneri_A
SMGC_434	SMGC	SMGC_434.c00013_NODE_87...region001	TRUE	17792	cyclic-lactone-autoinducer	cyclic-lactone-autoinducer	3954	Staphylococcus	Staphylococcus saprophyticus
SMGC_466	SMGC	SMGC_466.c00054_NODE_20...region001	TRUE	10966	cyclic-lactone-autoinducer	cyclic-lactone-autoinducer	3954	Staphylococcus	Staphylococcus schleiferi
SMGC_236	SMGC	SMGC_236.c00013_NODE_13...region001	TRUE	47573	multi-type	lanthipeptide-class-v; sactipeptide	3956	Staphylococcus	Staphylococcus caprae
LK524	LK	LK524_2.region001	TRUE	15351	terpene	terpene	3957	Staphylococcus	Staphylococcus aureus
LK1255	LK	LK1255_2.region002	FALSE	51393	multi-type	T3PKS; terpene	3957	Staphylococcus	Staphylococcus capitis
SMGC_236	SMGC	SMGC_236.c00016_NODE_16...region001	TRUE	39074	multi-type	T3PKS; terpene	3957	Staphylococcus	Staphylococcus caprae
LK1015	LK	LK1015_1.region001	FALSE	20822	terpene	terpene	3959	Staphylococcus	Staphylococcus urealyticus
LK489	LK	LK489_1.region001	FALSE	20819	terpene	terpene	3959	Staphylococcus	Staphylococcus saprophyticus
SMGC_237	SMGC	SMGC_237.c00001_NODE_1_...region001	FALSE	20822	terpene	terpene	3959	Staphylococcus	Staphylococcus cohnii
SMGC_612	SMGC	SMGC_612.c00032_NODE_64...region001	TRUE	16301	terpene	terpene	3959	Staphylococcus	Staphylococcus xylosus
LK1015	LK	LK1015_2.region001	FALSE	14980	siderophore	siderophore	3961	Staphylococcus	Staphylococcus urealyticus
LK413	LK	LK413_2.region001	FALSE	14988	siderophore	siderophore	3961	Staphylococcus	Staphylococcus warneri
LK489	LK	LK489_13.region001	FALSE	14988	siderophore	siderophore	3961	Staphylococcus	Staphylococcus saprophyticus
SMGC_171	SMGC	SMGC_171.c00036_NODE_10...region001	TRUE	10188	siderophore	siderophore	3961	Staphylococcus	Staphylococcus simulans
SMGC_235	SMGC	SMGC_235.c00011_NODE_11...region001	FALSE	15019	siderophore	siderophore	3961	Staphylococcus	Staphylococcus argenteus
SMGC_236	SMGC	SMGC_236.c00011_NODE_11...region001	FALSE	14979	siderophore	siderophore	3961	Staphylococcus	Staphylococcus caprae
SMGC_237	SMGC	SMGC_237.c00007_NODE_7_...region001	FALSE	14981	siderophore	siderophore	3961	Staphylococcus	Staphylococcus cohnii
SMGC_242	SMGC	SMGC_242.c00002_NODE_2_...region001	FALSE	14984	siderophore	siderophore	3961	Staphylococcus	NA
SMGC_357	SMGC	SMGC_357.c00002_NODE_2_...region001	FALSE	14988	siderophore	siderophore	3961	Staphylococcus	Staphylococcus warneri_A
SMGC_532	SMGC	SMGC_532.c00033_NODE_25...region001	TRUE	11629	siderophore	siderophore	3961	Staphylococcus	Staphylococcus simulans_B
SMGC_612	SMGC	SMGC_612.c00022_NODE_55...region001	FALSE	15001	siderophore	siderophore	3961	Staphylococcus	Staphylococcus xylosus
SMGC_618	SMGC	SMGC_618.c00022_NODE_49...region001	FALSE	14987	siderophore	siderophore	3961	Staphylococcus	Staphylococcus succinus
NA	MIBiG	BGC0000944	NA	NA	NA	NA	3961	NA	NA
LK1015	LK	LK1015_4.region001	FALSE	20710	cyclic-lactone-autoinducer	cyclic-lactone-autoinducer	3962	Staphylococcus	Staphylococcus urealyticus
LK489	LK	LK489_9.region001	FALSE	20746	cyclic-lactone-autoinducer	cyclic-lactone-autoinducer	3962	Staphylococcus	Staphylococcus saprophyticus
SMGC_11	SMGC	SMGC_11.c00010_NODE_67...region001	FALSE	20711	cyclic-lactone-autoinducer	cyclic-lactone-autoinducer	3962	Staphylococcus	NA
SMGC_171	SMGC	SMGC_171.c00006_NODE_16...region001	FALSE	20716	cyclic-lactone-autoinducer	cyclic-lactone-autoinducer	3962	Staphylococcus	Staphylococcus simulans
SMGC_237	SMGC	SMGC_237.c00023_NODE_23...region001	TRUE	15076	cyclic-lactone-autoinducer	cyclic-lactone-autoinducer	3962	Staphylococcus	Staphylococcus cohnii
SMGC_244	SMGC	SMGC_244.c00003_NODE_3_...region001	FALSE	20710	cyclic-lactone-autoinducer	cyclic-lactone-autoinducer	3962	Staphylococcus	Staphylococcus hominis
SMGC_612	SMGC	SMGC_612.c00160_NODE_53...region001	TRUE	4412	cyclic-lactone-autoinducer	cyclic-lactone-autoinducer	3962	Staphylococcus	Staphylococcus xylosus
SMGC_618	SMGC	SMGC_618.c00044_NODE_11...region001	TRUE	13922	cyclic-lactone-autoinducer	cyclic-lactone-autoinducer	3962	Staphylococcus	Staphylococcus succinus
SMGC_238	SMGC	SMGC_238.c00009_NODE_9_...region001	FALSE	12154	RiPP-like	RiPP-like	3963	Streptococcus	Streptococcus cristatus
SMGC_239	SMGC	SMGC_239.c00001_NODE_1_...region001	FALSE	24244	terpene	terpene	3964	Sphingomonas	NA
SMGC_239	SMGC	SMGC_239.c00038_NODE_38...region001	TRUE	24604	betalactone	betalactone	3965	Sphingomonas	NA
SMGC_239	SMGC	SMGC_239.c00049_NODE_49...region001	TRUE	14342	hserlactone	hserlactone	3966	Sphingomonas	NA
LK1112	LK	LK1112_10.region001	FALSE	26937	betalactone	betalactone	3967	Rothia	Rothia massiliensis
SMGC_24	SMGC	SMGC_24.c00003_NODE_4_...region001	FALSE	29063	betalactone	betalactone	3967	Rothia	NA
SMGC_369	SMGC	SMGC_369.c00006_NODE_19...region001	FALSE	26937	betalactone	betalactone	3967	Rothia	Rothia xyli
SMGC_42	SMGC	SMGC_42.c00001_NODE_8_...region001	FALSE	28328	betalactone	betalactone	3967	Rothia	NA
SMGC_488	SMGC	SMGC_488.c00008_NODE_25...region001	TRUE	26335	betalactone	betalactone	3967	Rothia	Rothia kristinae
SMGC_543	SMGC	SMGC_543.c00007_NODE_27...region001	FALSE	26998	betalactone	betalactone	3967	Rothia	NA
SMGC_24	SMGC	SMGC_24.c00008_NODE_9_...region001	FALSE	41878	arylpolyene	arylpolyene	3968	Rothia	NA
SMGC_242	SMGC	SMGC_242.c00001_NODE_1_...region001	FALSE	56800	NRPS	NRPS	3977	Staphylococcus	NA
SMGC_618	SMGC	SMGC_618.c00004_NODE_48...region001	TRUE	38606	NRPS	NRPS	3977	Staphylococcus	Staphylococcus succinus
SMGC_242	SMGC	SMGC_242.c00006_NODE_6_...region002	FALSE	20873	terpene	terpene	3980	Staphylococcus	NA
SMGC_242	SMGC	SMGC_242.c00009_NODE_9_...region001	TRUE	15892	terpene	terpene	3981	Staphylococcus	NA
SMGC_243	SMGC	SMGC_243.c00044_NODE_44...region001	TRUE	11536	RiPP-like	RiPP-like	3986	Staphylococcus	Staphylococcus haemolyticus
SMGC_245	SMGC	SMGC_245.c00001_NODE_1_...region001	FALSE	46024	NRPS	NRPS	3990	Staphylococcus	Staphylococcus lugdunensis
SMGC_245	SMGC	SMGC_245.c00002_NODE_2_...region001	FALSE	20864	terpene	terpene	3991	Staphylococcus	Staphylococcus lugdunensis
SMGC_245	SMGC	SMGC_245.c00002_NODE_2_...region002	FALSE	56323	multi-type	LAP; NRPS	3992	Staphylococcus	Staphylococcus lugdunensis
SMGC_245	SMGC	SMGC_245.c00003_NODE_3_...region001	TRUE	35611	NRPS	NRPS	3993	Staphylococcus	Staphylococcus lugdunensis
SMGC_245	SMGC	SMGC_245.c00005_NODE_5_...region001	FALSE	41170	T3PKS	T3PKS	3994	Staphylococcus	Staphylococcus lugdunensis
SMGC_245	SMGC	SMGC_245.c00012_NODE_12...region001	TRUE	30316	multi-type	NRPS-like; siderophore	3996	Staphylococcus	Staphylococcus lugdunensis
SMGC_246	SMGC	SMGC_246.c00001_NODE_1_...region001	FALSE	41080	T3PKS	T3PKS	3998	Sporosarcina_B	NA
SMGC_246	SMGC	SMGC_246.c00007_NODE_7_...region001	TRUE	33523	phosphonate	phosphonate	3999	Sporosarcina_B	NA
SMGC_246	SMGC	SMGC_246.c00010_NODE_10...region001	FALSE	21875	terpene	terpene	4000	Sporosarcina_B	NA
SMGC_246	SMGC	SMGC_246.c00011_NODE_11...region001	FALSE	23535	multi-type	LAP; RiPP-like	4001	Sporosarcina_B	NA
SMGC_246	SMGC	SMGC_246.c00013_NODE_13...region001	FALSE	20822	terpene	terpene	4002	Sporosarcina_B	NA
SMGC_248	SMGC	SMGC_248.c00001_NODE_1_...region001	FALSE	20888	terpene	terpene	4006	Salinicoccus	Salinicoccus roseus
SMGC_249	SMGC	SMGC_249.c00133_NODE_19...region001	TRUE	4392	RiPP-like	RiPP-like	4007	Lysobacter	NA
SMGC_250	SMGC	SMGC_250.c00004_NODE_33...region001	TRUE	27748	arylpolyene	arylpolyene	4008	Methylobacterium	Methylobacterium brachiatum
SMGC_250	SMGC	SMGC_250.c00011_NODE_50...region001	TRUE	18593	NAPAA	NAPAA	4009	Methylobacterium	Methylobacterium brachiatum
SMGC_250	SMGC	SMGC_250.c00026_NODE_77...region001	TRUE	13538	siderophore	siderophore	4010	Methylobacterium	Methylobacterium brachiatum
SMGC_250	SMGC	SMGC_250.c00090_NODE_14...region001	TRUE	13289	betalactone	betalactone	4012	Methylobacterium	Methylobacterium brachiatum
SMGC_250	SMGC	SMGC_250.c00392_NODE_50...region001	TRUE	4991	terpene	terpene	4013	Methylobacterium	Methylobacterium brachiatum
SMGC_250	SMGC	SMGC_250.c00432_NODE_54...region001	TRUE	4413	hserlactone	hserlactone	4014	Methylobacterium	Methylobacterium brachiatum
SMGC_250	SMGC	SMGC_250.c00461_NODE_57...region001	TRUE	4145	terpene	terpene	4015	Methylobacterium	Methylobacterium brachiatum
SMGC_250	SMGC	SMGC_250.c00557_NODE_68...region001	TRUE	3242	hserlactone	hserlactone	4016	Methylobacterium	Methylobacterium brachiatum
SMGC_251	SMGC	SMGC_251.c00011_NODE_13...region001	TRUE	18627	terpene	terpene	4017	Flavobacterium	NA
SMGC_251	SMGC	SMGC_251.c00032_NODE_45...region001	TRUE	17059	terpene	terpene	4018	Flavobacterium	NA
SMGC_251	SMGC	SMGC_251.c00136_NODE_42...region001	TRUE	7450	terpene	terpene	4019	Flavobacterium	NA
SMGC_548	SMGC	SMGC_548.c00007_NODE_56...region001	FALSE	20840	terpene	terpene	4019	Flavobacterium	NA
SMGC_252	SMGC	SMGC_252.c00005_NODE_73...region001	TRUE	22976	multi-type	NRPS; NRPS-like; T1PKS	4020	Bacteriovorax	NA
SMGC_252	SMGC	SMGC_252.c00086_NODE_29...region001	TRUE	9967	phosphonate	phosphonate	4021	Bacteriovorax	NA
SMGC_252	SMGC	SMGC_252.c00164_NODE_44...region001	TRUE	7073	RRE-containing	RRE-containing	4022	Bacteriovorax	NA
SMGC_252	SMGC	SMGC_252.c00339_NODE_95...region001	TRUE	3512	siderophore	siderophore	4023	Bacteriovorax	NA
SMGC_252	SMGC	SMGC_252.c00370_NODE_11...region001	TRUE	3065	siderophore	siderophore	4024	Bacteriovorax	NA
SMGC_253	SMGC	SMGC_253.c00183_NODE_21...region001	TRUE	4580	lassopeptide	lassopeptide	4025	Hyphomonas	NA
SMGC_253	SMGC	SMGC_253.c00217_NODE_24...region001	TRUE	4269	ectoine	ectoine	4026	Hyphomonas	NA
SMGC_253	SMGC	SMGC_253.c00443_NODE_46...region001	TRUE	2747	hglE-KS	hglE-KS	4027	Hyphomonas	NA
SMGC_254	SMGC	SMGC_254.c00033_NODE_16...region001	TRUE	20167	hserlactone	hserlactone	4028	Paracoccus	NA
SMGC_254	SMGC	SMGC_254.c00047_NODE_22...region001	TRUE	17893	NRPS	NRPS	4029	Paracoccus	NA
SMGC_254	SMGC	SMGC_254.c00069_NODE_30...region001	TRUE	15408	betalactone	betalactone	4031	Paracoccus	NA
SMGC_254	SMGC	SMGC_254.c00175_NODE_12...region001	TRUE	6622	terpene	terpene	4032	Paracoccus	NA
SMGC_384	SMGC	SMGC_384.c00080_NODE_60...region001	TRUE	10439	RRE-containing	RRE-containing	4034	Brevundimonas	NA
SMGC_255	SMGC	SMGC_255.c00030_NODE_56...region001	TRUE	10931	lassopeptide	lassopeptide	4034	Brevundimonas	NA
SMGC_255	SMGC	SMGC_255.c00319_NODE_41...region001	TRUE	2928	resorcinol	resorcinol	4036	Brevundimonas	NA
SMGC_256	SMGC	SMGC_256.c00120_NODE_23...region001	TRUE	4413	T1PKS	T1PKS	4040	Corynebacterium	NA
SMGC_257	SMGC	SMGC_257.c00134_NODE_14...region001	TRUE	6013	T3PKS	T3PKS	4045	Micrococcus	Micrococcus terreus
SMGC_258	SMGC	SMGC_258.c00020_NODE_36...region001	TRUE	14092	betalactone	betalactone	4046	Paracoccus	Paracoccus sanguinis
SMGC_258	SMGC	SMGC_258.c00199_NODE_17...region001	TRUE	5253	terpene	terpene	4047	Paracoccus	Paracoccus sanguinis
SMGC_258	SMGC	SMGC_258.c00284_NODE_27...region001	TRUE	3856	T3PKS	T3PKS	4049	Paracoccus	Paracoccus sanguinis
SMGC_259	SMGC	SMGC_259.c00200_NODE_29...region001	TRUE	3748	arylpolyene	arylpolyene	4051	Acinetobacter	NA
SMGC_260	SMGC	SMGC_260.c00063_NODE_23...region001	TRUE	4409	hserlactone	hserlactone	4055	C7867-001	NA
SMGC_261	SMGC	SMGC_261.c00030_NODE_15...region001	TRUE	8573	ectoine	ectoine	4057	Micrococcus	NA
SMGC_263	SMGC	SMGC_263.c00002_NODE_3_...region001	FALSE	10330	RiPP-like	RiPP-like	4058	Corynebacterium	NA
SMGC_263	SMGC	SMGC_263.c00006_NODE_8_...region001	FALSE	20915	terpene	terpene	4060	Corynebacterium	NA
SMGC_264	SMGC	SMGC_264.c00002_NODE_3_...region001	FALSE	20909	terpene	terpene	4060	Corynebacterium	Corynebacterium glaucum
SMGC_263	SMGC	SMGC_263.c00020_NODE_10...region001	TRUE	5483	RiPP-like	RiPP-like	4061	Corynebacterium	NA
SMGC_264	SMGC	SMGC_264.c00001_NODE_2_...region001	FALSE	22197	LAP	LAP	4062	Corynebacterium	Corynebacterium glaucum
LK1348	LK	LK1348_15.region001	FALSE	10375	ectoine	ectoine	4066	Corynebacterium	Corynebacterium appendicis
SMGC_264	SMGC	SMGC_264.c00017_NODE_32...region001	FALSE	10375	ectoine	ectoine	4066	Corynebacterium	Corynebacterium glaucum
SMGC_7	SMGC	SMGC_7.c00045_NODE_16...region001	TRUE	6454	ectoine	ectoine	4066	Corynebacterium	NA
SMGC_170	SMGC	SMGC_170.c00025_NODE_27...region001	TRUE	22093	betalactone	betalactone	4067	Moraxella_A	Moraxella_A aerosaccus
SMGC_265	SMGC	SMGC_265.c00007_NODE_49...region001	TRUE	22610	betalactone	betalactone	4067	Moraxella_A	Moraxella_A osloensis
SMGC_267	SMGC	SMGC_267.c00076_NODE_17...region001	TRUE	23181	NRPS	NRPS	4072	Klebsiella_A	Klebsiella_A grimontii
SMGC_268	SMGC	SMGC_268.c00009_NODE_9_...region001	TRUE	20594	LAP	LAP	4076	Microbacterium	NA
SMGC_268	SMGC	SMGC_268.c00017_NODE_17...region001	FALSE	20267	RRE-containing	RRE-containing	4077	Microbacterium	NA
SMGC_269	SMGC	SMGC_269.c00019_NODE_57...region001	TRUE	18646	terpene	terpene	4080	Pseudoclavibacter	NA
SMGC_269	SMGC	SMGC_269.c00023_NODE_80...region001	TRUE	26747	T3PKS	T3PKS	4081	Pseudoclavibacter	NA
SMGC_27	SMGC	SMGC_27.c00001_NODE_1_...region001	FALSE	22555	lassopeptide	lassopeptide	4082	Stenotrophomonas	Stenotrophomonas maltophilia_A
SMGC_27	SMGC	SMGC_27.c00040_NODE_72...region001	TRUE	6718	RiPP-like	RiPP-like	4084	Stenotrophomonas	Stenotrophomonas maltophilia_A
SMGC_273	SMGC	SMGC_273.c00061_NODE_13...region001	FALSE	10807	RiPP-like	RiPP-like	4084	Stenotrophomonas	Stenotrophomonas maltophilia_F
SMGC_27	SMGC	SMGC_27.c00084_NODE_35...region001	TRUE	14973	lanthipeptide-class-ii	lanthipeptide-class-ii	4086	Stenotrophomonas	Stenotrophomonas maltophilia_A
SMGC_270	SMGC	SMGC_270.c00011_NODE_32...region001	FALSE	33747	NAPAA	NAPAA	4088	Corynebacterium	NA
SMGC_270	SMGC	SMGC_270.c00019_NODE_48...region001	FALSE	10375	ectoine	ectoine	4089	Corynebacterium	NA
SMGC_536	SMGC	SMGC_536.c00073_NODE_17...region001	TRUE	7734	ectoine	ectoine	4089	Corynebacterium	NA
SMGC_270	SMGC	SMGC_270.c00041_NODE_99...region001	TRUE	11996	terpene	terpene	4090	Corynebacterium	NA
LK930	LK	LK930_10.region001	FALSE	33825	NAPAA	NAPAA	4091	Corynebacterium	Corynebacterium mucifaciens
SMGC_182	SMGC	SMGC_182.c00054_NODE_59...region001	TRUE	11771	NAPAA	NAPAA	4091	Corynebacterium	Corynebacterium ureicelerivorans
SMGC_264	SMGC	SMGC_264.c00014_NODE_27...region001	FALSE	33777	NAPAA	NAPAA	4091	Corynebacterium	Corynebacterium glaucum
SMGC_271	SMGC	SMGC_271.c00005_NODE_7_...region001	FALSE	33795	NAPAA	NAPAA	4091	Corynebacterium	NA
SMGC_56	SMGC	SMGC_56.c00001_NODE_5_...region001	FALSE	33795	NAPAA	NAPAA	4091	Corynebacterium	Corynebacterium afermentans
SMGC_75	SMGC	SMGC_75.c00006_NODE_6_...region001	FALSE	33795	NAPAA	NAPAA	4091	Corynebacterium	Corynebacterium afermentans
SMGC_76	SMGC	SMGC_76.c00015_NODE_15...region001	TRUE	24606	NAPAA	NAPAA	4091	Corynebacterium	NA
SMGC_182	SMGC	SMGC_182.c00003_NODE_3_...region001	FALSE	44734	T1PKS	T1PKS	4092	Corynebacterium	Corynebacterium ureicelerivorans
SMGC_270	SMGC	SMGC_270.c00003_NODE_10...region001	FALSE	44698	T1PKS	T1PKS	4092	Corynebacterium	NA
SMGC_271	SMGC	SMGC_271.c00012_NODE_17...region001	TRUE	38910	T1PKS	T1PKS	4092	Corynebacterium	NA
SMGC_305	SMGC	SMGC_305.c00015_NODE_31...region001	TRUE	24378	T1PKS	T1PKS	4092	Corynebacterium	Corynebacterium aurimucosum_E
SMGC_32	SMGC	SMGC_32.c00013_NODE_87...region001	FALSE	44755	T1PKS	T1PKS	4092	Corynebacterium	NA
SMGC_343	SMGC	SMGC_343.c00005_NODE_14...region001	FALSE	44704	T1PKS	T1PKS	4092	Corynebacterium	Corynebacterium kefirresidentii
SMGC_431	SMGC	SMGC_431.c00022_NODE_14...region001	TRUE	23449	T1PKS	T1PKS	4092	Corynebacterium	NA
SMGC_51	SMGC	SMGC_51.c00046_NODE_13...region001	TRUE	17612	T1PKS	T1PKS	4092	Corynebacterium	Corynebacterium coyleae
SMGC_523	SMGC	SMGC_523.c00016_NODE_32...region001	TRUE	37068	T1PKS	T1PKS	4092	Corynebacterium	NA
SMGC_56	SMGC	SMGC_56.c00001_NODE_5_...region002	FALSE	44716	T1PKS	T1PKS	4092	Corynebacterium	Corynebacterium afermentans
SMGC_563	SMGC	SMGC_563.c00031_NODE_89...region001	TRUE	26001	T1PKS	T1PKS	4092	Corynebacterium	Corynebacterium sp001831515
SMGC_75	SMGC	SMGC_75.c00003_NODE_3_...region001	FALSE	44710	T1PKS	T1PKS	4092	Corynebacterium	Corynebacterium afermentans
SMGC_76	SMGC	SMGC_76.c00004_NODE_4_...region001	FALSE	44704	T1PKS	T1PKS	4092	Corynebacterium	NA
SMGC_9	SMGC	SMGC_9.c00037_NODE_48...region001	TRUE	19038	T1PKS	T1PKS	4092	Corynebacterium	Corynebacterium riegelii
SMGC_271	SMGC	SMGC_271.c00033_NODE_45...region001	TRUE	14650	terpene	terpene	4093	Corynebacterium	NA
SMGC_51	SMGC	SMGC_51.c00018_NODE_55...region001	TRUE	16019	terpene	terpene	4093	Corynebacterium	Corynebacterium coyleae
SMGC_56	SMGC	SMGC_56.c00012_NODE_75...region001	TRUE	12504	terpene	terpene	4093	Corynebacterium	Corynebacterium afermentans
SMGC_75	SMGC	SMGC_75.c00008_NODE_8_...region001	TRUE	13826	terpene	terpene	4093	Corynebacterium	Corynebacterium afermentans
SMGC_76	SMGC	SMGC_76.c00006_NODE_6_...region001	TRUE	19075	terpene	terpene	4093	Corynebacterium	NA
SMGC_26	SMGC	SMGC_26.c00030_NODE_20...region001	TRUE	19962	terpene	terpene	4094	Corynebacterium	NA
SMGC_272	SMGC	SMGC_272.c00003_NODE_12...region001	FALSE	21116	terpene	terpene	4094	Corynebacterium	NA
SMGC_157	SMGC	SMGC_157.c00001_NODE_7_...region001	FALSE	33915	NAPAA	NAPAA	4095	Corynebacterium	NA
SMGC_26	SMGC	SMGC_26.c00005_NODE_18...region001	TRUE	21469	NAPAA	NAPAA	4095	Corynebacterium	NA
SMGC_272	SMGC	SMGC_272.c00006_NODE_16...region001	FALSE	33900	NAPAA	NAPAA	4095	Corynebacterium	NA
SMGC_304	SMGC	SMGC_304.c00006_NODE_8_...region001	TRUE	19944	NAPAA	NAPAA	4095	Corynebacterium	NA
SMGC_507	SMGC	SMGC_507.c00003_NODE_35...region001	FALSE	33903	NAPAA	NAPAA	4095	Corynebacterium	Corynebacterium jeikeium_A
SMGC_591	SMGC	SMGC_591.c00007_NODE_72...region001	TRUE	24390	NAPAA	NAPAA	4095	Corynebacterium	Corynebacterium falsenii_A
SMGC_82	SMGC	SMGC_82.c00002_NODE_2_...region001	FALSE	33900	NAPAA	NAPAA	4095	Corynebacterium	Corynebacterium sp001807485
SMGC_83	SMGC	SMGC_83.c00010_NODE_10...region001	FALSE	33555	NAPAA	NAPAA	4095	Corynebacterium	NA
SMGC_91	SMGC	SMGC_91.c00006_NODE_6_...region001	FALSE	33900	NAPAA	NAPAA	4095	Corynebacterium	NA
SMGC_273	SMGC	SMGC_273.c00001_NODE_3_...region001	FALSE	22802	lanthipeptide-class-iii	lanthipeptide-class-iii	4097	Stenotrophomonas	Stenotrophomonas maltophilia_F
SMGC_274	SMGC	SMGC_274.c00003_NODE_4_...region001	FALSE	22091	LAP	LAP	4102	Propionimicrobium	NA
SMGC_275	SMGC	SMGC_275.c00002_NODE_14...region001	FALSE	10243	RiPP-like	RiPP-like	4103	Corynebacterium	NA
SMGC_276	SMGC	SMGC_276.c00008_NODE_28...region001	TRUE	12113	terpene	terpene	4105	Corynebacterium	NA
SMGC_276	SMGC	SMGC_276.c00013_NODE_38...region001	TRUE	41926	T1PKS	T1PKS	4106	Corynebacterium	NA
SMGC_276	SMGC	SMGC_276.c00016_NODE_47...region001	TRUE	21775	betalactone	betalactone	4107	Corynebacterium	NA
SMGC_276	SMGC	SMGC_276.c00017_NODE_54...region001	TRUE	16979	lanthipeptide-class-i	lanthipeptide-class-i	4108	Corynebacterium	NA
SMGC_276	SMGC	SMGC_276.c00028_NODE_97...region001	FALSE	12466	siderophore	siderophore	4109	Corynebacterium	NA
LK1358	LK	LK1358_1.region001	FALSE	20834	terpene	terpene	4110	Corynebacterium	NA
LK946	LK	LK946_6.region001	FALSE	20873	terpene	terpene	4110	Corynebacterium	NA
SMGC_102	SMGC	SMGC_102.c00012_NODE_18...region001	TRUE	19157	terpene	terpene	4110	Corynebacterium	NA
SMGC_277	SMGC	SMGC_277.c00011_NODE_42...region001	TRUE	13647	terpene	terpene	4110	Corynebacterium	NA
SMGC_7	SMGC	SMGC_7.c00026_NODE_10...region001	FALSE	20957	terpene	terpene	4110	Corynebacterium	NA
SMGC_277	SMGC	SMGC_277.c00022_NODE_53...region001	TRUE	12920	T1PKS	T1PKS	4111	Corynebacterium	NA
SMGC_277	SMGC	SMGC_277.c00098_NODE_14...region001	TRUE	6901	butyrolactone	butyrolactone	4112	Corynebacterium	NA
SMGC_278	SMGC	SMGC_278.c00140_NODE_26...region001	TRUE	6003	RiPP-like	RiPP-like	4114	NA	NA
SMGC_278	SMGC	SMGC_278.c00228_NODE_42...region001	TRUE	4311	redox-cofactor	redox-cofactor	4115	NA	NA
SMGC_345	SMGC	SMGC_345.c00002_NODE_2_...region001	FALSE	10345	RiPP-like	RiPP-like	4116	Cutibacterium	Cutibacterium acnes
SMGC_278	SMGC	SMGC_278.c00258_NODE_48...region001	TRUE	3853	RiPP-like	RiPP-like	4116	NA	NA
SMGC_279	SMGC	SMGC_279.c00097_NODE_45...region001	TRUE	6599	terpene	terpene	4118	Corynebacterium	NA
SMGC_279	SMGC	SMGC_279.c00221_NODE_10...region001	TRUE	3329	ectoine	ectoine	4119	Corynebacterium	NA
SMGC_28	SMGC	SMGC_28.c00005_NODE_8_...region001	FALSE	10333	RiPP-like	RiPP-like	4120	Cutibacterium	Cutibacterium humerusii
SMGC_280	SMGC	SMGC_280.c00001_NODE_12...region001	FALSE	38583	NAPAA	NAPAA	4121	Brevibacterium	NA
SMGC_34	SMGC	SMGC_34.c00002_NODE_6_...region001	FALSE	38739	NAPAA	NAPAA	4121	Brevibacterium	NA
SMGC_280	SMGC	SMGC_280.c00030_NODE_24...region001	TRUE	18474	terpene	terpene	4122	Brevibacterium	NA
SMGC_34	SMGC	SMGC_34.c00013_NODE_70...region001	FALSE	20855	terpene	terpene	4122	Brevibacterium	NA
SMGC_285	SMGC	SMGC_285.c00004_NODE_17...region001	FALSE	21389	ranthipeptide	ranthipeptide	4124	NA	NA
SMGC_430	SMGC	SMGC_430.c00097_NODE_82...region001	TRUE	6238	ranthipeptide	ranthipeptide	4124	NA	NA
SMGC_286	SMGC	SMGC_286.c00010_NODE_25...region001	FALSE	20861	terpene	terpene	4125	Staphylococcus	NA
SMGC_286	SMGC	SMGC_286.c00013_NODE_29...region001	TRUE	15520	lanthipeptide-class-i	lanthipeptide-class-i	4126	Staphylococcus	NA
SMGC_286	SMGC	SMGC_286.c00029_NODE_52...region001	TRUE	27256	NRPS	NRPS	4128	Staphylococcus	NA
SMGC_286	SMGC	SMGC_286.c00054_NODE_94...region001	TRUE	15738	lanthipeptide-class-v	lanthipeptide-class-v	4130	Staphylococcus	NA
SMGC_286	SMGC	SMGC_286.c00062_NODE_10...region001	TRUE	12144	cyclic-lactone-autoinducer	cyclic-lactone-autoinducer	4131	Staphylococcus	NA
SMGC_287	SMGC	SMGC_287.c00119_NODE_84...region001	TRUE	6559	betalactone	betalactone	4132	Micrococcus	NA
SMGC_287	SMGC	SMGC_287.c00196_NODE_12...region001	TRUE	4673	terpene	terpene	4133	Micrococcus	NA
SMGC_289	SMGC	SMGC_289.c00001_NODE_1_...region001	FALSE	20705	hserlactone	hserlactone	4134	Erwinia	NA
SMGC_289	SMGC	SMGC_289.c00001_NODE_1_...region002	FALSE	58355	multi-type	NRPS; RRE-containing; T1PKS	4135	Erwinia	NA
SMGC_289	SMGC	SMGC_289.c00002_NODE_2_...region001	FALSE	43987	NRPS	NRPS	4137	Erwinia	NA
SMGC_289	SMGC	SMGC_289.c00010_NODE_14...region001	TRUE	29482	arylpolyene	arylpolyene	4138	Erwinia	NA
SMGC_289	SMGC	SMGC_289.c00013_NODE_17...region001	FALSE	21512	blactam	blactam	4139	Erwinia	NA
SMGC_289	SMGC	SMGC_289.c00018_NODE_27...region001	FALSE	28846	multi-type	LAP; thiopeptide	4140	Erwinia	NA
SMGC_290	SMGC	SMGC_290.c00014_NODE_28...region001	TRUE	15405	terpene	terpene	4143	Nesterenkonia	NA
SMGC_290	SMGC	SMGC_290.c00034_NODE_41...region001	TRUE	11513	NRPS	NRPS	4144	Nesterenkonia	NA
SMGC_290	SMGC	SMGC_290.c00064_NODE_57...region001	TRUE	9076	NRPS	NRPS	4145	Nesterenkonia	NA
SMGC_290	SMGC	SMGC_290.c00098_NODE_72...region001	TRUE	7598	siderophore	siderophore	4146	Nesterenkonia	NA
SMGC_290	SMGC	SMGC_290.c00198_NODE_11...region001	TRUE	4928	T3PKS	T3PKS	4147	Nesterenkonia	NA
SMGC_290	SMGC	SMGC_290.c00347_NODE_22...region001	TRUE	2899	NRPS	NRPS	4148	Nesterenkonia	NA
LK488	LK	LK488_7.region001	FALSE	20798	terpene	terpene	4150	Corynebacterium	Corynebacterium glucuronolyticum
LK935	LK	LK935_40.region001	TRUE	11068	terpene	terpene	4150	Corynebacterium	Corynebacterium glucuronolyticum
SMGC_292	SMGC	SMGC_292.c00048_NODE_29...region001	TRUE	14473	terpene	terpene	4150	Corynebacterium	Corynebacterium glucuronolyticum
SMGC_294	SMGC	SMGC_294.c00009_NODE_10...region001	TRUE	19876	terpene	terpene	4151	Corynebacterium	NA
SMGC_115	SMGC	SMGC_115.c00008_NODE_10...region001	FALSE	44956	T1PKS	T1PKS	4152	Corynebacterium	Corynebacterium resistens
SMGC_294	SMGC	SMGC_294.c00014_NODE_16...region001	FALSE	45052	T1PKS	T1PKS	4152	Corynebacterium	NA
SMGC_294	SMGC	SMGC_294.c00034_NODE_77...region001	TRUE	20532	NAPAA	NAPAA	4153	Corynebacterium	NA
SMGC_295	SMGC	SMGC_295.c00006_NODE_45...region001	TRUE	21447	betalactone	betalactone	4155	Acinetobacter	Acinetobacter radioresistens
SMGC_295	SMGC	SMGC_295.c00024_NODE_82...region001	FALSE	18444	siderophore	siderophore	4156	Acinetobacter	Acinetobacter radioresistens
SMGC_295	SMGC	SMGC_295.c00053_NODE_14...region001	TRUE	17870	betalactone	betalactone	4157	Acinetobacter	Acinetobacter radioresistens
SMGC_53	SMGC	SMGC_53.c00071_NODE_12...region001	TRUE	14867	betalactone	betalactone	4157	Acinetobacter	Acinetobacter johnsonii
SMGC_296	SMGC	SMGC_296.c00002_NODE_2_...region001	FALSE	16428	siderophore	siderophore	4158	Acinetobacter	Acinetobacter pittii
SMGC_193	SMGC	SMGC_193.c00260_NODE_84...region001	TRUE	2100	redox-cofactor	redox-cofactor	4159	Acinetobacter	Acinetobacter nosocomialis
SMGC_21	SMGC	SMGC_21.c00020_NODE_12...region001	TRUE	13672	redox-cofactor	redox-cofactor	4159	Acinetobacter	Acinetobacter baumannii
SMGC_296	SMGC	SMGC_296.c00005_NODE_7_...region001	FALSE	22191	redox-cofactor	redox-cofactor	4159	Acinetobacter	Acinetobacter pittii
SMGC_495	SMGC	SMGC_495.c00136_NODE_77...region001	TRUE	4451	redox-cofactor	redox-cofactor	4159	Psychrobacter	Psychrobacter sp001652315
SMGC_296	SMGC	SMGC_296.c00006_NODE_10...region001	FALSE	10864	RiPP-like	RiPP-like	4160	Acinetobacter	Acinetobacter pittii
SMGC_296	SMGC	SMGC_296.c00016_NODE_26...region001	FALSE	43960	multi-type	NRPS; hserlactone	4161	Acinetobacter	Acinetobacter pittii
SMGC_296	SMGC	SMGC_296.c00038_NODE_11...region001	TRUE	23156	arylpolyene	arylpolyene	4164	Acinetobacter	Acinetobacter pittii
SMGC_297	SMGC	SMGC_297.c00079_NODE_75...region001	TRUE	5980	T3PKS	T3PKS	4165	Paracoccus	NA
SMGC_298	SMGC	SMGC_298.c00133_NODE_95...region001	TRUE	5285	betalactone	betalactone	4167	Antricoccus	NA
SMGC_298	SMGC	SMGC_298.c00227_NODE_15...region001	TRUE	3990	terpene	terpene	4168	Antricoccus	NA
SMGC_298	SMGC	SMGC_298.c00285_NODE_19...region001	TRUE	3460	RRE-containing	RRE-containing	4169	Antricoccus	NA
SMGC_298	SMGC	SMGC_298.c00431_NODE_27...region001	TRUE	2681	hserlactone	hserlactone	4170	Antricoccus	NA
SMGC_299	SMGC	SMGC_299.c00111_NODE_48...region001	TRUE	7592	siderophore	siderophore	4173	Janibacter	NA
SMGC_299	SMGC	SMGC_299.c00143_NODE_65...region001	TRUE	6452	NRPS-like	NRPS-like	4174	Janibacter	NA
SMGC_3	SMGC	SMGC_3.c00011_NODE_36...region001	TRUE	37782	NRPS	NRPS	4176	Kocuria	Kocuria salsicia
SMGC_3	SMGC	SMGC_3.c00035_NODE_11...region001	TRUE	18736	NAPAA	NAPAA	4179	Kocuria	Kocuria salsicia
SMGC_10	SMGC	SMGC_10.c00006_NODE_11...region001	FALSE	21386	ranthipeptide	ranthipeptide	4181	Anaerococcus	NA
SMGC_128	SMGC	SMGC_128.c00001_NODE_54...region001	FALSE	21675	ranthipeptide	ranthipeptide	4181	Anaerococcus	NA
SMGC_15	SMGC	SMGC_15.c00002_NODE_4_...region001	FALSE	21615	ranthipeptide	ranthipeptide	4181	Anaerococcus	NA
SMGC_29	SMGC	SMGC_29.c00006_NODE_35...region001	TRUE	12056	ranthipeptide	ranthipeptide	4181	Anaerococcus	Anaerococcus sp002359915
SMGC_30	SMGC	SMGC_30.c00018_NODE_20...region001	TRUE	13106	ranthipeptide	ranthipeptide	4181	Anaerococcus	Anaerococcus octavius
SMGC_363	SMGC	SMGC_363.c00010_NODE_13...region001	TRUE	11385	ranthipeptide	ranthipeptide	4181	Anaerococcus	Anaerococcus sp900128425
SMGC_300	SMGC	SMGC_300.c00093_NODE_74...region001	TRUE	6045	NAPAA	NAPAA	4182	NA	NA
SMGC_301	SMGC	SMGC_301.c00004_NODE_4_...region001	FALSE	45013	T1PKS	T1PKS	4184	Corynebacterium	Corynebacterium sp900232865
SMGC_617	SMGC	SMGC_617.c00006_NODE_15...region001	TRUE	40931	T1PKS	T1PKS	4184	Corynebacterium	NA
SMGC_302	SMGC	SMGC_302.c00017_NODE_87...region001	TRUE	16196	linaridin	linaridin	4187	Brevibacterium	Brevibacterium ihuae
SMGC_302	SMGC	SMGC_302.c00072_NODE_40...region001	TRUE	7738	NAGGN	NAGGN	4188	Brevibacterium	Brevibacterium ihuae
SMGC_302	SMGC	SMGC_302.c00152_NODE_88...region001	TRUE	4741	NRPS-like	NRPS-like	4189	Brevibacterium	Brevibacterium ihuae
SMGC_302	SMGC	SMGC_302.c00230_NODE_13...region001	TRUE	3421	terpene	terpene	4190	Brevibacterium	Brevibacterium ihuae
LK1027	LK	LK1027_1.region001	FALSE	10402	ectoine	ectoine	4191	Brevibacterium	Brevibacterium casei
LK1301	LK	LK1301_58.region001	TRUE	5463	ectoine	ectoine	4191	Brevibacterium	Brevibacterium casei
LK1363	LK	LK1363_63.region001	FALSE	10402	ectoine	ectoine	4191	Brevibacterium	Brevibacterium casei
LK904	LK	LK904_9.region001	FALSE	10402	ectoine	ectoine	4191	Brevibacterium	Brevibacterium casei
SMGC_303	SMGC	SMGC_303.c00009_NODE_52...region001	TRUE	10303	ectoine	ectoine	4191	Brevibacterium	Brevibacterium casei
SMGC_303	SMGC	SMGC_303.c00145_NODE_55...region001	TRUE	6434	siderophore	siderophore	4194	Brevibacterium	Brevibacterium casei
SMGC_306	SMGC	SMGC_306.c00002_NODE_2_...region001	TRUE	18029	betalactone	betalactone	4202	Moraxella_A	NA
SMGC_306	SMGC	SMGC_306.c00024_NODE_27...region001	TRUE	27855	NAPAA	NAPAA	4203	Moraxella_A	NA
SMGC_307	SMGC	SMGC_307.c00194_NODE_37...region001	TRUE	6108	hserlactone	hserlactone	4204	DSL-40	NA
SMGC_307	SMGC	SMGC_307.c00242_NODE_47...region001	TRUE	5302	thioamitides	thioamitides	4205	DSL-40	NA
SMGC_307	SMGC	SMGC_307.c00369_NODE_96...region001	TRUE	3182	NRPS-like	NRPS-like	4206	DSL-40	NA
SMGC_308	SMGC	SMGC_308.c00015_NODE_36...region001	TRUE	12642	LAP	LAP	4207	Tetrasphaera_A	NA
SMGC_308	SMGC	SMGC_308.c00102_NODE_92...region001	TRUE	6731	NRPS-like	NRPS-like	4208	Tetrasphaera_A	NA
SMGC_309	SMGC	SMGC_309.c00023_NODE_74...region001	TRUE	22116	betalactone	betalactone	4209	Fen-668	NA
SMGC_309	SMGC	SMGC_309.c00147_NODE_10...region001	TRUE	6120	terpene	terpene	4210	Fen-668	NA
SMGC_310	SMGC	SMGC_310.c00037_NODE_24...region001	TRUE	16788	terpene	terpene	4213	NA	NA
SMGC_311	SMGC	SMGC_311.c00043_NODE_20...region001	TRUE	12462	terpene	terpene	4214	OKQN01	OKQN01 sp900289115
SMGC_312	SMGC	SMGC_312.c00009_NODE_43...region001	TRUE	40253	multi-type	NRPS-like; T1PKS	4215	Arsenicicoccus	NA
SMGC_312	SMGC	SMGC_312.c00018_NODE_90...region001	TRUE	16604	terpene	terpene	4216	Arsenicicoccus	NA
SMGC_312	SMGC	SMGC_312.c00030_NODE_15...region001	TRUE	21830	NAPAA	NAPAA	4217	Arsenicicoccus	NA
SMGC_69	SMGC	SMGC_69.c00059_NODE_59...region001	TRUE	23929	NAPAA	NAPAA	4217	Arsenicicoccus	Arsenicicoccus bolidensis
SMGC_312	SMGC	SMGC_312.c00210_NODE_12...region001	TRUE	4425	T3PKS	T3PKS	4219	Arsenicicoccus	NA
SMGC_313	SMGC	SMGC_313.c00028_NODE_44...region001	TRUE	23020	ladderane	ladderane	4220	NA	NA
SMGC_313	SMGC	SMGC_313.c00057_NODE_79...region001	TRUE	18620	lassopeptide	lassopeptide	4221	NA	NA
SMGC_313	SMGC	SMGC_313.c00063_NODE_85...region001	TRUE	20252	terpene	terpene	4222	NA	NA
SMGC_313	SMGC	SMGC_313.c00070_NODE_93...region001	TRUE	22229	NRPS-like	NRPS-like	4223	NA	NA
SMGC_313	SMGC	SMGC_313.c00073_NODE_96...region001	TRUE	23279	NRPS	NRPS	4224	NA	NA
SMGC_313	SMGC	SMGC_313.c00076_NODE_99...region001	TRUE	22697	NRPS	NRPS	4225	NA	NA
SMGC_313	SMGC	SMGC_313.c00097_NODE_12...region001	TRUE	18747	multi-type	NRPS; T1PKS	4226	NA	NA
SMGC_313	SMGC	SMGC_313.c00121_NODE_14...region001	TRUE	16270	lanthipeptide-class-v	lanthipeptide-class-v	4227	NA	NA
SMGC_313	SMGC	SMGC_313.c00133_NODE_16...region001	TRUE	14625	NRPS	NRPS	4228	NA	NA
SMGC_313	SMGC	SMGC_313.c00140_NODE_17...region001	TRUE	13647	NRPS	NRPS; NRPS-like	4229	NA	NA
SMGC_313	SMGC	SMGC_313.c00220_NODE_29...region001	TRUE	5930	T1PKS	T1PKS	4230	NA	NA
SMGC_313	SMGC	SMGC_313.c00243_NODE_33...region001	TRUE	4751	T1PKS	T1PKS	4231	NA	NA
SMGC_313	SMGC	SMGC_313.c00264_NODE_41...region001	TRUE	3451	NRPS	NRPS	4232	NA	NA
SMGC_314	SMGC	SMGC_314.c00013_NODE_14...region001	FALSE	20927	nucleoside	nucleoside	4233	Brachybacterium	Brachybacterium paraconglomeratum
LK938	LK	LK938_112.region001	TRUE	11275	terpene	terpene	4234	Brachybacterium	Brachybacterium paraconglomeratum
SMGC_314	SMGC	SMGC_314.c00029_NODE_22...region001	TRUE	11810	terpene	terpene	4234	Brachybacterium	Brachybacterium paraconglomeratum
SMGC_314	SMGC	SMGC_314.c00065_NODE_41...region001	TRUE	13379	NAPAA	NAPAA	4235	Brachybacterium	Brachybacterium paraconglomeratum
SMGC_314	SMGC	SMGC_314.c00151_NODE_77...region001	TRUE	7428	ectoine	ectoine	4236	Brachybacterium	Brachybacterium paraconglomeratum
SMGC_314	SMGC	SMGC_314.c00173_NODE_87...region001	TRUE	6399	siderophore	siderophore	4237	Brachybacterium	Brachybacterium paraconglomeratum
SMGC_315	SMGC	SMGC_315.c00007_NODE_10...region001	FALSE	10351	ectoine	ectoine	4239	Dietzia	NA
SMGC_315	SMGC	SMGC_315.c00022_NODE_41...region001	TRUE	29726	NAPAA	NAPAA	4241	Dietzia	NA
SMGC_316	SMGC	SMGC_316.c00012_NODE_35...region001	TRUE	10280	ectoine	ectoine	4246	Brevibacterium	NA
SMGC_316	SMGC	SMGC_316.c00029_NODE_83...region001	TRUE	31879	NAPAA	NAPAA	4247	Brevibacterium	NA
SMGC_316	SMGC	SMGC_316.c00082_NODE_54...region001	TRUE	11205	terpene	terpene	4248	Brevibacterium	NA
SMGC_317	SMGC	SMGC_317.c00002_NODE_10...region001	FALSE	26771	redox-cofactor	redox-cofactor	4249	Micrococcus	NA
SMGC_317	SMGC	SMGC_317.c00026_NODE_26...region001	TRUE	7892	ectoine	ectoine	4251	Micrococcus	NA
SMGC_317	SMGC	SMGC_317.c00048_NODE_37...region001	TRUE	14428	betalactone	betalactone	4252	Micrococcus	NA
SMGC_317	SMGC	SMGC_317.c00054_NODE_39...region001	TRUE	13942	NRPS	NRPS	4253	Micrococcus	NA
SMGC_317	SMGC	SMGC_317.c00062_NODE_46...region001	TRUE	12618	T3PKS	T3PKS	4254	Micrococcus	NA
SMGC_317	SMGC	SMGC_317.c00069_NODE_50...region001	TRUE	11938	NAPAA	NAPAA	4255	Micrococcus	NA
SMGC_317	SMGC	SMGC_317.c00088_NODE_60...region001	TRUE	10305	NAPAA	NAPAA	4256	Micrococcus	NA
SMGC_317	SMGC	SMGC_317.c00162_NODE_10...region001	TRUE	6806	siderophore	siderophore	4257	Micrococcus	NA
SMGC_317	SMGC	SMGC_317.c00391_NODE_26...region001	TRUE	2799	NRPS	NRPS	4258	Micrococcus	NA
SMGC_318	SMGC	SMGC_318.c00022_NODE_19...region001	TRUE	5434	ectoine	ectoine	4259	Janibacter	NA
LK538	LK	LK538_1.region001	FALSE	33876	NAPAA	NAPAA	4260	Janibacter	Janibacter hoylei
SMGC_318	SMGC	SMGC_318.c00027_NODE_20...region001	TRUE	18466	NAPAA	NAPAA	4260	Janibacter	NA
SMGC_318	SMGC	SMGC_318.c00074_NODE_48...region001	TRUE	12318	redox-cofactor	redox-cofactor	4261	Janibacter	NA
SMGC_318	SMGC	SMGC_318.c00249_NODE_17...region001	TRUE	4076	siderophore	siderophore	4262	Janibacter	NA
SMGC_103	SMGC	SMGC_103.c00020_NODE_38...region001	TRUE	22142	T1PKS	T1PKS	4263	Lawsonella	NA
SMGC_218	SMGC	SMGC_218.c00007_NODE_39...region001	FALSE	45058	T1PKS	T1PKS	4263	Lawsonella	Lawsonella clevelandensis_A
SMGC_319	SMGC	SMGC_319.c00026_NODE_15...region001	TRUE	17576	T1PKS	T1PKS	4263	Lawsonella	Lawsonella clevelandensis
SMGC_32	SMGC	SMGC_32.c00003_NODE_17...region001	FALSE	20852	terpene	terpene	4264	Corynebacterium	NA
SMGC_32	SMGC	SMGC_32.c00011_NODE_75...region001	FALSE	10375	ectoine	ectoine	4266	Corynebacterium	NA
SMGC_155	SMGC	SMGC_155.c00001_NODE_1_...region001	FALSE	21080	terpene	terpene	4269	Corynebacterium	NA
SMGC_323	SMGC	SMGC_323.c00001_NODE_1_...region001	FALSE	21053	terpene	terpene	4269	Corynebacterium	Corynebacterium kroppenstedtii_B
SMGC_616	SMGC	SMGC_616.c00002_NODE_6_...region001	FALSE	21032	terpene	terpene	4269	Corynebacterium	NA
SMGC_323	SMGC	SMGC_323.c00006_NODE_8_...region001	FALSE	45988	NRPS	NRPS	4270	Corynebacterium	Corynebacterium kroppenstedtii_B
SMGC_323	SMGC	SMGC_323.c00007_NODE_10...region001	FALSE	47557	NRPS	NRPS	4271	Corynebacterium	Corynebacterium kroppenstedtii_B
SMGC_152	SMGC	SMGC_152.c00013_NODE_38...region001	TRUE	16510	lassopeptide	lassopeptide	4273	Brevundimonas	NA
SMGC_324	SMGC	SMGC_324.c00002_NODE_3_...region001	FALSE	22449	lassopeptide	lassopeptide	4273	Brevundimonas	Brevundimonas sp003248455
SMGC_324	SMGC	SMGC_324.c00013_NODE_32...region001	FALSE	22348	lassopeptide	lassopeptide	4274	Brevundimonas	Brevundimonas sp003248455
SMGC_324	SMGC	SMGC_324.c00023_NODE_49...region001	TRUE	19647	lassopeptide	lassopeptide	4275	Brevundimonas	Brevundimonas sp003248455
SMGC_324	SMGC	SMGC_324.c00041_NODE_10...region001	TRUE	15321	lassopeptide	lassopeptide	4276	Brevundimonas	Brevundimonas sp003248455
SMGC_325	SMGC	SMGC_325.c00008_NODE_21...region001	TRUE	39559	NRPS	NRPS	4278	Haematobacter	Haematobacter massiliensis
SMGC_117	SMGC	SMGC_117.c00001_NODE_6_...region001	FALSE	10387	ectoine	ectoine	4280	Haematobacter	Haematobacter missouriensis
SMGC_325	SMGC	SMGC_325.c00016_NODE_33...region001	FALSE	10387	ectoine	ectoine	4280	Haematobacter	Haematobacter massiliensis
SMGC_325	SMGC	SMGC_325.c00056_NODE_13...region001	TRUE	20019	lanthipeptide-class-iv	lanthipeptide-class-iv	4281	Haematobacter	Haematobacter massiliensis
SMGC_117	SMGC	SMGC_117.c00001_NODE_6_...region002	FALSE	20771	terpene	terpene	4282	Haematobacter	Haematobacter missouriensis
SMGC_325	SMGC	SMGC_325.c00155_NODE_54...region001	TRUE	7566	terpene	terpene	4282	Haematobacter	Haematobacter massiliensis
SMGC_327	SMGC	SMGC_327.c00016_NODE_58...region001	TRUE	8376	betalactone	betalactone	4285	Micrococcus	NA
SMGC_327	SMGC	SMGC_327.c00275_NODE_19...region001	TRUE	2618	ectoine	ectoine	4287	Micrococcus	NA
SMGC_329	SMGC	SMGC_329.c00253_NODE_14...region001	TRUE	3686	ectoine	ectoine	4291	Brevibacterium	NA
SMGC_330	SMGC	SMGC_330.c00060_NODE_57...region001	TRUE	8249	RiPP-like	RiPP-like	4294	Anaerococcus	NA
SMGC_330	SMGC	SMGC_330.c00134_NODE_18...region001	TRUE	2919	RRE-containing	RRE-containing	4295	Anaerococcus	NA
SMGC_31	SMGC	SMGC_31.c00004_NODE_31...region001	FALSE	21550	ranthipeptide	ranthipeptide	4296	Peptoniphilus_A	Peptoniphilus_A rhinitidis
SMGC_331	SMGC	SMGC_331.c00024_NODE_17...region001	TRUE	14522	ranthipeptide	ranthipeptide	4296	Peptoniphilus_A	NA
SMGC_418	SMGC	SMGC_418.c00010_NODE_28...region001	TRUE	14708	ranthipeptide	ranthipeptide	4296	Peptoniphilus_A	Peptoniphilus_A grossensis_B
SMGC_427	SMGC	SMGC_427.c00009_NODE_25...region001	TRUE	15695	ranthipeptide	ranthipeptide	4296	Peptoniphilus_A	Peptoniphilus_A harei_A
SMGC_332	SMGC	SMGC_332.c00824_NODE_99...region001	TRUE	1348	T1PKS	T1PKS	4297	Lawsonella	NA
SMGC_332	SMGC	SMGC_332.c01223_NODE_14...region001	TRUE	1187	NRPS-like	NRPS-like	4298	Lawsonella	NA
SMGC_332	SMGC	SMGC_332.c01355_NODE_15...region001	TRUE	1151	NRPS-like	NRPS-like	4299	Lawsonella	NA
SMGC_332	SMGC	SMGC_332.c01839_NODE_21...region001	TRUE	1035	siderophore	siderophore	4300	Lawsonella	NA
SMGC_333	SMGC	SMGC_333.c00059_NODE_21...region001	FALSE	10849	RiPP-like	RiPP-like	4301	Pararheinheimera	NA
SMGC_335	SMGC	SMGC_335.c00006_NODE_6_...region001	TRUE	38196	NRPS	NRPS	4304	Citrobacter_B	Citrobacter_B koseri
SMGC_335	SMGC	SMGC_335.c00007_NODE_7_...region001	FALSE	14463	siderophore	siderophore	4305	Citrobacter_B	Citrobacter_B koseri
SMGC_266	SMGC	SMGC_266.c00067_NODE_29...region001	FALSE	14429	siderophore	siderophore	4305	Enterobacter	Enterobacter himalayensis
NA	MIBiG	BGC0001498	NA	NA	NA	NA	4305	NA	NA
NA	MIBiG	BGC0001499	NA	NA	NA	NA	4305	NA	NA
SMGC_335	SMGC	SMGC_335.c00017_NODE_37...region001	TRUE	9437	RiPP-like	RiPP-like	4308	Citrobacter_B	Citrobacter_B koseri
SMGC_335	SMGC	SMGC_335.c00019_NODE_48...region001	TRUE	28597	NRPS	NRPS	4309	Citrobacter_B	Citrobacter_B koseri
SMGC_335	SMGC	SMGC_335.c00021_NODE_10...region001	TRUE	7378	RiPP-like	RiPP-like	4310	Citrobacter_B	Citrobacter_B koseri
LK434	LK	LK434_2.region001	FALSE	20981	terpene	terpene	4317	Corynebacterium	Corynebacterium amycolatum
LK444	LK	LK444_2.region001	FALSE	20981	terpene	terpene	4317	Corynebacterium	Corynebacterium amycolatum_A
SMGC_23	SMGC	SMGC_23.c00015_NODE_28...region001	FALSE	20987	terpene	terpene	4317	Corynebacterium	Corynebacterium sp000755185
SMGC_338	SMGC	SMGC_338.c00007_NODE_23...region001	FALSE	20981	terpene	terpene	4317	Corynebacterium	Corynebacterium amycolatum
LK434	LK	LK434_3.region001	FALSE	34050	NAPAA	NAPAA	4318	Corynebacterium	Corynebacterium amycolatum
LK444	LK	LK444_9.region001	FALSE	34044	NAPAA	NAPAA	4318	Corynebacterium	Corynebacterium amycolatum_A
SMGC_23	SMGC	SMGC_23.c00002_NODE_10...region001	FALSE	35859	NAPAA	NAPAA	4318	Corynebacterium	Corynebacterium sp000755185
SMGC_338	SMGC	SMGC_338.c00009_NODE_36...region001	TRUE	33731	NAPAA	NAPAA	4318	Corynebacterium	Corynebacterium amycolatum
SMGC_339	SMGC	SMGC_339.c00014_NODE_67...region001	TRUE	24883	betalactone	betalactone	4319	Haemophilus_D	Haemophilus_D sp001815355
SMGC_34	SMGC	SMGC_34.c00001_NODE_2_...region001	FALSE	25230	multi-type	LAP; thiopeptide	4320	Brevibacterium	NA
SMGC_341	SMGC	SMGC_341.c00097_NODE_55...region001	TRUE	8350	cyclic-lactone-autoinducer	cyclic-lactone-autoinducer	4325	Enterococcus	Enterococcus faecalis
LK1134	LK	LK1134_7.region002	FALSE	33903	NAPAA	NAPAA	4332	Corynebacterium	Corynebacterium kefirresidentii
LK1289	LK	LK1289_4.region001	FALSE	33915	NAPAA	NAPAA	4332	Corynebacterium	NA
LK948	LK	LK948_6.region001	FALSE	33909	NAPAA	NAPAA	4332	Corynebacterium	Corynebacterium accolens
SMGC_122	SMGC	SMGC_122.c00004_NODE_6_...region002	FALSE	33915	NAPAA	NAPAA	4332	Corynebacterium	NA
SMGC_212	SMGC	SMGC_212.c00028_NODE_58...region001	TRUE	21738	NAPAA	NAPAA	4332	Corynebacterium	Corynebacterium accolens
SMGC_213	SMGC	SMGC_213.c00022_NODE_59...region001	TRUE	22962	NAPAA	NAPAA	4332	Corynebacterium	NA
SMGC_305	SMGC	SMGC_305.c00011_NODE_24...region001	TRUE	22930	NAPAA	NAPAA	4332	Corynebacterium	Corynebacterium aurimucosum_E
SMGC_337	SMGC	SMGC_337.c00009_NODE_93...region001	TRUE	29088	NAPAA	NAPAA	4332	Corynebacterium	NA
SMGC_343	SMGC	SMGC_343.c00006_NODE_15...region001	FALSE	33903	NAPAA	NAPAA	4332	Corynebacterium	Corynebacterium kefirresidentii
SMGC_38	SMGC	SMGC_38.c00003_NODE_10...region002	FALSE	33903	NAPAA	NAPAA	4332	Corynebacterium	NA
SMGC_84	SMGC	SMGC_84.c00003_NODE_3_...region002	FALSE	33924	NAPAA	NAPAA	4332	Corynebacterium	NA
SMGC_90	SMGC	SMGC_90.c00007_NODE_7_...region002	FALSE	33903	NAPAA	NAPAA	4332	Corynebacterium	Corynebacterium pseudogenitalium
SMGC_92	SMGC	SMGC_92.c00004_NODE_4_...region002	FALSE	33924	NAPAA	NAPAA	4332	Corynebacterium	NA
SMGC_344	SMGC	SMGC_344.c00002_NODE_3_...region001	FALSE	41164	T3PKS	T3PKS	4334	NA	NA
SMGC_346	SMGC	SMGC_346.c00040_NODE_47...region001	TRUE	29559	NRPS	NRPS; NRPS-like	4342	Pseudomonas_E	NA
SMGC_346	SMGC	SMGC_346.c00068_NODE_78...region001	TRUE	31876	NRPS-like	NRPS-like	4343	Pseudomonas_E	NA
SMGC_346	SMGC	SMGC_346.c00078_NODE_90...region001	TRUE	10961	siderophore	siderophore	4345	Pseudomonas_E	NA
SMGC_346	SMGC	SMGC_346.c00100_NODE_11...region001	TRUE	26390	NRPS	NRPS	4346	Pseudomonas_E	NA
SMGC_346	SMGC	SMGC_346.c00104_NODE_11...region001	TRUE	24827	NRPS	NRPS	4347	Pseudomonas_E	NA
SMGC_347	SMGC	SMGC_347.c00047_NODE_13...region001	TRUE	4512	resorcinol	resorcinol	4350	Prevotella	Prevotella bivia
SMGC_348	SMGC	SMGC_348.c00081_NODE_82...region001	TRUE	7292	ranthipeptide	ranthipeptide	4351	Acidaminococcus	Acidaminococcus intestini
SMGC_350	SMGC	SMGC_350.c00042_NODE_25...region001	TRUE	14644	RRE-containing	RRE-containing	4356	Bacteroides_B	Bacteroides_B massiliensis
SMGC_352	SMGC	SMGC_352.c00080_NODE_12...region001	TRUE	4858	ranthipeptide	ranthipeptide	4359	Megasphaera	Megasphaera massiliensis
SMGC_11	SMGC	SMGC_11.c00005_NODE_36...region001	FALSE	41167	T3PKS	T3PKS	4362	Staphylococcus	NA
SMGC_353	SMGC	SMGC_353.c00122_NODE_22...region001	TRUE	6419	T3PKS	T3PKS	4362	Staphylococcus	Staphylococcus pettenkoferi
SMGC_353	SMGC	SMGC_353.c00133_NODE_28...region001	TRUE	5368	siderophore	siderophore	4363	Staphylococcus	Staphylococcus pettenkoferi
SMGC_355	SMGC	SMGC_355.c00001_NODE_1_...region001	FALSE	23532	betalactone	betalactone	4370	Sporosarcina_C	NA
SMGC_355	SMGC	SMGC_355.c00001_NODE_1_...region002	FALSE	43123	NRPS-like	NRPS-like	4371	Sporosarcina_C	NA
SMGC_355	SMGC	SMGC_355.c00002_NODE_2_...region001	FALSE	19582	terpene	terpene	4372	Sporosarcina_C	NA
SMGC_355	SMGC	SMGC_355.c00002_NODE_2_...region002	FALSE	20813	terpene	terpene	4373	Sporosarcina_C	NA
SMGC_355	SMGC	SMGC_355.c00006_NODE_6_...region001	FALSE	41080	T3PKS	T3PKS	4374	Sporosarcina_C	NA
SMGC_355	SMGC	SMGC_355.c00007_NODE_7_...region001	FALSE	23526	multi-type	LAP; RiPP-like	4375	Sporosarcina_C	NA
SMGC_355	SMGC	SMGC_355.c00008_NODE_8_...region001	FALSE	35372	betalactone	betalactone	4376	Sporosarcina_C	NA
SMGC_355	SMGC	SMGC_355.c00010_NODE_10...region001	FALSE	10390	ectoine	ectoine	4377	Sporosarcina_C	NA
SMGC_355	SMGC	SMGC_355.c00019_NODE_19...region001	TRUE	26863	betalactone	betalactone	4378	Sporosarcina_C	NA
SMGC_356	SMGC	SMGC_356.c00004_NODE_4_...region001	FALSE	20882	terpene	terpene	4381	Staphylococcus	Staphylococcus warneri
SMGC_357	SMGC	SMGC_357.c00003_NODE_3_...region001	FALSE	10282	RiPP-like	RiPP-like	4385	Staphylococcus	Staphylococcus warneri_A
SMGC_358	SMGC	SMGC_358.c00131_NODE_91...region001	TRUE	8419	siderophore	siderophore	4389	Pseudomonas_E	Pseudomonas_E oleovorans
SMGC_359	SMGC	SMGC_359.c00008_NODE_48...region001	TRUE	37208	NRPS	NRPS	4392	Anaerococcus	NA
SMGC_360	SMGC	SMGC_360.c00012_NODE_19...region001	TRUE	20592	terpene	terpene	4394	Corynebacterium	NA
SMGC_360	SMGC	SMGC_360.c00051_NODE_41...region001	TRUE	7173	NAPAA	NAPAA	4396	Corynebacterium	NA
SMGC_361	SMGC	SMGC_361.c00003_NODE_12...region001	TRUE	24598	NRPS	NRPS	4398	Pseudomonas_E	Pseudomonas_E sp002742565
SMGC_361	SMGC	SMGC_361.c00003_NODE_12...region002	FALSE	28245	thiopeptide	thiopeptide	4399	Pseudomonas_E	Pseudomonas_E sp002742565
SMGC_361	SMGC	SMGC_361.c00005_NODE_26...region001	FALSE	10768	RiPP-like	RiPP-like	4400	Pseudomonas_E	Pseudomonas_E sp002742565
SMGC_361	SMGC	SMGC_361.c00012_NODE_56...region001	FALSE	11926	siderophore	siderophore	4401	Pseudomonas_E	Pseudomonas_E sp002742565
SMGC_453	SMGC	SMGC_453.c00019_NODE_11...region001	FALSE	11926	siderophore	siderophore	4401	Pseudomonas_E	Pseudomonas_E sp002966775
SMGC_361	SMGC	SMGC_361.c00027_NODE_12...region001	FALSE	20576	hserlactone	hserlactone	4404	Pseudomonas_E	Pseudomonas_E sp002742565
SMGC_361	SMGC	SMGC_361.c00030_NODE_14...region001	FALSE	46258	NRPS	NRPS	4405	Pseudomonas_E	Pseudomonas_E sp002742565
SMGC_361	SMGC	SMGC_361.c00031_NODE_15...region001	TRUE	29838	NRPS	NRPS	4406	Pseudomonas_E	Pseudomonas_E sp002742565
SMGC_361	SMGC	SMGC_361.c00033_NODE_16...region001	TRUE	44426	NRPS	NRPS	4407	Pseudomonas_E	Pseudomonas_E sp002742565
SMGC_145	SMGC	SMGC_145.c00005_NODE_14...region001	FALSE	91432	NRPS	NRPS	4410	Pseudomonas_E	Pseudomonas_E helleri
SMGC_346	SMGC	SMGC_346.c00037_NODE_44...region001	TRUE	34747	NRPS	NRPS	4410	Pseudomonas_E	NA
SMGC_361	SMGC	SMGC_361.c00045_NODE_29...region001	TRUE	39679	NRPS	NRPS	4410	Pseudomonas_E	Pseudomonas_E sp002742565
SMGC_451	SMGC	SMGC_451.c00004_NODE_91...region001	FALSE	52999	NRPS	NRPS	4410	Pseudomonas_E	Pseudomonas_E koreensis_C
NA	MIBiG	BGC0000413	NA	NA	NA	NA	4410	NA	NA
SMGC_361	SMGC	SMGC_361.c00077_NODE_17...region001	TRUE	13750	NRPS	NRPS; NRPS-like	4414	Pseudomonas_E	Pseudomonas_E sp002742565
SMGC_342	SMGC	SMGC_342.c00031_NODE_50...region001	TRUE	15167	terpene	terpene	4415	Corynebacterium	Corynebacterium minutissimum_A
SMGC_362	SMGC	SMGC_362.c00081_NODE_31...region001	TRUE	8831	terpene	terpene	4415	Corynebacterium	NA
SMGC_470	SMGC	SMGC_470.c00012_NODE_45...region001	TRUE	12960	terpene	terpene	4415	Corynebacterium	NA
SMGC_531	SMGC	SMGC_531.c00064_NODE_16...region001	TRUE	10951	terpene	terpene	4415	Corynebacterium	NA
SMGC_556	SMGC	SMGC_556.c00101_NODE_87...region001	TRUE	5710	terpene	terpene	4415	Corynebacterium	Corynebacterium sp001807205
SMGC_77	SMGC	SMGC_77.c00027_NODE_27...region001	TRUE	8256	terpene	terpene	4415	Corynebacterium	Corynebacterium aurimucosum_C
SMGC_78	SMGC	SMGC_78.c00003_NODE_3_...region001	TRUE	17982	terpene	terpene	4415	Corynebacterium	Corynebacterium singulare
SMGC_364	SMGC	SMGC_364.c00043_NODE_42...region001	TRUE	9094	siderophore	siderophore	4418	Nesterenkonia	NA
SMGC_364	SMGC	SMGC_364.c00125_NODE_10...region001	TRUE	4226	terpene	terpene	4419	Nesterenkonia	NA
SMGC_364	SMGC	SMGC_364.c00348_NODE_34...region001	TRUE	1688	ectoine	ectoine	4420	Nesterenkonia	NA
SMGC_365	SMGC	SMGC_365.c00008_NODE_38...region001	FALSE	42196	arylpolyene	arylpolyene	4421	Streptococcus	Streptococcus agalactiae
SMGC_365	SMGC	SMGC_365.c00014_NODE_55...region001	TRUE	33038	T3PKS	T3PKS	4422	Streptococcus	Streptococcus agalactiae
SMGC_367	SMGC	SMGC_367.c00304_NODE_24...region001	TRUE	2229	arylpolyene	arylpolyene	4424	F0040	NA
SMGC_367	SMGC	SMGC_367.c00368_NODE_37...region001	TRUE	1609	arylpolyene	arylpolyene	4425	F0040	NA
SMGC_367	SMGC	SMGC_367.c00371_NODE_37...region001	TRUE	1592	arylpolyene	arylpolyene	4426	F0040	NA
SMGC_368	SMGC	SMGC_368.c00023_NODE_17...region001	TRUE	15213	RRE-containing	RRE-containing	4427	Nesterenkonia	NA
SMGC_368	SMGC	SMGC_368.c00270_NODE_14...region001	TRUE	3311	T3PKS	T3PKS	4428	Nesterenkonia	NA
NA	MIBiG	BGC0000860	NA	NA	NA	NA	4432	NA	NA
SMGC_37	SMGC	SMGC_37.c00022_NODE_61...region001	FALSE	10390	ectoine	ectoine	4432	Paracoccus	Paracoccus sp000967825
SMGC_37	SMGC	SMGC_37.c00023_NODE_62...region001	TRUE	31225	multi-type	NRPS-like; T1PKS	4433	Paracoccus	Paracoccus sp000967825
SMGC_37	SMGC	SMGC_37.c00025_NODE_70...region001	FALSE	22176	redox-cofactor	redox-cofactor	4434	Paracoccus	Paracoccus sp000967825
SMGC_254	SMGC	SMGC_254.c00259_NODE_24...region001	TRUE	4176	hserlactone	hserlactone	4436	Paracoccus	NA
SMGC_258	SMGC	SMGC_258.c00270_NODE_26...region001	TRUE	3999	hserlactone	hserlactone	4436	Paracoccus	Paracoccus sanguinis
SMGC_297	SMGC	SMGC_297.c00213_NODE_17...region001	TRUE	3676	hserlactone	hserlactone	4436	Paracoccus	NA
SMGC_37	SMGC	SMGC_37.c00041_NODE_13...region001	TRUE	12380	hserlactone	hserlactone	4436	Paracoccus	Paracoccus sp000967825
SMGC_528	SMGC	SMGC_528.c00004_NODE_17...region002	FALSE	20591	hserlactone	hserlactone	4436	Paracoccus	Paracoccus yeei
SMGC_64	SMGC	SMGC_64.c00034_NODE_30...region001	TRUE	11983	hserlactone	hserlactone	4436	Paracoccus	Paracoccus sphaerophysae
SMGC_37	SMGC	SMGC_37.c00146_NODE_55...region001	TRUE	6968	hserlactone	hserlactone	4437	Paracoccus	Paracoccus sp000967825
SMGC_37	SMGC	SMGC_37.c00155_NODE_62...region001	TRUE	6351	NRPS	NRPS	4438	Paracoccus	Paracoccus sp000967825
SMGC_37	SMGC	SMGC_37.c00168_NODE_75...region001	TRUE	5521	RRE-containing	RRE-containing	4439	Paracoccus	Paracoccus sp000967825
SMGC_37	SMGC	SMGC_37.c00182_NODE_89...region001	TRUE	4926	RiPP-like	RiPP-like	4440	Paracoccus	Paracoccus sp000967825
SMGC_37	SMGC	SMGC_37.c00187_NODE_96...region001	TRUE	4707	T3PKS	T3PKS	4441	Paracoccus	Paracoccus sp000967825
SMGC_37	SMGC	SMGC_37.c00246_NODE_25...region001	TRUE	2614	siderophore	siderophore	4442	Paracoccus	Paracoccus sp000967825
SMGC_370	SMGC	SMGC_370.c00018_NODE_31...region001	FALSE	24868	terpene	terpene	4443	Acidocella	NA
SMGC_370	SMGC	SMGC_370.c00070_NODE_21...region001	TRUE	13084	redox-cofactor	redox-cofactor	4444	Acidocella	NA
SMGC_373	SMGC	SMGC_373.c00051_NODE_52...region001	TRUE	11864	terpene	terpene	4446	Abiotrophia	Abiotrophia defectiva
[truncated: 1,244 more rows]
