# Supplementary material for: Large-scale investigation for antimicrobial activity reveals newly-identified defensive species across the healthy skin microbiome
Source: Nat Commun. 2026 May 25;17:6806. doi: 10.1038/s41467-026-73524-z (PMC13385363; doi:10.1038/s41467-026-73524-z)
Supplement: Supplementary file 10 — supplementary dataset 8 [file 41467_2026_73524_MOESM10_ESM.xlsx]

## Sheet: Supplementary Dataset 8
Supplementary Dataset 8: Overview of GCFs from BiG-SCAPE analysis
GCF ID	Major Annotation	Major Genus	Annotation Counts	Genus Counts	Median BGC Length	Total BGCs	LK BGCs	SMGC BGCs	MIBiG BGCs
2457	NRPS	NA	NRPS=3	Peribacillus=1, Bacillus_A=1, Bacillus=1	46957	7	1	2	4
3342	multi-type	Micromonospora	multi-type=1	Micromonospora=1	8457	3	1	0	2
2776	multi-type	NA	multi-type=3	Raoultella=1, Escherichia=1, Citrobacter_B=1	64472	5	2	1	2
479	multi-type	NA	multi-type=1, lanthipeptide-class-i=1	Staphylococcus=1, Peptoniphilus_A=1	17036.5	4	0	2	2
1231	NRPS	Micromonospora	NRPS=1	Micromonospora=1	37670	3	1	0	2
1519	NRPS	Klebsiella_A	NRPS=1	Klebsiella_A=1	16736	3	0	1	2
5556	NRPS	Brevibacillus_B	NRPS=1	Brevibacillus_B=1	84168	3	0	1	2
4305	siderophore	NA	siderophore=2	Enterobacter=1, Citrobacter_B=1	14446	4	0	2	2
3365	T3PKS	Micromonospora	T3PKS=1	Micromonospora=1	20112	3	1	0	2
598	terpene	Paracoccus	terpene=1	Paracoccus=1	16181	3	0	1	2
3695	terpene	Brevundimonas	terpene=1	Brevundimonas=1	19772	3	0	1	2
3289	arylpolyene	NA	arylpolyene=4	Escherichia=1, Raoultella=1, Klebsiella=1, Citrobacter_B=1	43597	5	3	1	1
4432	ectoine	Paracoccus	ectoine=1	Paracoccus=1	10390	2	0	1	1
1420	multi-type	Brevibacillus_B	multi-type=1	Brevibacillus_B=1	88637	2	0	1	1
5559	multi-type	Brevibacillus_B	multi-type=1	Brevibacillus_B=1	136970	2	0	1	1
1500	lanthipeptide-class-i	Staphylococcus	lanthipeptide-class-i=1	Staphylococcus=1	21407	2	0	1	1
503	lanthipeptide-class-ii	Staphylococcus	lanthipeptide-class-ii=2	Staphylococcus=2	14192.5	3	0	2	1
3444	LAP	Streptococcus	LAP=2	Streptococcus=2	18663	3	0	2	1
4922	NRPS	Stenotrophomonas	NRPS=5	Stenotrophomonas=5	15088	6	0	5	1
3153	NRPS	Staphylococcus	NRPS=4	Staphylococcus=4	47176	5	2	2	1
4410	NRPS	Pseudomonas_E	NRPS=4	Pseudomonas_E=4	46339	5	0	4	1
2447	NRPS	Rothia	NRPS=3	Rothia=3	24624	4	0	3	1
268	NRPS	Pseudomonas	NRPS=1	Pseudomonas=1	34291	2	0	1	1
355	NRPS	Bacillus	NRPS=1	Bacillus=1	65432	2	0	1	1
1460	NRPS	Blautia_A	NRPS=1	Blautia_A=1	34832	2	0	1	1
1864	NRPS	Pseudomonas	NRPS=1	Pseudomonas=1	47059	2	0	1	1
5224	NRPS	Aeromonas	NRPS=1	Aeromonas=1	33795	2	0	1	1
880	phenazine	Pseudomonas	phenazine=1	Pseudomonas=1	5679	2	0	1	1
3515	RaS-RiPP	Streptococcus	RaS-RiPP=1	Streptococcus=1	15231	2	0	1	1
3961	siderophore	Staphylococcus	siderophore=12	Staphylococcus=12	14985.5	13	3	9	1
1369	siderophore	Micromonospora	siderophore=1	Micromonospora=1	6761	2	1	0	1
887	siderophore	Staphylococcus	siderophore=5	Staphylococcus=4, Streptococcus=1	16489	6	2	3	1
276	siderophore	Acinetobacter	siderophore=2	Acinetobacter=2	13304.5	3	0	2	1
2255	siderophore	Acinetobacter	siderophore=2	Acinetobacter=2	13586.5	3	0	2	1
3561	siderophore	Erwinia	siderophore=2	Erwinia=2	11383.5	3	0	2	1
5619	siderophore	Corynebacterium	siderophore=2	Corynebacterium=2	12553	3	1	1	1
1301	siderophore	Xanthomonas	siderophore=1	Xanthomonas=1	14725	2	0	1	1
5518	siderophore	Bacillus_A	siderophore=1	Bacillus_A=1	10409	2	0	1	1
607	terpene	Dietzia	terpene=3	Dietzia=3	15369	4	2	1	1
3887	terpene	Pantoea	terpene=3	Pantoea=3	20717	4	0	3	1
600	terpene	Corynebacterium	terpene=1	Corynebacterium=1	11599	2	0	1	1
160	transAT-PKS	Brevibacillus_B	transAT-PKS=1	Brevibacillus_B=1	66570	2	0	1	1
3624	acyl_amino_acids	Methyloversatilis	acyl_amino_acids=1	Methyloversatilis=1	60675	1	0	1	0
3626	acyl_amino_acids	Methyloversatilis	acyl_amino_acids=1	Methyloversatilis=1	60783	1	0	1	0
4640	acyl_amino_acids	Ochrobactrum_A	acyl_amino_acids=1	Ochrobactrum_A=1	60747	1	0	1	0
4978	acyl_amino_acids	Massilia	acyl_amino_acids=1	Massilia=1	9951	1	0	1	0
5107	acyl_amino_acids	Hyphomicrobium	acyl_amino_acids=1	Hyphomicrobium=1	7172	1	0	1	0
5339	acyl_amino_acids	Massilia	acyl_amino_acids=1	Massilia=1	8109	1	0	1	0
5340	acyl_amino_acids	Massilia	acyl_amino_acids=1	Massilia=1	4934	1	0	1	0
4733	arylpolyene	Pseudomonas_E	arylpolyene=10	Pseudomonas_E=9, Pseudomonas=1	26644.5	10	0	10	0
4927	arylpolyene	Stenotrophomonas	arylpolyene=5	Stenotrophomonas=5	28026	5	0	5	0
4967	arylpolyene	Bacteroides	arylpolyene=4	Bacteroides=3, Bacteroides_B=1	27960	4	0	4	0
5047	arylpolyene	Acinetobacter	arylpolyene=4	Acinetobacter=4	30469	4	0	4	0
3542	arylpolyene	Acinetobacter	arylpolyene=3	Acinetobacter=3	23166	3	0	3	0
4604	arylpolyene	Prevotella	arylpolyene=3	Prevotella=2, F0040=1	46909	3	0	3	0
4605	arylpolyene	Prevotella	arylpolyene=3	Prevotella=3	16105	3	0	3	0
4735	arylpolyene	Acinetobacter	arylpolyene=3	Acinetobacter=3	15828	3	0	3	0
4925	arylpolyene	Acinetobacter	arylpolyene=3	Acinetobacter=3	4719	3	0	3	0
3202	arylpolyene	Enterobacter	arylpolyene=2	Enterobacter=2	37957	2	1	1	0
5068	arylpolyene	NA	arylpolyene=2	Neisseria=1, Conchiformibius=1	2169.5	2	0	2	0
5098	arylpolyene	Neisseria	arylpolyene=2	Neisseria=2	10899.5	2	0	2	0
5404	arylpolyene	NA	arylpolyene=2	Pseudomonas_E=1, Conchiformibius=1	2977.5	2	0	2	0
2630	arylpolyene	Gordonia	arylpolyene=1	Gordonia=1	23219	1	1	0	0
3409	arylpolyene	Kocuria	arylpolyene=1	Kocuria=1	18083	1	1	0	0
3118	arylpolyene	Sphingobacterium	arylpolyene=1	Sphingobacterium=1	46669	1	1	0	0
3461	arylpolyene	Lysobacter_B	arylpolyene=1	Lysobacter_B=1	1560	1	0	1	0
3462	arylpolyene	Lysobacter_B	arylpolyene=1	Lysobacter_B=1	1044	1	0	1	0
3474	arylpolyene	Agrobacterium	arylpolyene=1	Agrobacterium=1	41197	1	0	1	0
3597	arylpolyene	Sphingobacterium	arylpolyene=1	Sphingobacterium=1	12126	1	0	1	0
3609	arylpolyene	Arthrospira	arylpolyene=1	Arthrospira=1	2327	1	0	1	0
3675	arylpolyene	Neisseria	arylpolyene=1	Neisseria=1	4386	1	0	1	0
3676	arylpolyene	Neisseria	arylpolyene=1	Neisseria=1	2903	1	0	1	0
3733	arylpolyene	Acinetobacter	arylpolyene=1	Acinetobacter=1	2468	1	0	1	0
3744	arylpolyene	Neisseria	arylpolyene=1	Neisseria=1	1970	1	0	1	0
3746	arylpolyene	Neisseria	arylpolyene=1	Neisseria=1	1141	1	0	1	0
3793	arylpolyene	Pseudomonas_E	arylpolyene=1	Pseudomonas_E=1	2864	1	0	1	0
3800	arylpolyene	Acinetobacter	arylpolyene=1	Acinetobacter=1	8012	1	0	1	0
3816	arylpolyene	Conchiformibius	arylpolyene=1	Conchiformibius=1	4564	1	0	1	0
3833	arylpolyene	Mycolicibacterium	arylpolyene=1	Mycolicibacterium=1	41161	1	0	1	0
3919	arylpolyene	Caballeronia	arylpolyene=1	Caballeronia=1	41206	1	0	1	0
3934	arylpolyene	Roseomonas	arylpolyene=1	Roseomonas=1	41200	1	0	1	0
3968	arylpolyene	Rothia	arylpolyene=1	Rothia=1	41878	1	0	1	0
4008	arylpolyene	Methylobacterium	arylpolyene=1	Methylobacterium=1	27748	1	0	1	0
4051	arylpolyene	Acinetobacter	arylpolyene=1	Acinetobacter=1	3748	1	0	1	0
4138	arylpolyene	Erwinia	arylpolyene=1	Erwinia=1	29482	1	0	1	0
4164	arylpolyene	Acinetobacter	arylpolyene=1	Acinetobacter=1	23156	1	0	1	0
4421	arylpolyene	Streptococcus	arylpolyene=1	Streptococcus=1	42196	1	0	1	0
4424	arylpolyene	F0040	arylpolyene=1	F0040=1	2229	1	0	1	0
4425	arylpolyene	F0040	arylpolyene=1	F0040=1	1609	1	0	1	0
4426	arylpolyene	F0040	arylpolyene=1	F0040=1	1592	1	0	1	0
4473	arylpolyene	Pseudoxanthomonas_A	arylpolyene=1	Pseudoxanthomonas_A=1	34061	1	0	1	0
4529	arylpolyene	Chryseobacterium	arylpolyene=1	Chryseobacterium=1	16157	1	0	1	0
4531	arylpolyene	Chryseobacterium	arylpolyene=1	Chryseobacterium=1	8185	1	0	1	0
4539	arylpolyene	Rhodococcus	arylpolyene=1	Rhodococcus=1	5095	1	0	1	0
4612	arylpolyene	Pseudomonas_O	arylpolyene=1	Pseudomonas_O=1	2390	1	0	1	0
4613	arylpolyene	Pseudomonas_O	arylpolyene=1	Pseudomonas_O=1	2315	1	0	1	0
4615	arylpolyene	Pseudomonas_O	arylpolyene=1	Pseudomonas_O=1	1640	1	0	1	0
4624	arylpolyene	Serratia	arylpolyene=1	Serratia=1	6172	1	0	1	0
4625	arylpolyene	Serratia	arylpolyene=1	Serratia=1	6012	1	0	1	0
4643	arylpolyene	Ochrobactrum_A	arylpolyene=1	Ochrobactrum_A=1	41182	1	0	1	0
4667	arylpolyene	Lautropia	arylpolyene=1	Lautropia=1	1409	1	0	1	0
4668	arylpolyene	Lautropia	arylpolyene=1	Lautropia=1	1165	1	0	1	0
4717	arylpolyene	Prevotella	arylpolyene=1	Prevotella=1	5805	1	0	1	0
4723	arylpolyene	Prevotella	arylpolyene=1	Prevotella=1	1727	1	0	1	0
4830	arylpolyene	Haemophilus_D	arylpolyene=1	Haemophilus_D=1	38806	1	0	1	0
4832	arylpolyene	NA	arylpolyene=1		3916	1	0	1	0
4868	arylpolyene	Luteimonas	arylpolyene=1	Luteimonas=1	14945	1	0	1	0
4939	arylpolyene	Basfia	arylpolyene=1	Basfia=1	8892	1	0	1	0
4946	arylpolyene	Xanthomonas	arylpolyene=1	Xanthomonas=1	41197	1	0	1	0
4973	arylpolyene	Alistipes	arylpolyene=1	Alistipes=1	48073	1	0	1	0
5061	arylpolyene	Neisseria	arylpolyene=1	Neisseria=1	12118	1	0	1	0
5063	arylpolyene	Neisseria	arylpolyene=1	Neisseria=1	6338	1	0	1	0
5073	arylpolyene	Flavobacterium	arylpolyene=1	Flavobacterium=1	5270	1	0	1	0
5075	arylpolyene	Flavobacterium	arylpolyene=1	Flavobacterium=1	2403	1	0	1	0
5077	arylpolyene	Flavobacterium	arylpolyene=1	Flavobacterium=1	2075	1	0	1	0
5097	arylpolyene	Neisseria	arylpolyene=1	Neisseria=1	20240	1	0	1	0
5100	arylpolyene	Neisseria	arylpolyene=1	Neisseria=1	7029	1	0	1	0
5128	arylpolyene	Pseudomonas_E	arylpolyene=1	Pseudomonas_E=1	3092	1	0	1	0
5204	arylpolyene	Shewanella	arylpolyene=1	Shewanella=1	5671	1	0	1	0
5206	arylpolyene	Shewanella	arylpolyene=1	Shewanella=1	3194	1	0	1	0
5210	arylpolyene	Shewanella	arylpolyene=1	Shewanella=1	1848	1	0	1	0
5216	arylpolyene	CAG-521	arylpolyene=1	CAG-521=1	2132	1	0	1	0
5217	arylpolyene	CAG-521	arylpolyene=1	CAG-521=1	1794	1	0	1	0
5300	arylpolyene	Micavibrio_B	arylpolyene=1	Micavibrio_B=1	2080	1	0	1	0
5320	arylpolyene	Pseudomonas_E	arylpolyene=1	Pseudomonas_E=1	6630	1	0	1	0
5333	arylpolyene	Shewanella	arylpolyene=1	Shewanella=1	5773	1	0	1	0
5343	arylpolyene	Massilia	arylpolyene=1	Massilia=1	1049	1	0	1	0
5350	arylpolyene	Pseudomonas_E	arylpolyene=1	Pseudomonas_E=1	32897	1	0	1	0
5352	arylpolyene	Pseudoxanthomonas_B	arylpolyene=1	Pseudoxanthomonas_B=1	1948	1	0	1	0
5374	arylpolyene	Gordonia	arylpolyene=1	Gordonia=1	6660	1	0	1	0
5405	arylpolyene	Pseudomonas_E	arylpolyene=1	Pseudomonas_E=1	3166	1	0	1	0
5413	arylpolyene	Pseudomonas_E	arylpolyene=1	Pseudomonas_E=1	1850	1	0	1	0
5507	arylpolyene	Pantoea	arylpolyene=1	Pantoea=1	5865	1	0	1	0
5509	arylpolyene	Pantoea	arylpolyene=1	Pantoea=1	4432	1	0	1	0
2802	betalactone	Micrococcus	betalactone=52	Micrococcus=51, Citricoccus=1	18865.5	52	47	5	0
2557	betalactone	Micrococcus	betalactone=12	Micrococcus=12	19555.5	12	10	2	0
2547	betalactone	Kocuria	betalactone=9	Kocuria=9	26817	9	6	3	0
3967	betalactone	Rothia	betalactone=6	Rothia=6	26967.5	6	1	5	0
3856	betalactone	Microbacterium	betalactone=5	Microbacterium=5	27305	5	2	3	0
4743	betalactone	Pseudomonas_E	betalactone=4	Pseudomonas_E=4	23146	4	0	4	0
3798	betalactone	Acinetobacter	betalactone=3	Acinetobacter=3	22612	3	0	3	0
5005	betalactone	Pseudoglutamicibacter	betalactone=3	Pseudoglutamicibacter=3	26889	3	1	2	0
3570	betalactone	Pseudomonas_E	betalactone=2	Pseudomonas_E=2	17788.5	2	0	2	0
3792	betalactone	Pseudomonas_E	betalactone=2	Pseudomonas_E=2	5922	2	0	2	0
4067	betalactone	Moraxella_A	betalactone=2	Moraxella_A=2	22351.5	2	0	2	0
4157	betalactone	Acinetobacter	betalactone=2	Acinetobacter=2	16368.5	2	0	2	0
4464	betalactone	Pseudomonas	betalactone=2	Pseudomonas=2	21242.5	2	0	2	0
4580	betalactone	Pseudoclavibacter	betalactone=2	Pseudoclavibacter=2	26973.5	2	1	1	0
5665	betalactone	Lysinibacillus	betalactone=2	Lysinibacillus=2	24223	2	1	1	0
3396	betalactone	Corynebacterium	betalactone=1	Corynebacterium=1	29775	1	1	0	0
3374	betalactone	Dietzia	betalactone=1	Dietzia=1	8588	1	1	0	0
2689	betalactone	Morganella	betalactone=1	Morganella=1	25444	1	1	0	0
3079	betalactone	Peribacillus	betalactone=1	Peribacillus=1	24170	1	1	0	0
3557	betalactone	Pseudomonas_E	betalactone=1	Pseudomonas_E=1	6994	1	0	1	0
3584	betalactone	Pseudomonas_E	betalactone=1	Pseudomonas_E=1	28767	1	0	1	0
3897	betalactone	Pseudomonas_B	betalactone=1	Pseudomonas_B=1	28782	1	0	1	0
3933	betalactone	Roseomonas	betalactone=1	Roseomonas=1	30523	1	0	1	0
3941	betalactone	Roseomonas	betalactone=1	Roseomonas=1	25792	1	0	1	0
3944	betalactone	Roseomonas	betalactone=1	Roseomonas=1	22718	1	0	1	0
3965	betalactone	Sphingomonas	betalactone=1	Sphingomonas=1	24604	1	0	1	0
4012	betalactone	Methylobacterium	betalactone=1	Methylobacterium=1	13289	1	0	1	0
4031	betalactone	Paracoccus	betalactone=1	Paracoccus=1	15408	1	0	1	0
4046	betalactone	Paracoccus	betalactone=1	Paracoccus=1	14092	1	0	1	0
4107	betalactone	Corynebacterium	betalactone=1	Corynebacterium=1	21775	1	0	1	0
4132	betalactone	Micrococcus	betalactone=1	Micrococcus=1	6559	1	0	1	0
4155	betalactone	Acinetobacter	betalactone=1	Acinetobacter=1	21447	1	0	1	0
4167	betalactone	Antricoccus	betalactone=1	Antricoccus=1	5285	1	0	1	0
4202	betalactone	Moraxella_A	betalactone=1	Moraxella_A=1	18029	1	0	1	0
4209	betalactone	Fen-668	betalactone=1	Fen-668=1	22116	1	0	1	0
4252	betalactone	Micrococcus	betalactone=1	Micrococcus=1	14428	1	0	1	0
4285	betalactone	Micrococcus	betalactone=1	Micrococcus=1	8376	1	0	1	0
4319	betalactone	Haemophilus_D	betalactone=1	Haemophilus_D=1	24883	1	0	1	0
4370	betalactone	Sporosarcina_C	betalactone=1	Sporosarcina_C=1	23532	1	0	1	0
4376	betalactone	Sporosarcina_C	betalactone=1	Sporosarcina_C=1	35372	1	0	1	0
4378	betalactone	Sporosarcina_C	betalactone=1	Sporosarcina_C=1	26863	1	0	1	0
4564	betalactone	Corynebacterium	betalactone=1	Corynebacterium=1	23781	1	0	1	0
4583	betalactone	Lactococcus	betalactone=1	Lactococcus=1	23217	1	0	1	0
4596	betalactone	Gordonia	betalactone=1	Gordonia=1	27360	1	0	1	0
4636	betalactone	Serratia	betalactone=1	Serratia=1	25670	1	0	1	0
4642	betalactone	Ochrobactrum_A	betalactone=1	Ochrobactrum_A=1	23264	1	0	1	0
4687	betalactone	Oligella	betalactone=1	Oligella=1	9542	1	0	1	0
4835	betalactone	NA	betalactone=1		3273	1	0	1	0
4886	betalactone	Psychrobacter	betalactone=1	Psychrobacter=1	27729	1	0	1	0
4932	betalactone	Porphyromonas	betalactone=1	Porphyromonas=1	16628	1	0	1	0
5015	betalactone	Paracoccus	betalactone=1	Paracoccus=1	5269	1	0	1	0
5143	betalactone	Micrococcus	betalactone=1	Micrococcus=1	3871	1	0	1	0
5315	betalactone	Pseudomonas_E	betalactone=1	Pseudomonas_E=1	22497	1	0	1	0
5407	betalactone	Pseudomonas_E	betalactone=1	Pseudomonas_E=1	2449	1	0	1	0
5517	betalactone	Bacillus_A	betalactone=1	Bacillus_A=1	17939	1	0	1	0
4139	blactam	Erwinia	blactam=1	Erwinia=1	21512	1	0	1	0
5575	bottromycin	Brachybacterium	bottromycin=1	Brachybacterium=1	10843	1	0	1	0
3885	butyrolactone	Pantoea	butyrolactone=1	Pantoea=1	10945	1	0	1	0
4112	butyrolactone	Corynebacterium	butyrolactone=1	Corynebacterium=1	6901	1	0	1	0
4466	butyrolactone	Pseudomonas	butyrolactone=1	Pseudomonas=1	11020	1	0	1	0
4540	butyrolactone	Rhodococcus	butyrolactone=1	Rhodococcus=1	4945	1	0	1	0
4912	butyrolactone	Rothia	butyrolactone=1	Rothia=1	13200	1	0	1	0
5275	butyrolactone	Mycobacterium	butyrolactone=1	Mycobacterium=1	2083	1	0	1	0
3472	CDPS	Corynebacterium	CDPS=1	Corynebacterium=1	20297	1	0	1	0
3615	CDPS	Corynebacterium	CDPS=1	Corynebacterium=1	20651	1	0	1	0
4587	CDPS	NA	CDPS=1		1908	1	0	1	0
4764	CDPS	Bacillus	CDPS=1	Bacillus=1	20750	1	0	1	0
5296	CDPS	UBA2020	CDPS=1	UBA2020=1	1694	1	0	1	0
3158	cyclic-lactone-autoinducer	Staphylococcus	cyclic-lactone-autoinducer=19	Staphylococcus=19	20710	19	8	11	0
3954	cyclic-lactone-autoinducer	Staphylococcus	cyclic-lactone-autoinducer=10	Staphylococcus=10	20710	10	4	6	0
3962	cyclic-lactone-autoinducer	Staphylococcus	cyclic-lactone-autoinducer=8	Staphylococcus=8	20710	8	2	6	0
2992	cyclic-lactone-autoinducer	Enterococcus	cyclic-lactone-autoinducer=1	Enterococcus=1	20729	1	1	0	0
3104	cyclic-lactone-autoinducer	Paenibacillus	cyclic-lactone-autoinducer=1	Paenibacillus=1	20141	1	1	0	0
3547	cyclic-lactone-autoinducer	Eisenbergiella	cyclic-lactone-autoinducer=1	Eisenbergiella=1	20591	1	0	1	0
3771	cyclic-lactone-autoinducer	Ruminococcus_D	cyclic-lactone-autoinducer=1	Ruminococcus_D=1	19505	1	0	1	0
3862	cyclic-lactone-autoinducer	Paenibacillus_B	cyclic-lactone-autoinducer=1	Paenibacillus_B=1	20522	1	0	1	0
3894	cyclic-lactone-autoinducer	Paenibacillus	cyclic-lactone-autoinducer=1	Paenibacillus=1	20483	1	0	1	0
4131	cyclic-lactone-autoinducer	Staphylococcus	cyclic-lactone-autoinducer=1	Staphylococcus=1	12144	1	0	1	0
4325	cyclic-lactone-autoinducer	Enterococcus	cyclic-lactone-autoinducer=1	Enterococcus=1	8350	1	0	1	0
4577	cyclic-lactone-autoinducer	Gemmiger	cyclic-lactone-autoinducer=1	Gemmiger=1	4621	1	0	1	0
4856	cyclic-lactone-autoinducer	Fusicatenibacter	cyclic-lactone-autoinducer=1	Fusicatenibacter=1	20564	1	0	1	0
5027	cyclic-lactone-autoinducer	COE1	cyclic-lactone-autoinducer=1	COE1=1	7552	1	0	1	0
5030	cyclic-lactone-autoinducer	COE1	cyclic-lactone-autoinducer=1	COE1=1	4602	1	0	1	0
5033	cyclic-lactone-autoinducer	COE1	cyclic-lactone-autoinducer=1	COE1=1	2949	1	0	1	0
5034	cyclic-lactone-autoinducer	COE1	cyclic-lactone-autoinducer=1	COE1=1	2018	1	0	1	0
5036	cyclic-lactone-autoinducer	COE1	cyclic-lactone-autoinducer=1	COE1=1	1680	1	0	1	0
5220	cyclic-lactone-autoinducer	Ruminococcus_C	cyclic-lactone-autoinducer=1	Ruminococcus_C=1	20395	1	0	1	0
5355	cyclic-lactone-autoinducer	Agathobacter	cyclic-lactone-autoinducer=1	Agathobacter=1	14892	1	0	1	0
5356	cyclic-lactone-autoinducer	Agathobacter	cyclic-lactone-autoinducer=1	Agathobacter=1	20976	1	0	1	0
5357	cyclic-lactone-autoinducer	Agathobacter	cyclic-lactone-autoinducer=1	Agathobacter=1	9440	1	0	1	0
5451	cyclic-lactone-autoinducer	Staphylococcus	cyclic-lactone-autoinducer=1	Staphylococcus=1	3196	1	0	1	0
5454	cyclic-lactone-autoinducer	Staphylococcus_A	cyclic-lactone-autoinducer=1	Staphylococcus_A=1	5354	1	0	1	0
5550	cyclic-lactone-autoinducer	Brevibacillus_B	cyclic-lactone-autoinducer=1	Brevibacillus_B=1	20522	1	0	1	0
5558	cyclic-lactone-autoinducer	Brevibacillus_B	cyclic-lactone-autoinducer=1	Brevibacillus_B=1	13428	1	0	1	0
2558	ectoine	Micrococcus	ectoine=62	Micrococcus=62	10372	62	60	2	0
2910	ectoine	Corynebacterium	ectoine=19	Corynebacterium=19	10375	19	18	1	0
4598	ectoine	Gordonia	ectoine=7	Gordonia=6, Williamsia_A=1	8108	7	1	6	0
4191	ectoine	Brevibacterium	ectoine=5	Brevibacterium=5	10402	5	4	1	0
3435	ectoine	Corynebacterium	ectoine=4	Corynebacterium=4	10375	4	2	2	0
2566	ectoine	Brevibacterium	ectoine=3	Brevibacterium=3	10375	3	2	1	0
4066	ectoine	Corynebacterium	ectoine=3	Corynebacterium=3	10375	3	1	2	0
2769	ectoine	NA	ectoine=2	Micrococcus=1, Citricoccus=1	9876	2	1	1	0
3161	ectoine	Janibacter	ectoine=2	Janibacter=2	6063	2	1	1	0
4089	ectoine	Corynebacterium	ectoine=2	Corynebacterium=2	9054.5	2	0	2	0
4280	ectoine	Haematobacter	ectoine=2	Haematobacter=2	10387	2	0	2	0
4696	ectoine	Corynebacterium	ectoine=2	Corynebacterium=2	4213.5	2	0	2	0
4992	ectoine	NA	ectoine=2	Sphingomonas=1, Sphingobium=1	9396.5	2	0	2	0
3311	ectoine	Corynebacterium	ectoine=1	Corynebacterium=1	10342	1	1	0	0
2969	ectoine	Dermacoccus	ectoine=1	Dermacoccus=1	7729	1	1	0	0
3378	ectoine	Dietzia	ectoine=1	Dietzia=1	9131	1	1	0	0
3138	ectoine	Nesterenkonia	ectoine=1	Nesterenkonia=1	5393	1	1	0	0
2759	ectoine	Oceanobacillus	ectoine=1	Oceanobacillus=1	10387	1	1	0	0
3105	ectoine	Paenibacillus	ectoine=1	Paenibacillus=1	10393	1	1	0	0
3464	ectoine	Granulicoccus	ectoine=1	Granulicoccus=1	10393	1	0	1	0
3722	ectoine	Corynebacterium	ectoine=1	Corynebacterium=1	10375	1	0	1	0
3767	ectoine	Corynebacterium	ectoine=1	Corynebacterium=1	10375	1	0	1	0
4026	ectoine	Hyphomonas	ectoine=1	Hyphomonas=1	4269	1	0	1	0
4057	ectoine	Micrococcus	ectoine=1	Micrococcus=1	8573	1	0	1	0
4119	ectoine	Corynebacterium	ectoine=1	Corynebacterium=1	3329	1	0	1	0
4236	ectoine	Brachybacterium	ectoine=1	Brachybacterium=1	7428	1	0	1	0
4239	ectoine	Dietzia	ectoine=1	Dietzia=1	10351	1	0	1	0
4246	ectoine	Brevibacterium	ectoine=1	Brevibacterium=1	10280	1	0	1	0
4251	ectoine	Micrococcus	ectoine=1	Micrococcus=1	7892	1	0	1	0
4259	ectoine	Janibacter	ectoine=1	Janibacter=1	5434	1	0	1	0
4266	ectoine	Corynebacterium	ectoine=1	Corynebacterium=1	10375	1	0	1	0
4287	ectoine	Micrococcus	ectoine=1	Micrococcus=1	2618	1	0	1	0
4291	ectoine	Brevibacterium	ectoine=1	Brevibacterium=1	3686	1	0	1	0
4377	ectoine	Sporosarcina_C	ectoine=1	Sporosarcina_C=1	10390	1	0	1	0
4420	ectoine	Nesterenkonia	ectoine=1	Nesterenkonia=1	1688	1	0	1	0
4482	ectoine	Nesterenkonia	ectoine=1	Nesterenkonia=1	10399	1	0	1	0
4556	ectoine	Rhodococcus	ectoine=1	Rhodococcus=1	2301	1	0	1	0
4679	ectoine	NA	ectoine=1		2182	1	0	1	0
4681	ectoine	Corynebacterium	ectoine=1	Corynebacterium=1	8752	1	0	1	0
4753	ectoine	Nesterenkonia	ectoine=1	Nesterenkonia=1	2723	1	0	1	0
4771	ectoine	Micrococcus	ectoine=1	Micrococcus=1	2786	1	0	1	0
4813	ectoine	Nesterenkonia	ectoine=1	Nesterenkonia=1	3086	1	0	1	0
4843	ectoine	Micrococcus	ectoine=1	Micrococcus=1	10372	1	0	1	0
4957	ectoine	Micrococcus	ectoine=1	Micrococcus=1	1692	1	0	1	0
5428	ectoine	Mycolicibacterium	ectoine=1	Mycolicibacterium=1	10399	1	0	1	0
5484	ectoine	Rhodococcus	ectoine=1	Rhodococcus=1	4992	1	0	1	0
5532	ectoine	Achromobacter	ectoine=1	Achromobacter=1	10399	1	0	1	0
5569	ectoine	Brevibacterium	ectoine=1	Brevibacterium=1	10375	1	0	1	0
3253	epipeptide	Niallia	epipeptide=1	Niallia=1	21381	1	1	0	0
4027	hglE-KS	Hyphomonas	hglE-KS=1	Hyphomonas=1	2747	1	0	1	0
4840	hglE-KS	NA	hglE-KS=1		1256	1	0	1	0
5203	hglE-KS	Shewanella	hglE-KS=1	Shewanella=1	6054	1	0	1	0
5336	hglE-KS	Shewanella	hglE-KS=1	Shewanella=1	1815	1	0	1	0
4436	hserlactone	Paracoccus	hserlactone=6	Paracoccus=6	8079.5	6	0	6	0
3487	hserlactone	Haematobacter	hserlactone=2	Haematobacter=2	20588	2	0	2	0
4489	hserlactone	Agrobacterium	hserlactone=2	Agrobacterium=2	17078.5	2	0	2	0
5101	hserlactone	Neisseria	hserlactone=2	Neisseria=2	2855	2	0	2	0
5198	hserlactone	Aeromonas	hserlactone=2	Aeromonas=2	20547.5	2	0	2	0
3478	hserlactone	Agrobacterium	hserlactone=1	Agrobacterium=1	10180	1	0	1	0
3479	hserlactone	Agrobacterium	hserlactone=1	Agrobacterium=1	18405	1	0	1	0
3480	hserlactone	Agrobacterium	hserlactone=1	Agrobacterium=1	10472	1	0	1	0
3489	hserlactone	Pseudomonas	hserlactone=1	Pseudomonas=1	20606	1	0	1	0
3491	hserlactone	Pseudomonas	hserlactone=1	Pseudomonas=1	20606	1	0	1	0
3622	hserlactone	Methyloversatilis	hserlactone=1	Methyloversatilis=1	20753	1	0	1	0
3727	hserlactone	Pantoea_B	hserlactone=1	Pantoea_B=1	2125	1	0	1	0
3736	hserlactone	Acinetobacter	hserlactone=1	Acinetobacter=1	1589	1	0	1	0
3859	hserlactone	Microvirga	hserlactone=1	Microvirga=1	20642	1	0	1	0
3896	hserlactone	Pseudomonas_B	hserlactone=1	Pseudomonas_B=1	20582	1	0	1	0
3906	hserlactone	Pantoea	hserlactone=1	Pantoea=1	20612	1	0	1	0
3966	hserlactone	Sphingomonas	hserlactone=1	Sphingomonas=1	14342	1	0	1	0
4014	hserlactone	Methylobacterium	hserlactone=1	Methylobacterium=1	4413	1	0	1	0
4016	hserlactone	Methylobacterium	hserlactone=1	Methylobacterium=1	3242	1	0	1	0
4028	hserlactone	Paracoccus	hserlactone=1	Paracoccus=1	20167	1	0	1	0
4055	hserlactone	C7867-001	hserlactone=1	C7867-001=1	4409	1	0	1	0
4134	hserlactone	Erwinia	hserlactone=1	Erwinia=1	20705	1	0	1	0
4170	hserlactone	Antricoccus	hserlactone=1	Antricoccus=1	2681	1	0	1	0
4204	hserlactone	DSL-40	hserlactone=1	DSL-40=1	6108	1	0	1	0
4404	hserlactone	Pseudomonas_E	hserlactone=1	Pseudomonas_E=1	20576	1	0	1	0
4437	hserlactone	Paracoccus	hserlactone=1	Paracoccus=1	6968	1	0	1	0
4487	hserlactone	Agrobacterium	hserlactone=1	Agrobacterium=1	15607	1	0	1	0
4490	hserlactone	Agrobacterium	hserlactone=1	Agrobacterium=1	15801	1	0	1	0
4746	hserlactone	Pseudomonas_E	hserlactone=1	Pseudomonas_E=1	15259	1	0	1	0
4822	hserlactone	Methylobacterium	hserlactone=1	Methylobacterium=1	4397	1	0	1	0
4823	hserlactone	Methylobacterium	hserlactone=1	Methylobacterium=1	3734	1	0	1	0
4980	hserlactone	Massilia	hserlactone=1	Massilia=1	3786	1	0	1	0
4982	hserlactone	Neorhizobium	hserlactone=1	Neorhizobium=1	16949	1	0	1	0
4983	hserlactone	Neorhizobium	hserlactone=1	Neorhizobium=1	10835	1	0	1	0
4985	hserlactone	Neorhizobium	hserlactone=1	Neorhizobium=1	3329	1	0	1	0
4998	hserlactone	Pantoea	hserlactone=1	Pantoea=1	10678	1	0	1	0
5013	hserlactone	Paracoccus	hserlactone=1	Paracoccus=1	14948	1	0	1	0
5111	hserlactone	Brevundimonas	hserlactone=1	Brevundimonas=1	6427	1	0	1	0
5155	hserlactone	Staphylococcus	hserlactone=1	Staphylococcus=1	13788	1	0	1	0
5285	hserlactone	Agrobacterium	hserlactone=1	Agrobacterium=1	3086	1	0	1	0
5287	hserlactone	Agrobacterium	hserlactone=1	Agrobacterium=1	2530	1	0	1	0
5295	hserlactone	UBA2020	hserlactone=1	UBA2020=1	2181	1	0	1	0
5341	hserlactone	Massilia	hserlactone=1	Massilia=1	2072	1	0	1	0
5389	hserlactone	DSL-40	hserlactone=1	DSL-40=1	2844	1	0	1	0
5506	hserlactone	Pantoea	hserlactone=1	Pantoea=1	6182	1	0	1	0
3156	multi-type	Staphylococcus	T3PKS=7, multi-type=5	Staphylococcus=12	37344	12	7	5	0
4456	multi-type	Corynebacterium	T1PKS=10, multi-type=2	Corynebacterium=12	44707	12	3	9	0
2681	multi-type	Dietzia	ectoine=10, multi-type=1	Dietzia=11	9655	11	9	2	0
2876	multi-type	Brachybacterium	multi-type=5, ectoine=4	Brachybacterium=9	15684	9	8	1	0
5614	multi-type	Corynebacterium	NAPAA=7, multi-type=1	Corynebacterium=8	22051.5	8	0	8	0
3034	multi-type	Staphylococcus	T3PKS=3, multi-type=3	Staphylococcus=6	41173	6	2	4	0
3066	multi-type	Corynebacterium	NRPS=4, multi-type=1	Corynebacterium=5	44555	5	1	4	0
3948	multi-type	Staphylococcus	T3PKS=2, multi-type=2	Staphylococcus=4	46371.5	4	2	2	0
2565	multi-type	Brevibacterium	multi-type=1	Brevibacterium=1	6791	1	1	0	0
3613	multi-type	Corynebacterium	T3PKS=2, multi-type=1	Corynebacterium=3	41194	3	0	3	0
3957	multi-type	Staphylococcus	multi-type=2, terpene=1	Staphylococcus=3	39074	3	2	1	0
3552	multi-type	NA	multi-type=2	Pseudomonas_O=1, Pseudomonas_E=1	24549.5	2	0	2	0
3748	multi-type	Gordonia	multi-type=2	Gordonia=2	28513	2	1	1	0
4034	multi-type	Brevundimonas	RRE-containing=1, lassopeptide=1	Brevundimonas=2	10685	2	0	2	0
4994	multi-type	Pantoea	arylpolyene=1, multi-type=1	Pantoea=2	45304.5	2	0	2	0
5304	multi-type	Pseudomonas_E	RRE-containing=1, ranthipeptide=1	Pseudomonas_E=2	15908	2	0	2	0
5364	multi-type	Gordonia	NRPS-like=1, multi-type=1	Gordonia=2	42197.5	2	1	1	0
5504	multi-type	Paracoccus	RRE-containing=1, redox-cofactor=1	Paracoccus=2	10250.5	2	0	2	0
5616	multi-type	Corynebacterium	NRPS-like=1, NRPS=1	Corynebacterium=2	35714.5	2	1	1	0
2628	multi-type	Gordonia	multi-type=1	Gordonia=1	34485	1	1	0	0
3264	multi-type	Lysinibacillus	multi-type=1	Lysinibacillus=1	23570	1	1	0	0
3336	multi-type	Micromonospora	multi-type=1	Micromonospora=1	38227	1	1	0	0
3350	multi-type	Micromonospora	multi-type=1	Micromonospora=1	29123	1	1	0	0
3353	multi-type	Micromonospora	multi-type=1	Micromonospora=1	27968	1	1	0	0
3359	multi-type	Micromonospora	multi-type=1	Micromonospora=1	25489	1	1	0	0
3357	multi-type	Micromonospora	multi-type=1	Micromonospora=1	20967	1	1	0	0
3333	multi-type	Micromonospora	multi-type=1	Micromonospora=1	14084	1	1	0	0
3252	multi-type	Niallia	multi-type=1	Niallia=1	26085	1	1	0	0
3109	multi-type	Paenibacillus	multi-type=1	Paenibacillus=1	17412	1	1	0	0
3080	multi-type	Peribacillus	multi-type=1	Peribacillus=1	23536	1	1	0	0
3456	multi-type	Branchiibius	multi-type=1	Branchiibius=1	4579	1	0	1	0
3467	multi-type	Granulicoccus	multi-type=1	Granulicoccus=1	50416	1	0	1	0
3490	multi-type	Pseudomonas	multi-type=1	Pseudomonas=1	41857	1	0	1	0
3533	multi-type	Pseudomonas_E	multi-type=1	Pseudomonas_E=1	53494	1	0	1	0
3586	multi-type	Pseudomonas_E	multi-type=1	Pseudomonas_E=1	48042	1	0	1	0
3594	multi-type	Acinetobacter	multi-type=1	Acinetobacter=1	13622	1	0	1	0
3689	multi-type	Dietzia	multi-type=1	Dietzia=1	10691	1	0	1	0
3863	multi-type	Paenibacillus_B	multi-type=1	Paenibacillus_B=1	82727	1	0	1	0
3864	multi-type	Paenibacillus_B	multi-type=1	Paenibacillus_B=1	173756	1	0	1	0
3866	multi-type	Paenibacillus_B	multi-type=1	Paenibacillus_B=1	60573	1	0	1	0
3869	multi-type	Paenibacillus_B	multi-type=1	Paenibacillus_B=1	58732	1	0	1	0
3872	multi-type	Paenibacillus_B	multi-type=1	Paenibacillus_B=1	74939	1	0	1	0
3940	multi-type	Roseomonas	multi-type=1	Roseomonas=1	40002	1	0	1	0
3945	multi-type	Roseomonas	multi-type=1	Roseomonas=1	29885	1	0	1	0
3956	multi-type	Staphylococcus	multi-type=1	Staphylococcus=1	47573	1	0	1	0
3992	multi-type	Staphylococcus	multi-type=1	Staphylococcus=1	56323	1	0	1	0
3996	multi-type	Staphylococcus	multi-type=1	Staphylococcus=1	30316	1	0	1	0
4001	multi-type	Sporosarcina_B	multi-type=1	Sporosarcina_B=1	23535	1	0	1	0
4020	multi-type	Bacteriovorax	multi-type=1	Bacteriovorax=1	22976	1	0	1	0
4135	multi-type	Erwinia	multi-type=1	Erwinia=1	58355	1	0	1	0
4140	multi-type	Erwinia	multi-type=1	Erwinia=1	28846	1	0	1	0
4161	multi-type	Acinetobacter	multi-type=1	Acinetobacter=1	43960	1	0	1	0
4215	multi-type	Arsenicicoccus	multi-type=1	Arsenicicoccus=1	40253	1	0	1	0
4226	multi-type	NA	multi-type=1		18747	1	0	1	0
4320	multi-type	Brevibacterium	multi-type=1	Brevibacterium=1	25230	1	0	1	0
4375	multi-type	Sporosarcina_C	multi-type=1	Sporosarcina_C=1	23526	1	0	1	0
4433	multi-type	Paracoccus	multi-type=1	Paracoccus=1	31225	1	0	1	0
4495	multi-type	Lautropia	multi-type=1	Lautropia=1	6605	1	0	1	0
4526	multi-type	Chryseobacterium	multi-type=1	Chryseobacterium=1	31379	1	0	1	0
4571	multi-type	Empedobacter	multi-type=1	Empedobacter=1	52304	1	0	1	0
4675	multi-type	Weeksella	multi-type=1	Weeksella=1	52510	1	0	1	0
4676	multi-type	NA	multi-type=1		40492	1	0	1	0
4730	multi-type	Pseudomonas_E	multi-type=1	Pseudomonas_E=1	40764	1	0	1	0
4757	multi-type	Bacillus	multi-type=1	Bacillus=1	62264	1	0	1	0
4761	multi-type	Bacillus	multi-type=1	Bacillus=1	41204	1	0	1	0
4786	multi-type	Mycobacterium	multi-type=1	Mycobacterium=1	9888	1	0	1	0
4836	multi-type	NA	multi-type=1		2025	1	0	1	0
4938	multi-type	Basfia	multi-type=1	Basfia=1	12144	1	0	1	0
4986	multi-type	Sphingobium	multi-type=1	Sphingobium=1	22601	1	0	1	0
4988	multi-type	Sphingobium	multi-type=1	Sphingobium=1	23887	1	0	1	0
5008	multi-type	Paracoccus	multi-type=1	Paracoccus=1	35753	1	0	1	0
5108	multi-type	Hyphomicrobium	multi-type=1	Hyphomicrobium=1	5766	1	0	1	0
5164	multi-type	Williamsia_A	multi-type=1	Williamsia_A=1	7992	1	0	1	0
5202	multi-type	Shewanella	multi-type=1	Shewanella=1	12473	1	0	1	0
5248	multi-type	Mycobacterium	multi-type=1	Mycobacterium=1	8924	1	0	1	0
5251	multi-type	Mycobacterium	multi-type=1	Mycobacterium=1	5786	1	0	1	0
5313	multi-type	Pseudomonas_E	multi-type=1	Pseudomonas_E=1	43944	1	0	1	0
5334	multi-type	Shewanella	multi-type=1	Shewanella=1	3905	1	0	1	0
5346	multi-type	Pseudomonas_E	multi-type=1	Pseudomonas_E=1	42895	1	0	1	0
5373	multi-type	Gordonia	multi-type=1	Gordonia=1	8590	1	0	1	0
5422	multi-type	Mycolicibacterium	multi-type=1	Mycolicibacterium=1	31520	1	0	1	0
5430	multi-type	Mycolicibacterium	multi-type=1	Mycolicibacterium=1	47186	1	0	1	0
5432	multi-type	Mycolicibacterium	multi-type=1	Mycolicibacterium=1	43489	1	0	1	0
5437	multi-type	Mycolicibacterium	multi-type=1	Mycolicibacterium=1	12276	1	0	1	0
5514	multi-type	Bacillus_A	multi-type=1	Bacillus_A=1	19925	1	0	1	0
5548	multi-type	Bacillus_C	multi-type=1	Bacillus_C=1	12834	1	0	1	0
5554	multi-type	Brevibacillus_B	multi-type=1	Brevibacillus_B=1	96548	1	0	1	0
5555	multi-type	Brevibacillus_B	multi-type=1	Brevibacillus_B=1	23547	1	0	1	0
5557	multi-type	Brevibacillus_B	multi-type=1	Brevibacillus_B=1	97759	1	0	1	0
5669	multi-type	Lysinibacillus	multi-type=1	Lysinibacillus=1	26220	1	0	1	0
3287	ladderane	Klebsiella	ladderane=1	Klebsiella=1	42526	1	1	0	0
3731	ladderane	Pantoea_B	ladderane=1	Pantoea_B=1	1556	1	0	1	0
4220	ladderane	NA	ladderane=1		23020	1	0	1	0
4954	ladderane	Ruminococcus_E	ladderane=1	Ruminococcus_E=1	39783	1	0	1	0
5530	ladderane	Bacillus_A	ladderane=1	Bacillus_A=1	15447	1	0	1	0
3772	lanthipeptide-class-i	Staphylococcus	lanthipeptide-class-i=2	Staphylococcus=2	21104.5	2	1	1	0
3355	lanthipeptide-class-i	Micromonospora	lanthipeptide-class-i=1	Micromonospora=1	26220	1	1	0	0
3339	lanthipeptide-class-i	Micromonospora	lanthipeptide-class-i=1	Micromonospora=1	18202	1	1	0	0
3033	lanthipeptide-class-i	Staphylococcus	lanthipeptide-class-i=1	Staphylococcus=1	24169	1	1	0	0
3516	lanthipeptide-class-i	Streptococcus	lanthipeptide-class-i=1	Streptococcus=1	24054	1	0	1	0
3844	lanthipeptide-class-i	QFNR01	lanthipeptide-class-i=1	QFNR01=1	17027	1	0	1	0
3846	lanthipeptide-class-i	QFNR01	lanthipeptide-class-i=1	QFNR01=1	13987	1	0	1	0
3912	lanthipeptide-class-i	Paenibacillus	lanthipeptide-class-i=1	Paenibacillus=1	26481	1	0	1	0
4108	lanthipeptide-class-i	Corynebacterium	lanthipeptide-class-i=1	Corynebacterium=1	16979	1	0	1	0
4126	lanthipeptide-class-i	Staphylococcus	lanthipeptide-class-i=1	Staphylococcus=1	15520	1	0	1	0
4447	lanthipeptide-class-i	Chryseobacterium_B	lanthipeptide-class-i=1	Chryseobacterium_B=1	18312	1	0	1	0
4533	lanthipeptide-class-i	Chryseobacterium	lanthipeptide-class-i=1	Chryseobacterium=1	4306	1	0	1	0
4888	lanthipeptide-class-i	F0332	lanthipeptide-class-i=1	F0332=1	5038	1	0	1	0
5641	lanthipeptide-class-ii	Corynebacterium	lanthipeptide-class-ii=2	Corynebacterium=2	30031	2	0	2	0
2821	lanthipeptide-class-ii	Kocuria	lanthipeptide-class-ii=1	Kocuria=1	6871	1	1	0	0
2755	lanthipeptide-class-ii	Oceanobacillus	lanthipeptide-class-ii=1	Oceanobacillus=1	26777	1	1	0	0
3426	lanthipeptide-class-ii	Anaerococcus	lanthipeptide-class-ii=1	Anaerococcus=1	16173	1	0	1	0
3451	lanthipeptide-class-ii	Staphylococcus	lanthipeptide-class-ii=1	Staphylococcus=1	13411	1	0	1	0
3913	lanthipeptide-class-ii	Paenibacillus	lanthipeptide-class-ii=1	Paenibacillus=1	22958	1	0	1	0
4086	lanthipeptide-class-ii	Stenotrophomonas	lanthipeptide-class-ii=1	Stenotrophomonas=1	14973	1	0	1	0
4689	lanthipeptide-class-ii	Bifidobacterium	lanthipeptide-class-ii=1	Bifidobacterium=1	22706	1	0	1	0
4718	lanthipeptide-class-ii	Mobiluncus	lanthipeptide-class-ii=1	Mobiluncus=1	6800	1	0	1	0
4719	lanthipeptide-class-ii	Mobiluncus	lanthipeptide-class-ii=1	Mobiluncus=1	5084	1	0	1	0
4873	lanthipeptide-class-ii	Actinomyces	lanthipeptide-class-ii=1	Actinomyces=1	21075	1	0	1	0
5211	lanthipeptide-class-ii	Rothia	lanthipeptide-class-ii=1	Rothia=1	8173	1	0	1	0
5258	lanthipeptide-class-ii	Mycobacterium	lanthipeptide-class-ii=1	Mycobacterium=1	4045	1	0	1	0
5386	lanthipeptide-class-ii	Dolosigranulum	lanthipeptide-class-ii=1	Dolosigranulum=1	22499	1	0	1	0
3031	lanthipeptide-class-iii	Micrococcus	lanthipeptide-class-iii=4	Micrococcus=4	13595	4	4	0	0
3351	lanthipeptide-class-iii	Micromonospora	lanthipeptide-class-iii=1	Micromonospora=1	5778	1	1	0	0
2530	lanthipeptide-class-iii	Staphylococcus	lanthipeptide-class-iii=1	Staphylococcus=1	18465	1	1	0	0
3465	lanthipeptide-class-iii	Granulicoccus	lanthipeptide-class-iii=1	Granulicoccus=1	22631	1	0	1	0
3784	lanthipeptide-class-iii	Lactobacillus	lanthipeptide-class-iii=1	Lactobacillus=1	20161	1	0	1	0
3805	lanthipeptide-class-iii	Brevibacterium	lanthipeptide-class-iii=1	Brevibacterium=1	16637	1	0	1	0
3855	lanthipeptide-class-iii	Microbacterium	lanthipeptide-class-iii=1	Microbacterium=1	22514	1	0	1	0
3857	lanthipeptide-class-iii	Microbacterium	lanthipeptide-class-iii=1	Microbacterium=1	22691	1	0	1	0
3865	lanthipeptide-class-iii	Paenibacillus_B	lanthipeptide-class-iii=1	Paenibacillus_B=1	22703	1	0	1	0
4097	lanthipeptide-class-iii	Stenotrophomonas	lanthipeptide-class-iii=1	Stenotrophomonas=1	22802	1	0	1	0
4724	lanthipeptide-class-iii	Fannyhessea	lanthipeptide-class-iii=1	Fannyhessea=1	17011	1	0	1	0
4887	lanthipeptide-class-iii	F0332	lanthipeptide-class-iii=1	F0332=1	8020	1	0	1	0
5677	lanthipeptide-class-iii	Microbacterium	lanthipeptide-class-iii=1	Microbacterium=1	14969	1	0	1	0
3206	lanthipeptide-class-iv	Helcococcus	lanthipeptide-class-iv=1	Helcococcus=1	22673	1	1	0	0
4281	lanthipeptide-class-iv	Haematobacter	lanthipeptide-class-iv=1	Haematobacter=1	20019	1	0	1	0
4815	lanthipeptide-class-iv	Phenylobacterium	lanthipeptide-class-iv=1	Phenylobacterium=1	2727	1	0	1	0
3460	lanthipeptide-class-v	Branchiibius	lanthipeptide-class-v=1	Branchiibius=1	2124	1	0	1	0
3775	lanthipeptide-class-v	Staphylococcus	lanthipeptide-class-v=1	Staphylococcus=1	33683	1	0	1	0
4130	lanthipeptide-class-v	Staphylococcus	lanthipeptide-class-v=1	Staphylococcus=1	15738	1	0	1	0
4227	lanthipeptide-class-v	NA	lanthipeptide-class-v=1		16270	1	0	1	0
2967	LAP	Dermacoccus	LAP=1	Dermacoccus=1	17652	1	1	0	0
3107	LAP	Paenibacillus	LAP=1	Paenibacillus=1	22925	1	1	0	0
3596	LAP	Anaerococcus	LAP=1	Anaerococcus=1	17366	1	0	1	0
3611	LAP	Corynebacterium	LAP=1	Corynebacterium=1	23797	1	0	1	0
4062	LAP	Corynebacterium	LAP=1	Corynebacterium=1	22197	1	0	1	0
4076	LAP	Microbacterium	LAP=1	Microbacterium=1	20594	1	0	1	0
4102	LAP	Propionimicrobium	LAP=1	Propionimicrobium=1	22091	1	0	1	0
4207	LAP	Tetrasphaera_A	LAP=1	Tetrasphaera_A=1	12642	1	0	1	0
4814	LAP	Nesterenkonia	LAP=1	Nesterenkonia=1	2078	1	0	1	0
4871	LAP	Actinomyces	LAP=1	Actinomyces=1	12406	1	0	1	0
4877	LAP	Stenotrophomonas	LAP=1	Stenotrophomonas=1	9870	1	0	1	0
4914	LAP	Rothia	LAP=1	Rothia=1	5708	1	0	1	0
4918	LAP	NA	LAP=1		10706	1	0	1	0
5584	LAP	Corynebacterium	LAP=1	Corynebacterium=1	6111	1	0	1	0
3916	lassopeptide	Paenibacillus	lassopeptide=2	Paenibacillus=2	24043	2	0	2	0
4273	lassopeptide	Brevundimonas	lassopeptide=2	Brevundimonas=2	19479.5	2	0	2	0
2993	lassopeptide	Enterococcus	lassopeptide=1	Enterococcus=1	24328	1	1	0	0
3078	lassopeptide	Peribacillus	lassopeptide=1	Peribacillus=1	14337	1	1	0	0
3694	lassopeptide	Brevundimonas	lassopeptide=1	Brevundimonas=1	11804	1	0	1	0
3696	lassopeptide	Brevundimonas	lassopeptide=1	Brevundimonas=1	12971	1	0	1	0
3795	lassopeptide	Brevundimonas	lassopeptide=1	Brevundimonas=1	11770	1	0	1	0
3868	lassopeptide	Paenibacillus_B	lassopeptide=1	Paenibacillus_B=1	33573	1	0	1	0
4025	lassopeptide	Hyphomonas	lassopeptide=1	Hyphomonas=1	4580	1	0	1	0
4082	lassopeptide	Stenotrophomonas	lassopeptide=1	Stenotrophomonas=1	22555	1	0	1	0
4221	lassopeptide	NA	lassopeptide=1		18620	1	0	1	0
4274	lassopeptide	Brevundimonas	lassopeptide=1	Brevundimonas=1	22348	1	0	1	0
4275	lassopeptide	Brevundimonas	lassopeptide=1	Brevundimonas=1	19647	1	0	1	0
4276	lassopeptide	Brevundimonas	lassopeptide=1	Brevundimonas=1	15321	1	0	1	0
4678	lassopeptide	NA	lassopeptide=1		4096	1	0	1	0
4760	lassopeptide	Bacillus	lassopeptide=1	Bacillus=1	22462	1	0	1	0
4971	lassopeptide	Sphingomonas	lassopeptide=1	Sphingomonas=1	18278	1	0	1	0
4989	lassopeptide	Sphingobium	lassopeptide=1	Sphingobium=1	16137	1	0	1	0
4990	lassopeptide	Sphingobium	lassopeptide=1	Sphingobium=1	16662	1	0	1	0
5109	lassopeptide	Brevundimonas	lassopeptide=1	Brevundimonas=1	19215	1	0	1	0
5213	lassopeptide	Rothia	lassopeptide=1	Rothia=1	2320	1	0	1	0
5543	lassopeptide	Bacillus_C	lassopeptide=1	Bacillus_C=1	23931	1	0	1	0
3177	linaridin	Corynebacterium	linaridin=1	Corynebacterium=1	12354	1	1	0	0
2672	linaridin	Micrococcus	linaridin=1	Micrococcus=1	12147	1	1	0	0
2690	linaridin	Micrococcus	linaridin=1	Micrococcus=1	7902	1	1	0	0
3443	linaridin	NA	linaridin=1		3526	1	0	1	0
4187	linaridin	Brevibacterium	linaridin=1	Brevibacterium=1	16196	1	0	1	0
4458	linaridin	Corynebacterium	linaridin=1	Corynebacterium=1	15403	1	0	1	0
5147	linaridin	Microbacterium	linaridin=1	Microbacterium=1	8421	1	0	1	0
4528	microviridin	Chryseobacterium	microviridin=1	Chryseobacterium=1	17981	1	0	1	0
5292	microviridin	Flavobacterium	microviridin=1	Flavobacterium=1	20237	1	0	1	0
4732	NAGGN	Pseudomonas_E	NAGGN=7	Pseudomonas_E=6, Pseudomonas=1	14710	7	0	7	0
3484	NAGGN	Haematobacter	NAGGN=2	Haematobacter=2	14958.5	2	0	2	0
3583	NAGGN	NA	NAGGN=2	Pseudomonas=1, Pseudomonas_E=1	13821	2	0	2	0
3360	NAGGN	Micromonospora	NAGGN=1	Micromonospora=1	14747	1	1	0	0
3572	NAGGN	Pseudomonas_E	NAGGN=1	Pseudomonas_E=1	13670	1	0	1	0
3693	NAGGN	Brevundimonas	NAGGN=1	Brevundimonas=1	14670	1	0	1	0
3794	NAGGN	Brevundimonas	NAGGN=1	Brevundimonas=1	11434	1	0	1	0
3899	NAGGN	Pseudomonas_B	NAGGN=1	Pseudomonas_B=1	14721	1	0	1	0
4188	NAGGN	Brevibacterium	NAGGN=1	Brevibacterium=1	7738	1	0	1	0
4478	NAGGN	Pseudomonas	NAGGN=1	Pseudomonas=1	14713	1	0	1	0
4518	NAGGN	Mycolicibacterium	NAGGN=1	Mycolicibacterium=1	14839	1	0	1	0
4644	NAGGN	Ochrobactrum_A	NAGGN=1	Ochrobactrum_A=1	20973	1	0	1	0
5110	NAGGN	Brevundimonas	NAGGN=1	Brevundimonas=1	6614	1	0	1	0
5348	NAGGN	Pseudomonas_E	NAGGN=1	Pseudomonas_E=1	14854	1	0	1	0
2938	NAPAA	Micrococcus	NAPAA=57	Micrococcus=57	22118	57	55	2	0
2811	NAPAA	Corynebacterium	NAPAA=13	Corynebacterium=13	33780	13	12	1	0
4332	NAPAA	Corynebacterium	NAPAA=13	Corynebacterium=13	33903	13	3	10	0
4095	NAPAA	Corynebacterium	NAPAA=9	Corynebacterium=9	33900	9	0	9	0
5662	NAPAA	Kocuria	NAPAA=9	Kocuria=9	23745	9	7	2	0
3325	NAPAA	Corynebacterium	NAPAA=7	Corynebacterium=7	33792	7	6	1	0
4091	NAPAA	Corynebacterium	NAPAA=7	Corynebacterium=7	33795	7	1	6	0
3293	NAPAA	Brevibacterium	NAPAA=6	Brevibacterium=6	21392	6	4	2	0
3316	NAPAA	Brachybacterium	NAPAA=1	Brachybacterium=1	21280	1	1	0	0
4863	NAPAA	Micrococcus	NAPAA=5	Micrococcus=5	15412	5	4	1	0
5298	NAPAA	Microbacterium	NAPAA=5	Microbacterium=5	20296	5	1	4	0
4318	NAPAA	Corynebacterium	NAPAA=4	Corynebacterium=4	34047	4	2	2	0
5630	NAPAA	Corynebacterium	NAPAA=3	Corynebacterium=3	33951	3	0	3	0
2771	NAPAA	NA	NAPAA=2	Citricoccus=1, Micrococcus=1	26232.5	2	1	1	0
2864	NAPAA	Pseudoclavibacter	NAPAA=2	Pseudoclavibacter=2	30297	2	1	1	0
2906	NAPAA	Brevibacterium	NAPAA=2	Brevibacterium=2	29463.5	2	1	1	0
4121	NAPAA	Brevibacterium	NAPAA=2	Brevibacterium=2	38661	2	0	2	0
4217	NAPAA	Arsenicicoccus	NAPAA=2	Arsenicicoccus=2	22879.5	2	0	2	0
4260	NAPAA	Janibacter	NAPAA=2	Janibacter=2	26171	2	1	1	0
4600	NAPAA	Gordonia	NAPAA=2	Gordonia=2	27250	2	0	2	0
5071	NAPAA	Dermacoccus	NAPAA=2	Dermacoccus=2	30239.5	2	1	1	0
5465	NAPAA	Corynebacterium	NAPAA=2	Corynebacterium=2	35489	2	0	2	0
2968	NAPAA	Dermacoccus	NAPAA=1	Dermacoccus=1	33915	1	1	0	0
3423	NAPAA	Dietzia	NAPAA=12	Dietzia=12	19997	12	12	0	0
2624	NAPAA	Gordonia	NAPAA=1	Gordonia=1	2954	1	1	0	0
3190	NAPAA	Kocuria	NAPAA=1	Kocuria=1	28272	1	1	0	0
3431	NAPAA	Micrococcus	NAPAA=1	Micrococcus=1	9994	1	0	1	0
3455	NAPAA	Branchiibius	NAPAA=1	Branchiibius=1	5646	1	0	1	0
3463	NAPAA	Granulicoccus	NAPAA=1	Granulicoccus=1	32898	1	0	1	0
3470	NAPAA	Corynebacterium	NAPAA=1	Corynebacterium=1	21230	1	0	1	0
3481	NAPAA	Agrobacterium	NAPAA=1	Agrobacterium=1	16153	1	0	1	0
3541	NAPAA	Acinetobacter	NAPAA=1	Acinetobacter=1	24052	1	0	1	0
3591	NAPAA	Acinetobacter	NAPAA=1	Acinetobacter=1	28470	1	0	1	0
3602	NAPAA	Corynebacterium	NAPAA=1	Corynebacterium=1	34038	1	0	1	0
3631	NAPAA	Micrococcus	NAPAA=1	Micrococcus=1	3131	1	0	1	0
3643	NAPAA	Corynebacterium	NAPAA=1	Corynebacterium=1	7556	1	0	1	0
3647	NAPAA	Corynebacterium	NAPAA=1	Corynebacterium=1	33966	1	0	1	0
3691	NAPAA	Dietzia	NAPAA=1	Dietzia=1	5992	1	0	1	0
3701	NAPAA	Gordonia	NAPAA=1	Gordonia=1	6237	1	0	1	0
3749	NAPAA	Gordonia	NAPAA=1	Gordonia=1	33864	1	0	1	0
3787	NAPAA	Microbacterium	NAPAA=1	Microbacterium=1	33930	1	0	1	0
3801	NAPAA	Acinetobacter	NAPAA=1	Acinetobacter=1	4736	1	0	1	0
3831	NAPAA	Mycolicibacterium	NAPAA=1	Mycolicibacterium=1	33551	1	0	1	0
4009	NAPAA	Methylobacterium	NAPAA=1	Methylobacterium=1	18593	1	0	1	0
4088	NAPAA	Corynebacterium	NAPAA=1	Corynebacterium=1	33747	1	0	1	0
4153	NAPAA	Corynebacterium	NAPAA=1	Corynebacterium=1	20532	1	0	1	0
4179	NAPAA	Kocuria	NAPAA=1	Kocuria=1	18736	1	0	1	0
4182	NAPAA	NA	NAPAA=1		6045	1	0	1	0
4203	NAPAA	Moraxella_A	NAPAA=1	Moraxella_A=1	27855	1	0	1	0
4235	NAPAA	Brachybacterium	NAPAA=1	Brachybacterium=1	13379	1	0	1	0
4241	NAPAA	Dietzia	NAPAA=1	Dietzia=1	29726	1	0	1	0
4247	NAPAA	Brevibacterium	NAPAA=1	Brevibacterium=1	31879	1	0	1	0
4255	NAPAA	Micrococcus	NAPAA=1	Micrococcus=1	11938	1	0	1	0
4256	NAPAA	Micrococcus	NAPAA=1	Micrococcus=1	10305	1	0	1	0
4396	NAPAA	Corynebacterium	NAPAA=1	Corynebacterium=1	7173	1	0	1	0
4519	NAPAA	Mycolicibacterium	NAPAA=1	Mycolicibacterium=1	19859	1	0	1	0
4574	NAPAA	Corynebacterium	NAPAA=1	Corynebacterium=1	8426	1	0	1	0
4641	NAPAA	Ochrobactrum_A	NAPAA=1	Ochrobactrum_A=1	27444	1	0	1	0
4648	NAPAA	Rhodoferax	NAPAA=1	Rhodoferax=1	24585	1	0	1	0
4677	NAPAA	NA	NAPAA=1		4235	1	0	1	0
4770	NAPAA	Micrococcus	NAPAA=1	Micrococcus=1	4283	1	0	1	0
4775	NAPAA	Mycobacterium	NAPAA=1	Mycobacterium=1	17966	1	0	1	0
4807	NAPAA	Pseudonocardia	NAPAA=1	Pseudonocardia=1	4334	1	0	1	0
4810	NAPAA	Pseudonocardia	NAPAA=1	Pseudonocardia=1	2409	1	0	1	0
4812	NAPAA	Nesterenkonia	NAPAA=1	Nesterenkonia=1	4679	1	0	1	0
4942	NAPAA	Gulosibacter	NAPAA=1	Gulosibacter=1	20984	1	0	1	0
4960	NAPAA	Corynebacterium	NAPAA=1	Corynebacterium=1	30667	1	0	1	0
5039	NAPAA	Corynebacterium	NAPAA=1	Corynebacterium=1	25248	1	0	1	0
5149	NAPAA	Microbacterium	NAPAA=1	Microbacterium=1	3095	1	0	1	0
5162	NAPAA	Williamsia_A	NAPAA=1	Williamsia_A=1	14228	1	0	1	0
5353	NAPAA	NA	NAPAA=1		13890	1	0	1	0
5421	NAPAA	Mycolicibacterium	NAPAA=1	Mycolicibacterium=1	33888	1	0	1	0
5441	NAPAA	Corynebacterium	NAPAA=1	Corynebacterium=1	18112	1	0	1	0
5456	NAPAA	Corynebacterium	NAPAA=1	Corynebacterium=1	5267	1	0	1	0
5472	NAPAA	Corynebacterium	NAPAA=1	Corynebacterium=1	4291	1	0	1	0
5478	NAPAA	Rhodococcus	NAPAA=1	Rhodococcus=1	7034	1	0	1	0
5499	NAPAA	Kocuria	NAPAA=1	Kocuria=1	10651	1	0	1	0
5573	NAPAA	Brachybacterium	NAPAA=1	Brachybacterium=1	33906	1	0	1	0
5595	NAPAA	Cellulomonas	NAPAA=1	Cellulomonas=1	33903	1	0	1	0
5634	NAPAA	Corynebacterium	NAPAA=1	Corynebacterium=1	33873	1	0	1	0
5644	NAPAA	Corynebacterium	NAPAA=1	Corynebacterium=1	14352	1	0	1	0
5651	NAPAA	Corynebacterium	NAPAA=1	Corynebacterium=1	20030	1	0	1	0
3097	NRPS	Staphylococcus	NRPS=7	Staphylococcus=7	47164	7	6	1	0
3196	NRPS	NA	NRPS=5	Klebsiella=2, Enterobacter=2, Raoultella=1	43882	5	4	1	0
4950	NRPS	Corynebacterium	NRPS=5	Corynebacterium=5	45814	5	0	5	0
3886	NRPS	Pantoea	NRPS=4	Pantoea=4	35904	4	0	4	0
4575	NRPS	Corynebacterium	NRPS=4	Corynebacterium=3, Gordonia=1	13841.5	4	1	3	0
5366	NRPS	Gordonia	NRPS=4	Gordonia=4	41699.5	4	1	3	0
3814	NRPS	Cutibacterium	NRPS=3	Cutibacterium=2, Corynebacterium=1	18796	3	0	3	0
3935	NRPS	Roseomonas	NRPS=3	Roseomonas=2, Brevundimonas=1	27214	3	0	3	0
2873	NRPS	Brevibacterium	NRPS=1	Brevibacterium=1	45043	1	1	0	0
2616	NRPS	Gordonia	NRPS=2	Gordonia=2	46187.5	2	1	1	0
2778	NRPS	Escherichia	NRPS=2	Escherichia=2	43882	2	1	1	0
2826	NRPS	Staphylococcus	NRPS=2	Staphylococcus=2	47167	2	1	1	0
3371	NRPS	Corynebacterium	NRPS=2	Corynebacterium=2	39660	2	1	1	0
3612	NRPS	Corynebacterium	NRPS=2	Corynebacterium=2	47521	2	0	2	0
3977	NRPS	Staphylococcus	NRPS=2	Staphylococcus=2	47703	2	0	2	0
4457	NRPS	Corynebacterium	NRPS=2	Corynebacterium=2	29889	2	0	2	0
4462	NRPS	Pseudomonas	NRPS=2	Pseudomonas=2	51252	2	0	2	0
4666	NRPS	Lautropia	NRPS=2	Lautropia=2	1769.5	2	0	2	0
4908	NRPS	Rothia	NRPS=2	Rothia=2	31852.5	2	1	1	0
5347	NRPS	Pseudomonas_E	NRPS=2	Pseudomonas_E=2	64500.5	2	0	2	0
5361	NRPS	Gordonia	NRPS=2	Gordonia=2	34414.5	2	1	1	0
5371	NRPS	Gordonia	NRPS=2	Gordonia=2	12655	2	1	1	0
5372	NRPS	Gordonia	NRPS=2	Gordonia=2	9750.5	2	1	1	0
3128	NRPS	Citrobacter	NRPS=1	Citrobacter=1	43891	1	1	0	0
2620	NRPS	Gordonia	NRPS=1	Gordonia=1	27791	1	1	0	0
2633	NRPS	Gordonia	NRPS=1	Gordonia=1	22703	1	1	0	0
2634	NRPS	Gordonia	NRPS=1	Gordonia=1	19424	1	1	0	0
2618	NRPS	Gordonia	NRPS=1	Gordonia=1	18296	1	1	0	0
2619	NRPS	Gordonia	NRPS=1	Gordonia=1	16002	1	1	0	0
3330	NRPS	Micromonospora	NRPS=1	Micromonospora=1	18252	1	1	0	0
3254	NRPS	Niallia	NRPS=1	Niallia=1	22246	1	1	0	0
3255	NRPS	Niallia	NRPS=1	Niallia=1	9254	1	1	0	0
3256	NRPS	Niallia	NRPS=1	Niallia=1	7726	1	1	0	0
3257	NRPS	Niallia	NRPS=1	Niallia=1	5723	1	1	0	0
3259	NRPS	Niallia	NRPS=1	Niallia=1	2780	1	1	0	0
3249	NRPS	Niallia	NRPS=1	Niallia=1	1821	1	1	0	0
2757	NRPS	Oceanobacillus	NRPS=1	Oceanobacillus=1	47110	1	1	0	0
3110	NRPS	Paenibacillus	NRPS=1	Paenibacillus=1	47233	1	1	0	0
3115	NRPS	Paenibacillus	NRPS=1	Paenibacillus=1	42160	1	1	0	0
3083	NRPS	Peribacillus	NRPS=1	Peribacillus=1	56882	1	1	0	0
3120	NRPS	Sphingobacterium	NRPS=1	Sphingobacterium=1	19092	1	1	0	0
3121	NRPS	Sphingobacterium	NRPS=1	Sphingobacterium=1	11284	1	1	0	0
3437	NRPS	Lawsonella	NRPS=1	Lawsonella=1	35878	1	0	1	0
3466	NRPS	Granulicoccus	NRPS=1	Granulicoccus=1	54634	1	0	1	0
3476	NRPS	Agrobacterium	NRPS=1	Agrobacterium=1	35067	1	0	1	0
3488	NRPS	Haematobacter	NRPS=1	Haematobacter=1	3142	1	0	1	0
3499	NRPS	Pseudomonas	NRPS=1	Pseudomonas=1	68026	1	0	1	0
3500	NRPS	Pseudomonas	NRPS=1	Pseudomonas=1	23438	1	0	1	0
3504	NRPS	Pseudomonas	NRPS=1	Pseudomonas=1	17527	1	0	1	0
3505	NRPS	Pseudomonas	NRPS=1	Pseudomonas=1	10571	1	0	1	0
3527	NRPS	NA	NRPS=1		33361	1	0	1	0
3554	NRPS	Pseudomonas_E	NRPS=1	Pseudomonas_E=1	29626	1	0	1	0
3556	NRPS	Pseudomonas_E	NRPS=1	Pseudomonas_E=1	20649	1	0	1	0
3560	NRPS	Erwinia	NRPS=1	Erwinia=1	31607	1	0	1	0
3563	NRPS	Erwinia	NRPS=1	Erwinia=1	13113	1	0	1	0
3564	NRPS	Erwinia	NRPS=1	Erwinia=1	9994	1	0	1	0
3566	NRPS	Pseudomonas_E	NRPS=1	Pseudomonas_E=1	44233	1	0	1	0
3568	NRPS	Pseudomonas_E	NRPS=1	Pseudomonas_E=1	54736	1	0	1	0
3604	NRPS	Brevundimonas	NRPS=1	Brevundimonas=1	22266	1	0	1	0
3620	NRPS	Methyloversatilis	NRPS=1	Methyloversatilis=1	49884	1	0	1	0
3645	NRPS	Corynebacterium	NRPS=1	Corynebacterium=1	5088	1	0	1	0
3652	NRPS	Corynebacterium	NRPS=1	Corynebacterium=1	10451	1	0	1	0
3698	NRPS	Gordonia	NRPS=1	Gordonia=1	15961	1	0	1	0
3699	NRPS	Gordonia	NRPS=1	Gordonia=1	15011	1	0	1	0
3700	NRPS	Gordonia	NRPS=1	Gordonia=1	7820	1	0	1	0
3702	NRPS	Gordonia	NRPS=1	Gordonia=1	5993	1	0	1	0
3705	NRPS	Gordonia	NRPS=1	Gordonia=1	4154	1	0	1	0
3706	NRPS	Gordonia	NRPS=1	Gordonia=1	4077	1	0	1	0
3707	NRPS	Gordonia	NRPS=1	Gordonia=1	3725	1	0	1	0
3709	NRPS	Gordonia	NRPS=1	Gordonia=1	2920	1	0	1	0
3711	NRPS	Gordonia	NRPS=1	Gordonia=1	2624	1	0	1	0
3716	NRPS	Gordonia	NRPS=1	Gordonia=1	1768	1	0	1	0
3717	NRPS	Gordonia	NRPS=1	Gordonia=1	1506	1	0	1	0
3739	NRPS	Acinetobacter	NRPS=1	Acinetobacter=1	1181	1	0	1	0
3740	NRPS	Acinetobacter	NRPS=1	Acinetobacter=1	1120	1	0	1	0
3752	NRPS	Gordonia	NRPS=1	Gordonia=1	22836	1	0	1	0
3756	NRPS	Gordonia	NRPS=1	Gordonia=1	16787	1	0	1	0
3758	NRPS	Gordonia	NRPS=1	Gordonia=1	10976	1	0	1	0
3759	NRPS	Gordonia	NRPS=1	Gordonia=1	6988	1	0	1	0
3760	NRPS	Gordonia	NRPS=1	Gordonia=1	5566	1	0	1	0
3761	NRPS	Gordonia	NRPS=1	Gordonia=1	5351	1	0	1	0
3762	NRPS	Gordonia	NRPS=1	Gordonia=1	2644	1	0	1	0
3763	NRPS	Gordonia	NRPS=1	Gordonia=1	2510	1	0	1	0
3764	NRPS	Gordonia	NRPS=1	Gordonia=1	1688	1	0	1	0
3765	NRPS	Gordonia	NRPS=1	Gordonia=1	1637	1	0	1	0
3780	NRPS	Rothia	NRPS=1	Rothia=1	13420	1	0	1	0
3836	NRPS	Mycolicibacterium	NRPS=1	Mycolicibacterium=1	28218	1	0	1	0
3837	NRPS	Mycolicibacterium	NRPS=1	Mycolicibacterium=1	39039	1	0	1	0
3839	NRPS	Mycolicibacterium	NRPS=1	Mycolicibacterium=1	23598	1	0	1	0
3841	NRPS	Mycolicibacterium	NRPS=1	Mycolicibacterium=1	11201	1	0	1	0
3873	NRPS	Paenibacillus_B	NRPS=1	Paenibacillus_B=1	39092	1	0	1	0
3876	NRPS	Paenibacillus_B	NRPS=1	Paenibacillus_B=1	59230	1	0	1	0
3877	NRPS	Paenibacillus_B	NRPS=1	Paenibacillus_B=1	51864	1	0	1	0
3878	NRPS	Paenibacillus_B	NRPS=1	Paenibacillus_B=1	34458	1	0	1	0
3879	NRPS	Paenibacillus_B	NRPS=1	Paenibacillus_B=1	10463	1	0	1	0
3890	NRPS	Paenibacillus	NRPS=1	Paenibacillus=1	47245	1	0	1	0
3918	NRPS	Paenibacillus	NRPS=1	Paenibacillus=1	52645	1	0	1	0
3921	NRPS	Caballeronia	NRPS=1	Caballeronia=1	54530	1	0	1	0
3930	NRPS	Caballeronia	NRPS=1	Caballeronia=1	37705	1	0	1	0
3932	NRPS	Caballeronia	NRPS=1	Caballeronia=1	2997	1	0	1	0
3953	NRPS	Staphylococcus	NRPS=1	Staphylococcus=1	36242	1	0	1	0
3990	NRPS	Staphylococcus	NRPS=1	Staphylococcus=1	46024	1	0	1	0
3993	NRPS	Staphylococcus	NRPS=1	Staphylococcus=1	35611	1	0	1	0
4029	NRPS	Paracoccus	NRPS=1	Paracoccus=1	17893	1	0	1	0
4072	NRPS	Klebsiella_A	NRPS=1	Klebsiella_A=1	23181	1	0	1	0
4128	NRPS	Staphylococcus	NRPS=1	Staphylococcus=1	27256	1	0	1	0
4137	NRPS	Erwinia	NRPS=1	Erwinia=1	43987	1	0	1	0
4144	NRPS	Nesterenkonia	NRPS=1	Nesterenkonia=1	11513	1	0	1	0
4145	NRPS	Nesterenkonia	NRPS=1	Nesterenkonia=1	9076	1	0	1	0
4148	NRPS	Nesterenkonia	NRPS=1	Nesterenkonia=1	2899	1	0	1	0
4176	NRPS	Kocuria	NRPS=1	Kocuria=1	37782	1	0	1	0
4224	NRPS	NA	NRPS=1		23279	1	0	1	0
4225	NRPS	NA	NRPS=1		22697	1	0	1	0
4228	NRPS	NA	NRPS=1		14625	1	0	1	0
4229	NRPS	NA	NRPS=1		13647	1	0	1	0
4232	NRPS	NA	NRPS=1		3451	1	0	1	0
4253	NRPS	Micrococcus	NRPS=1	Micrococcus=1	13942	1	0	1	0
4258	NRPS	Micrococcus	NRPS=1	Micrococcus=1	2799	1	0	1	0
4270	NRPS	Corynebacterium	NRPS=1	Corynebacterium=1	45988	1	0	1	0
4271	NRPS	Corynebacterium	NRPS=1	Corynebacterium=1	47557	1	0	1	0
4278	NRPS	Haematobacter	NRPS=1	Haematobacter=1	39559	1	0	1	0
4304	NRPS	Citrobacter_B	NRPS=1	Citrobacter_B=1	38196	1	0	1	0
4309	NRPS	Citrobacter_B	NRPS=1	Citrobacter_B=1	28597	1	0	1	0
4342	NRPS	Pseudomonas_E	NRPS=1	Pseudomonas_E=1	29559	1	0	1	0
4346	NRPS	Pseudomonas_E	NRPS=1	Pseudomonas_E=1	26390	1	0	1	0
4347	NRPS	Pseudomonas_E	NRPS=1	Pseudomonas_E=1	24827	1	0	1	0
4392	NRPS	Anaerococcus	NRPS=1	Anaerococcus=1	37208	1	0	1	0
4398	NRPS	Pseudomonas_E	NRPS=1	Pseudomonas_E=1	24598	1	0	1	0
4405	NRPS	Pseudomonas_E	NRPS=1	Pseudomonas_E=1	46258	1	0	1	0
4406	NRPS	Pseudomonas_E	NRPS=1	Pseudomonas_E=1	29838	1	0	1	0
4407	NRPS	Pseudomonas_E	NRPS=1	Pseudomonas_E=1	44426	1	0	1	0
4414	NRPS	Pseudomonas_E	NRPS=1	Pseudomonas_E=1	13750	1	0	1	0
4438	NRPS	Paracoccus	NRPS=1	Paracoccus=1	6351	1	0	1	0
4485	NRPS	Agrobacterium	NRPS=1	Agrobacterium=1	34745	1	0	1	0
4494	NRPS	Lautropia	NRPS=1	Lautropia=1	7224	1	0	1	0
4496	NRPS	Lautropia	NRPS=1	Lautropia=1	5656	1	0	1	0
4497	NRPS	Lautropia	NRPS=1	Lautropia=1	4680	1	0	1	0
4499	NRPS	Lautropia	NRPS=1	Lautropia=1	3085	1	0	1	0
4500	NRPS	Lautropia	NRPS=1	Lautropia=1	2836	1	0	1	0
4501	NRPS	Lautropia	NRPS=1	Lautropia=1	2790	1	0	1	0
4502	NRPS	Lautropia	NRPS=1	Lautropia=1	2742	1	0	1	0
4503	NRPS	Lautropia	NRPS=1	Lautropia=1	2678	1	0	1	0
4504	NRPS	Lautropia	NRPS=1	Lautropia=1	2361	1	0	1	0
4507	NRPS	Lautropia	NRPS=1	Lautropia=1	1850	1	0	1	0
4508	NRPS	Lautropia	NRPS=1	Lautropia=1	1728	1	0	1	0
4511	NRPS	Lautropia	NRPS=1	Lautropia=1	1371	1	0	1	0
4512	NRPS	Lautropia	NRPS=1	Lautropia=1	1332	1	0	1	0
4515	NRPS	Mycolicibacterium	NRPS=1	Mycolicibacterium=1	57891	1	0	1	0
4522	NRPS	Mycolicibacterium	NRPS=1	Mycolicibacterium=1	58057	1	0	1	0
4536	NRPS	Rhodococcus	NRPS=1	Rhodococcus=1	10021	1	0	1	0
4538	NRPS	Rhodococcus	NRPS=1	Rhodococcus=1	6155	1	0	1	0
4541	NRPS	Rhodococcus	NRPS=1	Rhodococcus=1	4794	1	0	1	0
4542	NRPS	Rhodococcus	NRPS=1	Rhodococcus=1	4699	1	0	1	0
4543	NRPS	Rhodococcus	NRPS=1	Rhodococcus=1	4455	1	0	1	0
4545	NRPS	Rhodococcus	NRPS=1	Rhodococcus=1	3620	1	0	1	0
4546	NRPS	Rhodococcus	NRPS=1	Rhodococcus=1	3470	1	0	1	0
4547	NRPS	Rhodococcus	NRPS=1	Rhodococcus=1	3415	1	0	1	0
4548	NRPS	Rhodococcus	NRPS=1	Rhodococcus=1	3322	1	0	1	0
4549	NRPS	Rhodococcus	NRPS=1	Rhodococcus=1	3226	1	0	1	0
4551	NRPS	Rhodococcus	NRPS=1	Rhodococcus=1	3088	1	0	1	0
4552	NRPS	Rhodococcus	NRPS=1	Rhodococcus=1	3048	1	0	1	0
4554	NRPS	Rhodococcus	NRPS=1	Rhodococcus=1	2380	1	0	1	0
4557	NRPS	Rhodococcus	NRPS=1	Rhodococcus=1	2295	1	0	1	0
4558	NRPS	Rhodococcus	NRPS=1	Rhodococcus=1	2267	1	0	1	0
4561	NRPS	Rhodococcus	NRPS=1	Rhodococcus=1	1608	1	0	1	0
4591	NRPS	Gordonia	NRPS=1	Gordonia=1	53412	1	0	1	0
4597	NRPS	Gordonia	NRPS=1	Gordonia=1	80121	1	0	1	0
4622	NRPS	Serratia	NRPS=1	Serratia=1	6954	1	0	1	0
4630	NRPS	Serratia	NRPS=1	Serratia=1	48559	1	0	1	0
4631	NRPS	Serratia	NRPS=1	Serratia=1	48125	1	0	1	0
4633	NRPS	Serratia	NRPS=1	Serratia=1	31026	1	0	1	0
4634	NRPS	Serratia	NRPS=1	Serratia=1	49626	1	0	1	0
4635	NRPS	Serratia	NRPS=1	Serratia=1	58216	1	0	1	0
4637	NRPS	Serratia	NRPS=1	Serratia=1	54631	1	0	1	0
4638	NRPS	Serratia	NRPS=1	Serratia=1	42866	1	0	1	0
4672	NRPS	Rothia	NRPS=1	Rothia=1	44011	1	0	1	0
4736	NRPS	Pseudomonas_E	NRPS=1	Pseudomonas_E=1	32841	1	0	1	0
4741	NRPS	Pseudomonas_E	NRPS=1	Pseudomonas_E=1	30469	1	0	1	0
4742	NRPS	Pseudomonas_E	NRPS=1	Pseudomonas_E=1	40932	1	0	1	0
4745	NRPS	Pseudomonas_E	NRPS=1	Pseudomonas_E=1	22525	1	0	1	0
4750	NRPS	Pseudomonas_E	NRPS=1	Pseudomonas_E=1	5948	1	0	1	0
4751	NRPS	Pseudomonas_E	NRPS=1	Pseudomonas_E=1	4267	1	0	1	0
4758	NRPS	Bacillus	NRPS=1	Bacillus=1	34627	1	0	1	0
4766	NRPS	Bacillus	NRPS=1	Bacillus=1	13428	1	0	1	0
4767	NRPS	Bacillus	NRPS=1	Bacillus=1	5708	1	0	1	0
4768	NRPS	Bacillus	NRPS=1	Bacillus=1	4312	1	0	1	0
4776	NRPS	Mycobacterium	NRPS=1	Mycobacterium=1	16538	1	0	1	0
4777	NRPS	Mycobacterium	NRPS=1	Mycobacterium=1	15068	1	0	1	0
4781	NRPS	Mycobacterium	NRPS=1	Mycobacterium=1	12344	1	0	1	0
4783	NRPS	Mycobacterium	NRPS=1	Mycobacterium=1	10904	1	0	1	0
4787	NRPS	Mycobacterium	NRPS=1	Mycobacterium=1	9811	1	0	1	0
4788	NRPS	Mycobacterium	NRPS=1	Mycobacterium=1	8597	1	0	1	0
4789	NRPS	Mycobacterium	NRPS=1	Mycobacterium=1	7520	1	0	1	0
4792	NRPS	Mycobacterium	NRPS=1	Mycobacterium=1	6935	1	0	1	0
4803	NRPS	Mycobacterium	NRPS=1	Mycobacterium=1	3032	1	0	1	0
4826	NRPS	Staphylococcus	NRPS=1	Staphylococcus=1	47152	1	0	1	0
4854	NRPS	Sphingomonas	NRPS=1	Sphingomonas=1	1911	1	0	1	0
4870	NRPS	Luteimonas	NRPS=1	Luteimonas=1	2211	1	0	1	0
4893	NRPS	Gordonia	NRPS=1	Gordonia=1	46145	1	0	1	0
4895	NRPS	Gordonia	NRPS=1	Gordonia=1	48646	1	0	1	0
4898	NRPS	Gordonia	NRPS=1	Gordonia=1	45815	1	0	1	0
4901	NRPS	Gordonia	NRPS=1	Gordonia=1	28881	1	0	1	0
4902	NRPS	Gordonia	NRPS=1	Gordonia=1	23585	1	0	1	0
4905	NRPS	Gordonia	NRPS=1	Gordonia=1	2496	1	0	1	0
4906	NRPS	Gordonia	NRPS=1	Gordonia=1	1517	1	0	1	0
4916	NRPS	Actinomyces	NRPS=1	Actinomyces=1	20403	1	0	1	0
4953	NRPS	Ruminococcus_E	NRPS=1	Ruminococcus_E=1	41652	1	0	1	0
4958	NRPS	Micrococcus	NRPS=1	Micrococcus=1	1691	1	0	1	0
4975	NRPS	QFNR01	NRPS=1	QFNR01=1	7928	1	0	1	0
4976	NRPS	QFNR01	NRPS=1	QFNR01=1	5373	1	0	1	0
5014	NRPS	Paracoccus	NRPS=1	Paracoccus=1	10437	1	0	1	0
5029	NRPS	COE1	NRPS=1	COE1=1	4688	1	0	1	0
5056	NRPS	Rothia	NRPS=1	Rothia=1	44065	1	0	1	0
5059	NRPS	Rothia	NRPS=1	Rothia=1	33874	1	0	1	0
5082	NRPS	NA	NRPS=1		44002	1	0	1	0
5104	NRPS	Hyphomicrobium	NRPS=1	Hyphomicrobium=1	25273	1	0	1	0
5114	NRPS	Pseudomonas_E	NRPS=1	Pseudomonas_E=1	12831	1	0	1	0
5117	NRPS	Pseudomonas_E	NRPS=1	Pseudomonas_E=1	7876	1	0	1	0
5118	NRPS	Pseudomonas_E	NRPS=1	Pseudomonas_E=1	7144	1	0	1	0
5119	NRPS	Pseudomonas_E	NRPS=1	Pseudomonas_E=1	6794	1	0	1	0
5121	NRPS	Pseudomonas_E	NRPS=1	Pseudomonas_E=1	6195	1	0	1	0
5122	NRPS	Pseudomonas_E	NRPS=1	Pseudomonas_E=1	5598	1	0	1	0
5123	NRPS	Pseudomonas_E	NRPS=1	Pseudomonas_E=1	4077	1	0	1	0
5125	NRPS	Pseudomonas_E	NRPS=1	Pseudomonas_E=1	3712	1	0	1	0
5127	NRPS	Pseudomonas_E	NRPS=1	Pseudomonas_E=1	3334	1	0	1	0
5129	NRPS	Pseudomonas_E	NRPS=1	Pseudomonas_E=1	2840	1	0	1	0
5130	NRPS	Pseudomonas_E	NRPS=1	Pseudomonas_E=1	2821	1	0	1	0
5131	NRPS	Pseudomonas_E	NRPS=1	Pseudomonas_E=1	2338	1	0	1	0
5132	NRPS	Pseudomonas_E	NRPS=1	Pseudomonas_E=1	2044	1	0	1	0
5133	NRPS	Pseudomonas_E	NRPS=1	Pseudomonas_E=1	1488	1	0	1	0
5134	NRPS	Pseudomonas_E	NRPS=1	Pseudomonas_E=1	1355	1	0	1	0
5166	NRPS	Williamsia_A	NRPS=1	Williamsia_A=1	5821	1	0	1	0
5168	NRPS	Williamsia_A	NRPS=1	Williamsia_A=1	5139	1	0	1	0
5169	NRPS	Williamsia_A	NRPS=1	Williamsia_A=1	5071	1	0	1	0
5170	NRPS	Williamsia_A	NRPS=1	Williamsia_A=1	4525	1	0	1	0
5171	NRPS	Williamsia_A	NRPS=1	Williamsia_A=1	4491	1	0	1	0
5172	NRPS	Williamsia_A	NRPS=1	Williamsia_A=1	4319	1	0	1	0
5173	NRPS	Williamsia_A	NRPS=1	Williamsia_A=1	4143	1	0	1	0
5174	NRPS	Williamsia_A	NRPS=1	Williamsia_A=1	3819	1	0	1	0
5175	NRPS	Williamsia_A	NRPS=1	Williamsia_A=1	3488	1	0	1	0
5176	NRPS	Williamsia_A	NRPS=1	Williamsia_A=1	3464	1	0	1	0
5177	NRPS	Williamsia_A	NRPS=1	Williamsia_A=1	2961	1	0	1	0
5178	NRPS	Williamsia_A	NRPS=1	Williamsia_A=1	2840	1	0	1	0
5179	NRPS	Williamsia_A	NRPS=1	Williamsia_A=1	2778	1	0	1	0
5180	NRPS	Williamsia_A	NRPS=1	Williamsia_A=1	2659	1	0	1	0
5181	NRPS	Williamsia_A	NRPS=1	Williamsia_A=1	2477	1	0	1	0
5182	NRPS	Williamsia_A	NRPS=1	Williamsia_A=1	2463	1	0	1	0
5183	NRPS	Williamsia_A	NRPS=1	Williamsia_A=1	2288	1	0	1	0
5184	NRPS	Williamsia_A	NRPS=1	Williamsia_A=1	2271	1	0	1	0
5185	NRPS	Williamsia_A	NRPS=1	Williamsia_A=1	2197	1	0	1	0
5187	NRPS	Williamsia_A	NRPS=1	Williamsia_A=1	2117	1	0	1	0
5188	NRPS	Williamsia_A	NRPS=1	Williamsia_A=1	2115	1	0	1	0
5189	NRPS	Williamsia_A	NRPS=1	Williamsia_A=1	2093	1	0	1	0
5190	NRPS	Williamsia_A	NRPS=1	Williamsia_A=1	2064	1	0	1	0
5191	NRPS	Williamsia_A	NRPS=1	Williamsia_A=1	2059	1	0	1	0
5193	NRPS	Williamsia_A	NRPS=1	Williamsia_A=1	2040	1	0	1	0
5195	NRPS	Williamsia_A	NRPS=1	Williamsia_A=1	1863	1	0	1	0
5196	NRPS	Williamsia_A	NRPS=1	Williamsia_A=1	1600	1	0	1	0
5197	NRPS	Aeromonas	NRPS=1	Aeromonas=1	24688	1	0	1	0
5199	NRPS	Aeromonas	NRPS=1	Aeromonas=1	22018	1	0	1	0
5227	NRPS	Pseudopropionibacterium	NRPS=1	Pseudopropionibacterium=1	5370	1	0	1	0
5228	NRPS	Pseudopropionibacterium	NRPS=1	Pseudopropionibacterium=1	5065	1	0	1	0
5229	NRPS	Pseudopropionibacterium	NRPS=1	Pseudopropionibacterium=1	3689	1	0	1	0
5230	NRPS	Pseudopropionibacterium	NRPS=1	Pseudopropionibacterium=1	2953	1	0	1	0
5231	NRPS	Pseudopropionibacterium	NRPS=1	Pseudopropionibacterium=1	2559	1	0	1	0
5232	NRPS	Pseudopropionibacterium	NRPS=1	Pseudopropionibacterium=1	2524	1	0	1	0
5234	NRPS	Pseudopropionibacterium	NRPS=1	Pseudopropionibacterium=1	2161	1	0	1	0
5236	NRPS	Pseudopropionibacterium	NRPS=1	Pseudopropionibacterium=1	2105	1	0	1	0
5238	NRPS	Pseudopropionibacterium	NRPS=1	Pseudopropionibacterium=1	1720	1	0	1	0
5240	NRPS	Pseudopropionibacterium	NRPS=1	Pseudopropionibacterium=1	1150	1	0	1	0
5241	NRPS	Pseudopropionibacterium	NRPS=1	Pseudopropionibacterium=1	1088	1	0	1	0
5255	NRPS	Mycobacterium	NRPS=1	Mycobacterium=1	4378	1	0	1	0
5260	NRPS	Mycobacterium	NRPS=1	Mycobacterium=1	3680	1	0	1	0
5261	NRPS	Mycobacterium	NRPS=1	Mycobacterium=1	3459	1	0	1	0
5265	NRPS	Mycobacterium	NRPS=1	Mycobacterium=1	3092	1	0	1	0
5269	NRPS	Mycobacterium	NRPS=1	Mycobacterium=1	2916	1	0	1	0
5274	NRPS	Mycobacterium	NRPS=1	Mycobacterium=1	2158	1	0	1	0
5276	NRPS	Mycobacterium	NRPS=1	Mycobacterium=1	1882	1	0	1	0
5282	NRPS	Agrobacterium	NRPS=1	Agrobacterium=1	4202	1	0	1	0
5283	NRPS	Agrobacterium	NRPS=1	Agrobacterium=1	3530	1	0	1	0
5288	NRPS	Agrobacterium	NRPS=1	Agrobacterium=1	2454	1	0	1	0
5307	NRPS	Pseudomonas_E	NRPS=1	Pseudomonas_E=1	32362	1	0	1	0
5310	NRPS	Pseudomonas_E	NRPS=1	Pseudomonas_E=1	12702	1	0	1	0
5317	NRPS	Pseudomonas_E	NRPS=1	Pseudomonas_E=1	16441	1	0	1	0
5321	NRPS	Pseudomonas_E	NRPS=1	Pseudomonas_E=1	4063	1	0	1	0
5344	NRPS	Pseudomonas_E	NRPS=1	Pseudomonas_E=1	49928	1	0	1	0
5367	NRPS	Gordonia	NRPS=1	Gordonia=1	20803	1	0	1	0
5368	NRPS	Gordonia	NRPS=1	Gordonia=1	17860	1	0	1	0
5375	NRPS	Gordonia	NRPS=1	Gordonia=1	3840	1	0	1	0
5385	NRPS	Anaerococcus	NRPS=1	Anaerococcus=1	15470	1	0	1	0
5390	NRPS	DSL-40	NRPS=1	DSL-40=1	2481	1	0	1	0
5391	NRPS	DSL-40	NRPS=1	DSL-40=1	2448	1	0	1	0
5392	NRPS	DSL-40	NRPS=1	DSL-40=1	2318	1	0	1	0
5394	NRPS	DSL-40	NRPS=1	DSL-40=1	1687	1	0	1	0
5396	NRPS	DSL-40	NRPS=1	DSL-40=1	1061	1	0	1	0
5402	NRPS	Pseudomonas_E	NRPS=1	Pseudomonas_E=1	5457	1	0	1	0
5403	NRPS	Pseudomonas_E	NRPS=1	Pseudomonas_E=1	4973	1	0	1	0
5406	NRPS	Pseudomonas_E	NRPS=1	Pseudomonas_E=1	2664	1	0	1	0
5408	NRPS	Pseudomonas_E	NRPS=1	Pseudomonas_E=1	2391	1	0	1	0
5411	NRPS	Pseudomonas_E	NRPS=1	Pseudomonas_E=1	2050	1	0	1	0
5412	NRPS	Pseudomonas_E	NRPS=1	Pseudomonas_E=1	2023	1	0	1	0
5414	NRPS	Pseudomonas_E	NRPS=1	Pseudomonas_E=1	1814	1	0	1	0
5416	NRPS	Pseudomonas_E	NRPS=1	Pseudomonas_E=1	1233	1	0	1	0
5425	NRPS	Mycolicibacterium	NRPS=1	Mycolicibacterium=1	47750	1	0	1	0
5436	NRPS	Mycolicibacterium	NRPS=1	Mycolicibacterium=1	26549	1	0	1	0
5438	NRPS	Mycolicibacterium	NRPS=1	Mycolicibacterium=1	12095	1	0	1	0
5447	NRPS	Staphylococcus	NRPS=1	Staphylococcus=1	19421	1	0	1	0
5459	NRPS	Corynebacterium	NRPS=1	Corynebacterium=1	28393	1	0	1	0
5474	NRPS	Rhodococcus	NRPS=1	Rhodococcus=1	24411	1	0	1	0
5477	NRPS	Rhodococcus	NRPS=1	Rhodococcus=1	9327	1	0	1	0
5480	NRPS	Rhodococcus	NRPS=1	Rhodococcus=1	5769	1	0	1	0
5481	NRPS	Rhodococcus	NRPS=1	Rhodococcus=1	5729	1	0	1	0
5482	NRPS	Rhodococcus	NRPS=1	Rhodococcus=1	5374	1	0	1	0
5483	NRPS	Rhodococcus	NRPS=1	Rhodococcus=1	5341	1	0	1	0
5485	NRPS	Rhodococcus	NRPS=1	Rhodococcus=1	4832	1	0	1	0
5488	NRPS	Rhodococcus	NRPS=1	Rhodococcus=1	3360	1	0	1	0
5489	NRPS	Rhodococcus	NRPS=1	Rhodococcus=1	3067	1	0	1	0
5490	NRPS	Rhodococcus	NRPS=1	Rhodococcus=1	2908	1	0	1	0
5491	NRPS	Rhodococcus	NRPS=1	Rhodococcus=1	2578	1	0	1	0
5515	NRPS	Bacillus_A	NRPS=1	Bacillus_A=1	28123	1	0	1	0
5516	NRPS	Bacillus_A	NRPS=1	Bacillus_A=1	17578	1	0	1	0
5520	NRPS	Bacillus_A	NRPS=1	Bacillus_A=1	11180	1	0	1	0
5521	NRPS	Bacillus_A	NRPS=1	Bacillus_A=1	8422	1	0	1	0
5526	NRPS	Bacillus_A	NRPS=1	Bacillus_A=1	1872	1	0	1	0
5552	NRPS	Brevibacillus_B	NRPS=1	Brevibacillus_B=1	51070	1	0	1	0
5563	NRPS	Brevibacillus_B	NRPS=1	Brevibacillus_B=1	47629	1	0	1	0
5564	NRPS	Brevibacillus_B	NRPS=1	Brevibacillus_B=1	112796	1	0	1	0
5568	NRPS	Brevibacillus_B	NRPS=1	Brevibacillus_B=1	30945	1	0	1	0
5649	NRPS	Corynebacterium	NRPS=1	Corynebacterium=1	39447	1	0	1	0
5671	NRPS	Lysinibacillus	NRPS=1	Lysinibacillus=1	50875	1	0	1	0
3420	NRPS-like	Dietzia	NRPS-like=9	Dietzia=9	34434	9	8	1	0
5311	NRPS-like	Pseudomonas_E	NRPS-like=4	Pseudomonas_E=4	16878.5	4	0	4	0
3297	NRPS-like	Brevibacterium	NRPS-like=1	Brevibacterium=1	34359	1	1	0	0
3295	NRPS-like	Brevibacterium	NRPS-like=1	Brevibacterium=1	25145	1	1	0	0
2564	NRPS-like	Brevibacterium	NRPS-like=1	Brevibacterium=1	13023	1	1	0	0
5257	NRPS-like	Mycobacterium	NRPS-like=2	Mycobacterium=2	4551.5	2	0	2	0
5537	NRPS-like	Arsenicicoccus	NRPS-like=2	Arsenicicoccus=2	24676	2	0	2	0
5673	NRPS-like	Lysinibacillus	NRPS-like=2	Lysinibacillus=2	33837	2	1	1	0
3390	NRPS-like	Dietzia	NRPS-like=2	Dietzia=2	39148	2	2	0	0
3160	NRPS-like	Janibacter	NRPS-like=1	Janibacter=1	42571	1	1	0	0
3193	NRPS-like	Kocuria	NRPS-like=1	Kocuria=1	22446	1	1	0	0
3318	NRPS-like	Micrococcus	NRPS-like=1	Micrococcus=1	38959	1	1	0	0
3345	NRPS-like	Micromonospora	NRPS-like=1	Micromonospora=1	7955	1	1	0	0
3114	NRPS-like	Paenibacillus	NRPS-like=1	Paenibacillus=1	43744	1	1	0	0
3116	NRPS-like	Sphingobacterium	NRPS-like=1	Sphingobacterium=1	1736	1	1	0	0
3439	NRPS-like	NA	NRPS-like=1		42718	1	0	1	0
3497	NRPS-like	Pseudomonas	NRPS-like=1	Pseudomonas=1	42976	1	0	1	0
3514	NRPS-like	Streptococcus	NRPS-like=1	Streptococcus=1	26405	1	0	1	0
3605	NRPS-like	Brevundimonas	NRPS-like=1	Brevundimonas=1	21692	1	0	1	0
3636	NRPS-like	Rothia	NRPS-like=1	Rothia=1	1891	1	0	1	0
3669	NRPS-like	Corynebacterium	NRPS-like=1	Corynebacterium=1	1191	1	0	1	0
3708	NRPS-like	Gordonia	NRPS-like=1	Gordonia=1	3453	1	0	1	0
3712	NRPS-like	Gordonia	NRPS-like=1	Gordonia=1	2247	1	0	1	0
3735	NRPS-like	Acinetobacter	NRPS-like=1	Acinetobacter=1	2002	1	0	1	0
3807	NRPS-like	Brevibacterium	NRPS-like=1	Brevibacterium=1	18733	1	0	1	0
3827	NRPS-like	Mycolicibacterium	NRPS-like=1	Mycolicibacterium=1	42405	1	0	1	0
3840	NRPS-like	Mycolicibacterium	NRPS-like=1	Mycolicibacterium=1	17605	1	0	1	0
3842	NRPS-like	Mycolicibacterium	NRPS-like=1	Mycolicibacterium=1	10689	1	0	1	0
3870	NRPS-like	Paenibacillus_B	NRPS-like=1	Paenibacillus_B=1	34704	1	0	1	0
3889	NRPS-like	Paenibacillus	NRPS-like=1	Paenibacillus=1	43717	1	0	1	0
3914	NRPS-like	Paenibacillus	NRPS-like=1	Paenibacillus=1	43711	1	0	1	0
3920	NRPS-like	Caballeronia	NRPS-like=1	Caballeronia=1	42562	1	0	1	0
3926	NRPS-like	Caballeronia	NRPS-like=1	Caballeronia=1	21457	1	0	1	0
3931	NRPS-like	Caballeronia	NRPS-like=1	Caballeronia=1	24888	1	0	1	0
4174	NRPS-like	Janibacter	NRPS-like=1	Janibacter=1	6452	1	0	1	0
4189	NRPS-like	Brevibacterium	NRPS-like=1	Brevibacterium=1	4741	1	0	1	0
4206	NRPS-like	DSL-40	NRPS-like=1	DSL-40=1	3182	1	0	1	0
4208	NRPS-like	Tetrasphaera_A	NRPS-like=1	Tetrasphaera_A=1	6731	1	0	1	0
4223	NRPS-like	NA	NRPS-like=1		22229	1	0	1	0
4298	NRPS-like	Lawsonella	NRPS-like=1	Lawsonella=1	1187	1	0	1	0
4299	NRPS-like	Lawsonella	NRPS-like=1	Lawsonella=1	1151	1	0	1	0
4343	NRPS-like	Pseudomonas_E	NRPS-like=1	Pseudomonas_E=1	31876	1	0	1	0
4371	NRPS-like	Sporosarcina_C	NRPS-like=1	Sporosarcina_C=1	43123	1	0	1	0
4492	NRPS-like	Lautropia	NRPS-like=1	Lautropia=1	8875	1	0	1	0
4505	NRPS-like	Lautropia	NRPS-like=1	Lautropia=1	2169	1	0	1	0
4506	NRPS-like	Lautropia	NRPS-like=1	Lautropia=1	1982	1	0	1	0
4509	NRPS-like	Lautropia	NRPS-like=1	Lautropia=1	1459	1	0	1	0
4513	NRPS-like	Lautropia	NRPS-like=1	Lautropia=1	1286	1	0	1	0
4517	NRPS-like	Mycolicibacterium	NRPS-like=1	Mycolicibacterium=1	46741	1	0	1	0
4521	NRPS-like	Mycolicibacterium	NRPS-like=1	Mycolicibacterium=1	42902	1	0	1	0
4544	NRPS-like	Rhodococcus	NRPS-like=1	Rhodococcus=1	4165	1	0	1	0
4550	NRPS-like	Rhodococcus	NRPS-like=1	Rhodococcus=1	3104	1	0	1	0
4562	NRPS-like	Rhodococcus	NRPS-like=1	Rhodococcus=1	1598	1	0	1	0
4599	NRPS-like	Gordonia	NRPS-like=1	Gordonia=1	28297	1	0	1	0
4608	NRPS-like	Aquabacterium	NRPS-like=1	Aquabacterium=1	1882	1	0	1	0
4626	NRPS-like	Serratia	NRPS-like=1	Serratia=1	4373	1	0	1	0
4627	NRPS-like	Serratia	NRPS-like=1	Serratia=1	3877	1	0	1	0
4632	NRPS-like	Serratia	NRPS-like=1	Serratia=1	42988	1	0	1	0
4663	NRPS-like	Lautropia	NRPS-like=1	Lautropia=1	3485	1	0	1	0
4664	NRPS-like	Lautropia	NRPS-like=1	Lautropia=1	2716	1	0	1	0
4712	NRPS-like	Brevibacterium	NRPS-like=1	Brevibacterium=1	16952	1	0	1	0
4714	NRPS-like	Haematomicrobium	NRPS-like=1	Haematomicrobium=1	2052	1	0	1	0
4744	NRPS-like	Pseudomonas_E	NRPS-like=1	Pseudomonas_E=1	25933	1	0	1	0
4748	NRPS-like	Pseudomonas_E	NRPS-like=1	Pseudomonas_E=1	16645	1	0	1	0
4778	NRPS-like	Mycobacterium	NRPS-like=1	Mycobacterium=1	14947	1	0	1	0
4794	NRPS-like	Mycobacterium	NRPS-like=1	Mycobacterium=1	5814	1	0	1	0
4819	NRPS-like	Methylobacterium	NRPS-like=1	Methylobacterium=1	11272	1	0	1	0
4833	NRPS-like	NA	NRPS-like=1		3441	1	0	1	0
4834	NRPS-like	NA	NRPS-like=1		3347	1	0	1	0
4839	NRPS-like	NA	NRPS-like=1		1506	1	0	1	0
4846	NRPS-like	Mogibacterium	NRPS-like=1	Mogibacterium=1	9705	1	0	1	0
4853	NRPS-like	Sphingomonas	NRPS-like=1	Sphingomonas=1	4097	1	0	1	0
4869	NRPS-like	Luteimonas	NRPS-like=1	Luteimonas=1	5048	1	0	1	0
4945	NRPS-like	Xanthomonas	NRPS-like=1	Xanthomonas=1	43117	1	0	1	0
4959	NRPS-like	Micrococcus	NRPS-like=1	Micrococcus=1	1291	1	0	1	0
5031	NRPS-like	COE1	NRPS-like=1	COE1=1	4090	1	0	1	0
5116	NRPS-like	Pseudomonas_E	NRPS-like=1	Pseudomonas_E=1	9761	1	0	1	0
5124	NRPS-like	Pseudomonas_E	NRPS-like=1	Pseudomonas_E=1	4027	1	0	1	0
5144	NRPS-like	Micrococcus	NRPS-like=1	Micrococcus=1	1984	1	0	1	0
5161	NRPS-like	Williamsia_A	NRPS-like=1	Williamsia_A=1	17078	1	0	1	0
5167	NRPS-like	Williamsia_A	NRPS-like=1	Williamsia_A=1	5698	1	0	1	0
5194	NRPS-like	Williamsia_A	NRPS-like=1	Williamsia_A=1	1947	1	0	1	0
5201	NRPS-like	Aeromonas	NRPS-like=1	Aeromonas=1	3554	1	0	1	0
5212	NRPS-like	Rothia	NRPS-like=1	Rothia=1	4634	1	0	1	0
5214	NRPS-like	Bacteroides	NRPS-like=1	Bacteroides=1	23346	1	0	1	0
5233	NRPS-like	Pseudopropionibacterium	NRPS-like=1	Pseudopropionibacterium=1	2188	1	0	1	0
5237	NRPS-like	Pseudopropionibacterium	NRPS-like=1	Pseudopropionibacterium=1	1971	1	0	1	0
5239	NRPS-like	Pseudopropionibacterium	NRPS-like=1	Pseudopropionibacterium=1	1502	1	0	1	0
5259	NRPS-like	Mycobacterium	NRPS-like=1	Mycobacterium=1	4044	1	0	1	0
5264	NRPS-like	Mycobacterium	NRPS-like=1	Mycobacterium=1	3186	1	0	1	0
5284	NRPS-like	Agrobacterium	NRPS-like=1	Agrobacterium=1	3473	1	0	1	0
5294	NRPS-like	UBA2020	NRPS-like=1	UBA2020=1	2762	1	0	1	0
5324	NRPS-like	Kytococcus	NRPS-like=1	Kytococcus=1	1992	1	0	1	0
5325	NRPS-like	Kytococcus	NRPS-like=1	Kytococcus=1	1107	1	0	1	0
5393	NRPS-like	DSL-40	NRPS-like=1	DSL-40=1	1907	1	0	1	0
5395	NRPS-like	DSL-40	NRPS-like=1	DSL-40=1	1653	1	0	1	0
5409	NRPS-like	Pseudomonas_E	NRPS-like=1	Pseudomonas_E=1	2333	1	0	1	0
5410	NRPS-like	Pseudomonas_E	NRPS-like=1	Pseudomonas_E=1	2266	1	0	1	0
5426	NRPS-like	Mycolicibacterium	NRPS-like=1	Mycolicibacterium=1	42703	1	0	1	0
5431	NRPS-like	Mycolicibacterium	NRPS-like=1	Mycolicibacterium=1	37156	1	0	1	0
5435	NRPS-like	Mycolicibacterium	NRPS-like=1	Mycolicibacterium=1	30419	1	0	1	0
5486	NRPS-like	Rhodococcus	NRPS-like=1	Rhodococcus=1	4512	1	0	1	0
5501	NRPS-like	Kocuria	NRPS-like=1	Kocuria=1	4913	1	0	1	0
5519	NRPS-like	Bacillus_A	NRPS-like=1	Bacillus_A=1	10899	1	0	1	0
5527	NRPS-like	Bacillus_A	NRPS-like=1	Bacillus_A=1	1074	1	0	1	0
5553	NRPS-like	Brevibacillus_B	NRPS-like=1	Brevibacillus_B=1	43675	1	0	1	0
5629	NRPS-like	Corynebacterium	NRPS-like=1	Corynebacterium=1	22436	1	0	1	0
4233	nucleoside	Brachybacterium	nucleoside=1	Brachybacterium=1	20927	1	0	1	0
3492	phenazine	Pseudomonas	phenazine=1	Pseudomonas=1	10666	1	0	1	0
3501	phenazine	Pseudomonas	phenazine=1	Pseudomonas=1	10660	1	0	1	0
3641	phenazine	Corynebacterium	phenazine=1	Corynebacterium=1	12375	1	0	1	0
3924	phosphonate	Caballeronia	phosphonate=1	Caballeronia=1	41698	1	0	1	0
3999	phosphonate	Sporosarcina_B	phosphonate=1	Sporosarcina_B=1	33523	1	0	1	0
4021	phosphonate	Bacteriovorax	phosphonate=1	Bacteriovorax=1	9967	1	0	1	0
5080	phosphonate	NA	phosphonate=1		41788	1	0	1	0
5551	phosphonate	Brevibacillus_B	phosphonate=1	Brevibacillus_B=1	40909	1	0	1	0
5666	phosphonate	Lysinibacillus	phosphonate=1	Lysinibacillus=1	41611	1	0	1	0
5250	PKS-like	Mycobacterium	PKS-like=1	Mycobacterium=1	7005	1	0	1	0
5316	PKS-like	Pseudomonas_E	PKS-like=1	Pseudomonas_E=1	21961	1	0	1	0
3112	proteusin	Paenibacillus	proteusin=1	Paenibacillus=1	20240	1	1	0	0
3875	proteusin	Paenibacillus_B	proteusin=1	Paenibacillus_B=1	20255	1	0	1	0
3892	proteusin	Paenibacillus	proteusin=1	Paenibacillus=1	20243	1	0	1	0
4181	ranthipeptide	Anaerococcus	ranthipeptide=6	Anaerococcus=6	17246	6	0	6	0
3670	ranthipeptide	Anaerococcus	ranthipeptide=4	Anaerococcus=4	18600	4	0	4	0
4296	ranthipeptide	Peptoniphilus_A	ranthipeptide=4	Peptoniphilus_A=4	15201.5	4	0	4	0
4453	ranthipeptide	Peptoniphilus_C	ranthipeptide=3	Peptoniphilus_C=3	19617	3	0	3	0
3537	ranthipeptide	Pseudomonas_E	ranthipeptide=2	Pseudomonas_E=2	18516.5	2	0	2	0
4124	ranthipeptide	NA	ranthipeptide=2		13813.5	2	0	2	0
4472	ranthipeptide	Fenollaria	ranthipeptide=2	Fenollaria=2	7123.5	2	0	2	0
4480	ranthipeptide	Pseudomonas	ranthipeptide=2	Pseudomonas=2	21458	2	0	2	0
3509	ranthipeptide	Lagierella	ranthipeptide=1	Lagierella=1	21687	1	0	1	0
3524	ranthipeptide	Peptoniphilus_A	ranthipeptide=1	Peptoniphilus_A=1	3207	1	0	1	0
3525	ranthipeptide	Ezakiella	ranthipeptide=1	Ezakiella=1	21534	1	0	1	0
3548	ranthipeptide	Eisenbergiella	ranthipeptide=1	Eisenbergiella=1	15229	1	0	1	0
3549	ranthipeptide	Dialister	ranthipeptide=1	Dialister=1	20580	1	0	1	0
3550	ranthipeptide	CAG-83	ranthipeptide=1	CAG-83=1	13202	1	0	1	0
3551	ranthipeptide	Anaerococcus	ranthipeptide=1	Anaerococcus=1	21608	1	0	1	0
3569	ranthipeptide	Pseudomonas_E	ranthipeptide=1	Pseudomonas_E=1	21350	1	0	1	0
3576	ranthipeptide	Anaerococcus	ranthipeptide=1	Anaerococcus=1	2566	1	0	1	0
3619	ranthipeptide	Methyloversatilis	ranthipeptide=1	Methyloversatilis=1	21443	1	0	1	0
3664	ranthipeptide	Gemmiger	ranthipeptide=1	Gemmiger=1	19743	1	0	1	0
3665	ranthipeptide	UBA11524	ranthipeptide=1	UBA11524=1	2651	1	0	1	0
3770	ranthipeptide	Ruminococcus_D	ranthipeptide=1	Ruminococcus_D=1	21636	1	0	1	0
3871	ranthipeptide	Paenibacillus_B	ranthipeptide=1	Paenibacillus_B=1	21380	1	0	1	0
4351	ranthipeptide	Acidaminococcus	ranthipeptide=1	Acidaminococcus=1	7292	1	0	1	0
4359	ranthipeptide	Megasphaera	ranthipeptide=1	Megasphaera=1	4858	1	0	1	0
4450	ranthipeptide	Levyella	ranthipeptide=1	Levyella=1	21689	1	0	1	0
4576	ranthipeptide	Gemmiger	ranthipeptide=1	Gemmiger=1	21179	1	0	1	0
4705	ranthipeptide	Negativicoccus	ranthipeptide=1	Negativicoccus=1	2188	1	0	1	0
4706	ranthipeptide	Finegoldia	ranthipeptide=1	Finegoldia=1	7800	1	0	1	0
4713	ranthipeptide	28L	ranthipeptide=1	28L=1	11768	1	0	1	0
4720	ranthipeptide	KA00274	ranthipeptide=1	KA00274=1	20147	1	0	1	0
4725	ranthipeptide	Veillonella	ranthipeptide=1	Veillonella=1	21720	1	0	1	0
4791	ranthipeptide	Mycobacterium	ranthipeptide=1	Mycobacterium=1	7325	1	0	1	0
4806	ranthipeptide	Pseudonocardia	ranthipeptide=1	Pseudonocardia=1	5331	1	0	1	0
4838	ranthipeptide	NA	ranthipeptide=1		1608	1	0	1	0
4847	ranthipeptide	Mogibacterium	ranthipeptide=1	Mogibacterium=1	8324	1	0	1	0
4919	ranthipeptide	NA	ranthipeptide=1		8440	1	0	1	0
4931	ranthipeptide	Anaerococcus	ranthipeptide=1	Anaerococcus=1	1564	1	0	1	0
4934	ranthipeptide	S5-A14a	ranthipeptide=1	S5-A14a=1	14444	1	0	1	0
4940	ranthipeptide	Blautia_A	ranthipeptide=1	Blautia_A=1	21589	1	0	1	0
4951	ranthipeptide	Ruminococcus_E	ranthipeptide=1	Ruminococcus_E=1	21608	1	0	1	0
4965	ranthipeptide	CAG-217	ranthipeptide=1	CAG-217=1	16844	1	0	1	0
4977	ranthipeptide	28L	ranthipeptide=1	28L=1	9205	1	0	1	0
4991	ranthipeptide	Sphingobium	ranthipeptide=1	Sphingobium=1	12926	1	0	1	0
5028	ranthipeptide	COE1	ranthipeptide=1	COE1=1	5044	1	0	1	0
5032	ranthipeptide	COE1	ranthipeptide=1	COE1=1	3033	1	0	1	0
5218	ranthipeptide	Roseburia	ranthipeptide=1	Roseburia=1	6369	1	0	1	0
5219	ranthipeptide	Ruminococcus_C	ranthipeptide=1	Ruminococcus_C=1	19596	1	0	1	0
5221	ranthipeptide	F0422	ranthipeptide=1	F0422=1	11247	1	0	1	0
5246	ranthipeptide	Faecalicatena	ranthipeptide=1	Faecalicatena=1	13093	1	0	1	0
5358	ranthipeptide	Agathobacter	ranthipeptide=1	Agathobacter=1	8647	1	0	1	0
5387	ranthipeptide	DSL-40	ranthipeptide=1	DSL-40=1	4335	1	0	1	0
5495	ranthipeptide	Finegoldia	ranthipeptide=1	Finegoldia=1	2323	1	0	1	0
5524	ranthipeptide	Bacillus_A	ranthipeptide=1	Bacillus_A=1	4257	1	0	1	0
3517	RaS-RiPP	Streptococcus	RaS-RiPP=1	Streptococcus=1	17908	1	0	1	0
4584	RaS-RiPP	Lactococcus	RaS-RiPP=1	Lactococcus=1	8166	1	0	1	0
3417	redox-cofactor	Dietzia	redox-cofactor=8, ranthipeptide=4	Dietzia=12	21423	12	11	1	0
3582	redox-cofactor	NA	redox-cofactor=5, RRE-containing=1	Pseudomonas=3, Pseudomonas_E=3	17903	6	0	6	0
5401	redox-cofactor	Pseudomonas_E	redox-cofactor=5, RRE-containing=1	Pseudomonas_E=6	18533.5	6	0	6	0
3199	redox-cofactor	Klebsiella	redox-cofactor=4, RRE-containing=1	Klebsiella=3, Pantoea_B=1, Enterobacter=1	22166	5	3	2	0
3882	redox-cofactor	Pantoea	redox-cofactor=5	Pantoea=4, Erwinia=1	17360	5	0	5	0
4159	redox-cofactor	Acinetobacter	redox-cofactor=4	Acinetobacter=3, Psychrobacter=1	9061.5	4	0	4	0
4734	redox-cofactor	Pseudomonas_E	redox-cofactor=4	Pseudomonas_E=4	20747	4	0	4	0
4894	redox-cofactor	Gordonia	redox-cofactor=4	Gordonia=4	18516.5	4	1	3	0
4818	redox-cofactor	Methylobacterium	redox-cofactor=2	Methylobacterium=2	15269	2	0	2	0
3386	redox-cofactor	Dietzia	redox-cofactor=1	Dietzia=1	8900	1	1	0	0
3485	redox-cofactor	Haematobacter	redox-cofactor=1	Haematobacter=1	22092	1	0	1	0
3587	redox-cofactor	Pseudomonas_E	redox-cofactor=1	Pseudomonas_E=1	22151	1	0	1	0
3625	redox-cofactor	Methyloversatilis	redox-cofactor=1	Methyloversatilis=1	22164	1	0	1	0
3632	redox-cofactor	Acinetobacter	redox-cofactor=1	Acinetobacter=1	18846	1	0	1	0
3753	redox-cofactor	Gordonia	redox-cofactor=1	Gordonia=1	15698	1	0	1	0
3825	redox-cofactor	Mycolicibacterium	redox-cofactor=1	Mycolicibacterium=1	22651	1	0	1	0
3900	redox-cofactor	Pseudomonas_B	redox-cofactor=1	Pseudomonas_B=1	22154	1	0	1	0
3928	redox-cofactor	Caballeronia	redox-cofactor=1	Caballeronia=1	22253	1	0	1	0
4115	redox-cofactor	NA	redox-cofactor=1		4311	1	0	1	0
4249	redox-cofactor	Micrococcus	redox-cofactor=1	Micrococcus=1	26771	1	0	1	0
4261	redox-cofactor	Janibacter	redox-cofactor=1	Janibacter=1	12318	1	0	1	0
4434	redox-cofactor	Paracoccus	redox-cofactor=1	Paracoccus=1	22176	1	0	1	0
4444	redox-cofactor	Acidocella	redox-cofactor=1	Acidocella=1	13084	1	0	1	0
4525	redox-cofactor	Mycolicibacterium	redox-cofactor=1	Mycolicibacterium=1	21558	1	0	1	0
4537	redox-cofactor	Rhodococcus	redox-cofactor=1	Rhodococcus=1	7340	1	0	1	0
4651	redox-cofactor	Deinococcus	redox-cofactor=1	Deinococcus=1	22131	1	0	1	0
4944	redox-cofactor	Xanthomonas	redox-cofactor=1	Xanthomonas=1	22155	1	0	1	0
5011	redox-cofactor	Paracoccus	redox-cofactor=1	Paracoccus=1	21355	1	0	1	0
5084	redox-cofactor	NA	redox-cofactor=1		15461	1	0	1	0
5105	redox-cofactor	Hyphomicrobium	redox-cofactor=1	Hyphomicrobium=1	19008	1	0	1	0
5399	redox-cofactor	Marmoricola	redox-cofactor=1	Marmoricola=1	15353	1	0	1	0
5429	redox-cofactor	Mycolicibacterium	redox-cofactor=1	Mycolicibacterium=1	22695	1	0	1	0
5487	redox-cofactor	Rhodococcus	redox-cofactor=1	Rhodococcus=1	4471	1	0	1	0
4618	resorcinol	Prevotella	resorcinol=2	Prevotella=2	2919.5	2	0	2	0
5065	resorcinol	NA	resorcinol=2	Neisseria=1, Haemophilus_D=1	3397	2	0	2	0
5096	resorcinol	Neisseria	resorcinol=2	Neisseria=2	15897	2	0	2	0
3106	resorcinol	Paenibacillus	resorcinol=1	Paenibacillus=1	41122	1	1	0	0
3025	resorcinol	Sphingobacterium	resorcinol=1	Sphingobacterium=1	41887	1	1	0	0
3543	resorcinol	Comamonas	resorcinol=1	Comamonas=1	10560	1	0	1	0
3545	resorcinol	Comamonas_B	resorcinol=1	Comamonas_B=1	6655	1	0	1	0
3821	resorcinol	Conchiformibius	resorcinol=1	Conchiformibius=1	2374	1	0	1	0
4036	resorcinol	Brevundimonas	resorcinol=1	Brevundimonas=1	2928	1	0	1	0
4350	resorcinol	Prevotella	resorcinol=1	Prevotella=1	4512	1	0	1	0
4534	resorcinol	Chryseobacterium	resorcinol=1	Chryseobacterium=1	3424	1	0	1	0
4617	resorcinol	Prevotella	resorcinol=1	Prevotella=1	1945	1	0	1	0
4619	resorcinol	Prevotella	resorcinol=1	Prevotella=1	1275	1	0	1	0
4650	resorcinol	Porphyromonas	resorcinol=1	Porphyromonas=1	21504	1	0	1	0
5062	resorcinol	Neisseria	resorcinol=1	Neisseria=1	11253	1	0	1	0
5076	resorcinol	Flavobacterium	resorcinol=1	Flavobacterium=1	2088	1	0	1	0
5112	resorcinol	Brevundimonas	resorcinol=1	Brevundimonas=1	2435	1	0	1	0
5534	resorcinol	Achromobacter	resorcinol=1	Achromobacter=1	37484	1	0	1	0
5086	RiPP-like	Streptococcus	RiPP-like=8	Streptococcus=8	5191	8	0	8	0
2622	RiPP-like	Gordonia	RiPP-like=6	Gordonia=6	10297.5	6	1	5	0
3103	RiPP-like	Kocuria	RiPP-like=5	Kocuria=5	10801	5	4	1	0
2984	RiPP-like	Brachybacterium	RiPP-like=2	Brachybacterium=2	10261	2	2	0	0
3198	RiPP-like	NA	RiPP-like=4	Klebsiella=2, Raoultella=1, Klebsiella_A=1	8288	4	2	2	0
4749	RiPP-like	Pseudomonas_E	RiPP-like=4	Pseudomonas_E=4	9019.5	4	0	4	0
3534	RiPP-like	Pseudomonas_E	RiPP-like=3	Pseudomonas_E=3	9212	3	0	3	0
3565	RiPP-like	Pseudomonas_E	RiPP-like=3	Pseudomonas_E=3	10545	3	0	3	0
3806	RiPP-like	Brevibacterium	RiPP-like=3	Brevibacterium=3	10522	3	0	3	0
4738	RiPP-like	Pseudomonas_E	RiPP-like=3	Pseudomonas_E=3	10846	3	0	3	0
2704	RiPP-like	Rothia	RiPP-like=2	Rothia=2	10810	2	1	1	0
2728	RiPP-like	Dermacoccus	RiPP-like=2	Dermacoccus=2	9895.5	2	1	1	0
2865	RiPP-like	Pseudoclavibacter	RiPP-like=2	Pseudoclavibacter=2	10330	2	1	1	0
3292	RiPP-like	Brevibacterium	RiPP-like=1	Brevibacterium=1	3733	1	1	0	0
3496	RiPP-like	NA	RiPP-like=2	Pseudomonas=1, Pseudomonas_E=1	10832.5	2	0	2	0
3635	RiPP-like	Rothia	RiPP-like=2	Rothia=2	8391	2	0	2	0
4084	RiPP-like	Stenotrophomonas	RiPP-like=2	Stenotrophomonas=2	8762.5	2	0	2	0
4116	RiPP-like	Cutibacterium	RiPP-like=2	Cutibacterium=1	7099	2	0	2	0
4460	RiPP-like	Pseudomonas	RiPP-like=2	Pseudomonas=2	10843	2	0	2	0
4921	RiPP-like	Stenotrophomonas	RiPP-like=2	Stenotrophomonas=2	10007	2	0	2	0
4923	RiPP-like	Stenotrophomonas	RiPP-like=2	Stenotrophomonas=2	2882.5	2	0	2	0
5200	RiPP-like	Aeromonas	RiPP-like=2	Aeromonas=2	10843	2	0	2	0
5331	RiPP-like	Stenotrophomonas	RiPP-like=2	Stenotrophomonas=2	7606.5	2	0	2	0
5418	RiPP-like	Mycolicibacterium	RiPP-like=2	Mycolicibacterium=2	10798	2	0	2	0
3397	RiPP-like	Corynebacterium	RiPP-like=1	Corynebacterium=1	10285	1	1	0	0
2971	RiPP-like	Dermacoccus	RiPP-like=1	Dermacoccus=1	8485	1	1	0	0
2805	RiPP-like	Kocuria	RiPP-like=1	Kocuria=1	11251	1	1	0	0
2818	RiPP-like	Kocuria	RiPP-like=1	Kocuria=1	11251	1	1	0	0
3261	RiPP-like	Lysinibacillus	RiPP-like=1	Lysinibacillus=1	10900	1	1	0	0
2688	RiPP-like	Morganella	RiPP-like=1	Morganella=1	11212	1	1	0	0
2758	RiPP-like	Oceanobacillus	RiPP-like=1	Oceanobacillus=1	12157	1	1	0	0
2742	RiPP-like	Staphylococcus	RiPP-like=1	Staphylococcus=1	7775	1	1	0	0
3152	RiPP-like	Staphylococcus	RiPP-like=1	Staphylococcus=1	6634	1	1	0	0
3427	RiPP-like	Anaerococcus	RiPP-like=1	Anaerococcus=1	7344	1	0	1	0
3428	RiPP-like	Anaerococcus	RiPP-like=1	Anaerococcus=1	5882	1	0	1	0
3429	RiPP-like	Anaerococcus	RiPP-like=1	Anaerococcus=1	10297	1	0	1	0
3433	RiPP-like	Micrococcus	RiPP-like=1	Micrococcus=1	1531	1	0	1	0
3440	RiPP-like	Aquabacterium	RiPP-like=1	Aquabacterium=1	8130	1	0	1	0
3452	RiPP-like	Moraxella	RiPP-like=1	Moraxella=1	2963	1	0	1	0
3486	RiPP-like	Haematobacter	RiPP-like=1	Haematobacter=1	10801	1	0	1	0
3495	RiPP-like	Pseudomonas	RiPP-like=1	Pseudomonas=1	10855	1	0	1	0
3507	RiPP-like	Xanthomonas_B	RiPP-like=1	Xanthomonas_B=1	10849	1	0	1	0
3508	RiPP-like	Xanthomonas_B	RiPP-like=1	Xanthomonas_B=1	10801	1	0	1	0
3513	RiPP-like	Streptococcus	RiPP-like=1	Streptococcus=1	14109	1	0	1	0
3523	RiPP-like	Peptoniphilus_A	RiPP-like=1	Peptoniphilus_A=1	10609	1	0	1	0
3535	RiPP-like	Pseudomonas_E	RiPP-like=1	Pseudomonas_E=1	10834	1	0	1	0
3553	RiPP-like	Pseudomonas_E	RiPP-like=1	Pseudomonas_E=1	8978	1	0	1	0
3578	RiPP-like	Streptococcus	RiPP-like=1	Streptococcus=1	12154	1	0	1	0
3579	RiPP-like	Streptococcus	RiPP-like=1	Streptococcus=1	9705	1	0	1	0
3580	RiPP-like	Pseudomonas_E	RiPP-like=1	Pseudomonas_E=1	10837	1	0	1	0
3581	RiPP-like	Pseudomonas_E	RiPP-like=1	Pseudomonas_E=1	10843	1	0	1	0
3585	RiPP-like	Pseudomonas_E	RiPP-like=1	Pseudomonas_E=1	10846	1	0	1	0
3592	RiPP-like	Acinetobacter	RiPP-like=1	Acinetobacter=1	7413	1	0	1	0
3598	RiPP-like	Sphingobacterium	RiPP-like=1	Sphingobacterium=1	6131	1	0	1	0
3621	RiPP-like	Methyloversatilis	RiPP-like=1	Methyloversatilis=1	10840	1	0	1	0
3637	RiPP-like	Streptococcus	RiPP-like=1	Streptococcus=1	4635	1	0	1	0
3655	RiPP-like	Moraxella_A	RiPP-like=1	Moraxella_A=1	7277	1	0	1	0
3659	RiPP-like	Staphylococcus	RiPP-like=1	Staphylococcus=1	10285	1	0	1	0
3674	RiPP-like	Neisseria	RiPP-like=1	Neisseria=1	9069	1	0	1	0
3683	RiPP-like	Actinomyces	RiPP-like=1	Actinomyces=1	10795	1	0	1	0
3718	RiPP-like	Corynebacterium	RiPP-like=1	Corynebacterium=1	10291	1	0	1	0
3721	RiPP-like	Corynebacterium	RiPP-like=1	Corynebacterium=1	10816	1	0	1	0
3723	RiPP-like	Streptococcus	RiPP-like=1	Streptococcus=1	10165	1	0	1	0
3737	RiPP-like	Acinetobacter	RiPP-like=1	Acinetobacter=1	1379	1	0	1	0
3741	RiPP-like	Neisseria	RiPP-like=1	Neisseria=1	6531	1	0	1	0
3783	RiPP-like	Prevotella	RiPP-like=1	Prevotella=1	9868	1	0	1	0
3785	RiPP-like	Brevundimonas	RiPP-like=1	Brevundimonas=1	9715	1	0	1	0
3796	RiPP-like	Brevundimonas	RiPP-like=1	Brevundimonas=1	9367	1	0	1	0
3802	RiPP-like	Leuconostoc	RiPP-like=1	Leuconostoc=1	7882	1	0	1	0
3818	RiPP-like	Conchiformibius	RiPP-like=1	Conchiformibius=1	3641	1	0	1	0
3830	RiPP-like	Mycolicibacterium	RiPP-like=1	Mycolicibacterium=1	10798	1	0	1	0
3851	RiPP-like	Moraxella	RiPP-like=1	Moraxella=1	10909	1	0	1	0
3880	RiPP-like	Cutibacterium	RiPP-like=1	Cutibacterium=1	10285	1	0	1	0
3925	RiPP-like	Caballeronia	RiPP-like=1	Caballeronia=1	10804	1	0	1	0
3963	RiPP-like	Streptococcus	RiPP-like=1	Streptococcus=1	12154	1	0	1	0
3986	RiPP-like	Staphylococcus	RiPP-like=1	Staphylococcus=1	11536	1	0	1	0
4007	RiPP-like	Lysobacter	RiPP-like=1	Lysobacter=1	4392	1	0	1	0
4058	RiPP-like	Corynebacterium	RiPP-like=1	Corynebacterium=1	10330	1	0	1	0
4061	RiPP-like	Corynebacterium	RiPP-like=1	Corynebacterium=1	5483	1	0	1	0
4103	RiPP-like	Corynebacterium	RiPP-like=1	Corynebacterium=1	10243	1	0	1	0
4114	RiPP-like	NA	RiPP-like=1		6003	1	0	1	0
4120	RiPP-like	Cutibacterium	RiPP-like=1	Cutibacterium=1	10333	1	0	1	0
4160	RiPP-like	Acinetobacter	RiPP-like=1	Acinetobacter=1	10864	1	0	1	0
4294	RiPP-like	Anaerococcus	RiPP-like=1	Anaerococcus=1	8249	1	0	1	0
4301	RiPP-like	Pararheinheimera	RiPP-like=1	Pararheinheimera=1	10849	1	0	1	0
4308	RiPP-like	Citrobacter_B	RiPP-like=1	Citrobacter_B=1	9437	1	0	1	0
4310	RiPP-like	Citrobacter_B	RiPP-like=1	Citrobacter_B=1	7378	1	0	1	0
4385	RiPP-like	Staphylococcus	RiPP-like=1	Staphylococcus=1	10282	1	0	1	0
4400	RiPP-like	Pseudomonas_E	RiPP-like=1	Pseudomonas_E=1	10768	1	0	1	0
4440	RiPP-like	Paracoccus	RiPP-like=1	Paracoccus=1	4926	1	0	1	0
4449	RiPP-like	Chryseobacterium_B	RiPP-like=1	Chryseobacterium_B=1	10563	1	0	1	0
4451	RiPP-like	Levyella	RiPP-like=1	Levyella=1	10291	1	0	1	0
4459	RiPP-like	Corynebacterium	RiPP-like=1	Corynebacterium=1	3250	1	0	1	0
4476	RiPP-like	Pseudomonas	RiPP-like=1	Pseudomonas=1	10834	1	0	1	0
4493	RiPP-like	Lautropia	RiPP-like=1	Lautropia=1	8332	1	0	1	0
4514	RiPP-like	Mycolicibacterium	RiPP-like=1	Mycolicibacterium=1	11095	1	0	1	0
4532	RiPP-like	Chryseobacterium	RiPP-like=1	Chryseobacterium=1	4653	1	0	1	0
4553	RiPP-like	Rhodococcus	RiPP-like=1	Rhodococcus=1	2848	1	0	1	0
4567	RiPP-like	Pararheinheimera	RiPP-like=1	Pararheinheimera=1	5283	1	0	1	0
4568	RiPP-like	Pararheinheimera	RiPP-like=1	Pararheinheimera=1	8246	1	0	1	0
4581	RiPP-like	Lactococcus	RiPP-like=1	Lactococcus=1	9388	1	0	1	0
4585	RiPP-like	Lactococcus	RiPP-like=1	Lactococcus=1	6287	1	0	1	0
4586	RiPP-like	Lactococcus	RiPP-like=1	Lactococcus=1	4951	1	0	1	0
4590	RiPP-like	Gordonia	RiPP-like=1	Gordonia=1	10870	1	0	1	0
4607	RiPP-like	Aquabacterium	RiPP-like=1	Aquabacterium=1	3358	1	0	1	0
4611	RiPP-like	Pseudomonas_O	RiPP-like=1	Pseudomonas_O=1	4347	1	0	1	0
4639	RiPP-like	Serratia	RiPP-like=1	Serratia=1	12547	1	0	1	0
4646	RiPP-like	Rhodoferax	RiPP-like=1	Rhodoferax=1	10927	1	0	1	0
4665	RiPP-like	Lautropia	RiPP-like=1	Lautropia=1	2637	1	0	1	0
4727	RiPP-like	Pseudomonas_E	RiPP-like=1	Pseudomonas_E=1	10885	1	0	1	0
4773	RiPP-like	Facklamia_A	RiPP-like=1	Facklamia_A=1	4391	1	0	1	0
4774	RiPP-like	Mycobacterium	RiPP-like=1	Mycobacterium=1	10807	1	0	1	0
4809	RiPP-like	Pseudonocardia	RiPP-like=1	Pseudonocardia=1	3945	1	0	1	0
4829	RiPP-like	Haemophilus_D	RiPP-like=1	Haemophilus_D=1	10921	1	0	1	0
4837	RiPP-like	NA	RiPP-like=1		1653	1	0	1	0
4841	RiPP-like	NA	RiPP-like=1		1112	1	0	1	0
4861	RiPP-like	Leuconostoc	RiPP-like=1	Leuconostoc=1	5150	1	0	1	0
4862	RiPP-like	Leuconostoc	RiPP-like=1	Leuconostoc=1	1533	1	0	1	0
4878	RiPP-like	Stenotrophomonas	RiPP-like=1	Stenotrophomonas=1	3188	1	0	1	0
4879	RiPP-like	Streptococcus	RiPP-like=1	Streptococcus=1	10216	1	0	1	0
4880	RiPP-like	Streptococcus	RiPP-like=1	Streptococcus=1	8215	1	0	1	0
4881	RiPP-like	Streptococcus	RiPP-like=1	Streptococcus=1	7532	1	0	1	0
4883	RiPP-like	Streptococcus	RiPP-like=1	Streptococcus=1	5818	1	0	1	0
4884	RiPP-like	Streptococcus	RiPP-like=1	Streptococcus=1	3670	1	0	1	0
4885	RiPP-like	Streptococcus	RiPP-like=1	Streptococcus=1	3397	1	0	1	0
4917	RiPP-like	NA	RiPP-like=1		10231	1	0	1	0
4928	RiPP-like	Anaerococcus	RiPP-like=1	Anaerococcus=1	3745	1	0	1	0
4937	RiPP-like	Faecalibacterium	RiPP-like=1	Faecalibacterium=1	6168	1	0	1	0
4968	RiPP-like	Bacteroides_B	RiPP-like=1	Bacteroides_B=1	8691	1	0	1	0
5000	RiPP-like	Corynebacterium	RiPP-like=1	Corynebacterium=1	10097	1	0	1	0
5019	RiPP-like	Acinetobacter	RiPP-like=1	Acinetobacter=1	7670	1	0	1	0
5037	RiPP-like	Streptococcus	RiPP-like=1	Streptococcus=1	7675	1	0	1	0
5042	RiPP-like	Lactobacillus	RiPP-like=1	Lactobacillus=1	10936	1	0	1	0
5043	RiPP-like	Lactobacillus	RiPP-like=1	Lactobacillus=1	6497	1	0	1	0
5044	RiPP-like	Lactobacillus	RiPP-like=1	Lactobacillus=1	8523	1	0	1	0
5053	RiPP-like	Streptococcus	RiPP-like=1	Streptococcus=1	5199	1	0	1	0
5064	RiPP-like	Neisseria	RiPP-like=1	Neisseria=1	4366	1	0	1	0
5087	RiPP-like	Streptococcus	RiPP-like=1	Streptococcus=1	5827	1	0	1	0
5106	RiPP-like	Hyphomicrobium	RiPP-like=1	Hyphomicrobium=1	8436	1	0	1	0
5152	RiPP-like	Chryseobacterium_D	RiPP-like=1	Chryseobacterium_D=1	9366	1	0	1	0
5153	RiPP-like	Kurthia	RiPP-like=1	Kurthia=1	10879	1	0	1	0
5157	RiPP-like	Staphylococcus	RiPP-like=1	Staphylococcus=1	12151	1	0	1	0
5205	RiPP-like	Shewanella	RiPP-like=1	Shewanella=1	3359	1	0	1	0
5207	RiPP-like	Shewanella	RiPP-like=1	Shewanella=1	2278	1	0	1	0
5277	RiPP-like	Mycobacterium	RiPP-like=1	Mycobacterium=1	1815	1	0	1	0
5306	RiPP-like	Pseudomonas_E	RiPP-like=1	Pseudomonas_E=1	10834	1	0	1	0
5332	RiPP-like	Shewanella	RiPP-like=1	Shewanella=1	6709	1	0	1	0
5351	RiPP-like	Pseudoxanthomonas_B	RiPP-like=1	Pseudoxanthomonas_B=1	8089	1	0	1	0
5378	RiPP-like	Streptococcus	RiPP-like=1	Streptococcus=1	10231	1	0	1	0
5379	RiPP-like	Streptococcus	RiPP-like=1	Streptococcus=1	3965	1	0	1	0
5380	RiPP-like	Streptococcus	RiPP-like=1	Streptococcus=1	1952	1	0	1	0
5417	RiPP-like	Pseudomonas_E	RiPP-like=1	Pseudomonas_E=1	1134	1	0	1	0
5443	RiPP-like	Aerococcus	RiPP-like=1	Aerococcus=1	3453	1	0	1	0
5448	RiPP-like	Staphylococcus	RiPP-like=1	Staphylococcus=1	8282	1	0	1	0
5496	RiPP-like	Finegoldia	RiPP-like=1	Finegoldia=1	1791	1	0	1	0
5522	RiPP-like	Bacillus_A	RiPP-like=1	Bacillus_A=1	9023	1	0	1	0
5523	RiPP-like	Bacillus_A	RiPP-like=1	Bacillus_A=1	5746	1	0	1	0
5546	RiPP-like	Bacillus_C	RiPP-like=1	Bacillus_C=1	5719	1	0	1	0
5566	RiPP-like	Brevibacillus_B	RiPP-like=1	Brevibacillus_B=1	10843	1	0	1	0
5576	RiPP-like	Brachybacterium	RiPP-like=1	Brachybacterium=1	7168	1	0	1	0
5589	RiPP-like	Corynebacterium	RiPP-like=1	Corynebacterium=1	10294	1	0	1	0
5650	RiPP-like	Corynebacterium	RiPP-like=1	Corynebacterium=1	10906	1	0	1	0
5672	RiPP-like	Lysinibacillus	RiPP-like=1	Lysinibacillus=1	18558	1	0	1	0
3069	RRE-containing	Micrococcus	RRE-containing=21	Micrococcus=21	20333	21	20	1	0
2782	RRE-containing	Micrococcus	RRE-containing=9	Micrococcus=9	12076	9	7	2	0
5215	RRE-containing	Bacteroides	RRE-containing=4	Bacteroides=4	16108.5	4	0	4	0
3881	RRE-containing	Cutibacterium	RRE-containing=2	Cutibacterium=2	20270	2	1	1	0
4673	RRE-containing	Rothia	RRE-containing=2	Rothia=2	15342.5	2	0	2	0
4716	RRE-containing	Prevotella	RRE-containing=2	Prevotella=2	8301	2	0	2	0
2812	RRE-containing	Kocuria	RRE-containing=1	Kocuria=1	20261	1	1	0	0
2722	RRE-containing	Microbacterium	RRE-containing=1	Microbacterium=1	21260	1	1	0	0
2883	RRE-containing	Microbacterium	RRE-containing=1	Microbacterium=1	12956	1	1	0	0
3321	RRE-containing	Micrococcus	RRE-containing=1	Micrococcus=1	21125	1	1	0	0
2939	RRE-containing	Micrococcus	RRE-containing=11	Micrococcus=11	20333	11	11	0	0
2943	RRE-containing	Micrococcus	RRE-containing=17	Micrococcus=17	20333	17	17	0	0
3366	RRE-containing	Micromonospora	RRE-containing=1	Micromonospora=1	18017	1	1	0	0
3258	RRE-containing	Niallia	RRE-containing=1	Niallia=1	21137	1	1	0	0
3111	RRE-containing	Paenibacillus	RRE-containing=1	Paenibacillus=1	20291	1	1	0	0
3119	RRE-containing	Sphingobacterium	RRE-containing=1	Sphingobacterium=1	23084	1	1	0	0
3023	RRE-containing	Sphingobacterium	RRE-containing=1	Sphingobacterium=1	20270	1	1	0	0
3518	RRE-containing	Streptococcus	RRE-containing=1	Streptococcus=1	19922	1	0	1	0
3529	RRE-containing	Ezakiella	RRE-containing=1	Ezakiella=1	11097	1	0	1	0
3575	RRE-containing	Anaerococcus	RRE-containing=1	Anaerococcus=1	5998	1	0	1	0
3606	RRE-containing	Brevundimonas	RRE-containing=1	Brevundimonas=1	20642	1	0	1	0
3663	RRE-containing	RC9	RRE-containing=1	RC9=1	20267	1	0	1	0
3673	RRE-containing	Porphyromonas	RRE-containing=1	Porphyromonas=1	1746	1	0	1	0
3692	RRE-containing	Dietzia	RRE-containing=1	Dietzia=1	4896	1	0	1	0
3715	RRE-containing	Gordonia	RRE-containing=1	Gordonia=1	1801	1	0	1	0
3782	RRE-containing	Prevotella	RRE-containing=1	Prevotella=1	20267	1	0	1	0
3845	RRE-containing	NA	RRE-containing=1		1611	1	0	1	0
3922	RRE-containing	Caballeronia	RRE-containing=1	Caballeronia=1	20282	1	0	1	0
4022	RRE-containing	Bacteriovorax	RRE-containing=1	Bacteriovorax=1	7073	1	0	1	0
4077	RRE-containing	Microbacterium	RRE-containing=1	Microbacterium=1	20267	1	0	1	0
4169	RRE-containing	Antricoccus	RRE-containing=1	Antricoccus=1	3460	1	0	1	0
4295	RRE-containing	Anaerococcus	RRE-containing=1	Anaerococcus=1	2919	1	0	1	0
4356	RRE-containing	Bacteroides_B	RRE-containing=1	Bacteroides_B=1	14644	1	0	1	0
4427	RRE-containing	Nesterenkonia	RRE-containing=1	Nesterenkonia=1	15213	1	0	1	0
4439	RRE-containing	Paracoccus	RRE-containing=1	Paracoccus=1	5521	1	0	1	0
4452	RRE-containing	Peptoniphilus_B	RRE-containing=1	Peptoniphilus_B=1	11504	1	0	1	0
4569	RRE-containing	Sphingobacterium	RRE-containing=1	Sphingobacterium=1	9956	1	0	1	0
4606	RRE-containing	Prevotella	RRE-containing=1	Prevotella=1	1208	1	0	1	0
4614	RRE-containing	Pseudomonas_O	RRE-containing=1	Pseudomonas_O=1	1781	1	0	1	0
4616	RRE-containing	Prevotella	RRE-containing=1	Prevotella=1	4949	1	0	1	0
4629	RRE-containing	Serratia	RRE-containing=1	Serratia=1	20279	1	0	1	0
4657	RRE-containing	Deinococcus	RRE-containing=1	Deinococcus=1	3664	1	0	1	0
4674	RRE-containing	Brachybacterium	RRE-containing=1	Brachybacterium=1	4114	1	0	1	0
4683	RRE-containing	Prevotella	RRE-containing=1	Prevotella=1	20396	1	0	1	0
4707	RRE-containing	Finegoldia	RRE-containing=1	Finegoldia=1	6226	1	0	1	0
4721	RRE-containing	Prevotella	RRE-containing=1	Prevotella=1	18456	1	0	1	0
4848	RRE-containing	Mogibacterium	RRE-containing=1	Mogibacterium=1	5161	1	0	1	0
4857	RRE-containing	Fusicatenibacter	RRE-containing=1	Fusicatenibacter=1	20221	1	0	1	0
4858	RRE-containing	Fusicatenibacter	RRE-containing=1	Fusicatenibacter=1	8714	1	0	1	0
4859	RRE-containing	Porphyromonas	RRE-containing=1	Porphyromonas=1	18940	1	0	1	0
4866	RRE-containing	Micrococcus	RRE-containing=1	Micrococcus=1	7220	1	0	1	0
4889	RRE-containing	F0332	RRE-containing=1	F0332=1	3240	1	0	1	0
4890	RRE-containing	F0332	RRE-containing=1	F0332=1	1145	1	0	1	0
4911	RRE-containing	Porphyromonas	RRE-containing=1	Porphyromonas=1	8812	1	0	1	0
4933	RRE-containing	Porphyromonas	RRE-containing=1	Porphyromonas=1	17996	1	0	1	0
4952	RRE-containing	Ruminococcus_E	RRE-containing=1	Ruminococcus_E=1	20264	1	0	1	0
4963	RRE-containing	CAG-217	RRE-containing=1	CAG-217=1	20264	1	0	1	0
4964	RRE-containing	CAG-217	RRE-containing=1	CAG-217=1	20267	1	0	1	0
4966	RRE-containing	Bacteroides_B	RRE-containing=1	Bacteroides_B=1	20788	1	0	1	0
5035	RRE-containing	COE1	RRE-containing=1	COE1=1	1954	1	0	1	0
5054	RRE-containing	Prevotella	RRE-containing=1	Prevotella=1	6011	1	0	1	0
5090	RRE-containing	Exiguobacterium_A	RRE-containing=1	Exiguobacterium_A=1	2218	1	0	1	0
5113	RRE-containing	Pseudomonas_E	RRE-containing=1	Pseudomonas_E=1	14798	1	0	1	0
5140	RRE-containing	Deinococcus	RRE-containing=1	Deinococcus=1	9914	1	0	1	0
5165	RRE-containing	Williamsia_A	RRE-containing=1	Williamsia_A=1	6699	1	0	1	0
5245	RRE-containing	Faecalicatena	RRE-containing=1	Faecalicatena=1	14531	1	0	1	0
5247	RRE-containing	Faecalicatena	RRE-containing=1	Faecalicatena=1	10342	1	0	1	0
5266	RRE-containing	Mycobacterium	RRE-containing=1	Mycobacterium=1	3072	1	0	1	0
5494	RRE-containing	Porphyromonas	RRE-containing=1	Porphyromonas=1	16833	1	0	1	0
5562	RRE-containing	Brevibacillus_B	RRE-containing=1	Brevibacillus_B=1	21419	1	0	1	0
5567	RRE-containing	Brevibacillus_B	RRE-containing=1	Brevibacillus_B=1	21185	1	0	1	0
5592	RRE-containing	Corynebacterium	RRE-containing=1	Corynebacterium=1	12539	1	0	1	0
3081	sactipeptide	Peribacillus	sactipeptide=1	Peribacillus=1	20626	1	1	0	0
2734	sactipeptide	Staphylococcus	sactipeptide=1	Staphylococcus=1	21335	1	1	0	0
4929	sactipeptide	Anaerococcus	sactipeptide=1	Anaerococcus=1	3082	1	0	1	0
4930	sactipeptide	Anaerococcus	sactipeptide=1	Anaerococcus=1	2256	1	0	1	0
3155	siderophore	Staphylococcus	siderophore=13	Staphylococcus=13	14993	13	8	5	0
2678	siderophore	Dietzia	siderophore=12	Dietzia=12	9450	12	11	1	0
3035	siderophore	Staphylococcus	siderophore=9	Staphylococcus=9	14984	9	3	6	0
2686	siderophore	Kocuria	siderophore=8	Kocuria=8	11827	8	6	2	0
5661	siderophore	Kocuria	siderophore=5	Kocuria=5	11917	5	4	1	0
3317	siderophore	Brachybacterium	siderophore=1	Brachybacterium=1	10780	1	1	0	0
3909	siderophore	Pantoea	siderophore=3	Pantoea=2, Enterobacter=1	14414	3	1	2	0
2705	siderophore	Rothia	siderophore=2	Rothia=2	12352	2	1	1	0
2729	siderophore	Corynebacterium	siderophore=2	Corynebacterium=2	12469	2	1	1	0
3192	siderophore	Kocuria	siderophore=2	Kocuria=2	8842.5	2	1	1	0
3448	siderophore	Staphylococcus	siderophore=2	Staphylococcus=2	10645	2	0	2	0
3473	siderophore	Corynebacterium	siderophore=2	Corynebacterium=2	9968.5	2	0	2	0
3657	siderophore	NA	siderophore=2	Moraxella_A=1, Leuconostoc=1	3511	2	0	2	0
4401	siderophore	Pseudomonas_E	siderophore=2	Pseudomonas_E=2	11926	2	0	2	0
5208	siderophore	Shewanella	siderophore=2	Shewanella=2	2768.5	2	0	2	0
5624	siderophore	Corynebacterium	siderophore=2	Corynebacterium=2	13393	2	1	1	0
2870	siderophore	Brevibacterium	siderophore=4	Brevibacterium=4	7134.5	4	4	0	0
2966	siderophore	Dermacoccus	siderophore=1	Dermacoccus=1	12346	1	1	0	0
2675	siderophore	Micrococcus	siderophore=1	Micrococcus=1	6125	1	1	0	0
2936	siderophore	Micrococcus	siderophore=11	Micrococcus=11	11836	11	11	0	0
3057	siderophore	Micrococcus	siderophore=45	Micrococcus=45	11836	45	45	0	0
3347	siderophore	Micromonospora	siderophore=1	Micromonospora=1	13212	1	1	0	0
2581	siderophore	Paenibacillus_A	siderophore=1	Paenibacillus_A=1	17353	1	1	0	0
3082	siderophore	Peribacillus	siderophore=1	Peribacillus=1	15513	1	1	0	0
3450	siderophore	Staphylococcus	siderophore=1	Staphylococcus=1	14071	1	0	1	0
3588	siderophore	Acinetobacter	siderophore=1	Acinetobacter=1	18428	1	0	1	0
3634	siderophore	Acinetobacter	siderophore=1	Acinetobacter=1	5326	1	0	1	0
3656	siderophore	Moraxella_A	siderophore=1	Moraxella_A=1	10435	1	0	1	0
3719	siderophore	Corynebacterium	siderophore=1	Corynebacterium=1	13336	1	0	1	0
3725	siderophore	Pantoea_B	siderophore=1	Pantoea_B=1	2329	1	0	1	0
3729	siderophore	Pantoea_B	siderophore=1	Pantoea_B=1	1760	1	0	1	0
3738	siderophore	Acinetobacter	siderophore=1	Acinetobacter=1	1332	1	0	1	0
3803	siderophore	Leuconostoc	siderophore=1	Leuconostoc=1	3873	1	0	1	0
3811	siderophore	Corynebacterium	siderophore=1	Corynebacterium=1	12469	1	0	1	0
3852	siderophore	Moraxella	siderophore=1	Moraxella=1	14883	1	0	1	0
3867	siderophore	Paenibacillus_B	siderophore=1	Paenibacillus_B=1	14040	1	0	1	0
3895	siderophore	Pseudomonas_B	siderophore=1	Pseudomonas_B=1	11821	1	0	1	0
3903	siderophore	Corynebacterium	siderophore=1	Corynebacterium=1	11179	1	0	1	0
3915	siderophore	Paenibacillus	siderophore=1	Paenibacillus=1	17670	1	0	1	0
4010	siderophore	Methylobacterium	siderophore=1	Methylobacterium=1	13538	1	0	1	0
4023	siderophore	Bacteriovorax	siderophore=1	Bacteriovorax=1	3512	1	0	1	0
4024	siderophore	Bacteriovorax	siderophore=1	Bacteriovorax=1	3065	1	0	1	0
4109	siderophore	Corynebacterium	siderophore=1	Corynebacterium=1	12466	1	0	1	0
4146	siderophore	Nesterenkonia	siderophore=1	Nesterenkonia=1	7598	1	0	1	0
4156	siderophore	Acinetobacter	siderophore=1	Acinetobacter=1	18444	1	0	1	0
4158	siderophore	Acinetobacter	siderophore=1	Acinetobacter=1	16428	1	0	1	0
4173	siderophore	Janibacter	siderophore=1	Janibacter=1	7592	1	0	1	0
4194	siderophore	Brevibacterium	siderophore=1	Brevibacterium=1	6434	1	0	1	0
4237	siderophore	Brachybacterium	siderophore=1	Brachybacterium=1	6399	1	0	1	0
4257	siderophore	Micrococcus	siderophore=1	Micrococcus=1	6806	1	0	1	0
4262	siderophore	Janibacter	siderophore=1	Janibacter=1	4076	1	0	1	0
4300	siderophore	Lawsonella	siderophore=1	Lawsonella=1	1035	1	0	1	0
4345	siderophore	Pseudomonas_E	siderophore=1	Pseudomonas_E=1	10961	1	0	1	0
4363	siderophore	Staphylococcus	siderophore=1	Staphylococcus=1	5368	1	0	1	0
4389	siderophore	Pseudomonas_E	siderophore=1	Pseudomonas_E=1	8419	1	0	1	0
4418	siderophore	Nesterenkonia	siderophore=1	Nesterenkonia=1	9094	1	0	1	0
4442	siderophore	Paracoccus	siderophore=1	Paracoccus=1	2614	1	0	1	0
4527	siderophore	Chryseobacterium	siderophore=1	Chryseobacterium=1	12114	1	0	1	0
4621	siderophore	Serratia	siderophore=1	Serratia=1	7837	1	0	1	0
4623	siderophore	Serratia	siderophore=1	Serratia=1	6308	1	0	1	0
4686	siderophore	Oligella	siderophore=1	Oligella=1	13199	1	0	1	0
4692	siderophore	Corynebacterium	siderophore=1	Corynebacterium=1	8223	1	0	1	0
4701	siderophore	Staphylococcus	siderophore=1	Staphylococcus=1	3689	1	0	1	0
4704	siderophore	Staphylococcus	siderophore=1	Staphylococcus=1	3074	1	0	1	0
4762	siderophore	Bacillus	siderophore=1	Bacillus=1	15467	1	0	1	0
4825	siderophore	Staphylococcus	siderophore=1	Staphylococcus=1	16447	1	0	1	0
4827	siderophore	Staphylococcus	siderophore=1	Staphylococcus=1	15003	1	0	1	0
5001	siderophore	Corynebacterium	siderophore=1	Corynebacterium=1	12364	1	0	1	0
5060	siderophore	Rothia	siderophore=1	Rothia=1	10402	1	0	1	0
5093	siderophore	Kytococcus	siderophore=1	Kytococcus=1	7294	1	0	1	0
5102	siderophore	Corynebacterium	siderophore=1	Corynebacterium=1	6814	1	0	1	0
5281	siderophore	Agrobacterium	siderophore=1	Agrobacterium=1	4601	1	0	1	0
5286	siderophore	Agrobacterium	siderophore=1	Agrobacterium=1	2675	1	0	1	0
5328	siderophore	Corynebacterium	siderophore=1	Corynebacterium=1	13399	1	0	1	0
5397	siderophore	Marmoricola	siderophore=1	Marmoricola=1	11869	1	0	1	0
5493	siderophore	Acinetobacter	siderophore=1	Acinetobacter=1	3695	1	0	1	0
5511	siderophore	Pantoea	siderophore=1	Pantoea=1	2876	1	0	1	0
5545	siderophore	Bacillus_C	siderophore=1	Bacillus_C=1	15982	1	0	1	0
5561	siderophore	Brevibacillus_B	siderophore=1	Brevibacillus_B=1	13709	1	0	1	0
5571	siderophore	Brachybacterium	siderophore=1	Brachybacterium=1	12511	1	0	1	0
5668	siderophore	Lysinibacillus	siderophore=1	Lysinibacillus=1	13547	1	0	1	0
3326	T1PKS	Corynebacterium	T1PKS=20	Corynebacterium=20	44720.5	20	18	2	0
5626	T1PKS	Corynebacterium	T1PKS=15, RiPP-like=1	Corynebacterium=16	29681	16	1	15	0
4092	T1PKS	Corynebacterium	T1PKS=14	Corynebacterium=14	41804	14	0	14	0
3419	T1PKS	Dietzia	T1PKS=13	Dietzia=13	33701	13	11	2	0
3436	T1PKS	Corynebacterium	T1PKS=10	Corynebacterium=10	44723.5	10	5	5	0
4949	T1PKS	Corynebacterium	T1PKS=8	Corynebacterium=8	44636	8	0	8	0
3087	T1PKS	Corynebacterium	T1PKS=4	Corynebacterium=4	44965	4	2	2	0
3308	T1PKS	Corynebacterium	T1PKS=4	Corynebacterium=4	18835	4	2	2	0
4263	T1PKS	Lawsonella	T1PKS=3	Lawsonella=3	22142	3	0	3	0
4523	T1PKS	Mycolicibacterium	T1PKS=3	Mycolicibacterium=3	45397	3	0	3	0
5362	T1PKS	Gordonia	T1PKS=3	Gordonia=3	44140	3	0	3	0
5439	T1PKS	Mycobacterium	T1PKS=3	Mycobacterium=2, Mycolicibacterium=1	7464	3	0	3	0
4152	T1PKS	Corynebacterium	T1PKS=2	Corynebacterium=2	45004	2	0	2	0
4184	T1PKS	Corynebacterium	T1PKS=2	Corynebacterium=2	42972	2	0	2	0
4572	T1PKS	Corynebacterium	T1PKS=2	Corynebacterium=2	19872	2	0	2	0
3362	T1PKS	Micromonospora	T1PKS=1	Micromonospora=1	45681	1	1	0	0
3361	T1PKS	Micromonospora	T1PKS=1	Micromonospora=1	23812	1	1	0	0
3331	T1PKS	Micromonospora	T1PKS=1	Micromonospora=1	16692	1	1	0	0
3332	T1PKS	Micromonospora	T1PKS=1	Micromonospora=1	16595	1	1	0	0
3334	T1PKS	Micromonospora	T1PKS=1	Micromonospora=1	14064	1	1	0	0
3335	T1PKS	Micromonospora	T1PKS=1	Micromonospora=1	12909	1	1	0	0
3337	T1PKS	Micromonospora	T1PKS=1	Micromonospora=1	12615	1	1	0	0
3343	T1PKS	Micromonospora	T1PKS=1	Micromonospora=1	8259	1	1	0	0
3346	T1PKS	Micromonospora	T1PKS=1	Micromonospora=1	7892	1	1	0	0
3348	T1PKS	Micromonospora	T1PKS=1	Micromonospora=1	6454	1	1	0	0
3356	T1PKS	Micromonospora	T1PKS=1	Micromonospora=1	3743	1	1	0	0
3358	T1PKS	Micromonospora	T1PKS=3	Micromonospora=3	4401	3	3	0	0
3468	T1PKS	Granulicoccus	T1PKS=1	Granulicoccus=1	29346	1	0	1	0
3642	T1PKS	Corynebacterium	T1PKS=1	Corynebacterium=1	11175	1	0	1	0
3651	T1PKS	Corynebacterium	T1PKS=1	Corynebacterium=1	15575	1	0	1	0
3697	T1PKS	Gordonia	T1PKS=1	Gordonia=1	17412	1	0	1	0
3703	T1PKS	Gordonia	T1PKS=1	Gordonia=1	5982	1	0	1	0
3710	T1PKS	Gordonia	T1PKS=1	Gordonia=1	2703	1	0	1	0
3826	T1PKS	Mycolicibacterium	T1PKS=1	Mycolicibacterium=1	50899	1	0	1	0
3828	T1PKS	Mycolicibacterium	T1PKS=1	Mycolicibacterium=1	30555	1	0	1	0
3829	T1PKS	Mycolicibacterium	T1PKS=1	Mycolicibacterium=1	67395	1	0	1	0
3832	T1PKS	Mycolicibacterium	T1PKS=1	Mycolicibacterium=1	42949	1	0	1	0
3874	T1PKS	Paenibacillus_B	T1PKS=1	Paenibacillus_B=1	45604	1	0	1	0
3947	T1PKS	Roseomonas	T1PKS=1	Roseomonas=1	31285	1	0	1	0
4040	T1PKS	Corynebacterium	T1PKS=1	Corynebacterium=1	4413	1	0	1	0
4106	T1PKS	Corynebacterium	T1PKS=1	Corynebacterium=1	41926	1	0	1	0
4111	T1PKS	Corynebacterium	T1PKS=1	Corynebacterium=1	12920	1	0	1	0
4230	T1PKS	NA	T1PKS=1		5930	1	0	1	0
4231	T1PKS	NA	T1PKS=1		4751	1	0	1	0
4297	T1PKS	Lawsonella	T1PKS=1	Lawsonella=1	1348	1	0	1	0
4488	T1PKS	Agrobacterium	T1PKS=1	Agrobacterium=1	21201	1	0	1	0
4520	T1PKS	Mycolicibacterium	T1PKS=1	Mycolicibacterium=1	24695	1	0	1	0
4524	T1PKS	Mycolicibacterium	T1PKS=1	Mycolicibacterium=1	37495	1	0	1	0
4559	T1PKS	Rhodococcus	T1PKS=1	Rhodococcus=1	1978	1	0	1	0
4592	T1PKS	Gordonia	T1PKS=1	Gordonia=1	65583	1	0	1	0
4680	T1PKS	NA	T1PKS=1		1654	1	0	1	0
4691	T1PKS	Corynebacterium	T1PKS=1	Corynebacterium=1	14661	1	0	1	0
4780	T1PKS	Mycobacterium	T1PKS=1	Mycobacterium=1	12950	1	0	1	0
4782	T1PKS	Mycobacterium	T1PKS=1	Mycobacterium=1	11910	1	0	1	0
4785	T1PKS	Mycobacterium	T1PKS=1	Mycobacterium=1	10082	1	0	1	0
4797	T1PKS	Mycobacterium	T1PKS=1	Mycobacterium=1	4547	1	0	1	0
4798	T1PKS	Mycobacterium	T1PKS=1	Mycobacterium=1	4277	1	0	1	0
4799	T1PKS	Mycobacterium	T1PKS=1	Mycobacterium=1	4202	1	0	1	0
4800	T1PKS	Mycobacterium	T1PKS=1	Mycobacterium=1	3642	1	0	1	0
4802	T1PKS	Mycobacterium	T1PKS=1	Mycobacterium=1	3379	1	0	1	0
4804	T1PKS	Mycobacterium	T1PKS=1	Mycobacterium=1	2987	1	0	1	0
4855	T1PKS	Sphingomonas	T1PKS=1	Sphingomonas=1	1849	1	0	1	0
4981	T1PKS	Neorhizobium	T1PKS=1	Neorhizobium=1	26997	1	0	1	0
5160	T1PKS	Williamsia_A	T1PKS=1	Williamsia_A=1	23847	1	0	1	0
5209	T1PKS	Shewanella	T1PKS=1	Shewanella=1	2038	1	0	1	0
5225	T1PKS	Pseudopropionibacterium	T1PKS=1	Pseudopropionibacterium=1	8414	1	0	1	0
5226	T1PKS	Pseudopropionibacterium	T1PKS=1	Pseudopropionibacterium=1	6584	1	0	1	0
5235	T1PKS	Pseudopropionibacterium	T1PKS=1	Pseudopropionibacterium=1	2153	1	0	1	0
5253	T1PKS	Mycobacterium	T1PKS=1	Mycobacterium=1	4753	1	0	1	0
5254	T1PKS	Mycobacterium	T1PKS=1	Mycobacterium=1	4523	1	0	1	0
5256	T1PKS	Mycobacterium	T1PKS=1	Mycobacterium=1	4249	1	0	1	0
5262	T1PKS	Mycobacterium	T1PKS=1	Mycobacterium=1	3448	1	0	1	0
5268	T1PKS	Mycobacterium	T1PKS=1	Mycobacterium=1	2947	1	0	1	0
5273	T1PKS	Mycobacterium	T1PKS=1	Mycobacterium=1	2221	1	0	1	0
5278	T1PKS	Mycobacterium	T1PKS=1	Mycobacterium=1	1792	1	0	1	0
5279	T1PKS	Mycobacterium	T1PKS=1	Mycobacterium=1	1748	1	0	1	0
5280	T1PKS	Mycobacterium	T1PKS=1	Mycobacterium=1	1661	1	0	1	0
5326	T1PKS	Corynebacterium	T1PKS=1	Corynebacterium=1	45001	1	0	1	0
5384	T1PKS	Corynebacterium	T1PKS=1	Corynebacterium=1	1286	1	0	1	0
5388	T1PKS	DSL-40	T1PKS=1	DSL-40=1	3915	1	0	1	0
5419	T1PKS	Mycolicibacterium	T1PKS=1	Mycolicibacterium=1	50932	1	0	1	0
5420	T1PKS	Mycolicibacterium	T1PKS=1	Mycolicibacterium=1	34021	1	0	1	0
5433	T1PKS	Mycolicibacterium	T1PKS=1	Mycolicibacterium=1	38241	1	0	1	0
5440	T1PKS	Corynebacterium	T1PKS=1	Corynebacterium=1	20567	1	0	1	0
5457	T1PKS	Corynebacterium	T1PKS=1	Corynebacterium=1	4224	1	0	1	0
5531	T1PKS	Achromobacter	T1PKS=1	Achromobacter=1	47617	1	0	1	0
5539	T1PKS	Corynebacterium	T1PKS=1	Corynebacterium=1	23937	1	0	1	0
3364	T2PKS	Micromonospora	T2PKS=1	Micromonospora=1	21016	1	1	0	0
5654	T3PKS	Dermabacter	T3PKS=9	Dermabacter=7, Dermabacter_A=1, Helcobacillus=1	36363	9	6	3	0
2527	T3PKS	Staphylococcus	T3PKS=6	Staphylococcus=6	41170	6	2	4	0
2548	T3PKS	Kocuria	T3PKS=5	Kocuria=5	31943	5	3	2	0
3102	T3PKS	Kocuria	T3PKS=5	Kocuria=5	29860	5	4	1	0
5085	T3PKS	Streptococcus	T3PKS=5	Streptococcus=5	23618	5	0	5	0
3902	T3PKS	Corynebacterium	T3PKS=4	Corynebacterium=4	41191	4	2	2	0
3265	T3PKS	Lysinibacillus	T3PKS=2	Lysinibacillus=2	41083	2	1	1	0
3858	T3PKS	Microbacterium	T3PKS=2	Microbacterium=2	35352.5	2	1	1	0
4362	T3PKS	Staphylococcus	T3PKS=2	Staphylococcus=2	23793	2	0	2	0
4468	T3PKS	Streptococcus	T3PKS=2	Streptococcus=2	14986.5	2	0	2	0
4805	T3PKS	Mycobacterium	T3PKS=2	Mycobacterium=2	2782.5	2	0	2	0
4910	T3PKS	Rothia	T3PKS=2	Rothia=2	26495	2	1	1	0
5006	T3PKS	Bifidobacterium	T3PKS=2	Bifidobacterium=2	36062.5	2	0	2	0
5024	T3PKS	Staphylococcus	T3PKS=2	Staphylococcus=2	32490	2	0	2	0
5377	T3PKS	Streptococcus	T3PKS=2	Streptococcus=2	25369.5	2	0	2	0
5498	T3PKS	Kocuria	T3PKS=2	Kocuria=2	14505	2	1	1	0
2773	T3PKS	Citricoccus	T3PKS=1	Citricoccus=1	41197	1	1	0	0
2779	T3PKS	Granulicatella	T3PKS=1	Granulicatella=1	41161	1	1	0	0
3205	T3PKS	Helcococcus	T3PKS=1	Helcococcus=1	41134	1	1	0	0
2725	T3PKS	Microbacterium	T3PKS=1	Microbacterium=1	15013	1	1	0	0
3136	T3PKS	Nesterenkonia	T3PKS=1	Nesterenkonia=1	38079	1	1	0	0
2756	T3PKS	Oceanobacillus	T3PKS=1	Oceanobacillus=1	41092	1	1	0	0
2761	T3PKS	Oceanobacillus	T3PKS=1	Oceanobacillus=1	26399	1	1	0	0
3113	T3PKS	Paenibacillus	T3PKS=1	Paenibacillus=1	41158	1	1	0	0
3076	T3PKS	Peribacillus	T3PKS=1	Peribacillus=1	41089	1	1	0	0
3442	T3PKS	NA	T3PKS=1		3996	1	0	1	0
3599	T3PKS	Sphingobacterium	T3PKS=1	Sphingobacterium=1	5800	1	0	1	0
3639	T3PKS	Streptococcus	T3PKS=1	Streptococcus=1	1005	1	0	1	0
3648	T3PKS	Corynebacterium	T3PKS=1	Corynebacterium=1	26590	1	0	1	0
3653	T3PKS	Ignavigranum	T3PKS=1	Ignavigranum=1	34058	1	0	1	0
3667	T3PKS	Corynebacterium	T3PKS=1	Corynebacterium=1	3502	1	0	1	0
3684	T3PKS	Streptococcus	T3PKS=1	Streptococcus=1	1410	1	0	1	0
3724	T3PKS	Streptococcus	T3PKS=1	Streptococcus=1	3418	1	0	1	0
3789	T3PKS	Microbacterium	T3PKS=1	Microbacterium=1	6971	1	0	1	0
3824	T3PKS	Mycolicibacterium	T3PKS=1	Mycolicibacterium=1	41071	1	0	1	0
3860	T3PKS	Microvirga	T3PKS=1	Microvirga=1	41062	1	0	1	0
3888	T3PKS	Paenibacillus	T3PKS=1	Paenibacillus=1	41161	1	0	1	0
3911	T3PKS	Paenibacillus	T3PKS=1	Paenibacillus=1	41161	1	0	1	0
3938	T3PKS	Roseomonas	T3PKS=1	Roseomonas=1	41077	1	0	1	0
3994	T3PKS	Staphylococcus	T3PKS=1	Staphylococcus=1	41170	1	0	1	0
3998	T3PKS	Sporosarcina_B	T3PKS=1	Sporosarcina_B=1	41080	1	0	1	0
4045	T3PKS	Micrococcus	T3PKS=1	Micrococcus=1	6013	1	0	1	0
4049	T3PKS	Paracoccus	T3PKS=1	Paracoccus=1	3856	1	0	1	0
4081	T3PKS	Pseudoclavibacter	T3PKS=1	Pseudoclavibacter=1	26747	1	0	1	0
4147	T3PKS	Nesterenkonia	T3PKS=1	Nesterenkonia=1	4928	1	0	1	0
4165	T3PKS	Paracoccus	T3PKS=1	Paracoccus=1	5980	1	0	1	0
4219	T3PKS	Arsenicicoccus	T3PKS=1	Arsenicicoccus=1	4425	1	0	1	0
4254	T3PKS	Micrococcus	T3PKS=1	Micrococcus=1	12618	1	0	1	0
4334	T3PKS	NA	T3PKS=1		41164	1	0	1	0
4374	T3PKS	Sporosarcina_C	T3PKS=1	Sporosarcina_C=1	41080	1	0	1	0
4422	T3PKS	Streptococcus	T3PKS=1	Streptococcus=1	33038	1	0	1	0
4428	T3PKS	Nesterenkonia	T3PKS=1	Nesterenkonia=1	3311	1	0	1	0
4441	T3PKS	Paracoccus	T3PKS=1	Paracoccus=1	4707	1	0	1	0
4470	T3PKS	Brevundimonas	T3PKS=1	Brevundimonas=1	23231	1	0	1	0
4484	T3PKS	Nesterenkonia	T3PKS=1	Nesterenkonia=1	36692	1	0	1	0
4582	T3PKS	Lactococcus	T3PKS=1	Lactococcus=1	21299	1	0	1	0
4653	T3PKS	Deinococcus	T3PKS=1	Deinococcus=1	23879	1	0	1	0
4656	T3PKS	Deinococcus	T3PKS=1	Deinococcus=1	5914	1	0	1	0
4658	T3PKS	Deinococcus	T3PKS=1	Deinococcus=1	3646	1	0	1	0
4661	T3PKS	Streptococcus	T3PKS=1	Streptococcus=1	1460	1	0	1	0
4697	T3PKS	Facklamia	T3PKS=1	Facklamia=1	1128	1	0	1	0
4702	T3PKS	Staphylococcus	T3PKS=1	Staphylococcus=1	3247	1	0	1	0
4708	T3PKS	Eremococcus	T3PKS=1	Eremococcus=1	41161	1	0	1	0
4726	T3PKS	Veillonella	T3PKS=1	Veillonella=1	3989	1	0	1	0
4752	T3PKS	Nesterenkonia	T3PKS=1	Nesterenkonia=1	2910	1	0	1	0
4754	T3PKS	Enterococcus_D	T3PKS=1	Enterococcus_D=1	5384	1	0	1	0
4765	T3PKS	Bacillus	T3PKS=1	Bacillus=1	28065	1	0	1	0
4772	T3PKS	Facklamia_A	T3PKS=1	Facklamia_A=1	41161	1	0	1	0
4779	T3PKS	Mycobacterium	T3PKS=1	Mycobacterium=1	13307	1	0	1	0
4784	T3PKS	Mycobacterium	T3PKS=1	Mycobacterium=1	10895	1	0	1	0
4801	T3PKS	Mycobacterium	T3PKS=1	Mycobacterium=1	3540	1	0	1	0
4860	T3PKS	Leuconostoc	T3PKS=1	Leuconostoc=1	8192	1	0	1	0
4882	T3PKS	Streptococcus	T3PKS=1	Streptococcus=1	15515	1	0	1	0
4915	T3PKS	Granulicatella	T3PKS=1	Granulicatella=1	1919	1	0	1	0
4956	T3PKS	Micrococcus	T3PKS=1	Micrococcus=1	3641	1	0	1	0
4969	T3PKS	Sphingomonas	T3PKS=1	Sphingomonas=1	41050	1	0	1	0
5004	T3PKS	Sphingomonas	T3PKS=1	Sphingomonas=1	26079	1	0	1	0
5050	T3PKS	Streptococcus	T3PKS=1	Streptococcus=1	8676	1	0	1	0
5058	T3PKS	Rothia	T3PKS=1	Rothia=1	41239	1	0	1	0
5089	T3PKS	Leuconostoc	T3PKS=1	Leuconostoc=1	1885	1	0	1	0
5139	T3PKS	Deinococcus	T3PKS=1	Deinococcus=1	11672	1	0	1	0
5142	T3PKS	Micrococcus	T3PKS=1	Micrococcus=1	5360	1	0	1	0
5150	T3PKS	Microbacterium	T3PKS=1	Microbacterium=1	1654	1	0	1	0
5151	T3PKS	Deinococcus	T3PKS=1	Deinococcus=1	1876	1	0	1	0
5156	T3PKS	Staphylococcus	T3PKS=1	Staphylococcus=1	41170	1	0	1	0
5249	T3PKS	Mycobacterium	T3PKS=1	Mycobacterium=1	7093	1	0	1	0
5267	T3PKS	Mycobacterium	T3PKS=1	Mycobacterium=1	2962	1	0	1	0
5271	T3PKS	Mycobacterium	T3PKS=1	Mycobacterium=1	2615	1	0	1	0
5272	T3PKS	Mycobacterium	T3PKS=1	Mycobacterium=1	2271	1	0	1	0
5297	T3PKS	Microbacterium	T3PKS=1	Microbacterium=1	41155	1	0	1	0
5301	T3PKS	Micavibrio_B	T3PKS=1	Micavibrio_B=1	1817	1	0	1	0
5322	T3PKS	Kytococcus	T3PKS=1	Kytococcus=1	8668	1	0	1	0
5354	T3PKS	NA	T3PKS=1		5168	1	0	1	0
5427	T3PKS	Mycolicibacterium	T3PKS=1	Mycolicibacterium=1	29454	1	0	1	0
5453	T3PKS	Staphylococcus_A	T3PKS=1	Staphylococcus_A=1	10029	1	0	1	0
5476	T3PKS	Rhodococcus	T3PKS=1	Rhodococcus=1	10469	1	0	1	0
5536	T3PKS	Arsenicicoccus	T3PKS=1	Arsenicicoccus=1	41500	1	0	1	0
5544	T3PKS	Bacillus_C	T3PKS=1	Bacillus_C=1	41089	1	0	1	0
5572	T3PKS	Brachybacterium	T3PKS=1	Brachybacterium=1	41197	1	0	1	0
5597	T3PKS	Cellulomonas	T3PKS=1	Cellulomonas=1	24321	1	0	1	0
5598	T3PKS	Cellulomonas	T3PKS=1	Cellulomonas=1	11810	1	0	1	0
5678	T3PKS	Microbacterium	T3PKS=1	Microbacterium=1	12720	1	0	1	0
2940	terpene	Micrococcus	terpene=53	Micrococcus=52, Citricoccus=1	18188	53	50	3	0
3327	terpene	Corynebacterium	terpene=19	Corynebacterium=19	15117	19	18	1	0
3070	terpene	Micrococcus	terpene=13	Micrococcus=13	20897	13	10	3	0
2774	terpene	Aestuariimicrobium	terpene=1	Aestuariimicrobium=1	21988	1	1	0	0
3421	terpene	Dietzia	terpene=11	Dietzia=11	20861	11	10	1	0
3519	terpene	Corynebacterium	terpene=10	Corynebacterium=10	20876	10	3	7	0
2556	terpene	Brachybacterium	terpene=9	Brachybacterium=9	20924	9	8	1	0
4415	terpene	Corynebacterium	terpene=7	Corynebacterium=7	10951	7	0	7	0
3101	terpene	Kocuria	terpene=6	Kocuria=6	20900	6	4	2	0
3294	terpene	Brevibacterium	terpene=6	Brevibacterium=6	20900	6	4	2	0
3379	terpene	Dietzia	terpene=6	Dietzia=6	12032.5	6	5	1	0
4093	terpene	Corynebacterium	terpene=5	Corynebacterium=5	14650	5	0	5	0
4110	terpene	Corynebacterium	terpene=5	Corynebacterium=5	20834	5	2	3	0
4948	terpene	Corynebacterium	terpene=5	Corynebacterium=5	15851	5	0	5	0
2887	terpene	Microbacterium	terpene=4	Microbacterium=4	11774	4	1	3	0
3086	terpene	Corynebacterium	terpene=4	Corynebacterium=4	11118	4	2	2	0
3959	terpene	Staphylococcus	terpene=4	Staphylococcus=4	20820.5	4	2	2	0
4317	terpene	Corynebacterium	terpene=4	Corynebacterium=4	20981	4	2	2	0
5512	terpene	Kocuria	terpene=4	Kocuria=4	20454.5	4	3	1	0
5663	terpene	Kocuria	terpene=4	Kocuria=4	20900	4	3	1	0
3394	terpene	Corynebacterium	terpene=3	Corynebacterium=3	13567	3	1	2	0
3751	terpene	Gordonia	terpene=3	Gordonia=3	20939	3	1	2	0
3755	terpene	Gordonia	terpene=3	Gordonia=3	14416	3	1	2	0
4150	terpene	Corynebacterium	terpene=3	Corynebacterium=3	14473	3	2	1	0
4269	terpene	Corynebacterium	terpene=3	Corynebacterium=3	21053	3	0	3	0
5610	terpene	Corynebacterium	terpene=3	Corynebacterium=3	12901	3	0	3	0
5613	terpene	Corynebacterium	terpene=3	Corynebacterium=3	15007	3	0	3	0
2730	terpene	Corynebacterium	terpene=2	Corynebacterium=2	21095	2	1	1	0
2907	terpene	Brevibacterium	terpene=2	Brevibacterium=2	16585	2	1	1	0
2970	terpene	Dermacoccus	terpene=2	Dermacoccus=2	19638	2	1	1	0
3162	terpene	Janibacter	terpene=2	Janibacter=2	16108.5	2	1	1	0
3301	terpene	Corynebacterium	terpene=2	Corynebacterium=2	20849	2	1	1	0
3661	terpene	Staphylococcus	terpene=2	Staphylococcus=2	15325	2	0	2	0
3747	terpene	Neisseria	terpene=2	Neisseria=2	7264	2	0	2	0
3768	terpene	Corynebacterium	terpene=2	Corynebacterium=2	16341	2	1	1	0
3788	terpene	Microbacterium	terpene=2	Microbacterium=2	15391	2	1	1	0
3891	terpene	Paenibacillus	terpene=2	Paenibacillus=2	20873	2	0	2	0
4019	terpene	Flavobacterium	terpene=2	Flavobacterium=2	14145	2	0	2	0
4060	terpene	Corynebacterium	terpene=2	Corynebacterium=2	20912	2	0	2	0
4094	terpene	Corynebacterium	terpene=2	Corynebacterium=2	20539	2	0	2	0
4122	terpene	Brevibacterium	terpene=2	Brevibacterium=2	19664.5	2	0	2	0
4234	terpene	Brachybacterium	terpene=2	Brachybacterium=2	11542.5	2	1	1	0
4282	terpene	Haematobacter	terpene=2	Haematobacter=2	14168.5	2	0	2	0
4909	terpene	Rothia	terpene=2	Rothia=2	18840	2	1	1	0
5066	terpene	Neisseria	terpene=2	Neisseria=2	2362.5	2	0	2	0
5464	terpene	Corynebacterium	terpene=2	Corynebacterium=2	21149	2	0	2	0
5502	terpene	Kocuria	terpene=2	Kocuria=2	12933	2	1	1	0
5628	terpene	Corynebacterium	terpene=2	Corynebacterium=2	20572.5	2	0	2	0
2726	terpene	Dermacoccus	terpene=1	Dermacoccus=1	20468	1	1	0	0
3418	terpene	Dietzia	terpene=6	Dietzia=6	21186.5	6	6	0	0
3262	terpene	Lysinibacillus	terpene=1	Lysinibacillus=1	20822	1	1	0	0
3363	terpene	Micromonospora	terpene=1	Micromonospora=1	17584	1	1	0	0
3340	terpene	Micromonospora	terpene=1	Micromonospora=1	15878	1	1	0	0
3341	terpene	Micromonospora	terpene=1	Micromonospora=1	8940	1	1	0	0
3344	terpene	Micromonospora	terpene=1	Micromonospora=1	8109	1	1	0	0
3137	terpene	Nesterenkonia	terpene=1	Nesterenkonia=1	19306	1	1	0	0
3250	terpene	Niallia	terpene=1	Niallia=1	21896	1	1	0	0
3251	terpene	Niallia	terpene=1	Niallia=1	20879	1	1	0	0
2760	terpene	Oceanobacillus	terpene=1	Oceanobacillus=1	20822	1	1	0	0
2582	terpene	Paenibacillus_A	terpene=1	Paenibacillus_A=1	21929	1	1	0	0
3108	terpene	Paenibacillus	terpene=1	Paenibacillus=1	12125	1	1	0	0
3084	terpene	Peribacillus	terpene=1	Peribacillus=1	21896	1	1	0	0
3077	terpene	Peribacillus	terpene=1	Peribacillus=1	20819	1	1	0	0
3024	terpene	Sphingobacterium	terpene=1	Sphingobacterium=1	20837	1	1	0	0
3117	terpene	Sphingobacterium	terpene=1	Sphingobacterium=1	20837	1	1	0	0
2528	terpene	Staphylococcus	terpene=1	Staphylococcus=1	20882	1	1	0	0
3013	terpene	Staphylococcus	terpene=1	Staphylococcus=1	20882	1	1	0	0
3441	terpene	Aquabacterium	terpene=1	Aquabacterium=1	20756	1	0	1	0
3446	terpene	Staphylococcus	terpene=1	Staphylococcus=1	20855	1	0	1	0
3453	terpene	Branchiibius	terpene=1	Branchiibius=1	6840	1	0	1	0
3454	terpene	Branchiibius	terpene=1	Branchiibius=1	6295	1	0	1	0
3457	terpene	Branchiibius	terpene=1	Branchiibius=1	4267	1	0	1	0
3458	terpene	Branchiibius	terpene=1	Branchiibius=1	3374	1	0	1	0
3459	terpene	Branchiibius	terpene=1	Branchiibius=1	2720	1	0	1	0
3469	terpene	Corynebacterium	terpene=1	Corynebacterium=1	21209	1	0	1	0
3477	terpene	Agrobacterium	terpene=1	Agrobacterium=1	17927	1	0	1	0
3530	terpene	Novosphingobium	terpene=1	Novosphingobium=1	24758	1	0	1	0
3544	terpene	Comamonas	terpene=1	Comamonas=1	4737	1	0	1	0
3546	terpene	Comamonas_B	terpene=1	Comamonas_B=1	5663	1	0	1	0
3573	terpene	Pseudomonas_E	terpene=1	Pseudomonas_E=1	18181	1	0	1	0
3600	terpene	Sphingobacterium	terpene=1	Sphingobacterium=1	2807	1	0	1	0
3601	terpene	Corynebacterium	terpene=1	Corynebacterium=1	20864	1	0	1	0
3608	terpene	Arthrospira	terpene=1	Arthrospira=1	2945	1	0	1	0
3623	terpene	Methyloversatilis	terpene=1	Methyloversatilis=1	21664	1	0	1	0
3644	terpene	Corynebacterium	terpene=1	Corynebacterium=1	6102	1	0	1	0
3646	terpene	Corynebacterium	terpene=1	Corynebacterium=1	3105	1	0	1	0
3649	terpene	Corynebacterium	terpene=1	Corynebacterium=1	14109	1	0	1	0
3650	terpene	Corynebacterium	terpene=1	Corynebacterium=1	16674	1	0	1	0
3666	terpene	Corynebacterium	terpene=1	Corynebacterium=1	12758	1	0	1	0
3668	terpene	Corynebacterium	terpene=1	Corynebacterium=1	1931	1	0	1	0
3671	terpene	Corynebacterium	terpene=1	Corynebacterium=1	20879	1	0	1	0
3677	terpene	Neisseria	terpene=1	Neisseria=1	2575	1	0	1	0
3678	terpene	Neisseria	terpene=1	Neisseria=1	1183	1	0	1	0
3713	terpene	Gordonia	terpene=1	Gordonia=1	1942	1	0	1	0
3720	terpene	Corynebacterium	terpene=1	Corynebacterium=1	20828	1	0	1	0
3726	terpene	Pantoea_B	terpene=1	Pantoea_B=1	2158	1	0	1	0
3730	terpene	Pantoea_B	terpene=1	Pantoea_B=1	1635	1	0	1	0
3732	terpene	Pantoea_B	terpene=1	Pantoea_B=1	1259	1	0	1	0
3786	terpene	Brevundimonas	terpene=1	Brevundimonas=1	19344	1	0	1	0
3817	terpene	Conchiformibius	terpene=1	Conchiformibius=1	4044	1	0	1	0
3819	terpene	Conchiformibius	terpene=1	Conchiformibius=1	3446	1	0	1	0
3823	terpene	Conchiformibius	terpene=1	Conchiformibius=1	2069	1	0	1	0
3835	terpene	Mycolicibacterium	terpene=1	Mycolicibacterium=1	18851	1	0	1	0
3838	terpene	Mycolicibacterium	terpene=1	Mycolicibacterium=1	11757	1	0	1	0
3861	terpene	Microvirga	terpene=1	Microvirga=1	20843	1	0	1	0
3898	terpene	Pseudomonas_B	terpene=1	Pseudomonas_B=1	23619	1	0	1	0
3923	terpene	Caballeronia	terpene=1	Caballeronia=1	21062	1	0	1	0
3927	terpene	Caballeronia	terpene=1	Caballeronia=1	24102	1	0	1	0
3929	terpene	Caballeronia	terpene=1	Caballeronia=1	20843	1	0	1	0
3936	terpene	Roseomonas	terpene=1	Roseomonas=1	24923	1	0	1	0
3937	terpene	Roseomonas	terpene=1	Roseomonas=1	19900	1	0	1	0
3939	terpene	Roseomonas	terpene=1	Roseomonas=1	14098	1	0	1	0
3942	terpene	Roseomonas	terpene=1	Roseomonas=1	20822	1	0	1	0
3964	terpene	Sphingomonas	terpene=1	Sphingomonas=1	24244	1	0	1	0
3980	terpene	Staphylococcus	terpene=1	Staphylococcus=1	20873	1	0	1	0
3981	terpene	Staphylococcus	terpene=1	Staphylococcus=1	15892	1	0	1	0
3991	terpene	Staphylococcus	terpene=1	Staphylococcus=1	20864	1	0	1	0
4000	terpene	Sporosarcina_B	terpene=1	Sporosarcina_B=1	21875	1	0	1	0
4002	terpene	Sporosarcina_B	terpene=1	Sporosarcina_B=1	20822	1	0	1	0
4006	terpene	Salinicoccus	terpene=1	Salinicoccus=1	20888	1	0	1	0
4013	terpene	Methylobacterium	terpene=1	Methylobacterium=1	4991	1	0	1	0
4015	terpene	Methylobacterium	terpene=1	Methylobacterium=1	4145	1	0	1	0
4017	terpene	Flavobacterium	terpene=1	Flavobacterium=1	18627	1	0	1	0
4018	terpene	Flavobacterium	terpene=1	Flavobacterium=1	17059	1	0	1	0
4032	terpene	Paracoccus	terpene=1	Paracoccus=1	6622	1	0	1	0
4047	terpene	Paracoccus	terpene=1	Paracoccus=1	5253	1	0	1	0
4080	terpene	Pseudoclavibacter	terpene=1	Pseudoclavibacter=1	18646	1	0	1	0
4090	terpene	Corynebacterium	terpene=1	Corynebacterium=1	11996	1	0	1	0
4105	terpene	Corynebacterium	terpene=1	Corynebacterium=1	12113	1	0	1	0
4118	terpene	Corynebacterium	terpene=1	Corynebacterium=1	6599	1	0	1	0
4125	terpene	Staphylococcus	terpene=1	Staphylococcus=1	20861	1	0	1	0
4133	terpene	Micrococcus	terpene=1	Micrococcus=1	4673	1	0	1	0
4143	terpene	Nesterenkonia	terpene=1	Nesterenkonia=1	15405	1	0	1	0
4151	terpene	Corynebacterium	terpene=1	Corynebacterium=1	19876	1	0	1	0
4168	terpene	Antricoccus	terpene=1	Antricoccus=1	3990	1	0	1	0
4190	terpene	Brevibacterium	terpene=1	Brevibacterium=1	3421	1	0	1	0
4210	terpene	Fen-668	terpene=1	Fen-668=1	6120	1	0	1	0
4213	terpene	NA	terpene=1		16788	1	0	1	0
4214	terpene	OKQN01	terpene=1	OKQN01=1	12462	1	0	1	0
4216	terpene	Arsenicicoccus	terpene=1	Arsenicicoccus=1	16604	1	0	1	0
4222	terpene	NA	terpene=1		20252	1	0	1	0
4248	terpene	Brevibacterium	terpene=1	Brevibacterium=1	11205	1	0	1	0
4264	terpene	Corynebacterium	terpene=1	Corynebacterium=1	20852	1	0	1	0
4372	terpene	Sporosarcina_C	terpene=1	Sporosarcina_C=1	19582	1	0	1	0
4373	terpene	Sporosarcina_C	terpene=1	Sporosarcina_C=1	20813	1	0	1	0
4381	terpene	Staphylococcus	terpene=1	Staphylococcus=1	20882	1	0	1	0
4394	terpene	Corynebacterium	terpene=1	Corynebacterium=1	20592	1	0	1	0
4419	terpene	Nesterenkonia	terpene=1	Nesterenkonia=1	4226	1	0	1	0
4443	terpene	Acidocella	terpene=1	Acidocella=1	24868	1	0	1	0
4446	terpene	Abiotrophia	terpene=1	Abiotrophia=1	11864	1	0	1	0
4448	terpene	Chryseobacterium_B	terpene=1	Chryseobacterium_B=1	16014	1	0	1	0
4469	terpene	Brevundimonas	terpene=1	Brevundimonas=1	23684	1	0	1	0
4483	terpene	Nesterenkonia	terpene=1	Nesterenkonia=1	20873	1	0	1	0
4486	terpene	Agrobacterium	terpene=1	Agrobacterium=1	19222	1	0	1	0
4498	terpene	Lautropia	terpene=1	Lautropia=1	3409	1	0	1	0
4530	terpene	Chryseobacterium	terpene=1	Chryseobacterium=1	13355	1	0	1	0
4535	terpene	Chryseobacterium	terpene=1	Chryseobacterium=1	2833	1	0	1	0
4555	terpene	Rhodococcus	terpene=1	Rhodococcus=1	2327	1	0	1	0
4560	terpene	Rhodococcus	terpene=1	Rhodococcus=1	1907	1	0	1	0
4565	terpene	Corynebacterium	terpene=1	Corynebacterium=1	10204	1	0	1	0
4566	terpene	Corynebacterium	terpene=1	Corynebacterium=1	5999	1	0	1	0
4570	terpene	Sphingobacterium	terpene=1	Sphingobacterium=1	5023	1	0	1	0
4573	terpene	Corynebacterium	terpene=1	Corynebacterium=1	16722	1	0	1	0
4593	terpene	Gordonia	terpene=1	Gordonia=1	20915	1	0	1	0
4595	terpene	Gordonia	terpene=1	Gordonia=1	20480	1	0	1	0
4602	terpene	UBA1936	terpene=1	UBA1936=1	4958	1	0	1	0
4603	terpene	UBA1936	terpene=1	UBA1936=1	2437	1	0	1	0
4609	terpene	Aquabacterium	terpene=1	Aquabacterium=1	1392	1	0	1	0
4645	terpene	Ochrobactrum_A	terpene=1	Ochrobactrum_A=1	11810	1	0	1	0
4647	terpene	Rhodoferax	terpene=1	Rhodoferax=1	22706	1	0	1	0
4649	terpene	Porphyromonas	terpene=1	Porphyromonas=1	10695	1	0	1	0
4652	terpene	Deinococcus	terpene=1	Deinococcus=1	17767	1	0	1	0
4654	terpene	Deinococcus	terpene=1	Deinococcus=1	15407	1	0	1	0
4655	terpene	Deinococcus	terpene=1	Deinococcus=1	12610	1	0	1	0
4659	terpene	Deinococcus	terpene=1	Deinococcus=1	1241	1	0	1	0
4660	terpene	Deinococcus	terpene=1	Deinococcus=1	1092	1	0	1	0
4662	terpene	Lautropia	terpene=1	Lautropia=1	4462	1	0	1	0
4669	terpene	Lautropia	terpene=1	Lautropia=1	1096	1	0	1	0
4685	terpene	Oligella	terpene=1	Oligella=1	20891	1	0	1	0
4690	terpene	Corynebacterium	terpene=1	Corynebacterium=1	20927	1	0	1	0
4695	terpene	Corynebacterium	terpene=1	Corynebacterium=1	12905	1	0	1	0
4703	terpene	Staphylococcus	terpene=1	Staphylococcus=1	3143	1	0	1	0
4755	terpene	Enterococcus_D	terpene=1	Enterococcus_D=1	3055	1	0	1	0
4763	terpene	Bacillus	terpene=1	Bacillus=1	21890	1	0	1	0
4769	terpene	Exiguobacterium	terpene=1	Exiguobacterium=1	1029	1	0	1	0
4793	terpene	Mycobacterium	terpene=1	Mycobacterium=1	6127	1	0	1	0
4808	terpene	Pseudonocardia	terpene=1	Pseudonocardia=1	4252	1	0	1	0
4811	terpene	Nesterenkonia	terpene=1	Nesterenkonia=1	5622	1	0	1	0
4820	terpene	Methylobacterium	terpene=1	Methylobacterium=1	9528	1	0	1	0
4821	terpene	Methylobacterium	terpene=1	Methylobacterium=1	7354	1	0	1	0
4824	terpene	Methylobacterium	terpene=1	Methylobacterium=1	2048	1	0	1	0
4845	terpene	Micrococcus	terpene=1	Micrococcus=1	3290	1	0	1	0
4852	terpene	Sphingomonas	terpene=1	Sphingomonas=1	4877	1	0	1	0
4867	terpene	UBA6286	terpene=1	UBA6286=1	5990	1	0	1	0
4891	terpene	Gordonia	terpene=1	Gordonia=1	21125	1	0	1	0
4892	terpene	Gordonia	terpene=1	Gordonia=1	20924	1	0	1	0
4936	terpene	Salinicoccus	terpene=1	Salinicoccus=1	17707	1	0	1	0
4970	terpene	Sphingomonas	terpene=1	Sphingomonas=1	19163	1	0	1	0
4979	terpene	Massilia	terpene=1	Massilia=1	5166	1	0	1	0
4984	terpene	Neorhizobium	terpene=1	Neorhizobium=1	11133	1	0	1	0
4987	terpene	Sphingobium	terpene=1	Sphingobium=1	15055	1	0	1	0
5002	terpene	Corynebacterium	terpene=1	Corynebacterium=1	20372	1	0	1	0
5003	terpene	Sphingomonas	terpene=1	Sphingomonas=1	24164	1	0	1	0
5010	terpene	Paracoccus	terpene=1	Paracoccus=1	23547	1	0	1	0
5040	terpene	Corynebacterium	terpene=1	Corynebacterium=1	12210	1	0	1	0
5057	terpene	Rothia	terpene=1	Rothia=1	13668	1	0	1	0
5067	terpene	Neisseria	terpene=1	Neisseria=1	2096	1	0	1	0
5074	terpene	Flavobacterium	terpene=1	Flavobacterium=1	3433	1	0	1	0
5078	terpene	Flavobacterium	terpene=1	Flavobacterium=1	21140	1	0	1	0
5081	terpene	NA	terpene=1		25152	1	0	1	0
5083	terpene	NA	terpene=1		20891	1	0	1	0
5088	terpene	Deinococcus	terpene=1	Deinococcus=1	16266	1	0	1	0
5091	terpene	Exiguobacterium_A	terpene=1	Exiguobacterium_A=1	1667	1	0	1	0
5092	terpene	Exiguobacterium_A	terpene=1	Exiguobacterium_A=1	1284	1	0	1	0
5094	terpene	Kytococcus	terpene=1	Kytococcus=1	2801	1	0	1	0
5099	terpene	Neisseria	terpene=1	Neisseria=1	8606	1	0	1	0
5115	terpene	Pseudomonas_E	terpene=1	Pseudomonas_E=1	11359	1	0	1	0
5138	terpene	Deinococcus	terpene=1	Deinococcus=1	14606	1	0	1	0
5141	terpene	Deinococcus	terpene=1	Deinococcus=1	1929	1	0	1	0
5146	terpene	Corynebacterium	terpene=1	Corynebacterium=1	5546	1	0	1	0
5154	terpene	Kurthia	terpene=1	Kurthia=1	16050	1	0	1	0
5186	terpene	Williamsia_A	terpene=1	Williamsia_A=1	2159	1	0	1	0
5192	terpene	Williamsia_A	terpene=1	Williamsia_A=1	2048	1	0	1	0
5290	terpene	Flavobacterium	terpene=1	Flavobacterium=1	21146	1	0	1	0
5291	terpene	Flavobacterium	terpene=1	Flavobacterium=1	20840	1	0	1	0
5293	terpene	UBA2020	terpene=1	UBA2020=1	3824	1	0	1	0
5299	terpene	Microbacterium	terpene=1	Microbacterium=1	14359	1	0	1	0
5302	terpene	Micavibrio_B	terpene=1	Micavibrio_B=1	1384	1	0	1	0
5323	terpene	Kytococcus	terpene=1	Kytococcus=1	3166	1	0	1	0
5329	terpene	Corynebacterium	terpene=1	Corynebacterium=1	5205	1	0	1	0
5337	terpene	Comamonas	terpene=1	Comamonas=1	4516	1	0	1	0
5338	terpene	Massilia	terpene=1	Massilia=1	8541	1	0	1	0
5342	terpene	Massilia	terpene=1	Massilia=1	2004	1	0	1	0
5398	terpene	Marmoricola	terpene=1	Marmoricola=1	16635	1	0	1	0
5415	terpene	Pseudomonas_E	terpene=1	Pseudomonas_E=1	1305	1	0	1	0
5423	terpene	Mycolicibacterium	terpene=1	Mycolicibacterium=1	11605	1	0	1	0
5434	terpene	Mycolicibacterium	terpene=1	Mycolicibacterium=1	11533	1	0	1	0
5444	terpene	Aerococcus	terpene=1	Aerococcus=1	1961	1	0	1	0
5452	terpene	Staphylococcus	terpene=1	Staphylococcus=1	2454	1	0	1	0
5455	terpene	Corynebacterium	terpene=1	Corynebacterium=1	15493	1	0	1	0
5463	terpene	Corynebacterium	terpene=1	Corynebacterium=1	18704	1	0	1	0
5470	terpene	Staphylococcus	terpene=1	Staphylococcus=1	18739	1	0	1	0
5473	terpene	Corynebacterium	terpene=1	Corynebacterium=1	3003	1	0	1	0
5475	terpene	Rhodococcus	terpene=1	Rhodococcus=1	10914	1	0	1	0
5479	terpene	Rhodococcus	terpene=1	Rhodococcus=1	6195	1	0	1	0
5510	terpene	Pantoea	terpene=1	Pantoea=1	4094	1	0	1	0
5529	terpene	Bacillus_A	terpene=1	Bacillus_A=1	21854	1	0	1	0
5533	terpene	Achromobacter	terpene=1	Achromobacter=1	21708	1	0	1	0
5535	terpene	Arsenicicoccus	terpene=1	Arsenicicoccus=1	20912	1	0	1	0
5542	terpene	Bacillus_C	terpene=1	Bacillus_C=1	21857	1	0	1	0
5547	terpene	Bacillus_C	terpene=1	Bacillus_C=1	20522	1	0	1	0
5560	terpene	Brevibacillus_B	terpene=1	Brevibacillus_B=1	21893	1	0	1	0
5570	terpene	Brevibacterium	terpene=1	Brevibacterium=1	20897	1	0	1	0
5574	terpene	Brachybacterium	terpene=1	Brachybacterium=1	19995	1	0	1	0
5596	terpene	Cellulomonas	terpene=1	Cellulomonas=1	18113	1	0	1	0
5604	terpene	Corynebacterium	terpene=1	Corynebacterium=1	5263	1	0	1	0
5636	terpene	Corynebacterium	terpene=1	Corynebacterium=1	6161	1	0	1	0
5652	terpene	Corynebacterium	terpene=1	Corynebacterium=1	15214	1	0	1	0
5667	terpene	Lysinibacillus	terpene=1	Lysinibacillus=1	20822	1	0	1	0
5674	terpene	Microbacterium	terpene=1	Microbacterium=1	20008	1	0	1	0
3349	thioamide-NRP	Micromonospora	thioamide-NRP=1	Micromonospora=1	29869	1	1	0	0
5007	thioamide-NRP	Paracoccus	thioamide-NRP=1	Paracoccus=1	44744	1	0	1	0
3943	thioamitides	Roseomonas	thioamitides=1	Roseomonas=1	17544	1	0	1	0
4205	thioamitides	DSL-40	thioamitides=1	DSL-40=1	5302	1	0	1	0
4491	thioamitides	Agrobacterium	thioamitides=1	Agrobacterium=1	11234	1	0	1	0
4795	thioamitides	Mycobacterium	thioamitides=1	Mycobacterium=1	5745	1	0	1	0
5012	thioamitides	Paracoccus	thioamitides=1	Paracoccus=1	15136	1	0	1	0
5263	thioamitides	Mycobacterium	thioamitides=1	Mycobacterium=1	3211	1	0	1	0
5289	thioamitides	Agrobacterium	thioamitides=1	Agrobacterium=1	2433	1	0	1	0
3197	thiopeptide	NA	thiopeptide=10	Klebsiella=3, Enterobacter=2, Citrobacter=1, Raoultella=1, Citrobacter_B=1, Escherichia=1, Serratia=1	22780.5	10	6	4	0
2687	thiopeptide	NA	thiopeptide=5	Pantoea=2, Serratia=1, Erwinia=1, Morganella=1	26242	5	1	4	0
3498	thiopeptide	Pseudomonas	thiopeptide=1	Pseudomonas=1	33004	1	0	1	0
3682	thiopeptide	Actinomyces	thiopeptide=1	Actinomyces=1	30391	1	0	1	0
4399	thiopeptide	Pseudomonas_E	thiopeptide=1	Pseudomonas_E=1	28245	1	0	1	0
4875	thiopeptide	Actinomyces	thiopeptide=1	Actinomyces=1	11620	1	0	1	0
5655	thiopeptide	Kocuria	thiopeptide=1	Kocuria=1	35249	1	0	1	0
3618	transAT-PKS	Methyloversatilis	transAT-PKS=1	Methyloversatilis=1	55276	1	0	1	0
4874	transAT-PKS	Actinomyces	transAT-PKS=1	Actinomyces=1	17030	1	0	1	0
5314	transAT-PKS	Pseudomonas_E	transAT-PKS=1	Pseudomonas_E=1	40861	1	0	1	0
5462	transAT-PKS	Corynebacterium	transAT-PKS=1	Corynebacterium=1	34372	1	0	1	0
5525	transAT-PKS	Bacillus_A	transAT-PKS=1	Bacillus_A=1	3538	1	0	1	0
4872	transAT-PKS-like	Actinomyces	transAT-PKS-like=1	Actinomyces=1	26974	1	0	1	0
2905	tropodithietic-acid	Brevibacterium	tropodithietic-acid=1	Brevibacterium=1	32068	1	1	0	0
