# Supplementary material for: Large-scale investigation for antimicrobial activity reveals newly-identified defensive species across the healthy skin microbiome
Source: Nat Commun. 2026 May 25;17:6806. doi: 10.1038/s41467-026-73524-z (PMC13385363; doi:10.1038/s41467-026-73524-z)
Supplement: Supplementary file 11 — supplementary dataset 9 [file 41467_2026_73524_MOESM11_ESM.xlsx]

## Sheet: Supplementary Dataset 9
Supplementary Dataset 9: GCFs with characterized BGCs from MIBiGv3
GCF ID	MIBiG BGC(s)	MIBiG Description
607	BGC0000644	carotenoid biosynthetic gene cluster from Dietzia sp. CQ4
887	BGC0000943	staphyloferrin B biosynthetic gene cluster from Staphylococcus aureus subsp. aureus NCTC 8325
1231	BGC0001327, BGC0001328	rakicidin A biosynthetic gene cluster from Micromonospora purpureochromogenes, rakicidin A biosynthetic gene cluster from Micromonospora sp. M42
1369	BGC0001478	desferrioxamine E biosynthetic gene cluster from Streptomyces sp. ID38640
2457	BGC0000309, BGC0000401, BGC0001185, BGC0002695	bacillibactin biosynthetic gene cluster from Bacillus subtilis subsp. subtilis str. 168, paenibactin biosynthetic gene cluster from Paenibacillus elgii B69, bacillibactin biosynthetic gene cluster from Bacillus velezensis FZB42, bacillibactin biosynthetic gene cluster from Bacillus sp. WMMC1349
2776	BGC0000972, BGC0001055	N-myristoyl-D-asparagine biosynthetic gene cluster from Escherichia coli, yersiniabactin biosynthetic gene cluster from Escherichia coli
3153	BGC0000308	aureusimine A biosynthetic gene cluster from Staphylococcus aureus subsp. aureus str. JKD6008
3289	BGC0000836	APE Ec biosynthetic gene cluster from Escherichia coli CFT073
3342	BGC0000679, BGC0001848	diazepinomicin biosynthetic gene cluster from Micromonospora sp. M42, diazaquinomycin H biosynthetic gene cluster from Micromonospora sp. B006
3365	BGC0001077, BGC0002362	alkyl-O-dihydrogeranyl-methoxyhydroquinones biosynthetic gene cluster from Actinoplanes missouriensis 431, loseolamycin A1 biosynthetic gene cluster from Micromonospora endolithica
3961	BGC0000944	staphyloferrin A biosynthetic gene cluster from Staphylococcus aureus subsp. aureus NCTC 8325
5619	BGC0002073	dehydroxynocardamine biosynthetic gene cluster from Corynebacterium propinquum
