# Supplementary material for: Large-scale investigation for antimicrobial activity reveals newly-identified defensive species across the healthy skin microbiome
Source: Nat Commun. 2026 May 25;17:6806. doi: 10.1038/s41467-026-73524-z (PMC13385363; doi:10.1038/s41467-026-73524-z)
Supplement: Supplementary file 15 — Source data [file 41467_2026_73524_MOESM15_ESM.zip]

Archive with 95 entries (61 files):
- SourceData/
- SourceData/Fig_5/
- SourceData/Fig_5/a/
- SourceData/Fig_5/a/LK1337_SRAmetadata.csv
- SourceData/Fig_5/a/LK1188_SRAmetadata.csv
- SourceData/Fig_5/a/LK960_SRAmetadata.csv
- SourceData/Fig_5/a/LK952_SRAmetadata.csv
- SourceData/Fig_5/f/
- SourceData/Fig_5/f/Brevibacterium_ABON_Results.xlsx
- SourceData/Fig_5/d/
- SourceData/Fig_5/d/Corynebacterium_ABON_Results.xlsx
- SourceData/Fig_5/e/
- SourceData/Fig_5/e/Kocuria_ABON_Results.xlsx
- SourceData/Fig_5/b/
- SourceData/Fig_5/b/novel_species_bioassay_121823.xlsx
- SourceData/Fig_5/b/Boxplot_Input.txt
- SourceData/Fig_2/
- SourceData/Fig_2/a/
- SourceData/Fig_2/a/251010_SupTable2_Updated.xlsx
- SourceData/Fig_2/c/
- SourceData/Fig_2/c/Fig2c_Data.tsv
- SourceData/Fig_2/b/
- SourceData/Fig_2/b/Kraken_RelAbun_Species.csv.gz
- SourceData/Fig_2/b/reduceDoublesToThreeDigits.py
- SourceData/Fig_2/b/251010_SupTable2_Updated.xlsx
- SourceData/Fig_3/
- SourceData/Fig_3/a/
- SourceData/Fig_3/a/bioassay_data_new_wide_updated.csv
- SourceData/Fig_3/a/row_annotation.csv
- SourceData/Fig_3/c/
- SourceData/Fig_3/c/bioassay_data_new_wide_updated.csv
- SourceData/Fig_3/c/251010_SupTable2_Updated.xlsx
- SourceData/Fig_3/d/
- SourceData/Fig_3/d/Fig3d_Data.tsv
- SourceData/Fig_3/b/
- SourceData/Fig_3/b/bioassay_data_new_wide_updated.csv
- SourceData/Fig_4/
- SourceData/Fig_4/a/
- SourceData/Fig_4/a/Fig4a_Data.tsv
- SourceData/Fig_4/c/
- SourceData/Fig_4/c/Fig4c_Pie.tsv
- SourceData/Fig_4/c/Fig4c_Edges.tsv
- SourceData/Fig_4/c/Fig4c_Nodes.tsv
- SourceData/Fig_4/d/
- SourceData/Fig_4/d/Fig4d_Data.tsv
- SourceData/Fig_4/b/
- SourceData/Fig_4/b/Fig4b_BGCtrack.iTol.tsv
- SourceData/Fig_4/b/Fig4b_Dataset.iTol.tsv
- SourceData/Fig_4/b/Fig4b_Phylogeny.nwk
- SourceData/Supplementary_Figure_4/
- SourceData/Supplementary_Figure_4/a/
- SourceData/Supplementary_Figure_4/a/SF4a_MetaData_Data.csv
- SourceData/Supplementary_Figure_4/a/SF4a_CARDResultsKMA_Data.csv
- SourceData/Supplementary_Figure_4/c/
- SourceData/Supplementary_Figure_4/c/SF4c_Data.tsv
- SourceData/Supplementary_Figure_4/d/
- SourceData/Supplementary_Figure_4/d/SFd_Data.tsv
- SourceData/Supplementary_Figure_4/b/
- SourceData/Supplementary_Figure_4/b/README.txt
- SourceData/Supplementary_Figure_4/b/SF4b_Core_Data.tsv
- SourceData/Supplementary_Figure_4/b/SF4b_Full_Data.tsv
- SourceData/Supplementary_Figure_3/
- SourceData/Supplementary_Figure_3/a/
- SourceData/Supplementary_Figure_3/a/SF3a_Data.tsv
- SourceData/Supplementary_Figure_3/c/
- SourceData/Supplementary_Figure_3/c/SF3c_Data.tsv
- SourceData/Supplementary_Figure_3/b/
- SourceData/Supplementary_Figure_3/b/SF3b_CARDResults_Data.csv
- SourceData/Supplementary_Figure_3/b/SF3b_MetaData_Data.csv
- SourceData/Supplementary_Figure_3/b/SF3b_PhylumSpecificCount_Data.csv
- SourceData/Supplementary_Figure_2/
- SourceData/Supplementary_Figure_2/bioassay_data_new_wide_updated.csv
- SourceData/Supplementary_Figure_2/complete_skin_bioassay_isolate_list_092922.xlsx
- SourceData/Supplementary_Figure_2/row_annotation.csv
- SourceData/Supplementary_Figure_5/
- SourceData/Supplementary_Figure_5/LK1358.fa.gz
- SourceData/Supplementary_Figure_5/LK931.fa.gz
- SourceData/Supplementary_Figure_5/README.txt
- SourceData/Supplementary_Figure_5/LK946.fa.gz
- SourceData/Supplementary_Figure_5/LK1289.fa.gz
- SourceData/Supplementary_Figure_6/
- SourceData/Supplementary_Figure_6/LK1337_11.region001.gbk
- SourceData/Supplementary_Figure_6/LK960_3.region001.gbk
- SourceData/Supplementary_Figure_6/LK952_10.region001.gbk
- SourceData/Supplementary_Figure_6/LK1188_1.region001.gbk
- SourceData/Supplementary_Figure_6/LK952_2.region001.gbk
- SourceData/Supplementary_Figure_6/LK952_6.region001.gbk
- SourceData/Supplementary_Figure_6/LK960_29.region001.gbk
- SourceData/Supplementary_Figure_6/LK1337_37.region001.gbk
- SourceData/Supplementary_Figure_6/LK952_1.region001.gbk
- SourceData/Supplementary_Figure_6/LK960_53.region001.gbk
- SourceData/Supplementary_Figure_6/LK1337_17.region001.gbk
- SourceData/Supplementary_Figure_1/
- SourceData/Supplementary_Figure_1/Kraken_RelAbun.csv
- SourceData/Supplementary_Figure_1/251010_SupTable2_Updated.xlsx
