# Supplementary material for: Large-scale investigation for antimicrobial activity reveals newly-identified defensive species across the healthy skin microbiome
Source: Nat Commun. 2026 May 25;17:6806. doi: 10.1038/s41467-026-73524-z (PMC13385363; doi:10.1038/s41467-026-73524-z)
Supplement: Supplementary file 15 — Source data [file 41467_2026_73524_MOESM15_ESM.zip › SourceData/Fig_5/a/LK1337_SRAmetadata.csv]

acc	assay_type	bioproject	biosample_link	cANI	collection_date_sam	containment	geo_loc_name_country_calc	lat_lon	organism
SRR14986175	WGA	PRJNA742226	https://www.ncbi.nlm.nih.gov/biosample/SAMN19945329	0.9	2017-06-14	0.11	Germany	[49.61,10.28]	soil metagenome
SRR6958475	WGS	PRJNA444974	https://www.ncbi.nlm.nih.gov/biosample/SAMN08776783	0.95	2012-05-01	0.35	USA	[33.5944,-109.1397]	soil metagenome
SRR5919194	WGS	PRJNA317932	https://www.ncbi.nlm.nih.gov/biosample/SAMN04874336	0.9	2013-10-26	0.11	Australia	[-39.8644,143.89126]	soil metagenome
SRR8552918	WGS	PRJNA518572	https://www.ncbi.nlm.nih.gov/biosample/SAMN10864254	0.93	2017-05-09	0.24	USA	[38.9206,-106.9489]	soil metagenome
SRR11827249	WGS	PRJNA620415	https://www.ncbi.nlm.nih.gov/biosample/SAMN14511157	0.9	2015-10-01	0.11	USA	[42.7489,-70.8243]	salt marsh metagenome
SRR10968274	WGS	PRJNA566914	https://www.ncbi.nlm.nih.gov/biosample/SAMN12794336	0.9	2018-06-26	0.11	USA	[64.9142,-147.8349]	peat metagenome
SRR10002907	WGS	PRJNA561080	https://www.ncbi.nlm.nih.gov/biosample/SAMN12606663	0.9	2017-06-22	0.11	USA	[40.775594,-73.97641]	air metagenome
SRR13106739	WGS	PRJNA680161	https://www.ncbi.nlm.nih.gov/biosample/SAMN16870974	0.9	2017-08-01	0.12	Russia	[70.05,159.55]	permafrost metagenome
SRR12976792	OTHER	PRJNA674468	https://www.ncbi.nlm.nih.gov/biosample/SAMN16657631	0.91	2019-05-16	0.15	China	[25.58,99.57]	soil metagenome
SRR7092012	WGS	PRJNA441983	https://www.ncbi.nlm.nih.gov/biosample/SAMN08778063	0.93	2016-09-16	0.24	USA	[38.9197,-106.9492]	freshwater sediment metagenome
SRR4027043	WGS	PRJNA337680	https://www.ncbi.nlm.nih.gov/biosample/SAMN05518036	0.92	2009-06-24	0.16	USA	[43.312222,-89.370833]	soil metagenome
SRR12687304	WGS	PRJNA664310	https://www.ncbi.nlm.nih.gov/biosample/SAMN16205503	0.9	2019-06-01	0.11	China	[44.38,83.33]	rhizosphere metagenome
SRR8936444	WGS	PRJNA528368	https://www.ncbi.nlm.nih.gov/biosample/SAMN11415806	0.91	2018-09-01	0.14	China	[23.14,113.34]	soil metagenome
SRR12805505	WGS	PRJNA666233	https://www.ncbi.nlm.nih.gov/biosample/SAMN16294742	0.9	2018-06-01	0.1	China	[29.58,111.62]	soil metagenome
SRR9952630	WGS	PRJNA556841	https://www.ncbi.nlm.nih.gov/biosample/SAMN12368158	0.92	2017-06-01	0.18	Canada	[81.80521,-71.52699]	freshwater sediment metagenome
ERR3858139	WGS	PRJEB36505	https://www.ncbi.nlm.nih.gov/biosample/SAMEA6512643	0.9	2019-01-09	0.12	NP	NP	groundwater metagenome
SRR8205311	OTHER	PRJNA505928	https://www.ncbi.nlm.nih.gov/biosample/SAMN10439588	0.92	NP	0.18	uncalculated	["missing"]	soil metagenome
SRR14640485	WGS	PRJNA732600	https://www.ncbi.nlm.nih.gov/biosample/SAMN19328050	0.9	2020-01-10	0.11	India	[21.9497,89.1833]	sediment metagenome
SRR12805760	WGS	PRJNA592367	https://www.ncbi.nlm.nih.gov/biosample/SAMN16409518	0.92	2019-04-01	0.17	Namibia	[-23.19,15.37]	metagenome
SRR11088434	WGS	PRJNA524094	https://www.ncbi.nlm.nih.gov/biosample/SAMN14069908	0.9	2017-11-22	0.1	Germany	[51.554117,9.916972]	wastewater metagenome
SRR13213307	WCS	PRJNA506850	https://www.ncbi.nlm.nih.gov/biosample/SAMN17020135	0.9	2016-06-01	0.12	USA	[37.20023629,-80.56444913]	compost metagenome
SRR11828800	WGS	PRJNA620419	https://www.ncbi.nlm.nih.gov/biosample/SAMN14511031	0.9	2015-10-01	0.12	USA	[42.7489,-70.8243]	salt marsh metagenome
SRR13614389	WGS	PRJNA697905	https://www.ncbi.nlm.nih.gov/biosample/SAMN17677536	0.92	2019-08-01	0.17	China	[37.3,116.65]	soil metagenome
SRR14092350	OTHER	PRJNA718193	https://www.ncbi.nlm.nih.gov/biosample/SAMN18524871	0.91	2018-03-01	0.15	uncalculated	["missing"]	sludge metagenome
SRR7093797	WGS	PRJNA441477	https://www.ncbi.nlm.nih.gov/biosample/SAMN08777897	0.93	2017-05-24	0.2	USA	[42.481016,-72.178343]	soil metagenome
SRR13781414	WGS	PRJNA697710	https://www.ncbi.nlm.nih.gov/biosample/SAMN17674490	0.9	2018-08-14	0.12	USA	[47.5056,-93.4534]	peat metagenome
SRR3990173	WGS	PRJNA330332	https://www.ncbi.nlm.nih.gov/biosample/SAMN05421988	0.93	2013-03-27	0.23	USA	[39.534762,-107.782602]	soil metagenome
SRR3053170	WGS	PRJNA292471	https://www.ncbi.nlm.nih.gov/biosample/SAMN04362355	0.96	2013-11-26	0.41	USA	["not collected"]	bovine metagenome
SRR17938975	WGS	PRJNA804379	https://www.ncbi.nlm.nih.gov/biosample/SAMN25740220	0.92	2021-10-23	0.17	Russia	[55.01,83.47]	soil metagenome
DRR101456	WGS	PRJDB6359	https://www.ncbi.nlm.nih.gov/biosample/SAMD00093653	0.91	NP	0.13	China	[32.479787,119.136439]	soil metagenome
SRR12473535	WGS	PRJNA657906	https://www.ncbi.nlm.nih.gov/biosample/SAMN15851662	0.9	2017-05-10	0.12	Israel	[31.34583333,34.91333333]	biocrust metagenome
SRR9852187	WGS	PRJNA556302	https://www.ncbi.nlm.nih.gov/biosample/SAMN12347484	0.9	2015-06-01	0.11	China	[32.03,118.7]	activated sludge metagenome
SRR8100013	WGS	PRJNA497915	https://www.ncbi.nlm.nih.gov/biosample/SAMN10273094	0.9	2015-11-30	0.1	USA	[21.5416,-158.0875]	soil metagenome
SRR10360608	WGS	PRJNA577476	https://www.ncbi.nlm.nih.gov/biosample/SAMN13153381	0.91	2016-06-15	0.13	USA	[39.5673,-123.4758]	soil metagenome
SRR13434398	WGS	PRJNA579838	https://www.ncbi.nlm.nih.gov/biosample/SAMN13134310	0.91	NP	0.15	USA	[38.923239,-106.950876]	freshwater metagenome
SRR7013846	WGS	PRJNA448190	https://www.ncbi.nlm.nih.gov/biosample/SAMN08867823	0.91	2013-07-01	0.15	Canada	[50.28,-107.8]	metagenome
SRR14689437	WGS	PRJNA781406	https://www.ncbi.nlm.nih.gov/biosample/SAMN19433718	0.91	2019-09-26	0.15	Russia	[43.17,42.28]	metagenome
SRR8556103	WGS	PRJNA518536	https://www.ncbi.nlm.nih.gov/biosample/SAMN10864325	0.91	2016-11-25	0.15	Sweden	[68.3535,19.0473]	peat metagenome
SRR12030755	WGS	PRJNA638758	https://www.ncbi.nlm.nih.gov/biosample/SAMN15285679	0.92	2018-07-31	0.16	Taiwan	[24.026494,121.136434]	soil metagenome
ERR4878508	WGS	PRJEB41538	https://www.ncbi.nlm.nih.gov/biosample/SAMEA7631516	0.9	NP	0.1	Germany	NP	metagenome
SRR5487761	WGS	PRJNA384362	https://www.ncbi.nlm.nih.gov/biosample/SAMN06835213	0.92	2014-09-27	0.16	Germany	[50.4422,7.10278]	soil metagenome
SRR15377948	WGS	PRJNA714922	https://www.ncbi.nlm.nih.gov/biosample/SAMN18647655	0.91	2018-08-01	0.12	USA	[44.2566,-86.083683]	soil metagenome
SRR5585586	WGS	PRJNA375669	https://www.ncbi.nlm.nih.gov/biosample/SAMN06343971	0.93	2014-08-14	0.22	USA	[35.8443,-83.9607]	rhizosphere metagenome
SRR8554099	WGS	PRJNA518379	https://www.ncbi.nlm.nih.gov/biosample/SAMN10864430	0.9	2016-11-02	0.1	Sweden	[68.3535,19.0473]	peat metagenome
DRR182858	WGS	PRJDB8464	https://www.ncbi.nlm.nih.gov/biosample/SAMD00175474	0.9	2016-12-05	0.11	China	[29.87,121.65]	soil metagenome
ERR4392712	WGS	PRJEB39497	https://www.ncbi.nlm.nih.gov/biosample/SAMEA7090483	0.9	NP	0.11	USA	NP	soil metagenome
SRR10613508	WGS	PRJNA486429	https://www.ncbi.nlm.nih.gov/biosample/SAMN13518554	0.91	NP	0.13	China	[40.0047,116.3261]	air metagenome
SRR5919246	WGS	PRJNA317932	https://www.ncbi.nlm.nih.gov/biosample/SAMN04874040	0.9	2013-03-23	0.12	Australia	[-31.32774,138.5673]	soil metagenome
SRR14373516	WGS	PRJNA689669	https://www.ncbi.nlm.nih.gov/biosample/SAMN18753785	0.9	2019-01-17	0.11	China	[23.4,102.25]	metagenome
SRR2179959	WGS	PRJNA176929	https://www.ncbi.nlm.nih.gov/biosample/SAMN04005876	0.94	2010-10-19	0.28	USA	[44.99,-73.11]	freshwater metagenome
SRR5438094	WGS	PRJNA365718	https://www.ncbi.nlm.nih.gov/biosample/SAMN06266485	0.91	2014-10-09	0.14	USA	[39.7392,-123.6308]	soil metagenome
SRR7091760	WGS	PRJNA441439	https://www.ncbi.nlm.nih.gov/biosample/SAMN08777225	0.93	2017-03-06	0.2	Brazil	[-19.28,-43.5919]	rock metagenome
SRR3989441	WGS	PRJNA329927	https://www.ncbi.nlm.nih.gov/biosample/SAMN05421922	0.91	2013-08-20	0.12	USA	[39.718176,-123.652732]	soil metagenome
SRR5918894	WGS	PRJNA317932	https://www.ncbi.nlm.nih.gov/biosample/SAMN04874032	0.9	2013-03-21	0.11	Australia	[-34.88076,138.7083]	soil metagenome
SRR13614412	OTHER	PRJNA170725	https://www.ncbi.nlm.nih.gov/biosample/SAMN17679112	0.91	2016-08-01	0.12	Svalbard	[78.55,11.56]	soil metagenome
SRR12619559	WGS	PRJNA662623	https://www.ncbi.nlm.nih.gov/biosample/SAMN16091610	0.92	2018-10-09	0.16	USA	[42.0308,-93.6319]	soil metagenome
ERR1700681	WGS	PRJEB8420	https://www.ncbi.nlm.nih.gov/biosample/SAMEA4521331	0.9	2011-07-04	0.11	Canada	NP	soil metagenome
SRR5919203	WGS	PRJNA317932	https://www.ncbi.nlm.nih.gov/biosample/SAMN04873803	0.9	2012-10-04	0.1	Australia	[-25.351,131.0423]	soil metagenome
SRR13708146	WGS	PRJNA701786	https://www.ncbi.nlm.nih.gov/biosample/SAMN17911233	0.92	2019-07-01	0.17	China	[36.11,117.08]	soil metagenome
SRR11567531	OTHER	PRJNA626373	https://www.ncbi.nlm.nih.gov/biosample/SAMN14639010	0.9	2018-02-01	0.1	Puerto Rico	[18.042667,-66.036447]	freshwater metagenome
SRR15377966	WGS	PRJNA714922	https://www.ncbi.nlm.nih.gov/biosample/SAMN18647620	0.92	2018-08-01	0.18	USA	[44.346883,-85.484083]	soil metagenome
SRR8936416	WGS	PRJNA528368	https://www.ncbi.nlm.nih.gov/biosample/SAMN11415806	0.9	2018-09-01	0.12	China	[23.14,113.34]	soil metagenome
SRR5855421	WGS	PRJNA395099	https://www.ncbi.nlm.nih.gov/biosample/SAMN07373086	0.91	2014-09-01	0.15	USA	[38.42,-109.41]	biocrust metagenome
SRR8487039	WGS	PRJNA646773	https://www.ncbi.nlm.nih.gov/biosample/SAMN15565755	0.91	2018-08-01	0.13	USA	[38.535556,-121.772778]	soil metagenome
SRR14373459	WGS	PRJNA689669	https://www.ncbi.nlm.nih.gov/biosample/SAMN18780037	0.9	2019-01-17	0.11	China	[23.3,102.52]	metagenome
SRR3954471	WGS	PRJNA330069	https://www.ncbi.nlm.nih.gov/biosample/SAMN05422225	0.95	2008-12-31	0.32	USA	[38.99297339,-123.0674491]	soil metagenome
SRR15144438	WGS	PRJNA746083	https://www.ncbi.nlm.nih.gov/biosample/SAMN20180582	0.94	2018-12-01	0.3	China	[24.42,113.11]	estuary metagenome
SRR13760666	CLONE	PRJNA700129	https://www.ncbi.nlm.nih.gov/biosample/SAMN17836955	0.91	2020-05-20	0.12	uncalculated	[36.78,115.94]	soil metagenome
ERR4678599	WGS	PRJEB40798	https://www.ncbi.nlm.nih.gov/biosample/SAMEA7426299	0.9	2018-12-17	0.11	uncalculated	NP	wastewater metagenome
SRR17401454	WGS	PRJNA792827	https://www.ncbi.nlm.nih.gov/biosample/SAMN24468170	0.9	2020-09-04	0.11	USA	[41.01211929,-106.58575355]	pond metagenome
SRR10168429	WGS	PRJNA573810	https://www.ncbi.nlm.nih.gov/biosample/SAMN12826206	0.91	2016-05-25	0.15	uncalculated	[-34.83,54.6]	sediment metagenome
SRR7186522	WGS	PRJNA450295	https://www.ncbi.nlm.nih.gov/biosample/SAMN08934566	0.94	2013-09-01	0.29	China	[34.16,108.4]	root metagenome
SRR13959605	WGS	PRJNA695572	https://www.ncbi.nlm.nih.gov/biosample/SAMN18297672	0.92	2019-01-03	0.16	China	[39.9042,116.4074]	sediment metagenome
SRR9924806	WGS	PRJNA559231	https://www.ncbi.nlm.nih.gov/biosample/SAMN12530127	0.91	2014-10-01	0.12	China	[31.46,118.34]	freshwater sediment metagenome
SRR11922359	OTHER	PRJNA575141	https://www.ncbi.nlm.nih.gov/biosample/SAMN12878113	0.9	2018-05-14	0.1	Iran	[27.06112,56.24636]	marine metagenome
SRR12264177	OTHER	PRJNA647129	https://www.ncbi.nlm.nih.gov/biosample/SAMN15547829	0.9	2018-10-31	0.11	China	[43.94,81.18]	soil metagenome
SRR407549	OTHER	NP	https://www.ncbi.nlm.nih.gov/biosample/SAMN00788610	0.94	NP	0.24	NP	NP	soil metagenome
SRR4242551	WGS	PRJNA343018	https://www.ncbi.nlm.nih.gov/biosample/SAMN05772500	0.92	NP	0.18	Russia	[68.7166,158.9]	permafrost metagenome
SRR3954469	WGS	PRJNA330069	https://www.ncbi.nlm.nih.gov/biosample/SAMN05422225	0.95	2008-12-31	0.32	USA	[38.99297339,-123.0674491]	soil metagenome
SRR6448216	WGS	PRJNA405357	https://www.ncbi.nlm.nih.gov/biosample/SAMN07632139	0.9	2015-09-18	0.12	USA	[38.8896,-106.9081]	freshwater sediment metagenome
SRR11921704	OTHER	PRJNA506850	https://www.ncbi.nlm.nih.gov/biosample/SAMN14814603	0.9	2015-05-15	0.11	USA	[37.215,-80.442278]	metagenome
SRR10002945	WGS	PRJNA561080	https://www.ncbi.nlm.nih.gov/biosample/SAMN12606804	0.91	2017-07-11	0.13	Hong Kong	[22.331996,114.168759]	air metagenome
SRR5918944	WGS	PRJNA317932	https://www.ncbi.nlm.nih.gov/biosample/SAMN04874112	0.91	2013-03-29	0.14	Australia	[-34.03715,140.7064]	soil metagenome
SRR8552915	WGS	PRJNA518569	https://www.ncbi.nlm.nih.gov/biosample/SAMN10864328	0.92	2017-05-09	0.18	USA	[38.9206,-106.9489]	soil metagenome
SRR14373514	WGS	PRJNA689669	https://www.ncbi.nlm.nih.gov/biosample/SAMN18779838	0.9	2018-10-16	0.1	China	[23.42,102.25]	metagenome
SRR11613413	WGS	PRJNA620819	https://www.ncbi.nlm.nih.gov/biosample/SAMN14510759	0.94	2017-07-17	0.28	USA	[26.6591,-80.6279]	soil metagenome
SRR9722238	WGS	PRJNA555626	https://www.ncbi.nlm.nih.gov/biosample/SAMN12324940	0.92	NP	0.15	Brazil	[-18.202541,-43.571691]	soil metagenome
SRR13608716	WGS	PRJNA693684	https://www.ncbi.nlm.nih.gov/biosample/SAMN17394065	0.92	2019-04-20	0.19	United Kingdom	["not applicable"]	metagenome
SRR14610235	WGS	PRJNA731554	https://www.ncbi.nlm.nih.gov/biosample/SAMN19290630	0.9	2014-07-30	0.11	Singapore	[1.332452,103.755456]	wastewater metagenome
SRR17247028	OTHER	PRJNA789344	https://www.ncbi.nlm.nih.gov/biosample/SAMN24109454	0.9	2019-10-01	0.11	uncalculated	["missing"]	soil metagenome
SRR17247033	OTHER	PRJNA789344	https://www.ncbi.nlm.nih.gov/biosample/SAMN24109465	0.91	2019-10-01	0.15	uncalculated	["missing"]	soil metagenome
SRR13517624	WGS	PRJNA694380	https://www.ncbi.nlm.nih.gov/biosample/SAMN17521794	0.94	2019-11-16	0.29	Thailand	[12.2532951,102.49814109]	pig gut metagenome
SRR13759114	WGS	PRJNA703749	https://www.ncbi.nlm.nih.gov/biosample/SAMN17126596	0.9	2017-07-04	0.1	Russia	[53.3,107.52]	metagenome
ERR688344	WGS	PRJEB7840	https://www.ncbi.nlm.nih.gov/biosample/SAMEA3140932	0.91	2012-05-21	0.14	Australia	NP	metagenome
SRR17548782	WGS	PRJNA604820	https://www.ncbi.nlm.nih.gov/biosample/SAMN21207569	0.94	2019-02-05	0.28	USA	[38.984652,-77.094709]	human skin metagenome
SRR12721343	WGA	PRJNA666015	https://www.ncbi.nlm.nih.gov/biosample/SAMN16276739	0.9	2017-07-01	0.11	China	[26.14,105.42]	soil metagenome
SRR14986178	WGA	PRJNA742226	https://www.ncbi.nlm.nih.gov/biosample/SAMN19945326	0.91	2017-06-14	0.14	Germany	[49.61,10.28]	soil metagenome
SRR8554882	WGS	PRJNA518255	https://www.ncbi.nlm.nih.gov/biosample/SAMN10864097	0.94	2016-10-24	0.3	USA	[38.5,-121.7]	rhizosphere metagenome
SRR9924792	WGS	PRJNA559231	https://www.ncbi.nlm.nih.gov/biosample/SAMN12530107	0.92	2014-10-01	0.17	China	[28.25,103.66]	freshwater sediment metagenome
SRR16085948	OTHER	PRJNA766619	https://www.ncbi.nlm.nih.gov/biosample/SAMN21855247	0.93	2019-08-20	0.21	China	["missing"]	soil metagenome
ERR4837092	WGS	PRJEB41174	https://www.ncbi.nlm.nih.gov/biosample/SAMEA7573927	0.9	NP	0.11	Greenland	NP	soil metagenome
SRR8438006	WGS	PRJNA502475	https://www.ncbi.nlm.nih.gov/biosample/SAMN10350913	0.91	2017-06-28	0.13	USA	[40.4449,-87.0297]	soil metagenome
ERR3200800	WGS	PRJEB31441	https://www.ncbi.nlm.nih.gov/biosample/SAMEA5382945	0.93	NP	0.22	NP	NP	uncultured bacterium
SRR8553639	WGS	PRJNA518240	https://www.ncbi.nlm.nih.gov/biosample/SAMN10864201	0.93	2017-09-15	0.23	USA	[38.9206,-106.9489]	soil metagenome
SRR9032615	WGS	PRJNA539720	https://www.ncbi.nlm.nih.gov/biosample/SAMN11533240	0.94	2018-03-25	0.27	USA	[39.6475,-79.9369]	soil metagenome
SRR14660887	WGS	PRJNA732820	https://www.ncbi.nlm.nih.gov/biosample/SAMN19341642	0.91	2019-08-10	0.15	uncalculated	["missing"]	soil metagenome
SRR8203859	WGS	PRJNA505718	https://www.ncbi.nlm.nih.gov/biosample/SAMN10434111	0.91	2017-06-04	0.12	uncalculated	["not applicable"]	soil metagenome
SRR17656789	WGS	PRJNA797856	https://www.ncbi.nlm.nih.gov/biosample/SAMN25037270	0.91	2021-02-25	0.13	NP	NP	plastic metagenome
SRR9852220	WGS	PRJNA556302	https://www.ncbi.nlm.nih.gov/biosample/SAMN12347496	0.9	2014-06-01	0.11	China	[32.22,118.75]	activated sludge metagenome
SRR5919105	WGS	PRJNA317932	https://www.ncbi.nlm.nih.gov/biosample/SAMN04874294	0.9	2013-09-05	0.1	Australia	[-36.673214,145.029247]	soil metagenome
SRR5919093	WGS	PRJNA317932	https://www.ncbi.nlm.nih.gov/biosample/SAMN04874196	0.9	2014-04-29	0.11	Australia	[-30.20092399,149.596977]	soil metagenome
SRR5689906	WGS	PRJNA375672	https://www.ncbi.nlm.nih.gov/biosample/SAMN06343974	0.94	2014-08-14	0.27	USA	[35.8444,-83.9599]	rhizosphere metagenome
SRR5919291	WGS	PRJNA317932	https://www.ncbi.nlm.nih.gov/biosample/SAMN04873685	0.9	2013-03-06	0.12	Australia	[-34.1171975,118.76049166]	soil metagenome
SRR7963107	WGS	PRJNA469266	https://www.ncbi.nlm.nih.gov/biosample/SAMN09093878	0.9	2017-07-10	0.12	USA	[31.3377,-81.4644]	wetland metagenome
SRR10965827	WGS	PRJNA567252	https://www.ncbi.nlm.nih.gov/biosample/SAMN12793970	0.9	2017-09-27	0.12	USA	[38.9229,-106.9499]	sediment metagenome
SRR13608711	WGS	PRJNA693684	https://www.ncbi.nlm.nih.gov/biosample/SAMN17394067	0.92	2019-04-27	0.17	United Kingdom	["not applicable"]	metagenome
SRR13489925	OTHER	PRJNA693141	https://www.ncbi.nlm.nih.gov/biosample/SAMN17387485	0.9	2019-10-01	0.1	China	[31.51,121.88]	estuary metagenome
SRR16481184	OTHER	PRJNA772520	https://www.ncbi.nlm.nih.gov/biosample/SAMN22374902	0.9	2020-07-20	0.11	uncalculated	["missing"]	sludge metagenome
ERR1742261	WGS	PRJEB8420	https://www.ncbi.nlm.nih.gov/biosample/SAMEA4559820	0.9	2007-07-15	0.12	Canada	NP	soil metagenome
SRR3954445	WGS	PRJNA330082	https://www.ncbi.nlm.nih.gov/biosample/SAMN05422231	0.95	2008-08-31	0.32	USA	[38.99297339,-123.0674491]	soil metagenome
ERR3029102	WGS	PRJEB30524	https://www.ncbi.nlm.nih.gov/biosample/SAMEA5205754	0.91	2015-01-15	0.14	Australia	NP	soil metagenome
SRR12721345	WGA	PRJNA666015	https://www.ncbi.nlm.nih.gov/biosample/SAMN16276737	0.9	2017-07-01	0.12	China	[26.14,105.42]	soil metagenome
SRR7186477	WGS	PRJNA450295	https://www.ncbi.nlm.nih.gov/biosample/SAMN08934567	0.95	2013-09-01	0.31	China	[40.36,114.56]	root metagenome
SRR14227488	OTHER	PRJNA721609	https://www.ncbi.nlm.nih.gov/biosample/SAMN18723265	0.91	2017-07-01	0.13	China	[30.94,122.25]	soil metagenome
SRR8552946	WGS	PRJNA518580	https://www.ncbi.nlm.nih.gov/biosample/SAMN10864174	0.93	2017-06-08	0.24	USA	[38.9206,-106.9489]	soil metagenome
SRR12284411	WGS	PRJNA647683	https://www.ncbi.nlm.nih.gov/biosample/SAMN15596725	0.93	2018-10-31	0.22	Australia	[-30.4704,137.1363]	soil metagenome
ERR671910	WGS	PRJEB7626	https://www.ncbi.nlm.nih.gov/biosample/SAMEA3113585	0.92	2012-11-08	0.17	Australia	NP	soil metagenome
SRR12030763	WGS	PRJNA638758	https://www.ncbi.nlm.nih.gov/biosample/SAMN15285698	0.9	2018-09-04	0.11	Taiwan	[24.087978,121.028934]	soil metagenome
ERR671932	WGS	PRJEB7626	https://www.ncbi.nlm.nih.gov/biosample/SAMEA3113576	0.92	2012-10-17	0.19	Australia	NP	soil metagenome
ERR3641481	OTHER	PRJEB35194	https://www.ncbi.nlm.nih.gov/biosample/SAMEA6155554	0.9	2017-05-10	0.11	China	NP	metagenome
SRR11837389	WGS	PRJNA618899	https://www.ncbi.nlm.nih.gov/biosample/SAMN14513140	0.92	2016-08-11	0.17	USA	[35.8959,-76.1658]	wetland metagenome
SRR6267378	WGS	PRJNA406092	https://www.ncbi.nlm.nih.gov/biosample/SAMN07631911	0.91	2016-06-16	0.15	USA	[39.7291,-123.6419]	soil metagenome
SRR7186528	WGS	PRJNA450295	https://www.ncbi.nlm.nih.gov/biosample/SAMN08934539	0.95	2013-09-01	0.31	China	[34.16,108.4]	root metagenome
SRR13837104	WGS	PRJNA664514	https://www.ncbi.nlm.nih.gov/biosample/SAMN18114830	0.93	2017-10-01	0.2	USA	[34.05,-114.3]	soil metagenome
SRR15400735	WGS	PRJNA752512	https://www.ncbi.nlm.nih.gov/biosample/SAMN20600052	0.9	2020-09-01	0.12	China	[33.62,102.87]	soil metagenome
SRR16016015	OTHER	PRJNA765386	https://www.ncbi.nlm.nih.gov/biosample/SAMN21557300	0.9	2019-07-08	0.12	China	["40 N 96 E"]	soil metagenome
SRR14569946	WGS	PRJNA730325	https://www.ncbi.nlm.nih.gov/biosample/SAMN19228506	0.91	2019-07-18	0.13	uncalculated	["missing"]	soil metagenome
SRR5166355	WGS	PRJNA340605	https://www.ncbi.nlm.nih.gov/biosample/SAMN05720238	0.9	2012-06-04	0.12	Mexico	[21.0936,-100.2988]	plant metagenome
SRR7962868	WGS	PRJNA469257	https://www.ncbi.nlm.nih.gov/biosample/SAMN09093883	0.9	2016-10-24	0.1	USA	[31.3377,-81.4644]	wetland metagenome
SRR8925825	WGS	PRJNA681092	https://www.ncbi.nlm.nih.gov/biosample/SAMN11458263	0.9	2017-10-24	0.11	China	[30.47,104.43]	bioreactor metagenome
SRR10034925	OTHER	PRJNA562849	https://www.ncbi.nlm.nih.gov/biosample/SAMN12657055	0.91	2017-08-22	0.15	Sweden	[55.38,13.4]	soil metagenome
SRR11970121	WGS	PRJNA636365	https://www.ncbi.nlm.nih.gov/biosample/SAMN15082886	0.92	2018-05-03	0.17	USA	[37.1976,-80.5823]	soil metagenome
SRR14699974	WGA	PRJNA680430	https://www.ncbi.nlm.nih.gov/biosample/SAMN16453536	0.92	2014-09-01	0.19	China	[22.497917,114.02945]	marine sediment metagenome
SRR5213080	WGS	PRJNA367557	https://www.ncbi.nlm.nih.gov/biosample/SAMN06267080	0.91	2015-07-13	0.14	USA	[39.7181,-123.6527]	soil metagenome
SRR6425809	WGS	PRJNA427653	https://www.ncbi.nlm.nih.gov/biosample/SAMN08242312	0.9	2013-08-01	0.11	China	[42.25,113.83]	soil metagenome
SRR5420285	WGS	PRJNA376580	https://www.ncbi.nlm.nih.gov/biosample/SAMN06443391	0.92	NP	0.19	USA	[40.4368286,-79.960688]	indoor metagenome
SRR12266078	OTHER	PRJNA647252	https://www.ncbi.nlm.nih.gov/biosample/SAMN15580199	0.91	2019-05-10	0.13	uncalculated	["missing"]	soil metagenome
SRR6831574	WGS	PRJNA364907	https://www.ncbi.nlm.nih.gov/biosample/SAMN06264379	0.94	2016-02-17	0.25	Panama	[9.1086,-79.8436]	soil metagenome
SRR11190761	OTHER	PRJNA608979	https://www.ncbi.nlm.nih.gov/biosample/SAMN14217435	0.92	2018-07-01	0.18	uncalculated	["missing"]	soil metagenome
SRR5195133	WGS	PRJNA362455	https://www.ncbi.nlm.nih.gov/biosample/SAMN06239004	0.94	2015-07-01	0.26	China	[23.07,108.18]	rhizosphere metagenome
SRR5195113	WGS	PRJNA362455	https://www.ncbi.nlm.nih.gov/biosample/SAMN06239024	0.93	2015-07-01	0.24	Spain	[39.58,-0.36]	rhizosphere metagenome
SRR8821152	WGS	PRJNA317932	https://www.ncbi.nlm.nih.gov/biosample/SAMN07483715	0.9	2014-11-04	0.1	Australia	[-42.27031,146.89643]	soil metagenome
SRR13336320	WGS	PRJNA688820	https://www.ncbi.nlm.nih.gov/biosample/SAMN17189708	0.92	2019-04-22	0.18	China	[34.3,108.08]	soil metagenome
SRR11614802	WGS	PRJNA620823	https://www.ncbi.nlm.nih.gov/biosample/SAMN14510965	0.94	2017-07-17	0.29	USA	[26.6541,-80.6298]	soil metagenome
SRR8936438	WGS	PRJNA528368	https://www.ncbi.nlm.nih.gov/biosample/SAMN11415806	0.9	2018-09-01	0.12	China	[23.14,113.34]	soil metagenome
SRR1772176	WGS	PRJNA273520	https://www.ncbi.nlm.nih.gov/biosample/SAMN03294203	0.91	2012-03-01	0.15	Hong Kong	[22.3,114.1]	activated sludge metagenome
ERR3029133	WGS	PRJEB30524	https://www.ncbi.nlm.nih.gov/biosample/SAMEA5205764	0.9	2015-01-15	0.1	Australia	NP	soil metagenome
SRR14027287	CLONE	PRJNA640885	https://www.ncbi.nlm.nih.gov/biosample/SAMN17734840	0.91	2019-08-04	0.14	uncalculated	[36.9,115.2]	soil metagenome
SRR10002771	WGS	PRJNA561080	https://www.ncbi.nlm.nih.gov/biosample/SAMN12606776	0.9	2017-07-05	0.11	Hong Kong	[22.29787,114.17217]	air metagenome
ERR3671696	WGS	PRJEB35365	https://www.ncbi.nlm.nih.gov/biosample/SAMEA6236791	0.9	2017-10-01	0.12	Colombia	NP	soil metagenome
SRR350474	OTHER	NP	https://www.ncbi.nlm.nih.gov/biosample/SAMN00728605	0.93	NP	0.24	NP	NP	soil metagenome
SRR8132903	WGS	PRJNA500434	https://www.ncbi.nlm.nih.gov/biosample/SAMN10345095	0.9	2017-01-10	0.11	United Kingdom	[52.8207,1.252]	sheep metagenome
SRR4140276	WGS	PRJNA340594	https://www.ncbi.nlm.nih.gov/biosample/SAMN05720244	0.94	2012-05-30	0.26	Mexico	[21.7658,-100.163]	plant metagenome
ERR4392707	WGS	PRJEB39497	https://www.ncbi.nlm.nih.gov/biosample/SAMEA7090482	0.91	NP	0.14	USA	NP	soil metagenome
SRR5195116	WGS	PRJNA362455	https://www.ncbi.nlm.nih.gov/biosample/SAMN06239021	0.94	2015-10-01	0.26	South Africa	[-25.44,30.99]	rhizosphere metagenome
SRR5919271	WGS	PRJNA317932	https://www.ncbi.nlm.nih.gov/biosample/SAMN04873962	0.9	2013-04-23	0.12	Australia	[-12.67631,132.81381]	soil metagenome
SRR14027281	CLONE	PRJNA640885	https://www.ncbi.nlm.nih.gov/biosample/SAMN17734868	0.92	2019-08-05	0.16	uncalculated	[36.9,115]	soil metagenome
SRR11941225	OTHER	PRJNA506850	https://www.ncbi.nlm.nih.gov/biosample/SAMN14814597	0.9	2015-05-15	0.11	USA	[37.215,-80.442278]	metagenome
SRR13645134	OTHER	PRJNA699966	https://www.ncbi.nlm.nih.gov/biosample/SAMN17818130	0.9	2020-08-10	0.12	uncalculated	[30.24,120.1]	rock metagenome
SRR5213596	WGS	PRJNA367577	https://www.ncbi.nlm.nih.gov/biosample/SAMN06267100	0.91	2015-07-13	0.12	USA	[39.7181,-123.6527]	soil metagenome
SRR8552838	WGS	PRJNA518558	https://www.ncbi.nlm.nih.gov/biosample/SAMN10864327	0.93	2017-03-07	0.21	USA	[38.9206,-106.9489]	soil metagenome
SRR8936432	WGS	PRJNA528368	https://www.ncbi.nlm.nih.gov/biosample/SAMN11415806	0.91	2018-09-01	0.14	China	[23.14,113.34]	soil metagenome
ERR2210124	WGS	PRJEB23737	https://www.ncbi.nlm.nih.gov/biosample/SAMEA104412830	0.91	2011-10-21	0.13	USA	NP	soil metagenome
SRR10360611	WGS	PRJNA577476	https://www.ncbi.nlm.nih.gov/biosample/SAMN13153378	0.91	2016-06-15	0.13	USA	[39.5673,-123.4758]	soil metagenome
SRR17267101	OTHER	PRJNA789344	https://www.ncbi.nlm.nih.gov/biosample/SAMN24108064	0.91	2019-10-01	0.13	uncalculated	["missing"]	invertebrate metagenome
SRR7094834	WGS	PRJNA441482	https://www.ncbi.nlm.nih.gov/biosample/SAMN08777015	0.92	2017-05-24	0.18	USA	[42.481016,-72.178343]	soil metagenome
SRR8552907	WGS	PRJNA518565	https://www.ncbi.nlm.nih.gov/biosample/SAMN10864143	0.93	2017-05-09	0.22	USA	[38.9206,-106.9489]	soil metagenome
SRR7890585	WGS	PRJNA492489	https://www.ncbi.nlm.nih.gov/biosample/SAMN10103136	0.95	2017-05-01	0.34	China	["not collected"]	metagenome
SRR9691042	WGS	PRJNA554750	https://www.ncbi.nlm.nih.gov/biosample/SAMN12282980	0.9	2013-06-25	0.12	China	[30.88,105.39]	soil metagenome
ERR1700743	WGS	PRJEB8420	https://www.ncbi.nlm.nih.gov/biosample/SAMEA4521393	0.91	2012-03-12	0.14	USA	NP	soil metagenome
SRR13837118	WGS	PRJNA664514	https://www.ncbi.nlm.nih.gov/biosample/SAMN18114838	0.94	2017-10-01	0.25	USA	[34.05,-114.3]	soil metagenome
ERR2564009	WGS	PRJEB26615	https://www.ncbi.nlm.nih.gov/biosample/SAMEA4646289	0.92	NP	0.16	NP	NP	metagenome
ERR4392716	WGS	PRJEB39497	https://www.ncbi.nlm.nih.gov/biosample/SAMEA7090478	0.9	NP	0.12	USA	NP	soil metagenome
SRR10828607	WGS	PRJNA598414	https://www.ncbi.nlm.nih.gov/biosample/SAMN13701961	0.9	2018-06-01	0.12	China	["not collected"]	feces metagenome
ERR687891	WGS	PRJEB7626	https://www.ncbi.nlm.nih.gov/biosample/SAMEA3113581	0.92	2012-11-07	0.17	Australia	NP	soil metagenome
SRR12667318	WGS	PRJNA654675	https://www.ncbi.nlm.nih.gov/biosample/SAMN15739558	0.9	2016-06-23	0.12	Switzerland	[47.1639,8.4969]	sediment metagenome
SRR17938981	WGS	PRJNA804379	https://www.ncbi.nlm.nih.gov/biosample/SAMN25740206	0.91	2021-10-23	0.15	Russia	[55,83.49]	soil metagenome
SRR13336282	WGS	PRJNA688820	https://www.ncbi.nlm.nih.gov/biosample/SAMN17189683	0.92	2019-04-22	0.17	China	[34.3,108.08]	soil metagenome
SRR3452787	WGA	PRJNA303119	https://www.ncbi.nlm.nih.gov/biosample/SAMN04286065	0.91	2013-04-15	0.14	China	["none"]	biocrust metagenome
SRR6963491	WGS	PRJNA444017	https://www.ncbi.nlm.nih.gov/biosample/SAMN08778793	0.91	2010-07-30	0.13	USA	[33.3,-115.8]	sediment metagenome
SRR5881227	WGS	PRJNA367565	https://www.ncbi.nlm.nih.gov/biosample/SAMN06267088	0.91	2015-07-13	0.14	USA	[39.7181,-123.6527]	soil metagenome
SRR14366780	WGS	PRJNA699054	https://www.ncbi.nlm.nih.gov/biosample/SAMN18882806	0.94	2018-07-31	0.3	New Zealand	["not applicable"]	groundwater metagenome
SRR6517654	WGS	PRJNA431914	https://www.ncbi.nlm.nih.gov/biosample/SAMN08426424	0.93	2017-09-22	0.2	uncalculated	[37.5,105.04]	soil metagenome
SRR14639181	WGS	PRJNA732564	https://www.ncbi.nlm.nih.gov/biosample/SAMN19324118	0.91	2015-12-05	0.14	Brazil	[-20.16,-43.1]	freshwater sediment metagenome
SRR2163617	WGA	PRJNA290860	https://www.ncbi.nlm.nih.gov/biosample/SAMN03968917	0.9	2013-09-13	0.11	Brazil	[-19.51,-43.48]	soil metagenome
SRR5947209	WGS	PRJNA365683	https://www.ncbi.nlm.nih.gov/biosample/SAMN06264884	0.93	2014-09-03	0.22	USA	[39.7392,-123.6308]	soil metagenome
SRR5582372	WGS	PRJNA375659	https://www.ncbi.nlm.nih.gov/biosample/SAMN06343961	0.93	2014-08-14	0.19	USA	[35.8443,-83.9607]	rhizosphere metagenome
SRR8554879	WGS	PRJNA518381	https://www.ncbi.nlm.nih.gov/biosample/SAMN10864011	0.92	2016-10-21	0.18	Sweden	[68.3532,19.0469]	peat metagenome
SRR11970104	WGS	PRJNA636365	https://www.ncbi.nlm.nih.gov/biosample/SAMN15082878	0.92	2018-05-03	0.17	USA	[37.1976,-80.5823]	soil metagenome
SRR3182292	WGS	PRJNA46333	https://www.ncbi.nlm.nih.gov/biosample/SAMN04359780	0.99	2014-01-24	0.79	USA	[38.984652,-77.094709]	human skin metagenome
SRR3183507	WGS	PRJNA46333	https://www.ncbi.nlm.nih.gov/biosample/SAMN04359819	0.94	2013-12-06	0.25	USA	[38.984652,-77.094709]	human skin metagenome
SRR13645133	OTHER	PRJNA699966	https://www.ncbi.nlm.nih.gov/biosample/SAMN17818131	0.91	2020-08-10	0.13	uncalculated	[30.24,120.1]	rock metagenome
SRR3989454	WGS	PRJNA329929	https://www.ncbi.nlm.nih.gov/biosample/SAMN05421524	0.91	2013-09-25	0.12	USA	[39.718176,-123.652732]	soil metagenome
SRR12952107	WGS	PRJNA650888	https://www.ncbi.nlm.nih.gov/biosample/SAMN15720678	0.93	2020-01-22	0.21	USA	[26.3584,-80.2982]	wetland metagenome
SRR7495874	WGS	PRJNA465239	https://www.ncbi.nlm.nih.gov/biosample/SAMN09092434	0.91	2016-08-16	0.13	USA	[39.7291,-123.6419]	soil metagenome
SRR11482334	WGS	PRJNA623064	https://www.ncbi.nlm.nih.gov/biosample/SAMN14538519	0.93	NP	0.21	France	["not collected"]	dust metagenome
SRR13343986	WGS	PRJNA689293	https://www.ncbi.nlm.nih.gov/biosample/SAMN17204505	0.9	2018-01-01	0.11	China	[20.557,114.24]	metagenome
ERR1742265	WGS	PRJEB8420	https://www.ncbi.nlm.nih.gov/biosample/SAMEA4559824	0.9	2007-07-15	0.11	Canada	NP	soil metagenome
SRR17222371	WGA	PRJNA738866	https://www.ncbi.nlm.nih.gov/biosample/SAMN23847316	0.94	2017-10-01	0.29	United Kingdom	[51.4729,-0.9037]	soil metagenome
SRR16481183	OTHER	PRJNA772520	https://www.ncbi.nlm.nih.gov/biosample/SAMN22374903	0.91	2020-07-20	0.13	uncalculated	["missing"]	wastewater metagenome
ERR2210117	WGS	PRJEB23737	https://www.ncbi.nlm.nih.gov/biosample/SAMEA104412828	0.9	2011-10-21	0.12	USA	NP	soil metagenome
SRR12695125	WGS	PRJNA634918	https://www.ncbi.nlm.nih.gov/biosample/SAMN16241511	0.9	2013-06-16	0.12	USA	[64.8,-147.9]	bog metagenome
SRR7230151	WGS	PRJNA473380	https://www.ncbi.nlm.nih.gov/biosample/SAMN09273041	0.91	2017-09-20	0.14	China	[36.51,109.19]	metagenome
SRR5271166	WGS	PRJNA365849	https://www.ncbi.nlm.nih.gov/biosample/SAMN06267846	0.9	NP	0.1	Canada	[51.62,-128.09]	soil metagenome
SRR10127270	WGS	PRJNA404246	https://www.ncbi.nlm.nih.gov/biosample/SAMN12740643	0.94	2012-05-30	0.26	Mexico	[21.766,-100.163]	soil metagenome
SRR14887737	WGS	PRJNA695572	https://www.ncbi.nlm.nih.gov/biosample/SAMN19809181	0.91	2018-10-07	0.15	China	[39.9042,116.4074]	sediment metagenome
SRR5574339	WGS	PRJNA386715	https://www.ncbi.nlm.nih.gov/biosample/SAMN07125680	0.9	2015-06-01	0.12	China	["missing"]	soil metagenome
SRR13218802	WGS	PRJNA683608	https://www.ncbi.nlm.nih.gov/biosample/SAMN17028937	0.9	2019-01-15	0.11	Zambia	[-14.39,28.2]	metagenome
SRR17408286	WGS	PRJNA793759	https://www.ncbi.nlm.nih.gov/biosample/SAMN24583734	0.91	2021-07-20	0.13	Brazil	[-22.8889,-47.0778]	rhizosphere metagenome
SRR8438005	WGS	PRJNA502477	https://www.ncbi.nlm.nih.gov/biosample/SAMN10351357	0.9	2017-06-28	0.11	USA	[40.4449,-87.0297]	soil metagenome
SRR8821132	WGS	PRJNA317932	https://www.ncbi.nlm.nih.gov/biosample/SAMN04874206	0.91	2014-05-01	0.12	Australia	[-30.20066902,149.59724899]	soil metagenome
SRR17422646	RNA-Seq	PRJNA793924	https://www.ncbi.nlm.nih.gov/biosample/SAMN24593387	0.9	2019-08-10	0.1	China	[25.35,103.29]	soil metagenome
SRR408198	OTHER	NP	https://www.ncbi.nlm.nih.gov/biosample/SAMN00737776	0.94	NP	0.3	NP	NP	soil metagenome
SRR4030068	WGS	PRJNA330070	https://www.ncbi.nlm.nih.gov/biosample/SAMN05422105	0.92	2008-01-01	0.18	USA	[39.55,-107.97]	soil metagenome
ERR5859550	OTHER	PRJEB43407	https://www.ncbi.nlm.nih.gov/biosample/SAMEA8616654	0.94	2011-10-01	0.27	United Kingdom	NP	soil metagenome
SRR14573563	WGS	PRJNA728249	https://www.ncbi.nlm.nih.gov/biosample/SAMN19236417	0.92	2016-08-01	0.19	Greenland	[64.54,-51.12]	soil metagenome
SRR13614422	OTHER	PRJNA170725	https://www.ncbi.nlm.nih.gov/biosample/SAMN17679108	0.91	2016-08-01	0.14	Svalbard	[78.55,11.56]	soil metagenome
SRR12282708	WGS	PRJNA647185	https://www.ncbi.nlm.nih.gov/biosample/SAMN15578152	0.93	2018-09-01	0.21	China	["not collected"]	soil metagenome
SRR490138	OTHER	NP	https://www.ncbi.nlm.nih.gov/biosample/SAMN00862361	0.95	NP	0.37	NP	NP	soil metagenome
SRR5823604	WGS	PRJNA393632	https://www.ncbi.nlm.nih.gov/biosample/SAMN07349435	0.92	2010-12-24	0.17	Italy	[45.19,8.25]	soil metagenome
SRR11343830	WGS	PRJNA611818	https://www.ncbi.nlm.nih.gov/biosample/SAMN14350216	0.91	2018-08-01	0.12	French Polynesia	[-17.4808,-149.8014]	marine sediment metagenome
SRR7042352	WGS	PRJNA449266	https://www.ncbi.nlm.nih.gov/biosample/SAMN08902860	0.91	2014-09-29	0.13	USA	[39.74,-123.63]	soil metagenome
ERR4674174	WGS	PRJEB40760	https://www.ncbi.nlm.nih.gov/biosample/SAMEA7392471	0.9	NP	0.12	NP	NP	marine metagenome
SRR1182407	OTHER	NP	https://www.ncbi.nlm.nih.gov/biosample/SAMN00808731	0.94	NP	0.25	NP	NP	soil metagenome
SRR7011028	WGS	PRJNA443227	https://www.ncbi.nlm.nih.gov/biosample/SAMN08779114	0.9	2016-08-12	0.1	USA	[38.9137,-106.8949]	soil metagenome
SRR12060209	WGS	PRJNA640795	https://www.ncbi.nlm.nih.gov/biosample/SAMN15332071	0.9	2018-11-29	0.12	China	[36.13,120.54]	soil metagenome
ERR2210113	WGS	PRJEB23737	https://www.ncbi.nlm.nih.gov/biosample/SAMEA104412826	0.91	2011-10-21	0.13	USA	NP	soil metagenome
SRR8670870	POOLCLONE	PRJNA525692	https://www.ncbi.nlm.nih.gov/biosample/SAMN11056690	0.9	2016-08-08	0.12	Canada	[81.82147,-71.22071]	freshwater sediment metagenome
SRR5916057	WGS	PRJNA317932	https://www.ncbi.nlm.nih.gov/biosample/SAMN07483715	0.9	2014-11-04	0.1	Australia	[-42.27031,146.89643]	soil metagenome
SRR15377977	WGS	PRJNA714922	https://www.ncbi.nlm.nih.gov/biosample/SAMN18647619	0.92	2018-08-01	0.18	USA	[44.346883,-85.484083]	soil metagenome
SRR10997824	WGS	PRJNA566792	https://www.ncbi.nlm.nih.gov/biosample/SAMN12793264	0.91	2018-10-15	0.13	USA	[36.0103,-84.2696]	sediment metagenome
SRR11671808	WGS	PRJNA621425	https://www.ncbi.nlm.nih.gov/biosample/SAMN14515358	0.93	2018-02-01	0.23	United Kingdom	[57.1863,-2.2145]	soil metagenome
SRR12473536	WGS	PRJNA657906	https://www.ncbi.nlm.nih.gov/biosample/SAMN15851661	0.9	2017-05-10	0.11	Israel	[31.25333333,34.75277778]	biocrust metagenome
SRR12473537	WGS	PRJNA657906	https://www.ncbi.nlm.nih.gov/biosample/SAMN15851660	0.91	2017-05-10	0.13	Israel	[31.63027778,34.91472222]	biocrust metagenome
SRR12542664	WGS	PRJNA659776	https://www.ncbi.nlm.nih.gov/biosample/SAMN15925781	0.94	2017-07-01	0.27	USA	[29.703,-98.1245]	human skin metagenome
SRR14373519	WGS	PRJNA689669	https://www.ncbi.nlm.nih.gov/biosample/SAMN18779834	0.9	2018-10-16	0.11	China	[23.42,102.26]	metagenome
SRR8100014	WGS	PRJNA497915	https://www.ncbi.nlm.nih.gov/biosample/SAMN10280833	0.92	2015-11-30	0.17	USA	[21.5416,-158.0875]	soil metagenome
SRR16016024	OTHER	PRJNA765386	https://www.ncbi.nlm.nih.gov/biosample/SAMN21557329	0.91	2020-07-23	0.14	China	["34 N 112 E"]	soil metagenome
SRR10686716	WGS	PRJNA594760	https://www.ncbi.nlm.nih.gov/biosample/SAMN13552551	0.91	NP	0.13	China	[39.7669,118.6469]	plant metagenome
SRR16596689	WGS	PRJNA775002	https://www.ncbi.nlm.nih.gov/biosample/SAMN20206087	0.93	2019-10-26	0.2	China	[30.23,119.71]	soil metagenome
SRR8925750	WGS	PRJNA681092	https://www.ncbi.nlm.nih.gov/biosample/SAMN11458265	0.94	2017-11-08	0.26	China	[31.56,121.68]	bioreactor metagenome
SRR14373527	WGS	PRJNA689669	https://www.ncbi.nlm.nih.gov/biosample/SAMN18753784	0.9	2019-01-17	0.11	China	[23.41,102.25]	metagenome
SRR5823601	WGS	PRJNA393632	https://www.ncbi.nlm.nih.gov/biosample/SAMN07349450	0.91	2010-12-24	0.13	Italy	[45.19,8.25]	soil metagenome
SRR13933374	OTHER	PRJNA713532	https://www.ncbi.nlm.nih.gov/biosample/SAMN18253760	0.9	2020-08-30	0.11	China	["missing"]	metagenome
SRR14751618	OTHER	PRJNA733009	https://www.ncbi.nlm.nih.gov/biosample/SAMN19349449	0.9	2019-08-12	0.11	Switzerland	[47.49284,8.98796]	freshwater metagenome
SRR14751622	OTHER	PRJNA733009	https://www.ncbi.nlm.nih.gov/biosample/SAMN19349442	0.9	2019-08-12	0.11	Switzerland	[47.49022,8.99625]	freshwater metagenome
SRR11678609	WGS	PRJNA621563	https://www.ncbi.nlm.nih.gov/biosample/SAMN14515067	0.94	2017-06-07	0.25	USA	[38.8758,-120.4437]	soil metagenome
SRR11482392	WGS	PRJNA623064	https://www.ncbi.nlm.nih.gov/biosample/SAMN14538539	0.92	NP	0.17	Bulgaria	["not collected"]	dust metagenome
SRR3642742	WGS	PRJNA46333	https://www.ncbi.nlm.nih.gov/biosample/SAMN04999403	0.92	2014-01-01	0.18	USA	[38.984652,-77.094709]	human skin metagenome
SRR10873844	WGS	PRJNA600049	https://www.ncbi.nlm.nih.gov/biosample/SAMN13781456	0.91	2017-06-10	0.15	China	["missing"]	soil metagenome
SRR5123292	WGS	PRJNA358310	https://www.ncbi.nlm.nih.gov/biosample/SAMN06169808	0.9	2015-10-01	0.1	Cameroon	["missing"]	wastewater metagenome
SRR5271167	WGS	PRJNA365851	https://www.ncbi.nlm.nih.gov/biosample/SAMN06267848	0.9	NP	0.11	Canada	[51.62,-128.09]	soil metagenome
SRR3978320	WGS	PRJNA330151	https://www.ncbi.nlm.nih.gov/biosample/SAMN05422265	0.9	2011-09-15	0.11	USA	[38.88,-120.64]	soil metagenome
SRR7006909	WGS	PRJNA443533	https://www.ncbi.nlm.nih.gov/biosample/SAMN08777025	0.9	2015-10-01	0.11	Colombia	[4.2396,-73.2024]	peat metagenome
SRR8863207	WGS	PRJNA518311	https://www.ncbi.nlm.nih.gov/biosample/SAMN10864279	0.9	2017-08-15	0.12	USA	[46.0356,-122.86]	root metagenome
SRR5678940	WGS	PRJNA379303	https://www.ncbi.nlm.nih.gov/biosample/SAMN06685592	0.91	2015-09-01	0.15	Canada	[53.5,-112.06]	terrestrial metagenome
SRR13949429	WGS	PRJNA695572	https://www.ncbi.nlm.nih.gov/biosample/SAMN17619815	0.92	2019-02-18	0.18	China	[39.9042,116.4074]	sediment metagenome
SRR12695109	WGS	PRJNA634918	https://www.ncbi.nlm.nih.gov/biosample/SAMN16241508	0.9	2013-06-16	0.1	USA	[64.8,-147.9]	bog metagenome
SRR5123285	WGS	PRJNA358310	https://www.ncbi.nlm.nih.gov/biosample/SAMN06169815	0.92	2015-10-01	0.17	Cameroon	["missing"]	wastewater metagenome
SRR350968	OTHER	NP	https://www.ncbi.nlm.nih.gov/biosample/SAMN00737776	0.91	NP	0.13	NP	NP	soil metagenome
SRR7006324	WGS	PRJNA444152	https://www.ncbi.nlm.nih.gov/biosample/SAMN08776926	0.9	2016-09-15	0.11	USA	[38.9195,-106.9496]	freshwater sediment metagenome
SRR5581408	WGS	PRJNA375641	https://www.ncbi.nlm.nih.gov/biosample/SAMN06343943	0.92	2013-06-19	0.18	USA	[41.1752,-78.4168]	freshwater metagenome
SRR5580658	WGS	PRJNA375313	https://www.ncbi.nlm.nih.gov/biosample/SAMN06343841	0.92	NP	0.16	USA	["missing"]	soil metagenome
SRR5468436	WGS	PRJNA365085	https://www.ncbi.nlm.nih.gov/biosample/SAMN06264777	0.9	2015-09-09	0.11	USA	[47.0956,-99.1001]	freshwater sediment metagenome
SRR11837214	WGS	PRJNA618891	https://www.ncbi.nlm.nih.gov/biosample/SAMN14513307	0.92	2016-06-13	0.16	USA	[35.8956,-76.1655]	wetland metagenome
SRR3053185	WGS	PRJNA292471	https://www.ncbi.nlm.nih.gov/biosample/SAMN04362375	0.91	2013-12-08	0.14	USA	["not collected"]	bovine metagenome
SRR3679775	WGS	PRJNA281298	https://www.ncbi.nlm.nih.gov/biosample/SAMN05257335	0.91	2014-03-03	0.14	Namibia	[-19.0313,15.5486]	soil metagenome
SRR5679049	WGS	PRJNA379303	https://www.ncbi.nlm.nih.gov/biosample/SAMN06685598	0.92	2015-09-01	0.18	Canada	[53.5,-112.06]	terrestrial metagenome
SRR13001971	WGS	PRJNA675135	https://www.ncbi.nlm.nih.gov/biosample/SAMN16690189	0.91	2016-06-01	0.14	USA	[42.45,-76.47]	metagenome
SRR5919294	WGS	PRJNA317932	https://www.ncbi.nlm.nih.gov/biosample/SAMN04873687	0.9	2013-03-06	0.11	Australia	[-34.11718166,118.76152694]	soil metagenome
SRR5919014	WGS	PRJNA317932	https://www.ncbi.nlm.nih.gov/biosample/SAMN04874251	0.91	2014-01-23	0.13	Australia	[-33.659823,150.265414]	soil metagenome
SRR12976800	OTHER	PRJNA674468	https://www.ncbi.nlm.nih.gov/biosample/SAMN16657625	0.91	2019-05-16	0.15	China	[25.58,99.57]	soil metagenome
SRR13503359	WGS	PRJNA693982	https://www.ncbi.nlm.nih.gov/biosample/SAMN17491164	0.92	2016-10-24	0.16	China	[22.3272,114.1388]	sludge metagenome
SRR14373440	WGS	PRJNA689669	https://www.ncbi.nlm.nih.gov/biosample/SAMN18780065	0.91	2019-06-16	0.13	China	[23.3,102.7]	metagenome
SRR12640490	WGS	PRJNA633424	https://www.ncbi.nlm.nih.gov/biosample/SAMN16132133	0.92	2017-10-01	0.18	USA	[34.05,-114.3]	metagenome
SRR6266404	WGS	PRJNA405441	https://www.ncbi.nlm.nih.gov/biosample/SAMN07632183	0.91	2016-06-14	0.13	USA	[39.7291,-123.6419]	soil metagenome
ERR6099812	WGS	PRJEB42014	https://www.ncbi.nlm.nih.gov/biosample/SAMEA9232395	0.94	NP	0.26	Sweden	NP	oral metagenome
SRR13786996	WGS	PRJNA504043	https://www.ncbi.nlm.nih.gov/biosample/SAMN18061112	0.91	2017-06-07	0.14	USA	[47.16,-94.23]	metagenome
SRR4027046	WGS	PRJNA337680	https://www.ncbi.nlm.nih.gov/biosample/SAMN05518036	0.92	2009-06-24	0.16	USA	[43.312222,-89.370833]	soil metagenome
SRR3452788	WGA	PRJNA303119	https://www.ncbi.nlm.nih.gov/biosample/SAMN04286066	0.9	2013-04-15	0.12	China	["none"]	biocrust metagenome
SRR13780020	WGS	PRJNA697709	https://www.ncbi.nlm.nih.gov/biosample/SAMN17675287	0.9	2018-08-14	0.11	USA	[47.5056,-93.4534]	peat metagenome
SRR8936439	WGS	PRJNA528368	https://www.ncbi.nlm.nih.gov/biosample/SAMN11415806	0.9	2018-09-01	0.12	China	[23.14,113.34]	soil metagenome
SRR7186533	WGS	PRJNA450295	https://www.ncbi.nlm.nih.gov/biosample/SAMN08934554	0.91	2013-09-01	0.13	China	[34.16,108.4]	root metagenome
SRR13178627	WGS	PRJNA666025	https://www.ncbi.nlm.nih.gov/biosample/SAMN16975849	0.91	2017-10-01	0.15	China	[25.809911,107.619175]	mine drainage metagenome
SRR5919109	WGS	PRJNA317932	https://www.ncbi.nlm.nih.gov/biosample/SAMN04873810	0.93	2012-11-13	0.22	Australia	[-25.351,131.041]	soil metagenome
ERR4678631	WGS	PRJEB40798	https://www.ncbi.nlm.nih.gov/biosample/SAMEA7426331	0.91	2018-12-18	0.15	Australia	NP	wastewater metagenome
SRR8552940	WGS	PRJNA518577	https://www.ncbi.nlm.nih.gov/biosample/SAMN10864329	0.93	2017-06-08	0.21	USA	[38.9206,-106.9489]	soil metagenome
ERR4837091	WGS	PRJEB41174	https://www.ncbi.nlm.nih.gov/biosample/SAMEA7573926	0.91	NP	0.15	Greenland	NP	soil metagenome
SRR14373477	WGS	PRJNA689669	https://www.ncbi.nlm.nih.gov/biosample/SAMN18779894	0.91	2019-06-16	0.15	China	[23.42,102.26]	metagenome
SRR10034927	OTHER	PRJNA562849	https://www.ncbi.nlm.nih.gov/biosample/SAMN12657054	0.9	2017-09-26	0.12	Sweden	[55.38,13.4]	soil metagenome
SRR13249348	OTHER	PRJNA684965	https://www.ncbi.nlm.nih.gov/biosample/SAMN17073323	0.91	2019-10-15	0.14	uncalculated	["missing"]	soil metagenome
SRR11673969	WGS	PRJNA629478	https://www.ncbi.nlm.nih.gov/biosample/SAMN14825717	0.91	2018-08-29	0.14	Denmark	[55.421534,10.366234]	activated sludge metagenome
SRR7802475	WGS	PRJNA489681	https://www.ncbi.nlm.nih.gov/biosample/SAMN09988376	0.92	NP	0.18	Singapore	[1.3521,103.8198]	skin metagenome
SRR10360657	WGS	PRJNA577476	https://www.ncbi.nlm.nih.gov/biosample/SAMN13153336	0.91	2015-09-08	0.13	USA	[39.7393,-123.6309]	soil metagenome
SRR10613545	WGS	PRJNA486429	https://www.ncbi.nlm.nih.gov/biosample/SAMN13518557	0.9	NP	0.1	China	[40.0047,116.3261]	air metagenome
SRR5581441	WGS	PRJNA375647	https://www.ncbi.nlm.nih.gov/biosample/SAMN06343949	0.92	2012-08-07	0.19	USA	[41.170727,-78.4726]	freshwater metagenome
SRR10613481	WGS	PRJNA486429	https://www.ncbi.nlm.nih.gov/biosample/SAMN13518614	0.9	NP	0.11	China	[40.0047,116.3261]	air metagenome
SRR10686852	WGS	PRJNA594760	https://www.ncbi.nlm.nih.gov/biosample/SAMN13552560	0.91	NP	0.15	China	[34.9198,118.6507]	plant metagenome
SRR6323173	WGS	PRJNA417359	https://www.ncbi.nlm.nih.gov/biosample/SAMN08009879	0.9	2015-05-19	0.11	China	["not collected"]	chicken gut metagenome
SRR7015786	WGS	PRJNA443178	https://www.ncbi.nlm.nih.gov/biosample/SAMN08776981	0.91	2016-08-09	0.13	USA	[38.9354,-106.9424]	soil metagenome
SRR12313754	WGS	PRJNA618160	https://www.ncbi.nlm.nih.gov/biosample/SAMN14505067	0.9	2018-12-07	0.11	USA	[33.1447,-81.4044]	sediment metagenome
SRR5579875	WGS	PRJNA375305	https://www.ncbi.nlm.nih.gov/biosample/SAMN06343833	0.9	NP	0.11	USA	[40.7999,-76.3402]	soil metagenome
SRR10695401	WGS	PRJNA595820	https://www.ncbi.nlm.nih.gov/biosample/SAMN13567769	0.9	2017-10-01	0.12	China	[23.3167,104.2025]	soil metagenome
SRR13760654	CLONE	PRJNA700129	https://www.ncbi.nlm.nih.gov/biosample/SAMN17836987	0.91	2020-06-21	0.13	uncalculated	[36.78,115.94]	soil metagenome
ERR5859552	OTHER	PRJEB43407	https://www.ncbi.nlm.nih.gov/biosample/SAMEA8616656	0.93	2011-10-01	0.24	United Kingdom	NP	soil metagenome
SRR4028131	WGS	PRJNA336844	https://www.ncbi.nlm.nih.gov/biosample/SAMN05518145	0.91	NP	0.13	USA	[38.5402727,-121.7500776]	bioreactor metagenome
SRR5436305	WGS	PRJNA365675	https://www.ncbi.nlm.nih.gov/biosample/SAMN06266447	0.93	2014-09-03	0.22	USA	[39.7392,-123.6308]	soil metagenome
SRR7091522	WGS	PRJNA441434	https://www.ncbi.nlm.nih.gov/biosample/SAMN08777586	0.93	2017-03-06	0.19	Brazil	[-19.28,-43.5919]	soil metagenome
SRR11051939	WGS	PRJNA605576	https://www.ncbi.nlm.nih.gov/biosample/SAMN14071563	0.9	NP	0.11	China	[28.68,121.43]	soil metagenome
SRR5919344	WGS	PRJNA317932	https://www.ncbi.nlm.nih.gov/biosample/SAMN04874030	0.9	2013-03-21	0.12	Australia	[-34.6831,138.9086]	soil metagenome
SRR14267052	WGS	PRJNA721875	https://www.ncbi.nlm.nih.gov/biosample/SAMN18753366	0.93	2019-09-25	0.2	China	[39.96,116.35]	soil metagenome
SRR16596687	WGS	PRJNA775002	https://www.ncbi.nlm.nih.gov/biosample/SAMN20206089	0.92	2019-10-26	0.18	China	[30.23,119.71]	soil metagenome
ERR2210121	WGS	PRJEB23737	https://www.ncbi.nlm.nih.gov/biosample/SAMEA104412829	0.91	2011-10-21	0.14	USA	NP	soil metagenome
SRR17548778	WGS	PRJNA604820	https://www.ncbi.nlm.nih.gov/biosample/SAMN21207565	0.9	2018-11-29	0.11	USA	[38.984652,-77.094709]	human skin metagenome
SRR17815047	WGS	PRJNA799881	https://www.ncbi.nlm.nih.gov/biosample/SAMN25211361	0.92	2018-12-18	0.17	China	[32.03,118.84]	soil metagenome
SRR15377970	WGS	PRJNA714922	https://www.ncbi.nlm.nih.gov/biosample/SAMN18647634	0.92	2018-08-01	0.17	USA	[44.2225,-85.753483]	soil metagenome
SRR5919343	WGS	PRJNA317932	https://www.ncbi.nlm.nih.gov/biosample/SAMN04874036	0.91	2013-03-22	0.13	Australia	[-32.32096,137.9544]	soil metagenome
SRR5916339	WGS	PRJNA317932	https://www.ncbi.nlm.nih.gov/biosample/SAMN04874602	0.9	2013-10-16	0.1	Australia	[-30.19192055,120.64252583]	soil metagenome
SRR6266516	WGS	PRJNA405453	https://www.ncbi.nlm.nih.gov/biosample/SAMN07632050	0.91	2016-06-15	0.14	USA	[39.5673,-123.4758]	soil metagenome
SRR10613529	WGS	PRJNA486429	https://www.ncbi.nlm.nih.gov/biosample/SAMN13518634	0.9	NP	0.12	China	[40.0047,116.3261]	air metagenome
SRR11673999	WGS	PRJNA629478	https://www.ncbi.nlm.nih.gov/biosample/SAMN14825723	0.91	2018-08-29	0.13	Denmark	[55.329053,8.74336]	activated sludge metagenome
SRR6202521	WGS	PRJNA366715	https://www.ncbi.nlm.nih.gov/biosample/SAMN06268634	0.9	2011-07-03	0.11	Canada	[49.08,-89.38]	soil metagenome
SRR2093884	WGS	PRJNA289185	https://www.ncbi.nlm.nih.gov/biosample/SAMN03846805	0.91	2014-08-01	0.12	China	["missing"]	soil metagenome
SRR5919096	WGS	PRJNA317932	https://www.ncbi.nlm.nih.gov/biosample/SAMN04874286	0.9	2013-08-03	0.11	Australia	[-14.195246,135.71916]	soil metagenome
SRR5195130	WGS	PRJNA362455	https://www.ncbi.nlm.nih.gov/biosample/SAMN06239007	0.94	2015-08-01	0.25	Reunion	[-21.2,55.53]	rhizosphere metagenome
SRR9021246	WGS	PRJNA539575	https://www.ncbi.nlm.nih.gov/biosample/SAMN11533336	0.91	2016-11-02	0.14	Sweden	[68.3532,19.0469]	peat metagenome
SRR3989307	WGS	PRJNA330324	https://www.ncbi.nlm.nih.gov/biosample/SAMN05421617	0.93	2013-03-27	0.2	USA	[39.53,-107.78]	soil metagenome
SRR5581439	WGS	PRJNA375645	https://www.ncbi.nlm.nih.gov/biosample/SAMN06343947	0.93	2014-06-10	0.23	USA	[41.170727,-78.4726]	freshwater metagenome
SRR7026342	WGS	PRJNA443196	https://www.ncbi.nlm.nih.gov/biosample/SAMN08779195	0.9	2016-08-06	0.1	USA	[38.8827,-106.9107]	soil metagenome
SRR11802906	WGS	PRJNA633324	https://www.ncbi.nlm.nih.gov/biosample/SAMN14941271	0.91	2018-08-22	0.15	China	[40.02,116.52]	soil metagenome
SRR14117435	WGS	PRJNA718736	https://www.ncbi.nlm.nih.gov/biosample/SAMN18559657	0.91	2020-09-24	0.14	China	[31.25,102.56]	soil metagenome
ERR1700710	WGS	PRJEB8420	https://www.ncbi.nlm.nih.gov/biosample/SAMEA4521360	0.91	2011-09-16	0.15	USA	NP	soil metagenome
SRR16016049	OTHER	PRJNA765386	https://www.ncbi.nlm.nih.gov/biosample/SAMN21557306	0.91	2020-07-07	0.15	China	["26 N 106 E"]	soil metagenome
SRR5271168	WGS	PRJNA365852	https://www.ncbi.nlm.nih.gov/biosample/SAMN06267849	0.9	NP	0.1	Canada	[51.62,-128.09]	soil metagenome
SRR12893730	WGS	PRJNA671748	https://www.ncbi.nlm.nih.gov/biosample/SAMN16550357	0.9	2017-07-10	0.12	Hong Kong	[22.370853,114.184846]	metagenome
SRR14932652	WGS	PRJNA509305	https://www.ncbi.nlm.nih.gov/biosample/SAMN19518061	0.91	2014-07-09	0.13	China	[30.512,103.9624]	activated sludge metagenome
SRR14843471	OTHER	PRJNA738647	https://www.ncbi.nlm.nih.gov/biosample/SAMN19736218	0.92	2018-06-27	0.16	China	[43.34,124.11]	soil metagenome
SRR10968224	WGS	PRJNA567128	https://www.ncbi.nlm.nih.gov/biosample/SAMN12794095	0.91	2017-09-12	0.15	USA	[64.9141,-147.834]	peat metagenome
SRR16123998	WGS	PRJNA767554	https://www.ncbi.nlm.nih.gov/biosample/SAMN21907782	0.92	2018-10-01	0.19	USA	[38.544363,-121.876379]	soil metagenome
SRR13213309	WCS	PRJNA506850	https://www.ncbi.nlm.nih.gov/biosample/SAMN17020133	0.9	2016-06-01	0.1	USA	[37.20023629,-80.56444913]	manure metagenome
ERR4682355	WGS	PRJEB40815	https://www.ncbi.nlm.nih.gov/biosample/SAMEA7428262	0.9	2017-11-20	0.12	Tanzania	NP	wastewater metagenome
SRR7026343	WGS	PRJNA443196	https://www.ncbi.nlm.nih.gov/biosample/SAMN08779195	0.9	2016-08-06	0.11	USA	[38.8827,-106.9107]	soil metagenome
SRR5690348	WGS	PRJNA375192	https://www.ncbi.nlm.nih.gov/biosample/SAMN06343760	0.92	2014-06-18	0.19	USA	[33.8834,-83.4195]	soil metagenome
SRR9952758	WGS	PRJNA419965	https://www.ncbi.nlm.nih.gov/biosample/SAMN12500074	0.93	NP	0.2	USA	[38.973,-123.1164]	soil metagenome
SRR5260221	WGS	PRJNA366012	https://www.ncbi.nlm.nih.gov/biosample/SAMN06268060	0.91	2013-09-17	0.15	USA	[39.7392,-123.6308]	soil metagenome
SRR12052864	WGS	PRJNA640507	https://www.ncbi.nlm.nih.gov/biosample/SAMN15324607	0.9	2019-07-25	0.11	China	[23.86,109.91]	soil metagenome
SRR4289282	OTHER	PRJNA343355	https://www.ncbi.nlm.nih.gov/biosample/SAMN05786373	0.91	2015-09-30	0.15	China	[36.05,108.31]	soil metagenome
SRR8438001	WGS	PRJNA502474	https://www.ncbi.nlm.nih.gov/biosample/SAMN10351185	0.91	2017-06-28	0.14	USA	[40.4449,-87.0297]	soil metagenome
SRR11674044	WGS	PRJNA629478	https://www.ncbi.nlm.nih.gov/biosample/SAMN14825684	0.9	2018-08-29	0.1	Denmark	[55.399534,10.414787]	activated sludge metagenome
SRR12778024	OTHER	PRJNA667562	https://www.ncbi.nlm.nih.gov/biosample/SAMN16378113	0.9	2018-08-23	0.12	China	["not applicable"]	plant metagenome
SRR12976794	OTHER	PRJNA674468	https://www.ncbi.nlm.nih.gov/biosample/SAMN16657629	0.92	2019-05-16	0.16	China	[25.58,99.57]	soil metagenome
SRR6448459	WGS	PRJNA405431	https://www.ncbi.nlm.nih.gov/biosample/SAMN07632173	0.9	2015-09-17	0.12	USA	[38.978,-107.0026]	freshwater sediment metagenome
SRR1586279	WGS	PRJNA261849	https://www.ncbi.nlm.nih.gov/biosample/SAMN03075724	0.9	NP	0.11	Canada	["not applicable"]	soil metagenome
SRR14267066	WGS	PRJNA721875	https://www.ncbi.nlm.nih.gov/biosample/SAMN18753374	0.92	2019-10-20	0.19	China	[39.96,116.43]	soil metagenome
ERR2210112	WGS	PRJEB23737	https://www.ncbi.nlm.nih.gov/biosample/SAMEA104412825	0.92	2011-10-21	0.18	USA	NP	soil metagenome
SRR12417998	OTHER	PRJNA655556	https://www.ncbi.nlm.nih.gov/biosample/SAMN15742568	0.9	NP	0.1	China	["missing"]	soil metagenome
ERR3588764	WGS	PRJEB34736	https://www.ncbi.nlm.nih.gov/biosample/SAMEA6062702	0.9	2017-01-11	0.11	United Kingdom	NP	metagenome
SRR14689447	WGS	PRJNA781406	https://www.ncbi.nlm.nih.gov/biosample/SAMN19433709	0.92	2019-09-13	0.18	Russia	[43.4,43.1]	metagenome
SRR7802476	WGS	PRJNA489681	https://www.ncbi.nlm.nih.gov/biosample/SAMN09988375	0.92	NP	0.17	Singapore	[1.3521,103.8198]	skin metagenome
SRR13336287	WGS	PRJNA688820	https://www.ncbi.nlm.nih.gov/biosample/SAMN17189688	0.92	2019-04-22	0.18	China	[34.3,108.08]	soil metagenome
ERR671927	WGS	PRJEB7626	https://www.ncbi.nlm.nih.gov/biosample/SAMEA3113578	0.92	2012-11-13	0.19	Australia	NP	soil metagenome
SRR11482373	WGS	PRJNA623064	https://www.ncbi.nlm.nih.gov/biosample/SAMN14538556	0.96	NP	0.39	Germany	["not collected"]	dust metagenome
SRR3601981	WGS	PRJNA322576	https://www.ncbi.nlm.nih.gov/biosample/SAMN05170384	0.9	2016-04-27	0.12	Australia	[-25.025508,152.379908]	soil metagenome
SRR5823608	WGS	PRJNA393632	https://www.ncbi.nlm.nih.gov/biosample/SAMN07349439	0.91	2010-12-24	0.13	Italy	[45.19,8.25]	soil metagenome
SRR7207567	CLONE	PRJNA385762	https://www.ncbi.nlm.nih.gov/biosample/SAMN09240481	0.95	2012-08-01	0.36	uncalculated	[-15.16,-13.35]	hydrothermal vent metagenome
SRR12550821	WGS	PRJNA632564	https://www.ncbi.nlm.nih.gov/biosample/SAMN14912210	0.91	2018-08-01	0.15	China	[18.33,109.45]	soil metagenome
SRR404151	OTHER	NP	https://www.ncbi.nlm.nih.gov/biosample/SAMN00780353	0.93	NP	0.23	NP	NP	soil metagenome
SRR14555699	WGS	PRJNA730191	https://www.ncbi.nlm.nih.gov/biosample/SAMN19222456	0.9	2020-04-01	0.12	China	[45.683333,126.633333]	soil metagenome
SRR9915573	WGS	PRJNA559062	https://www.ncbi.nlm.nih.gov/biosample/SAMN12512713	0.91	2018-02-27	0.14	Brazil	[-21.2,-48.25]	rhizosphere metagenome
SRR10412088	WGS	PRJNA588030	https://www.ncbi.nlm.nih.gov/biosample/SAMN13007835	0.92	NP	0.17	Germany	[48.45142224,9.49105114]	soil metagenome
SRR13614409	OTHER	PRJNA170725	https://www.ncbi.nlm.nih.gov/biosample/SAMN17679115	0.91	2016-08-01	0.14	Svalbard	[78.55,11.56]	soil metagenome
SRR7472063	WGS	PRJNA464533	https://www.ncbi.nlm.nih.gov/biosample/SAMN09091559	0.91	2011-08-20	0.15	Puerto Rico	["18 N 65 W"]	soil metagenome
SRR11051962	WGS	PRJNA605576	https://www.ncbi.nlm.nih.gov/biosample/SAMN14071573	0.9	NP	0.11	China	[28.68,121.43]	soil metagenome
SRR10161450	OTHER	PRJNA573580	https://www.ncbi.nlm.nih.gov/biosample/SAMN12817674	0.91	2018-04-15	0.15	China	[35.21,109.56]	soil metagenome
SRR7004201	WGS	PRJNA443513	https://www.ncbi.nlm.nih.gov/biosample/SAMN08778923	0.9	2017-02-20	0.12	Colombia	[3.8381,-73.3194]	peat metagenome
SRR10931996	WGS	PRJNA230567	https://www.ncbi.nlm.nih.gov/biosample/SAMN13895689	0.91	NP	0.15	Luxembourg	[49.5143,6.018]	bioreactor metagenome
SRR5438552	WGS	PRJNA365727	https://www.ncbi.nlm.nih.gov/biosample/SAMN06264947	0.92	2014-10-09	0.19	USA	[39.7392,-123.6308]	soil metagenome
SRR8837334	WGA	PRJNA529749	https://www.ncbi.nlm.nih.gov/biosample/SAMN11282943	0.9	2015-12-17	0.11	India	[26.3,80.19]	freshwater sediment metagenome
SRR15517670	WGA	PRJNA755742	https://www.ncbi.nlm.nih.gov/biosample/SAMN20841008	0.9	2019-08-15	0.12	China	[45.41,126.37]	rhizosphere metagenome
SRR12266065	OTHER	PRJNA647252	https://www.ncbi.nlm.nih.gov/biosample/SAMN15580190	0.91	2019-05-10	0.14	uncalculated	["missing"]	soil metagenome
SRR12738837	WGA	PRJNA664890	https://www.ncbi.nlm.nih.gov/biosample/SAMN16229679	0.9	2016-04-04	0.11	Israel	[31.9927,34.8172]	root metagenome
SRR14986179	WGA	PRJNA742226	https://www.ncbi.nlm.nih.gov/biosample/SAMN19945325	0.91	2017-06-14	0.15	Germany	[49.61,10.28]	soil metagenome
SRR10997901	WGS	PRJNA566815	https://www.ncbi.nlm.nih.gov/biosample/SAMN12793232	0.91	2018-10-15	0.15	USA	[36.0103,-84.2696]	sediment metagenome
SRR6266700	WGS	PRJNA406080	https://www.ncbi.nlm.nih.gov/biosample/SAMN07631899	0.91	2016-06-15	0.14	USA	[39.5673,-123.4758]	soil metagenome
SRR12349264	WGS	PRJNA648777	https://www.ncbi.nlm.nih.gov/biosample/SAMN15648634	0.9	2017-06-22	0.11	China	["missing"]	sediment metagenome
SRR11829139	WGS	PRJNA634398	https://www.ncbi.nlm.nih.gov/biosample/SAMN14995784	0.91	2018-11-29	0.13	China	[36.13,120.54]	soil metagenome
SRR13760675	CLONE	PRJNA700129	https://www.ncbi.nlm.nih.gov/biosample/SAMN17836977	0.91	2020-06-11	0.14	uncalculated	[36.78,115.94]	soil metagenome
SRR11913442	WGA	PRJNA636289	https://www.ncbi.nlm.nih.gov/biosample/SAMN15070720	0.92	2018-10-01	0.18	Sweden	[59.82279,17.655101]	skin metagenome
SRR10132654	WGS	PRJNA418866	https://www.ncbi.nlm.nih.gov/biosample/SAMN12773026	0.9	2015-12-15	0.11	China	[40.02694,116.3528]	freshwater metagenome
SRR5855433	WGS	PRJNA395099	https://www.ncbi.nlm.nih.gov/biosample/SAMN07373092	0.91	2014-09-01	0.13	USA	[38.42,-109.41]	biocrust metagenome
ERR1700702	WGS	PRJEB8420	https://www.ncbi.nlm.nih.gov/biosample/SAMEA4521352	0.9	2011-09-16	0.11	USA	NP	soil metagenome
SRR7774472	WGS	PRJNA488629	https://www.ncbi.nlm.nih.gov/biosample/SAMN09938080	0.92	2009-05-21	0.16	USA	[42.03893333,-113.71535]	fossil metagenome
SRR7963010	WGS	PRJNA469260	https://www.ncbi.nlm.nih.gov/biosample/SAMN09094579	0.9	2017-07-10	0.12	USA	[31.3377,-81.4644]	wetland metagenome
SRR11970082	WGS	PRJNA636365	https://www.ncbi.nlm.nih.gov/biosample/SAMN15082881	0.92	2018-05-03	0.16	USA	[37.1976,-80.5823]	soil metagenome
SRR14320323	WGS	PRJNA723704	https://www.ncbi.nlm.nih.gov/biosample/SAMN18825583	0.91	2019-09-29	0.14	China	[37.3,118.62]	soil metagenome
SRR7186619	WGS	PRJNA450295	https://www.ncbi.nlm.nih.gov/biosample/SAMN08934521	0.91	2013-09-01	0.15	China	[34.16,108.4]	root metagenome
ERR1939272	WGS	PRJEB20068	https://www.ncbi.nlm.nih.gov/biosample/SAMEA103982709	0.91	2012-06-01	0.13	USA	NP	metagenome
ERR3588760	WGS	PRJEB34736	https://www.ncbi.nlm.nih.gov/biosample/SAMEA6062698	0.9	2017-01-11	0.12	United Kingdom	NP	metagenome
SRR17933183	WGS	PRJNA804253	https://www.ncbi.nlm.nih.gov/biosample/SAMN25720196	0.91	2021-07-01	0.13	China	[40.22,116.23]	soil metagenome
SRR5918975	WGS	PRJNA317932	https://www.ncbi.nlm.nih.gov/biosample/SAMN04873936	0.9	2013-04-26	0.11	Australia	[-12.90283,132.63072]	soil metagenome
SRR10161445	OTHER	PRJNA573580	https://www.ncbi.nlm.nih.gov/biosample/SAMN12817687	0.92	2018-04-15	0.18	China	[35.21,109.56]	soil metagenome
SRR8936448	WGS	PRJNA528368	https://www.ncbi.nlm.nih.gov/biosample/SAMN11415806	0.92	2018-09-01	0.16	China	[23.14,113.34]	soil metagenome
SRR14373502	WGS	PRJNA689669	https://www.ncbi.nlm.nih.gov/biosample/SAMN18779855	0.91	2019-04-20	0.15	China	[23.41,102.25]	metagenome
SRR17267095	OTHER	PRJNA789344	https://www.ncbi.nlm.nih.gov/biosample/SAMN24108070	0.91	2019-10-01	0.14	uncalculated	["missing"]	invertebrate metagenome
SRR7042385	WGS	PRJNA449266	https://www.ncbi.nlm.nih.gov/biosample/SAMN08902854	0.91	2014-09-03	0.13	USA	[39.74,-123.63]	soil metagenome
SRR5918989	WGS	PRJNA317932	https://www.ncbi.nlm.nih.gov/biosample/SAMN04873912	0.91	2013-03-15	0.13	Australia	[-25.3118,131.084]	soil metagenome
SRR7098092	WGS	PRJNA441492	https://www.ncbi.nlm.nih.gov/biosample/SAMN08777013	0.92	2017-05-24	0.18	USA	[42.481016,-72.178343]	soil metagenome
SRR6266536	WGS	PRJNA405454	https://www.ncbi.nlm.nih.gov/biosample/SAMN07632051	0.91	2016-06-15	0.13	USA	[39.5673,-123.4758]	soil metagenome
ERR3200793	WGS	PRJEB31441	https://www.ncbi.nlm.nih.gov/biosample/SAMEA5382938	0.94	NP	0.25	NP	NP	uncultured bacterium
SRR10613577	WGS	PRJNA486429	https://www.ncbi.nlm.nih.gov/biosample/SAMN13518561	0.9	NP	0.12	China	[40.0047,116.3261]	air metagenome
SRR16995663	OTHER	PRJNA782356	https://www.ncbi.nlm.nih.gov/biosample/SAMN23376045	0.93	2020-08-06	0.23	China	[35.08,98.01]	soil metagenome
SRR6202142	WGS	PRJNA366713	https://www.ncbi.nlm.nih.gov/biosample/SAMN06268632	0.9	2011-07-03	0.12	Canada	[49.08,-89.38]	soil metagenome
ERR687888	WGS	PRJEB7626	https://www.ncbi.nlm.nih.gov/biosample/SAMEA3113577	0.91	2012-10-17	0.15	Australia	NP	soil metagenome
SRR13236523	OTHER	PRJNA683998	https://www.ncbi.nlm.nih.gov/biosample/SAMN17050157	0.92	2019-07-02	0.17	China	["missing"]	soil metagenome
SRR8144088	WGS	PRJNA503328	https://www.ncbi.nlm.nih.gov/biosample/SAMN10181157	0.9	2017-05-01	0.11	Peru	["not applicable"]	Bolivina plicata
SRR10613491	WGS	PRJNA486429	https://www.ncbi.nlm.nih.gov/biosample/SAMN13518605	0.92	NP	0.16	China	[40.0047,116.3261]	air metagenome
ERR4661008	OTHER	PRJEB37811	https://www.ncbi.nlm.nih.gov/biosample/SAMEA7379565	0.9	2014-10-01	0.11	Tanzania	NP	metagenome
SRR12738806	WGA	PRJNA664890	https://www.ncbi.nlm.nih.gov/biosample/SAMN16229693	0.9	2015-12-22	0.12	Israel	[31.9927,34.8172]	rhizosphere metagenome
SRR14555702	WGS	PRJNA730191	https://www.ncbi.nlm.nih.gov/biosample/SAMN19222453	0.9	2020-04-01	0.12	China	[45.683333,126.633333]	soil metagenome
SRR2016484	WGS	PRJNA189273	https://www.ncbi.nlm.nih.gov/biosample/SAMN02982909	0.93	2014-05-22	0.2	USA	[44.90415,-93.190417]	freshwater metagenome
SRR13614387	WGS	PRJNA697905	https://www.ncbi.nlm.nih.gov/biosample/SAMN17677538	0.92	2019-08-01	0.18	China	[37.3,116.65]	soil metagenome
SRR11051935	WGS	PRJNA605576	https://www.ncbi.nlm.nih.gov/biosample/SAMN14071567	0.9	NP	0.11	China	[28.68,121.43]	soil metagenome
SRR11673297	WGS	PRJNA621428	https://www.ncbi.nlm.nih.gov/biosample/SAMN14515551	0.94	2018-02-01	0.26	United Kingdom	[57.1863,-2.2145]	soil metagenome
SRR11482331	WGS	PRJNA623064	https://www.ncbi.nlm.nih.gov/biosample/SAMN14538522	0.92	NP	0.19	Spain	["not collected"]	dust metagenome
SRR14117438	WGS	PRJNA718736	https://www.ncbi.nlm.nih.gov/biosample/SAMN18559654	0.91	2020-09-24	0.15	China	[31.25,102.56]	soil metagenome
ERR1742273	WGS	PRJEB8420	https://www.ncbi.nlm.nih.gov/biosample/SAMEA4559832	0.9	2007-07-15	0.11	Canada	NP	soil metagenome
SRR6517660	WGS	PRJNA431914	https://www.ncbi.nlm.nih.gov/biosample/SAMN08426430	0.93	2017-09-28	0.2	uncalculated	[37.49,105.03]	soil metagenome
SRR14366763	WGS	PRJNA699054	https://www.ncbi.nlm.nih.gov/biosample/SAMN18882812	0.94	2018-07-30	0.26	New Zealand	["not applicable"]	groundwater metagenome
SRR13312995	WGS	PRJNA682830	https://www.ncbi.nlm.nih.gov/biosample/SAMN17022162	0.93	2019-08-19	0.21	USA	["missing"]	soil metagenome
ERR687886	WGS	PRJEB7626	https://www.ncbi.nlm.nih.gov/biosample/SAMEA3113576	0.92	2012-10-17	0.19	Australia	NP	soil metagenome
SRR8936434	WGS	PRJNA528368	https://www.ncbi.nlm.nih.gov/biosample/SAMN11415806	0.9	2018-09-01	0.11	China	[23.14,113.34]	soil metagenome
SRR1586284	WGS	PRJNA261849	https://www.ncbi.nlm.nih.gov/biosample/SAMN03075729	0.91	NP	0.14	Canada	["not applicable"]	soil metagenome
SRR6877521	WGA	PRJNA438384	https://www.ncbi.nlm.nih.gov/biosample/SAMN08714628	0.93	NP	0.24	uncalculated	["not applicable"]	biofilm metagenome
SRR13162652	OTHER	PRJNA681370	https://www.ncbi.nlm.nih.gov/biosample/SAMN16951381	0.91	2020-06-15	0.13	China	[31.16,119.12]	metagenome
SRR11970120	WGS	PRJNA636365	https://www.ncbi.nlm.nih.gov/biosample/SAMN15082890	0.92	2018-05-03	0.18	USA	[37.1976,-80.5823]	soil metagenome
SRR11970111	WGS	PRJNA636365	https://www.ncbi.nlm.nih.gov/biosample/SAMN15082877	0.92	2018-05-03	0.17	USA	[37.1976,-80.5823]	soil metagenome
SRR5207236	WGS	PRJNA365700	https://www.ncbi.nlm.nih.gov/biosample/SAMN06266481	0.92	2014-09-27	0.17	USA	[39.7392,-123.6308]	soil metagenome
ERR671930	WGS	PRJEB7626	https://www.ncbi.nlm.nih.gov/biosample/SAMEA3113577	0.91	2012-10-17	0.15	Australia	NP	soil metagenome
SRR7206618	OTHER	PRJNA422759	https://www.ncbi.nlm.nih.gov/biosample/SAMN09217721	0.9	NP	0.11	China	[40.03,116.28]	soil metagenome
SRR8663617	WGS	PRJNA525405	https://www.ncbi.nlm.nih.gov/biosample/SAMN11050300	0.9	2014-01-20	0.12	USA	[37.2284,-80.4234]	air metagenome
SRR7151725	WGS	PRJNA386568	https://www.ncbi.nlm.nih.gov/biosample/SAMN07125060	0.91	2012-07-20	0.14	Sweden	[68.3533,19.0467]	peat metagenome
SRR11613357	WGS	PRJNA620815	https://www.ncbi.nlm.nih.gov/biosample/SAMN14510857	0.95	2017-07-17	0.32	USA	[26.6539,-80.6288]	soil metagenome
SRR11672838	WGS	PRJNA621432	https://www.ncbi.nlm.nih.gov/biosample/SAMN14515665	0.91	2018-02-01	0.14	United Kingdom	[57.1866,-2.2146]	soil metagenome
SRR12060224	WGS	PRJNA640795	https://www.ncbi.nlm.nih.gov/biosample/SAMN15332074	0.9	2019-02-27	0.11	China	[36.13,120.57]	soil metagenome
SRR11829124	WGS	PRJNA634398	https://www.ncbi.nlm.nih.gov/biosample/SAMN14995798	0.91	2019-02-27	0.13	China	[36.13,120.68]	soil metagenome
SRR12216027	WGS	PRJNA646196	https://www.ncbi.nlm.nih.gov/biosample/SAMN15526089	0.92	2018-06-01	0.19	China	["not collected"]	soil metagenome
SRR14366787	WGS	PRJNA699054	https://www.ncbi.nlm.nih.gov/biosample/SAMN18882803	0.92	2018-07-31	0.19	New Zealand	["not applicable"]	groundwater metagenome
ERR1700744	WGS	PRJEB8420	https://www.ncbi.nlm.nih.gov/biosample/SAMEA4521394	0.92	2012-03-12	0.17	USA	NP	soil metagenome
SRR5919234	WGS	PRJNA317932	https://www.ncbi.nlm.nih.gov/biosample/SAMN04873607	0.9	2011-09-11	0.11	Australia	[-17.50701666,123.7349]	soil metagenome
SRR16016029	OTHER	PRJNA765386	https://www.ncbi.nlm.nih.gov/biosample/SAMN21557324	0.92	2020-07-16	0.16	China	["33 N 92 E"]	soil metagenome
SRR14373442	WGS	PRJNA689669	https://www.ncbi.nlm.nih.gov/biosample/SAMN18780062	0.9	2019-06-16	0.12	China	[23.3,102.68]	metagenome
SRR6202051	WGS	PRJNA366407	https://www.ncbi.nlm.nih.gov/biosample/SAMN06268815	0.9	2011-07-03	0.12	Canada	[49.08,-89.38]	soil metagenome
SRR5437764	WGS	PRJNA365691	https://www.ncbi.nlm.nih.gov/biosample/SAMN06266453	0.93	2014-09-19	0.22	USA	[39.7392,-123.6308]	soil metagenome
SRR12608599	WGS	PRJNA662109	https://www.ncbi.nlm.nih.gov/biosample/SAMN16076886	0.91	2017-08-23	0.15	China	[44.15,116.31]	soil metagenome
SRR13760655	CLONE	PRJNA700129	https://www.ncbi.nlm.nih.gov/biosample/SAMN17836953	0.91	2020-05-18	0.15	uncalculated	[36.78,115.94]	soil metagenome
SRR14699980	WGA	PRJNA680430	https://www.ncbi.nlm.nih.gov/biosample/SAMN16453541	0.91	2018-11-01	0.13	China	[37.35,122.58]	marine sediment metagenome
ERR4678691	WGS	PRJEB40798	https://www.ncbi.nlm.nih.gov/biosample/SAMEA7426391	0.92	2018-12-18	0.16	Democratic Republic of the Congo	NP	wastewater metagenome
SRR8553625	WGS	PRJNA518236	https://www.ncbi.nlm.nih.gov/biosample/SAMN10864172	0.93	2017-06-08	0.23	USA	[38.9206,-106.9489]	soil metagenome
SRR350921	OTHER	PRJNA50473	https://www.ncbi.nlm.nih.gov/biosample/SAMN00737747	0.91	NP	0.14	NP	NP	soil metagenome
SRR11671586	WGS	PRJNA621420	https://www.ncbi.nlm.nih.gov/biosample/SAMN14515449	0.92	2018-02-01	0.17	United Kingdom	[57.1866,-2.2146]	soil metagenome
SRR7230157	WGS	PRJNA473380	https://www.ncbi.nlm.nih.gov/biosample/SAMN09273049	0.9	2017-09-20	0.12	China	[36.51,109.19]	metagenome
SRR14117433	WGS	PRJNA718736	https://www.ncbi.nlm.nih.gov/biosample/SAMN18559659	0.91	2020-09-24	0.13	China	[31.25,102.56]	soil metagenome
SRR10002924	WGS	PRJNA561080	https://www.ncbi.nlm.nih.gov/biosample/SAMN12606825	0.9	2017-07-13	0.12	Hong Kong	[22.325069,114.168319]	air metagenome
SRR13218808	WGS	PRJNA683608	https://www.ncbi.nlm.nih.gov/biosample/SAMN17028931	0.9	2019-01-16	0.1	Zambia	[-15.32,28.15]	metagenome
SRR5919258	WGS	PRJNA317932	https://www.ncbi.nlm.nih.gov/biosample/SAMN04874239	0.9	2014-02-04	0.12	Australia	[-34.42796,142.27515]	soil metagenome
SRR13760687	CLONE	PRJNA700129	https://www.ncbi.nlm.nih.gov/biosample/SAMN17837051	0.9	2020-08-24	0.11	uncalculated	[36.78,115.94]	soil metagenome
SRR10034959	OTHER	PRJNA562849	https://www.ncbi.nlm.nih.gov/biosample/SAMN12657059	0.92	2017-08-22	0.16	Sweden	[55.38,13.4]	soil metagenome
SRR12102600	WGS	PRJNA642232	https://www.ncbi.nlm.nih.gov/biosample/SAMN15394148	0.9	2017-05-10	0.11	Israel	[31.34916667,34.91305556]	soil metagenome
ERR7626346	WGS	PRJEB49281	https://www.ncbi.nlm.nih.gov/biosample/SAMEA11497439	0.9	NP	0.1	United Kingdom	NP	soil metagenome
SRR3712206	WGS	PRJNA281298	https://www.ncbi.nlm.nih.gov/biosample/SAMN05257342	0.91	2014-03-03	0.15	Namibia	[-19.0371,15.5536]	soil metagenome
SRR13933379	OTHER	PRJNA713532	https://www.ncbi.nlm.nih.gov/biosample/SAMN18253755	0.91	2020-08-30	0.13	China	["missing"]	metagenome
SRR14092353	OTHER	PRJNA718193	https://www.ncbi.nlm.nih.gov/biosample/SAMN18524868	0.92	2017-09-01	0.16	uncalculated	["missing"]	sludge metagenome
SRR8489899	WGS	PRJNA517182	https://www.ncbi.nlm.nih.gov/biosample/SAMN10822081	0.93	2009-01-01	0.2	USA	[39.00097,-123.08297]	rhizosphere metagenome
SRR10034947	OTHER	PRJNA562849	https://www.ncbi.nlm.nih.gov/biosample/SAMN12657062	0.92	2017-09-26	0.18	Sweden	[55.38,13.4]	soil metagenome
SRR5678974	WGS	PRJNA379303	https://www.ncbi.nlm.nih.gov/biosample/SAMN06685562	0.93	2015-09-01	0.21	USA	[40.21,-104.8]	terrestrial metagenome
SRR5584097	WGS	PRJNA375663	https://www.ncbi.nlm.nih.gov/biosample/SAMN06343965	0.94	2014-08-14	0.26	USA	[35.8444,-83.9599]	rhizosphere metagenome
SRR11829112	WGS	PRJNA634398	https://www.ncbi.nlm.nih.gov/biosample/SAMN14995809	0.9	2019-05-28	0.12	China	[36.13,120.79]	soil metagenome
SRR11845631	WGS	PRJNA634981	https://www.ncbi.nlm.nih.gov/biosample/SAMN15014488	0.96	2016-06-06	0.45	China	["missing"]	wastewater metagenome
SRR8489917	WGS	PRJNA517182	https://www.ncbi.nlm.nih.gov/biosample/SAMN10822082	0.94	2008-09-01	0.26	USA	[39.00097,-123.08297]	rhizosphere metagenome
SRR6683739	WGA	PRJNA411948	https://www.ncbi.nlm.nih.gov/biosample/SAMN07691962	0.91	2016-07-01	0.14	Svalbard	[78.58,12.05]	soil metagenome
SRR6266852	WGS	PRJNA406085	https://www.ncbi.nlm.nih.gov/biosample/SAMN07631904	0.91	2015-04-18	0.14	USA	[39.7291,-123.6419]	soil metagenome
SRR17616342	WGS	PRJNA795566	https://www.ncbi.nlm.nih.gov/biosample/SAMN24720293	0.9	2020-08-01	0.11	uncalculated	["missing"]	soil metagenome
SRR7042350	WGS	PRJNA449266	https://www.ncbi.nlm.nih.gov/biosample/SAMN08902858	0.92	2014-09-29	0.16	USA	[39.74,-123.63]	soil metagenome
SRR8489911	WGS	PRJNA517182	https://www.ncbi.nlm.nih.gov/biosample/SAMN10822082	0.93	2008-09-01	0.23	USA	[39.00097,-123.08297]	rhizosphere metagenome
SRR11970103	WGS	PRJNA636365	https://www.ncbi.nlm.nih.gov/biosample/SAMN15082902	0.91	2018-05-03	0.15	USA	[37.1976,-80.5823]	soil metagenome
SRR9924788	WGS	PRJNA559231	https://www.ncbi.nlm.nih.gov/biosample/SAMN12530103	0.92	2017-07-01	0.18	China	[34.15,93.03]	freshwater sediment metagenome
SRR5817588	WGS	PRJNA338276	https://www.ncbi.nlm.nih.gov/biosample/SAMN05892986	0.93	2015-08-01	0.2	USA	[41.382783,-82.51465]	wetland metagenome
SRR13336309	WGS	PRJNA688820	https://www.ncbi.nlm.nih.gov/biosample/SAMN17189718	0.91	2019-04-26	0.15	China	[34.74,108.2]	soil metagenome
ERR6099813	WGS	PRJEB42014	https://www.ncbi.nlm.nih.gov/biosample/SAMEA9232395	0.94	NP	0.26	Sweden	NP	oral metagenome
SRR12917088	WGS	PRJNA653690	https://www.ncbi.nlm.nih.gov/biosample/SAMN15739872	0.92	2017-08-08	0.16	USA	[41.9002,-89.3556]	soil metagenome
SRR9924786	WGS	PRJNA559231	https://www.ncbi.nlm.nih.gov/biosample/SAMN12530110	0.9	2014-10-01	0.12	China	[28.77,104.65]	freshwater sediment metagenome
SRR8894378	WGS	PRJNA531348	https://www.ncbi.nlm.nih.gov/biosample/SAMN11356861	0.9	2017-12-25	0.12	China	[24.541,102.895]	freshwater metagenome
SRR17422362	OTHER	PRJNA793369	https://www.ncbi.nlm.nih.gov/biosample/SAMN24532402	0.9	2020-12-03	0.11	China	[30.67,104.06]	manure metagenome
SRR14292596	OTHER	PRJNA723463	https://www.ncbi.nlm.nih.gov/biosample/SAMN18818691	0.92	2020-10-05	0.17	China	[40.65,116.65]	soil metagenome
SRR14373532	WGS	PRJNA689669	https://www.ncbi.nlm.nih.gov/biosample/SAMN18779821	0.9	2018-10-16	0.1	China	[23.43,102.26]	metagenome
SRR14639175	WGS	PRJNA732564	https://www.ncbi.nlm.nih.gov/biosample/SAMN19324122	0.92	2015-12-05	0.16	Brazil	[-20.13,-42.38]	freshwater sediment metagenome
SRR13205816	WGS	PRJNA666025	https://www.ncbi.nlm.nih.gov/biosample/SAMN17013113	0.9	2017-10-01	0.11	China	[26.385014,106.979676]	mine drainage metagenome
SRR1582366	WGS	PRJNA261364	https://www.ncbi.nlm.nih.gov/biosample/SAMN03072821	0.9	2013-06-20	0.11	China	[32.03,118.43]	freshwater metagenome
SRR12672557	WGS	PRJNA634918	https://www.ncbi.nlm.nih.gov/biosample/SAMN16213422	0.9	2013-06-16	0.11	USA	[64.8,-147.9]	bog metagenome
SRR12266082	OTHER	PRJNA647252	https://www.ncbi.nlm.nih.gov/biosample/SAMN15580195	0.91	2019-05-10	0.14	uncalculated	["missing"]	soil metagenome
SRR13933372	OTHER	PRJNA713532	https://www.ncbi.nlm.nih.gov/biosample/SAMN18253762	0.9	2020-08-30	0.11	China	["missing"]	metagenome
SRR13455286	OTHER	PRJNA692995	https://www.ncbi.nlm.nih.gov/biosample/SAMN17373749	0.91	2019-04-23	0.13	China	["44 N 125 E"]	soil metagenome
ERR1742260	WGS	PRJEB8420	https://www.ncbi.nlm.nih.gov/biosample/SAMEA4559819	0.92	2007-07-15	0.17	Canada	NP	soil metagenome
SRR10037606	WGS	PRJNA562239	https://www.ncbi.nlm.nih.gov/biosample/SAMN12636685	0.9	2015-09-01	0.12	China	["missing"]	soil metagenome
SRR14660893	WGS	PRJNA732820	https://www.ncbi.nlm.nih.gov/biosample/SAMN19341646	0.92	2019-08-15	0.16	uncalculated	["missing"]	soil metagenome
SRR9639640	WGS	PRJNA551779	https://www.ncbi.nlm.nih.gov/biosample/SAMN12165898	0.9	2018-07-01	0.12	China	[34.813333,113.591389]	freshwater sediment metagenome
SRR14373474	WGS	PRJNA689669	https://www.ncbi.nlm.nih.gov/biosample/SAMN18779897	0.92	2019-04-20	0.16	China	[23.42,102.25]	metagenome
ERR3274946	WGA	PRJEB30838	https://www.ncbi.nlm.nih.gov/biosample/SAMEA5386792	0.9	2016-12-01	0.1	Kenya	NP	metagenome
SRR6263206	WGS	PRJNA406053	https://www.ncbi.nlm.nih.gov/biosample/SAMN07631535	0.9	2011-01-15	0.1	uncalculated	[-78.049,163.698]	terrestrial metagenome
SRR9852172	WGS	PRJNA556302	https://www.ncbi.nlm.nih.gov/biosample/SAMN12347515	0.9	2017-04-23	0.12	China	[22.25,113.52]	activated sludge metagenome
SRR5891575	WGS	PRJNA394028	https://www.ncbi.nlm.nih.gov/biosample/SAMN07345068	0.91	2013-09-01	0.13	China	[38.21856111,81.12028611]	glacier metagenome
SRR7448277	WGA	PRJNA477767	https://www.ncbi.nlm.nih.gov/biosample/SAMN09499179	0.91	2015-11-03	0.13	China	[34.2487,119.8167]	soil metagenome
SRR9032510	WGS	PRJNA539718	https://www.ncbi.nlm.nih.gov/biosample/SAMN11532657	0.94	2018-03-25	0.25	USA	[39.6475,-79.9369]	soil metagenome
SRR10965836	WGS	PRJNA567255	https://www.ncbi.nlm.nih.gov/biosample/SAMN12794097	0.92	2017-09-27	0.16	USA	[38.9229,-106.9499]	sediment metagenome
SRR5152911	WGS	PRJNA360469	https://www.ncbi.nlm.nih.gov/biosample/SAMN06114544	0.91	2015-08-05	0.15	China	[45.41,126.45]	soil metagenome
SRR16327325	WGS	PRJNA771214	https://www.ncbi.nlm.nih.gov/biosample/SAMN22256835	0.91	2019-09-12	0.14	Luxembourg	[49.7347,5.888961]	soil metagenome
SRR11941227	OTHER	PRJNA506850	https://www.ncbi.nlm.nih.gov/biosample/SAMN14814595	0.9	2015-05-15	0.1	USA	[37.215,-80.442278]	metagenome
SRR3970034	WGS	PRJNA330012	https://www.ncbi.nlm.nih.gov/biosample/SAMN05422134	0.94	2011-07-20	0.25	USA	[39.53,-107.78]	soil metagenome
SRR14887731	WGS	PRJNA695572	https://www.ncbi.nlm.nih.gov/biosample/SAMN19809187	0.91	2019-12-29	0.14	China	[39.9042,116.4074]	sediment metagenome
SRR5195123	WGS	PRJNA362455	https://www.ncbi.nlm.nih.gov/biosample/SAMN06239014	0.94	2015-09-01	0.25	Italy	[38.28,16.24]	rhizosphere metagenome
SRR5823611	WGS	PRJNA393632	https://www.ncbi.nlm.nih.gov/biosample/SAMN07349440	0.9	2010-12-24	0.12	Italy	[45.19,8.25]	soil metagenome
SRR5923187	WGS	PRJNA317932	https://www.ncbi.nlm.nih.gov/biosample/SAMN07488528	0.9	2015-02-18	0.1	Australia	[-33.62075,150.73423]	soil metagenome
SRR13760662	CLONE	PRJNA700129	https://www.ncbi.nlm.nih.gov/biosample/SAMN17836999	0.9	2020-07-03	0.11	uncalculated	[36.78,115.94]	soil metagenome
SRR490140	OTHER	NP	https://www.ncbi.nlm.nih.gov/biosample/SAMN00862364	0.95	NP	0.36	NP	NP	soil metagenome
ERR2697192	OTHER	PRJEB27666	https://www.ncbi.nlm.nih.gov/biosample/SAMEA4787264	0.9	2017-05-10	0.11	China	NP	metagenome
SRR17616330	WGS	PRJNA795566	https://www.ncbi.nlm.nih.gov/biosample/SAMN24720283	0.9	2020-08-01	0.11	uncalculated	["missing"]	soil metagenome
ERR1346828	WGS	PRJEB12502	https://www.ncbi.nlm.nih.gov/biosample/SAMEA3914815	0.91	2011-09-16	0.15	USA	NP	metagenome
SRR13566427	WGS	PRJNA671745	https://www.ncbi.nlm.nih.gov/biosample/SAMN17154525	0.9	2019-07-11	0.1	China	[32.994214,118.673861]	sediment metagenome
SRR13708136	WGS	PRJNA701786	https://www.ncbi.nlm.nih.gov/biosample/SAMN17911230	0.92	2019-07-01	0.16	China	[36.11,117.08]	soil metagenome
SRR12875363	WGS	PRJNA670586	https://www.ncbi.nlm.nih.gov/biosample/SAMN16513439	0.91	2019-06-01	0.14	Indonesia	["not applicable"]	soil metagenome
SRR12030758	WGS	PRJNA638758	https://www.ncbi.nlm.nih.gov/biosample/SAMN15285703	0.91	2018-09-04	0.14	Taiwan	[24.094878,121.034072]	soil metagenome
SRR10037609	WGS	PRJNA562239	https://www.ncbi.nlm.nih.gov/biosample/SAMN12636684	0.91	2015-09-01	0.13	China	["missing"]	soil metagenome
SRR6517651	WGS	PRJNA431914	https://www.ncbi.nlm.nih.gov/biosample/SAMN08426421	0.93	2017-09-19	0.21	uncalculated	[37.47,104.98]	soil metagenome
SRR14887734	WGS	PRJNA695572	https://www.ncbi.nlm.nih.gov/biosample/SAMN19809184	0.92	2018-07-01	0.16	China	[39.9042,116.4074]	sediment metagenome
SRR11734679	WGS	PRJNA629394	https://www.ncbi.nlm.nih.gov/biosample/SAMN14775407	0.9	2017-11-01	0.12	China	[21.6,108.99]	sediment metagenome
SRR10034957	OTHER	PRJNA562849	https://www.ncbi.nlm.nih.gov/biosample/SAMN12657059	0.92	2017-08-22	0.16	Sweden	[55.38,13.4]	soil metagenome
SRR17247027	OTHER	PRJNA789344	https://www.ncbi.nlm.nih.gov/biosample/SAMN24109455	0.91	2019-10-01	0.13	uncalculated	["missing"]	soil metagenome
SRR7186600	WGS	PRJNA450295	https://www.ncbi.nlm.nih.gov/biosample/SAMN08934538	0.92	2013-09-01	0.16	China	[34.16,108.4]	root metagenome
SRR5270127	WGS	PRJNA366980	https://www.ncbi.nlm.nih.gov/biosample/SAMN06267895	0.92	NP	0.17	USA	[37.931388,-122.021761]	rhizosphere metagenome
SRR5215216	WGS	PRJNA364864	https://www.ncbi.nlm.nih.gov/biosample/SAMN06266025	0.92	2013-05-28	0.18	USA	[38.8724,-122.4268]	soil metagenome
SRR10127268	WGS	PRJNA465696	https://www.ncbi.nlm.nih.gov/biosample/SAMN12740640	0.92	2012-06-07	0.18	Mexico	[21.053,-103.902]	soil metagenome
SRR12687310	WGS	PRJNA664310	https://www.ncbi.nlm.nih.gov/biosample/SAMN16205497	0.9	2019-06-01	0.11	China	[44.37,83.33]	rhizosphere metagenome
SRR7186498	WGS	PRJNA450295	https://www.ncbi.nlm.nih.gov/biosample/SAMN08934541	0.95	2013-09-01	0.32	China	[40.36,114.56]	root metagenome
SRR10216724	OTHER	PRJNA574779	https://www.ncbi.nlm.nih.gov/biosample/SAMN12878101	0.9	2018-06-15	0.1	uncalculated	["missing"]	rhizosphere metagenome
SRR10216740	OTHER	PRJNA574779	https://www.ncbi.nlm.nih.gov/biosample/SAMN12878403	0.92	2018-06-15	0.17	uncalculated	["missing"]	rhizosphere metagenome
SRR7013841	WGS	PRJNA448190	https://www.ncbi.nlm.nih.gov/biosample/SAMN08867834	0.92	2013-07-01	0.17	Canada	[50.28,-107.8]	metagenome
SRR8132911	WGS	PRJNA500434	https://www.ncbi.nlm.nih.gov/biosample/SAMN10345101	0.91	2017-01-10	0.12	United Kingdom	[52.8207,1.252]	sheep metagenome
SRR6963492	WGS	PRJNA444018	https://www.ncbi.nlm.nih.gov/biosample/SAMN08776754	0.9	2010-07-30	0.12	USA	[33.3,-115.8]	sediment metagenome
SRR12687284	WGS	PRJNA664310	https://www.ncbi.nlm.nih.gov/biosample/SAMN16205483	0.9	2019-06-01	0.11	China	[44.38,83.33]	rhizosphere metagenome
SRR14454021	WGS	PRJNA725617	https://www.ncbi.nlm.nih.gov/biosample/SAMN18896310	0.91	2019-07-09	0.14	China	[40,116.39]	leaf metagenome
SRR5258705	WGS	PRJNA366010	https://www.ncbi.nlm.nih.gov/biosample/SAMN06268058	0.92	2013-09-17	0.17	USA	[39.7392,-123.6308]	soil metagenome
SRR11108993	WGS	PRJNA607406	https://www.ncbi.nlm.nih.gov/biosample/SAMN14132724	0.93	2018-08-01	0.2	China	[32.15,118.95]	rhizosphere metagenome
ERR3870394	WGS	PRJEB36534	https://www.ncbi.nlm.nih.gov/biosample/SAMEA6518463	0.92	2017-06-01	0.16	Israel	NP	biocrust metagenome
SRR14027269	CLONE	PRJNA640885	https://www.ncbi.nlm.nih.gov/biosample/SAMN17734878	0.91	2019-08-13	0.15	uncalculated	[36.9,115.1]	soil metagenome
SRR15377926	WGS	PRJNA714922	https://www.ncbi.nlm.nih.gov/biosample/SAMN18647675	0.92	2018-08-01	0.17	USA	[44.320483,-85.977083]	soil metagenome
ERR671920	WGS	PRJEB7626	https://www.ncbi.nlm.nih.gov/biosample/SAMEA3113580	0.92	2012-11-07	0.19	Australia	NP	soil metagenome
SRR7595456	WGS	PRJNA317932	https://www.ncbi.nlm.nih.gov/biosample/SAMN04874196	0.9	2014-04-29	0.11	Australia	[-30.20092399,149.596977]	soil metagenome
SRR8197394	WGS	PRJNA488251	https://www.ncbi.nlm.nih.gov/biosample/SAMN10407550	0.91	NP	0.14	Netherlands	[51.991111,5.661972]	rhizosphere metagenome
SRR5420283	WGS	PRJNA376580	https://www.ncbi.nlm.nih.gov/biosample/SAMN06443393	0.92	NP	0.17	USA	["not collected"]	indoor metagenome
SRR13394436	WGS	PRJNA690107	https://www.ncbi.nlm.nih.gov/biosample/SAMN17269718	0.93	2017-09-01	0.21	USA	[34.99562,-98.68895]	freshwater metagenome
SRR15400732	WGS	PRJNA752512	https://www.ncbi.nlm.nih.gov/biosample/SAMN20600055	0.91	2020-09-01	0.14	China	[33.62,102.87]	soil metagenome
SRR9691045	WGS	PRJNA554750	https://www.ncbi.nlm.nih.gov/biosample/SAMN12282977	0.9	2013-09-06	0.12	China	[33.23,118.33]	soil metagenome
SRR8552948	WGS	PRJNA518582	https://www.ncbi.nlm.nih.gov/biosample/SAMN10864331	0.93	2017-06-08	0.23	USA	[38.9206,-106.9489]	soil metagenome
ERR1111514	WGS	PRJEB11699	https://www.ncbi.nlm.nih.gov/biosample/SAMEA3648654	0.9	2012-07-01	0.11	USA	NP	sediment metagenome
ERR635995	WGS	PRJEB7364	https://www.ncbi.nlm.nih.gov/biosample/SAMEA2784244	0.92	NP	0.16	NP	NP	root
SRR17267096	OTHER	PRJNA789344	https://www.ncbi.nlm.nih.gov/biosample/SAMN24108069	0.91	2019-10-01	0.15	uncalculated	["missing"]	invertebrate metagenome
SRR14843460	OTHER	PRJNA738647	https://www.ncbi.nlm.nih.gov/biosample/SAMN19736228	0.9	2018-06-27	0.11	China	[43.34,124.11]	soil metagenome
SRR11921729	OTHER	PRJNA506850	https://www.ncbi.nlm.nih.gov/biosample/SAMN14814574	0.9	2015-05-15	0.11	USA	[37.215,-80.442278]	metagenome
SRR6866879	OTHER	PRJNA438419	https://www.ncbi.nlm.nih.gov/biosample/SAMN08722007	0.9	2013-07-08	0.1	China	[43.35,124.45]	rhizosphere metagenome
SRR12264164	OTHER	PRJNA647129	https://www.ncbi.nlm.nih.gov/biosample/SAMN15547796	0.9	2018-07-20	0.12	China	[43.94,81.18]	soil metagenome
SRR12917872	WGS	PRJNA653699	https://www.ncbi.nlm.nih.gov/biosample/SAMN15741247	0.92	2017-10-13	0.17	USA	[41.8725,-89.3578]	soil metagenome
SRR7687012	WGS	PRJNA468351	https://www.ncbi.nlm.nih.gov/biosample/SAMN09200103	0.91	2017-06-28	0.12	USA	[40.4449,-87.0297]	soil metagenome
SRR5207344	WGS	PRJNA365890	https://www.ncbi.nlm.nih.gov/biosample/SAMN06266462	0.92	2014-08-01	0.16	Canada	[45.54,-73.72]	soil metagenome
ERR3870372	WGS	PRJEB36534	https://www.ncbi.nlm.nih.gov/biosample/SAMEA6518460	0.92	2017-06-01	0.19	Israel	NP	biocrust metagenome
SRR10360641	WGS	PRJNA577476	https://www.ncbi.nlm.nih.gov/biosample/SAMN13153351	0.91	2013-09-17	0.14	USA	[39.7292,-123.6419]	soil metagenome
SRR16123814	OTHER	PRJNA766709	https://www.ncbi.nlm.nih.gov/biosample/SAMN21873596	0.91	2019-11-01	0.13	Malaysia	["Not applicable"]	mangrove metagenome
ERR1884262	WGS	PRJEB20011	https://www.ncbi.nlm.nih.gov/biosample/SAMEA103913890	0.91	NP	0.14	France	NP	unidentified
SRR6201908	WGS	PRJNA366649	https://www.ncbi.nlm.nih.gov/biosample/SAMN06268747	0.9	2011-09-15	0.12	USA	[39.070856,-96.582821]	soil metagenome
SRR5256712	WGS	PRJNA365977	https://www.ncbi.nlm.nih.gov/biosample/SAMN06268166	0.91	2013-10-02	0.14	USA	[39.73825,-123.6301]	soil metagenome
ERR4837145	WGS	PRJEB41174	https://www.ncbi.nlm.nih.gov/biosample/SAMEA7573980	0.9	NP	0.1	Sweden	NP	soil metagenome
SRR9852180	WGS	PRJNA556302	https://www.ncbi.nlm.nih.gov/biosample/SAMN12347501	0.9	2014-11-01	0.11	China	[32.22,118.75]	activated sludge metagenome
SRR7613741	WGS	PRJNA468125	https://www.ncbi.nlm.nih.gov/biosample/SAMN09201855	0.9	2017-08-29	0.11	USA	[33.9406,-83.5607]	freshwater metagenome
SRR13760678	CLONE	PRJNA700129	https://www.ncbi.nlm.nih.gov/biosample/SAMN17836971	0.9	2020-06-05	0.12	uncalculated	[36.78,115.94]	soil metagenome
SRR11829612	WGA	PRJNA630300	https://www.ncbi.nlm.nih.gov/biosample/SAMN14832368	0.92	2015-08-01	0.19	China	[19.501,109.551]	soil metagenome
SRR14267063	WGS	PRJNA721875	https://www.ncbi.nlm.nih.gov/biosample/SAMN18753377	0.92	2019-10-20	0.18	China	[39.96,116.46]	soil metagenome
SRR13949432	WGS	PRJNA695572	https://www.ncbi.nlm.nih.gov/biosample/SAMN17619812	0.92	2018-08-12	0.19	China	[39.9042,116.4074]	sediment metagenome
SRR10873835	WGS	PRJNA600049	https://www.ncbi.nlm.nih.gov/biosample/SAMN13781438	0.92	2016-01-20	0.18	China	["missing"]	soil metagenome
SRR12640485	WGS	PRJNA633424	https://www.ncbi.nlm.nih.gov/biosample/SAMN16132117	0.94	2017-10-01	0.25	USA	[33.72,-113.92]	metagenome
SRR1926128	WGS	PRJNA278090	https://www.ncbi.nlm.nih.gov/biosample/SAMN03407296	0.94	2012-02-01	0.27	Australia	[-19.733,147.178]	root metagenome
SRR9852195	WGS	PRJNA556302	https://www.ncbi.nlm.nih.gov/biosample/SAMN12347519	0.9	2017-04-20	0.11	China	[31.61,120.3]	activated sludge metagenome
SRR15377961	WGS	PRJNA714922	https://www.ncbi.nlm.nih.gov/biosample/SAMN18647647	0.91	2018-08-01	0.13	USA	[44.2642,-86.1779]	soil metagenome
SRR13336298	WGS	PRJNA688820	https://www.ncbi.nlm.nih.gov/biosample/SAMN17189728	0.92	2019-04-26	0.19	China	[34.74,108.2]	soil metagenome
SRR10034942	OTHER	PRJNA562849	https://www.ncbi.nlm.nih.gov/biosample/SAMN12657063	0.92	2017-08-22	0.16	Sweden	[55.38,13.4]	soil metagenome
SRR12264172	OTHER	PRJNA647129	https://www.ncbi.nlm.nih.gov/biosample/SAMN15547800	0.9	2018-08-21	0.12	China	[43.94,81.18]	soil metagenome
SRR7015787	WGS	PRJNA443178	https://www.ncbi.nlm.nih.gov/biosample/SAMN08776981	0.9	2016-08-09	0.11	USA	[38.9354,-106.9424]	soil metagenome
SRR5689928	WGS	PRJNA375670	https://www.ncbi.nlm.nih.gov/biosample/SAMN06343972	0.93	2014-08-14	0.23	USA	[35.8443,-83.9607]	rhizosphere metagenome
SRR7004339	WGS	PRJNA443523	https://www.ncbi.nlm.nih.gov/biosample/SAMN08778950	0.91	2015-10-01	0.15	Colombia	[3.8381,-73.3194]	peat metagenome
SRR12640503	WGS	PRJNA633424	https://www.ncbi.nlm.nih.gov/biosample/SAMN16132120	0.94	2017-10-01	0.27	USA	[33.72,-113.92]	metagenome
SRR7186622	WGS	PRJNA450295	https://www.ncbi.nlm.nih.gov/biosample/SAMN08934529	0.91	2013-09-01	0.14	China	[34.16,108.4]	root metagenome
SRR17656810	WGS	PRJNA797856	https://www.ncbi.nlm.nih.gov/biosample/SAMN25037272	0.91	2021-02-25	0.15	NP	NP	plastic metagenome
SRR15377957	WGS	PRJNA714922	https://www.ncbi.nlm.nih.gov/biosample/SAMN18647641	0.92	2018-08-01	0.17	USA	[44.271933,-85.992533]	soil metagenome
SRR5918979	WGS	PRJNA317932	https://www.ncbi.nlm.nih.gov/biosample/SAMN04873635	0.9	2011-03-12	0.1	Australia	[-31.86331666,126.9831]	soil metagenome
SRR14227489	OTHER	PRJNA721609	https://www.ncbi.nlm.nih.gov/biosample/SAMN18723264	0.91	2017-07-01	0.15	China	[31.05,122.07]	soil metagenome
SRR8936455	WGS	PRJNA528368	https://www.ncbi.nlm.nih.gov/biosample/SAMN11415806	0.9	2018-09-01	0.12	China	[23.14,113.34]	soil metagenome
ERR4837137	WGS	PRJEB41174	https://www.ncbi.nlm.nih.gov/biosample/SAMEA7573972	0.91	NP	0.14	Sweden	NP	soil metagenome
SRR14373511	WGS	PRJNA689669	https://www.ncbi.nlm.nih.gov/biosample/SAMN18779841	0.91	2019-04-20	0.15	China	[23.41,102.25]	metagenome
SRR16481187	OTHER	PRJNA772520	https://www.ncbi.nlm.nih.gov/biosample/SAMN22374899	0.9	2020-07-20	0.11	uncalculated	["missing"]	wastewater metagenome
SRR3452803	WGA	PRJNA303119	https://www.ncbi.nlm.nih.gov/biosample/SAMN04286071	0.92	2013-04-15	0.16	China	["none"]	biocrust metagenome
ERR1742252	WGS	PRJEB8420	https://www.ncbi.nlm.nih.gov/biosample/SAMEA4559811	0.91	2007-07-15	0.15	Canada	NP	soil metagenome
SRR11734639	WGS	PRJNA629394	https://www.ncbi.nlm.nih.gov/biosample/SAMN14775392	0.92	2017-05-01	0.18	China	[22.53,113.99]	sediment metagenome
SRR13760661	CLONE	PRJNA700129	https://www.ncbi.nlm.nih.gov/biosample/SAMN17837001	0.9	2020-07-05	0.11	uncalculated	[36.78,115.94]	soil metagenome
SRR11190766	OTHER	PRJNA608979	https://www.ncbi.nlm.nih.gov/biosample/SAMN14217430	0.92	2018-07-01	0.17	uncalculated	["missing"]	soil metagenome
SRR5855434	WGS	PRJNA395099	https://www.ncbi.nlm.nih.gov/biosample/SAMN07373093	0.92	2014-09-01	0.16	USA	[38.42,-109.41]	biocrust metagenome
SRR5919035	WGS	PRJNA317932	https://www.ncbi.nlm.nih.gov/biosample/SAMN04874122	0.9	2013-07-16	0.1	Australia	[-42.1685,148.2641]	soil metagenome
SRR14027289	CLONE	PRJNA640885	https://www.ncbi.nlm.nih.gov/biosample/SAMN17734854	0.92	2019-08-05	0.16	uncalculated	[36.8,115.4]	soil metagenome
SRR14689421	WGS	PRJNA781406	https://www.ncbi.nlm.nih.gov/biosample/SAMN19433693	0.92	2019-02-13	0.18	New Zealand	[-44.4,169.25]	metagenome
SRR5271101	WGS	PRJNA366994	https://www.ncbi.nlm.nih.gov/biosample/SAMN06267772	0.92	NP	0.19	USA	[37.931388,-122.021761]	rhizosphere metagenome
SRR4027582	WGS	PRJNA336855	https://www.ncbi.nlm.nih.gov/biosample/SAMN05518500	0.91	2009-06-28	0.13	USA	[39.0042816,-77.1012173]	soil metagenome
SRR12550842	WGS	PRJNA632564	https://www.ncbi.nlm.nih.gov/biosample/SAMN14912191	0.91	2018-08-01	0.13	China	[18.33,109.45]	soil metagenome
SRR14085586	WGS	PRJNA717813	https://www.ncbi.nlm.nih.gov/biosample/SAMN18514589	0.92	2019-05-01	0.16	Germany	[48.578833,9.063472]	soil metagenome
SRR5123294	WGS	PRJNA358310	https://www.ncbi.nlm.nih.gov/biosample/SAMN06169818	0.93	2015-10-01	0.21	Cameroon	["missing"]	wastewater metagenome
SRR11241201	CLONE	PRJNA587831	https://www.ncbi.nlm.nih.gov/biosample/SAMN13567417	0.93	2017-04-01	0.2	China	[22.5288,114.03]	marine sediment metagenome
SRR12366590	WGS	PRJNA647667	https://www.ncbi.nlm.nih.gov/biosample/SAMN15501386	0.92	2019-05-18	0.16	Gabon	[-1.69,10.87]	rhizosphere metagenome
SRR10363851	WGS	PRJNA557318	https://www.ncbi.nlm.nih.gov/biosample/SAMN12394952	0.91	2018-12-01	0.15	China	[22.48,113.57]	soil metagenome
SRR9030505	WGS	PRJNA507800	https://www.ncbi.nlm.nih.gov/biosample/SAMN10506451	0.93	2015-05-20	0.24	Canada	[53.93,-116.58]	soil metagenome
SRR3182036	WGS	PRJNA46333	https://www.ncbi.nlm.nih.gov/biosample/SAMN04359763	0.98	2013-12-18	0.63	USA	[38.984652,-77.094709]	human skin metagenome
SRR17089445	WGA	PRJNA783874	https://www.ncbi.nlm.nih.gov/biosample/SAMN23455565	0.9	2020-02-28	0.1	Netherlands	[52.11202,5.10796]	wastewater metagenome
SRR13213258	WCS	PRJNA506850	https://www.ncbi.nlm.nih.gov/biosample/SAMN17020115	0.9	2016-06-01	0.11	USA	[37.20023629,-80.56444913]	manure metagenome
SRR17335713	WGS	PRJNA785940	https://www.ncbi.nlm.nih.gov/biosample/SAMN23597364	0.97	2018-06-01	0.51	USA	["not applicable"]	bovine metagenome
SRR8185406	WGA	PRJNA495483	https://www.ncbi.nlm.nih.gov/biosample/SAMN10238528	0.9	2017-08-21	0.12	China	[32.03,118.46]	soil metagenome
SRR5215473	WGS	PRJNA364912	https://www.ncbi.nlm.nih.gov/biosample/SAMN06265934	0.94	2016-02-17	0.28	Panama	[9.1086,-79.8436]	soil metagenome
SRR7687011	WGS	PRJNA468348	https://www.ncbi.nlm.nih.gov/biosample/SAMN09199229	0.91	2017-06-28	0.13	USA	[40.4449,-87.0297]	soil metagenome
SRR7042370	WGS	PRJNA449266	https://www.ncbi.nlm.nih.gov/biosample/SAMN08902886	0.93	2014-10-09	0.21	USA	[39.74,-123.63]	soil metagenome
SRR12825431	WGS	PRJNA668816	https://www.ncbi.nlm.nih.gov/biosample/SAMN16424712	0.92	2018-11-12	0.17	New Zealand	[-36.547833,174.674333]	sediment metagenome
SRR17050880	WGS	PRJNA782213	https://www.ncbi.nlm.nih.gov/biosample/SAMN23288698	0.9	2020-10-10	0.1	China	[43.88,125.35]	gut metagenome
SRR13484442	WGS	PRJNA692764	https://www.ncbi.nlm.nih.gov/biosample/SAMN17369467	0.9	2019-11-01	0.1	uncalculated	["missing"]	soil metagenome
SRR11829132	WGS	PRJNA634398	https://www.ncbi.nlm.nih.gov/biosample/SAMN14995791	0.91	2018-11-29	0.14	China	[36.13,120.61]	soil metagenome
SRR11829130	WGS	PRJNA634398	https://www.ncbi.nlm.nih.gov/biosample/SAMN14995793	0.91	2019-02-27	0.14	China	[36.13,120.63]	soil metagenome
SRR13614379	WGS	PRJNA697905	https://www.ncbi.nlm.nih.gov/biosample/SAMN17677525	0.92	2019-08-01	0.17	China	[37.3,116.65]	soil metagenome
SRR14509987	WGS	PRJNA728956	https://www.ncbi.nlm.nih.gov/biosample/SAMN19107594	0.92	2019-05-01	0.15	China	[40.58,117.51]	metagenome
SRR11673973	WGS	PRJNA629478	https://www.ncbi.nlm.nih.gov/biosample/SAMN14825705	0.91	2018-09-03	0.13	Denmark	[55.668006,11.107247]	activated sludge metagenome
SRR6202789	WGS	PRJNA366396	https://www.ncbi.nlm.nih.gov/biosample/SAMN06268804	0.9	2011-07-03	0.11	Canada	[49.08,-89.38]	soil metagenome
SRR5881397	WGS	PRJNA367579	https://www.ncbi.nlm.nih.gov/biosample/SAMN06267102	0.91	2015-07-13	0.14	USA	[39.7181,-123.6527]	soil metagenome
SRR16526540	WGS	PRJNA768578	https://www.ncbi.nlm.nih.gov/biosample/SAMN22064459	0.92	2020-01-09	0.16	USA	[43.0339,-89.3564]	bioreactor sludge metagenome
SRR12687313	WGS	PRJNA664310	https://www.ncbi.nlm.nih.gov/biosample/SAMN16205495	0.9	2019-06-01	0.12	China	[44.37,83.33]	rhizosphere metagenome
SRR14373518	WGS	PRJNA689669	https://www.ncbi.nlm.nih.gov/biosample/SAMN18779835	0.91	2019-01-17	0.12	China	[23.42,102.26]	metagenome
SRR14689475	WGS	PRJNA781406	https://www.ncbi.nlm.nih.gov/biosample/SAMN19433739	0.92	2020-09-18	0.16	Switzerland	[45.53,6.53]	metagenome
SRR5246791	WGS	PRJNA366364	https://www.ncbi.nlm.nih.gov/biosample/SAMN06268466	0.91	2011-08-18	0.13	USA	[38.1075,-121.6497]	wetland metagenome
SRR12667569	WGS	PRJNA654679	https://www.ncbi.nlm.nih.gov/biosample/SAMN15739404	0.91	2016-06-15	0.14	Switzerland	[46.9968,8.347]	sediment metagenome
SRR11802904	WGS	PRJNA633324	https://www.ncbi.nlm.nih.gov/biosample/SAMN14941281	0.91	2018-08-21	0.15	China	[39.66,115.82]	soil metagenome
SRR16995651	OTHER	PRJNA782356	https://www.ncbi.nlm.nih.gov/biosample/SAMN23376056	0.92	2020-08-11	0.19	China	[34.5,102.12]	soil metagenome
SRR13781758	WGS	PRJNA697599	https://www.ncbi.nlm.nih.gov/biosample/SAMN17675502	0.9	2018-08-14	0.1	USA	[47.5056,-93.4534]	peat metagenome
SRR11613358	WGS	PRJNA620817	https://www.ncbi.nlm.nih.gov/biosample/SAMN14510725	0.93	2017-07-17	0.23	USA	[26.6539,-80.6288]	soil metagenome
SRR17050886	WGS	PRJNA782213	https://www.ncbi.nlm.nih.gov/biosample/SAMN23288712	0.9	2020-10-10	0.11	China	[43.88,125.35]	gut metagenome
SRR7186501	WGS	PRJNA450295	https://www.ncbi.nlm.nih.gov/biosample/SAMN08934541	0.95	2013-09-01	0.34	China	[40.36,114.56]	root metagenome
SRR14509984	WGS	PRJNA728956	https://www.ncbi.nlm.nih.gov/biosample/SAMN19107597	0.91	2019-05-01	0.13	China	[40.61,117.51]	metagenome
SRR1577908	WGS	PRJNA261364	https://www.ncbi.nlm.nih.gov/biosample/SAMN03072821	0.9	2013-06-20	0.12	China	[32.03,118.43]	freshwater metagenome
ERR7570002	WGS	PRJEB49115	https://www.ncbi.nlm.nih.gov/biosample/SAMEA11459474	0.9	2016-04-12	0.11	France	NP	anaerobic digester metagenome
SRR6231314	WGS	PRJNA414922	https://www.ncbi.nlm.nih.gov/biosample/SAMN06710724	0.91	2015-07-07	0.12	USA	[41.452804,-90.763299]	sediment metagenome
SRR11970081	WGS	PRJNA636365	https://www.ncbi.nlm.nih.gov/biosample/SAMN15082882	0.93	2018-05-03	0.21	USA	[37.1976,-80.5823]	soil metagenome
SRR11970101	WGS	PRJNA636365	https://www.ncbi.nlm.nih.gov/biosample/SAMN15082904	0.92	2018-05-03	0.17	USA	[37.1976,-80.5823]	soil metagenome
SRR11673963	WGS	PRJNA629478	https://www.ncbi.nlm.nih.gov/biosample/SAMN14825732	0.9	2018-08-29	0.12	Denmark	[56.126497,10.141274]	activated sludge metagenome
SRR11051943	WGS	PRJNA605576	https://www.ncbi.nlm.nih.gov/biosample/SAMN14071590	0.9	NP	0.11	China	[28.68,121.43]	soil metagenome
SRR6429800	WGS	PRJNA423296	https://www.ncbi.nlm.nih.gov/biosample/SAMN08275686	0.9	2013-10-17	0.12	Uganda	[0.304312,32.61983]	wastewater metagenome
SRR350965	OTHER	NP	https://www.ncbi.nlm.nih.gov/biosample/SAMN00737776	0.91	NP	0.13	NP	NP	soil metagenome
SRR7188607	OTHER	PRJNA422759	https://www.ncbi.nlm.nih.gov/biosample/SAMN09217712	0.9	NP	0.11	China	[40.03,116.28]	soil metagenome
SRR15101029	POOLCLONE	PRJNA745583	https://www.ncbi.nlm.nih.gov/biosample/SAMN20169777	0.91	2018-01-17	0.15	uncalculated	[-62.35,-59.18]	soil metagenome
SRR8929685	WGA	PRJNA533702	https://www.ncbi.nlm.nih.gov/biosample/SAMN11464682	0.9	2017-06-01	0.11	China	[35.45,116.58]	soil metagenome
SRR14986176	WGA	PRJNA742226	https://www.ncbi.nlm.nih.gov/biosample/SAMN19945328	0.9	2017-06-14	0.11	Germany	[49.61,10.28]	soil metagenome
SRR7471159	WGS	PRJNA464522	https://www.ncbi.nlm.nih.gov/biosample/SAMN09092538	0.9	2009-12-17	0.12	Puerto Rico	["18 N 65 W"]	soil metagenome
SRR13517635	WGS	PRJNA694380	https://www.ncbi.nlm.nih.gov/biosample/SAMN17521794	0.95	2019-11-16	0.33	Thailand	[12.2532951,102.49814109]	pig gut metagenome
SRR7186526	WGS	PRJNA450295	https://www.ncbi.nlm.nih.gov/biosample/SAMN08934566	0.94	2013-09-01	0.3	China	[34.16,108.4]	root metagenome
SRR14085593	WGS	PRJNA717813	https://www.ncbi.nlm.nih.gov/biosample/SAMN18514592	0.9	2019-05-01	0.12	Germany	[48.579083,9.063333]	soil metagenome
ERR647607	WGS	PRJEB5860	https://www.ncbi.nlm.nih.gov/biosample/SAMEA2796311	0.9	2012-09-01	0.11	Germany	NP	Hordeum vulgare
SRR10489819	WGS	PRJNA588342	https://www.ncbi.nlm.nih.gov/biosample/SAMN13241871	0.91	2014-07-30	0.13	Russia	[68.6125,161.35]	permafrost metagenome
SRR14227490	OTHER	PRJNA721609	https://www.ncbi.nlm.nih.gov/biosample/SAMN18723270	0.9	2017-07-01	0.12	China	[30.49,123.74]	soil metagenome
SRR8929684	WGA	PRJNA533702	https://www.ncbi.nlm.nih.gov/biosample/SAMN11464689	0.9	2017-06-01	0.11	China	[35.45,116.58]	soil metagenome
SRR6837582	WGS	PRJNA438174	https://www.ncbi.nlm.nih.gov/biosample/SAMN08707564	0.9	2017-08-02	0.1	Singapore	[1.41,103.731]	wastewater metagenome
SRR5855420	WGS	PRJNA395099	https://www.ncbi.nlm.nih.gov/biosample/SAMN07373089	0.92	2014-09-01	0.16	USA	[38.42,-109.41]	biocrust metagenome
ERR2683130	WGS	PRJEB27621	https://www.ncbi.nlm.nih.gov/biosample/SAMEA4777387	0.9	2017-06-29	0.12	Nicaragua	NP	wastewater metagenome
SRR14962756	WGA	PRJNA741999	https://www.ncbi.nlm.nih.gov/biosample/SAMN19918391	0.9	2019-07-19	0.11	Pakistan	[34.41,72.51]	soil metagenome
SRR8558721	WGS	PRJNA518286	https://www.ncbi.nlm.nih.gov/biosample/SAMN10864155	0.95	2017-08-14	0.34	USA	[39.0844,-86.4705]	soil metagenome
SRR8549365	WGS	PRJNA518672	https://www.ncbi.nlm.nih.gov/biosample/SAMN10864089	0.94	2017-09-18	0.3	USA	["36 N 78 W"]	soil metagenome
SRR12667023	WGS	PRJNA654670	https://www.ncbi.nlm.nih.gov/biosample/SAMN15739211	0.91	2016-06-20	0.13	Switzerland	[47.1988,8.2602]	sediment metagenome
SRR12060210	WGS	PRJNA640795	https://www.ncbi.nlm.nih.gov/biosample/SAMN15332070	0.91	2018-11-29	0.15	China	[36.13,120.53]	soil metagenome
ERR2486633	WGS	PRJEB22376	https://www.ncbi.nlm.nih.gov/biosample/SAMEA104335358	0.9	2016-07-25	0.12	Finland	NP	metagenome
SRR9924811	WGS	PRJNA559231	https://www.ncbi.nlm.nih.gov/biosample/SAMN12530122	0.92	2014-10-01	0.18	China	[29.67,113.32]	freshwater sediment metagenome
SRR17815048	WGS	PRJNA799881	https://www.ncbi.nlm.nih.gov/biosample/SAMN25211360	0.92	2018-12-18	0.16	China	[32.03,118.84]	soil metagenome
SRR5123289	WGS	PRJNA358310	https://www.ncbi.nlm.nih.gov/biosample/SAMN06169811	0.91	2015-10-01	0.15	Cameroon	["missing"]	wastewater metagenome
ERR671925	WGS	PRJEB7626	https://www.ncbi.nlm.nih.gov/biosample/SAMEA3113579	0.92	2012-11-13	0.16	Australia	NP	soil metagenome
SRR10161446	OTHER	PRJNA573580	https://www.ncbi.nlm.nih.gov/biosample/SAMN12817686	0.92	2018-04-15	0.19	China	[35.21,109.56]	soil metagenome
SRR6391594	OTHER	PRJNA422759	https://www.ncbi.nlm.nih.gov/biosample/SAMN08200599	0.9	NP	0.12	China	[29.21,89.84]	soil metagenome
SRR12264173	OTHER	PRJNA647129	https://www.ncbi.nlm.nih.gov/biosample/SAMN15547791	0.9	2018-07-20	0.11	China	[43.94,81.18]	soil metagenome
SRR3969602	WGS	PRJNA330111	https://www.ncbi.nlm.nih.gov/biosample/SAMN05422154	0.94	2011-07-20	0.26	USA	[39.53,-107.78]	soil metagenome
SRR5420276	WGS	PRJNA376580	https://www.ncbi.nlm.nih.gov/biosample/SAMN06443400	0.91	NP	0.15	USA	["not collected"]	indoor metagenome
SRR13213304	WCS	PRJNA506850	https://www.ncbi.nlm.nih.gov/biosample/SAMN17020138	0.9	2016-06-01	0.1	USA	[37.20023629,-80.56444913]	compost metagenome
SRR17656811	WGS	PRJNA797856	https://www.ncbi.nlm.nih.gov/biosample/SAMN25037271	0.91	2021-02-25	0.15	NP	NP	plastic metagenome
SRR6683737	WGA	PRJNA411948	https://www.ncbi.nlm.nih.gov/biosample/SAMN07691962	0.9	2016-07-01	0.12	Svalbard	[78.58,12.05]	soil metagenome
SRR13590451	WGS	PRJNA698282	https://www.ncbi.nlm.nih.gov/biosample/SAMN17711338	0.91	2019-10-01	0.15	China	["39 N 116 E"]	soil metagenome
SRR5207237	WGS	PRJNA365698	https://www.ncbi.nlm.nih.gov/biosample/SAMN06266455	0.92	2014-09-27	0.18	USA	[39.7392,-123.6308]	soil metagenome
SRR15377974	WGS	PRJNA714922	https://www.ncbi.nlm.nih.gov/biosample/SAMN18647630	0.91	2018-08-01	0.15	USA	[44.370933,-85.7071]	soil metagenome
SRR403245	OTHER	NP	https://www.ncbi.nlm.nih.gov/biosample/SAMN00779799	0.92	NP	0.16	NP	NP	marine metagenome
SRR398110	OTHER	NP	https://www.ncbi.nlm.nih.gov/biosample/SAMN00737776	0.9	NP	0.11	NP	NP	soil metagenome
SRR13236515	OTHER	PRJNA683998	https://www.ncbi.nlm.nih.gov/biosample/SAMN17050155	0.92	2019-07-02	0.17	China	["missing"]	soil metagenome
SRR6201747	WGS	PRJNA366602	https://www.ncbi.nlm.nih.gov/biosample/SAMN06268724	0.91	2011-09-15	0.15	USA	[38.88,-120.64]	soil metagenome
SRR10466858	WGS	PRJNA365638	https://www.ncbi.nlm.nih.gov/biosample/SAMN12916206	0.93	2013-10-30	0.24	United Kingdom	[55.9232,-3.1878]	freshwater metagenome
SRR10932013	WGS	PRJNA230567	https://www.ncbi.nlm.nih.gov/biosample/SAMN13895686	0.92	NP	0.16	Luxembourg	[49.5143,6.018]	bioreactor metagenome
SRR12030750	WGS	PRJNA638758	https://www.ncbi.nlm.nih.gov/biosample/SAMN15285681	0.91	2018-07-31	0.14	Taiwan	[24.173609,121.299528]	soil metagenome
SRR4027577	WGS	PRJNA336855	https://www.ncbi.nlm.nih.gov/biosample/SAMN05518500	0.91	2009-06-28	0.14	USA	[39.0042816,-77.1012173]	soil metagenome
SRR988088	WGS	PRJNA219368	https://www.ncbi.nlm.nih.gov/biosample/SAMN02354103	0.91	2010-10-01	0.13	USA	[34.975667,-97.519]	soil metagenome
SRR5195122	WGS	PRJNA362455	https://www.ncbi.nlm.nih.gov/biosample/SAMN06239015	0.94	2015-09-01	0.27	Italy	[37.28,14.88]	rhizosphere metagenome
SRR6788489	WGA	PRJNA436168	https://www.ncbi.nlm.nih.gov/biosample/SAMN08618478	0.92	2016-11-15	0.19	USA	[33.19,-81.42]	soil metagenome
SRR7004206	WGS	PRJNA443518	https://www.ncbi.nlm.nih.gov/biosample/SAMN08778310	0.92	2017-02-20	0.16	Colombia	[4.2396,-73.2024]	peat metagenome
SRR11449182	WGS	PRJNA616167	https://www.ncbi.nlm.nih.gov/biosample/SAMN14483307	0.9	2019-04-16	0.11	China	[35.34,115.78]	soil metagenome
SRR12282710	WGS	PRJNA647185	https://www.ncbi.nlm.nih.gov/biosample/SAMN15578164	0.93	2018-09-01	0.21	China	["not collected"]	soil metagenome
SRR14073692	WGS	PRJNA717057	https://www.ncbi.nlm.nih.gov/biosample/SAMN18477315	0.91	NP	0.14	uncalculated	["missing"]	soil metagenome
SRR9656166	WGS	PRJNA552615	https://www.ncbi.nlm.nih.gov/biosample/SAMN12214528	0.93	NP	0.23	New Zealand	[-38.26672886,175.97612373]	soil metagenome
SRR8489898	WGS	PRJNA517182	https://www.ncbi.nlm.nih.gov/biosample/SAMN10822081	0.93	2009-01-01	0.22	USA	[39.00097,-123.08297]	rhizosphere metagenome
SRR11613400	WGS	PRJNA620818	https://www.ncbi.nlm.nih.gov/biosample/SAMN14510770	0.94	2017-07-17	0.3	USA	[26.6591,-80.6279]	soil metagenome
SRR15168755	WGS	PRJNA741279	https://www.ncbi.nlm.nih.gov/biosample/SAMN19865261	0.93	2019-05-28	0.22	USA	[40.6529,-104.9995]	soil metagenome
SRR15646761	WGS	PRJNA758121	https://www.ncbi.nlm.nih.gov/biosample/SAMN21013454	0.9	2019-06-30	0.1	uncalculated	[25.39,100.43]	soil metagenome
SRR14844112	WGS	PRJNA724996	https://www.ncbi.nlm.nih.gov/biosample/SAMN19687762	0.91	2019-05-14	0.14	uncalculated	[17.077019,111.473575]	metagenome
SRR12825409	WGS	PRJNA668816	https://www.ncbi.nlm.nih.gov/biosample/SAMN16424722	0.9	2018-11-12	0.12	New Zealand	[-36.545,174.674139]	riverine metagenome
SRR13304105	WGS	PRJNA684647	https://www.ncbi.nlm.nih.gov/biosample/SAMN17065467	0.92	2019-09-18	0.18	China	["not collected"]	soil metagenome
ERR1700722	WGS	PRJEB8420	https://www.ncbi.nlm.nih.gov/biosample/SAMEA4521372	0.93	2011-07-07	0.22	Canada	NP	soil metagenome
SRR10613559	WGS	PRJNA486429	https://www.ncbi.nlm.nih.gov/biosample/SAMN13518578	0.91	NP	0.14	China	[40.0047,116.3261]	air metagenome
SRR17267097	OTHER	PRJNA789344	https://www.ncbi.nlm.nih.gov/biosample/SAMN24108068	0.92	2019-10-01	0.16	uncalculated	["missing"]	invertebrate metagenome
SRR11913441	WGA	PRJNA636289	https://www.ncbi.nlm.nih.gov/biosample/SAMN15070721	0.91	2018-12-01	0.14	Sweden	[59.82279,17.655101]	skin metagenome
SRR9994094	WGS	PRJNA560333	https://www.ncbi.nlm.nih.gov/biosample/SAMN12597559	0.92	2017-10-01	0.16	China	["28 N 112 E"]	rhizoplane metagenome
SRR13325288	WGS	PRJNA687334	https://www.ncbi.nlm.nih.gov/biosample/SAMN17141353	0.94	2018-05-25	0.26	USA	[26.132554,-97.473898]	invertebrate metagenome
ERR1358725	WGS	PRJEB13142	https://www.ncbi.nlm.nih.gov/biosample/SAMEA3905795	0.92	NP	0.16	USA	NP	metagenome
SRR10360621	WGS	PRJNA577476	https://www.ncbi.nlm.nih.gov/biosample/SAMN13153369	0.91	2016-06-15	0.13	USA	[39.5673,-123.4758]	soil metagenome
SRR7268687	CLONE	PRJNA472229	https://www.ncbi.nlm.nih.gov/biosample/SAMN09229501	0.9	2016-10-17	0.11	China	[43.47,123.2]	rhizosphere metagenome
SRR17222372	WGA	PRJNA738866	https://www.ncbi.nlm.nih.gov/biosample/SAMN23847315	0.94	2017-10-01	0.28	United Kingdom	[51.4729,-0.9037]	soil metagenome
SRR7495881	WGS	PRJNA465241	https://www.ncbi.nlm.nih.gov/biosample/SAMN09092435	0.91	2016-08-16	0.13	USA	[39.7291,-123.6419]	soil metagenome
SRR12917118	WGS	PRJNA653689	https://www.ncbi.nlm.nih.gov/biosample/SAMN15739655	0.93	2017-05-02	0.2	USA	[41.9002,-89.3556]	soil metagenome
SRR17933180	WGS	PRJNA804253	https://www.ncbi.nlm.nih.gov/biosample/SAMN25720196	0.91	2021-07-01	0.13	China	[40.22,116.23]	soil metagenome
SRR8931236	WGS	PRJNA533779	https://www.ncbi.nlm.nih.gov/biosample/SAMN11466661	0.9	2015-11-01	0.1	USA	[43,-92.5]	soil metagenome
SRR350640	OTHER	NP	https://www.ncbi.nlm.nih.gov/biosample/SAMN00736155	0.91	NP	0.15	NP	NP	soil metagenome
SRR12264192	OTHER	PRJNA647129	https://www.ncbi.nlm.nih.gov/biosample/SAMN15547815	0.9	2018-09-07	0.11	China	[43.94,81.18]	soil metagenome
SRR7497727	WGS	PRJNA465902	https://www.ncbi.nlm.nih.gov/biosample/SAMN09202573	0.9	2012-12-01	0.1	USA	[35.9061,-76.1569]	wetland metagenome
SRR8590644	WGS	PRJNA473136	https://www.ncbi.nlm.nih.gov/biosample/SAMN10953118	0.92	2017-10-02	0.18	USA	["not collected"]	soil metagenome
SRR12264170	OTHER	PRJNA647129	https://www.ncbi.nlm.nih.gov/biosample/SAMN15547831	0.9	2018-10-31	0.12	China	[43.94,81.18]	soil metagenome
SRR1749837	OTHER	PRJNA271013	https://www.ncbi.nlm.nih.gov/biosample/SAMN03271217	0.93	2013-08-07	0.24	USA	[40.68,-73.96]	terrestrial metagenome
SRR3954468	WGS	PRJNA330069	https://www.ncbi.nlm.nih.gov/biosample/SAMN05422225	0.95	2008-12-31	0.32	USA	[38.99297339,-123.0674491]	soil metagenome
SRR14689429	WGS	PRJNA781406	https://www.ncbi.nlm.nih.gov/biosample/SAMN19433690	0.92	2019-02-10	0.17	New Zealand	[-44.28,168.43]	metagenome
ERR4837138	WGS	PRJEB41174	https://www.ncbi.nlm.nih.gov/biosample/SAMEA7573973	0.9	NP	0.11	Sweden	NP	soil metagenome
SRR13760673	CLONE	PRJNA700129	https://www.ncbi.nlm.nih.gov/biosample/SAMN17836981	0.91	2020-06-15	0.14	uncalculated	[36.78,115.94]	soil metagenome
SRR17222378	WGA	PRJNA738866	https://www.ncbi.nlm.nih.gov/biosample/SAMN23847311	0.94	2017-10-01	0.26	United Kingdom	[51.4729,-0.9037]	soil metagenome
SRR12060212	WGS	PRJNA640795	https://www.ncbi.nlm.nih.gov/biosample/SAMN15332068	0.91	2018-11-29	0.15	China	[36.13,120.51]	soil metagenome
SRR7186480	WGS	PRJNA450295	https://www.ncbi.nlm.nih.gov/biosample/SAMN08934567	0.95	2013-09-01	0.31	China	[40.36,114.56]	root metagenome
SRR8553641	WGS	PRJNA518243	https://www.ncbi.nlm.nih.gov/biosample/SAMN10864412	0.93	2017-09-15	0.22	USA	[38.9206,-106.9489]	soil metagenome
SRR12264183	OTHER	PRJNA647129	https://www.ncbi.nlm.nih.gov/biosample/SAMN15547823	0.9	2018-09-28	0.12	China	[43.94,81.18]	soil metagenome
SRR5278344	OTHER	PRJNA374587	https://www.ncbi.nlm.nih.gov/biosample/SAMN06335050	0.9	2016-08-15	0.11	Australia	[-24.867,152.351]	soil metagenome
SRR12347825	WGS	PRJNA634794	https://www.ncbi.nlm.nih.gov/biosample/SAMN15657746	0.9	2019-02-01	0.11	China	[27.4448,111.343]	soil metagenome
SRR17635717	WGS	PRJNA797778	https://www.ncbi.nlm.nih.gov/biosample/SAMN25037617	0.93	NP	0.24	USA	[39.2904,-76.6122]	human vaginal metagenome
SRR12170516	WGA	PRJNA644680	https://www.ncbi.nlm.nih.gov/biosample/SAMN15470941	0.9	2019-04-04	0.11	USA	[29.64,-82.34]	soil metagenome
SRR12550827	WGS	PRJNA632564	https://www.ncbi.nlm.nih.gov/biosample/SAMN14912204	0.91	2018-08-01	0.14	China	[18.33,109.45]	soil metagenome
ERR753917	WGS	PRJEB8420	https://www.ncbi.nlm.nih.gov/biosample/SAMEA3235156	0.9	2011-06-18	0.11	Canada	NP	soil metagenome
SRR8439259	WGS	PRJNA502501	https://www.ncbi.nlm.nih.gov/biosample/SAMN10351070	0.94	2014-10-27	0.3	USA	[42.673,-77.032]	soil metagenome
SRR13708148	WGS	PRJNA701786	https://www.ncbi.nlm.nih.gov/biosample/SAMN17911223	0.92	2019-07-01	0.16	China	[36.11,117.08]	soil metagenome
SRR14573571	WGS	PRJNA728249	https://www.ncbi.nlm.nih.gov/biosample/SAMN19236425	0.94	2016-07-22	0.24	Greenland	[83.66,-33.37]	soil metagenome
SRR12825426	WGS	PRJNA668816	https://www.ncbi.nlm.nih.gov/biosample/SAMN16424714	0.92	2018-11-12	0.17	New Zealand	[-36.540917,174.678694]	sediment metagenome
SRR13336293	WGS	PRJNA688820	https://www.ncbi.nlm.nih.gov/biosample/SAMN17189732	0.92	2019-04-26	0.17	China	[34.74,108.2]	soil metagenome
SRR14843454	OTHER	PRJNA738647	https://www.ncbi.nlm.nih.gov/biosample/SAMN19736234	0.9	2018-06-27	0.11	China	[43.34,124.11]	soil metagenome
ERR5083276	WGS	PRJEB42399	https://www.ncbi.nlm.nih.gov/biosample/SAMEA7776989	0.93	NP	0.23	Singapore	NP	metagenome
SRR5581436	WGS	PRJNA375644	https://www.ncbi.nlm.nih.gov/biosample/SAMN06343946	0.94	2012-06-10	0.25	USA	[41.5935,-78.5142]	freshwater metagenome
SRR17656798	WGS	PRJNA797856	https://www.ncbi.nlm.nih.gov/biosample/SAMN25037283	0.91	2021-02-25	0.13	NP	NP	plastic metagenome
SRR17295754	OTHER	PRJNA789701	https://www.ncbi.nlm.nih.gov/biosample/SAMN24146844	0.91	2020-02-10	0.15	uncalculated	["not collected"]	rhizosphere metagenome
SRR4027036	WGS	PRJNA337680	https://www.ncbi.nlm.nih.gov/biosample/SAMN05518036	0.92	2009-06-24	0.15	USA	[43.312222,-89.370833]	soil metagenome
SRR7186542	WGS	PRJNA450295	https://www.ncbi.nlm.nih.gov/biosample/SAMN08934540	0.94	2013-09-01	0.3	China	[34.16,108.4]	root metagenome
SRR14073709	WGS	PRJNA717057	https://www.ncbi.nlm.nih.gov/biosample/SAMN18477331	0.91	NP	0.15	uncalculated	["missing"]	soil metagenome
SRR12705452	WGS	PRJNA665302	https://www.ncbi.nlm.nih.gov/biosample/SAMN16249893	0.93	2018-09-01	0.2	China	[27.74,111.46]	mine metagenome
SRR14198843	WGS	PRJNA694925	https://www.ncbi.nlm.nih.gov/biosample/SAMN17584333	0.91	2018-11-01	0.14	USA	[38.999838,-77.106017]	skin metagenome
SRR12893969	WGS	PRJNA671748	https://www.ncbi.nlm.nih.gov/biosample/SAMN16550142	0.93	2017-07-11	0.23	Hong Kong	[22.278222,114.16595]	metagenome
SRR11734713	WGS	PRJNA629394	https://www.ncbi.nlm.nih.gov/biosample/SAMN14775388	0.92	2017-05-01	0.17	China	[22.53,113.99]	sediment metagenome
SRR8205316	OTHER	PRJNA505928	https://www.ncbi.nlm.nih.gov/biosample/SAMN10439591	0.92	NP	0.18	uncalculated	["missing"]	soil metagenome
SRR770299	WGS	PRJNA188490	https://www.ncbi.nlm.nih.gov/biosample/SAMN01911456	0.91	2012-04-30	0.14	Malaysia	["N04 46.558; E103 23.836"]	soil metagenome
SRR5215205	WGS	PRJNA365053	https://www.ncbi.nlm.nih.gov/biosample/SAMN06266015	0.9	2016-03-17	0.1	French Guiana	[5.0626,-53.0462]	termite gut metagenome
ERR4837116	WGS	PRJEB41174	https://www.ncbi.nlm.nih.gov/biosample/SAMEA7573951	0.9	NP	0.1	Svalbard	NP	soil metagenome
SRR9691056	WGS	PRJNA554750	https://www.ncbi.nlm.nih.gov/biosample/SAMN12282964	0.91	2013-08-18	0.13	China	[47.19,124.22]	soil metagenome
SRR12113390	WGS	PRJNA640378	https://www.ncbi.nlm.nih.gov/biosample/SAMN15319605	0.92	2017-03-17	0.16	USA	[37.661915,-121.114554]	groundwater metagenome
SRR12550838	WGS	PRJNA632564	https://www.ncbi.nlm.nih.gov/biosample/SAMN14912194	0.9	2018-08-01	0.12	China	[18.33,109.45]	soil metagenome
SRR11673989	WGS	PRJNA629478	https://www.ncbi.nlm.nih.gov/biosample/SAMN14825732	0.9	2018-08-29	0.1	Denmark	[56.126497,10.141274]	activated sludge metagenome
ERR2179512	WGS	PRJEB22775	https://www.ncbi.nlm.nih.gov/biosample/SAMEA104349898	0.95	2015-09-20	0.36	China	NP	metagenome
SRR14555701	WGS	PRJNA730191	https://www.ncbi.nlm.nih.gov/biosample/SAMN19222454	0.9	2020-04-01	0.12	China	[45.683333,126.633333]	soil metagenome
ERR1341754	WGS	PRJEB9761	https://www.ncbi.nlm.nih.gov/biosample/SAMEA3912447	0.91	2011-06-22	0.12	USA	NP	metagenome
SRR10997759	WGS	PRJNA566790	https://www.ncbi.nlm.nih.gov/biosample/SAMN12793204	0.9	2018-10-15	0.11	USA	[36.0103,-84.2696]	sediment metagenome
SRR7756683	WGS	PRJNA436039	https://www.ncbi.nlm.nih.gov/biosample/SAMN08612306	0.95	2016-02-01	0.31	Singapore	[1.3453,103.6797]	air metagenome
SRR4140278	WGS	PRJNA340596	https://www.ncbi.nlm.nih.gov/biosample/SAMN05720242	0.9	2012-06-07	0.12	Mexico	[21.0411,-103.9083]	plant metagenome
ERR1700683	WGS	PRJEB8420	https://www.ncbi.nlm.nih.gov/biosample/SAMEA4521333	0.9	2011-07-04	0.12	Canada	NP	soil metagenome
SRR7091984	WGS	PRJNA441981	https://www.ncbi.nlm.nih.gov/biosample/SAMN08776733	0.92	2016-09-16	0.18	USA	[38.9208,-106.9484]	freshwater sediment metagenome
SRR5689908	WGS	PRJNA375673	https://www.ncbi.nlm.nih.gov/biosample/SAMN06343975	0.93	2014-08-14	0.24	USA	[35.8444,-83.9599]	rhizosphere metagenome
SRR6942528	WGS	PRJNA444435	https://www.ncbi.nlm.nih.gov/biosample/SAMN08777190	0.95	2014-10-27	0.34	Panama	[9.1086,-79.8436]	soil metagenome
SRR10002837	WGS	PRJNA561080	https://www.ncbi.nlm.nih.gov/biosample/SAMN12606638	0.91	2017-06-23	0.15	USA	[39.7526509,-105.001685]	air metagenome
ERR2272684	WGS	PRJEB23134	https://www.ncbi.nlm.nih.gov/biosample/SAMEA104356972	0.91	2015-07-01	0.15	USA	NP	sediment metagenome
SRR13336300	WGS	PRJNA688820	https://www.ncbi.nlm.nih.gov/biosample/SAMN17189726	0.92	2019-04-26	0.18	China	[34.74,108.2]	soil metagenome
ERR4837129	WGS	PRJEB41174	https://www.ncbi.nlm.nih.gov/biosample/SAMEA7573964	0.9	NP	0.11	Sweden	NP	soil metagenome
SRR17267094	OTHER	PRJNA789344	https://www.ncbi.nlm.nih.gov/biosample/SAMN24108071	0.92	2019-10-01	0.16	uncalculated	["missing"]	invertebrate metagenome
SRR13590453	WGS	PRJNA698282	https://www.ncbi.nlm.nih.gov/biosample/SAMN17711336	0.91	2019-10-01	0.14	China	["39 N 116 E"]	soil metagenome
SRR3990172	WGS	PRJNA330327	https://www.ncbi.nlm.nih.gov/biosample/SAMN05421990	0.92	2013-03-27	0.17	USA	[39.534762,-107.782602]	soil metagenome
SRR8643117	WGA	PRJNA524533	https://www.ncbi.nlm.nih.gov/biosample/SAMN11028952	0.9	NP	0.1	uncalculated	["not collected"]	sludge metagenome
SRR12687326	WGS	PRJNA654270	https://www.ncbi.nlm.nih.gov/biosample/SAMN15741591	0.92	2016-03-15	0.18	USA	[36.4202,-116.323]	freshwater metagenome
ERR575701	OTHER	PRJEB6942	https://www.ncbi.nlm.nih.gov/biosample/SAMEA2690968	0.9	2013-05-14	0.11	Australia	NP	sediment metagenome
SRR12550810	WGS	PRJNA632564	https://www.ncbi.nlm.nih.gov/biosample/SAMN14912161	0.92	2018-08-01	0.19	China	[18.33,109.45]	soil metagenome
SRR12487022	WGS	PRJNA658184	https://www.ncbi.nlm.nih.gov/biosample/SAMN15860783	0.9	NP	0.12	uncalculated	[35.921444,127.065972]	wastewater metagenome
SRR4030067	WGS	PRJNA330070	https://www.ncbi.nlm.nih.gov/biosample/SAMN05422105	0.9	2008-01-01	0.11	USA	[39.55,-107.97]	soil metagenome
SRR1926129	WGS	PRJNA278090	https://www.ncbi.nlm.nih.gov/biosample/SAMN03407300	0.94	2012-02-01	0.29	Australia	[-19.733,147.178]	root metagenome
SRR9003145	WGS	PRJNA539633	https://www.ncbi.nlm.nih.gov/biosample/SAMN11533417	0.92	2015-04-08	0.16	uncalculated	[22.8644,-158.9436]	seawater metagenome
SRR13949427	WGS	PRJNA695572	https://www.ncbi.nlm.nih.gov/biosample/SAMN17619817	0.92	2019-12-11	0.16	China	[39.9042,116.4074]	sediment metagenome
SRR12170509	WGA	PRJNA644680	https://www.ncbi.nlm.nih.gov/biosample/SAMN15470938	0.9	2019-04-04	0.1	USA	[29.64,-82.34]	soil metagenome
SRR7015921	WGS	PRJNA443177	https://www.ncbi.nlm.nih.gov/biosample/SAMN08779174	0.92	2016-08-09	0.17	USA	[38.9362,-106.9425]	soil metagenome
SRR13674314	WGS	PRJNA667178	https://www.ncbi.nlm.nih.gov/biosample/SAMN17204344	0.91	2012-07-18	0.14	Sweden	[68.358418,19.04565]	freshwater sediment metagenome
SRR4027998	WGS	PRJNA336798	https://www.ncbi.nlm.nih.gov/biosample/SAMN05518068	0.94	2010-06-22	0.28	USA	[35.9,-79.05]	rhizosphere metagenome
SRR7042363	WGS	PRJNA449266	https://www.ncbi.nlm.nih.gov/biosample/SAMN08902835	0.91	2014-09-29	0.12	USA	[39.74,-123.63]	soil metagenome
SRR13312994	WGS	PRJNA682830	https://www.ncbi.nlm.nih.gov/biosample/SAMN17022163	0.94	2019-08-19	0.26	USA	["missing"]	soil metagenome
SRR13760642	CLONE	PRJNA700129	https://www.ncbi.nlm.nih.gov/biosample/SAMN17836957	0.91	2020-05-22	0.12	uncalculated	[36.78,115.94]	soil metagenome
SRR14610232	WGS	PRJNA731554	https://www.ncbi.nlm.nih.gov/biosample/SAMN19290612	0.9	2015-05-06	0.1	Singapore	[1.332452,103.755456]	wastewater metagenome
ERR4678641	WGS	PRJEB40798	https://www.ncbi.nlm.nih.gov/biosample/SAMEA7426341	0.9	2018-11-29	0.12	Nigeria	NP	wastewater metagenome
SRR10034928	OTHER	PRJNA562849	https://www.ncbi.nlm.nih.gov/biosample/SAMN12657054	0.91	2017-09-26	0.14	Sweden	[55.38,13.4]	soil metagenome
SRR14267060	WGS	PRJNA721875	https://www.ncbi.nlm.nih.gov/biosample/SAMN18753380	0.92	2019-10-20	0.18	China	[39.96,116.49]	soil metagenome
SRR6788488	WGA	PRJNA436168	https://www.ncbi.nlm.nih.gov/biosample/SAMN08618479	0.92	2016-11-15	0.17	USA	[33.19,-81.42]	soil metagenome
SRR3954466	WGS	PRJNA330069	https://www.ncbi.nlm.nih.gov/biosample/SAMN05422225	0.94	2008-12-31	0.28	USA	[38.99297339,-123.0674491]	soil metagenome
SRR12030765	WGS	PRJNA638758	https://www.ncbi.nlm.nih.gov/biosample/SAMN15285696	0.9	2018-08-01	0.11	Taiwan	[24.18566,121.341514]	soil metagenome
SRR4030087	WGS	PRJNA330137	https://www.ncbi.nlm.nih.gov/biosample/SAMN05422109	0.9	2011-09-15	0.1	USA	[38.88,-120.64]	soil metagenome
SRR11849440	WGS	PRJNA620362	https://www.ncbi.nlm.nih.gov/biosample/SAMN14511429	0.91	2016-06-15	0.14	Switzerland	[46.9968,8.347]	sediment metagenome
SRR8438002	WGS	PRJNA502473	https://www.ncbi.nlm.nih.gov/biosample/SAMN10350914	0.9	2017-06-28	0.12	USA	[40.4449,-87.0297]	soil metagenome
SRR12550853	WGS	PRJNA632564	https://www.ncbi.nlm.nih.gov/biosample/SAMN14912143	0.91	2018-08-01	0.14	China	[18.33,109.45]	soil metagenome
SRR3642562	WGS	PRJNA46333	https://www.ncbi.nlm.nih.gov/biosample/SAMN04999356	0.93	2012-11-01	0.23	USA	[38.984652,-77.094709]	human skin metagenome
SRR11051951	WGS	PRJNA605576	https://www.ncbi.nlm.nih.gov/biosample/SAMN14071583	0.9	NP	0.11	China	[28.68,121.43]	soil metagenome
SRR11190762	OTHER	PRJNA608979	https://www.ncbi.nlm.nih.gov/biosample/SAMN14217434	0.92	2018-07-01	0.18	uncalculated	["missing"]	soil metagenome
SRR9915572	WGS	PRJNA559062	https://www.ncbi.nlm.nih.gov/biosample/SAMN12512718	0.91	2018-08-03	0.15	Brazil	[-21.2,-48.25]	rhizosphere metagenome
SRR6266568	WGS	PRJNA406075	https://www.ncbi.nlm.nih.gov/biosample/SAMN07632058	0.91	2016-06-15	0.15	USA	[39.5673,-123.4758]	soil metagenome
SRR7962856	WGS	PRJNA469250	https://www.ncbi.nlm.nih.gov/biosample/SAMN09093754	0.9	2016-10-24	0.12	USA	[31.3377,-81.4644]	wetland metagenome
SRR7186503	WGS	PRJNA450295	https://www.ncbi.nlm.nih.gov/biosample/SAMN08934567	0.94	2013-09-01	0.3	China	[40.36,114.56]	root metagenome
ERR1353018	WGS	PRJEB13142	https://www.ncbi.nlm.nih.gov/biosample/SAMEA3905794	0.91	NP	0.14	USA	NP	metagenome
SRR11051959	WGS	PRJNA605576	https://www.ncbi.nlm.nih.gov/biosample/SAMN14071576	0.9	NP	0.11	China	[28.68,121.43]	soil metagenome
SRR12619553	WGS	PRJNA662623	https://www.ncbi.nlm.nih.gov/biosample/SAMN16091606	0.92	2018-10-09	0.19	USA	[42.0308,-93.6319]	soil metagenome
SRR9852197	WGS	PRJNA556302	https://www.ncbi.nlm.nih.gov/biosample/SAMN12347517	0.9	2017-04-16	0.11	China	[24.63,118.01]	activated sludge metagenome
SRR14373498	WGS	PRJNA689669	https://www.ncbi.nlm.nih.gov/biosample/SAMN18779875	0.91	2019-04-20	0.15	China	[23.43,102.27]	metagenome
ERR753919	WGS	PRJEB8420	https://www.ncbi.nlm.nih.gov/biosample/SAMEA3235158	0.91	2011-06-18	0.13	Canada	NP	soil metagenome
ERR1700761	WGS	PRJEB8420	https://www.ncbi.nlm.nih.gov/biosample/SAMEA4521411	0.92	2012-03-12	0.19	USA	NP	soil metagenome
SRR12264171	OTHER	PRJNA647129	https://www.ncbi.nlm.nih.gov/biosample/SAMN15547801	0.9	2018-08-21	0.12	China	[43.94,81.18]	soil metagenome
SRR11829134	WGS	PRJNA634398	https://www.ncbi.nlm.nih.gov/biosample/SAMN14995789	0.91	2018-11-29	0.12	China	[36.13,120.59]	soil metagenome
SRR7186485	WGS	PRJNA450295	https://www.ncbi.nlm.nih.gov/biosample/SAMN08934543	0.92	2013-09-01	0.15	China	[34.16,108.4]	root metagenome
SRR14373433	WGS	PRJNA680161	https://www.ncbi.nlm.nih.gov/biosample/SAMN18945478	0.92	2017-08-01	0.18	Russia	[70.05,159.55]	metagenome
SRR11941226	OTHER	PRJNA506850	https://www.ncbi.nlm.nih.gov/biosample/SAMN14814596	0.9	2015-05-15	0.11	USA	[37.215,-80.442278]	metagenome
SRR12659391	WGS	PRJNA654933	https://www.ncbi.nlm.nih.gov/biosample/SAMN15739100	0.93	2017-10-23	0.21	USA	[42.5315,-72.1899]	soil metagenome
SRR4142417	WGS	PRJNA340597	https://www.ncbi.nlm.nih.gov/biosample/SAMN05720241	0.93	2012-06-04	0.21	Mexico	[21.0936,-100.2988]	plant metagenome
SRR14660885	WGS	PRJNA732820	https://www.ncbi.nlm.nih.gov/biosample/SAMN19341652	0.91	2019-08-20	0.13	uncalculated	["missing"]	soil metagenome
SRR7042391	WGS	PRJNA449266	https://www.ncbi.nlm.nih.gov/biosample/SAMN08902848	0.91	2014-09-29	0.12	USA	[39.74,-123.63]	soil metagenome
SRR14573568	WGS	PRJNA728249	https://www.ncbi.nlm.nih.gov/biosample/SAMN19236422	0.93	2016-07-16	0.23	Greenland	[71.26,-52.6]	soil metagenome
ERR2108713	WGS	PRJEB22302	https://www.ncbi.nlm.nih.gov/biosample/SAMEA104232316	0.9	2011-08-07	0.11	USA	NP	groundwater metagenome
ERR671917	WGS	PRJEB7626	https://www.ncbi.nlm.nih.gov/biosample/SAMEA3113582	0.92	2012-11-07	0.18	Australia	NP	soil metagenome
SRR11921723	OTHER	PRJNA506850	https://www.ncbi.nlm.nih.gov/biosample/SAMN14814581	0.9	2015-04-01	0.1	USA	[36.662639,-76.733972]	metagenome
SRR11790204	WGS	PRJNA631557	https://www.ncbi.nlm.nih.gov/biosample/SAMN14883680	0.91	2019-11-20	0.14	China	[23.11,113.27]	air metagenome
SRR14373492	WGS	PRJNA689669	https://www.ncbi.nlm.nih.gov/biosample/SAMN18779880	0.91	2019-06-16	0.13	China	[23.42,102.27]	metagenome
SRR7907988	WGS	PRJNA492172	https://www.ncbi.nlm.nih.gov/biosample/SAMN10094629	0.9	NP	0.11	uncalculated	["missing"]	soil metagenome
SRR6207735	WGS	PRJNA366768	https://www.ncbi.nlm.nih.gov/biosample/SAMN06268482	0.91	NP	0.15	USA	[34.640199,-77.109447]	marine sediment metagenome
SRR5639179	WGA	PRJNA388750	https://www.ncbi.nlm.nih.gov/biosample/SAMN07184277	0.91	2014-09-05	0.13	China	[36.52,115.01]	soil metagenome
SRR16123970	WGS	PRJNA767554	https://www.ncbi.nlm.nih.gov/biosample/SAMN21907808	0.93	2018-07-01	0.21	USA	[38.540587,-121.871302]	soil metagenome
SRR12113385	WGS	PRJNA640378	https://www.ncbi.nlm.nih.gov/biosample/SAMN15319607	0.9	2017-03-17	0.1	USA	[37.661915,-121.114554]	groundwater metagenome
SRR7007121	WGS	PRJNA444170	https://www.ncbi.nlm.nih.gov/biosample/SAMN08777642	0.9	2016-09-20	0.12	USA	[38.9195,-106.9496]	freshwater sediment metagenome
SRR13608702	WGS	PRJNA693684	https://www.ncbi.nlm.nih.gov/biosample/SAMN17394051	0.9	2019-05-08	0.1	United Kingdom	["not applicable"]	metagenome
SRR6517653	WGS	PRJNA431914	https://www.ncbi.nlm.nih.gov/biosample/SAMN08426423	0.93	2017-09-21	0.21	uncalculated	[37.49,105.02]	soil metagenome
SRR9032199	WGS	PRJNA539711	https://www.ncbi.nlm.nih.gov/biosample/SAMN11533337	0.94	2018-03-25	0.3	USA	[39.6475,-79.9369]	soil metagenome
SRR14689480	WGS	PRJNA781406	https://www.ncbi.nlm.nih.gov/biosample/SAMN19433735	0.93	2020-08-22	0.21	Norway	[61.4,7.12]	metagenome
ERR1346805	WGS	PRJEB12502	https://www.ncbi.nlm.nih.gov/biosample/SAMEA3914792	0.9	2011-07-03	0.11	Canada	NP	metagenome
SRR5195141	WGS	PRJNA362455	https://www.ncbi.nlm.nih.gov/biosample/SAMN06238996	0.94	2015-09-01	0.26	Brazil	["Not collected"]	rhizosphere metagenome
SRR5918895	WGS	PRJNA317932	https://www.ncbi.nlm.nih.gov/biosample/SAMN04874026	0.9	2013-03-20	0.11	Australia	[-34.60901,138.8613]	soil metagenome
SRR7186605	WGS	PRJNA450295	https://www.ncbi.nlm.nih.gov/biosample/SAMN08934562	0.91	2013-09-01	0.15	China	[34.16,108.4]	root metagenome
SRR5438477	WGS	PRJNA365726	https://www.ncbi.nlm.nih.gov/biosample/SAMN06266490	0.92	2014-10-09	0.16	USA	[39.7392,-123.6308]	soil metagenome
SRR17635465	WGS	PRJNA797778	https://www.ncbi.nlm.nih.gov/biosample/SAMN25037372	0.96	NP	0.44	USA	[39.2904,-76.6122]	human vaginal metagenome
SRR14267048	WGS	PRJNA721875	https://www.ncbi.nlm.nih.gov/biosample/SAMN18753370	0.92	2019-09-25	0.19	China	[39.96,116.39]	soil metagenome
SRR6266699	WGS	PRJNA406079	https://www.ncbi.nlm.nih.gov/biosample/SAMN07631898	0.91	2016-06-15	0.14	USA	[39.5673,-123.4758]	soil metagenome
SRR7907980	WGS	PRJNA492172	https://www.ncbi.nlm.nih.gov/biosample/SAMN10094657	0.9	NP	0.12	uncalculated	["missing"]	soil metagenome
SRR11913450	WGA	PRJNA636289	https://www.ncbi.nlm.nih.gov/biosample/SAMN15070677	0.93	2019-01-01	0.2	Sweden	[59.82279,17.655101]	skin metagenome
SRR6202795	WGS	PRJNA366731	https://www.ncbi.nlm.nih.gov/biosample/SAMN06268650	0.91	2011-07-03	0.13	Canada	[49.08,-89.38]	soil metagenome
SRR7004342	WGS	PRJNA443527	https://www.ncbi.nlm.nih.gov/biosample/SAMN08776830	0.91	2015-07-01	0.13	Colombia	[4.0627,-73.195]	peat metagenome
SRR11829131	WGS	PRJNA634398	https://www.ncbi.nlm.nih.gov/biosample/SAMN14995792	0.91	2019-02-27	0.15	China	[36.13,120.62]	soil metagenome
SRR14932533	WGS	PRJNA509305	https://www.ncbi.nlm.nih.gov/biosample/SAMN19518030	0.9	2015-02-24	0.1	Australia	[-33.8719,150.6157]	activated sludge metagenome
SRR8205298	OTHER	PRJNA505928	https://www.ncbi.nlm.nih.gov/biosample/SAMN10439577	0.91	NP	0.15	uncalculated	["missing"]	soil metagenome
SRR5476650	WGS	PRJNA367439	https://www.ncbi.nlm.nih.gov/biosample/SAMN06267290	0.92	2015-08-05	0.18	USA	[41.2239,-82.3039]	wetland metagenome
SRR15221269	WGS	PRJNA738625	https://www.ncbi.nlm.nih.gov/biosample/SAMN19735969	0.9	2020-05-11	0.1	China	[35.85,106.25]	runoff metagenome
ERR712377	WGS	PRJEB8087	https://www.ncbi.nlm.nih.gov/biosample/SAMEA3180048	0.92	2012-12-12	0.17	Denmark	NP	wastewater metagenome
SRR14373489	WGS	PRJNA689669	https://www.ncbi.nlm.nih.gov/biosample/SAMN18779883	0.91	2019-04-20	0.14	China	[23.42,102.27]	metagenome
SRR10034972	OTHER	PRJNA562849	https://www.ncbi.nlm.nih.gov/biosample/SAMN12657056	0.91	2017-09-26	0.14	Sweden	[55.38,13.4]	soil metagenome
SRR7042384	WGS	PRJNA449266	https://www.ncbi.nlm.nih.gov/biosample/SAMN08902855	0.92	2014-09-19	0.18	USA	[39.74,-123.63]	soil metagenome
SRR5919168	WGS	PRJNA317932	https://www.ncbi.nlm.nih.gov/biosample/SAMN04873669	0.91	2012-10-25	0.13	Australia	[-35.14969941,150.68634598]	soil metagenome
SRR11482398	WGS	PRJNA623064	https://www.ncbi.nlm.nih.gov/biosample/SAMN14538504	0.94	NP	0.29	Netherlands	["not collected"]	dust metagenome
SRR14292196	WGS	PRJNA723227	https://www.ncbi.nlm.nih.gov/biosample/SAMN18809039	0.92	2019-08-22	0.16	China	["missing"]	soil metagenome
SRR9852196	WGS	PRJNA556302	https://www.ncbi.nlm.nih.gov/biosample/SAMN12347518	0.9	2017-04-20	0.12	China	[31.49,120.32]	activated sludge metagenome
SRR7042348	WGS	PRJNA449266	https://www.ncbi.nlm.nih.gov/biosample/SAMN08902838	0.9	2014-10-09	0.11	USA	[39.74,-123.63]	soil metagenome
ERR4837135	WGS	PRJEB41174	https://www.ncbi.nlm.nih.gov/biosample/SAMEA7573970	0.91	NP	0.13	Sweden	NP	soil metagenome
SRR10360618	WGS	PRJNA577476	https://www.ncbi.nlm.nih.gov/biosample/SAMN13153372	0.92	2016-06-15	0.16	USA	[39.5673,-123.4758]	soil metagenome
SRR11241202	CLONE	PRJNA587831	https://www.ncbi.nlm.nih.gov/biosample/SAMN13567416	0.94	2017-04-01	0.29	China	[22.5288,114.03]	marine sediment metagenome
SRR3053168	WGS	PRJNA292471	https://www.ncbi.nlm.nih.gov/biosample/SAMN04362346	0.96	2013-07-19	0.43	USA	["not collected"]	bovine metagenome
SRR9924781	WGS	PRJNA559231	https://www.ncbi.nlm.nih.gov/biosample/SAMN12530076	0.9	2014-10-01	0.12	China	[26.57,101.7]	freshwater metagenome
SRR10346364	WGA	PRJNA579552	https://www.ncbi.nlm.nih.gov/biosample/SAMN13113810	0.91	2018-05-09	0.14	China	[30.92,104.08]	soil metagenome
SRR17548779	WGS	PRJNA604820	https://www.ncbi.nlm.nih.gov/biosample/SAMN21207566	0.9	2018-12-13	0.12	USA	[38.984652,-77.094709]	human skin metagenome
SRR16472916	WGS	PRJNA771937	https://www.ncbi.nlm.nih.gov/biosample/SAMN22350782	0.9	2019-08-01	0.12	China	[22.5,113.41]	sediment metagenome
SRR10034941	OTHER	PRJNA562849	https://www.ncbi.nlm.nih.gov/biosample/SAMN12657063	0.92	2017-08-22	0.16	Sweden	[55.38,13.4]	soil metagenome
ERR575693	OTHER	PRJEB6942	https://www.ncbi.nlm.nih.gov/biosample/SAMEA2690960	0.9	2013-05-14	0.1	Australia	NP	sediment metagenome
SRR17598639	RNA-Seq	PRJNA794054	https://www.ncbi.nlm.nih.gov/biosample/SAMN24607149	0.9	2017-01-02	0.12	Switzerland	[46.18,7.48]	soil metagenome
SRR11829128	WGS	PRJNA634398	https://www.ncbi.nlm.nih.gov/biosample/SAMN14995794	0.9	2019-02-27	0.1	China	[36.13,120.64]	soil metagenome
SRR14027276	CLONE	PRJNA640885	https://www.ncbi.nlm.nih.gov/biosample/SAMN17734846	0.91	2019-08-10	0.14	uncalculated	[36.9,115.8]	soil metagenome
SRR5580698	WGS	PRJNA375316	https://www.ncbi.nlm.nih.gov/biosample/SAMN06343844	0.92	NP	0.18	USA	["missing"]	soil metagenome
SRR11845630	WGS	PRJNA634981	https://www.ncbi.nlm.nih.gov/biosample/SAMN15014489	0.96	2016-06-06	0.47	China	["missing"]	wastewater metagenome
SRR14267071	WGS	PRJNA721875	https://www.ncbi.nlm.nih.gov/biosample/SAMN18753361	0.92	2019-09-25	0.18	China	[39.96,116.3]	soil metagenome
SRR16995662	OTHER	PRJNA782356	https://www.ncbi.nlm.nih.gov/biosample/SAMN23376046	0.93	2020-08-21	0.2	China	[36.37,99.87]	soil metagenome
SRR12976799	OTHER	PRJNA674468	https://www.ncbi.nlm.nih.gov/biosample/SAMN16657626	0.91	2019-05-16	0.13	China	[25.58,99.57]	soil metagenome
SRR12264204	OTHER	PRJNA647129	https://www.ncbi.nlm.nih.gov/biosample/SAMN15547804	0.91	2018-08-21	0.13	China	[43.94,81.18]	soil metagenome
SRR6425806	WGS	PRJNA427653	https://www.ncbi.nlm.nih.gov/biosample/SAMN08242311	0.9	2013-08-01	0.12	China	[42.25,113.83]	soil metagenome
SRR13723396	WGS	PRJNA692452	https://www.ncbi.nlm.nih.gov/biosample/SAMN17384473	0.9	2018-01-31	0.11	USA	[40.6667,-77.9027]	rock metagenome
SRR7094548	WGS	PRJNA441478	https://www.ncbi.nlm.nih.gov/biosample/SAMN08777040	0.92	2017-05-24	0.19	USA	[42.481016,-72.178343]	soil metagenome
SRR12619551	WGS	PRJNA662623	https://www.ncbi.nlm.nih.gov/biosample/SAMN16091608	0.92	2018-10-09	0.17	USA	[42.0308,-93.6319]	soil metagenome
SRR10034974	OTHER	PRJNA562849	https://www.ncbi.nlm.nih.gov/biosample/SAMN12657055	0.92	2017-08-22	0.17	Sweden	[55.38,13.4]	soil metagenome
SRR16995646	OTHER	PRJNA782356	https://www.ncbi.nlm.nih.gov/biosample/SAMN23376061	0.93	2020-08-14	0.2	China	[32.84,101.69]	soil metagenome
ERR4172300	OTHER	PRJEB38431	https://www.ncbi.nlm.nih.gov/biosample/SAMEA6852354	0.92	2018-09-03	0.16	China	NP	environmental samples
SRR7186474	WGS	PRJNA450295	https://www.ncbi.nlm.nih.gov/biosample/SAMN08934522	0.92	2013-09-01	0.16	China	[34.16,108.4]	root metagenome
ERR4837094	WGS	PRJEB41174	https://www.ncbi.nlm.nih.gov/biosample/SAMEA7573929	0.9	NP	0.12	Greenland	NP	soil metagenome
SRR3053177	WGS	PRJNA292471	https://www.ncbi.nlm.nih.gov/biosample/SAMN04362379	0.93	2013-11-27	0.2	USA	["not collected"]	bovine metagenome
SRR11829610	WGA	PRJNA630300	https://www.ncbi.nlm.nih.gov/biosample/SAMN14832370	0.93	2015-08-01	0.2	China	[19.501,109.551]	soil metagenome
SRR14366794	WGS	PRJNA699054	https://www.ncbi.nlm.nih.gov/biosample/SAMN18882800	0.91	2018-08-02	0.13	New Zealand	["not applicable"]	groundwater metagenome
SRR10613548	WGS	PRJNA486429	https://www.ncbi.nlm.nih.gov/biosample/SAMN13518617	0.91	NP	0.14	China	[40.0047,116.3261]	air metagenome
SRR5919098	WGS	PRJNA317932	https://www.ncbi.nlm.nih.gov/biosample/SAMN04874282	0.91	2013-09-11	0.13	Australia	[-22.282754,133.249341]	soil metagenome
SRR7206624	OTHER	PRJNA422759	https://www.ncbi.nlm.nih.gov/biosample/SAMN09217725	0.9	NP	0.12	China	[40.03,116.28]	soil metagenome
DRR204378	WGS	PRJDB9136	https://www.ncbi.nlm.nih.gov/biosample/SAMD00198721	0.9	2016-12-05	0.11	China	[29.87,121.65]	soil metagenome
SRR12030764	WGS	PRJNA638758	https://www.ncbi.nlm.nih.gov/biosample/SAMN15285697	0.9	2018-09-04	0.12	Taiwan	[24.087978,121.028934]	soil metagenome
SRR4027031	WGS	PRJNA337680	https://www.ncbi.nlm.nih.gov/biosample/SAMN05518036	0.9	2009-06-24	0.11	USA	[43.312222,-89.370833]	soil metagenome
SRR6201988	WGS	PRJNA366710	https://www.ncbi.nlm.nih.gov/biosample/SAMN06268629	0.92	2012-12-02	0.18	USA	[31.11,-95.15]	soil metagenome
SRR5678962	WGS	PRJNA379303	https://www.ncbi.nlm.nih.gov/biosample/SAMN06685634	0.91	2016-09-01	0.14	Canada	[50.34,-113.77]	terrestrial metagenome
SRR11674041	WGS	PRJNA629478	https://www.ncbi.nlm.nih.gov/biosample/SAMN14825687	0.9	2018-08-29	0.1	Denmark	[55.458597,8.489092]	activated sludge metagenome
SRR14844117	WGS	PRJNA724996	https://www.ncbi.nlm.nih.gov/biosample/SAMN19687757	0.9	2019-04-27	0.11	uncalculated	[16.060742,112.468911]	metagenome
ERR1700757	WGS	PRJEB8420	https://www.ncbi.nlm.nih.gov/biosample/SAMEA4521407	0.91	2012-03-12	0.15	USA	NP	soil metagenome
SRR12052868	WGS	PRJNA640507	https://www.ncbi.nlm.nih.gov/biosample/SAMN15324605	0.9	2019-07-25	0.11	China	[23.86,109.91]	soil metagenome
ERR1884263	WGS	PRJEB20011	https://www.ncbi.nlm.nih.gov/biosample/SAMEA103913891	0.9	NP	0.12	France	NP	unidentified
SRR8698730	OTHER	PRJNA526108	https://www.ncbi.nlm.nih.gov/biosample/SAMN11087448	0.9	2016-10-01	0.11	China	[30.8,91]	metagenome
ERR712390	WGS	PRJEB8087	https://www.ncbi.nlm.nih.gov/biosample/SAMEA3180058	0.9	2012-10-24	0.11	Denmark	NP	wastewater metagenome
SRR5438445	WGS	PRJNA365725	https://www.ncbi.nlm.nih.gov/biosample/SAMN06266489	0.92	2014-10-09	0.16	USA	[39.7392,-123.6308]	soil metagenome
SRR5215467	WGS	PRJNA364906	https://www.ncbi.nlm.nih.gov/biosample/SAMN06266035	0.93	2016-02-17	0.23	Panama	[9.1086,-79.8436]	soil metagenome
SRR10360637	WGS	PRJNA577476	https://www.ncbi.nlm.nih.gov/biosample/SAMN13153328	0.9	2015-11-11	0.11	USA	[39.7393,-123.6309]	soil metagenome
SRR11970123	WGS	PRJNA636365	https://www.ncbi.nlm.nih.gov/biosample/SAMN15082876	0.92	2018-05-03	0.17	USA	[37.1976,-80.5823]	soil metagenome
SRR7907974	WGS	PRJNA492172	https://www.ncbi.nlm.nih.gov/biosample/SAMN10094659	0.9	NP	0.12	uncalculated	["missing"]	soil metagenome
SRR5215210	WGS	PRJNA364858	https://www.ncbi.nlm.nih.gov/biosample/SAMN06266024	0.93	2013-05-29	0.23	USA	[38.8707,-122.4274]	soil metagenome
SRR12927892	WGS	PRJNA651861	https://www.ncbi.nlm.nih.gov/biosample/SAMN15721184	0.95	2019-06-27	0.35	USA	[40.0633,-88.2058]	soil metagenome
SRR14085588	WGS	PRJNA717813	https://www.ncbi.nlm.nih.gov/biosample/SAMN18514587	0.91	2019-05-01	0.13	Germany	[48.578833,9.063472]	soil metagenome
SRR3977125	WGS	PRJNA330105	https://www.ncbi.nlm.nih.gov/biosample/SAMN05422173	0.9	2011-09-15	0.11	USA	[38.88,-120.64]	soil metagenome
SRR11913451	WGA	PRJNA636289	https://www.ncbi.nlm.nih.gov/biosample/SAMN15070712	0.96	2019-01-01	0.46	Sweden	[59.82279,17.655101]	skin metagenome
SRR9691029	WGS	PRJNA554750	https://www.ncbi.nlm.nih.gov/biosample/SAMN12282991	0.9	2013-09-16	0.11	China	[19.95,110.58]	soil metagenome
SRR6202166	WGS	PRJNA366399	https://www.ncbi.nlm.nih.gov/biosample/SAMN06268807	0.9	2011-07-03	0.11	Canada	[49.08,-89.38]	soil metagenome
SRR12825421	WGS	PRJNA668816	https://www.ncbi.nlm.nih.gov/biosample/SAMN16424715	0.92	2018-11-12	0.18	New Zealand	[-36.541361,174.701806]	sediment metagenome
ERR2697190	OTHER	PRJEB27666	https://www.ncbi.nlm.nih.gov/biosample/SAMEA4787262	0.9	2017-05-10	0.11	China	NP	metagenome
SRR908279	WGS	PRJNA208116	https://www.ncbi.nlm.nih.gov/biosample/SAMN02202255	0.92	2012-05-01	0.18	Israel	[31.99,34.82]	soil metagenome
SRR4027041	WGS	PRJNA337680	https://www.ncbi.nlm.nih.gov/biosample/SAMN05518036	0.91	2009-06-24	0.15	USA	[43.312222,-89.370833]	soil metagenome
SRR14073707	WGS	PRJNA717057	https://www.ncbi.nlm.nih.gov/biosample/SAMN18477333	0.9	NP	0.11	uncalculated	["missing"]	soil metagenome
SRR11088415	WGS	PRJNA524094	https://www.ncbi.nlm.nih.gov/biosample/SAMN14069925	0.9	2018-02-07	0.11	Germany	[51.554117,9.916972]	wastewater metagenome
SRR12805758	WGS	PRJNA592367	https://www.ncbi.nlm.nih.gov/biosample/SAMN16409520	0.92	2019-04-01	0.17	Namibia	[-23.2,15.55]	metagenome
ERR1877926	WGS	PRJEB18701	https://www.ncbi.nlm.nih.gov/biosample/SAMEA103892472	0.91	NP	0.14	Australia	NP	soil metagenome
SRR15377937	WGS	PRJNA714922	https://www.ncbi.nlm.nih.gov/biosample/SAMN18647665	0.91	2018-08-01	0.13	USA	[44.219467,-85.668583]	soil metagenome
SRR8553627	WGS	PRJNA518238	https://www.ncbi.nlm.nih.gov/biosample/SAMN10864123	0.93	2017-09-15	0.21	USA	[38.9206,-106.9489]	soil metagenome
SRR11671587	WGS	PRJNA621424	https://www.ncbi.nlm.nih.gov/biosample/SAMN14514827	0.93	2018-02-01	0.23	United Kingdom	[57.1863,-2.2145]	soil metagenome
SRR6489884	WGS	PRJNA406787	https://www.ncbi.nlm.nih.gov/biosample/SAMN07631783	0.9	2015-07-21	0.11	USA	[41.1591,-96.4086]	rhizosphere metagenome
SRR8558720	WGS	PRJNA518287	https://www.ncbi.nlm.nih.gov/biosample/SAMN10864433	0.95	2017-08-14	0.31	USA	[39.0844,-86.4705]	soil metagenome
SRR6958124	WGS	PRJNA444969	https://www.ncbi.nlm.nih.gov/biosample/SAMN08779060	0.95	2012-05-01	0.36	USA	[38.0262,-109.5407]	soil metagenome
SRR3624179	WGS	PRJNA324090	https://www.ncbi.nlm.nih.gov/biosample/SAMN05194627	0.92	2015-08-19	0.16	USA	[28.11,-81.79]	rhizosphere metagenome
SRR13614392	WGS	PRJNA697905	https://www.ncbi.nlm.nih.gov/biosample/SAMN17677534	0.92	2019-08-01	0.19	China	[37.3,116.65]	soil metagenome
SRR5823598	WGS	PRJNA393632	https://www.ncbi.nlm.nih.gov/biosample/SAMN07349445	0.92	2010-12-24	0.16	Italy	[45.19,8.25]	soil metagenome
SRR7963039	WGS	PRJNA469263	https://www.ncbi.nlm.nih.gov/biosample/SAMN09094580	0.9	2017-07-10	0.11	USA	[31.3377,-81.4644]	wetland metagenome
SRR9009750	WGS	PRJNA539666	https://www.ncbi.nlm.nih.gov/biosample/SAMN11532184	0.91	2018-01-29	0.13	USA	[47.6516,-122.3045]	rhizosphere metagenome
SRR11615318	WGS	PRJNA620828	https://www.ncbi.nlm.nih.gov/biosample/SAMN14510744	0.94	2017-12-05	0.28	USA	[26.6591,-80.6279]	soil metagenome
SRR10072858	WGS	PRJNA563777	https://www.ncbi.nlm.nih.gov/biosample/SAMN12687857	0.92	2018-06-01	0.16	Singapore	[1.471197,103.804527]	marine sediment metagenome
SRR6293900	OTHER	PRJNA418191	https://www.ncbi.nlm.nih.gov/biosample/SAMN08027285	0.92	2017-05-04	0.17	China	["not collected"]	rhizosphere metagenome
SRR12349271	WGS	PRJNA648777	https://www.ncbi.nlm.nih.gov/biosample/SAMN15648627	0.9	2017-07-12	0.11	China	["missing"]	sediment metagenome
SRR1586277	WGS	PRJNA261849	https://www.ncbi.nlm.nih.gov/biosample/SAMN03075722	0.9	NP	0.11	Canada	[79.4161,-90.76295]	soil metagenome
SRR7026370	WGS	PRJNA443194	https://www.ncbi.nlm.nih.gov/biosample/SAMN08779141	0.9	2016-08-06	0.1	USA	[38.8825,-106.9105]	soil metagenome
SRR12060216	WGS	PRJNA640795	https://www.ncbi.nlm.nih.gov/biosample/SAMN15332064	0.9	2018-09-01	0.12	China	[36.13,120.47]	soil metagenome
SRR5918912	WGS	PRJNA317932	https://www.ncbi.nlm.nih.gov/biosample/SAMN04873803	0.94	2012-10-04	0.25	Australia	[-25.351,131.0423]	soil metagenome
SRR5195127	WGS	PRJNA362455	https://www.ncbi.nlm.nih.gov/biosample/SAMN06239010	0.93	2015-08-01	0.24	Reunion	[-21.34,55.56]	rhizosphere metagenome
SRR5195128	WGS	PRJNA362455	https://www.ncbi.nlm.nih.gov/biosample/SAMN06239009	0.93	2015-08-01	0.22	Reunion	[-21.34,55.56]	rhizosphere metagenome
SRR17548890	WCS	PRJNA796067	https://www.ncbi.nlm.nih.gov/biosample/SAMN24813025	0.9	2017-03-27	0.11	China	[28.23,116.33]	soil metagenome
SRR4027568	WGS	PRJNA336855	https://www.ncbi.nlm.nih.gov/biosample/SAMN05518500	0.9	2009-06-28	0.12	USA	[39.0042816,-77.1012173]	soil metagenome
SRR8663618	WGS	PRJNA525405	https://www.ncbi.nlm.nih.gov/biosample/SAMN11050309	0.9	2014-09-29	0.11	USA	[37.2284,-80.4234]	air metagenome
SRR4249916	WGS	PRJNA343121	https://www.ncbi.nlm.nih.gov/biosample/SAMN05767926	0.91	2014-11-14	0.12	Canada	[45.68,-72]	soil metagenome
SRR3979490	WGS	PRJNA330134	https://www.ncbi.nlm.nih.gov/biosample/SAMN05421898	0.9	2011-09-15	0.11	USA	[38.88,-120.64]	soil metagenome
SRR5881275	WGS	PRJNA367566	https://www.ncbi.nlm.nih.gov/biosample/SAMN06267089	0.91	2015-07-13	0.14	USA	[39.7181,-123.6527]	soil metagenome
SRR11837452	WGS	PRJNA618952	https://www.ncbi.nlm.nih.gov/biosample/SAMN14512607	0.91	2016-08-11	0.15	USA	[35.8959,-76.1658]	wetland metagenome
SRR11482324	WGS	PRJNA623064	https://www.ncbi.nlm.nih.gov/biosample/SAMN14538528	0.93	NP	0.24	Italy	["not collected"]	dust metagenome
SRR14640484	WGS	PRJNA732600	https://www.ncbi.nlm.nih.gov/biosample/SAMN19328051	0.9	2020-01-10	0.11	India	[21.9497,89.1833]	sediment metagenome
SRR9852173	WGS	PRJNA556302	https://www.ncbi.nlm.nih.gov/biosample/SAMN12347516	0.91	2017-04-23	0.14	China	[23.19,113.43]	activated sludge metagenome
SRR13296323	WGA	PRJNA687526	https://www.ncbi.nlm.nih.gov/biosample/SAMN17149436	0.91	2018-09-15	0.13	USA	[42.3847,-76.3036]	soil metagenome
SRR7151568	WGS	PRJNA386568	https://www.ncbi.nlm.nih.gov/biosample/SAMN07125062	0.91	2012-07-20	0.14	Sweden	[68.3534,19.0468]	peat metagenome
SRR10965822	WGS	PRJNA567247	https://www.ncbi.nlm.nih.gov/biosample/SAMN12793972	0.91	2017-09-27	0.15	USA	[38.9229,-106.9499]	sediment metagenome
SRR7963043	WGS	PRJNA469265	https://www.ncbi.nlm.nih.gov/biosample/SAMN09094581	0.9	2017-07-10	0.1	USA	[31.3377,-81.4644]	wetland metagenome
SRR11051964	WGS	PRJNA605576	https://www.ncbi.nlm.nih.gov/biosample/SAMN14071571	0.9	NP	0.1	China	[28.68,121.43]	soil metagenome
SRR15377951	WGS	PRJNA714922	https://www.ncbi.nlm.nih.gov/biosample/SAMN18647652	0.91	2018-08-01	0.13	USA	[44.346733,-85.481817]	soil metagenome
SRR13760665	CLONE	PRJNA700129	https://www.ncbi.nlm.nih.gov/biosample/SAMN17837007	0.91	2020-07-11	0.13	uncalculated	[36.78,115.94]	soil metagenome
SRR11970102	WGS	PRJNA636365	https://www.ncbi.nlm.nih.gov/biosample/SAMN15082903	0.92	2018-05-03	0.16	USA	[37.1976,-80.5823]	soil metagenome
ERR1869527	WGS	PRJEB19846	https://www.ncbi.nlm.nih.gov/biosample/SAMEA103891071	0.92	NP	0.18	NP	NP	food fermentation metagenome
SRR6202011	WGS	PRJNA366405	https://www.ncbi.nlm.nih.gov/biosample/SAMN06268813	0.91	2011-07-07	0.13	Canada	[46.42,-83.37]	soil metagenome
SRR11913462	WGA	PRJNA636289	https://www.ncbi.nlm.nih.gov/biosample/SAMN15070702	0.92	2019-01-01	0.16	Sweden	[59.82279,17.655101]	skin metagenome
SRR9007738	WGS	PRJNA539640	https://www.ncbi.nlm.nih.gov/biosample/SAMN11528602	0.95	2014-10-27	0.36	USA	[42.673,-77.032]	soil metagenome
SRR5195147	WGS	PRJNA362455	https://www.ncbi.nlm.nih.gov/biosample/SAMN06238990	0.94	2015-08-01	0.28	Australia	[-34.18,142.15]	rhizosphere metagenome
SRR5195142	WGS	PRJNA362455	https://www.ncbi.nlm.nih.gov/biosample/SAMN06238995	0.94	2015-09-01	0.26	Brazil	["Not collected"]	rhizosphere metagenome
SRR12825414	WGS	PRJNA668816	https://www.ncbi.nlm.nih.gov/biosample/SAMN16424718	0.9	2018-11-12	0.11	New Zealand	[-36.550667,174.65225]	riverine metagenome
SRR8487013	WGS	PRJNA646773	https://www.ncbi.nlm.nih.gov/biosample/SAMN15565766	0.91	2018-08-01	0.13	USA	[38.535556,-121.772778]	soil metagenome
SRR8893624	OTHER	PRJNA532678	https://www.ncbi.nlm.nih.gov/biosample/SAMN11412375	0.9	2017-06-13	0.11	China	[31.8,118.5]	wastewater metagenome
SRR13336295	WGS	PRJNA688820	https://www.ncbi.nlm.nih.gov/biosample/SAMN17189731	0.92	2019-04-26	0.19	China	[34.74,108.2]	soil metagenome
SRR10695392	WGS	PRJNA595820	https://www.ncbi.nlm.nih.gov/biosample/SAMN13567773	0.9	2017-10-01	0.11	China	[23.2097,104.1342]	soil metagenome
SRR7042337	WGS	PRJNA449266	https://www.ncbi.nlm.nih.gov/biosample/SAMN08902879	0.91	2014-10-09	0.14	USA	[39.74,-123.63]	soil metagenome
SRR12686556	WGS	PRJNA654097	https://www.ncbi.nlm.nih.gov/biosample/SAMN15740236	0.91	2018-12-07	0.14	USA	[33.1447,-81.4044]	sediment metagenome
SRR14986177	WGA	PRJNA742226	https://www.ncbi.nlm.nih.gov/biosample/SAMN19945327	0.9	2017-06-14	0.12	Germany	[49.61,10.28]	soil metagenome
SRR11734647	WGS	PRJNA629394	https://www.ncbi.nlm.nih.gov/biosample/SAMN14775401	0.91	2017-05-01	0.12	China	[22.53,113.99]	sediment metagenome
SRR15377964	WGS	PRJNA714922	https://www.ncbi.nlm.nih.gov/biosample/SAMN18647644	0.92	2018-08-01	0.17	USA	[44.2642,-86.1779]	soil metagenome
SRR16016050	OTHER	PRJNA765386	https://www.ncbi.nlm.nih.gov/biosample/SAMN21557305	0.91	2020-07-06	0.15	China	["26 N 107 E"]	soil metagenome
SRR12667203	WGS	PRJNA654673	https://www.ncbi.nlm.nih.gov/biosample/SAMN15739245	0.92	2016-06-23	0.16	Switzerland	[47.1639,8.4969]	sediment metagenome
SRR10686796	WGS	PRJNA594760	https://www.ncbi.nlm.nih.gov/biosample/SAMN13552565	0.91	NP	0.13	China	[21.1131,110.2259]	plant metagenome
SRR11970080	WGS	PRJNA636365	https://www.ncbi.nlm.nih.gov/biosample/SAMN15082883	0.92	2018-05-03	0.18	USA	[37.1976,-80.5823]	soil metagenome
SRR2546422	WGS	PRJNA297196	https://www.ncbi.nlm.nih.gov/biosample/SAMN04116729	0.9	2013-08-20	0.12	USA	[34.09,-118.43]	soil metagenome
ERR1700760	WGS	PRJEB8420	https://www.ncbi.nlm.nih.gov/biosample/SAMEA4521410	0.92	2012-03-12	0.18	USA	NP	soil metagenome
SRR12266085	OTHER	PRJNA647252	https://www.ncbi.nlm.nih.gov/biosample/SAMN15580192	0.91	2019-05-10	0.14	uncalculated	["missing"]	soil metagenome
SRR14073719	WGS	PRJNA717057	https://www.ncbi.nlm.nih.gov/biosample/SAMN18477322	0.91	NP	0.14	uncalculated	["missing"]	soil metagenome
SRR14373446	WGS	PRJNA689669	https://www.ncbi.nlm.nih.gov/biosample/SAMN18780058	0.91	2019-04-20	0.14	China	[23.3,102.64]	metagenome
SRR1749986	OTHER	PRJNA271013	https://www.ncbi.nlm.nih.gov/biosample/SAMN03271363	0.95	2013-08-09	0.35	USA	[40.63,-74.01]	terrestrial metagenome
SRR3183616	WGS	PRJNA46333	https://www.ncbi.nlm.nih.gov/biosample/SAMN04359836	0.9	2014-01-16	0.1	USA	[38.984652,-77.094709]	human skin metagenome
SRR8489902	WGS	PRJNA517182	https://www.ncbi.nlm.nih.gov/biosample/SAMN10822081	0.94	2009-01-01	0.25	USA	[39.00097,-123.08297]	rhizosphere metagenome
ERR1700714	WGS	PRJEB8420	https://www.ncbi.nlm.nih.gov/biosample/SAMEA4521364	0.91	2011-09-16	0.14	USA	NP	soil metagenome
SRR11489763	WGS	PRJNA408025	https://www.ncbi.nlm.nih.gov/biosample/SAMN14543243	0.9	2017-03-05	0.1	China	[30.3,103]	pig gut metagenome
SRR11970114	WGS	PRJNA636365	https://www.ncbi.nlm.nih.gov/biosample/SAMN15082893	0.91	2018-05-03	0.14	USA	[37.1976,-80.5823]	soil metagenome
SRR13249343	OTHER	PRJNA684965	https://www.ncbi.nlm.nih.gov/biosample/SAMN17073327	0.91	2019-10-15	0.13	uncalculated	["missing"]	soil metagenome
SRR14092361	OTHER	PRJNA718193	https://www.ncbi.nlm.nih.gov/biosample/SAMN18524903	0.92	2017-06-01	0.17	uncalculated	["missing"]	sludge metagenome
SRR1184661	OTHER	NP	https://www.ncbi.nlm.nih.gov/biosample/SAMN00808731	0.93	NP	0.21	NP	NP	soil metagenome
SRR2090150	WGS	PRJNA288027	https://www.ncbi.nlm.nih.gov/biosample/SAMN03842428	0.9	2007-07-07	0.11	USA	[39.5369,-107.7828]	sediment metagenome
SRR7013854	WGS	PRJNA448190	https://www.ncbi.nlm.nih.gov/biosample/SAMN08867831	0.91	2013-07-01	0.15	Canada	[50.28,-107.8]	metagenome
SRR15517656	WGA	PRJNA755741	https://www.ncbi.nlm.nih.gov/biosample/SAMN20841030	0.91	2019-10-15	0.13	China	[45.41,126.37]	rhizosphere metagenome
SRR9045816	WGS	PRJNA539530	https://www.ncbi.nlm.nih.gov/biosample/SAMN11532340	0.91	2016-05-12	0.15	USA	[43.8293,-69.8133]	sediment metagenome
SRR9045814	WGS	PRJNA539527	https://www.ncbi.nlm.nih.gov/biosample/SAMN11530781	0.91	2015-09-21	0.13	USA	[43.8826,-69.6616]	sediment metagenome
SRR12640486	WGS	PRJNA633424	https://www.ncbi.nlm.nih.gov/biosample/SAMN16132116	0.93	2017-10-01	0.21	USA	[33.37,-114.19]	metagenome
SRR5195145	WGS	PRJNA362455	https://www.ncbi.nlm.nih.gov/biosample/SAMN06238992	0.94	2015-08-01	0.27	Australia	[-37.17,146.22]	rhizosphere metagenome
SRR11734642	WGS	PRJNA629394	https://www.ncbi.nlm.nih.gov/biosample/SAMN14775392	0.92	2017-05-01	0.18	China	[22.53,113.99]	sediment metagenome
SRR10168432	WGS	PRJNA573810	https://www.ncbi.nlm.nih.gov/biosample/SAMN12826203	0.92	2016-05-24	0.17	uncalculated	[-34.95,54.56]	sediment metagenome
SRR16123984	WGS	PRJNA767554	https://www.ncbi.nlm.nih.gov/biosample/SAMN21907795	0.92	2018-10-01	0.17	USA	[38.541763,-121.875162]	soil metagenome
SRR17656812	WGS	PRJNA797856	https://www.ncbi.nlm.nih.gov/biosample/SAMN25037262	0.91	2021-02-25	0.14	NP	NP	plastic metagenome
SRR5207247	WGS	PRJNA365704	https://www.ncbi.nlm.nih.gov/biosample/SAMN06264634	0.91	2014-09-29	0.14	USA	[39.7392,-123.6308]	soil metagenome
SRR6182195	WGS	PRJNA406767	https://www.ncbi.nlm.nih.gov/biosample/SAMN07631763	0.9	2014-07-28	0.11	USA	[47.1149,-88.5476]	wetland metagenome
SRR12695124	WGS	PRJNA634918	https://www.ncbi.nlm.nih.gov/biosample/SAMN16241512	0.9	2013-06-16	0.11	USA	[64.8,-147.9]	bog metagenome
SRR11482335	WGS	PRJNA623064	https://www.ncbi.nlm.nih.gov/biosample/SAMN14538518	0.95	NP	0.33	France	["not collected"]	dust metagenome
SRR13455289	OTHER	PRJNA692995	https://www.ncbi.nlm.nih.gov/biosample/SAMN17373746	0.91	2019-04-23	0.14	China	["44 N 125 E"]	soil metagenome
SRR11913475	WGA	PRJNA636289	https://www.ncbi.nlm.nih.gov/biosample/SAMN15070690	0.95	2019-01-01	0.35	Sweden	[59.82279,17.655101]	skin metagenome
SRR7013838	WGS	PRJNA448190	https://www.ncbi.nlm.nih.gov/biosample/SAMN08867839	0.92	2013-07-01	0.19	Canada	[50.28,-107.8]	metagenome
SRR14689455	WGS	PRJNA781406	https://www.ncbi.nlm.nih.gov/biosample/SAMN19433702	0.91	2019-02-23	0.13	New Zealand	[-43.41,170.4]	metagenome
SRR7186607	WGS	PRJNA450295	https://www.ncbi.nlm.nih.gov/biosample/SAMN08934536	0.92	2013-09-01	0.16	China	[34.16,108.4]	root metagenome
SRR16798008	WGS	PRJNA777435	https://www.ncbi.nlm.nih.gov/biosample/SAMN22876309	0.9	NP	0.11	Spain	[43.03,-8.08]	metagenome
SRR7042338	WGS	PRJNA449266	https://www.ncbi.nlm.nih.gov/biosample/SAMN08902884	0.92	2014-09-03	0.19	USA	[39.74,-123.63]	soil metagenome
ERR1353138	WGS	PRJEB13142	https://www.ncbi.nlm.nih.gov/biosample/SAMEA3905792	0.91	NP	0.14	USA	NP	metagenome
SRR12444882	OTHER	PRJNA626576	https://www.ncbi.nlm.nih.gov/biosample/SAMN15808769	0.94	2016-08-20	0.29	China	[29.22,86.31]	soil metagenome
SRR5195118	WGS	PRJNA362455	https://www.ncbi.nlm.nih.gov/biosample/SAMN06239019	0.93	2015-10-01	0.22	South Africa	[-24.36,30.72]	rhizosphere metagenome
SRR7151621	WGS	PRJNA386568	https://www.ncbi.nlm.nih.gov/biosample/SAMN07125030	0.9	2012-06-03	0.1	Sweden	[68.3533,19.0466]	peat metagenome
SRR7188523	OTHER	PRJNA422759	https://www.ncbi.nlm.nih.gov/biosample/SAMN09217716	0.9	NP	0.12	China	[40.03,116.28]	soil metagenome
ERR2683248	WGS	PRJEB27621	https://www.ncbi.nlm.nih.gov/biosample/SAMEA4777505	0.9	2017-06-09	0.1	USA	NP	wastewater metagenome
SRR13213242	WCS	PRJNA506850	https://www.ncbi.nlm.nih.gov/biosample/SAMN17020165	0.9	2016-06-01	0.11	USA	[37.20023629,-80.56444913]	soil metagenome
SRR12721350	WGA	PRJNA666015	https://www.ncbi.nlm.nih.gov/biosample/SAMN16276742	0.9	2017-07-01	0.1	China	[26.14,105.42]	soil metagenome
SRR5580692	WGS	PRJNA375314	https://www.ncbi.nlm.nih.gov/biosample/SAMN06343842	0.92	NP	0.18	USA	["missing"]	soil metagenome
SRR17012563	WGS	PRJNA782751	https://www.ncbi.nlm.nih.gov/biosample/SAMN23393997	0.9	2019-08-09	0.11	USA	[46.97,-118.62]	soil metagenome
SRR11051957	WGS	PRJNA605576	https://www.ncbi.nlm.nih.gov/biosample/SAMN14071560	0.9	NP	0.11	China	[28.68,121.43]	soil metagenome
ERR3192248	WGS	PRJEB31530	https://www.ncbi.nlm.nih.gov/biosample/SAMEA5394384	0.9	NP	0.1	NP	NP	Arabidopsis thaliana
SRR5919015	WGS	PRJNA317932	https://www.ncbi.nlm.nih.gov/biosample/SAMN04874253	0.91	2014-01-23	0.13	Australia	[-33.659823,150.265414]	soil metagenome
SRR4289292	OTHER	PRJNA343355	https://www.ncbi.nlm.nih.gov/biosample/SAMN05786383	0.91	2015-09-30	0.13	China	[36.02,108.32]	soil metagenome
SRR9852176	WGS	PRJNA556302	https://www.ncbi.nlm.nih.gov/biosample/SAMN12347497	0.9	2014-07-01	0.11	China	[32.22,118.75]	activated sludge metagenome
ERR2683238	WGS	PRJEB27621	https://www.ncbi.nlm.nih.gov/biosample/SAMEA4777495	0.91	2017-06-17	0.14	Tanzania	NP	wastewater metagenome
SRR8863102	WGS	PRJNA518302	https://www.ncbi.nlm.nih.gov/biosample/SAMN10864270	0.93	2017-08-16	0.22	USA	[45.5468,-122.376]	soil metagenome
SRR12632056	WGS	PRJNA661164	https://www.ncbi.nlm.nih.gov/biosample/SAMN16073651	0.91	2019-10-30	0.13	Israel	[32.778757,35.47544]	metagenome
SRR14962753	WGA	PRJNA741999	https://www.ncbi.nlm.nih.gov/biosample/SAMN19918394	0.91	2019-07-28	0.13	Pakistan	[35.41,75.75]	soil metagenome
SRR3452800	WGA	PRJNA303119	https://www.ncbi.nlm.nih.gov/biosample/SAMN04286069	0.91	2013-04-15	0.13	China	["none"]	biocrust metagenome
SRR5270351	WGS	PRJNA366986	https://www.ncbi.nlm.nih.gov/biosample/SAMN06267901	0.91	NP	0.15	USA	[37.931388,-122.021761]	rhizosphere metagenome
SRR11482394	WGS	PRJNA623064	https://www.ncbi.nlm.nih.gov/biosample/SAMN14538537	0.95	NP	0.35	Bulgaria	["not collected"]	dust metagenome
SRR11051941	WGS	PRJNA605576	https://www.ncbi.nlm.nih.gov/biosample/SAMN14071592	0.9	NP	0.11	China	[28.68,121.43]	soil metagenome
SRR14373476	WGS	PRJNA689669	https://www.ncbi.nlm.nih.gov/biosample/SAMN18779895	0.92	2019-04-20	0.16	China	[23.42,102.26]	metagenome
SRR3977136	WGS	PRJNA330074	https://www.ncbi.nlm.nih.gov/biosample/SAMN05422184	0.9	2011-09-15	0.11	USA	[38.88,-120.64]	soil metagenome
SRR5437870	WGS	PRJNA365710	https://www.ncbi.nlm.nih.gov/biosample/SAMN06264632	0.91	2014-09-29	0.15	USA	[39.7392,-123.6308]	soil metagenome
SRR10695397	WGS	PRJNA595820	https://www.ncbi.nlm.nih.gov/biosample/SAMN13567781	0.9	2017-10-01	0.11	China	[23.8297,104.1036]	soil metagenome
SRR11829109	WGS	PRJNA634398	https://www.ncbi.nlm.nih.gov/biosample/SAMN14995780	0.91	2018-09-01	0.13	China	[36.13,120.5]	soil metagenome
SRR12113422	WGS	PRJNA640378	https://www.ncbi.nlm.nih.gov/biosample/SAMN15319620	0.92	2018-06-06	0.16	USA	[37.661915,-121.114554]	groundwater metagenome
SRR14689445	WGS	PRJNA781406	https://www.ncbi.nlm.nih.gov/biosample/SAMN19433711	0.92	2019-09-17	0.16	Russia	[43.12,42.41]	metagenome
SRR5205823	WGS	PRJNA365696	https://www.ncbi.nlm.nih.gov/biosample/SAMN06266479	0.92	2014-09-27	0.17	USA	[39.7392,-123.6308]	soil metagenome
SRR8552837	WGS	PRJNA518552	https://www.ncbi.nlm.nih.gov/biosample/SAMN10863953	0.92	2017-03-07	0.19	USA	[38.9206,-106.9489]	soil metagenome
SRR13787000	WGS	PRJNA504043	https://www.ncbi.nlm.nih.gov/biosample/SAMN18061108	0.91	2017-06-07	0.13	USA	[47.16,-94.23]	metagenome
SRR17938977	WGS	PRJNA804379	https://www.ncbi.nlm.nih.gov/biosample/SAMN25740218	0.92	2021-10-23	0.18	Russia	[55.01,83.47]	soil metagenome
SRR9691032	WGS	PRJNA554750	https://www.ncbi.nlm.nih.gov/biosample/SAMN12283003	0.9	2013-09-30	0.11	China	[27.7,100.86]	soil metagenome
ERR1700729	WGS	PRJEB8420	https://www.ncbi.nlm.nih.gov/biosample/SAMEA4521379	0.91	2011-07-07	0.13	Canada	NP	soil metagenome
SRR10034961	OTHER	PRJNA562849	https://www.ncbi.nlm.nih.gov/biosample/SAMN12657058	0.92	2017-09-26	0.17	Sweden	[55.38,13.4]	soil metagenome
ERR3200796	WGS	PRJEB31441	https://www.ncbi.nlm.nih.gov/biosample/SAMEA5382941	0.91	NP	0.15	NP	NP	uncultured bacterium
SRR6202451	WGS	PRJNA366749	https://www.ncbi.nlm.nih.gov/biosample/SAMN06268668	0.91	2011-07-03	0.12	Canada	[49.08,-89.38]	soil metagenome
ERR1353017	WGS	PRJEB13142	https://www.ncbi.nlm.nih.gov/biosample/SAMEA3905794	0.91	NP	0.14	USA	NP	metagenome
SRR13766726	OTHER	PRJNA704180	https://www.ncbi.nlm.nih.gov/biosample/SAMN18030206	0.91	2019-10-15	0.13	China	[30.7,120.39]	soil metagenome
SRR15166931	RNA-Seq	PRJNA746497	https://www.ncbi.nlm.nih.gov/biosample/SAMN20209055	0.91	2017-06-03	0.13	Canada	[81.8484,-70.83849]	soil metagenome
SRR13434396	WGS	PRJNA579838	https://www.ncbi.nlm.nih.gov/biosample/SAMN13134312	0.91	NP	0.15	USA	[38.923239,-106.950876]	freshwater metagenome
ERR1700708	WGS	PRJEB8420	https://www.ncbi.nlm.nih.gov/biosample/SAMEA4521358	0.9	2011-09-16	0.12	USA	NP	soil metagenome
ERR4682857	WGS	PRJEB40816	https://www.ncbi.nlm.nih.gov/biosample/SAMEA7428499	0.92	2018-07-07	0.18	uncalculated	NP	wastewater metagenome
SRR16472922	WGS	PRJNA771937	https://www.ncbi.nlm.nih.gov/biosample/SAMN22350777	0.91	2019-04-01	0.13	China	[31.39,121.51]	sediment metagenome
SRR16123969	WGS	PRJNA767554	https://www.ncbi.nlm.nih.gov/biosample/SAMN21907773	0.9	2018-07-01	0.11	USA	[38.545045,-121.875957]	soil metagenome
ERR4678685	WGS	PRJEB40798	https://www.ncbi.nlm.nih.gov/biosample/SAMEA7426385	0.92	2018-11-17	0.18	Democratic Republic of the Congo	NP	wastewater metagenome
SRR7026374	WGS	PRJNA443195	https://www.ncbi.nlm.nih.gov/biosample/SAMN08777502	0.9	2016-08-06	0.1	USA	[38.8825,-106.9105]	soil metagenome
SRR10389008	WGS	PRJNA571617	https://www.ncbi.nlm.nih.gov/biosample/SAMN12812486	0.95	2014-10-27	0.34	USA	[42.673,-77.032]	soil metagenome
SRR10932011	WGS	PRJNA230567	https://www.ncbi.nlm.nih.gov/biosample/SAMN13895696	0.92	NP	0.16	Luxembourg	[49.5143,6.018]	bioreactor metagenome
SRR13249350	OTHER	PRJNA684965	https://www.ncbi.nlm.nih.gov/biosample/SAMN17073321	0.92	2019-10-15	0.16	uncalculated	["missing"]	gut metagenome
ERR687894	WGS	PRJEB7626	https://www.ncbi.nlm.nih.gov/biosample/SAMEA3113582	0.92	2012-11-07	0.19	Australia	NP	soil metagenome
SRR9020977	WGS	PRJNA539553	https://www.ncbi.nlm.nih.gov/biosample/SAMN11533331	0.91	2016-10-21	0.15	Sweden	[68.3532,19.0469]	peat metagenome
SRR15377945	WGS	PRJNA714922	https://www.ncbi.nlm.nih.gov/biosample/SAMN18647658	0.9	2018-08-01	0.1	USA	[44.3101,-85.896583]	soil metagenome
SRR13695319	WGS	PRJNA697698	https://www.ncbi.nlm.nih.gov/biosample/SAMN17676001	0.92	2018-11-27	0.17	USA	[40.5885,-105.1479]	air metagenome
ERR5385025	WGS	PRJEB30847	https://www.ncbi.nlm.nih.gov/biosample/SAMEA8103255	0.9	2017-10-17	0.11	United Kingdom	NP	Hordeum vulgare
ERR671916	WGS	PRJEB7626	https://www.ncbi.nlm.nih.gov/biosample/SAMEA3113582	0.92	2012-11-07	0.19	Australia	NP	soil metagenome
SRR8821140	WGS	PRJNA317932	https://www.ncbi.nlm.nih.gov/biosample/SAMN07483725	0.9	2014-11-13	0.11	Australia	[-42.40319,147.01244]	soil metagenome
SRR11476867	WGA	PRJNA614930	https://www.ncbi.nlm.nih.gov/biosample/SAMN14520713	0.9	2018-04-24	0.12	Germany	[50.15613,6.888779]	wood decay metagenome
SRR11673982	WGS	PRJNA629478	https://www.ncbi.nlm.nih.gov/biosample/SAMN14825681	0.91	2018-08-28	0.14	Denmark	[56.21314,10.242467]	activated sludge metagenome
SRR14373509	WGS	PRJNA689669	https://www.ncbi.nlm.nih.gov/biosample/SAMN18779843	0.92	2019-04-20	0.18	China	[23.4,102.25]	metagenome
SRR10686738	WGS	PRJNA594760	https://www.ncbi.nlm.nih.gov/biosample/SAMN13552549	0.91	NP	0.14	China	[39.7669,118.6469]	plant metagenome
SRR8487031	WGS	PRJNA646773	https://www.ncbi.nlm.nih.gov/biosample/SAMN15565751	0.9	2018-08-01	0.11	USA	[38.535556,-121.772778]	soil metagenome
SRR11970096	WGS	PRJNA636365	https://www.ncbi.nlm.nih.gov/biosample/SAMN15082909	0.92	2019-09-01	0.19	USA	[37.1976,-80.5823]	soil metagenome
SRR15507658	WGS	PRJNA755845	https://www.ncbi.nlm.nih.gov/biosample/SAMN20845353	0.9	2019-03-17	0.11	China	[40.00383,116.32632]	biofilm metagenome
SRR8670866	POOLCLONE	PRJNA525692	https://www.ncbi.nlm.nih.gov/biosample/SAMN11056691	0.9	2016-08-08	0.11	Canada	[81.82147,-71.22071]	freshwater sediment metagenome
SRR5215468	WGS	PRJNA364910	https://www.ncbi.nlm.nih.gov/biosample/SAMN06265035	0.93	2016-02-17	0.23	Panama	[9.1086,-79.8436]	soil metagenome
SRR12825389	WGS	PRJNA668816	https://www.ncbi.nlm.nih.gov/biosample/SAMN16424710	0.93	2018-11-12	0.22	New Zealand	[-36.551222,174.662444]	sediment metagenome
SRR14454024	WGS	PRJNA725617	https://www.ncbi.nlm.nih.gov/biosample/SAMN18896299	0.91	2019-07-09	0.13	China	[39.98,116.39]	root metagenome
SRR16472925	WGS	PRJNA771937	https://www.ncbi.nlm.nih.gov/biosample/SAMN22350774	0.9	2019-04-01	0.12	China	[32.56,121.04]	sediment metagenome
SRR7186516	WGS	PRJNA450295	https://www.ncbi.nlm.nih.gov/biosample/SAMN08934549	0.92	2013-09-01	0.16	China	[34.16,108.4]	root metagenome
SRR7777804	WGS	PRJNA488683	https://www.ncbi.nlm.nih.gov/biosample/SAMN09939659	0.91	2013-07-05	0.12	China	[26.86,100.25]	soil metagenome
SRR11913478	WGA	PRJNA636289	https://www.ncbi.nlm.nih.gov/biosample/SAMN15070687	0.9	2018-12-01	0.11	Sweden	[59.82279,17.655101]	skin metagenome
SRR12030778	WGS	PRJNA638758	https://www.ncbi.nlm.nih.gov/biosample/SAMN15285676	0.91	2018-07-31	0.15	Taiwan	[24.026494,121.136434]	soil metagenome
SRR7186521	WGS	PRJNA450295	https://www.ncbi.nlm.nih.gov/biosample/SAMN08934566	0.94	2013-09-01	0.29	China	[34.16,108.4]	root metagenome
ERR2210109	WGS	PRJEB23737	https://www.ncbi.nlm.nih.gov/biosample/SAMEA104412824	0.92	2011-10-21	0.17	USA	NP	soil metagenome
SRR17841870	WGS	PRJNA798687	https://www.ncbi.nlm.nih.gov/biosample/SAMN25118838	0.9	2017-06-21	0.1	Israel	[30.79,34.77]	soil metagenome
SRR5855423	WGS	PRJNA395099	https://www.ncbi.nlm.nih.gov/biosample/SAMN07373084	0.91	2014-09-01	0.15	USA	[38.42,-109.41]	biocrust metagenome
SRR15517665	WGA	PRJNA755742	https://www.ncbi.nlm.nih.gov/biosample/SAMN20841011	0.91	2019-08-15	0.13	China	[45.41,126.37]	rhizosphere metagenome
SRR12216039	WGS	PRJNA646196	https://www.ncbi.nlm.nih.gov/biosample/SAMN15526091	0.93	2018-06-01	0.22	China	["not collected"]	soil metagenome
SRR13443311	WGS	PRJNA688583	https://www.ncbi.nlm.nih.gov/biosample/SAMN17302204	0.9	2019-10-08	0.11	USA	["not applicable"]	soil metagenome
SRR15400736	WGS	PRJNA752512	https://www.ncbi.nlm.nih.gov/biosample/SAMN20600051	0.91	2020-09-01	0.13	China	[33.62,102.87]	soil metagenome
SRR17938970	WGS	PRJNA804379	https://www.ncbi.nlm.nih.gov/biosample/SAMN25740211	0.94	2021-10-23	0.25	Russia	[55,83.49]	soil metagenome
SRR14610236	WGS	PRJNA731554	https://www.ncbi.nlm.nih.gov/biosample/SAMN19290629	0.9	2014-08-27	0.11	Singapore	[1.332452,103.755456]	wastewater metagenome
SRR15400729	WGS	PRJNA752512	https://www.ncbi.nlm.nih.gov/biosample/SAMN20600049	0.91	2020-09-01	0.14	China	[33.62,102.87]	soil metagenome
SRR15377959	WGS	PRJNA714922	https://www.ncbi.nlm.nih.gov/biosample/SAMN18647639	0.92	2018-08-01	0.17	USA	[44.271933,-85.992533]	soil metagenome
SRR3954454	WGS	PRJNA330082	https://www.ncbi.nlm.nih.gov/biosample/SAMN05422231	0.95	2008-08-31	0.32	USA	[38.99297339,-123.0674491]	soil metagenome
SRR7186473	WGS	PRJNA450295	https://www.ncbi.nlm.nih.gov/biosample/SAMN08934522	0.92	2013-09-01	0.16	China	[34.16,108.4]	root metagenome
SRR7186543	WGS	PRJNA450295	https://www.ncbi.nlm.nih.gov/biosample/SAMN08934540	0.95	2013-09-01	0.31	China	[34.16,108.4]	root metagenome
SRR12282709	WGS	PRJNA647185	https://www.ncbi.nlm.nih.gov/biosample/SAMN15578165	0.93	2018-09-01	0.22	China	["not collected"]	soil metagenome
SRR8239395	WGS	PRJNA506462	https://www.ncbi.nlm.nih.gov/biosample/SAMN10456910	0.91	2017-10-01	0.15	USA	[46.731705,-116.999939]	wastewater metagenome
SRR5678956	WGS	PRJNA379303	https://www.ncbi.nlm.nih.gov/biosample/SAMN06685567	0.92	2015-09-01	0.19	USA	[40.21,-104.8]	terrestrial metagenome
SRR15927524	WGS	PRJNA763043	https://www.ncbi.nlm.nih.gov/biosample/SAMN21465676	0.91	2016-08-23	0.13	China	[21.9717,113.6738]	estuary metagenome
SRR8553642	WGS	PRJNA518245	https://www.ncbi.nlm.nih.gov/biosample/SAMN10864135	0.92	2017-09-15	0.19	USA	[38.9206,-106.9489]	soil metagenome
SRR12059165	WGS	PRJNA640737	https://www.ncbi.nlm.nih.gov/biosample/SAMN15331472	0.93	2019-01-01	0.23	Iran	[35.1244,51.5413]	metagenome
SRR5918993	WGS	PRJNA317932	https://www.ncbi.nlm.nih.gov/biosample/SAMN04873880	0.93	2012-08-11	0.21	Australia	[-36.67146,142.28934]	soil metagenome
SRR11913482	WGA	PRJNA636289	https://www.ncbi.nlm.nih.gov/biosample/SAMN15070683	0.95	2018-10-01	0.31	Sweden	[59.82279,17.655101]	skin metagenome
SRR10997884	WGS	PRJNA566813	https://www.ncbi.nlm.nih.gov/biosample/SAMN12793904	0.91	2018-10-15	0.15	USA	[36.0103,-84.2696]	sediment metagenome
SRR6201982	WGS	PRJNA366708	https://www.ncbi.nlm.nih.gov/biosample/SAMN06268627	0.92	2012-12-02	0.16	USA	[31.11,-95.15]	soil metagenome
SRR13213327	WGS	PRJNA666025	https://www.ncbi.nlm.nih.gov/biosample/SAMN17023042	0.91	2017-10-01	0.12	China	[26.384765,106.979435]	mine drainage metagenome
SRR6429788	WGS	PRJNA423296	https://www.ncbi.nlm.nih.gov/biosample/SAMN08275700	0.9	2013-10-17	0.11	Uganda	[0.303999,32.61899]	wastewater metagenome
ERR1700734	WGS	PRJEB8420	https://www.ncbi.nlm.nih.gov/biosample/SAMEA4521384	0.9	2011-07-07	0.12	Canada	NP	soil metagenome
SRR12518229	WGS	PRJNA659413	https://www.ncbi.nlm.nih.gov/biosample/SAMN15905412	0.91	2017-09-05	0.15	Germany	[52.516,14.113]	phyllosphere metagenome
SRR17815039	WGS	PRJNA799881	https://www.ncbi.nlm.nih.gov/biosample/SAMN25211353	0.91	2018-12-18	0.14	China	[32.03,118.84]	soil metagenome
SRR8570466	WGS	PRJNA503577	https://www.ncbi.nlm.nih.gov/biosample/SAMN10925007	0.91	NP	0.13	Denmark	[55.7,12.11]	bioreactor metagenome
SRR9691037	WGS	PRJNA554750	https://www.ncbi.nlm.nih.gov/biosample/SAMN12282996	0.91	2013-07-07	0.15	China	[33.92,102.81]	soil metagenome
SRR13760688	CLONE	PRJNA700129	https://www.ncbi.nlm.nih.gov/biosample/SAMN17837049	0.9	2020-08-22	0.12	uncalculated	[36.78,115.94]	soil metagenome
SRR13213246	WCS	PRJNA506850	https://www.ncbi.nlm.nih.gov/biosample/SAMN17020161	0.9	2016-06-01	0.11	USA	[37.20023629,-80.56444913]	soil metagenome
SRR15517666	WGA	PRJNA755742	https://www.ncbi.nlm.nih.gov/biosample/SAMN20841010	0.9	2019-08-15	0.12	China	[45.41,126.37]	rhizosphere metagenome
SRR11482343	WGS	PRJNA623064	https://www.ncbi.nlm.nih.gov/biosample/SAMN14538511	0.93	NP	0.23	Netherlands	["not collected"]	dust metagenome
SRR12550837	WGS	PRJNA632564	https://www.ncbi.nlm.nih.gov/biosample/SAMN14912195	0.91	2018-08-01	0.13	China	[18.33,109.45]	soil metagenome
SRR11970105	WGS	PRJNA636365	https://www.ncbi.nlm.nih.gov/biosample/SAMN15082901	0.92	2018-05-03	0.18	USA	[37.1976,-80.5823]	soil metagenome
SRR13608733	WGS	PRJNA693684	https://www.ncbi.nlm.nih.gov/biosample/SAMN17394055	0.91	2019-04-27	0.14	United Kingdom	["not applicable"]	metagenome
SRR7907990	WGS	PRJNA492172	https://www.ncbi.nlm.nih.gov/biosample/SAMN10094633	0.9	NP	0.11	uncalculated	["missing"]	soil metagenome
SRR14660895	WGS	PRJNA732820	https://www.ncbi.nlm.nih.gov/biosample/SAMN19341644	0.91	2019-08-10	0.14	uncalculated	["missing"]	soil metagenome
SRR5460480	WGS	PRJNA365411	https://www.ncbi.nlm.nih.gov/biosample/SAMN06266333	0.91	2014-08-14	0.15	USA	[35.8444,-83.9599]	rhizosphere metagenome
SRR9952759	WGS	PRJNA419965	https://www.ncbi.nlm.nih.gov/biosample/SAMN12500077	0.93	NP	0.22	USA	[38.973,-123.1164]	soil metagenome
SRR9924768	WGS	PRJNA559231	https://www.ncbi.nlm.nih.gov/biosample/SAMN12530114	0.9	2014-10-01	0.12	China	[31.04,110.4]	freshwater sediment metagenome
SRR8881007	WGS	PRJNA531766	https://www.ncbi.nlm.nih.gov/biosample/SAMN11382439	0.93	2018-11-11	0.21	USA	[26.5052,-80.2345]	wetland metagenome
SRR7186486	WGS	PRJNA450295	https://www.ncbi.nlm.nih.gov/biosample/SAMN08934543	0.92	2013-09-01	0.18	China	[34.16,108.4]	root metagenome
SRR7007123	WGS	PRJNA444172	https://www.ncbi.nlm.nih.gov/biosample/SAMN08777641	0.91	2016-09-20	0.14	USA	[38.9195,-106.9496]	freshwater sediment metagenome
SRR12976797	OTHER	PRJNA674468	https://www.ncbi.nlm.nih.gov/biosample/SAMN16657636	0.92	2019-05-16	0.16	China	[25.58,99.57]	soil metagenome
SRR14751593	OTHER	PRJNA733009	https://www.ncbi.nlm.nih.gov/biosample/SAMN19349472	0.92	2019-05-28	0.16	Switzerland	[47.48378,8.99767]	sediment metagenome
SRR12687314	WGS	PRJNA664310	https://www.ncbi.nlm.nih.gov/biosample/SAMN16205494	0.91	2019-06-01	0.13	China	[44.39,83.33]	soil metagenome
SRR14844105	WGS	PRJNA724996	https://www.ncbi.nlm.nih.gov/biosample/SAMN19687755	0.9	2019-04-25	0.12	uncalculated	[16.07205,112.517133]	metagenome
SRR17815044	WGS	PRJNA799881	https://www.ncbi.nlm.nih.gov/biosample/SAMN25211364	0.91	2018-11-18	0.14	China	[32.03,118.84]	soil metagenome
ERR3209907	WGS	PRJEB31632	https://www.ncbi.nlm.nih.gov/biosample/SAMEA5410166	0.9	NP	0.12	NP	NP	metagenome
SRR10613485	WGS	PRJNA486429	https://www.ncbi.nlm.nih.gov/biosample/SAMN13518610	0.91	NP	0.15	China	[40.0047,116.3261]	air metagenome
SRR12550834	WGS	PRJNA632564	https://www.ncbi.nlm.nih.gov/biosample/SAMN14912198	0.91	2018-08-01	0.13	China	[18.33,109.45]	soil metagenome
SRR17656797	WGS	PRJNA797856	https://www.ncbi.nlm.nih.gov/biosample/SAMN25037284	0.91	2021-02-25	0.12	NP	NP	plastic metagenome
SRR2546427	WGS	PRJNA297196	https://www.ncbi.nlm.nih.gov/biosample/SAMN04116734	0.91	2013-08-20	0.12	USA	[34.09,-118.43]	soil metagenome
SRR12687283	WGS	PRJNA664310	https://www.ncbi.nlm.nih.gov/biosample/SAMN16205484	0.9	2019-06-01	0.11	China	[44.38,83.33]	rhizosphere metagenome
SRR12550851	WGS	PRJNA632564	https://www.ncbi.nlm.nih.gov/biosample/SAMN14912153	0.91	2018-08-01	0.13	China	[18.33,109.45]	soil metagenome
SRR11970122	WGS	PRJNA636365	https://www.ncbi.nlm.nih.gov/biosample/SAMN15082885	0.92	2018-05-03	0.16	USA	[37.1976,-80.5823]	soil metagenome
SRR2657585	WGS	PRJNA292297	https://www.ncbi.nlm.nih.gov/biosample/SAMN03981670	0.91	2011-11-18	0.13	USA	[29.47,-89.925]	marine sediment metagenome
SRR15927523	WGS	PRJNA763043	https://www.ncbi.nlm.nih.gov/biosample/SAMN21465664	0.93	2016-08-23	0.22	China	[23.0717,113.4797]	estuary metagenome
SRR14373522	WGS	PRJNA689669	https://www.ncbi.nlm.nih.gov/biosample/SAMN18779831	0.91	2019-01-17	0.13	China	[23.42,102.26]	metagenome
SRR10034952	OTHER	PRJNA562849	https://www.ncbi.nlm.nih.gov/biosample/SAMN12657060	0.92	2017-09-26	0.16	Sweden	[55.38,13.4]	soil metagenome
SRR17267098	OTHER	PRJNA789344	https://www.ncbi.nlm.nih.gov/biosample/SAMN24108067	0.92	2019-10-01	0.16	uncalculated	["missing"]	invertebrate metagenome
ERR1742259	WGS	PRJEB8420	https://www.ncbi.nlm.nih.gov/biosample/SAMEA4559818	0.9	2007-07-15	0.11	Canada	NP	soil metagenome
SRR3979978	WGS	PRJNA330090	https://www.ncbi.nlm.nih.gov/biosample/SAMN05422116	0.9	2011-09-15	0.11	USA	[38.88,-120.64]	soil metagenome
SRR7186512	WGS	PRJNA450295	https://www.ncbi.nlm.nih.gov/biosample/SAMN08934546	0.92	2013-09-01	0.18	China	[34.16,108.4]	root metagenome
SRR12284410	WGS	PRJNA647683	https://www.ncbi.nlm.nih.gov/biosample/SAMN15596726	0.93	2018-10-31	0.2	Australia	[-30.4704,137.1363]	soil metagenome
SRR8936461	WGS	PRJNA528368	https://www.ncbi.nlm.nih.gov/biosample/SAMN11415806	0.91	2018-09-01	0.15	China	[23.14,113.34]	soil metagenome
SRR6266481	WGS	PRJNA405445	https://www.ncbi.nlm.nih.gov/biosample/SAMN07632187	0.91	2016-06-14	0.15	USA	[39.7291,-123.6419]	soil metagenome
SRR5919219	WGS	PRJNA317932	https://www.ncbi.nlm.nih.gov/biosample/SAMN04873583	0.9	2011-10-31	0.12	Australia	[-25.70963333,133.24855]	soil metagenome
SRR3183595	WGS	PRJNA46333	https://www.ncbi.nlm.nih.gov/biosample/SAMN04359831	0.93	2013-12-06	0.2	USA	[38.984652,-77.094709]	human skin metagenome
SRR3185168	WGS	PRJNA46333	https://www.ncbi.nlm.nih.gov/biosample/SAMN04360015	0.91	2014-05-05	0.13	USA	[38.984652,-77.094709]	human skin metagenome
SRR8351385	WGS	PRJNA509633	https://www.ncbi.nlm.nih.gov/biosample/SAMN10585818	0.91	2015-07-21	0.13	USA	[37.82,-122.3]	activated sludge metagenome
SRR15377927	WGS	PRJNA714922	https://www.ncbi.nlm.nih.gov/biosample/SAMN18647674	0.91	2018-08-01	0.13	USA	[44.320483,-85.977083]	soil metagenome
SRR17656809	WGS	PRJNA797856	https://www.ncbi.nlm.nih.gov/biosample/SAMN25037273	0.91	2021-02-25	0.15	NP	NP	plastic metagenome
SRR11702764	OTHER	PRJNA630107	https://www.ncbi.nlm.nih.gov/biosample/SAMN14824819	0.9	2016-05-25	0.11	China	["missing"]	landfill metagenome
ERR5859554	OTHER	PRJEB43407	https://www.ncbi.nlm.nih.gov/biosample/SAMEA8616658	0.94	2011-10-01	0.28	United Kingdom	NP	soil metagenome
SRR11913444	WGA	PRJNA636289	https://www.ncbi.nlm.nih.gov/biosample/SAMN15070718	0.96	2018-09-01	0.45	Sweden	[59.82279,17.655101]	skin metagenome
SRR6266480	WGS	PRJNA405446	https://www.ncbi.nlm.nih.gov/biosample/SAMN07632188	0.91	2016-06-15	0.14	USA	[39.5673,-123.4758]	soil metagenome
SRR8553628	WGS	PRJNA518588	https://www.ncbi.nlm.nih.gov/biosample/SAMN10864241	0.94	2017-06-08	0.25	USA	[38.9206,-106.9489]	soil metagenome
ERR4837139	WGS	PRJEB41174	https://www.ncbi.nlm.nih.gov/biosample/SAMEA7573974	0.91	NP	0.12	Sweden	NP	soil metagenome
SRR14610249	WGS	PRJNA731554	https://www.ncbi.nlm.nih.gov/biosample/SAMN19290617	0.9	2014-09-10	0.1	Singapore	[1.332452,103.755456]	wastewater metagenome
SRR3187092	WGS	PRJNA46333	https://www.ncbi.nlm.nih.gov/biosample/SAMN04360027	0.94	2014-05-05	0.29	USA	[38.984652,-77.094709]	human skin metagenome
SRR5438046	WGS	PRJNA365715	https://www.ncbi.nlm.nih.gov/biosample/SAMN06264631	0.91	2014-10-09	0.14	USA	[39.7392,-123.6308]	soil metagenome
SRR10907111	WGS	PRJNA601698	https://www.ncbi.nlm.nih.gov/biosample/SAMN13872236	0.9	2017-08-01	0.1	uncalculated	[70.04903,159.52282]	permafrost metagenome
ERR4392711	WGS	PRJEB39497	https://www.ncbi.nlm.nih.gov/biosample/SAMEA7090477	0.91	NP	0.13	USA	NP	soil metagenome
SRR14689457	WGS	PRJNA781406	https://www.ncbi.nlm.nih.gov/biosample/SAMN19433700	0.93	2019-02-22	0.2	New Zealand	[-43.47,170.3]	metagenome
SRR11743025	WGS	PRJNA620784	https://www.ncbi.nlm.nih.gov/biosample/SAMN14510884	0.92	2016-12-06	0.19	USA	[41.1681,-96.4109]	soil metagenome
SRR17938979	WGS	PRJNA804379	https://www.ncbi.nlm.nih.gov/biosample/SAMN25740216	0.92	2021-10-23	0.17	Russia	[55.01,83.47]	soil metagenome
SRR10492801	WGS	PRJNA589661	https://www.ncbi.nlm.nih.gov/biosample/SAMN13281620	0.9	2017-06-09	0.11	China	[36.78,100]	soil metagenome
SRR408196	OTHER	NP	https://www.ncbi.nlm.nih.gov/biosample/SAMN00737776	0.95	NP	0.31	NP	NP	soil metagenome
ERR575697	OTHER	PRJEB6942	https://www.ncbi.nlm.nih.gov/biosample/SAMEA2690964	0.9	2013-05-14	0.11	Australia	NP	sediment metagenome
SRR16327326	WGS	PRJNA771214	https://www.ncbi.nlm.nih.gov/biosample/SAMN22256834	0.91	2019-09-12	0.14	Luxembourg	[49.7519,5.826879]	soil metagenome
SRR12917171	WGS	PRJNA653695	https://www.ncbi.nlm.nih.gov/biosample/SAMN15741598	0.92	2017-08-08	0.17	USA	[41.896,-89.3636]	soil metagenome
SRR7096238	WGS	PRJNA441486	https://www.ncbi.nlm.nih.gov/biosample/SAMN08778066	0.92	2017-05-24	0.18	USA	[42.481016,-72.178343]	soil metagenome
SRR9852198	WGS	PRJNA556302	https://www.ncbi.nlm.nih.gov/biosample/SAMN12347504	0.9	2015-02-01	0.11	China	[32.22,118.75]	activated sludge metagenome
SRR12695126	WGS	PRJNA634918	https://www.ncbi.nlm.nih.gov/biosample/SAMN16241502	0.9	2013-06-16	0.11	USA	[64.8,-147.9]	bog metagenome
SRR6202163	WGS	PRJNA366748	https://www.ncbi.nlm.nih.gov/biosample/SAMN06268667	0.9	2011-07-03	0.11	Canada	[49.08,-89.38]	soil metagenome
SRR14660888	WGS	PRJNA732820	https://www.ncbi.nlm.nih.gov/biosample/SAMN19341641	0.91	2019-08-10	0.14	uncalculated	["missing"]	soil metagenome
SRR5439155	WGS	PRJNA365885	https://www.ncbi.nlm.nih.gov/biosample/SAMN06266491	0.93	2014-10-09	0.24	USA	[39.7392,-123.6308]	soil metagenome
SRR7686993	WGS	PRJNA468337	https://www.ncbi.nlm.nih.gov/biosample/SAMN09200182	0.9	2017-06-28	0.12	USA	[40.4449,-87.0297]	soil metagenome
ERR2272683	WGS	PRJEB23134	https://www.ncbi.nlm.nih.gov/biosample/SAMEA104356971	0.91	2015-07-01	0.13	USA	NP	sediment metagenome
SRR11913438	WGA	PRJNA636289	https://www.ncbi.nlm.nih.gov/biosample/SAMN15070680	0.94	2019-01-01	0.3	Sweden	[59.82279,17.655101]	skin metagenome
SRR5207253	WGS	PRJNA365709	https://www.ncbi.nlm.nih.gov/biosample/SAMN06264633	0.92	2014-09-29	0.16	USA	[39.7392,-123.6308]	soil metagenome
SRR15883088	WGS	PRJNA763048	https://www.ncbi.nlm.nih.gov/biosample/SAMN21421601	0.9	2021-03-01	0.1	South Africa	[-26.05,27.37]	metagenome
SRR7186489	WGS	PRJNA450295	https://www.ncbi.nlm.nih.gov/biosample/SAMN08934517	0.91	2013-09-01	0.15	China	[34.16,108.4]	root metagenome
SRR11343827	WGS	PRJNA611818	https://www.ncbi.nlm.nih.gov/biosample/SAMN14350112	0.9	2018-08-01	0.1	French Polynesia	[-17.4775,-149.8026]	marine sediment metagenome
ERR1700759	WGS	PRJEB8420	https://www.ncbi.nlm.nih.gov/biosample/SAMEA4521409	0.93	2012-03-12	0.19	USA	NP	soil metagenome
SRR10613540	WGS	PRJNA486429	https://www.ncbi.nlm.nih.gov/biosample/SAMN13518624	0.91	NP	0.14	China	[40.0047,116.3261]	air metagenome
SRR4289285	OTHER	PRJNA343355	https://www.ncbi.nlm.nih.gov/biosample/SAMN05786376	0.91	2015-09-30	0.15	China	[36.04,108.32]	soil metagenome
ERR3641484	OTHER	PRJEB35194	https://www.ncbi.nlm.nih.gov/biosample/SAMEA6155557	0.9	2017-05-10	0.1	China	NP	metagenome
SRR6958552	WGS	PRJNA444980	https://www.ncbi.nlm.nih.gov/biosample/SAMN08777172	0.95	2012-05-01	0.32	USA	[45.2639,-110.8632]	soil metagenome
SRR12687343	WGS	PRJNA654271	https://www.ncbi.nlm.nih.gov/biosample/SAMN15741585	0.91	2016-03-15	0.15	USA	[36.4202,-116.323]	freshwater metagenome
SRR11482327	WGS	PRJNA623064	https://www.ncbi.nlm.nih.gov/biosample/SAMN14538525	0.94	NP	0.27	Belgium	["not collected"]	dust metagenome
SRR15377978	WGS	PRJNA714922	https://www.ncbi.nlm.nih.gov/biosample/SAMN18647618	0.92	2018-08-01	0.19	USA	[44.346883,-85.484083]	soil metagenome
SRR8821154	WGS	PRJNA317932	https://www.ncbi.nlm.nih.gov/biosample/SAMN04874243	0.9	2014-02-07	0.12	Australia	[-35.28922,139.02281]	soil metagenome
SRR6425750	WGS	PRJNA427653	https://www.ncbi.nlm.nih.gov/biosample/SAMN08242254	0.9	2013-03-01	0.11	China	[31.79,102.55]	soil metagenome
SRR5437868	WGS	PRJNA365708	https://www.ncbi.nlm.nih.gov/biosample/SAMN06264882	0.92	2014-09-29	0.19	USA	[39.7392,-123.6308]	soil metagenome
ERR5084117	WGS	PRJEB42399	https://www.ncbi.nlm.nih.gov/biosample/SAMEA7776749	0.94	NP	0.25	Singapore	NP	metagenome
SRR7186591	WGS	PRJNA450295	https://www.ncbi.nlm.nih.gov/biosample/SAMN08934525	0.91	2013-09-01	0.15	China	[34.16,108.4]	root metagenome
SRR1622821	WGS	PRJNA46333	https://www.ncbi.nlm.nih.gov/biosample/SAMN03025441	0.9	2011-10-04	0.11	USA	[38.984652,-77.094709]	human skin metagenome
SRR10360613	WGS	PRJNA577476	https://www.ncbi.nlm.nih.gov/biosample/SAMN13153376	0.92	2016-06-15	0.17	USA	[39.5673,-123.4758]	soil metagenome
SRR15517647	WGA	PRJNA755741	https://www.ncbi.nlm.nih.gov/biosample/SAMN20841029	0.91	2019-10-15	0.14	China	[45.41,126.37]	rhizosphere metagenome
SRR3183672	WGS	PRJNA46333	https://www.ncbi.nlm.nih.gov/biosample/SAMN04359844	0.9	2014-01-16	0.11	USA	[38.984652,-77.094709]	human skin metagenome
SRR11734654	WGS	PRJNA629394	https://www.ncbi.nlm.nih.gov/biosample/SAMN14775402	0.9	2017-07-01	0.12	China	[22.53,113.99]	sediment metagenome
SRR7004347	WGS	PRJNA443531	https://www.ncbi.nlm.nih.gov/biosample/SAMN08778313	0.92	2015-08-01	0.18	Colombia	[4.2396,-73.2024]	peat metagenome
SRR9021249	WGS	PRJNA539573	https://www.ncbi.nlm.nih.gov/biosample/SAMN11532864	0.9	2016-11-02	0.1	Sweden	[68.3532,19.0469]	peat metagenome
SRR13705838	WGS	PRJNA701747	https://www.ncbi.nlm.nih.gov/biosample/SAMN17910188	0.92	2018-12-01	0.18	India	[13.3907,77.688]	soil metagenome
SRR9827759	WGS	PRJNA552823	https://www.ncbi.nlm.nih.gov/biosample/SAMN12344347	0.9	2017-11-01	0.11	USA	["not collected"]	activated sludge metagenome
SRR12550798	WGS	PRJNA632564	https://www.ncbi.nlm.nih.gov/biosample/SAMN14912172	0.9	2018-08-01	0.1	China	[18.33,109.45]	soil metagenome
SRR17331998	WGS	PRJNA792335	https://www.ncbi.nlm.nih.gov/biosample/SAMN24407551	0.9	2021-01-07	0.11	China	[38.99,117.38]	activated sludge metagenome
SRR10360606	WGS	PRJNA577476	https://www.ncbi.nlm.nih.gov/biosample/SAMN13153383	0.91	2016-06-15	0.14	USA	[39.5673,-123.4758]	soil metagenome
ERR1700755	WGS	PRJEB8420	https://www.ncbi.nlm.nih.gov/biosample/SAMEA4521405	0.92	2012-03-12	0.18	USA	NP	soil metagenome
SRR9827765	WGS	PRJNA552823	https://www.ncbi.nlm.nih.gov/biosample/SAMN12344354	0.9	2017-09-01	0.11	USA	["not collected"]	activated sludge metagenome
SRR10968147	WGS	PRJNA567103	https://www.ncbi.nlm.nih.gov/biosample/SAMN12794342	0.9	2015-07-17	0.1	USA	[64.9141,-147.8348]	peat metagenome
SRR17938971	WGS	PRJNA804379	https://www.ncbi.nlm.nih.gov/biosample/SAMN25740210	0.93	2021-10-23	0.21	Russia	[55,83.49]	soil metagenome
SRR14844113	WGS	PRJNA724996	https://www.ncbi.nlm.nih.gov/biosample/SAMN19687761	0.9	2019-05-13	0.12	uncalculated	[17.099583,111.464367]	metagenome
SRR6821719	WGA	PRJNA437568	https://www.ncbi.nlm.nih.gov/biosample/SAMN08667744	0.9	2017-04-21	0.11	India	[22.0125,88.4119]	soil metagenome
SRR4142283	WGS	PRJNA340598	https://www.ncbi.nlm.nih.gov/biosample/SAMN05720285	0.93	2012-05-30	0.21	Mexico	[21.7658,-100.163]	plant metagenome
SRR9032072	WGS	PRJNA539707	https://www.ncbi.nlm.nih.gov/biosample/SAMN11532793	0.94	2018-03-25	0.27	USA	[39.6475,-79.9369]	soil metagenome
SRR8543847	WGS	PRJNA518430	https://www.ncbi.nlm.nih.gov/biosample/SAMN10863918	0.91	2017-08-29	0.13	USA	[47.6516,-122.3045]	rhizosphere metagenome
SRR10997760	WGS	PRJNA566789	https://www.ncbi.nlm.nih.gov/biosample/SAMN12793202	0.9	2018-10-15	0.12	USA	[36.0103,-84.2696]	sediment metagenome
SRR3978390	WGS	PRJNA330078	https://www.ncbi.nlm.nih.gov/biosample/SAMN05422167	0.91	2011-09-15	0.14	USA	[38.88,-120.64]	soil metagenome
SRR3712289	WGS	PRJNA281298	https://www.ncbi.nlm.nih.gov/biosample/SAMN05257347	0.92	2014-03-24	0.18	Namibia	[-19.0371,15.5536]	soil metagenome
ERR1700709	WGS	PRJEB8420	https://www.ncbi.nlm.nih.gov/biosample/SAMEA4521359	0.91	2011-09-16	0.15	USA	NP	soil metagenome
SRR11430615	WGS	PRJNA602302	https://www.ncbi.nlm.nih.gov/biosample/SAMN13049472	0.91	2012-08-01	0.14	Spain	[41.497325,0.512892]	freshwater metagenome
SRR12917908	WGS	PRJNA653705	https://www.ncbi.nlm.nih.gov/biosample/SAMN15741805	0.92	2017-10-13	0.16	USA	[41.893,-89.305]	soil metagenome
SRR14117430	WGS	PRJNA718736	https://www.ncbi.nlm.nih.gov/biosample/SAMN18559661	0.91	2020-09-24	0.13	China	[31.25,102.56]	soil metagenome
SRR8925781	WGS	PRJNA681092	https://www.ncbi.nlm.nih.gov/biosample/SAMN11458231	0.94	2017-10-23	0.26	China	[29.48,103.63]	bioreactor metagenome
SRR14373445	WGS	PRJNA689669	https://www.ncbi.nlm.nih.gov/biosample/SAMN18780059	0.91	2019-04-20	0.14	China	[23.3,102.65]	metagenome
SRR13336316	WGS	PRJNA688820	https://www.ncbi.nlm.nih.gov/biosample/SAMN17189685	0.92	2019-04-22	0.16	China	[34.3,108.08]	soil metagenome
SRR11793864	OTHER	PRJNA629047	https://www.ncbi.nlm.nih.gov/biosample/SAMN14929654	0.91	2018-11-25	0.15	China	[21.17416666,110.44583333]	sediment metagenome
SRR13236511	OTHER	PRJNA683998	https://www.ncbi.nlm.nih.gov/biosample/SAMN17050167	0.92	2019-07-02	0.16	China	["missing"]	soil metagenome
SRR10854750	WGS	PRJNA570415	https://www.ncbi.nlm.nih.gov/biosample/SAMN12813984	0.9	2017-01-01	0.11	Peru	[-6.3272,-74.8136]	peat metagenome
SRR5817587	WGS	PRJNA338276	https://www.ncbi.nlm.nih.gov/biosample/SAMN05892948	0.91	2014-11-01	0.13	USA	[41.382783,-82.51465]	wetland metagenome
SRR5437763	WGS	PRJNA365691	https://www.ncbi.nlm.nih.gov/biosample/SAMN06266453	0.93	2014-09-19	0.22	USA	[39.7392,-123.6308]	soil metagenome
SRR14027279	CLONE	PRJNA640885	https://www.ncbi.nlm.nih.gov/biosample/SAMN17734872	0.92	2019-08-07	0.17	uncalculated	[36.9,115.1]	soil metagenome
SRR17222369	WGA	PRJNA738866	https://www.ncbi.nlm.nih.gov/biosample/SAMN23847318	0.94	2017-10-01	0.29	United Kingdom	[51.4729,-0.9037]	soil metagenome
SRR8553848	WGS	PRJNA518340	https://www.ncbi.nlm.nih.gov/biosample/SAMN10864024	0.91	2016-10-21	0.14	Sweden	[68.3532,19.0469]	peat metagenome
SRR16123968	WGS	PRJNA767554	https://www.ncbi.nlm.nih.gov/biosample/SAMN21907809	0.93	2018-10-01	0.2	USA	[38.540587,-121.871302]	soil metagenome
SRR11482329	WGS	PRJNA623064	https://www.ncbi.nlm.nih.gov/biosample/SAMN14538497	0.97	NP	0.48	Netherlands	["not collected"]	dust metagenome
SRR12550846	WGS	PRJNA632564	https://www.ncbi.nlm.nih.gov/biosample/SAMN14912187	0.9	2018-08-01	0.11	China	[18.33,109.45]	soil metagenome
SRR17616329	WGS	PRJNA795566	https://www.ncbi.nlm.nih.gov/biosample/SAMN24720284	0.9	2020-08-01	0.12	uncalculated	["missing"]	soil metagenome
SRR12095480	WGS	PRJNA641804	https://www.ncbi.nlm.nih.gov/biosample/SAMN15367009	0.92	2016-04-27	0.17	Australia	[-12.37,130.867]	termitarium metagenome
SRR350471	OTHER	NP	https://www.ncbi.nlm.nih.gov/biosample/SAMN00728605	0.92	NP	0.18	NP	NP	soil metagenome
SRR6266511	WGS	PRJNA405450	https://www.ncbi.nlm.nih.gov/biosample/SAMN07632047	0.91	2016-06-15	0.13	USA	[39.5673,-123.4758]	soil metagenome
SRR13614394	WGS	PRJNA697905	https://www.ncbi.nlm.nih.gov/biosample/SAMN17677532	0.92	2019-08-01	0.18	China	[37.3,116.65]	soil metagenome
SRR6713626	WGS	PRJNA433771	https://www.ncbi.nlm.nih.gov/biosample/SAMN08517350	0.91	2015-12-17	0.14	China	["missing"]	compost metagenome
SRR17548776	WGS	PRJNA604820	https://www.ncbi.nlm.nih.gov/biosample/SAMN21207563	0.91	2018-11-29	0.14	USA	[38.984652,-77.094709]	human skin metagenome
SRR3712194	WGS	PRJNA281298	https://www.ncbi.nlm.nih.gov/biosample/SAMN05257340	0.91	2014-03-24	0.13	Namibia	[-19.0313,15.5486]	soil metagenome
SRR13343990	WGS	PRJNA689293	https://www.ncbi.nlm.nih.gov/biosample/SAMN17204511	0.9	2018-01-01	0.1	China	[23.557,117.2512]	metagenome
SRR9650832	WGS	PRJNA539526	https://www.ncbi.nlm.nih.gov/biosample/SAMN11532351	0.91	2016-03-02	0.14	USA	[43.9948,-69.6486]	sediment metagenome
SRR14117441	WGS	PRJNA718736	https://www.ncbi.nlm.nih.gov/biosample/SAMN18559651	0.91	2020-09-24	0.14	China	[31.25,102.56]	soil metagenome
SRR7042339	WGS	PRJNA449266	https://www.ncbi.nlm.nih.gov/biosample/SAMN08902885	0.91	2014-10-09	0.15	USA	[39.74,-123.63]	soil metagenome
ERR4837131	WGS	PRJEB41174	https://www.ncbi.nlm.nih.gov/biosample/SAMEA7573966	0.9	NP	0.11	Sweden	NP	soil metagenome
SRR11913470	WGA	PRJNA636289	https://www.ncbi.nlm.nih.gov/biosample/SAMN15070694	0.92	2018-12-01	0.18	Sweden	[59.82279,17.655101]	skin metagenome
SRR14454019	WGS	PRJNA725617	https://www.ncbi.nlm.nih.gov/biosample/SAMN18896312	0.91	2019-07-09	0.15	China	[40,116.39]	sediment metagenome
SRR10363844	WGS	PRJNA557318	https://www.ncbi.nlm.nih.gov/biosample/SAMN12394946	0.9	2018-12-01	0.11	China	[22.48,113.57]	soil metagenome
ERR1700701	WGS	PRJEB8420	https://www.ncbi.nlm.nih.gov/biosample/SAMEA4521351	0.9	2011-09-16	0.11	USA	NP	soil metagenome
ERR1884268	WGS	PRJEB20011	https://www.ncbi.nlm.nih.gov/biosample/SAMEA103913889	0.91	NP	0.14	France	NP	unidentified
SRR8466249	WGS	PRJNA502737	https://www.ncbi.nlm.nih.gov/biosample/SAMN10350667	0.91	2018-01-25	0.12	USA	[33.7417,-117.7043]	leaf litter metagenome
SRR5213082	WGS	PRJNA367561	https://www.ncbi.nlm.nih.gov/biosample/SAMN06267084	0.91	2015-07-13	0.13	USA	[39.7181,-123.6527]	soil metagenome
SRR8556253	WGS	PRJNA518543	https://www.ncbi.nlm.nih.gov/biosample/SAMN10863990	0.91	2016-10-13	0.13	Sweden	[68.3532,19.0477]	peat metagenome
SRR6266545	WGS	PRJNA406071	https://www.ncbi.nlm.nih.gov/biosample/SAMN07632054	0.92	2016-06-15	0.16	USA	[39.5673,-123.4758]	soil metagenome
SRR17815035	WGS	PRJNA799881	https://www.ncbi.nlm.nih.gov/biosample/SAMN25211357	0.92	2018-11-18	0.17	China	[32.03,118.84]	soil metagenome
SRR5124971	WGS	PRJNA358409	https://www.ncbi.nlm.nih.gov/biosample/SAMN06173260	0.9	2015-01-01	0.11	Cameroon	["missing"]	wetland metagenome
SRR13336306	WGS	PRJNA688820	https://www.ncbi.nlm.nih.gov/biosample/SAMN17189721	0.92	2019-04-26	0.17	China	[34.74,108.2]	soil metagenome
ERR1742266	WGS	PRJEB8420	https://www.ncbi.nlm.nih.gov/biosample/SAMEA4559825	0.9	2007-07-15	0.12	Canada	NP	soil metagenome
SRR13241953	WGS	PRJNA666025	https://www.ncbi.nlm.nih.gov/biosample/SAMN17058443	0.91	2017-10-01	0.13	China	[25.148545,107.500443]	mine drainage metagenome
SRR13213325	WGS	PRJNA666025	https://www.ncbi.nlm.nih.gov/biosample/SAMN17023041	0.9	2017-10-01	0.12	China	[26.384893,106.979265]	mine drainage metagenome
SRR13336321	WGS	PRJNA688820	https://www.ncbi.nlm.nih.gov/biosample/SAMN17189707	0.92	2019-04-22	0.18	China	[34.3,108.08]	soil metagenome
ERR2486626	WGS	PRJEB22376	https://www.ncbi.nlm.nih.gov/biosample/SAMEA104335351	0.91	2016-07-25	0.14	Finland	NP	metagenome
SRR2657226	WGS	PRJNA292297	https://www.ncbi.nlm.nih.gov/biosample/SAMN03981658	0.92	2012-06-06	0.18	USA	[29.47,-89.925]	marine sediment metagenome
SRR2546429	WGS	PRJNA297196	https://www.ncbi.nlm.nih.gov/biosample/SAMN04116736	0.91	2013-08-20	0.14	USA	[34.09,-118.43]	soil metagenome
SRR12605113	WGS	PRJNA655099	https://www.ncbi.nlm.nih.gov/biosample/SAMN15738833	0.92	2016-05-24	0.17	uncalculated	[54.1817,7.9018]	marine sediment metagenome
SRR1586269	WGS	PRJNA261849	https://www.ncbi.nlm.nih.gov/biosample/SAMN03075714	0.9	NP	0.11	Canada	["not applicable"]	soil metagenome
SRR12358723	WGS	PRJNA623111	https://www.ncbi.nlm.nih.gov/biosample/SAMN15677123	0.9	2016-07-01	0.11	Svalbard	[79.713833,11.085]	marine sediment metagenome
SRR8555683	WGS	PRJNA518513	https://www.ncbi.nlm.nih.gov/biosample/SAMN10864324	0.91	2016-11-25	0.14	Sweden	[68.3532,19.0469]	peat metagenome
SRR11913456	WGA	PRJNA636289	https://www.ncbi.nlm.nih.gov/biosample/SAMN15070707	0.95	2019-01-01	0.35	Sweden	[59.82279,17.655101]	skin metagenome
ERR4392729	WGS	PRJEB39497	https://www.ncbi.nlm.nih.gov/biosample/SAMEA7090498	0.9	NP	0.11	USA	NP	soil metagenome
SRR7011569	WGS	PRJNA443229	https://www.ncbi.nlm.nih.gov/biosample/SAMN08779115	0.9	2016-08-12	0.11	USA	[38.9138,-106.8952]	soil metagenome
ERR5023170	WGS	PRJEB41993	https://www.ncbi.nlm.nih.gov/biosample/SAMEA7746135	0.9	2016-04-01	0.11	Norway	NP	soil metagenome
SRR3624177	WGS	PRJNA324090	https://www.ncbi.nlm.nih.gov/biosample/SAMN05194625	0.91	2015-08-19	0.15	USA	[28.11,-81.79]	rhizosphere metagenome
SRR12550804	WGS	PRJNA632564	https://www.ncbi.nlm.nih.gov/biosample/SAMN14912166	0.9	2018-08-01	0.11	China	[18.33,109.45]	soil metagenome
SRR12687290	WGS	PRJNA664310	https://www.ncbi.nlm.nih.gov/biosample/SAMN16205516	0.9	2019-06-01	0.11	China	[44.39,83.33]	rhizosphere metagenome
SRR8203871	WGS	PRJNA505718	https://www.ncbi.nlm.nih.gov/biosample/SAMN10434115	0.9	2017-06-04	0.12	uncalculated	["not applicable"]	soil metagenome
SRR13760652	CLONE	PRJNA700129	https://www.ncbi.nlm.nih.gov/biosample/SAMN17837047	0.9	2020-08-20	0.12	uncalculated	[36.78,115.94]	soil metagenome
SRR17616336	WGS	PRJNA795566	https://www.ncbi.nlm.nih.gov/biosample/SAMN24720298	0.91	2020-08-01	0.13	uncalculated	["missing"]	soil metagenome
ERR4837103	WGS	PRJEB41174	https://www.ncbi.nlm.nih.gov/biosample/SAMEA7573938	0.9	NP	0.1	Greenland	NP	soil metagenome
SRR10034969	OTHER	PRJNA562849	https://www.ncbi.nlm.nih.gov/biosample/SAMN12657057	0.92	2017-08-22	0.16	Sweden	[55.38,13.4]	soil metagenome
SRR14459454	OTHER	PRJNA726540	https://www.ncbi.nlm.nih.gov/biosample/SAMN19030164	0.91	2018-09-25	0.13	Switzerland	[46.86849035,8.20945845]	freshwater sediment metagenome
SRR13249337	OTHER	PRJNA684965	https://www.ncbi.nlm.nih.gov/biosample/SAMN17073315	0.91	2019-10-15	0.13	uncalculated	["missing"]	gut metagenome
SRR4381490	WGS	PRJNA344945	https://www.ncbi.nlm.nih.gov/biosample/SAMN05853520	0.9	NP	0.1	Italy	[40.48,14.2]	plant metagenome
SRR10613549	WGS	PRJNA486429	https://www.ncbi.nlm.nih.gov/biosample/SAMN13518616	0.9	NP	0.11	China	[40.0047,116.3261]	air metagenome
SRR14267050	WGS	PRJNA721875	https://www.ncbi.nlm.nih.gov/biosample/SAMN18753368	0.93	2019-09-25	0.2	China	[39.96,116.37]	soil metagenome
SRR7042354	WGS	PRJNA449266	https://www.ncbi.nlm.nih.gov/biosample/SAMN08902862	0.91	2014-10-09	0.14	USA	[39.74,-123.63]	soil metagenome
SRR14689444	WGS	PRJNA781406	https://www.ncbi.nlm.nih.gov/biosample/SAMN19433712	0.91	2019-09-17	0.14	Russia	[43.12,42.41]	metagenome
SRR8543850	WGS	PRJNA518435	https://www.ncbi.nlm.nih.gov/biosample/SAMN10864360	0.9	2017-08-28	0.1	USA	[47.6516,-122.3045]	rhizosphere metagenome
SRR6266513	WGS	PRJNA405452	https://www.ncbi.nlm.nih.gov/biosample/SAMN07632049	0.91	2016-06-15	0.14	USA	[39.5673,-123.4758]	soil metagenome
SRR8936442	WGS	PRJNA528368	https://www.ncbi.nlm.nih.gov/biosample/SAMN11415806	0.91	2018-09-01	0.13	China	[23.14,113.34]	soil metagenome
SRR6201985	WGS	PRJNA366732	https://www.ncbi.nlm.nih.gov/biosample/SAMN06268651	0.92	2012-12-02	0.16	USA	[31.11,-95.15]	soil metagenome
SRR12687342	WGS	PRJNA654275	https://www.ncbi.nlm.nih.gov/biosample/SAMN15740717	0.91	2016-12-20	0.14	USA	[37.0233,-117.3845]	freshwater metagenome
SRR5234507	WGS	PRJNA371523	https://www.ncbi.nlm.nih.gov/biosample/SAMN06309431	0.9	2015-10-01	0.11	South Africa	[-25.54,28.3]	soil metagenome
SRR10216751	OTHER	PRJNA574779	https://www.ncbi.nlm.nih.gov/biosample/SAMN12885508	0.92	2018-06-15	0.18	uncalculated	["missing"]	rhizosphere metagenome
SRR7011725	WGS	PRJNA443232	https://www.ncbi.nlm.nih.gov/biosample/SAMN08779116	0.9	2016-08-11	0.11	USA	[38.9203,-106.9486]	soil metagenome
SRR13614395	WGS	PRJNA697905	https://www.ncbi.nlm.nih.gov/biosample/SAMN17677531	0.92	2019-08-01	0.16	China	[37.3,116.65]	soil metagenome
SRR11343840	WGS	PRJNA611818	https://www.ncbi.nlm.nih.gov/biosample/SAMN14350113	0.9	2018-08-01	0.11	French Polynesia	[-17.4775,-149.8026]	marine sediment metagenome
SRR10873841	WGS	PRJNA600049	https://www.ncbi.nlm.nih.gov/biosample/SAMN13781459	0.9	2017-06-10	0.12	China	["missing"]	soil metagenome
SRR8489887	WGS	PRJNA517182	https://www.ncbi.nlm.nih.gov/biosample/SAMN10822081	0.93	2009-01-01	0.24	USA	[39.00097,-123.08297]	rhizosphere metagenome
SRR14699972	WGA	PRJNA680430	https://www.ncbi.nlm.nih.gov/biosample/SAMN16453538	0.94	2014-09-01	0.26	China	[22.497917,114.02945]	marine sediment metagenome
SRR14073701	WGS	PRJNA717057	https://www.ncbi.nlm.nih.gov/biosample/SAMN18477312	0.91	NP	0.14	uncalculated	["missing"]	soil metagenome
SRR13249355	OTHER	PRJNA684965	https://www.ncbi.nlm.nih.gov/biosample/SAMN17073308	0.9	2019-10-15	0.11	uncalculated	["missing"]	gut metagenome
SRR15166933	RNA-Seq	PRJNA746497	https://www.ncbi.nlm.nih.gov/biosample/SAMN20209054	0.91	2017-06-07	0.13	Canada	[81.80332,-71.54239]	soil metagenome
SRR7186475	WGS	PRJNA450295	https://www.ncbi.nlm.nih.gov/biosample/SAMN08934534	0.92	2013-09-01	0.17	China	[34.16,108.4]	root metagenome
SRR12640496	WGS	PRJNA633424	https://www.ncbi.nlm.nih.gov/biosample/SAMN16132128	0.93	2017-10-01	0.22	USA	[33.75,-114.2]	metagenome
SRR407182	OTHER	NP	https://www.ncbi.nlm.nih.gov/biosample/SAMN00783858	0.9	NP	0.1	NP	NP	soil metagenome
ERR753916	WGS	PRJEB8420	https://www.ncbi.nlm.nih.gov/biosample/SAMEA3235155	0.9	2011-06-18	0.11	Canada	NP	soil metagenome
SRR16995638	OTHER	PRJNA782356	https://www.ncbi.nlm.nih.gov/biosample/SAMN23376042	0.93	2020-08-04	0.22	China	[36.35,100.75]	soil metagenome
SRR8863356	WGS	PRJNA518590	https://www.ncbi.nlm.nih.gov/biosample/SAMN10864232	0.9	2017-08-17	0.12	USA	[47.5302,-121.825]	root metagenome
SRR11673978	WGS	PRJNA629478	https://www.ncbi.nlm.nih.gov/biosample/SAMN14825693	0.93	2018-08-29	0.23	Denmark	[55.552368,9.720404]	activated sludge metagenome
ERR3588763	WGS	PRJEB34736	https://www.ncbi.nlm.nih.gov/biosample/SAMEA6062701	0.9	2017-01-11	0.12	United Kingdom	NP	metagenome
SRR5919239	WGS	PRJNA317932	https://www.ncbi.nlm.nih.gov/biosample/SAMN04874056	0.9	2013-03-29	0.11	Australia	[-34.04459,140.7615]	soil metagenome
SRR10034936	OTHER	PRJNA562849	https://www.ncbi.nlm.nih.gov/biosample/SAMN12657064	0.91	2017-09-26	0.15	Sweden	[55.38,13.4]	soil metagenome
SRR7101043	WGS	PRJNA441495	https://www.ncbi.nlm.nih.gov/biosample/SAMN08778043	0.91	2017-05-24	0.15	USA	[42.481016,-72.178343]	soil metagenome
SRR13517626	WGS	PRJNA694380	https://www.ncbi.nlm.nih.gov/biosample/SAMN17521794	0.95	2019-11-16	0.31	Thailand	[12.2532951,102.49814109]	pig gut metagenome
SRR5678954	WGS	PRJNA379303	https://www.ncbi.nlm.nih.gov/biosample/SAMN06685534	0.92	2015-09-01	0.17	USA	[40.7,-105]	terrestrial metagenome
ERR1960511	WGS	PRJEB20765	https://www.ncbi.nlm.nih.gov/biosample/SAMEA104055722	0.9	2011-09-01	0.1	USA	NP	soil metagenome
SRR5512145	WGS	PRJNA385547	https://www.ncbi.nlm.nih.gov/biosample/SAMN06858825	0.91	2015-07-01	0.15	China	[29.95,113.8225]	soil metagenome
SRR12264185	OTHER	PRJNA647129	https://www.ncbi.nlm.nih.gov/biosample/SAMN15547821	0.9	2018-09-28	0.12	China	[43.94,81.18]	soil metagenome
ERR3671693	WGS	PRJEB35365	https://www.ncbi.nlm.nih.gov/biosample/SAMEA6236788	0.9	2017-10-01	0.11	Colombia	NP	soil metagenome
SRR11241200	CLONE	PRJNA587831	https://www.ncbi.nlm.nih.gov/biosample/SAMN13567418	0.94	2017-04-01	0.28	China	[22.5288,114.03]	marine sediment metagenome
SRR14373493	WGS	PRJNA689669	https://www.ncbi.nlm.nih.gov/biosample/SAMN18779879	0.92	2019-04-20	0.16	China	[23.42,102.27]	metagenome
SRR10161439	OTHER	PRJNA573580	https://www.ncbi.nlm.nih.gov/biosample/SAMN12817677	0.92	2018-04-15	0.16	China	[35.21,109.56]	soil metagenome
SRR14117434	WGS	PRJNA718736	https://www.ncbi.nlm.nih.gov/biosample/SAMN18559658	0.9	2020-09-24	0.12	China	[31.25,102.56]	soil metagenome
ERR1742264	WGS	PRJEB8420	https://www.ncbi.nlm.nih.gov/biosample/SAMEA4559823	0.9	2007-07-15	0.12	Canada	NP	soil metagenome
SRR6197866	WGS	PRJNA366594	https://www.ncbi.nlm.nih.gov/biosample/SAMN06268929	0.9	NP	0.11	USA	[43.292222,-73.604444]	groundwater metagenome
SRR5919217	WGS	PRJNA317932	https://www.ncbi.nlm.nih.gov/biosample/SAMN04873585	0.9	2011-10-31	0.11	Australia	[-22.91015,132.6421]	soil metagenome
ERR3503319	WGS	PRJEB13833	https://www.ncbi.nlm.nih.gov/biosample/SAMEA5927926	0.91	2014-08-25	0.13	Kenya	NP	metagenome
SRR14843464	OTHER	PRJNA738647	https://www.ncbi.nlm.nih.gov/biosample/SAMN19736225	0.9	2018-06-27	0.1	China	[43.34,124.11]	soil metagenome
SRR17656802	WGS	PRJNA797856	https://www.ncbi.nlm.nih.gov/biosample/SAMN25037280	0.9	2021-02-25	0.11	NP	NP	plastic metagenome
SRR6963312	WGS	PRJNA444012	https://www.ncbi.nlm.nih.gov/biosample/SAMN08777561	0.9	2010-07-30	0.1	USA	[33.4166,-115.9166]	sediment metagenome
SRR7524404	WGS	PRJNA468184	https://www.ncbi.nlm.nih.gov/biosample/SAMN09201608	0.9	2015-06-20	0.1	USA	[40.2523,-123.026]	soil metagenome
SRR5195148	WGS	PRJNA362455	https://www.ncbi.nlm.nih.gov/biosample/SAMN06238989	0.94	2015-08-01	0.25	Australia	[-34.18,142.15]	rhizosphere metagenome
SRR5919346	WGS	PRJNA317932	https://www.ncbi.nlm.nih.gov/biosample/SAMN04874206	0.91	2014-05-01	0.12	Australia	[-30.20066902,149.59724899]	soil metagenome
SRR3067139	WGS	PRJNA298260	https://www.ncbi.nlm.nih.gov/biosample/SAMN04156806	0.95	2013-10-22	0.37	Canada	["not collected"]	bovine metagenome
SRR6266508	WGS	PRJNA405451	https://www.ncbi.nlm.nih.gov/biosample/SAMN07632048	0.92	2016-06-15	0.16	USA	[39.5673,-123.4758]	soil metagenome
SRR10695390	WGS	PRJNA595820	https://www.ncbi.nlm.nih.gov/biosample/SAMN13567775	0.9	2017-10-01	0.1	China	[23.2415,104.0842]	soil metagenome
ERR1700742	WGS	PRJEB8420	https://www.ncbi.nlm.nih.gov/biosample/SAMEA4521392	0.92	2012-03-12	0.18	USA	NP	soil metagenome
SRR8554881	WGS	PRJNA518383	https://www.ncbi.nlm.nih.gov/biosample/SAMN10864010	0.91	2016-10-21	0.15	Sweden	[68.3532,19.0469]	peat metagenome
SRR8552912	WGS	PRJNA518570	https://www.ncbi.nlm.nih.gov/biosample/SAMN10864181	0.94	2017-05-09	0.26	USA	[38.9206,-106.9489]	soil metagenome
SRR7777802	WGS	PRJNA488683	https://www.ncbi.nlm.nih.gov/biosample/SAMN09939657	0.91	2013-05-29	0.13	China	[26.86,100.25]	soil metagenome
SRR7186529	WGS	PRJNA450295	https://www.ncbi.nlm.nih.gov/biosample/SAMN08934551	0.92	2013-09-01	0.17	China	[34.16,108.4]	root metagenome
SRR17534916	WGS	PRJNA604820	https://www.ncbi.nlm.nih.gov/biosample/SAMN21207436	0.92	2012-10-17	0.18	USA	[38.984652,-77.094709]	human skin metagenome
SRR10613513	WGS	PRJNA486429	https://www.ncbi.nlm.nih.gov/biosample/SAMN13518649	0.9	NP	0.1	China	[40.0047,116.3261]	air metagenome
SRR7550492	WGA	PRJNA481651	https://www.ncbi.nlm.nih.gov/biosample/SAMN09691230	0.9	2015-11-24	0.12	China	[36.1326,103.635]	soil metagenome
SRR3989306	WGS	PRJNA330099	https://www.ncbi.nlm.nih.gov/biosample/SAMN05422182	0.93	2011-07-20	0.24	USA	[39.53,-107.78]	soil metagenome
SRR12550789	WGS	PRJNA632564	https://www.ncbi.nlm.nih.gov/biosample/SAMN14912180	0.9	2018-08-01	0.11	China	[18.33,109.45]	soil metagenome
SRR12439279	WGS	PRJNA656796	https://www.ncbi.nlm.nih.gov/biosample/SAMN15803492	0.91	2020-04-09	0.13	Mexico	[18.989716,-99.49457]	metagenome
ERR712379	WGS	PRJEB8087	https://www.ncbi.nlm.nih.gov/biosample/SAMEA3180048	0.9	2012-12-12	0.11	Denmark	NP	wastewater metagenome
SRR5823599	WGS	PRJNA393632	https://www.ncbi.nlm.nih.gov/biosample/SAMN07349444	0.91	2010-12-24	0.13	Italy	[45.19,8.25]	soil metagenome
SRR7907967	WGS	PRJNA492172	https://www.ncbi.nlm.nih.gov/biosample/SAMN10094640	0.91	NP	0.12	uncalculated	["missing"]	soil metagenome
SRR12060221	WGS	PRJNA640795	https://www.ncbi.nlm.nih.gov/biosample/SAMN15332077	0.9	2019-05-28	0.12	China	[36.13,120.6]	soil metagenome
ERR2587962	OTHER	PRJEB26815	https://www.ncbi.nlm.nih.gov/biosample/SAMEA4668103	0.94	2017-03-01	0.28	Spain	NP	metagenome
ERR3503279	WGS	PRJEB13833	https://www.ncbi.nlm.nih.gov/biosample/SAMEA5927886	0.94	2014-06-30	0.28	Kenya	NP	metagenome
SRR12216035	WGS	PRJNA646196	https://www.ncbi.nlm.nih.gov/biosample/SAMN15526095	0.93	2018-06-01	0.22	China	["not collected"]	soil metagenome
SRR13674315	WGS	PRJNA667178	https://www.ncbi.nlm.nih.gov/biosample/SAMN17204361	0.9	2012-07-10	0.12	Sweden	[68.357832,19.042046]	freshwater sediment metagenome
SRR8663616	WGS	PRJNA525405	https://www.ncbi.nlm.nih.gov/biosample/SAMN11050301	0.9	2014-02-17	0.12	USA	[37.2284,-80.4234]	air metagenome
SRR9948794	WGS	PRJNA559079	https://www.ncbi.nlm.nih.gov/biosample/SAMN12530649	0.93	2017-10-01	0.22	China	[24.6606,103.5944]	soil metagenome
ERR1939171	WGS	PRJEB20068	https://www.ncbi.nlm.nih.gov/biosample/SAMEA103982572	0.91	2012-06-01	0.14	USA	NP	metagenome
SRR7015886	WGS	PRJNA443174	https://www.ncbi.nlm.nih.gov/biosample/SAMN08779122	0.9	2016-08-09	0.11	USA	[38.9365,-106.9428]	soil metagenome
DRR101464	WGS	PRJDB6359	https://www.ncbi.nlm.nih.gov/biosample/SAMD00093661	0.91	NP	0.15	China	[32.479787,119.136439]	soil metagenome
SRR7091317	WGS	PRJNA454328	https://www.ncbi.nlm.nih.gov/biosample/SAMN09005325	0.9	2015-11-01	0.1	China	[21.68,110.88]	pond metagenome
SRR8552936	WGS	PRJNA518574	https://www.ncbi.nlm.nih.gov/biosample/SAMN10864140	0.93	2017-05-09	0.2	USA	[38.9206,-106.9489]	soil metagenome
SRR8862977	WGS	PRJNA518298	https://www.ncbi.nlm.nih.gov/biosample/SAMN10864269	0.93	2017-08-14	0.23	USA	[44.5508,-123.25]	soil metagenome
SRR14454003	WGS	PRJNA725617	https://www.ncbi.nlm.nih.gov/biosample/SAMN18896306	0.91	2019-07-09	0.13	China	[39.98,116.39]	leaf metagenome
SRR5213083	WGS	PRJNA367563	https://www.ncbi.nlm.nih.gov/biosample/SAMN06267086	0.91	2015-07-13	0.13	USA	[39.7181,-123.6527]	soil metagenome
SRR3972132	WGS	PRJNA330110	https://www.ncbi.nlm.nih.gov/biosample/SAMN05421557	0.92	2011-07-20	0.19	USA	[39.53,-107.78]	soil metagenome
SRR1926113	WGS	PRJNA278090	https://www.ncbi.nlm.nih.gov/biosample/SAMN03407316	0.92	2012-02-01	0.19	Australia	[-19.733,147.178]	root metagenome
SRR5195119	WGS	PRJNA362455	https://www.ncbi.nlm.nih.gov/biosample/SAMN06239018	0.94	2015-09-01	0.27	Italy	[37.49,14.81]	rhizosphere metagenome
SRR13336314	WGS	PRJNA688820	https://www.ncbi.nlm.nih.gov/biosample/SAMN17189713	0.92	2019-04-26	0.17	China	[34.74,108.2]	soil metagenome
SRR13236524	OTHER	PRJNA683998	https://www.ncbi.nlm.nih.gov/biosample/SAMN17050169	0.91	2019-07-02	0.14	China	["missing"]	soil metagenome
ERR3641489	OTHER	PRJEB35194	https://www.ncbi.nlm.nih.gov/biosample/SAMEA6155562	0.9	2017-05-10	0.1	China	NP	metagenome
DRR101457	WGS	PRJDB6359	https://www.ncbi.nlm.nih.gov/biosample/SAMD00093654	0.9	NP	0.12	China	[32.479787,119.136439]	soil metagenome
SRR14373526	WGS	PRJNA689669	https://www.ncbi.nlm.nih.gov/biosample/SAMN18779827	0.9	2019-01-17	0.12	China	[23.42,102.27]	metagenome
SRR3977438	WGS	PRJNA329992	https://www.ncbi.nlm.nih.gov/biosample/SAMN05422159	0.9	2011-09-15	0.11	USA	[38.88,-120.64]	soil metagenome
SRR5457679	WGS	PRJNA367203	https://www.ncbi.nlm.nih.gov/biosample/SAMN06267375	0.93	2012-07-19	0.2	USA	[41.1752,-78.4168]	freshwater metagenome
SRR7206621	OTHER	PRJNA422759	https://www.ncbi.nlm.nih.gov/biosample/SAMN09217720	0.9	NP	0.12	China	[40.03,116.28]	soil metagenome
SRR14198834	WGS	PRJNA694925	https://www.ncbi.nlm.nih.gov/biosample/SAMN17584324	0.91	2019-02-01	0.14	USA	[38.999838,-77.106017]	skin metagenome
ERR5084118	WGS	PRJEB42399	https://www.ncbi.nlm.nih.gov/biosample/SAMEA7776750	0.93	NP	0.22	Singapore	NP	metagenome
SRR3981189	WGS	PRJNA330021	https://www.ncbi.nlm.nih.gov/biosample/SAMN05422126	0.9	2011-09-15	0.1	USA	[38.88,-120.64]	soil metagenome
SRR5195138	WGS	PRJNA362455	https://www.ncbi.nlm.nih.gov/biosample/SAMN06238999	0.94	2015-09-01	0.28	Brazil	["Not collected"]	rhizosphere metagenome
SRR5512147	WGS	PRJNA385547	https://www.ncbi.nlm.nih.gov/biosample/SAMN06858835	0.91	2014-07-01	0.15	China	[30.63278,120.23528]	soil metagenome
SRR7186520	WGS	PRJNA450295	https://www.ncbi.nlm.nih.gov/biosample/SAMN08934539	0.95	2013-09-01	0.32	China	[34.16,108.4]	root metagenome
SRR2657582	WGS	PRJNA292297	https://www.ncbi.nlm.nih.gov/biosample/SAMN03981669	0.92	2011-11-17	0.18	USA	[29.468,-89.882]	marine sediment metagenome
SRR407529	OTHER	NP	https://www.ncbi.nlm.nih.gov/biosample/SAMN00787465	0.94	NP	0.26	NP	NP	soil metagenome
SRR8936435	WGS	PRJNA528368	https://www.ncbi.nlm.nih.gov/biosample/SAMN11415806	0.91	2018-09-01	0.13	China	[23.14,113.34]	soil metagenome
SRR11673995	WGS	PRJNA629478	https://www.ncbi.nlm.nih.gov/biosample/SAMN14825726	0.9	2018-09-07	0.11	Denmark	[56.565132,9.042158]	activated sludge metagenome
SRR6201997	WGS	PRJNA366733	https://www.ncbi.nlm.nih.gov/biosample/SAMN06268652	0.91	2012-12-02	0.14	USA	[31.11,-95.15]	soil metagenome
SRR9003212	WGS	PRJNA539632	https://www.ncbi.nlm.nih.gov/biosample/SAMN11532278	0.9	2015-12-28	0.12	uncalculated	["22.7719 N 158 W"]	seawater metagenome
SRR7963149	WGS	PRJNA469267	https://www.ncbi.nlm.nih.gov/biosample/SAMN09093877	0.9	2017-07-10	0.11	USA	[31.3377,-81.4644]	wetland metagenome
SRR5270327	WGS	PRJNA366983	https://www.ncbi.nlm.nih.gov/biosample/SAMN06267898	0.92	NP	0.16	USA	[37.931388,-122.021761]	rhizosphere metagenome
SRR10873832	WGS	PRJNA600049	https://www.ncbi.nlm.nih.gov/biosample/SAMN13781441	0.9	2012-08-01	0.12	China	["missing"]	soil metagenome
SRR14373544	WGS	PRJNA689669	https://www.ncbi.nlm.nih.gov/biosample/SAMN18752699	0.9	2018-10-16	0.11	China	[23.4,102.25]	metagenome
SRR10613518	WGS	PRJNA486429	https://www.ncbi.nlm.nih.gov/biosample/SAMN13518644	0.91	NP	0.14	China	[40.0047,116.3261]	air metagenome
SRR10034943	OTHER	PRJNA562849	https://www.ncbi.nlm.nih.gov/biosample/SAMN12657054	0.91	2017-09-26	0.14	Sweden	[55.38,13.4]	soil metagenome
SRR10260007	WGA	PRJNA576996	https://www.ncbi.nlm.nih.gov/biosample/SAMN13016619	0.91	2015-08-01	0.14	China	[45.36444,132.31889]	soil metagenome
SRR5689907	WGS	PRJNA375671	https://www.ncbi.nlm.nih.gov/biosample/SAMN06343973	0.94	2014-08-14	0.26	USA	[35.8444,-83.9599]	rhizosphere metagenome
SRR7026347	WGS	PRJNA443198	https://www.ncbi.nlm.nih.gov/biosample/SAMN08779196	0.9	2016-08-06	0.1	USA	[38.8826,-106.9101]	soil metagenome
SRR11829140	WGS	PRJNA634398	https://www.ncbi.nlm.nih.gov/biosample/SAMN14995775	0.92	2018-09-01	0.16	China	[36.13,120.45]	soil metagenome
SRR10034962	OTHER	PRJNA562849	https://www.ncbi.nlm.nih.gov/biosample/SAMN12657058	0.91	2017-09-26	0.15	Sweden	[55.38,13.4]	soil metagenome
SRR7026480	WGS	PRJNA443205	https://www.ncbi.nlm.nih.gov/biosample/SAMN08779199	0.9	2016-08-06	0.1	USA	[38.8925,-106.9111]	soil metagenome
SRR11837467	WGS	PRJNA618955	https://www.ncbi.nlm.nih.gov/biosample/SAMN14513135	0.92	2016-08-11	0.18	USA	[35.8956,-76.1655]	wetland metagenome
ERR2486621	WGS	PRJEB22376	https://www.ncbi.nlm.nih.gov/biosample/SAMEA104335346	0.9	2016-07-25	0.12	Finland	NP	metagenome
SRR11567537	OTHER	PRJNA626373	https://www.ncbi.nlm.nih.gov/biosample/SAMN14639004	0.91	2018-02-01	0.15	Puerto Rico	[18.260417,-66.030559]	freshwater sediment metagenome
SRR10686919	WGS	PRJNA594760	https://www.ncbi.nlm.nih.gov/biosample/SAMN13552545	0.92	NP	0.16	China	[30.9612,114.6454]	plant metagenome
DRR101462	WGS	PRJDB6359	https://www.ncbi.nlm.nih.gov/biosample/SAMD00093659	0.91	NP	0.14	China	[32.479787,119.136439]	soil metagenome
SRR13503357	WGS	PRJNA693982	https://www.ncbi.nlm.nih.gov/biosample/SAMN17491166	0.91	2016-10-24	0.13	China	[22.3272,114.1388]	air metagenome
ERR3697027	WGS	PRJEB35612	https://www.ncbi.nlm.nih.gov/biosample/SAMEA6260165	0.9	2018-06-20	0.12	Cyprus	NP	root metagenome
SRR7907998	WGS	PRJNA492172	https://www.ncbi.nlm.nih.gov/biosample/SAMN10094650	0.91	NP	0.13	uncalculated	["missing"]	soil metagenome
SRR5215469	WGS	PRJNA364909	https://www.ncbi.nlm.nih.gov/biosample/SAMN06265931	0.93	2016-02-17	0.22	Panama	[9.1086,-79.8436]	soil metagenome
SRR8439256	WGS	PRJNA502504	https://www.ncbi.nlm.nih.gov/biosample/SAMN10351208	0.94	2014-10-27	0.28	USA	[42.673,-77.032]	soil metagenome
SRR11679314	WGS	PRJNA621568	https://www.ncbi.nlm.nih.gov/biosample/SAMN14515690	0.94	2017-06-07	0.25	USA	[38.9694,-120.5005]	soil metagenome
SRR10769905	WGS	PRJNA591725	https://www.ncbi.nlm.nih.gov/biosample/SAMN13474942	0.93	2017-07-01	0.21	China	["not collected"]	wastewater metagenome
SRR10613509	WGS	PRJNA486429	https://www.ncbi.nlm.nih.gov/biosample/SAMN13518589	0.9	NP	0.11	China	[40.0047,116.3261]	air metagenome
SRR14843451	OTHER	PRJNA738647	https://www.ncbi.nlm.nih.gov/biosample/SAMN19736237	0.9	2018-06-27	0.12	China	[43.34,124.11]	soil metagenome
SRR12917172	WGS	PRJNA653694	https://www.ncbi.nlm.nih.gov/biosample/SAMN15741790	0.92	2017-05-02	0.18	USA	[41.896,-89.3636]	soil metagenome
SRR12952125	WGS	PRJNA650887	https://www.ncbi.nlm.nih.gov/biosample/SAMN15720912	0.93	2020-01-22	0.22	USA	[26.3584,-80.2982]	wetland metagenome
ERR3029107	WGS	PRJEB30524	https://www.ncbi.nlm.nih.gov/biosample/SAMEA5205757	0.9	2015-01-15	0.1	Australia	NP	soil metagenome
SRR5919000	WGS	PRJNA317932	https://www.ncbi.nlm.nih.gov/biosample/SAMN04874170	0.9	2014-03-11	0.11	Australia	[-29.035917,141.352819]	soil metagenome
SRR1025216	WGS	PRJNA226634	https://www.ncbi.nlm.nih.gov/biosample/SAMN02393375	0.92	2010-10-07	0.17	Singapore	["1¡20'1\"\"N 103¡45'15\"\"E"]	activated sludge metagenome
SRR5947208	WGS	PRJNA365688	https://www.ncbi.nlm.nih.gov/biosample/SAMN06266475	0.93	2014-09-03	0.22	USA	[39.7392,-123.6308]	soil metagenome
SRR9948809	WGS	PRJNA559079	https://www.ncbi.nlm.nih.gov/biosample/SAMN12530654	0.92	2017-10-01	0.17	China	[23.1301,104.5628]	soil metagenome
SRR13837101	WGS	PRJNA664514	https://www.ncbi.nlm.nih.gov/biosample/SAMN18114833	0.92	2017-10-01	0.16	USA	[34.05,-114.3]	soil metagenome
SRR14027270	CLONE	PRJNA640885	https://www.ncbi.nlm.nih.gov/biosample/SAMN17734880	0.91	2019-08-15	0.15	uncalculated	[36.9,115.1]	soil metagenome
SRR496400	OTHER	NP	https://www.ncbi.nlm.nih.gov/biosample/SAMN00993208	0.94	NP	0.28	NP	NP	soil metagenome
SRR16016053	OTHER	PRJNA765386	https://www.ncbi.nlm.nih.gov/biosample/SAMN21557294	0.92	2019-07-01	0.16	China	["38 N 103 E"]	soil metagenome
SRR6202171	WGS	PRJNA366297	https://www.ncbi.nlm.nih.gov/biosample/SAMN06268686	0.91	2011-07-03	0.13	Canada	[49.08,-89.38]	soil metagenome
SRR12550806	WGS	PRJNA632564	https://www.ncbi.nlm.nih.gov/biosample/SAMN14912164	0.91	2018-08-01	0.13	China	[18.33,109.45]	soil metagenome
SRR6425753	WGS	PRJNA427653	https://www.ncbi.nlm.nih.gov/biosample/SAMN08242257	0.9	2013-03-01	0.1	China	[31.79,102.55]	soil metagenome
SRR13240876	WGS	PRJNA666025	https://www.ncbi.nlm.nih.gov/biosample/SAMN17057179	0.91	2017-10-01	0.13	China	[25.148155,107.500974]	mine drainage metagenome
SRR10127265	WGS	PRJNA465697	https://www.ncbi.nlm.nih.gov/biosample/SAMN12740641	0.92	2012-05-28	0.16	Mexico	[20.686,-101.875]	soil metagenome
SRR10002687	WGS	PRJNA561080	https://www.ncbi.nlm.nih.gov/biosample/SAMN12606826	0.9	2017-07-13	0.12	Hong Kong	[22.331291,114.161786]	air metagenome
ERR3671684	WGS	PRJEB35365	https://www.ncbi.nlm.nih.gov/biosample/SAMEA6236779	0.9	2017-10-01	0.11	Colombia	NP	soil metagenome
SRR14708957	WGS	PRJNA723166	https://www.ncbi.nlm.nih.gov/biosample/SAMN18835368	0.9	2016-12-01	0.11	uncalculated	[11.430822,142.363011]	marine sediment metagenome
SRR5855426	WGS	PRJNA395099	https://www.ncbi.nlm.nih.gov/biosample/SAMN07373083	0.91	2014-09-01	0.14	USA	[38.42,-109.41]	biocrust metagenome
SRR8437983	WGS	PRJNA502470	https://www.ncbi.nlm.nih.gov/biosample/SAMN10351126	0.91	2017-06-28	0.14	USA	[40.4449,-87.0297]	soil metagenome
SRR12366588	WGS	PRJNA647667	https://www.ncbi.nlm.nih.gov/biosample/SAMN15501382	0.92	2019-04-10	0.16	Nigeria	[7.45,5.3]	rhizosphere metagenome
SRR12550852	WGS	PRJNA632564	https://www.ncbi.nlm.nih.gov/biosample/SAMN14912144	0.91	2018-08-01	0.14	China	[18.33,109.45]	soil metagenome
SRR12060223	WGS	PRJNA640795	https://www.ncbi.nlm.nih.gov/biosample/SAMN15332075	0.91	2019-02-27	0.13	China	[36.13,120.58]	soil metagenome
SRR14366756	WGS	PRJNA699054	https://www.ncbi.nlm.nih.gov/biosample/SAMN18882814	0.94	2018-07-30	0.29	New Zealand	["not applicable"]	groundwater metagenome
SRR14932692	WGS	PRJNA509305	https://www.ncbi.nlm.nih.gov/biosample/SAMN19518088	0.91	2014-07-16	0.12	China	[22.5357,114.0977]	activated sludge metagenome
SRR776449	OTHER	PRJNA192924	https://www.ncbi.nlm.nih.gov/biosample/SAMN01943730	0.9	2011-01-15	0.11	NP	NP	activated sludge metagenome
SRR3981190	WGS	PRJNA330021	https://www.ncbi.nlm.nih.gov/biosample/SAMN05422126	0.9	2011-09-15	0.1	USA	[38.88,-120.64]	soil metagenome
SRR3546375	WGS	PRJNA301589	https://www.ncbi.nlm.nih.gov/biosample/SAMN04435460	0.91	NP	0.14	USA	NP	urban metagenome
SRR3624125	WGS	PRJNA324090	https://www.ncbi.nlm.nih.gov/biosample/SAMN05194628	0.91	2015-08-19	0.15	USA	[28.11,-81.79]	rhizosphere metagenome
SRR16123978	WGS	PRJNA767554	https://www.ncbi.nlm.nih.gov/biosample/SAMN21907800	0.91	2018-10-01	0.12	USA	[38.541894,-121.871537]	soil metagenome
SRR14689449	WGS	PRJNA781406	https://www.ncbi.nlm.nih.gov/biosample/SAMN19433707	0.93	2019-09-11	0.22	Russia	[43.5,43.1]	metagenome
SRR7042390	WGS	PRJNA449266	https://www.ncbi.nlm.nih.gov/biosample/SAMN08902849	0.92	2014-10-09	0.16	USA	[39.74,-123.63]	soil metagenome
SRR13394437	WGS	PRJNA690107	https://www.ncbi.nlm.nih.gov/biosample/SAMN17269717	0.95	2017-09-01	0.33	USA	[34.99562,-98.68895]	sediment metagenome
SRR14887738	WGS	PRJNA695572	https://www.ncbi.nlm.nih.gov/biosample/SAMN19809180	0.92	2018-08-16	0.16	China	[39.9042,116.4074]	sediment metagenome
SRR7098091	WGS	PRJNA441491	https://www.ncbi.nlm.nih.gov/biosample/SAMN08777908	0.92	2017-05-24	0.17	USA	[42.481016,-72.178343]	soil metagenome
SRR10965080	WGS	PRJNA567238	https://www.ncbi.nlm.nih.gov/biosample/SAMN12793946	0.91	2017-06-06	0.14	USA	[38.9229,-106.9499]	sediment metagenome
SRR10873846	WGS	PRJNA600049	https://www.ncbi.nlm.nih.gov/biosample/SAMN13781454	0.91	2017-06-10	0.15	China	["missing"]	soil metagenome
ERR575694	OTHER	PRJEB6942	https://www.ncbi.nlm.nih.gov/biosample/SAMEA2690961	0.9	2013-05-14	0.11	Australia	NP	sediment metagenome
SRR14224883	RNA-Seq	PRJNA721277	https://www.ncbi.nlm.nih.gov/biosample/SAMN18718950	0.91	2014-10-30	0.13	China	NP	Protaetia brevitarsis
SRR3979453	WGS	PRJNA330075	https://www.ncbi.nlm.nih.gov/biosample/SAMN05421694	0.9	2011-09-15	0.11	USA	[38.88,-120.64]	soil metagenome
DRR160710	WGS	PRJDB7705	https://www.ncbi.nlm.nih.gov/biosample/SAMD00152201	0.91	2015-05-01	0.13	Japan	[35.735,139.539]	soil metagenome
SRR14366760	WGS	PRJNA699054	https://www.ncbi.nlm.nih.gov/biosample/SAMN18882813	0.92	2018-07-30	0.17	New Zealand	["not applicable"]	groundwater metagenome
ERR1358724	WGS	PRJEB13142	https://www.ncbi.nlm.nih.gov/biosample/SAMEA3905795	0.92	NP	0.17	USA	NP	metagenome
SRR10489816	WGS	PRJNA588342	https://www.ncbi.nlm.nih.gov/biosample/SAMN13241871	0.91	2014-07-30	0.15	Russia	[68.6125,161.35]	permafrost metagenome
SRR14610251	WGS	PRJNA731554	https://www.ncbi.nlm.nih.gov/biosample/SAMN19290607	0.9	2015-04-01	0.1	Singapore	[1.332452,103.755456]	wastewater metagenome
SRR3183421	WGS	PRJNA46333	https://www.ncbi.nlm.nih.gov/biosample/SAMN04359814	0.91	2014-01-24	0.14	USA	[38.984652,-77.094709]	human skin metagenome
ERR712382	WGS	PRJEB8087	https://www.ncbi.nlm.nih.gov/biosample/SAMEA3180051	0.9	2012-05-06	0.11	Denmark	NP	wastewater metagenome
SRR5438093	WGS	PRJNA365719	https://www.ncbi.nlm.nih.gov/biosample/SAMN06266486	0.92	2014-10-09	0.16	USA	[39.7392,-123.6308]	soil metagenome
SRR10168434	WGS	PRJNA573810	https://www.ncbi.nlm.nih.gov/biosample/SAMN12826207	0.91	2016-05-27	0.15	uncalculated	[-34.84,54.62]	sediment metagenome
SRR14366769	WGS	PRJNA699054	https://www.ncbi.nlm.nih.gov/biosample/SAMN18882810	0.93	2018-08-01	0.22	New Zealand	["not applicable"]	groundwater metagenome
SRR13455293	OTHER	PRJNA692995	https://www.ncbi.nlm.nih.gov/biosample/SAMN17373751	0.91	2019-04-23	0.14	China	["44 N 125 E"]	soil metagenome
SRR12557732	WGS	PRJNA561510	https://www.ncbi.nlm.nih.gov/biosample/SAMN12619385	0.9	2018-01-01	0.12	USA	[38.32,-111.09]	soil metagenome
SRR13213264	WCS	PRJNA506850	https://www.ncbi.nlm.nih.gov/biosample/SAMN17020145	0.9	2016-06-01	0.1	USA	[37.20023629,-80.56444913]	compost metagenome
SRR16472893	WGS	PRJNA771937	https://www.ncbi.nlm.nih.gov/biosample/SAMN22350770	0.9	2019-03-01	0.11	China	[39.84,119.51]	sediment metagenome
SRR12264167	OTHER	PRJNA647129	https://www.ncbi.nlm.nih.gov/biosample/SAMN15547834	0.9	2018-10-31	0.11	China	[43.94,81.18]	soil metagenome
SRR7345553	CLONE	PRJNA474849	https://www.ncbi.nlm.nih.gov/biosample/SAMN09374950	0.92	2016-10-17	0.17	China	[43.47,123.2]	rhizosphere metagenome
ERR1700748	WGS	PRJEB8420	https://www.ncbi.nlm.nih.gov/biosample/SAMEA4521398	0.92	2012-03-12	0.16	USA	NP	soil metagenome
SRR11482346	WGS	PRJNA623064	https://www.ncbi.nlm.nih.gov/biosample/SAMN14538508	0.91	NP	0.15	Netherlands	["not collected"]	dust metagenome
DRR204381	WGS	PRJDB9136	https://www.ncbi.nlm.nih.gov/biosample/SAMD00198724	0.9	2016-12-05	0.11	China	[29.87,121.65]	soil metagenome
SRR408201	OTHER	NP	https://www.ncbi.nlm.nih.gov/biosample/SAMN00737776	0.96	NP	0.42	NP	NP	soil metagenome
SRR5922963	WGS	PRJNA317932	https://www.ncbi.nlm.nih.gov/biosample/SAMN07488550	0.9	2015-02-23	0.11	Australia	[-33.60955,150.7324]	soil metagenome
SRR7457707	WGA	PRJNA477767	https://www.ncbi.nlm.nih.gov/biosample/SAMN09499177	0.9	2015-11-03	0.11	China	[34.2487,119.8167]	soil metagenome
SRR4027040	WGS	PRJNA337680	https://www.ncbi.nlm.nih.gov/biosample/SAMN05518036	0.92	2009-06-24	0.16	USA	[43.312222,-89.370833]	soil metagenome
SRR8936457	WGS	PRJNA528368	https://www.ncbi.nlm.nih.gov/biosample/SAMN11415806	0.91	2018-09-01	0.15	China	[23.14,113.34]	soil metagenome
SRR17036901	WGS	PRJNA783518	https://www.ncbi.nlm.nih.gov/biosample/SAMN23436144	0.91	2019-07-01	0.13	China	[28.37,106.58]	soil metagenome
SRR7186483	WGS	PRJNA450295	https://www.ncbi.nlm.nih.gov/biosample/SAMN08934542	0.95	2013-09-01	0.32	China	[40.36,114.56]	root metagenome
SRR8487030	WGS	PRJNA646773	https://www.ncbi.nlm.nih.gov/biosample/SAMN15565747	0.91	2018-08-01	0.14	USA	[38.535556,-121.772778]	soil metagenome
SRR437909	OTHER	NP	https://www.ncbi.nlm.nih.gov/biosample/SAMN00808731	0.92	NP	0.17	NP	NP	soil metagenome
SRR8489908	WGS	PRJNA517182	https://www.ncbi.nlm.nih.gov/biosample/SAMN10822082	0.92	2008-09-01	0.18	USA	[39.00097,-123.08297]	rhizosphere metagenome
SRR5580754	WGS	PRJNA375319	https://www.ncbi.nlm.nih.gov/biosample/SAMN06343847	0.9	2015-01-05	0.12	Austria	[48.3,16.2]	activated sludge metagenome
SRR13312975	WGS	PRJNA682830	https://www.ncbi.nlm.nih.gov/biosample/SAMN17022160	0.92	2019-08-19	0.18	USA	["missing"]	soil metagenome
SRR3985186	WGS	PRJNA330287	https://www.ncbi.nlm.nih.gov/biosample/SAMN05422254	0.9	2012-08-05	0.1	USA	[71.2999,-156.61]	peat metagenome
SRR13760670	CLONE	PRJNA700129	https://www.ncbi.nlm.nih.gov/biosample/SAMN17837021	0.91	2020-07-25	0.13	uncalculated	[36.78,115.94]	soil metagenome
SRR8552836	WGS	PRJNA518551	https://www.ncbi.nlm.nih.gov/biosample/SAMN10864388	0.93	2017-03-07	0.22	USA	[38.9206,-106.9489]	soil metagenome
SRR13787001	WGS	PRJNA504043	https://www.ncbi.nlm.nih.gov/biosample/SAMN18061107	0.9	2017-06-07	0.12	USA	[47.15,-94.23]	metagenome
SRR14459458	OTHER	PRJNA726540	https://www.ncbi.nlm.nih.gov/biosample/SAMN19030160	0.91	2018-05-17	0.13	Switzerland	[46.86849035,8.20945845]	freshwater sediment metagenome
SRR12550845	WGS	PRJNA632564	https://www.ncbi.nlm.nih.gov/biosample/SAMN14912188	0.92	2018-08-01	0.16	China	[18.33,109.45]	soil metagenome
SRR4022239	WGS	PRJNA338370	https://www.ncbi.nlm.nih.gov/biosample/SAMN05526427	0.94	2013-05-01	0.27	China	[36.5,120.2]	chicken gut metagenome
ERR1700756	WGS	PRJEB8420	https://www.ncbi.nlm.nih.gov/biosample/SAMEA4521406	0.91	2012-03-12	0.15	USA	NP	soil metagenome
SRR17191902	WGS	PRJNA785864	https://www.ncbi.nlm.nih.gov/biosample/SAMN23585745	0.92	2021-10-26	0.18	Russia	[56.381333,84.882667]	gut metagenome
ERR5194793	WGS	PRJEB42539	https://www.ncbi.nlm.nih.gov/biosample/SAMEA7874417	0.9	NP	0.11	NP	NP	human nasopharyngeal metagenome
SRR17267090	OTHER	PRJNA789344	https://www.ncbi.nlm.nih.gov/biosample/SAMN24108059	0.91	2019-10-01	0.14	uncalculated	["missing"]	invertebrate metagenome
SRR14459455	OTHER	PRJNA726540	https://www.ncbi.nlm.nih.gov/biosample/SAMN19030163	0.91	2018-09-25	0.12	Switzerland	[46.8501174,8.20194443]	freshwater sediment metagenome
SRR7011963	WGS	PRJNA443237	https://www.ncbi.nlm.nih.gov/biosample/SAMN08776919	0.9	2016-08-11	0.1	USA	[38.9203,-106.9495]	soil metagenome
SRR3624175	WGS	PRJNA324090	https://www.ncbi.nlm.nih.gov/biosample/SAMN05194623	0.91	2015-08-19	0.12	USA	[28.11,-81.79]	rhizosphere metagenome
SRR8426595	WGS	PRJNA513876	https://www.ncbi.nlm.nih.gov/biosample/SAMN10715768	0.92	2014-05-07	0.17	USA	[35.941092,-84.336176]	groundwater metagenome
SRR15377941	WGS	PRJNA714922	https://www.ncbi.nlm.nih.gov/biosample/SAMN18647661	0.92	2018-08-01	0.16	USA	[44.3101,-85.896583]	soil metagenome
SRR12953104	WGS	PRJNA650762	https://www.ncbi.nlm.nih.gov/biosample/SAMN15720870	0.92	2020-01-22	0.18	USA	[26.6774,-80.3753]	wetland metagenome
SRR12550787	WGS	PRJNA632564	https://www.ncbi.nlm.nih.gov/biosample/SAMN14912182	0.9	2018-08-01	0.12	China	[18.33,109.45]	soil metagenome
SRR12030746	WGS	PRJNA638758	https://www.ncbi.nlm.nih.gov/biosample/SAMN15285685	0.91	2018-07-31	0.14	Taiwan	[24.173609,121.299528]	soil metagenome
SRR8199878	WGS	PRJNA488251	https://www.ncbi.nlm.nih.gov/biosample/SAMN10407552	0.91	NP	0.15	Netherlands	[51.991111,5.661972]	soil metagenome
SRR13336290	WGS	PRJNA688820	https://www.ncbi.nlm.nih.gov/biosample/SAMN17189735	0.92	2019-04-26	0.19	China	[34.74,108.2]	soil metagenome
SRR10034939	OTHER	PRJNA562849	https://www.ncbi.nlm.nih.gov/biosample/SAMN12657063	0.92	2017-08-22	0.16	Sweden	[55.38,13.4]	soil metagenome
SRR11790205	WGS	PRJNA631557	https://www.ncbi.nlm.nih.gov/biosample/SAMN14883679	0.9	2019-11-10	0.11	China	[23.11,113.27]	air metagenome
SRR3989293	WGS	PRJNA330321	https://www.ncbi.nlm.nih.gov/biosample/SAMN05421616	0.93	2013-03-27	0.24	USA	[39.53,-107.78]	soil metagenome
SRR11673482	WGS	PRJNA621434	https://www.ncbi.nlm.nih.gov/biosample/SAMN14515565	0.93	2018-02-01	0.22	United Kingdom	[57.1863,-2.2145]	soil metagenome
SRR14373453	WGS	PRJNA689669	https://www.ncbi.nlm.nih.gov/biosample/SAMN18780052	0.9	2019-01-17	0.11	China	[23.3,102.58]	metagenome
SRR10613504	WGS	PRJNA486429	https://www.ncbi.nlm.nih.gov/biosample/SAMN13518593	0.92	NP	0.16	China	[40.0047,116.3261]	air metagenome
SRR10998558	WGS	PRJNA566978	https://www.ncbi.nlm.nih.gov/biosample/SAMN12793969	0.94	2017-06-07	0.28	USA	[38.7864,-120.429]	soil metagenome
SRR5460463	WGS	PRJNA365409	https://www.ncbi.nlm.nih.gov/biosample/SAMN06266332	0.93	2014-08-14	0.2	USA	[35.8444,-83.9599]	rhizosphere metagenome
SRR8936460	WGS	PRJNA528368	https://www.ncbi.nlm.nih.gov/biosample/SAMN11415806	0.91	2018-09-01	0.15	China	[23.14,113.34]	soil metagenome
SRR2637708	WGS	PRJNA292297	https://www.ncbi.nlm.nih.gov/biosample/SAMN03981639	0.91	2013-11-07	0.14	USA	[29.456,-89.883]	marine sediment metagenome
ERR3697024	WGS	PRJEB35612	https://www.ncbi.nlm.nih.gov/biosample/SAMEA6260168	0.95	2018-06-20	0.35	Cyprus	NP	soil metagenome
SRR5512144	WGS	PRJNA385547	https://www.ncbi.nlm.nih.gov/biosample/SAMN06858821	0.92	2015-07-01	0.16	China	[28.79583,112.34306]	soil metagenome
SRR8925818	WGS	PRJNA533495	https://www.ncbi.nlm.nih.gov/biosample/SAMN11458198	0.92	2017-11-07	0.18	China	[25.48,107.84]	bioreactor metagenome
ERR1700688	WGS	PRJEB8420	https://www.ncbi.nlm.nih.gov/biosample/SAMEA4521338	0.9	2011-07-04	0.11	Canada	NP	soil metagenome
ERR687884	WGS	PRJEB7626	https://www.ncbi.nlm.nih.gov/biosample/SAMEA3113574	0.92	2012-10-04	0.19	Australia	NP	soil metagenome
SRR7595508	WGS	PRJNA317932	https://www.ncbi.nlm.nih.gov/biosample/SAMN04874243	0.9	2014-02-07	0.12	Australia	[-35.28922,139.02281]	soil metagenome
SRR13336297	WGS	PRJNA688820	https://www.ncbi.nlm.nih.gov/biosample/SAMN17189729	0.92	2019-04-26	0.17	China	[34.74,108.2]	soil metagenome
SRR11678563	WGS	PRJNA621559	https://www.ncbi.nlm.nih.gov/biosample/SAMN14515332	0.94	2017-06-07	0.27	USA	[38.7866,-120.4291]	soil metagenome
SRR14373441	WGS	PRJNA689669	https://www.ncbi.nlm.nih.gov/biosample/SAMN18780063	0.91	2019-06-16	0.14	China	[23.3,102.69]	metagenome
SRR9691019	WGS	PRJNA554750	https://www.ncbi.nlm.nih.gov/biosample/SAMN12282989	0.9	2013-09-13	0.12	China	[22.44,113.63]	soil metagenome
SRR16016012	OTHER	PRJNA765386	https://www.ncbi.nlm.nih.gov/biosample/SAMN21557303	0.92	2019-07-11	0.16	China	["41 N 96 E"]	soil metagenome
SRR11086756	WGA	PRJNA606662	https://www.ncbi.nlm.nih.gov/biosample/SAMN14103087	0.91	2017-11-05	0.15	India	[28.5626,77.2914]	landfill metagenome
SRR7011961	WGS	PRJNA443236	https://www.ncbi.nlm.nih.gov/biosample/SAMN08776920	0.9	2016-08-11	0.12	USA	[38.9203,-106.9495]	soil metagenome
SRR14366783	WGS	PRJNA699054	https://www.ncbi.nlm.nih.gov/biosample/SAMN18882805	0.92	2018-07-31	0.17	New Zealand	["not applicable"]	groundwater metagenome
SRR9691020	WGS	PRJNA554750	https://www.ncbi.nlm.nih.gov/biosample/SAMN12282993	0.93	2013-07-22	0.2	China	[37.03,99.75]	soil metagenome
SRR12113434	WGS	PRJNA640378	https://www.ncbi.nlm.nih.gov/biosample/SAMN15319601	0.92	2017-03-17	0.19	USA	[37.661915,-121.114554]	groundwater metagenome
SRR14569932	WGS	PRJNA730325	https://www.ncbi.nlm.nih.gov/biosample/SAMN19228518	0.91	2019-07-25	0.14	uncalculated	["missing"]	soil metagenome
SRR6448378	WGS	PRJNA405427	https://www.ncbi.nlm.nih.gov/biosample/SAMN07632169	0.9	2015-09-17	0.12	USA	[38.9781,-107.0029]	freshwater sediment metagenome
SRR17041389	WGS	PRJNA782422	https://www.ncbi.nlm.nih.gov/biosample/SAMN23431680	0.91	2019-01-16	0.13	Germany	[54.49016392,9.80877414]	compost metagenome
SRR12313484	WGS	PRJNA645909	https://www.ncbi.nlm.nih.gov/biosample/SAMN15518762	0.92	2017-06-21	0.17	Puerto Rico	[18.27,-65.78]	rock metagenome
SRR5438128	WGS	PRJNA365722	https://www.ncbi.nlm.nih.gov/biosample/SAMN06266487	0.92	2014-10-09	0.16	USA	[39.7392,-123.6308]	soil metagenome
SRR14292184	WGS	PRJNA723227	https://www.ncbi.nlm.nih.gov/biosample/SAMN18809045	0.92	2019-08-22	0.15	China	["missing"]	soil metagenome
SRR11829110	WGS	PRJNA634398	https://www.ncbi.nlm.nih.gov/biosample/SAMN14995779	0.91	2018-09-01	0.14	China	[36.13,120.49]	soil metagenome
SRR8925795	WGS	PRJNA681092	https://www.ncbi.nlm.nih.gov/biosample/SAMN11458273	0.93	2017-10-23	0.2	China	[29.55,104.12]	bioreactor metagenome
SRR10360638	WGS	PRJNA577476	https://www.ncbi.nlm.nih.gov/biosample/SAMN13153354	0.91	2016-06-14	0.13	USA	[39.7279,-123.6444]	soil metagenome
ERR4179390	WGS	PRJEB38505	https://www.ncbi.nlm.nih.gov/biosample/SAMEA6862454	0.9	NP	0.12	NP	NP	Lobaria pulmonaria
SRR9002931	WGS	PRJNA364434	https://www.ncbi.nlm.nih.gov/biosample/SAMN06265752	0.92	2016-06-16	0.18	USA	[39.7291,-123.6419]	soil metagenome
SRR12313477	WGS	PRJNA645909	https://www.ncbi.nlm.nih.gov/biosample/SAMN15518769	0.9	2017-06-21	0.1	Puerto Rico	[18.27,-65.78]	rock metagenome
SRR10363847	WGS	PRJNA557318	https://www.ncbi.nlm.nih.gov/biosample/SAMN12394956	0.92	2018-12-01	0.17	China	[22.48,113.57]	soil metagenome
SRR14092396	OTHER	PRJNA718193	https://www.ncbi.nlm.nih.gov/biosample/SAMN18524863	0.92	2017-03-01	0.17	uncalculated	["missing"]	sludge metagenome
SRR9030910	WGS	PRJNA529711	https://www.ncbi.nlm.nih.gov/biosample/SAMN11335934	0.91	2014-05-26	0.15	Canada	[53.93,-116.58]	wastewater metagenome
SRR16123808	OTHER	PRJNA766709	https://www.ncbi.nlm.nih.gov/biosample/SAMN21873602	0.9	2019-11-01	0.12	Malaysia	["Not applicable"]	mangrove metagenome
SRR10178536	WGS	PRJNA573903	https://www.ncbi.nlm.nih.gov/biosample/SAMN12830418	0.9	2018-12-18	0.1	China	[35.04,113.25]	wastewater metagenome
SRR12095479	WGS	PRJNA641804	https://www.ncbi.nlm.nih.gov/biosample/SAMN15367010	0.91	2016-04-27	0.13	Australia	[-12.37,130.867]	soil metagenome
SRR5678942	WGS	PRJNA379303	https://www.ncbi.nlm.nih.gov/biosample/SAMN06685629	0.93	2015-09-01	0.23	Canada	[50.34,-113.77]	terrestrial metagenome
ERR4837088	WGS	PRJEB41174	https://www.ncbi.nlm.nih.gov/biosample/SAMEA7573923	0.9	NP	0.11	Greenland	NP	soil metagenome
SRR2915683	WGS	PRJNA301767	https://www.ncbi.nlm.nih.gov/biosample/SAMN04256427	0.9	2014-04-18	0.11	China	[27.8078,126.9053]	marine sediment metagenome
SRR14610239	WGS	PRJNA731554	https://www.ncbi.nlm.nih.gov/biosample/SAMN19290609	0.9	2014-09-03	0.11	Singapore	[1.332452,103.755456]	wastewater metagenome
SRR14092397	OTHER	PRJNA718193	https://www.ncbi.nlm.nih.gov/biosample/SAMN18524862	0.91	2017-03-01	0.15	uncalculated	["missing"]	sludge metagenome
SRR13614398	WGS	PRJNA697905	https://www.ncbi.nlm.nih.gov/biosample/SAMN17677528	0.91	2019-08-01	0.15	China	[37.3,116.65]	soil metagenome
SRR14569938	WGS	PRJNA730325	https://www.ncbi.nlm.nih.gov/biosample/SAMN19228513	0.91	2019-07-18	0.14	uncalculated	["missing"]	soil metagenome
SRR5256987	WGS	PRJNA365984	https://www.ncbi.nlm.nih.gov/biosample/SAMN06268173	0.94	NP	0.25	Puerto Rico	[18.402889,-66.050054]	rhizosphere metagenome
SRR3985376	WGS	PRJNA330304	https://www.ncbi.nlm.nih.gov/biosample/SAMN05422048	0.9	2012-08-05	0.11	USA	[71.2999,-156.61]	peat metagenome
ERR4392728	WGS	PRJEB39497	https://www.ncbi.nlm.nih.gov/biosample/SAMEA7090492	0.9	NP	0.11	USA	NP	soil metagenome
SRR7096127	WGS	PRJNA441485	https://www.ncbi.nlm.nih.gov/biosample/SAMN08776713	0.93	2017-05-24	0.23	USA	[42.481016,-72.178343]	soil metagenome
SRR13425444	WGS	PRJNA691704	https://www.ncbi.nlm.nih.gov/biosample/SAMN17303717	0.92	2019-12-28	0.18	India	[19.783,85.29]	lagoon metagenome
SRR5123283	WGS	PRJNA358310	https://www.ncbi.nlm.nih.gov/biosample/SAMN06169812	0.91	2015-10-01	0.15	Cameroon	["missing"]	wastewater metagenome
ERR753920	WGS	PRJEB8420	https://www.ncbi.nlm.nih.gov/biosample/SAMEA3235159	0.9	2011-06-18	0.12	Canada	NP	soil metagenome
SRR11829126	WGS	PRJNA634398	https://www.ncbi.nlm.nih.gov/biosample/SAMN14995796	0.9	2019-02-27	0.11	China	[36.13,120.66]	soil metagenome
SRR10489836	WGS	PRJNA588342	https://www.ncbi.nlm.nih.gov/biosample/SAMN13241871	0.9	2014-07-30	0.11	Russia	[68.6125,161.35]	permafrost metagenome
SRR8489886	WGS	PRJNA517182	https://www.ncbi.nlm.nih.gov/biosample/SAMN10822081	0.94	2009-01-01	0.25	USA	[39.00097,-123.08297]	rhizosphere metagenome
SRR6868920	WGS	PRJNA438924	https://www.ncbi.nlm.nih.gov/biosample/SAMN08731982	0.9	2014-10-22	0.12	USA	[63.905016,-145.554566]	permafrost metagenome
SRR10613562	WGS	PRJNA486429	https://www.ncbi.nlm.nih.gov/biosample/SAMN13518575	0.9	NP	0.12	China	[40.0047,116.3261]	air metagenome
SRR10613511	WGS	PRJNA486429	https://www.ncbi.nlm.nih.gov/biosample/SAMN13518587	0.9	NP	0.12	China	[40.0047,116.3261]	air metagenome
SRR11106619	OTHER	PRJNA606813	https://www.ncbi.nlm.nih.gov/biosample/SAMN14114374	0.91	2018-07-28	0.13	uncalculated	["missing"]	mangrove metagenome
SRR14092390	OTHER	PRJNA718193	https://www.ncbi.nlm.nih.gov/biosample/SAMN18524877	0.92	2017-06-01	0.19	uncalculated	["missing"]	sludge metagenome
SRR8745595	WGS	PRJNA527324	https://www.ncbi.nlm.nih.gov/biosample/SAMN11149836	0.9	2017-01-24	0.1	Norway	[59.97654,11.048691]	air metagenome
SRR4027042	WGS	PRJNA337680	https://www.ncbi.nlm.nih.gov/biosample/SAMN05518036	0.92	2009-06-24	0.16	USA	[43.312222,-89.370833]	soil metagenome
SRR12738815	WGA	PRJNA664890	https://www.ncbi.nlm.nih.gov/biosample/SAMN16229685	0.91	2015-12-16	0.13	Israel	[31.9927,34.8172]	rhizosphere metagenome
SRR10997826	WGS	PRJNA566793	https://www.ncbi.nlm.nih.gov/biosample/SAMN12793248	0.91	2018-10-15	0.15	USA	[36.0103,-84.2696]	sediment metagenome
SRR11482348	WGS	PRJNA623064	https://www.ncbi.nlm.nih.gov/biosample/SAMN14538506	0.93	NP	0.23	Netherlands	["not collected"]	dust metagenome
SRR14573572	WGS	PRJNA728249	https://www.ncbi.nlm.nih.gov/biosample/SAMN19236426	0.94	2016-07-22	0.28	Greenland	[83.66,-33.37]	soil metagenome
SRR17841885	WGS	PRJNA798687	https://www.ncbi.nlm.nih.gov/biosample/SAMN25118841	0.9	2017-06-19	0.11	Israel	[31.35,34.91]	soil metagenome
SRR12721351	WGA	PRJNA666015	https://www.ncbi.nlm.nih.gov/biosample/SAMN16276733	0.91	2017-07-01	0.13	China	[26.14,105.42]	soil metagenome
SRR8929682	WGA	PRJNA533702	https://www.ncbi.nlm.nih.gov/biosample/SAMN11464687	0.9	2017-06-01	0.1	China	[35.45,116.58]	soil metagenome
ERR2699807	WGS	PRJEB27640	https://www.ncbi.nlm.nih.gov/biosample/SAMEA4790991	0.92	2014-07-07	0.17	Germany	NP	indoor metagenome
SRR8553620	WGS	PRJNA518235	https://www.ncbi.nlm.nih.gov/biosample/SAMN10864173	0.92	2017-06-08	0.19	USA	[38.9206,-106.9489]	soil metagenome
SRR4027034	WGS	PRJNA337680	https://www.ncbi.nlm.nih.gov/biosample/SAMN05518036	0.91	2009-06-24	0.14	USA	[43.312222,-89.370833]	soil metagenome
SRR11271802	WGS	PRJNA602600	https://www.ncbi.nlm.nih.gov/biosample/SAMN13908146	0.9	2011-02-13	0.1	Chile	[-38.83,-71.65]	soil metagenome
SRR11673981	WGS	PRJNA629478	https://www.ncbi.nlm.nih.gov/biosample/SAMN14825684	0.91	2018-08-29	0.14	Denmark	[55.399534,10.414787]	activated sludge metagenome
SRR17422637	RNA-Seq	PRJNA793924	https://www.ncbi.nlm.nih.gov/biosample/SAMN24593387	0.9	2019-08-10	0.1	China	[25.35,103.29]	soil metagenome
SRR8554891	WGS	PRJNA518390	https://www.ncbi.nlm.nih.gov/biosample/SAMN10864237	0.92	2016-11-02	0.19	Sweden	[68.3532,19.0469]	peat metagenome
ERR1341893	WGS	PRJEB13142	https://www.ncbi.nlm.nih.gov/biosample/SAMEA3905791	0.91	NP	0.15	USA	NP	metagenome
SRR13336318	WGS	PRJNA688820	https://www.ncbi.nlm.nih.gov/biosample/SAMN17189710	0.92	2019-04-26	0.17	China	[34.74,108.2]	soil metagenome
SRR7687007	WGS	PRJNA468340	https://www.ncbi.nlm.nih.gov/biosample/SAMN09200183	0.9	2017-06-28	0.12	USA	[40.4449,-87.0297]	soil metagenome
SRR8936429	WGS	PRJNA528368	https://www.ncbi.nlm.nih.gov/biosample/SAMN11415806	0.91	2018-09-01	0.13	China	[23.14,113.34]	soil metagenome
SRR5678951	WGS	PRJNA379303	https://www.ncbi.nlm.nih.gov/biosample/SAMN06685533	0.93	2015-09-01	0.21	USA	[40.7,-105]	terrestrial metagenome
SRR12418385	WGS	PRJNA656125	https://www.ncbi.nlm.nih.gov/biosample/SAMN15772027	0.9	2019-01-29	0.11	Australia	[-23.977765,133.712524]	soil metagenome
SRR6787038	WGS	PRJNA429141	https://www.ncbi.nlm.nih.gov/biosample/SAMN08331103	0.91	2017-05-23	0.15	Czech Republic	[48.846361,14.487639]	freshwater metagenome
ERR3230152	WGS	PRJEB31563	https://www.ncbi.nlm.nih.gov/biosample/SAMEA5425557	0.91	2016-05-02	0.14	Saudi Arabia	NP	air metagenome
SRR11482322	WGS	PRJNA623064	https://www.ncbi.nlm.nih.gov/biosample/SAMN14538530	0.95	NP	0.33	Italy	["not collected"]	dust metagenome
SRR12550850	WGS	PRJNA632564	https://www.ncbi.nlm.nih.gov/biosample/SAMN14912154	0.91	2018-08-01	0.14	China	[18.33,109.45]	soil metagenome
ERR575704	OTHER	PRJEB6942	https://www.ncbi.nlm.nih.gov/biosample/SAMEA2690971	0.9	2013-05-14	0.1	Australia	NP	sediment metagenome
SRR12264163	OTHER	PRJNA647129	https://www.ncbi.nlm.nih.gov/biosample/SAMN15547797	0.9	2018-07-20	0.12	China	[43.94,81.18]	soil metagenome
SRR5050771	OTHER	PRJNA350710	https://www.ncbi.nlm.nih.gov/biosample/SAMN05949042	0.9	NP	0.11	USA	[64.9,-147.62]	permafrost metagenome
SRR3981081	WGS	PRJNA330092	https://www.ncbi.nlm.nih.gov/biosample/SAMN05421695	0.91	2011-09-15	0.15	USA	[38.88,-120.64]	soil metagenome
SRR16123964	WGS	PRJNA767554	https://www.ncbi.nlm.nih.gov/biosample/SAMN21907776	0.93	2018-07-01	0.21	USA	[38.544366,-121.876549]	soil metagenome
SRR14373504	WGS	PRJNA689669	https://www.ncbi.nlm.nih.gov/biosample/SAMN18779853	0.92	2019-04-20	0.16	China	[23.4,102.25]	metagenome
SRR15377967	WGS	PRJNA714922	https://www.ncbi.nlm.nih.gov/biosample/SAMN18647637	0.92	2018-08-01	0.19	USA	[44.2225,-85.753483]	soil metagenome
SRR7907996	WGS	PRJNA492172	https://www.ncbi.nlm.nih.gov/biosample/SAMN10094644	0.91	NP	0.14	uncalculated	["missing"]	soil metagenome
SRR9009774	WGS	PRJNA539696	https://www.ncbi.nlm.nih.gov/biosample/SAMN11532791	0.96	2017-09-18	0.4	USA	["36 N 78 W"]	soil metagenome
SRR5124969	WGS	PRJNA358409	https://www.ncbi.nlm.nih.gov/biosample/SAMN06174250	0.9	2016-01-01	0.1	Cameroon	["missing"]	wetland metagenome
SRR13312985	WGS	PRJNA682830	https://www.ncbi.nlm.nih.gov/biosample/SAMN17022154	0.91	2019-08-19	0.15	USA	["missing"]	soil metagenome
SRR8489893	WGS	PRJNA517182	https://www.ncbi.nlm.nih.gov/biosample/SAMN10822082	0.94	2008-09-01	0.25	USA	[39.00097,-123.08297]	rhizosphere metagenome
ERR687890	WGS	PRJEB7626	https://www.ncbi.nlm.nih.gov/biosample/SAMEA3113580	0.92	2012-11-07	0.19	Australia	NP	soil metagenome
ERR671926	WGS	PRJEB7626	https://www.ncbi.nlm.nih.gov/biosample/SAMEA3113578	0.92	2012-11-13	0.19	Australia	NP	soil metagenome
SRR11837387	WGS	PRJNA618897	https://www.ncbi.nlm.nih.gov/biosample/SAMN14513304	0.91	2016-06-13	0.13	USA	[35.8959,-76.1658]	wetland metagenome
SRR10492798	WGS	PRJNA589661	https://www.ncbi.nlm.nih.gov/biosample/SAMN13281715	0.9	2017-06-09	0.11	China	[36.78,100]	feces metagenome
SRR10769901	WGS	PRJNA591725	https://www.ncbi.nlm.nih.gov/biosample/SAMN13474922	0.92	2017-07-01	0.16	China	["not collected"]	wastewater metagenome
SRR14073697	WGS	PRJNA717057	https://www.ncbi.nlm.nih.gov/biosample/SAMN18477342	0.92	NP	0.18	uncalculated	["missing"]	soil metagenome
SRR14092372	OTHER	PRJNA718193	https://www.ncbi.nlm.nih.gov/biosample/SAMN18524893	0.92	2017-09-01	0.18	uncalculated	["missing"]	sludge metagenome
ERR2607518	WGS	PRJEB27054	https://www.ncbi.nlm.nih.gov/biosample/SAMEA4700839	0.9	2016-01-30	0.11	Nepal	NP	wastewater metagenome
SRR8556258	WGS	PRJNA518544	https://www.ncbi.nlm.nih.gov/biosample/SAMN10863989	0.94	2016-10-13	0.28	Sweden	[68.3532,19.0477]	peat metagenome
SRR5582993	WGS	PRJNA375661	https://www.ncbi.nlm.nih.gov/biosample/SAMN06343963	0.94	2014-08-14	0.26	USA	[35.8443,-83.9607]	rhizosphere metagenome
SRR15522080	WGS	PRJNA756108	https://www.ncbi.nlm.nih.gov/biosample/SAMN14594329	0.91	2019-05-20	0.12	uncalculated	["missing"]	soil metagenome
SRR10695393	WGS	PRJNA595820	https://www.ncbi.nlm.nih.gov/biosample/SAMN13567772	0.9	2017-10-01	0.11	China	[23.2097,104.1342]	soil metagenome
SRR14073705	WGS	PRJNA717057	https://www.ncbi.nlm.nih.gov/biosample/SAMN18477335	0.91	NP	0.14	uncalculated	["missing"]	soil metagenome
SRR5195107	WGS	PRJNA362455	https://www.ncbi.nlm.nih.gov/biosample/SAMN06239030	0.93	2015-09-01	0.21	USA	[26.17,-97.96]	rhizosphere metagenome
SRR16995661	OTHER	PRJNA782356	https://www.ncbi.nlm.nih.gov/biosample/SAMN23376047	0.93	2020-08-21	0.22	China	[36.37,99.87]	soil metagenome
SRR17635676	WGS	PRJNA797778	https://www.ncbi.nlm.nih.gov/biosample/SAMN25037510	0.91	NP	0.14	USA	[39.2904,-76.6122]	human vaginal metagenome
SRR14689442	WGS	PRJNA781406	https://www.ncbi.nlm.nih.gov/biosample/SAMN19433714	0.91	2019-09-19	0.15	Russia	[43.11,42.44]	metagenome
SRR15517650	WGA	PRJNA755741	https://www.ncbi.nlm.nih.gov/biosample/SAMN20841026	0.91	2019-10-15	0.13	China	[45.41,126.37]	rhizosphere metagenome
SRR5460455	WGS	PRJNA365407	https://www.ncbi.nlm.nih.gov/biosample/SAMN06266330	0.93	2014-08-14	0.22	USA	[35.8443,-83.9607]	rhizosphere metagenome
SRR17938969	WGS	PRJNA804379	https://www.ncbi.nlm.nih.gov/biosample/SAMN25740212	0.93	2021-10-23	0.19	Russia	[55,83.49]	soil metagenome
SRR10360605	WGS	PRJNA577476	https://www.ncbi.nlm.nih.gov/biosample/SAMN13153331	0.91	2015-09-21	0.13	USA	[39.7393,-123.6309]	soil metagenome
SRR5918960	WGS	PRJNA317932	https://www.ncbi.nlm.nih.gov/biosample/SAMN04874302	0.9	2013-09-10	0.1	Australia	[-34.098,140.3515262]	soil metagenome
SRR5915956	WGS	PRJNA317932	https://www.ncbi.nlm.nih.gov/biosample/SAMN07483689	0.9	2014-10-15	0.12	Australia	[-42.24227,147.45971]	soil metagenome
SRR3990168	WGS	PRJNA330328	https://www.ncbi.nlm.nih.gov/biosample/SAMN05421618	0.93	2013-03-27	0.2	USA	[39.53,-107.78]	soil metagenome
SRR6202030	WGS	PRJNA366756	https://www.ncbi.nlm.nih.gov/biosample/SAMN06268675	0.9	2011-07-07	0.11	Canada	[46.42,-83.37]	soil metagenome
ERR687887	WGS	PRJEB7626	https://www.ncbi.nlm.nih.gov/biosample/SAMEA3113577	0.91	2012-10-17	0.15	Australia	NP	soil metagenome
SRR12216037	WGS	PRJNA646196	https://www.ncbi.nlm.nih.gov/biosample/SAMN15526093	0.93	2018-06-01	0.22	China	["not collected"]	soil metagenome
SRR5436853	WGS	PRJNA365679	https://www.ncbi.nlm.nih.gov/biosample/SAMN06266448	0.91	2014-09-03	0.15	USA	[39.7392,-123.6308]	soil metagenome
SRR9924770	WGS	PRJNA559231	https://www.ncbi.nlm.nih.gov/biosample/SAMN12530116	0.91	2014-10-01	0.15	China	[30.88,110.9]	freshwater sediment metagenome
SRR6195974	WGS	PRJNA412436	https://www.ncbi.nlm.nih.gov/biosample/SAMN05384255	0.92	2007-11-07	0.17	Germany	[50.131881,11.881046]	peat metagenome
SRR8205297	OTHER	PRJNA505928	https://www.ncbi.nlm.nih.gov/biosample/SAMN10439578	0.91	NP	0.13	uncalculated	["missing"]	soil metagenome
SRR3184648	WGS	PRJNA311381	https://www.ncbi.nlm.nih.gov/biosample/SAMN04486023	0.91	NP	0.13	uncalculated	[52.0385,8.4956]	biogas fermenter metagenome
SRR10613547	WGS	PRJNA486429	https://www.ncbi.nlm.nih.gov/biosample/SAMN13518618	0.92	NP	0.17	China	[40.0047,116.3261]	air metagenome
SRR5919201	WGS	PRJNA317932	https://www.ncbi.nlm.nih.gov/biosample/SAMN04873804	0.93	2012-10-04	0.23	Australia	[-25.351,131.0423]	soil metagenome
SRR4289288	OTHER	PRJNA343355	https://www.ncbi.nlm.nih.gov/biosample/SAMN05786379	0.91	2015-09-30	0.14	China	[36.02,108.31]	soil metagenome
SRR8208343	WGS	PRJNA505617	https://www.ncbi.nlm.nih.gov/biosample/SAMN10430504	0.9	2017-11-01	0.1	Hong Kong	["22 N 114 E"]	wastewater metagenome
ERR4678633	WGS	PRJEB40798	https://www.ncbi.nlm.nih.gov/biosample/SAMEA7426333	0.9	2019-01-19	0.11	Ghana	NP	wastewater metagenome
SRR12738823	WGA	PRJNA664890	https://www.ncbi.nlm.nih.gov/biosample/SAMN16229707	0.9	2016-04-04	0.12	Israel	[31.9927,34.8172]	rhizosphere metagenome
SRR14569935	WGS	PRJNA730325	https://www.ncbi.nlm.nih.gov/biosample/SAMN19228516	0.9	2019-07-22	0.11	uncalculated	["missing"]	soil metagenome
SRR1586287	WGS	PRJNA261849	https://www.ncbi.nlm.nih.gov/biosample/SAMN03075732	0.9	NP	0.11	Canada	[79.4161,-90.76295]	soil metagenome
SRR10613496	WGS	PRJNA486429	https://www.ncbi.nlm.nih.gov/biosample/SAMN13518600	0.9	NP	0.1	China	[40.0047,116.3261]	air metagenome
SRR5918978	WGS	PRJNA317932	https://www.ncbi.nlm.nih.gov/biosample/SAMN04873635	0.91	2011-03-12	0.13	Australia	[-31.86331666,126.9831]	soil metagenome
SRR13336315	WGS	PRJNA688820	https://www.ncbi.nlm.nih.gov/biosample/SAMN17189712	0.92	2019-04-26	0.17	China	[34.74,108.2]	soil metagenome
SRR14639171	WGS	PRJNA732564	https://www.ncbi.nlm.nih.gov/biosample/SAMN19324126	0.92	2015-12-05	0.19	Brazil	[-20.16,-43.2]	freshwater sediment metagenome
SRR3985368	WGS	PRJNA330300	https://www.ncbi.nlm.nih.gov/biosample/SAMN05422050	0.9	2012-08-05	0.1	USA	[71.2999,-156.61]	peat metagenome
SRR2637690	WGS	PRJNA292297	https://www.ncbi.nlm.nih.gov/biosample/SAMN03981636	0.92	2013-11-06	0.16	USA	[29.456,-89.887]	marine sediment metagenome
SRR5919286	WGS	PRJNA317932	https://www.ncbi.nlm.nih.gov/biosample/SAMN04873675	0.9	2012-10-25	0.1	Australia	[-35.16181401,150.63265332]	soil metagenome
SRR13162661	OTHER	PRJNA681370	https://www.ncbi.nlm.nih.gov/biosample/SAMN16951374	0.9	2019-12-25	0.1	China	[31.09,119.08]	metagenome
SRR14844114	WGS	PRJNA724996	https://www.ncbi.nlm.nih.gov/biosample/SAMN19687760	0.92	2019-05-09	0.16	uncalculated	[16.525097,111.767961]	metagenome
SRR11849211	WGS	PRJNA620360	https://www.ncbi.nlm.nih.gov/biosample/SAMN14511616	0.9	2016-06-28	0.1	Switzerland	[47.2832,8.5937]	sediment metagenome
SRR3183510	WGS	PRJNA46333	https://www.ncbi.nlm.nih.gov/biosample/SAMN04359819	0.91	2013-12-06	0.13	USA	[38.984652,-77.094709]	human skin metagenome
SRR10613497	WGS	PRJNA486429	https://www.ncbi.nlm.nih.gov/biosample/SAMN13518555	0.91	NP	0.14	China	[40.0047,116.3261]	air metagenome
SRR13760657	CLONE	PRJNA700129	https://www.ncbi.nlm.nih.gov/biosample/SAMN17836991	0.91	2020-06-25	0.13	uncalculated	[36.78,115.94]	soil metagenome
SRR17267100	OTHER	PRJNA789344	https://www.ncbi.nlm.nih.gov/biosample/SAMN24108065	0.91	2019-10-01	0.15	uncalculated	["missing"]	invertebrate metagenome
SRR17598633	RNA-Seq	PRJNA794054	https://www.ncbi.nlm.nih.gov/biosample/SAMN24607155	0.9	2017-01-08	0.11	Switzerland	[46.18,7.48]	soil metagenome
SRR5494513	WGS	PRJNA375383	https://www.ncbi.nlm.nih.gov/biosample/SAMN06344041	0.92	NP	0.16	USA	["missing"]	wetland metagenome
SRR8554900	WGS	PRJNA520979	https://www.ncbi.nlm.nih.gov/biosample/SAMN10861527	0.95	2017-06-20	0.36	China	[30.68,91.1]	soil metagenome
SRR7186487	WGS	PRJNA450295	https://www.ncbi.nlm.nih.gov/biosample/SAMN08934526	0.92	2013-09-01	0.16	China	[34.16,108.4]	root metagenome
SRR16123965	WGS	PRJNA767554	https://www.ncbi.nlm.nih.gov/biosample/SAMN21907775	0.92	2018-10-01	0.18	USA	[38.545045,-121.875957]	soil metagenome
SRR11734629	WGS	PRJNA629394	https://www.ncbi.nlm.nih.gov/biosample/SAMN14775393	0.92	2017-05-01	0.18	China	[22.53,113.99]	sediment metagenome
SRR11921703	OTHER	PRJNA506850	https://www.ncbi.nlm.nih.gov/biosample/SAMN14814604	0.9	2015-05-15	0.12	USA	[37.215,-80.442278]	metagenome
SRR7097863	WGS	PRJNA441490	https://www.ncbi.nlm.nih.gov/biosample/SAMN08777411	0.93	2017-05-24	0.2	USA	[42.481016,-72.178343]	soil metagenome
SRR12687302	WGS	PRJNA664310	https://www.ncbi.nlm.nih.gov/biosample/SAMN16205505	0.9	2019-06-01	0.11	China	[44.39,83.33]	rhizosphere metagenome
SRR5195117	WGS	PRJNA362455	https://www.ncbi.nlm.nih.gov/biosample/SAMN06239020	0.94	2015-10-01	0.27	South Africa	[-25.77,27.61]	rhizosphere metagenome
SRR13249347	OTHER	PRJNA684965	https://www.ncbi.nlm.nih.gov/biosample/SAMN17073324	0.91	2019-10-15	0.14	uncalculated	["missing"]	soil metagenome
SRR3546367	WGS	PRJNA301589	https://www.ncbi.nlm.nih.gov/biosample/SAMN04435463	0.9	NP	0.11	USA	NP	urban metagenome
SRR7042347	WGS	PRJNA449266	https://www.ncbi.nlm.nih.gov/biosample/SAMN08902841	0.91	2014-09-03	0.15	USA	[39.74,-123.63]	soil metagenome
SRR12953260	WGS	PRJNA650765	https://www.ncbi.nlm.nih.gov/biosample/SAMN15720737	0.93	2020-01-22	0.22	USA	[26.502,-80.2225]	wetland metagenome
SRR11430612	WGS	PRJNA602302	https://www.ncbi.nlm.nih.gov/biosample/SAMN13049500	0.9	2012-08-01	0.12	Germany	[47.744011,9.15217]	freshwater metagenome
SRR5270838	WGS	PRJNA366989	https://www.ncbi.nlm.nih.gov/biosample/SAMN06267767	0.91	NP	0.14	USA	[37.931388,-122.021761]	rhizosphere metagenome
SRR3989240	WGS	PRJNA330065	https://www.ncbi.nlm.nih.gov/biosample/SAMN05422030	0.9	NP	0.11	USA	[71.28381,-156.5985]	peat metagenome
SRR5198900	WGS	PRJNA362960	https://www.ncbi.nlm.nih.gov/biosample/SAMN06251439	0.94	2011-08-18	0.3	USA	[38.1072,-121.6485]	wetland metagenome
SRR8426594	WGS	PRJNA513876	https://www.ncbi.nlm.nih.gov/biosample/SAMN10715769	0.91	2014-05-07	0.14	USA	[35.941069,-84.336181]	groundwater metagenome
SRR12042473	OTHER	PRJNA640224	https://www.ncbi.nlm.nih.gov/biosample/SAMN15311370	0.9	2018-12-20	0.1	uncalculated	["missing"]	soil metagenome
ERR5098448	OTHER	PRJEB42480	https://www.ncbi.nlm.nih.gov/biosample/SAMEA7817165	0.9	NP	0.1	Estonia	NP	freshwater sediment metagenome
ERR3641474	OTHER	PRJEB35194	https://www.ncbi.nlm.nih.gov/biosample/SAMEA6155547	0.9	2017-05-10	0.11	China	NP	metagenome
SRR11679676	WGS	PRJNA621570	https://www.ncbi.nlm.nih.gov/biosample/SAMN14514955	0.92	2017-10-23	0.18	USA	[42.5315,-72.1899]	soil metagenome
SRR3183506	WGS	PRJNA46333	https://www.ncbi.nlm.nih.gov/biosample/SAMN04359819	0.94	2013-12-06	0.25	USA	[38.984652,-77.094709]	human skin metagenome
ERR1700674	WGS	PRJEB8420	https://www.ncbi.nlm.nih.gov/biosample/SAMEA4521324	0.9	2011-07-04	0.11	Canada	NP	soil metagenome
ERR5029616	WGS	PRJEB42267	https://www.ncbi.nlm.nih.gov/biosample/SAMEA7750919	0.93	NP	0.24	Greenland	NP	permafrost metagenome
SRR17815049	WGS	PRJNA799881	https://www.ncbi.nlm.nih.gov/biosample/SAMN25211351	0.92	2018-11-18	0.16	China	[32.03,118.84]	soil metagenome
SRR12550820	WGS	PRJNA632564	https://www.ncbi.nlm.nih.gov/biosample/SAMN14912211	0.91	2018-08-01	0.14	China	[18.33,109.45]	soil metagenome
SRR8936462	WGS	PRJNA528368	https://www.ncbi.nlm.nih.gov/biosample/SAMN11415806	0.9	2018-09-01	0.12	China	[23.14,113.34]	soil metagenome
SRR7186624	WGS	PRJNA450295	https://www.ncbi.nlm.nih.gov/biosample/SAMN08934542	0.95	2013-09-01	0.33	China	[40.36,114.56]	root metagenome
ERR2486618	WGS	PRJEB22376	https://www.ncbi.nlm.nih.gov/biosample/SAMEA104335343	0.9	2016-07-25	0.12	Finland	NP	metagenome
SRR7907987	WGS	PRJNA492172	https://www.ncbi.nlm.nih.gov/biosample/SAMN10094628	0.9	NP	0.12	uncalculated	["missing"]	soil metagenome
SRR5679028	WGS	PRJNA379303	https://www.ncbi.nlm.nih.gov/biosample/SAMN06685561	0.93	2015-09-01	0.2	USA	[40.21,-104.8]	terrestrial metagenome
SRR4027038	WGS	PRJNA337680	https://www.ncbi.nlm.nih.gov/biosample/SAMN05518036	0.92	2009-06-24	0.16	USA	[43.312222,-89.370833]	soil metagenome
SRR15883094	WGS	PRJNA763048	https://www.ncbi.nlm.nih.gov/biosample/SAMN21421608	0.9	2021-03-01	0.11	South Africa	[-26.05,27.37]	metagenome
SRR10002954	WGS	PRJNA561080	https://www.ncbi.nlm.nih.gov/biosample/SAMN12606803	0.91	2017-07-11	0.13	Hong Kong	[22.376943,114.194785]	air metagenome
SRR5855427	WGS	PRJNA395099	https://www.ncbi.nlm.nih.gov/biosample/SAMN07373080	0.91	2014-09-01	0.14	USA	[38.42,-109.41]	biocrust metagenome
SRR12264198	OTHER	PRJNA647129	https://www.ncbi.nlm.nih.gov/biosample/SAMN15547792	0.9	2018-07-20	0.11	China	[43.94,81.18]	soil metagenome
SRR7186531	WGS	PRJNA450295	https://www.ncbi.nlm.nih.gov/biosample/SAMN08934555	0.91	2013-09-01	0.15	China	[34.16,108.4]	root metagenome
SRR11673966	WGS	PRJNA629478	https://www.ncbi.nlm.nih.gov/biosample/SAMN14825726	0.92	2018-09-07	0.18	Denmark	[56.565132,9.042158]	activated sludge metagenome
SRR3182033	WGS	PRJNA46333	https://www.ncbi.nlm.nih.gov/biosample/SAMN04359763	0.98	2013-12-18	0.6	USA	[38.984652,-77.094709]	human skin metagenome
SRR14198836	WGS	PRJNA694925	https://www.ncbi.nlm.nih.gov/biosample/SAMN17584326	0.92	2019-02-01	0.18	USA	[38.999838,-77.106017]	skin metagenome
SRR7595576	WGS	PRJNA317932	https://www.ncbi.nlm.nih.gov/biosample/SAMN04874239	0.9	2014-02-04	0.12	Australia	[-34.42796,142.27515]	soil metagenome
SRR13336280	WGS	PRJNA688820	https://www.ncbi.nlm.nih.gov/biosample/SAMN17189693	0.92	2019-04-22	0.19	China	[34.3,108.08]	soil metagenome
SRR16481186	OTHER	PRJNA772520	https://www.ncbi.nlm.nih.gov/biosample/SAMN22374900	0.9	2020-07-20	0.1	uncalculated	["missing"]	wastewater metagenome
SRR14536434	WGA	PRJNA726355	https://www.ncbi.nlm.nih.gov/biosample/SAMN18928398	0.9	2018-12-11	0.1	China	[32.02,118.500071]	rhizosphere metagenome
SRR7186553	WGS	PRJNA450295	https://www.ncbi.nlm.nih.gov/biosample/SAMN08934513	0.92	2013-09-01	0.19	China	[34.16,108.4]	root metagenome
ERR2210127	WGS	PRJEB23737	https://www.ncbi.nlm.nih.gov/biosample/SAMEA104412831	0.91	2011-10-21	0.15	USA	NP	soil metagenome
SRR17841878	WGS	PRJNA798687	https://www.ncbi.nlm.nih.gov/biosample/SAMN25118843	0.91	2017-06-22	0.14	Israel	[31.64,34.94]	soil metagenome
SRR12404963	WGS	PRJNA506137	https://www.ncbi.nlm.nih.gov/biosample/SAMN15090766	0.9	2019-05-01	0.12	South Korea	[34.793435,126.408468]	metagenome
SRR14027290	CLONE	PRJNA640885	https://www.ncbi.nlm.nih.gov/biosample/SAMN17734852	0.91	2019-08-05	0.15	uncalculated	[36.8,115.2]	soil metagenome
SRR7186517	WGS	PRJNA450295	https://www.ncbi.nlm.nih.gov/biosample/SAMN08934550	0.92	2013-09-01	0.19	China	[34.16,108.4]	root metagenome
SRR10161436	OTHER	PRJNA573580	https://www.ncbi.nlm.nih.gov/biosample/SAMN12817680	0.93	2018-04-15	0.2	China	[35.21,109.56]	soil metagenome
SRR14689452	WGS	PRJNA781406	https://www.ncbi.nlm.nih.gov/biosample/SAMN19433705	0.93	2019-07-16	0.21	Greenland	[64.8,-51.1]	metagenome
SRR9045812	WGS	PRJNA539522	https://www.ncbi.nlm.nih.gov/biosample/SAMN11532161	0.91	2016-06-28	0.14	USA	[43.917,-69.6219]	sediment metagenome
SRR12282703	WGS	PRJNA647185	https://www.ncbi.nlm.nih.gov/biosample/SAMN15578157	0.93	2018-09-01	0.22	China	["not collected"]	soil metagenome
SRR350359	OTHER	NP	https://www.ncbi.nlm.nih.gov/biosample/SAMN00728578	0.94	NP	0.25	NP	NP	soil metagenome
SRR12349263	WGS	PRJNA648777	https://www.ncbi.nlm.nih.gov/biosample/SAMN15648635	0.9	2017-06-22	0.11	China	["missing"]	sediment metagenome
SRR12542666	WGS	PRJNA659776	https://www.ncbi.nlm.nih.gov/biosample/SAMN15925779	0.94	2016-10-01	0.25	USA	[29.703,-98.1245]	human skin metagenome
SRR5213075	WGS	PRJNA367560	https://www.ncbi.nlm.nih.gov/biosample/SAMN06267083	0.91	2015-07-13	0.13	USA	[39.7181,-123.6527]	soil metagenome
SRR7042368	WGS	PRJNA449266	https://www.ncbi.nlm.nih.gov/biosample/SAMN08902828	0.92	2014-09-03	0.17	USA	[39.74,-123.63]	soil metagenome
SRR7186595	WGS	PRJNA450295	https://www.ncbi.nlm.nih.gov/biosample/SAMN08934530	0.9	2013-09-01	0.1	China	[34.16,108.4]	root metagenome
SRR5494540	WGS	PRJNA375381	https://www.ncbi.nlm.nih.gov/biosample/SAMN06344039	0.93	NP	0.2	USA	["missing"]	wetland metagenome
SRR11829123	WGS	PRJNA634398	https://www.ncbi.nlm.nih.gov/biosample/SAMN14995799	0.91	2019-02-27	0.14	China	[36.13,120.69]	soil metagenome
SRR11108994	WGS	PRJNA607406	https://www.ncbi.nlm.nih.gov/biosample/SAMN14132724	0.91	2018-08-01	0.13	China	[32.15,118.95]	rhizosphere metagenome
SRR5919244	WGS	PRJNA317932	https://www.ncbi.nlm.nih.gov/biosample/SAMN04874044	0.91	2013-03-29	0.12	Australia	[-33.97432,140.7258]	soil metagenome
SRR13645130	OTHER	PRJNA699966	https://www.ncbi.nlm.nih.gov/biosample/SAMN17818134	0.9	2020-08-10	0.12	uncalculated	[30.24,120.1]	rock metagenome
SRR4027569	WGS	PRJNA336855	https://www.ncbi.nlm.nih.gov/biosample/SAMN05518500	0.91	2009-06-28	0.13	USA	[39.0042816,-77.1012173]	soil metagenome
SRR7186554	WGS	PRJNA450295	https://www.ncbi.nlm.nih.gov/biosample/SAMN08934513	0.92	2013-09-01	0.19	China	[34.16,108.4]	root metagenome
SRR11615276	WGS	PRJNA620827	https://www.ncbi.nlm.nih.gov/biosample/SAMN14510928	0.94	2017-12-05	0.27	USA	[26.6591,-80.6279]	soil metagenome
SRR9691041	WGS	PRJNA554750	https://www.ncbi.nlm.nih.gov/biosample/SAMN12282979	0.91	2013-09-08	0.14	China	[31.21,120.4]	soil metagenome
SRR11837712	WGS	PRJNA618962	https://www.ncbi.nlm.nih.gov/biosample/SAMN14512291	0.92	2016-08-11	0.16	USA	[35.8959,-76.1658]	wetland metagenome
SRR7186494	WGS	PRJNA450295	https://www.ncbi.nlm.nih.gov/biosample/SAMN08934515	0.92	2013-09-01	0.17	China	[34.16,108.4]	root metagenome
SRR17938982	WGS	PRJNA804379	https://www.ncbi.nlm.nih.gov/biosample/SAMN25740205	0.92	2021-10-23	0.17	Russia	[55,83.49]	soil metagenome
SRR14573565	WGS	PRJNA728249	https://www.ncbi.nlm.nih.gov/biosample/SAMN19236419	0.93	2016-08-01	0.24	Greenland	[69.27,-53.45]	soil metagenome
SRR5195109	WGS	PRJNA362455	https://www.ncbi.nlm.nih.gov/biosample/SAMN06239028	0.93	2015-06-01	0.23	USA	[28.11,-81.71]	rhizosphere metagenome
SRR11829603	WGA	PRJNA630300	https://www.ncbi.nlm.nih.gov/biosample/SAMN14832377	0.92	2015-08-01	0.19	China	[19.503,109.557]	soil metagenome
ERR3503286	WGS	PRJEB13833	https://www.ncbi.nlm.nih.gov/biosample/SAMEA5927893	0.92	2014-07-28	0.17	Kenya	NP	metagenome
SRR10360625	WGS	PRJNA577476	https://www.ncbi.nlm.nih.gov/biosample/SAMN13153365	0.9	2016-06-15	0.12	USA	[39.5673,-123.4758]	soil metagenome
SRR490148	OTHER	NP	https://www.ncbi.nlm.nih.gov/biosample/SAMN00862370	0.95	NP	0.37	NP	NP	soil metagenome
SRR16085947	OTHER	PRJNA766619	https://www.ncbi.nlm.nih.gov/biosample/SAMN21855248	0.92	2019-08-20	0.18	China	["missing"]	soil metagenome
SRR11921714	OTHER	PRJNA506850	https://www.ncbi.nlm.nih.gov/biosample/SAMN14814591	0.9	2015-05-15	0.11	USA	[37.215,-80.442278]	metagenome
ERR1713381	WGS	PRJEB13831	https://www.ncbi.nlm.nih.gov/biosample/SAMEA4527649	0.9	2016-01-30	0.11	Nepal	NP	wastewater metagenome
SRR7011954	WGS	PRJNA443235	https://www.ncbi.nlm.nih.gov/biosample/SAMN08777507	0.9	2016-08-11	0.12	USA	[38.9205,-106.9513]	soil metagenome
SRR14373448	WGS	PRJNA689669	https://www.ncbi.nlm.nih.gov/biosample/SAMN18780054	0.91	2019-04-20	0.15	China	[23.3,102.62]	metagenome
SRR10360643	WGS	PRJNA577476	https://www.ncbi.nlm.nih.gov/biosample/SAMN13153349	0.92	2013-09-17	0.17	USA	[39.7292,-123.6419]	soil metagenome
SRR12113435	WGS	PRJNA640378	https://www.ncbi.nlm.nih.gov/biosample/SAMN15319600	0.92	2017-03-17	0.19	USA	[37.661915,-121.114554]	groundwater metagenome
SRR5207245	WGS	PRJNA365701	https://www.ncbi.nlm.nih.gov/biosample/SAMN06264883	0.91	2014-09-27	0.14	USA	[39.7392,-123.6308]	soil metagenome
SRR8554077	WGS	PRJNA518361	https://www.ncbi.nlm.nih.gov/biosample/SAMN10864370	0.9	2016-11-02	0.12	Sweden	[68.3532,19.0469]	peat metagenome
SRR10002818	WGS	PRJNA561080	https://www.ncbi.nlm.nih.gov/biosample/SAMN12606838	0.91	2017-07-14	0.15	Hong Kong	[22.303619,114.181483]	air metagenome
SRR10489817	WGS	PRJNA588342	https://www.ncbi.nlm.nih.gov/biosample/SAMN13241871	0.9	2014-07-30	0.11	Russia	[68.6125,161.35]	permafrost metagenome
SRR5123290	WGS	PRJNA358310	https://www.ncbi.nlm.nih.gov/biosample/SAMN06169809	0.9	2015-10-01	0.12	Cameroon	["missing"]	wastewater metagenome
ERR1700740	WGS	PRJEB8420	https://www.ncbi.nlm.nih.gov/biosample/SAMEA4521390	0.91	2012-03-12	0.15	USA	NP	soil metagenome
SRR3183512	WGS	PRJNA46333	https://www.ncbi.nlm.nih.gov/biosample/SAMN04359819	0.94	2013-12-06	0.27	USA	[38.984652,-77.094709]	human skin metagenome
SRR14027274	CLONE	PRJNA640885	https://www.ncbi.nlm.nih.gov/biosample/SAMN17734888	0.92	2019-08-23	0.18	uncalculated	[36.9,115.5]	soil metagenome
SRR13837122	WGS	PRJNA664514	https://www.ncbi.nlm.nih.gov/biosample/SAMN18114826	0.93	2017-10-01	0.24	USA	[34.05,-114.3]	soil metagenome
ERR3772656	WGS	PRJEB35881	https://www.ncbi.nlm.nih.gov/biosample/SAMEA6430949	0.94	2008-04-29	0.27	Spain	NP	environmental samples
SRR5579815	WGS	PRJNA375598	https://www.ncbi.nlm.nih.gov/biosample/SAMN06343819	0.9	NP	0.1	uncalculated	["missing"]	marine sediment metagenome
SRR7777806	WGS	PRJNA488683	https://www.ncbi.nlm.nih.gov/biosample/SAMN09939661	0.91	2013-07-05	0.13	China	[26.86,100.25]	soil metagenome
ERR1358755	WGS	PRJEB13142	https://www.ncbi.nlm.nih.gov/biosample/SAMEA3905796	0.92	NP	0.16	USA	NP	metagenome
SRR9032300	WGS	PRJNA539715	https://www.ncbi.nlm.nih.gov/biosample/SAMN11528526	0.94	2018-03-25	0.26	USA	[39.6475,-79.9369]	soil metagenome
SRR8556099	WGS	PRJNA518533	https://www.ncbi.nlm.nih.gov/biosample/SAMN10863964	0.9	2016-11-25	0.12	Sweden	[68.3535,19.0473]	peat metagenome
SRR8925815	WGS	PRJNA681092	https://www.ncbi.nlm.nih.gov/biosample/SAMN11458252	0.92	2017-11-06	0.17	China	[25.39,107.93]	bioreactor metagenome
SRR17815041	WGS	PRJNA799881	https://www.ncbi.nlm.nih.gov/biosample/SAMN25211367	0.91	2018-12-18	0.12	China	[32.03,118.84]	soil metagenome
SRR10363853	WGS	PRJNA557318	https://www.ncbi.nlm.nih.gov/biosample/SAMN12394942	0.91	2018-12-01	0.13	China	[22.48,113.57]	soil metagenome
SRR8476209	WGS	PRJNA502775	https://www.ncbi.nlm.nih.gov/biosample/SAMN10351075	0.91	2016-10-21	0.13	Sweden	[68.3532,19.0469]	peat metagenome
SRR11674008	WGS	PRJNA629478	https://www.ncbi.nlm.nih.gov/biosample/SAMN14825714	0.9	2018-08-29	0.11	Denmark	[55.432604,10.458855]	activated sludge metagenome
SRR12778018	OTHER	PRJNA667562	https://www.ncbi.nlm.nih.gov/biosample/SAMN16378117	0.91	2018-08-23	0.15	China	["not applicable"]	plant metagenome
SRR5919233	WGS	PRJNA317932	https://www.ncbi.nlm.nih.gov/biosample/SAMN04873605	0.9	2011-08-11	0.11	Australia	[-17.67413333,125.2178]	soil metagenome
SRR5919227	WGS	PRJNA317932	https://www.ncbi.nlm.nih.gov/biosample/SAMN04873619	0.91	2011-11-17	0.13	Australia	[-28.05051666,120.54616666]	soil metagenome
SRR8536157	WGS	PRJNA518405	https://www.ncbi.nlm.nih.gov/biosample/SAMN10863936	0.91	2016-11-12	0.13	USA	[38.1667,-79.633]	cave metagenome
SRR16472895	WGS	PRJNA771937	https://www.ncbi.nlm.nih.gov/biosample/SAMN22350768	0.9	2019-03-01	0.1	China	[30.59,121.08]	sediment metagenome
SRR13789388	WGS	PRJNA699281	https://www.ncbi.nlm.nih.gov/biosample/SAMN17617420	0.91	NP	0.13	USA	[41.73,-72.79]	metagenome
SRR8489912	WGS	PRJNA517182	https://www.ncbi.nlm.nih.gov/biosample/SAMN10822082	0.93	2008-09-01	0.22	USA	[39.00097,-123.08297]	rhizosphere metagenome
SRR14751591	OTHER	PRJNA733009	https://www.ncbi.nlm.nih.gov/biosample/SAMN19349473	0.92	2019-05-28	0.17	Switzerland	[47.48849,8.99655]	soil metagenome
SRR14092387	OTHER	PRJNA718193	https://www.ncbi.nlm.nih.gov/biosample/SAMN18524880	0.91	2017-09-01	0.15	uncalculated	["missing"]	sludge metagenome
ERR3209874	WGS	PRJEB31632	https://www.ncbi.nlm.nih.gov/biosample/SAMEA5410133	0.91	NP	0.13	NP	NP	metagenome
SRR7097861	WGS	PRJNA441487	https://www.ncbi.nlm.nih.gov/biosample/SAMN08777014	0.92	2017-05-24	0.17	USA	[42.481016,-72.178343]	soil metagenome
SRR17616343	WGS	PRJNA795566	https://www.ncbi.nlm.nih.gov/biosample/SAMN24720292	0.9	2020-08-01	0.12	uncalculated	["missing"]	soil metagenome
SRR6207736	WGS	PRJNA366768	https://www.ncbi.nlm.nih.gov/biosample/SAMN06268482	0.92	NP	0.16	USA	[34.640199,-77.109447]	marine sediment metagenome
SRR8553629	WGS	PRJNA518586	https://www.ncbi.nlm.nih.gov/biosample/SAMN10864124	0.94	2017-06-08	0.25	USA	[38.9206,-106.9489]	soil metagenome
SRR9032074	WGS	PRJNA539708	https://www.ncbi.nlm.nih.gov/biosample/SAMN11532414	0.94	2018-03-25	0.26	USA	[39.6475,-79.9369]	soil metagenome
SRR12951699	WGS	PRJNA650884	https://www.ncbi.nlm.nih.gov/biosample/SAMN15720689	0.93	2020-01-22	0.23	USA	[26.3584,-80.2982]	wetland metagenome
SRR14227485	OTHER	PRJNA721609	https://www.ncbi.nlm.nih.gov/biosample/SAMN18723268	0.9	2017-07-01	0.1	China	[30.72,122.99]	soil metagenome
SRR14640481	WGS	PRJNA732600	https://www.ncbi.nlm.nih.gov/biosample/SAMN19328045	0.91	2020-01-10	0.13	India	[20.9517,85.0985]	rhizosphere metagenome
SRR15883093	WGS	PRJNA763048	https://www.ncbi.nlm.nih.gov/biosample/SAMN21421609	0.9	2021-03-01	0.12	South Africa	[-26.05,27.37]	metagenome
SRR5256988	WGS	PRJNA365985	https://www.ncbi.nlm.nih.gov/biosample/SAMN06268174	0.94	NP	0.29	Puerto Rico	[18.402889,-66.050054]	rhizosphere metagenome
SRR12640498	WGS	PRJNA633424	https://www.ncbi.nlm.nih.gov/biosample/SAMN16132126	0.94	2017-10-01	0.26	USA	[33.75,-114.2]	metagenome
ERR3775122	WGS	PRJEB35979	https://www.ncbi.nlm.nih.gov/biosample/SAMEA6436596	0.93	2019-01-01	0.21	China	NP	aerosol metagenome
SRR11802908	WGS	PRJNA633324	https://www.ncbi.nlm.nih.gov/biosample/SAMN14941278	0.92	2018-08-22	0.16	China	[40.23,117.23]	soil metagenome
SRR11674018	WGS	PRJNA629478	https://www.ncbi.nlm.nih.gov/biosample/SAMN14825705	0.9	2018-09-03	0.11	Denmark	[55.668006,11.107247]	activated sludge metagenome
SRR14366791	WGS	PRJNA699054	https://www.ncbi.nlm.nih.gov/biosample/SAMN18882801	0.93	2018-08-02	0.22	New Zealand	["not applicable"]	groundwater metagenome
SRR11970099	WGS	PRJNA636365	https://www.ncbi.nlm.nih.gov/biosample/SAMN15082906	0.93	2019-09-01	0.21	USA	[37.1976,-80.5823]	soil metagenome
SRR9021691	WGS	PRJNA539586	https://www.ncbi.nlm.nih.gov/biosample/SAMN11532355	0.94	2016-10-24	0.3	USA	[38.5,-121.7]	rhizosphere metagenome
SRR11671582	WGS	PRJNA621422	https://www.ncbi.nlm.nih.gov/biosample/SAMN14514969	0.92	2018-02-01	0.16	United Kingdom	[57.1866,-2.2146]	soil metagenome
SRR6448372	WGS	PRJNA405374	https://www.ncbi.nlm.nih.gov/biosample/SAMN07632156	0.9	2015-09-16	0.1	USA	[38.9778,-107.0027]	freshwater sediment metagenome
SRR12060222	WGS	PRJNA640795	https://www.ncbi.nlm.nih.gov/biosample/SAMN15332076	0.9	2019-02-27	0.11	China	[36.13,120.59]	soil metagenome
SRR9924803	WGS	PRJNA559231	https://www.ncbi.nlm.nih.gov/biosample/SAMN12530086	0.9	2014-10-01	0.12	China	[30.88,110.9]	freshwater metagenome
SRR13336289	WGS	PRJNA688820	https://www.ncbi.nlm.nih.gov/biosample/SAMN17189736	0.92	2019-04-26	0.17	China	[34.74,108.2]	soil metagenome
SRR15517659	WGA	PRJNA755742	https://www.ncbi.nlm.nih.gov/biosample/SAMN20841017	0.9	2019-08-15	0.12	China	[45.41,126.37]	rhizosphere metagenome
SRR8554886	WGS	PRJNA518386	https://www.ncbi.nlm.nih.gov/biosample/SAMN10864004	0.91	2016-10-21	0.15	Sweden	[68.3532,19.0469]	peat metagenome
SRR14366789	WGS	PRJNA699054	https://www.ncbi.nlm.nih.gov/biosample/SAMN18882802	0.92	2018-08-02	0.19	New Zealand	["not applicable"]	groundwater metagenome
SRR13236522	OTHER	PRJNA683998	https://www.ncbi.nlm.nih.gov/biosample/SAMN17050158	0.92	2019-07-02	0.17	China	["missing"]	soil metagenome
SRR6181342	WGS	PRJNA405528	https://www.ncbi.nlm.nih.gov/biosample/SAMN07632034	0.94	2016-02-17	0.28	Panama	[9.1086,-79.8436]	soil metagenome
SRR1699482	WGS	PRJNA266633	https://www.ncbi.nlm.nih.gov/biosample/SAMN03168875	0.9	2009-06-01	0.1	USA	[34.39192,-119.84578]	marine metagenome
SRR9032073	WGS	PRJNA539706	https://www.ncbi.nlm.nih.gov/biosample/SAMN11532342	0.94	2018-03-25	0.28	USA	[39.6475,-79.9369]	soil metagenome
SRR8554885	WGS	PRJNA518388	https://www.ncbi.nlm.nih.gov/biosample/SAMN10864373	0.91	2016-11-02	0.13	Sweden	[68.3532,19.0469]	peat metagenome
SRR10002784	WGS	PRJNA561080	https://www.ncbi.nlm.nih.gov/biosample/SAMN12606817	0.9	2017-07-12	0.1	Hong Kong	[22.295269,114.174305]	air metagenome
ERR2564002	WGS	PRJEB26614	https://www.ncbi.nlm.nih.gov/biosample/SAMEA4646282	0.92	NP	0.16	NP	NP	metagenome
SRR14117436	WGS	PRJNA718736	https://www.ncbi.nlm.nih.gov/biosample/SAMN18559656	0.91	2020-09-24	0.15	China	[31.25,102.56]	soil metagenome
ERR4837093	WGS	PRJEB41174	https://www.ncbi.nlm.nih.gov/biosample/SAMEA7573928	0.9	NP	0.11	Greenland	NP	soil metagenome
ERR712380	WGS	PRJEB8087	https://www.ncbi.nlm.nih.gov/biosample/SAMEA3180049	0.91	2011-10-24	0.13	Denmark	NP	wastewater metagenome
SRR13608738	WGA	PRJNA691698	https://www.ncbi.nlm.nih.gov/biosample/SAMN17387168	0.91	2018-03-27	0.15	USA	[38.42,-109.41]	biocrust metagenome
SRR5216683	WGS	PRJNA364547	https://www.ncbi.nlm.nih.gov/biosample/SAMN06265748	0.9	2015-04-18	0.12	USA	[39.7291,-123.6419]	soil metagenome
SRR8745579	WGS	PRJNA527324	https://www.ncbi.nlm.nih.gov/biosample/SAMN11149828	0.91	2017-01-31	0.12	Norway	[59.97654,11.048691]	air metagenome
ERR2210107	WGS	PRJEB23737	https://www.ncbi.nlm.nih.gov/biosample/SAMEA104412824	0.9	2011-10-21	0.12	USA	NP	soil metagenome
SRR15377942	WGS	PRJNA714922	https://www.ncbi.nlm.nih.gov/biosample/SAMN18647660	0.91	2018-08-01	0.15	USA	[44.3101,-85.896583]	soil metagenome
ERR1303296	WGS	PRJEB12940	https://www.ncbi.nlm.nih.gov/biosample/SAMEA3888447	0.9	NP	0.12	NP	NP	metagenome
SRR5918981	WGS	PRJNA317932	https://www.ncbi.nlm.nih.gov/biosample/SAMN04873637	0.9	2011-03-12	0.1	Australia	[-31.40915,130.99368333]	soil metagenome
SRR13162656	OTHER	PRJNA681370	https://www.ncbi.nlm.nih.gov/biosample/SAMN16951377	0.91	2019-12-25	0.15	China	[31.15,119.11]	metagenome
ERR575710	OTHER	PRJEB6942	https://www.ncbi.nlm.nih.gov/biosample/SAMEA2690977	0.9	2013-05-14	0.11	Australia	NP	sediment metagenome
SRR12264196	OTHER	PRJNA647129	https://www.ncbi.nlm.nih.gov/biosample/SAMN15547811	0.91	2018-09-07	0.13	China	[43.94,81.18]	soil metagenome
SRR11467478	WGS	PRJNA622594	https://www.ncbi.nlm.nih.gov/biosample/SAMN14522242	0.91	2015-11-30	0.15	USA	[21.5416,-158.0875]	soil metagenome
SRR3452789	WGA	PRJNA303119	https://www.ncbi.nlm.nih.gov/biosample/SAMN04286068	0.9	2013-04-15	0.11	China	["none"]	biocrust metagenome
SRR1749975	OTHER	PRJNA271013	https://www.ncbi.nlm.nih.gov/biosample/SAMN03271352	0.92	2013-08-09	0.19	USA	[40.62,-73.96]	terrestrial metagenome
SRR11482387	WGS	PRJNA623064	https://www.ncbi.nlm.nih.gov/biosample/SAMN14538499	0.9	NP	0.11	Netherlands	["not collected"]	dust metagenome
SRR11343825	WGS	PRJNA611818	https://www.ncbi.nlm.nih.gov/biosample/SAMN14350131	0.92	2018-08-01	0.18	French Polynesia	[-17.4808,-149.8014]	marine sediment metagenome
SRR5195110	WGS	PRJNA362455	https://www.ncbi.nlm.nih.gov/biosample/SAMN06239027	0.94	2015-09-01	0.26	USA	[33.89,-117.42]	rhizosphere metagenome
SRR11837391	WGS	PRJNA618901	https://www.ncbi.nlm.nih.gov/biosample/SAMN14512976	0.91	2016-08-11	0.15	USA	[35.8956,-76.1655]	wetland metagenome
SRR7013845	WGS	PRJNA448190	https://www.ncbi.nlm.nih.gov/biosample/SAMN08867842	0.91	2013-07-01	0.15	Canada	[50.28,-107.8]	metagenome
SRR12953108	WGS	PRJNA650766	https://www.ncbi.nlm.nih.gov/biosample/SAMN15720963	0.92	2020-01-22	0.18	USA	[26.502,-80.2225]	wetland metagenome
SRR6197934	WGS	PRJNA366595	https://www.ncbi.nlm.nih.gov/biosample/SAMN06268930	0.9	NP	0.11	USA	[43.292222,-73.604444]	groundwater metagenome
SRR7186525	WGS	PRJNA450295	https://www.ncbi.nlm.nih.gov/biosample/SAMN08934566	0.94	2013-09-01	0.29	China	[34.16,108.4]	root metagenome
SRR17656799	WGS	PRJNA797856	https://www.ncbi.nlm.nih.gov/biosample/SAMN25037282	0.9	2021-02-25	0.12	NP	NP	plastic metagenome
SRR13152112	WGS	PRJNA681008	https://www.ncbi.nlm.nih.gov/biosample/SAMN16929134	0.91	2019-04-18	0.13	USA	[34.2,-118.17]	indoor metagenome
SRR12072301	RNA-Seq	PRJNA640943	https://www.ncbi.nlm.nih.gov/biosample/SAMN15338427	0.9	2019-07-01	0.1	China	[25.58,103.34]	soil metagenome
SRR7186495	WGS	PRJNA450295	https://www.ncbi.nlm.nih.gov/biosample/SAMN08934516	0.91	2013-09-01	0.13	China	[34.16,108.4]	root metagenome
SRR5919011	WGS	PRJNA317932	https://www.ncbi.nlm.nih.gov/biosample/SAMN04874249	0.9	2014-03-06	0.11	Australia	[-34.09934,139.84894]	soil metagenome
SRR7186519	WGS	PRJNA450295	https://www.ncbi.nlm.nih.gov/biosample/SAMN08934539	0.95	2013-09-01	0.32	China	[34.16,108.4]	root metagenome
SRR12316794	WGS	PRJNA648365	https://www.ncbi.nlm.nih.gov/biosample/SAMN15639185	0.91	2018-05-23	0.14	France	[49.2115,1.37325]	sediment metagenome
SRR13484445	WGS	PRJNA692764	https://www.ncbi.nlm.nih.gov/biosample/SAMN17369464	0.9	2019-11-01	0.11	uncalculated	["missing"]	soil metagenome
SRR10931992	WGS	PRJNA230567	https://www.ncbi.nlm.nih.gov/biosample/SAMN13895693	0.92	NP	0.16	Luxembourg	[49.5143,6.018]	bioreactor metagenome
SRR17331997	WGS	PRJNA792335	https://www.ncbi.nlm.nih.gov/biosample/SAMN24407552	0.9	2021-01-20	0.1	China	[38.99,117.38]	activated sludge metagenome
SRR14932651	WGS	PRJNA509305	https://www.ncbi.nlm.nih.gov/biosample/SAMN19518060	0.9	2014-07-08	0.11	China	[30.4738,104.0549]	activated sludge metagenome
SRR13614410	OTHER	PRJNA170725	https://www.ncbi.nlm.nih.gov/biosample/SAMN17679114	0.9	2016-08-01	0.12	Svalbard	[78.55,11.56]	soil metagenome
SRR5829696	WGS	PRJNA364856	https://www.ncbi.nlm.nih.gov/biosample/SAMN06266022	0.93	2013-05-29	0.21	USA	[38.8692,-122.4283]	soil metagenome
SRR8881006	WGS	PRJNA531767	https://www.ncbi.nlm.nih.gov/biosample/SAMN11382437	0.93	2018-11-11	0.22	USA	[26.5052,-80.2345]	wetland metagenome
SRR8936447	WGS	PRJNA528368	https://www.ncbi.nlm.nih.gov/biosample/SAMN11415806	0.92	2018-09-01	0.18	China	[23.14,113.34]	soil metagenome
SRR12030771	WGS	PRJNA638758	https://www.ncbi.nlm.nih.gov/biosample/SAMN15285691	0.91	2018-08-01	0.13	Taiwan	[24.18566,121.341514]	soil metagenome
SRR14492179	WGS	PRJNA728237	https://www.ncbi.nlm.nih.gov/biosample/SAMN19073023	0.9	2018-07-24	0.11	China	[43.6,93.02]	soil metagenome
SRR10034951	OTHER	PRJNA562849	https://www.ncbi.nlm.nih.gov/biosample/SAMN12657061	0.92	2017-08-22	0.19	Sweden	[55.38,13.4]	soil metagenome
SRR8797215	OTHER	PRJNA529508	https://www.ncbi.nlm.nih.gov/biosample/SAMN11253245	0.9	2015-11-27	0.11	uncalculated	["missing"]	activated sludge metagenome
SRR8698729	OTHER	PRJNA526108	https://www.ncbi.nlm.nih.gov/biosample/SAMN11087447	0.9	2016-10-01	0.11	China	[30.8,91]	metagenome
SRR12266083	OTHER	PRJNA647252	https://www.ncbi.nlm.nih.gov/biosample/SAMN15580194	0.9	2019-05-10	0.12	uncalculated	["missing"]	soil metagenome
SRR14092391	OTHER	PRJNA718193	https://www.ncbi.nlm.nih.gov/biosample/SAMN18524876	0.92	2017-03-01	0.17	uncalculated	["missing"]	sludge metagenome
SRR14211831	RNA-Seq	PRJNA721277	https://www.ncbi.nlm.nih.gov/biosample/SAMN18713778	0.94	2014-10-30	0.25	China	NP	Protaetia brevitarsis
SRR12473534	WGS	PRJNA657906	https://www.ncbi.nlm.nih.gov/biosample/SAMN15851663	0.9	2017-05-10	0.1	Israel	[31.34916667,34.91305556]	biocrust metagenome
SRR9915576	WGS	PRJNA559062	https://www.ncbi.nlm.nih.gov/biosample/SAMN12512716	0.9	2018-02-27	0.12	Brazil	[-21.2,-48.25]	rhizosphere metagenome
SRR7188605	OTHER	PRJNA422759	https://www.ncbi.nlm.nih.gov/biosample/SAMN09217713	0.91	NP	0.12	China	[40.03,116.28]	soil metagenome
SRR9729061	POOLCLONE	PRJNA555721	https://www.ncbi.nlm.nih.gov/biosample/SAMN12327018	0.9	2018-04-01	0.1	China	[32.98,120.82]	soil metagenome
SRR10034968	OTHER	PRJNA562849	https://www.ncbi.nlm.nih.gov/biosample/SAMN12657057	0.92	2017-08-22	0.16	Sweden	[55.38,13.4]	soil metagenome
SRR7186551	WGS	PRJNA450295	https://www.ncbi.nlm.nih.gov/biosample/SAMN08934512	0.92	2013-09-01	0.18	China	[34.16,108.4]	root metagenome
SRR14454002	WGS	PRJNA725617	https://www.ncbi.nlm.nih.gov/biosample/SAMN18896307	0.91	2019-07-09	0.14	China	[39.98,116.39]	root metagenome
SRR11921708	OTHER	PRJNA506850	https://www.ncbi.nlm.nih.gov/biosample/SAMN14814599	0.9	2015-05-15	0.11	USA	[37.215,-80.442278]	metagenome
SRR7013855	WGS	PRJNA448190	https://www.ncbi.nlm.nih.gov/biosample/SAMN08867832	0.91	2013-07-01	0.15	Canada	[50.28,-107.8]	metagenome
SRR11802905	WGS	PRJNA633324	https://www.ncbi.nlm.nih.gov/biosample/SAMN14941280	0.92	2018-08-21	0.16	China	[40.46,115.99]	soil metagenome
SRR11823718	WGS	PRJNA634262	https://www.ncbi.nlm.nih.gov/biosample/SAMN14987859	0.91	2018-07-11	0.13	China	[44.18,86.02]	soil metagenome
SRR7186559	WGS	PRJNA450295	https://www.ncbi.nlm.nih.gov/biosample/SAMN08934557	0.91	2013-09-01	0.15	China	[34.16,108.4]	root metagenome
SRR13958299	WGS	PRJNA695572	https://www.ncbi.nlm.nih.gov/biosample/SAMN18253912	0.91	2019-10-02	0.15	China	[39.9042,116.4074]	sediment metagenome
SRR16016048	OTHER	PRJNA765386	https://www.ncbi.nlm.nih.gov/biosample/SAMN21557307	0.91	2020-07-08	0.13	China	["27 N 105 E"]	soil metagenome
SRR7468842	WGS	PRJNA464560	https://www.ncbi.nlm.nih.gov/biosample/SAMN09092553	0.9	2009-05-10	0.12	Puerto Rico	["18 N 65 W"]	soil metagenome
SRR4027997	WGS	PRJNA336798	https://www.ncbi.nlm.nih.gov/biosample/SAMN05518068	0.9	2010-06-22	0.11	USA	[35.9,-79.05]	rhizosphere metagenome
SRR13106740	WGS	PRJNA680161	https://www.ncbi.nlm.nih.gov/biosample/SAMN16870973	0.91	2017-08-01	0.15	Russia	[70.05,159.55]	permafrost metagenome
ERR1939168	WGS	PRJEB20068	https://www.ncbi.nlm.nih.gov/biosample/SAMEA103982569	0.9	2012-09-01	0.11	USA	NP	metagenome
SRR5678814	WGS	PRJNA390250	https://www.ncbi.nlm.nih.gov/biosample/SAMN07224808	0.93	2015-11-03	0.2	USA	[43,-92.5]	soil metagenome
SRR7093796	WGS	PRJNA441476	https://www.ncbi.nlm.nih.gov/biosample/SAMN08777896	0.92	2017-05-24	0.19	USA	[42.481016,-72.178343]	soil metagenome
SRR7962855	WGS	PRJNA469251	https://www.ncbi.nlm.nih.gov/biosample/SAMN09094555	0.9	2016-10-24	0.11	USA	[31.3377,-81.4644]	wetland metagenome
SRR10873855	WGS	PRJNA600049	https://www.ncbi.nlm.nih.gov/biosample/SAMN13781446	0.9	2017-06-19	0.11	China	["missing"]	soil metagenome
SRR14454017	WGS	PRJNA725617	https://www.ncbi.nlm.nih.gov/biosample/SAMN18896314	0.92	2019-07-09	0.16	China	[40,116.39]	leaf metagenome
SRR12487040	WGS	PRJNA658184	https://www.ncbi.nlm.nih.gov/biosample/SAMN15860767	0.9	NP	0.11	uncalculated	[37.449944,127.658194]	freshwater metagenome
SRR6436070	WGS	PRJNA406094	https://www.ncbi.nlm.nih.gov/biosample/SAMN07632198	0.92	2013-10-30	0.18	USA	[41.3778,-82.5108]	wetland metagenome
SRR8925749	WGS	PRJNA681092	https://www.ncbi.nlm.nih.gov/biosample/SAMN11458264	0.9	2017-11-08	0.11	China	[31.53,121.65]	bioreactor metagenome
SRR8132908	WGS	PRJNA500434	https://www.ncbi.nlm.nih.gov/biosample/SAMN10345098	0.93	2017-01-10	0.22	United Kingdom	[52.8207,1.252]	sheep metagenome
SRR9021245	WGS	PRJNA539571	https://www.ncbi.nlm.nih.gov/biosample/SAMN11532531	0.9	2016-11-02	0.12	Sweden	[68.3532,19.0469]	peat metagenome
SRR8552911	WGS	PRJNA518567	https://www.ncbi.nlm.nih.gov/biosample/SAMN10864253	0.93	2017-05-09	0.21	USA	[38.9206,-106.9489]	soil metagenome
SRR1926130	WGS	PRJNA278090	https://www.ncbi.nlm.nih.gov/biosample/SAMN03407304	0.94	2012-02-01	0.3	Australia	[-19.733,147.178]	root metagenome
SRR14373499	WGS	PRJNA689669	https://www.ncbi.nlm.nih.gov/biosample/SAMN18779874	0.91	2019-06-16	0.14	China	[23.4,102.25]	metagenome
SRR11734605	WGS	PRJNA629394	https://www.ncbi.nlm.nih.gov/biosample/SAMN14775408	0.9	2017-11-01	0.1	China	[21.6,108.99]	sediment metagenome
ERR1700712	WGS	PRJEB8420	https://www.ncbi.nlm.nih.gov/biosample/SAMEA4521362	0.92	2011-09-16	0.18	USA	NP	soil metagenome
ERR636002	WGS	PRJEB7364	https://www.ncbi.nlm.nih.gov/biosample/SAMEA2784244	0.92	NP	0.17	NP	NP	root
SRR12876863	OTHER	PRJNA670518	https://www.ncbi.nlm.nih.gov/biosample/SAMN16512557	0.92	NP	0.19	China	["missing"]	rhizosphere metagenome
SRR7151732	WGS	PRJNA386568	https://www.ncbi.nlm.nih.gov/biosample/SAMN07125062	0.91	2012-07-20	0.15	Sweden	[68.3534,19.0468]	peat metagenome
SRR1926200	WGS	PRJNA278090	https://www.ncbi.nlm.nih.gov/biosample/SAMN03407332	0.91	2012-02-01	0.15	Australia	[-19.733,147.178]	root metagenome
SRR16596688	WGS	PRJNA775002	https://www.ncbi.nlm.nih.gov/biosample/SAMN20206088	0.93	2019-10-26	0.2	China	[30.23,119.71]	soil metagenome
SRR11734604	WGS	PRJNA629394	https://www.ncbi.nlm.nih.gov/biosample/SAMN14775408	0.92	2017-11-01	0.18	China	[21.6,108.99]	sediment metagenome
SRR13608713	WGS	PRJNA693684	https://www.ncbi.nlm.nih.gov/biosample/SAMN17394067	0.92	2019-04-27	0.18	United Kingdom	["not applicable"]	metagenome
SRR17063068	WGS	PRJNA784430	https://www.ncbi.nlm.nih.gov/biosample/SAMN23489468	0.9	2019-10-26	0.11	uncalculated	[11.65369,138.6214]	metagenome
SRR12721341	WGA	PRJNA666015	https://www.ncbi.nlm.nih.gov/biosample/SAMN16276741	0.9	2017-07-01	0.11	China	[26.14,105.42]	soil metagenome
SRR15517660	WGA	PRJNA755742	https://www.ncbi.nlm.nih.gov/biosample/SAMN20841016	0.9	2019-08-15	0.12	China	[45.41,126.37]	rhizosphere metagenome
SRR12216031	WGS	PRJNA646196	https://www.ncbi.nlm.nih.gov/biosample/SAMN15526085	0.93	2018-06-01	0.22	China	["not collected"]	soil metagenome
SRR5234511	WGS	PRJNA371523	https://www.ncbi.nlm.nih.gov/biosample/SAMN06309427	0.9	2015-10-01	0.11	South Africa	[-25.56,29.56]	soil metagenome
SRR6145096	WGS	PRJNA413474	https://www.ncbi.nlm.nih.gov/biosample/SAMN07749873	0.9	2017-07-11	0.11	Hong Kong	[22.3,114.17]	skin metagenome
SRR13434397	WGS	PRJNA579838	https://www.ncbi.nlm.nih.gov/biosample/SAMN13134311	0.91	NP	0.13	USA	[38.923239,-106.950876]	freshwater metagenome
SRR11742949	WGS	PRJNA620782	https://www.ncbi.nlm.nih.gov/biosample/SAMN14510912	0.93	2016-12-06	0.22	USA	[41.1681,-96.4109]	soil metagenome
SRR14366777	WGS	PRJNA699054	https://www.ncbi.nlm.nih.gov/biosample/SAMN18882807	0.93	2018-08-01	0.23	New Zealand	["not applicable"]	groundwater metagenome
SRR12640491	WGS	PRJNA633424	https://www.ncbi.nlm.nih.gov/biosample/SAMN16132132	0.95	2017-10-01	0.31	USA	[34.05,-114.3]	metagenome
SRR12825369	WGS	PRJNA668816	https://www.ncbi.nlm.nih.gov/biosample/SAMN16424712	0.93	2018-11-12	0.2	New Zealand	[-36.547833,174.674333]	sediment metagenome
SRR10968273	WGS	PRJNA566911	https://www.ncbi.nlm.nih.gov/biosample/SAMN12794094	0.91	2018-06-26	0.13	USA	[64.9142,-147.835]	peat metagenome
ERR4172301	OTHER	PRJEB38431	https://www.ncbi.nlm.nih.gov/biosample/SAMEA6852354	0.92	2018-09-03	0.17	China	NP	environmental samples
SRR6266436	WGS	PRJNA405442	https://www.ncbi.nlm.nih.gov/biosample/SAMN07632184	0.91	2016-06-14	0.15	USA	[39.7291,-123.6419]	soil metagenome
SRR7026561	WGS	PRJNA443207	https://www.ncbi.nlm.nih.gov/biosample/SAMN08776884	0.9	2016-08-06	0.12	USA	[38.8926,-106.9111]	soil metagenome
SRR10854850	WGS	PRJNA570310	https://www.ncbi.nlm.nih.gov/biosample/SAMN12814059	0.9	2015-02-01	0.11	Peru	[-4.5438,-74.6258]	peat metagenome
SRR12917089	WGS	PRJNA653691	https://www.ncbi.nlm.nih.gov/biosample/SAMN15740533	0.91	2017-10-13	0.14	USA	[41.9002,-89.3556]	soil metagenome
SRR9032715	WGS	PRJNA539721	https://www.ncbi.nlm.nih.gov/biosample/SAMN11532519	0.94	2018-03-25	0.3	USA	[39.6475,-79.9369]	soil metagenome
SRR10360623	WGS	PRJNA577476	https://www.ncbi.nlm.nih.gov/biosample/SAMN13153367	0.92	2016-06-15	0.16	USA	[39.5673,-123.4758]	soil metagenome
ERR4426538	WGS	PRJEB37914	https://www.ncbi.nlm.nih.gov/biosample/SAMEA7160930	0.9	2019-02-01	0.11	Mexico	NP	metagenome
SRR5205807	WGS	PRJNA365693	https://www.ncbi.nlm.nih.gov/biosample/SAMN06266477	0.92	2014-09-19	0.16	USA	[39.7392,-123.6308]	soil metagenome
SRR7687000	WGS	PRJNA468338	https://www.ncbi.nlm.nih.gov/biosample/SAMN09199530	0.9	2017-06-28	0.12	USA	[40.4449,-87.0297]	soil metagenome
ERR4392703	WGS	PRJEB39497	https://www.ncbi.nlm.nih.gov/biosample/SAMEA7090487	0.9	NP	0.12	USA	NP	soil metagenome
ERR636001	WGS	PRJEB7364	https://www.ncbi.nlm.nih.gov/biosample/SAMEA2784244	0.92	NP	0.16	NP	NP	root
SRR5919236	WGS	PRJNA317932	https://www.ncbi.nlm.nih.gov/biosample/SAMN04873605	0.9	2011-08-11	0.11	Australia	[-17.67413333,125.2178]	soil metagenome
SRR350967	OTHER	NP	https://www.ncbi.nlm.nih.gov/biosample/SAMN00737776	0.91	NP	0.15	NP	NP	soil metagenome
[truncated: 4,789 more rows]
