# Supplementary material for: Large-scale investigation for antimicrobial activity reveals newly-identified defensive species across the healthy skin microbiome
Source: Nat Commun. 2026 May 25;17:6806. doi: 10.1038/s41467-026-73524-z (PMC13385363; doi:10.1038/s41467-026-73524-z)
Supplement: Supplementary file 15 — Source data [file 41467_2026_73524_MOESM15_ESM.zip › SourceData/Fig_5/a/LK960_SRAmetadata.csv]

acc	assay_type	bioproject	biosample_link	cANI	collection_date_sam	containment	geo_loc_name_country_calc	lat_lon	organism
SRR14986175	WGA	PRJNA742226	https://www.ncbi.nlm.nih.gov/biosample/SAMN19945329	0.91	2017-06-14	0.13	Germany	[49.61,10.28]	soil metagenome
ERR599278	WGS	PRJEB4352	https://www.ncbi.nlm.nih.gov/biosample/SAMEA2621299	0.96	NP	0.42	NP	NP	marine metagenome
SRR6958475	WGS	PRJNA444974	https://www.ncbi.nlm.nih.gov/biosample/SAMN08776783	0.96	2012-05-01	0.42	USA	[33.5944,-109.1397]	soil metagenome
SRR5919194	WGS	PRJNA317932	https://www.ncbi.nlm.nih.gov/biosample/SAMN04874336	0.9	2013-10-26	0.12	Australia	[-39.8644,143.89126]	soil metagenome
SRR14757267	RNA-Seq	PRJNA735856	https://www.ncbi.nlm.nih.gov/biosample/SAMN19599130	0.9	2019-07-01	0.1	China	[25.48,103.34]	soil metagenome
SRR8552918	WGS	PRJNA518572	https://www.ncbi.nlm.nih.gov/biosample/SAMN10864254	0.94	2017-05-09	0.28	USA	[38.9206,-106.9489]	soil metagenome
SRR11827249	WGS	PRJNA620415	https://www.ncbi.nlm.nih.gov/biosample/SAMN14511157	0.91	2015-10-01	0.14	USA	[42.7489,-70.8243]	salt marsh metagenome
SRR10968274	WGS	PRJNA566914	https://www.ncbi.nlm.nih.gov/biosample/SAMN12794336	0.91	2018-06-26	0.13	USA	[64.9142,-147.8349]	peat metagenome
SRR10002907	WGS	PRJNA561080	https://www.ncbi.nlm.nih.gov/biosample/SAMN12606663	0.94	2017-06-22	0.25	USA	[40.775594,-73.97641]	air metagenome
SRR13106739	WGS	PRJNA680161	https://www.ncbi.nlm.nih.gov/biosample/SAMN16870974	0.91	2017-08-01	0.14	Russia	[70.05,159.55]	permafrost metagenome
SRR12976792	OTHER	PRJNA674468	https://www.ncbi.nlm.nih.gov/biosample/SAMN16657631	0.92	2019-05-16	0.17	China	[25.58,99.57]	soil metagenome
SRR5720237	WGS	PRJNA385855	https://www.ncbi.nlm.nih.gov/biosample/SAMN07137083	0.91	2003-03-22	0.14	uncalculated	[31.66,-64.16]	marine metagenome
SRR7092012	WGS	PRJNA441983	https://www.ncbi.nlm.nih.gov/biosample/SAMN08778063	0.94	2016-09-16	0.25	USA	[38.9197,-106.9492]	freshwater sediment metagenome
SRR4027043	WGS	PRJNA337680	https://www.ncbi.nlm.nih.gov/biosample/SAMN05518036	0.92	2009-06-24	0.19	USA	[43.312222,-89.370833]	soil metagenome
SRR12687304	WGS	PRJNA664310	https://www.ncbi.nlm.nih.gov/biosample/SAMN16205503	0.91	2019-06-01	0.15	China	[44.38,83.33]	rhizosphere metagenome
SRR8936444	WGS	PRJNA528368	https://www.ncbi.nlm.nih.gov/biosample/SAMN11415806	0.92	2018-09-01	0.17	China	[23.14,113.34]	soil metagenome
SRR12805505	WGS	PRJNA666233	https://www.ncbi.nlm.nih.gov/biosample/SAMN16294742	0.91	2018-06-01	0.13	China	[29.58,111.62]	soil metagenome
SRR9952630	WGS	PRJNA556841	https://www.ncbi.nlm.nih.gov/biosample/SAMN12368158	0.93	2017-06-01	0.2	Canada	[81.80521,-71.52699]	freshwater sediment metagenome
SRR10763707	WGS	PRJNA597058	https://www.ncbi.nlm.nih.gov/biosample/SAMN13676213	0.9	2017-07-03	0.1	USA	[35.67,-78.498]	plant metagenome
ERR3858139	WGS	PRJEB36505	https://www.ncbi.nlm.nih.gov/biosample/SAMEA6512643	0.91	2019-01-09	0.14	NP	NP	groundwater metagenome
SRR8205311	OTHER	PRJNA505928	https://www.ncbi.nlm.nih.gov/biosample/SAMN10439588	0.93	NP	0.23	uncalculated	["missing"]	soil metagenome
ERR3209809	WGS	PRJEB31632	https://www.ncbi.nlm.nih.gov/biosample/SAMEA5410068	0.9	NP	0.1	NP	NP	metagenome
SRR14640485	WGS	PRJNA732600	https://www.ncbi.nlm.nih.gov/biosample/SAMN19328050	0.91	2020-01-10	0.14	India	[21.9497,89.1833]	sediment metagenome
SRR12805760	WGS	PRJNA592367	https://www.ncbi.nlm.nih.gov/biosample/SAMN16409518	0.93	2019-04-01	0.22	Namibia	[-23.19,15.37]	metagenome
ERR575709	OTHER	PRJEB6942	https://www.ncbi.nlm.nih.gov/biosample/SAMEA2690976	0.91	2013-05-14	0.13	Australia	NP	sediment metagenome
SRR11088434	WGS	PRJNA524094	https://www.ncbi.nlm.nih.gov/biosample/SAMN14069908	0.9	2017-11-22	0.12	Germany	[51.554117,9.916972]	wastewater metagenome
SRR10744100	WGS	PRJNA596937	https://www.ncbi.nlm.nih.gov/biosample/SAMN13634775	0.96	2018-09-25	0.42	USA	[41.88,-87.63]	indoor metagenome
SRR13213307	WCS	PRJNA506850	https://www.ncbi.nlm.nih.gov/biosample/SAMN17020135	0.91	2016-06-01	0.14	USA	[37.20023629,-80.56444913]	compost metagenome
SRR11828800	WGS	PRJNA620419	https://www.ncbi.nlm.nih.gov/biosample/SAMN14511031	0.91	2015-10-01	0.15	USA	[42.7489,-70.8243]	salt marsh metagenome
SRR13614389	WGS	PRJNA697905	https://www.ncbi.nlm.nih.gov/biosample/SAMN17677536	0.93	2019-08-01	0.21	China	[37.3,116.65]	soil metagenome
SRR10873839	WGS	PRJNA600049	https://www.ncbi.nlm.nih.gov/biosample/SAMN13781461	0.9	2017-06-10	0.11	China	["missing"]	soil metagenome
SRR12042458	OTHER	PRJNA640224	https://www.ncbi.nlm.nih.gov/biosample/SAMN15311377	0.91	2018-12-20	0.13	uncalculated	["missing"]	soil metagenome
SRR14092350	OTHER	PRJNA718193	https://www.ncbi.nlm.nih.gov/biosample/SAMN18524871	0.93	2018-03-01	0.2	uncalculated	["missing"]	sludge metagenome
SRR8643112	WGA	PRJNA524533	https://www.ncbi.nlm.nih.gov/biosample/SAMN11028957	0.91	NP	0.12	uncalculated	["not collected"]	sludge metagenome
ERR868427	WGS	PRJEB4352	https://www.ncbi.nlm.nih.gov/biosample/SAMEA2622983	0.91	NP	0.13	NP	NP	marine metagenome
SRR6435951	WGS	PRJNA406153	https://www.ncbi.nlm.nih.gov/biosample/SAMN07632062	0.9	2010-06-13	0.1	USA	[35.9076,-79.0506]	rhizosphere metagenome
SRR12893796	WGS	PRJNA671748	https://www.ncbi.nlm.nih.gov/biosample/SAMN16550297	0.91	2017-07-04	0.14	Hong Kong	[22.275601,114.168939]	metagenome
SRR7093797	WGS	PRJNA441477	https://www.ncbi.nlm.nih.gov/biosample/SAMN08777897	0.93	2017-05-24	0.23	USA	[42.481016,-72.178343]	soil metagenome
SRR13781414	WGS	PRJNA697710	https://www.ncbi.nlm.nih.gov/biosample/SAMN17674490	0.91	2018-08-14	0.13	USA	[47.5056,-93.4534]	peat metagenome
SRR3990173	WGS	PRJNA330332	https://www.ncbi.nlm.nih.gov/biosample/SAMN05421988	0.94	2013-03-27	0.29	USA	[39.534762,-107.782602]	soil metagenome
SRR17938975	WGS	PRJNA804379	https://www.ncbi.nlm.nih.gov/biosample/SAMN25740220	0.92	2021-10-23	0.19	Russia	[55.01,83.47]	soil metagenome
DRR101456	WGS	PRJDB6359	https://www.ncbi.nlm.nih.gov/biosample/SAMD00093653	0.92	NP	0.17	China	[32.479787,119.136439]	soil metagenome
SRR12473535	WGS	PRJNA657906	https://www.ncbi.nlm.nih.gov/biosample/SAMN15851662	0.91	2017-05-10	0.15	Israel	[31.34583333,34.91333333]	biocrust metagenome
SRR9852187	WGS	PRJNA556302	https://www.ncbi.nlm.nih.gov/biosample/SAMN12347484	0.9	2015-06-01	0.12	China	[32.03,118.7]	activated sludge metagenome
SRR8100013	WGS	PRJNA497915	https://www.ncbi.nlm.nih.gov/biosample/SAMN10273094	0.91	2015-11-30	0.13	USA	[21.5416,-158.0875]	soil metagenome
SRR10360608	WGS	PRJNA577476	https://www.ncbi.nlm.nih.gov/biosample/SAMN13153381	0.91	2016-06-15	0.15	USA	[39.5673,-123.4758]	soil metagenome
SRR13434398	WGS	PRJNA579838	https://www.ncbi.nlm.nih.gov/biosample/SAMN13134310	0.92	NP	0.17	USA	[38.923239,-106.950876]	freshwater metagenome
SRR7013846	WGS	PRJNA448190	https://www.ncbi.nlm.nih.gov/biosample/SAMN08867823	0.92	2013-07-01	0.18	Canada	[50.28,-107.8]	metagenome
SRR14689437	WGS	PRJNA781406	https://www.ncbi.nlm.nih.gov/biosample/SAMN19433718	0.92	2019-09-26	0.17	Russia	[43.17,42.28]	metagenome
SRR8556103	WGS	PRJNA518536	https://www.ncbi.nlm.nih.gov/biosample/SAMN10864325	0.92	2016-11-25	0.18	Sweden	[68.3535,19.0473]	peat metagenome
SRR12030755	WGS	PRJNA638758	https://www.ncbi.nlm.nih.gov/biosample/SAMN15285679	0.92	2018-07-31	0.18	Taiwan	[24.026494,121.136434]	soil metagenome
ERR4878508	WGS	PRJEB41538	https://www.ncbi.nlm.nih.gov/biosample/SAMEA7631516	0.91	NP	0.14	Germany	NP	metagenome
SRR5487761	WGS	PRJNA384362	https://www.ncbi.nlm.nih.gov/biosample/SAMN06835213	0.92	2014-09-27	0.18	Germany	[50.4422,7.10278]	soil metagenome
SRR15377948	WGS	PRJNA714922	https://www.ncbi.nlm.nih.gov/biosample/SAMN18647655	0.92	2018-08-01	0.16	USA	[44.2566,-86.083683]	soil metagenome
ERR4682832	WGS	PRJEB40816	https://www.ncbi.nlm.nih.gov/biosample/SAMEA7428474	0.9	2018-07-07	0.1	Kuwait	NP	wastewater metagenome
SRR5585586	WGS	PRJNA375669	https://www.ncbi.nlm.nih.gov/biosample/SAMN06343971	0.93	2014-08-14	0.24	USA	[35.8443,-83.9607]	rhizosphere metagenome
SRR8554099	WGS	PRJNA518379	https://www.ncbi.nlm.nih.gov/biosample/SAMN10864430	0.91	2016-11-02	0.12	Sweden	[68.3535,19.0473]	peat metagenome
DRR182858	WGS	PRJDB8464	https://www.ncbi.nlm.nih.gov/biosample/SAMD00175474	0.91	2016-12-05	0.14	China	[29.87,121.65]	soil metagenome
ERR4392712	WGS	PRJEB39497	https://www.ncbi.nlm.nih.gov/biosample/SAMEA7090483	0.91	NP	0.14	USA	NP	soil metagenome
SRR10613508	WGS	PRJNA486429	https://www.ncbi.nlm.nih.gov/biosample/SAMN13518554	0.93	NP	0.24	China	[40.0047,116.3261]	air metagenome
SRR5919246	WGS	PRJNA317932	https://www.ncbi.nlm.nih.gov/biosample/SAMN04874040	0.92	2013-03-23	0.16	Australia	[-31.32774,138.5673]	soil metagenome
SRR14373516	WGS	PRJNA689669	https://www.ncbi.nlm.nih.gov/biosample/SAMN18753785	0.91	2019-01-17	0.15	China	[23.4,102.25]	metagenome
SRR2179959	WGS	PRJNA176929	https://www.ncbi.nlm.nih.gov/biosample/SAMN04005876	0.95	2010-10-19	0.32	USA	[44.99,-73.11]	freshwater metagenome
ERR1346820	WGS	PRJEB12502	https://www.ncbi.nlm.nih.gov/biosample/SAMEA3914807	0.9	2011-08-03	0.12	Canada	NP	metagenome
SRR5438094	WGS	PRJNA365718	https://www.ncbi.nlm.nih.gov/biosample/SAMN06266485	0.92	2014-10-09	0.18	USA	[39.7392,-123.6308]	soil metagenome
SRR7091760	WGS	PRJNA441439	https://www.ncbi.nlm.nih.gov/biosample/SAMN08777225	0.93	2017-03-06	0.23	Brazil	[-19.28,-43.5919]	rock metagenome
SRR3989441	WGS	PRJNA329927	https://www.ncbi.nlm.nih.gov/biosample/SAMN05421922	0.92	2013-08-20	0.17	USA	[39.718176,-123.652732]	soil metagenome
ERR2210110	WGS	PRJEB23737	https://www.ncbi.nlm.nih.gov/biosample/SAMEA104412825	0.9	2011-10-21	0.11	USA	NP	soil metagenome
SRR17012565	WGS	PRJNA782751	https://www.ncbi.nlm.nih.gov/biosample/SAMN23393987	0.91	2019-08-09	0.12	USA	[46.97,-118.62]	soil metagenome
SRR5918894	WGS	PRJNA317932	https://www.ncbi.nlm.nih.gov/biosample/SAMN04874032	0.91	2013-03-21	0.14	Australia	[-34.88076,138.7083]	soil metagenome
SRR13614412	OTHER	PRJNA170725	https://www.ncbi.nlm.nih.gov/biosample/SAMN17679112	0.92	2016-08-01	0.16	Svalbard	[78.55,11.56]	soil metagenome
ERR3858130	WGS	PRJEB36505	https://www.ncbi.nlm.nih.gov/biosample/SAMEA6512633	0.9	2019-01-07	0.11	NP	NP	groundwater metagenome
SRR12619559	WGS	PRJNA662623	https://www.ncbi.nlm.nih.gov/biosample/SAMN16091610	0.93	2018-10-09	0.2	USA	[42.0308,-93.6319]	soil metagenome
ERR1700681	WGS	PRJEB8420	https://www.ncbi.nlm.nih.gov/biosample/SAMEA4521331	0.91	2011-07-04	0.13	Canada	NP	soil metagenome
SRR10613519	WGS	PRJNA486429	https://www.ncbi.nlm.nih.gov/biosample/SAMN13518643	0.92	NP	0.16	China	[40.0047,116.3261]	air metagenome
SRR5919203	WGS	PRJNA317932	https://www.ncbi.nlm.nih.gov/biosample/SAMN04873803	0.91	2012-10-04	0.13	Australia	[-25.351,131.0423]	soil metagenome
SRR13708146	WGS	PRJNA701786	https://www.ncbi.nlm.nih.gov/biosample/SAMN17911233	0.93	2019-07-01	0.21	China	[36.11,117.08]	soil metagenome
SRR11567531	OTHER	PRJNA626373	https://www.ncbi.nlm.nih.gov/biosample/SAMN14639010	0.91	2018-02-01	0.12	Puerto Rico	[18.042667,-66.036447]	freshwater metagenome
SRR15377966	WGS	PRJNA714922	https://www.ncbi.nlm.nih.gov/biosample/SAMN18647620	0.93	2018-08-01	0.22	USA	[44.346883,-85.484083]	soil metagenome
ERR2683138	WGS	PRJEB27621	https://www.ncbi.nlm.nih.gov/biosample/SAMEA4777395	0.9	2017-06-13	0.11	Estonia	NP	wastewater metagenome
SRR8936416	WGS	PRJNA528368	https://www.ncbi.nlm.nih.gov/biosample/SAMN11415806	0.91	2018-09-01	0.15	China	[23.14,113.34]	soil metagenome
SRR3643851	WGS	PRJNA46333	https://www.ncbi.nlm.nih.gov/biosample/SAMN04999232	0.9	2014-09-01	0.11	USA	[38.984652,-77.094709]	human skin metagenome
SRR12893933	WGS	PRJNA671748	https://www.ncbi.nlm.nih.gov/biosample/SAMN16550175	0.92	2017-07-10	0.19	Hong Kong	[22.278064,114.166164]	metagenome
SRR5855411	WGS	PRJNA395099	https://www.ncbi.nlm.nih.gov/biosample/SAMN07373107	0.91	2014-09-01	0.13	USA	[38.42,-109.41]	biocrust metagenome
SRR5855421	WGS	PRJNA395099	https://www.ncbi.nlm.nih.gov/biosample/SAMN07373086	0.92	2014-09-01	0.17	USA	[38.42,-109.41]	biocrust metagenome
SRR8487039	WGS	PRJNA646773	https://www.ncbi.nlm.nih.gov/biosample/SAMN15565755	0.92	2018-08-01	0.15	USA	[38.535556,-121.772778]	soil metagenome
ERR2697166	OTHER	PRJEB27666	https://www.ncbi.nlm.nih.gov/biosample/SAMEA4787238	0.9	2017-05-10	0.11	China	NP	metagenome
SRR14373459	WGS	PRJNA689669	https://www.ncbi.nlm.nih.gov/biosample/SAMN18780037	0.91	2019-01-17	0.14	China	[23.3,102.52]	metagenome
SRR17140469	WGS	PRJNA781277	https://www.ncbi.nlm.nih.gov/biosample/SAMN23245216	0.91	2018-07-20	0.12	uncalculated	["not applicable"]	indoor metagenome
SRR3954471	WGS	PRJNA330069	https://www.ncbi.nlm.nih.gov/biosample/SAMN05422225	0.95	2008-12-31	0.38	USA	[38.99297339,-123.0674491]	soil metagenome
SRR15144438	WGS	PRJNA746083	https://www.ncbi.nlm.nih.gov/biosample/SAMN20180582	0.95	2018-12-01	0.35	China	[24.42,113.11]	estuary metagenome
SRR13760666	CLONE	PRJNA700129	https://www.ncbi.nlm.nih.gov/biosample/SAMN17836955	0.92	2020-05-20	0.17	uncalculated	[36.78,115.94]	soil metagenome
SRR7457709	WGA	PRJNA477767	https://www.ncbi.nlm.nih.gov/biosample/SAMN09499175	0.9	2015-11-03	0.11	China	[34.2487,119.8167]	soil metagenome
ERR4678599	WGS	PRJEB40798	https://www.ncbi.nlm.nih.gov/biosample/SAMEA7426299	0.92	2018-12-17	0.18	uncalculated	NP	wastewater metagenome
SRR17401454	WGS	PRJNA792827	https://www.ncbi.nlm.nih.gov/biosample/SAMN24468170	0.91	2020-09-04	0.13	USA	[41.01211929,-106.58575355]	pond metagenome
SRR5039898	WGA	PRJNA353040	https://www.ncbi.nlm.nih.gov/biosample/SAMN06016048	0.91	2014-10-01	0.13	China	[34.26,108.07]	soil metagenome
SRR5639139	WGA	PRJNA388750	https://www.ncbi.nlm.nih.gov/biosample/SAMN07184287	0.91	2014-09-05	0.12	China	[36.52,115.01]	soil metagenome
SRR10168429	WGS	PRJNA573810	https://www.ncbi.nlm.nih.gov/biosample/SAMN12826206	0.92	2016-05-25	0.18	uncalculated	[-34.83,54.6]	sediment metagenome
SRR7186522	WGS	PRJNA450295	https://www.ncbi.nlm.nih.gov/biosample/SAMN08934566	0.95	2013-09-01	0.35	China	[34.16,108.4]	root metagenome
SRR13959605	WGS	PRJNA695572	https://www.ncbi.nlm.nih.gov/biosample/SAMN18297672	0.92	2019-01-03	0.19	China	[39.9042,116.4074]	sediment metagenome
SRR9924806	WGS	PRJNA559231	https://www.ncbi.nlm.nih.gov/biosample/SAMN12530127	0.91	2014-10-01	0.15	China	[31.46,118.34]	freshwater sediment metagenome
SRR8797213	OTHER	PRJNA529508	https://www.ncbi.nlm.nih.gov/biosample/SAMN11253243	0.91	2015-11-14	0.13	uncalculated	["missing"]	activated sludge metagenome
SRR11922359	OTHER	PRJNA575141	https://www.ncbi.nlm.nih.gov/biosample/SAMN12878113	0.9	2018-05-14	0.12	Iran	[27.06112,56.24636]	marine metagenome
ERR3641480	OTHER	PRJEB35194	https://www.ncbi.nlm.nih.gov/biosample/SAMEA6155553	0.91	2017-05-10	0.13	China	NP	metagenome
SRR12264177	OTHER	PRJNA647129	https://www.ncbi.nlm.nih.gov/biosample/SAMN15547829	0.91	2018-10-31	0.14	China	[43.94,81.18]	soil metagenome
SRR17771313	WGS	PRJNA799781	https://www.ncbi.nlm.nih.gov/biosample/SAMN25209157	0.95	NP	0.36	Costa Rica	[8.6664,-82.3491]	hot springs metagenome
SRR407549	OTHER	NP	https://www.ncbi.nlm.nih.gov/biosample/SAMN00788610	0.94	NP	0.3	NP	NP	soil metagenome
SRR3187437	WGS	PRJNA46333	https://www.ncbi.nlm.nih.gov/biosample/SAMN04360061	0.92	2014-05-29	0.16	USA	[38.984652,-77.094709]	human skin metagenome
SRR4242551	WGS	PRJNA343018	https://www.ncbi.nlm.nih.gov/biosample/SAMN05772500	0.93	NP	0.22	Russia	[68.7166,158.9]	permafrost metagenome
SRR3954469	WGS	PRJNA330069	https://www.ncbi.nlm.nih.gov/biosample/SAMN05422225	0.96	2008-12-31	0.4	USA	[38.99297339,-123.0674491]	soil metagenome
SRR6202049	WGS	PRJNA366762	https://www.ncbi.nlm.nih.gov/biosample/SAMN06268681	0.9	2011-07-03	0.12	Canada	[49.08,-89.38]	soil metagenome
SRR7968834	WGS	PRJNA469300	https://www.ncbi.nlm.nih.gov/biosample/SAMN09094457	0.9	2017-07-10	0.12	USA	[44.23,-122.22]	soil metagenome
SRR7595450	WGS	PRJNA317932	https://www.ncbi.nlm.nih.gov/biosample/SAMN04874190	0.9	2014-04-29	0.12	Australia	[-30.20176998,149.59675203]	soil metagenome
ERR4691710	WGS	PRJEB4352	https://www.ncbi.nlm.nih.gov/biosample/SAMEA2620484	0.9	NP	0.1	NP	NP	marine metagenome
SRR6448216	WGS	PRJNA405357	https://www.ncbi.nlm.nih.gov/biosample/SAMN07632139	0.91	2015-09-18	0.13	USA	[38.8896,-106.9081]	freshwater sediment metagenome
SRR12805756	WGS	PRJNA592367	https://www.ncbi.nlm.nih.gov/biosample/SAMN16409510	0.9	2017-04-01	0.12	Namibia	[-23.11,15.16]	metagenome
SRR11921704	OTHER	PRJNA506850	https://www.ncbi.nlm.nih.gov/biosample/SAMN14814603	0.91	2015-05-15	0.14	USA	[37.215,-80.442278]	metagenome
SRR10002945	WGS	PRJNA561080	https://www.ncbi.nlm.nih.gov/biosample/SAMN12606804	0.96	2017-07-11	0.42	Hong Kong	[22.331996,114.168759]	air metagenome
SRR5918944	WGS	PRJNA317932	https://www.ncbi.nlm.nih.gov/biosample/SAMN04874112	0.92	2013-03-29	0.16	Australia	[-34.03715,140.7064]	soil metagenome
SRR10585522	WGS	PRJNA593573	https://www.ncbi.nlm.nih.gov/biosample/SAMN13481412	0.9	2018-10-02	0.12	Singapore	[1.42,103.7]	soil metagenome
SRR6391596	OTHER	PRJNA422759	https://www.ncbi.nlm.nih.gov/biosample/SAMN08200597	0.9	NP	0.11	China	[29.21,89.84]	soil metagenome
SRR8552915	WGS	PRJNA518569	https://www.ncbi.nlm.nih.gov/biosample/SAMN10864328	0.93	2017-05-09	0.21	USA	[38.9206,-106.9489]	soil metagenome
SRR13296319	WGA	PRJNA687526	https://www.ncbi.nlm.nih.gov/biosample/SAMN17149436	0.9	2018-09-15	0.1	USA	[42.3847,-76.3036]	soil metagenome
ERR2683147	WGS	PRJEB27621	https://www.ncbi.nlm.nih.gov/biosample/SAMEA4777404	0.9	2017-06-15	0.12	South Korea	NP	wastewater metagenome
SRR8144082	WGS	PRJNA503328	https://www.ncbi.nlm.nih.gov/biosample/SAMN10181160	0.9	2017-05-01	0.11	Peru	["not applicable"]	Cancris carmenensis
ERR5738654	WGS	PRJEB44083	https://www.ncbi.nlm.nih.gov/biosample/SAMEA8505557	0.96	2019-10-09	0.39	United Kingdom	NP	food metagenome
SRR14373514	WGS	PRJNA689669	https://www.ncbi.nlm.nih.gov/biosample/SAMN18779838	0.91	2018-10-16	0.13	China	[23.42,102.25]	metagenome
ERR2697168	OTHER	PRJEB27666	https://www.ncbi.nlm.nih.gov/biosample/SAMEA4787240	0.9	2017-05-10	0.11	China	NP	metagenome
SRR11613413	WGS	PRJNA620819	https://www.ncbi.nlm.nih.gov/biosample/SAMN14510759	0.95	2017-07-17	0.34	USA	[26.6591,-80.6279]	soil metagenome
SRR4027589	WGS	PRJNA336855	https://www.ncbi.nlm.nih.gov/biosample/SAMN05518500	0.91	2009-06-28	0.12	USA	[39.0042816,-77.1012173]	soil metagenome
SRR10002693	WGS	PRJNA561080	https://www.ncbi.nlm.nih.gov/biosample/SAMN12606632	0.91	2017-06-22	0.13	USA	[40.0258734,-105.2510194]	air metagenome
SRR9722238	WGS	PRJNA555626	https://www.ncbi.nlm.nih.gov/biosample/SAMN12324940	0.92	NP	0.19	Brazil	[-18.202541,-43.571691]	soil metagenome
SRR17534872	WGS	PRJNA604820	https://www.ncbi.nlm.nih.gov/biosample/SAMN21207529	0.9	2014-06-05	0.12	USA	[38.984652,-77.094709]	human skin metagenome
SRR13608716	WGS	PRJNA693684	https://www.ncbi.nlm.nih.gov/biosample/SAMN17394065	0.93	2019-04-20	0.24	United Kingdom	["not applicable"]	metagenome
SRR14610235	WGS	PRJNA731554	https://www.ncbi.nlm.nih.gov/biosample/SAMN19290630	0.91	2014-07-30	0.13	Singapore	[1.332452,103.755456]	wastewater metagenome
SRR12649130	WGS	PRJNA663662	https://www.ncbi.nlm.nih.gov/biosample/SAMN16176655	0.91	2017-10-08	0.13	Australia	[-12.37,130.867]	termitarium metagenome
SRR17247028	OTHER	PRJNA789344	https://www.ncbi.nlm.nih.gov/biosample/SAMN24109454	0.91	2019-10-01	0.14	uncalculated	["missing"]	soil metagenome
SRR17247033	OTHER	PRJNA789344	https://www.ncbi.nlm.nih.gov/biosample/SAMN24109465	0.93	2019-10-01	0.21	uncalculated	["missing"]	soil metagenome
SRR13759114	WGS	PRJNA703749	https://www.ncbi.nlm.nih.gov/biosample/SAMN17126596	0.9	2017-07-04	0.12	Russia	[53.3,107.52]	metagenome
SRR16282468	WGS	PRJNA770010	https://www.ncbi.nlm.nih.gov/biosample/SAMN22190863	0.9	2018-06-12	0.11	Viet Nam	[20.00527778,106.10332256]	aquatic metagenome
ERR688344	WGS	PRJEB7840	https://www.ncbi.nlm.nih.gov/biosample/SAMEA3140932	0.92	2012-05-21	0.17	Australia	NP	metagenome
SRR17539858	WGS	PRJNA604820	https://www.ncbi.nlm.nih.gov/biosample/SAMN21207495	0.94	2016-01-20	0.25	USA	[38.984652,-77.094709]	human skin metagenome
SRR13789605	WGS	PRJNA699281	https://www.ncbi.nlm.nih.gov/biosample/SAMN17617521	0.9	NP	0.11	USA	[41.73,-72.79]	metagenome
SRR12721343	WGA	PRJNA666015	https://www.ncbi.nlm.nih.gov/biosample/SAMN16276739	0.91	2017-07-01	0.15	China	[26.14,105.42]	soil metagenome
SRR14986178	WGA	PRJNA742226	https://www.ncbi.nlm.nih.gov/biosample/SAMN19945326	0.92	2017-06-14	0.18	Germany	[49.61,10.28]	soil metagenome
ERR4682465	WGS	PRJEB40815	https://www.ncbi.nlm.nih.gov/biosample/SAMEA7428372	0.9	2017-12-21	0.11	China	NP	wastewater metagenome
ERR1713355	WGS	PRJEB13831	https://www.ncbi.nlm.nih.gov/biosample/SAMEA4527623	0.9	2016-02-01	0.11	Ethiopia	NP	wastewater metagenome
ERR2592252	WGS	PRJEB13831	https://www.ncbi.nlm.nih.gov/biosample/SAMEA4527613	0.9	2016-01-25	0.11	uncalculated	NP	wastewater metagenome
SRR8554882	WGS	PRJNA518255	https://www.ncbi.nlm.nih.gov/biosample/SAMN10864097	0.95	2016-10-24	0.35	USA	[38.5,-121.7]	rhizosphere metagenome
SRR17771278	WGS	PRJNA799781	https://www.ncbi.nlm.nih.gov/biosample/SAMN25209161	0.91	NP	0.13	Costa Rica	[8.4045,-80.8037]	hot springs metagenome
SRR9924792	WGS	PRJNA559231	https://www.ncbi.nlm.nih.gov/biosample/SAMN12530107	0.93	2014-10-01	0.2	China	[28.25,103.66]	freshwater sediment metagenome
SRR16085948	OTHER	PRJNA766619	https://www.ncbi.nlm.nih.gov/biosample/SAMN21855247	0.94	2019-08-20	0.25	China	["missing"]	soil metagenome
ERR4837092	WGS	PRJEB41174	https://www.ncbi.nlm.nih.gov/biosample/SAMEA7573927	0.91	NP	0.14	Greenland	NP	soil metagenome
SRR7969289	WGS	PRJNA469306	https://www.ncbi.nlm.nih.gov/biosample/SAMN09094039	0.9	2017-07-10	0.11	USA	[44.23,-122.22]	soil metagenome
SRR8438006	WGS	PRJNA502475	https://www.ncbi.nlm.nih.gov/biosample/SAMN10350913	0.92	2017-06-28	0.16	USA	[40.4449,-87.0297]	soil metagenome
SRR5468420	WGS	PRJNA367374	https://www.ncbi.nlm.nih.gov/biosample/SAMN06267048	0.91	2015-03-10	0.13	USA	[47.0956,-99.1001]	freshwater sediment metagenome
ERR3200800	WGS	PRJEB31441	https://www.ncbi.nlm.nih.gov/biosample/SAMEA5382945	0.94	NP	0.26	NP	NP	uncultured bacterium
SRR8553639	WGS	PRJNA518240	https://www.ncbi.nlm.nih.gov/biosample/SAMN10864201	0.94	2017-09-15	0.27	USA	[38.9206,-106.9489]	soil metagenome
SRR9032615	WGS	PRJNA539720	https://www.ncbi.nlm.nih.gov/biosample/SAMN11533240	0.94	2018-03-25	0.3	USA	[39.6475,-79.9369]	soil metagenome
SRR14660887	WGS	PRJNA732820	https://www.ncbi.nlm.nih.gov/biosample/SAMN19341642	0.92	2019-08-10	0.19	uncalculated	["missing"]	soil metagenome
SRR8203859	WGS	PRJNA505718	https://www.ncbi.nlm.nih.gov/biosample/SAMN10434111	0.91	2017-06-04	0.15	uncalculated	["not applicable"]	soil metagenome
SRR10002697	WGS	PRJNA561080	https://www.ncbi.nlm.nih.gov/biosample/SAMN12606628	0.9	2017-06-22	0.11	USA	[40.0258734,-105.2510194]	air metagenome
SRR9068970	WGS	PRJNA541421	https://www.ncbi.nlm.nih.gov/biosample/SAMN11584814	0.9	NP	0.1	Finland	[59.8559,23.26695]	aquatic metagenome
SRR17656789	WGS	PRJNA797856	https://www.ncbi.nlm.nih.gov/biosample/SAMN25037270	0.91	2021-02-25	0.15	NP	NP	plastic metagenome
SRR9852220	WGS	PRJNA556302	https://www.ncbi.nlm.nih.gov/biosample/SAMN12347496	0.9	2014-06-01	0.12	China	[32.22,118.75]	activated sludge metagenome
SRR12893790	WGS	PRJNA671748	https://www.ncbi.nlm.nih.gov/biosample/SAMN16550302	0.91	2017-07-05	0.13	Hong Kong	[22.275787,114.169225]	metagenome
SRR12893685	WGS	PRJNA671748	https://www.ncbi.nlm.nih.gov/biosample/SAMN16550397	0.9	2017-07-10	0.1	Hong Kong	[22.371726,114.185532]	metagenome
SRR8487033	WGS	PRJNA646773	https://www.ncbi.nlm.nih.gov/biosample/SAMN15565757	0.9	2018-04-01	0.1	USA	[38.535556,-121.772778]	soil metagenome
SRR5919105	WGS	PRJNA317932	https://www.ncbi.nlm.nih.gov/biosample/SAMN04874294	0.91	2013-09-05	0.14	Australia	[-36.673214,145.029247]	soil metagenome
SRR5919093	WGS	PRJNA317932	https://www.ncbi.nlm.nih.gov/biosample/SAMN04874196	0.91	2014-04-29	0.15	Australia	[-30.20092399,149.596977]	soil metagenome
SRR5639177	WGA	PRJNA388750	https://www.ncbi.nlm.nih.gov/biosample/SAMN07184279	0.9	2014-09-05	0.12	China	[36.52,115.01]	soil metagenome
ERR5083148	WGS	PRJEB42399	https://www.ncbi.nlm.nih.gov/biosample/SAMEA7776861	0.95	NP	0.35	Singapore	NP	metagenome
SRR12304675	WGS	PRJNA618153	https://www.ncbi.nlm.nih.gov/biosample/SAMN14506206	0.9	2018-12-07	0.11	USA	[33.1447,-81.4044]	sediment metagenome
SRR5689906	WGS	PRJNA375672	https://www.ncbi.nlm.nih.gov/biosample/SAMN06343974	0.95	2014-08-14	0.31	USA	[35.8444,-83.9599]	rhizosphere metagenome
SRR17534861	WGS	PRJNA604820	https://www.ncbi.nlm.nih.gov/biosample/SAMN21207523	0.9	2014-04-14	0.11	USA	[38.984652,-77.094709]	human skin metagenome
SRR5919291	WGS	PRJNA317932	https://www.ncbi.nlm.nih.gov/biosample/SAMN04873685	0.91	2013-03-06	0.14	Australia	[-34.1171975,118.76049166]	soil metagenome
SRR6869033	WGA	PRJNA438384	https://www.ncbi.nlm.nih.gov/biosample/SAMN08714533	0.9	NP	0.1	uncalculated	["not applicable"]	biofilm metagenome
SRR7963107	WGS	PRJNA469266	https://www.ncbi.nlm.nih.gov/biosample/SAMN09093878	0.92	2017-07-10	0.16	USA	[31.3377,-81.4644]	wetland metagenome
SRR10965827	WGS	PRJNA567252	https://www.ncbi.nlm.nih.gov/biosample/SAMN12793970	0.91	2017-09-27	0.13	USA	[38.9229,-106.9499]	sediment metagenome
SRR3184796	WGS	PRJNA46333	https://www.ncbi.nlm.nih.gov/biosample/SAMN04359964	0.9	2014-04-04	0.11	USA	[38.984652,-77.094709]	human skin metagenome
SRR3182284	WGS	PRJNA46333	https://www.ncbi.nlm.nih.gov/biosample/SAMN04359778	0.93	2014-01-24	0.21	USA	[38.984652,-77.094709]	human skin metagenome
SRR13608711	WGS	PRJNA693684	https://www.ncbi.nlm.nih.gov/biosample/SAMN17394067	0.93	2019-04-27	0.2	United Kingdom	["not applicable"]	metagenome
ERR2004607	WGS	PRJEB21269	https://www.ncbi.nlm.nih.gov/biosample/SAMEA104120064	0.9	2015-05-21	0.11	China	NP	soil metagenome
SRR13489925	OTHER	PRJNA693141	https://www.ncbi.nlm.nih.gov/biosample/SAMN17387485	0.9	2019-10-01	0.12	China	[31.51,121.88]	estuary metagenome
SRR16481184	OTHER	PRJNA772520	https://www.ncbi.nlm.nih.gov/biosample/SAMN22374902	0.91	2020-07-20	0.15	uncalculated	["missing"]	sludge metagenome
ERR1742261	WGS	PRJEB8420	https://www.ncbi.nlm.nih.gov/biosample/SAMEA4559820	0.91	2007-07-15	0.15	Canada	NP	soil metagenome
SRR3954445	WGS	PRJNA330082	https://www.ncbi.nlm.nih.gov/biosample/SAMN05422231	0.96	2008-08-31	0.39	USA	[38.99297339,-123.0674491]	soil metagenome
ERR3029102	WGS	PRJEB30524	https://www.ncbi.nlm.nih.gov/biosample/SAMEA5205754	0.92	2015-01-15	0.18	Australia	NP	soil metagenome
SRR10585506	WGS	PRJNA593573	https://www.ncbi.nlm.nih.gov/biosample/SAMN13481426	0.9	2018-10-02	0.11	Singapore	[1.42,103.7]	soil metagenome
SRR12721345	WGA	PRJNA666015	https://www.ncbi.nlm.nih.gov/biosample/SAMN16276737	0.91	2017-07-01	0.14	China	[26.14,105.42]	soil metagenome
ERR2677809	WGS	PRJEB27434	https://www.ncbi.nlm.nih.gov/biosample/SAMEA4773169	0.9	2014-09-01	0.1	USA	NP	metagenome
SRR7186477	WGS	PRJNA450295	https://www.ncbi.nlm.nih.gov/biosample/SAMN08934567	0.95	2013-09-01	0.36	China	[40.36,114.56]	root metagenome
SRR14227488	OTHER	PRJNA721609	https://www.ncbi.nlm.nih.gov/biosample/SAMN18723265	0.92	2017-07-01	0.17	China	[30.94,122.25]	soil metagenome
SRR8552946	WGS	PRJNA518580	https://www.ncbi.nlm.nih.gov/biosample/SAMN10864174	0.94	2017-06-08	0.29	USA	[38.9206,-106.9489]	soil metagenome
SRR12284411	WGS	PRJNA647683	https://www.ncbi.nlm.nih.gov/biosample/SAMN15596725	0.94	2018-10-31	0.26	Australia	[-30.4704,137.1363]	soil metagenome
SRR1631061	WGS	PRJNA46333	https://www.ncbi.nlm.nih.gov/biosample/SAMN03025571	0.91	2013-01-16	0.14	USA	[38.984652,-77.094709]	human skin metagenome
ERR671910	WGS	PRJEB7626	https://www.ncbi.nlm.nih.gov/biosample/SAMEA3113585	0.93	2012-11-08	0.21	Australia	NP	soil metagenome
SRR13789165	WGS	PRJNA699281	https://www.ncbi.nlm.nih.gov/biosample/SAMN17617045	0.91	NP	0.12	USA	[41.73,-72.79]	metagenome
ERR5523457	WGA	PRJEB43767	https://www.ncbi.nlm.nih.gov/biosample/SAMEA8388833	0.9	2019-06-27	0.11	Germany	NP	wastewater metagenome
SRR10002950	WGS	PRJNA561080	https://www.ncbi.nlm.nih.gov/biosample/SAMN12606799	0.94	2017-07-07	0.26	Hong Kong	[22.322557,114.172471]	air metagenome
SRR12030763	WGS	PRJNA638758	https://www.ncbi.nlm.nih.gov/biosample/SAMN15285698	0.91	2018-09-04	0.13	Taiwan	[24.087978,121.028934]	soil metagenome
SRR13503354	WGS	PRJNA693982	https://www.ncbi.nlm.nih.gov/biosample/SAMN17491169	0.92	2016-10-27	0.18	China	[22.3272,114.1388]	air metagenome
SRR15603314	WGS	PRJNA757556	https://www.ncbi.nlm.nih.gov/biosample/SAMN20967579	0.9	2020-12-01	0.1	China	[31.29,121.5]	soil metagenome
ERR671932	WGS	PRJEB7626	https://www.ncbi.nlm.nih.gov/biosample/SAMEA3113576	0.93	2012-10-17	0.23	Australia	NP	soil metagenome
ERR3641481	OTHER	PRJEB35194	https://www.ncbi.nlm.nih.gov/biosample/SAMEA6155554	0.91	2017-05-10	0.14	China	NP	metagenome
SRR5278366	OTHER	PRJNA374587	https://www.ncbi.nlm.nih.gov/biosample/SAMN06335072	0.9	2016-08-15	0.12	Australia	[-24.867,152.351]	soil metagenome
SRR1647176	WGA	PRJNA266117	https://www.ncbi.nlm.nih.gov/biosample/SAMN03159809	0.91	2014-02-25	0.13	uncalculated	["NA"]	human skin metagenome
SRR7013897	WGS	PRJNA448773	https://www.ncbi.nlm.nih.gov/biosample/SAMN08865784	0.9	2016-08-01	0.1	Canada	[50.28,-107.8]	metagenome
ERR5083224	WGS	PRJEB42399	https://www.ncbi.nlm.nih.gov/biosample/SAMEA7776937	0.91	NP	0.13	Singapore	NP	metagenome
SRR11837389	WGS	PRJNA618899	https://www.ncbi.nlm.nih.gov/biosample/SAMN14513140	0.93	2016-08-11	0.2	USA	[35.8959,-76.1658]	wetland metagenome
SRR6267378	WGS	PRJNA406092	https://www.ncbi.nlm.nih.gov/biosample/SAMN07631911	0.92	2016-06-16	0.19	USA	[39.7291,-123.6419]	soil metagenome
SRR7186528	WGS	PRJNA450295	https://www.ncbi.nlm.nih.gov/biosample/SAMN08934539	0.95	2013-09-01	0.36	China	[34.16,108.4]	root metagenome
SRR10002943	WGS	PRJNA561080	https://www.ncbi.nlm.nih.gov/biosample/SAMN12606725	0.92	2017-08-18	0.17	United Kingdom	[51.46239,-0.115421]	air metagenome
SRR13837104	WGS	PRJNA664514	https://www.ncbi.nlm.nih.gov/biosample/SAMN18114830	0.93	2017-10-01	0.24	USA	[34.05,-114.3]	soil metagenome
SRR15400735	WGS	PRJNA752512	https://www.ncbi.nlm.nih.gov/biosample/SAMN20600052	0.91	2020-09-01	0.14	China	[33.62,102.87]	soil metagenome
SRR11207263	WGS	PRJNA609351	https://www.ncbi.nlm.nih.gov/biosample/SAMN14178256	0.91	NP	0.15	USA	NP	Homo sapiens
SRR16016015	OTHER	PRJNA765386	https://www.ncbi.nlm.nih.gov/biosample/SAMN21557300	0.92	2019-07-08	0.17	China	["40 N 96 E"]	soil metagenome
SRR14569946	WGS	PRJNA730325	https://www.ncbi.nlm.nih.gov/biosample/SAMN19228506	0.92	2019-07-18	0.17	uncalculated	["missing"]	soil metagenome
ERR599272	WGS	PRJEB4352	https://www.ncbi.nlm.nih.gov/biosample/SAMEA2620959	0.9	NP	0.12	NP	NP	marine metagenome
SRR5166355	WGS	PRJNA340605	https://www.ncbi.nlm.nih.gov/biosample/SAMN05720238	0.91	2012-06-04	0.15	Mexico	[21.0936,-100.2988]	plant metagenome
SRR7962868	WGS	PRJNA469257	https://www.ncbi.nlm.nih.gov/biosample/SAMN09093883	0.91	2016-10-24	0.13	USA	[31.3377,-81.4644]	wetland metagenome
SRR8925825	WGS	PRJNA681092	https://www.ncbi.nlm.nih.gov/biosample/SAMN11458263	0.91	2017-10-24	0.13	China	[30.47,104.43]	bioreactor metagenome
SRR6429786	WGS	PRJNA423296	https://www.ncbi.nlm.nih.gov/biosample/SAMN08275698	0.9	2013-10-17	0.12	Uganda	[0.295019,32.63629]	wastewater metagenome
SRR10034925	OTHER	PRJNA562849	https://www.ncbi.nlm.nih.gov/biosample/SAMN12657055	0.92	2017-08-22	0.18	Sweden	[55.38,13.4]	soil metagenome
SRR16379925	WGS	PRJNA771222	https://www.ncbi.nlm.nih.gov/biosample/SAMN22256798	0.9	2021-06-01	0.12	China	["not collected"]	sediment metagenome
SRR11970121	WGS	PRJNA636365	https://www.ncbi.nlm.nih.gov/biosample/SAMN15082886	0.93	2018-05-03	0.2	USA	[37.1976,-80.5823]	soil metagenome
SRR12089741	WGS	PRJNA641765	https://www.ncbi.nlm.nih.gov/biosample/SAMN15366210	0.92	2019-04-01	0.18	Germany	[48.521637,9.057645]	human skin metagenome
SRR14800549	WGS	PRJNA737178	https://www.ncbi.nlm.nih.gov/biosample/SAMN19685514	0.9	2020-10-16	0.1	China	[41.311,82.341]	metagenome
SRR14699974	WGA	PRJNA680430	https://www.ncbi.nlm.nih.gov/biosample/SAMN16453536	0.93	2014-09-01	0.23	China	[22.497917,114.02945]	marine sediment metagenome
SRR5639170	WGA	PRJNA388750	https://www.ncbi.nlm.nih.gov/biosample/SAMN07184290	0.91	2014-09-05	0.13	China	[36.52,115.01]	soil metagenome
SRR5213080	WGS	PRJNA367557	https://www.ncbi.nlm.nih.gov/biosample/SAMN06267080	0.92	2015-07-13	0.18	USA	[39.7181,-123.6527]	soil metagenome
SRR6425809	WGS	PRJNA427653	https://www.ncbi.nlm.nih.gov/biosample/SAMN08242312	0.91	2013-08-01	0.14	China	[42.25,113.83]	soil metagenome
SRR5420285	WGS	PRJNA376580	https://www.ncbi.nlm.nih.gov/biosample/SAMN06443391	0.94	NP	0.25	USA	[40.4368286,-79.960688]	indoor metagenome
SRR3642730	WGS	PRJNA46333	https://www.ncbi.nlm.nih.gov/biosample/SAMN04999376	0.9	2012-12-01	0.12	USA	[38.984652,-77.094709]	human skin metagenome
SRR12266078	OTHER	PRJNA647252	https://www.ncbi.nlm.nih.gov/biosample/SAMN15580199	0.92	2019-05-10	0.17	uncalculated	["missing"]	soil metagenome
ERR4678626	WGS	PRJEB40798	https://www.ncbi.nlm.nih.gov/biosample/SAMEA7426326	0.91	2018-11-22	0.12	Switzerland	NP	wastewater metagenome
SRR6831574	WGS	PRJNA364907	https://www.ncbi.nlm.nih.gov/biosample/SAMN06264379	0.94	2016-02-17	0.29	Panama	[9.1086,-79.8436]	soil metagenome
SRR16378533	WGS	PRJNA768542	https://www.ncbi.nlm.nih.gov/biosample/SAMN22064494	0.9	2019-06-26	0.11	USA	[43.0339,-89.3564]	bioreactor sludge metagenome
ERR4837098	WGS	PRJEB41174	https://www.ncbi.nlm.nih.gov/biosample/SAMEA7573933	0.9	NP	0.12	Greenland	NP	soil metagenome
SRR14277873	WGS	PRJNA722771	https://www.ncbi.nlm.nih.gov/biosample/SAMN18792957	0.91	2017-07-01	0.13	Hong Kong	[22.371395,113.965792]	metagenome
SRR14932666	WGS	PRJNA509305	https://www.ncbi.nlm.nih.gov/biosample/SAMN19518094	0.9	2014-07-04	0.1	China	[31.6116,120.3331]	activated sludge metagenome
SRR11190761	OTHER	PRJNA608979	https://www.ncbi.nlm.nih.gov/biosample/SAMN14217435	0.93	2018-07-01	0.2	uncalculated	["missing"]	soil metagenome
SRR5195133	WGS	PRJNA362455	https://www.ncbi.nlm.nih.gov/biosample/SAMN06239004	0.94	2015-07-01	0.29	China	[23.07,108.18]	rhizosphere metagenome
SRR5195113	WGS	PRJNA362455	https://www.ncbi.nlm.nih.gov/biosample/SAMN06239024	0.94	2015-07-01	0.27	Spain	[39.58,-0.36]	rhizosphere metagenome
SRR8821152	WGS	PRJNA317932	https://www.ncbi.nlm.nih.gov/biosample/SAMN07483715	0.9	2014-11-04	0.12	Australia	[-42.27031,146.89643]	soil metagenome
SRR13336320	WGS	PRJNA688820	https://www.ncbi.nlm.nih.gov/biosample/SAMN17189708	0.93	2019-04-22	0.21	China	[34.3,108.08]	soil metagenome
SRR11614802	WGS	PRJNA620823	https://www.ncbi.nlm.nih.gov/biosample/SAMN14510965	0.95	2017-07-17	0.35	USA	[26.6541,-80.6298]	soil metagenome
SRR8936438	WGS	PRJNA528368	https://www.ncbi.nlm.nih.gov/biosample/SAMN11415806	0.91	2018-09-01	0.15	China	[23.14,113.34]	soil metagenome
SRR1772176	WGS	PRJNA273520	https://www.ncbi.nlm.nih.gov/biosample/SAMN03294203	0.92	2012-03-01	0.19	Hong Kong	[22.3,114.1]	activated sludge metagenome
SRR17534873	WGS	PRJNA604820	https://www.ncbi.nlm.nih.gov/biosample/SAMN21207529	0.91	2014-06-05	0.14	USA	[38.984652,-77.094709]	human skin metagenome
ERR3029133	WGS	PRJEB30524	https://www.ncbi.nlm.nih.gov/biosample/SAMEA5205764	0.91	2015-01-15	0.12	Australia	NP	soil metagenome
ERR3209872	WGS	PRJEB31632	https://www.ncbi.nlm.nih.gov/biosample/SAMEA5410131	0.91	NP	0.13	NP	NP	metagenome
SRR14027287	CLONE	PRJNA640885	https://www.ncbi.nlm.nih.gov/biosample/SAMN17734840	0.92	2019-08-04	0.17	uncalculated	[36.9,115.2]	soil metagenome
SRR10002771	WGS	PRJNA561080	https://www.ncbi.nlm.nih.gov/biosample/SAMN12606776	0.95	2017-07-05	0.31	Hong Kong	[22.29787,114.17217]	air metagenome
SRR10585504	WGS	PRJNA593573	https://www.ncbi.nlm.nih.gov/biosample/SAMN13481428	0.9	2018-10-02	0.11	Singapore	[1.42,103.7]	soil metagenome
ERR3671696	WGS	PRJEB35365	https://www.ncbi.nlm.nih.gov/biosample/SAMEA6236791	0.92	2017-10-01	0.16	Colombia	NP	soil metagenome
SRR350474	OTHER	NP	https://www.ncbi.nlm.nih.gov/biosample/SAMN00728605	0.94	NP	0.3	NP	NP	soil metagenome
SRR4140276	WGS	PRJNA340594	https://www.ncbi.nlm.nih.gov/biosample/SAMN05720244	0.95	2012-05-30	0.32	Mexico	[21.7658,-100.163]	plant metagenome
SRR8554090	WGS	PRJNA518370	https://www.ncbi.nlm.nih.gov/biosample/SAMN10864319	0.9	2016-11-02	0.11	Sweden	[68.3535,19.0473]	peat metagenome
SRR14102353	WGS	PRJNA718480	https://www.ncbi.nlm.nih.gov/biosample/SAMN18536888	0.9	2019-04-01	0.1	China	NP	Brevundimonas
ERR4392707	WGS	PRJEB39497	https://www.ncbi.nlm.nih.gov/biosample/SAMEA7090482	0.92	NP	0.17	USA	NP	soil metagenome
SRR5195116	WGS	PRJNA362455	https://www.ncbi.nlm.nih.gov/biosample/SAMN06239021	0.94	2015-10-01	0.3	South Africa	[-25.44,30.99]	rhizosphere metagenome
SRR5919271	WGS	PRJNA317932	https://www.ncbi.nlm.nih.gov/biosample/SAMN04873962	0.92	2013-04-23	0.16	Australia	[-12.67631,132.81381]	soil metagenome
ERR868391	WGS	PRJEB4352	https://www.ncbi.nlm.nih.gov/biosample/SAMEA2620503	0.9	NP	0.1	NP	NP	marine metagenome
SRR14027281	CLONE	PRJNA640885	https://www.ncbi.nlm.nih.gov/biosample/SAMN17734868	0.93	2019-08-05	0.2	uncalculated	[36.9,115]	soil metagenome
SRR11941225	OTHER	PRJNA506850	https://www.ncbi.nlm.nih.gov/biosample/SAMN14814597	0.91	2015-05-15	0.13	USA	[37.215,-80.442278]	metagenome
SRR13645134	OTHER	PRJNA699966	https://www.ncbi.nlm.nih.gov/biosample/SAMN17818130	0.91	2020-08-10	0.15	uncalculated	[30.24,120.1]	rock metagenome
SRR5213596	WGS	PRJNA367577	https://www.ncbi.nlm.nih.gov/biosample/SAMN06267100	0.91	2015-07-13	0.15	USA	[39.7181,-123.6527]	soil metagenome
SRR8552838	WGS	PRJNA518558	https://www.ncbi.nlm.nih.gov/biosample/SAMN10864327	0.94	2017-03-07	0.24	USA	[38.9206,-106.9489]	soil metagenome
SRR8863208	WGS	PRJNA518313	https://www.ncbi.nlm.nih.gov/biosample/SAMN10864308	0.9	2017-08-16	0.11	USA	[45.6996,-121.669]	root metagenome
SRR7027735	WGS	PRJNA443580	https://www.ncbi.nlm.nih.gov/biosample/SAMN08777000	0.9	2016-06-13	0.11	USA	[47.5028,-93.4828]	wetland metagenome
SRR8936432	WGS	PRJNA528368	https://www.ncbi.nlm.nih.gov/biosample/SAMN11415806	0.91	2018-09-01	0.15	China	[23.14,113.34]	soil metagenome
ERR2210124	WGS	PRJEB23737	https://www.ncbi.nlm.nih.gov/biosample/SAMEA104412830	0.91	2011-10-21	0.15	USA	NP	soil metagenome
SRR10360611	WGS	PRJNA577476	https://www.ncbi.nlm.nih.gov/biosample/SAMN13153378	0.92	2016-06-15	0.16	USA	[39.5673,-123.4758]	soil metagenome
SRR11659608	WGS	PRJNA629672	https://www.ncbi.nlm.nih.gov/biosample/SAMN14786177	0.9	NP	0.1	uncalculated	[11.58187,141.8787]	sediment metagenome
SRR17267101	OTHER	PRJNA789344	https://www.ncbi.nlm.nih.gov/biosample/SAMN24108064	0.92	2019-10-01	0.16	uncalculated	["missing"]	invertebrate metagenome
SRR11941233	OTHER	PRJNA506850	https://www.ncbi.nlm.nih.gov/biosample/SAMN14814551	0.9	2015-04-01	0.12	USA	[36.662639,-76.733972]	metagenome
SRR7094834	WGS	PRJNA441482	https://www.ncbi.nlm.nih.gov/biosample/SAMN08777015	0.93	2017-05-24	0.2	USA	[42.481016,-72.178343]	soil metagenome
SRR8552907	WGS	PRJNA518565	https://www.ncbi.nlm.nih.gov/biosample/SAMN10864143	0.94	2017-05-09	0.26	USA	[38.9206,-106.9489]	soil metagenome
SRR7890585	WGS	PRJNA492489	https://www.ncbi.nlm.nih.gov/biosample/SAMN10103136	0.95	2017-05-01	0.32	China	["not collected"]	metagenome
SRR9691042	WGS	PRJNA554750	https://www.ncbi.nlm.nih.gov/biosample/SAMN12282980	0.91	2013-06-25	0.14	China	[30.88,105.39]	soil metagenome
ERR1700743	WGS	PRJEB8420	https://www.ncbi.nlm.nih.gov/biosample/SAMEA4521393	0.92	2012-03-12	0.16	USA	NP	soil metagenome
ERR3675769	WGS	PRJEB31632	https://www.ncbi.nlm.nih.gov/biosample/SAMEA6241442	0.91	NP	0.14	NP	NP	metagenome
SRR13837118	WGS	PRJNA664514	https://www.ncbi.nlm.nih.gov/biosample/SAMN18114838	0.95	2017-10-01	0.31	USA	[34.05,-114.3]	soil metagenome
SRR1190316	OTHER	PRJNA240951	https://www.ncbi.nlm.nih.gov/biosample/SAMN02680278	0.9	2012-07-20	0.11	China	["N28¡ã12¡ä22.2¡å E116¡ã56¡ä02.2¡å"]	soil metagenome
ERR2564009	WGS	PRJEB26615	https://www.ncbi.nlm.nih.gov/biosample/SAMEA4646289	0.92	NP	0.18	NP	NP	metagenome
ERR4392716	WGS	PRJEB39497	https://www.ncbi.nlm.nih.gov/biosample/SAMEA7090478	0.91	NP	0.15	USA	NP	soil metagenome
SRR7026340	WGS	PRJNA443193	https://www.ncbi.nlm.nih.gov/biosample/SAMN08779178	0.91	2016-08-07	0.12	USA	[38.9228,-106.9541]	soil metagenome
ERR687891	WGS	PRJEB7626	https://www.ncbi.nlm.nih.gov/biosample/SAMEA3113581	0.93	2012-11-07	0.21	Australia	NP	soil metagenome
SRR5919250	WGS	PRJNA317932	https://www.ncbi.nlm.nih.gov/biosample/SAMN04874231	0.9	2014-02-17	0.1	Australia	[-35.8766833,149.0097]	soil metagenome
SRR12667318	WGS	PRJNA654675	https://www.ncbi.nlm.nih.gov/biosample/SAMN15739558	0.91	2016-06-23	0.15	Switzerland	[47.1639,8.4969]	sediment metagenome
SRR17347030	OTHER	PRJNA792271	https://www.ncbi.nlm.nih.gov/biosample/SAMN24405174	0.9	2021-05-21	0.12	uncalculated	["missing"]	landfill metagenome
SRR17938981	WGS	PRJNA804379	https://www.ncbi.nlm.nih.gov/biosample/SAMN25740206	0.91	2021-10-23	0.15	Russia	[55,83.49]	soil metagenome
SRR13336282	WGS	PRJNA688820	https://www.ncbi.nlm.nih.gov/biosample/SAMN17189683	0.93	2019-04-22	0.2	China	[34.3,108.08]	soil metagenome
SRR17771302	WGS	PRJNA799781	https://www.ncbi.nlm.nih.gov/biosample/SAMN25209158	0.9	NP	0.11	Costa Rica	[8.6658,-82.3487]	hot springs metagenome
SRR3452787	WGA	PRJNA303119	https://www.ncbi.nlm.nih.gov/biosample/SAMN04286065	0.92	2013-04-15	0.18	China	["none"]	biocrust metagenome
SRR6963491	WGS	PRJNA444017	https://www.ncbi.nlm.nih.gov/biosample/SAMN08778793	0.92	2010-07-30	0.16	USA	[33.3,-115.8]	sediment metagenome
SRR5881227	WGS	PRJNA367565	https://www.ncbi.nlm.nih.gov/biosample/SAMN06267088	0.93	2015-07-13	0.2	USA	[39.7181,-123.6527]	soil metagenome
SRR5123271	WGS	PRJNA237344	https://www.ncbi.nlm.nih.gov/biosample/SAMN05944732	0.9	2012-08-05	0.11	Brazil	[-1.55141,-55.31543]	aquatic metagenome
SRR14366780	WGS	PRJNA699054	https://www.ncbi.nlm.nih.gov/biosample/SAMN18882806	0.95	2018-07-31	0.36	New Zealand	["not applicable"]	groundwater metagenome
SRR12893668	WGS	PRJNA671748	https://www.ncbi.nlm.nih.gov/biosample/SAMN16550412	0.92	2017-07-05	0.19	Hong Kong	[22.336917,114.176035]	metagenome
SRR6517654	WGS	PRJNA431914	https://www.ncbi.nlm.nih.gov/biosample/SAMN08426424	0.94	2017-09-22	0.27	uncalculated	[37.5,105.04]	soil metagenome
SRR12192804	WGS	PRJNA645371	https://www.ncbi.nlm.nih.gov/biosample/SAMN15502453	0.9	2019-06-16	0.12	South Africa	[-25.59,26.31]	soil metagenome
SRR8443421	WGS	PRJNA514953	https://www.ncbi.nlm.nih.gov/biosample/SAMN10739805	0.9	2016-06-16	0.1	uncalculated	[37.33,126.59]	marine sediment metagenome
SRR14639181	WGS	PRJNA732564	https://www.ncbi.nlm.nih.gov/biosample/SAMN19324118	0.92	2015-12-05	0.16	Brazil	[-20.16,-43.1]	freshwater sediment metagenome
SRR2163617	WGA	PRJNA290860	https://www.ncbi.nlm.nih.gov/biosample/SAMN03968917	0.91	2013-09-13	0.13	Brazil	[-19.51,-43.48]	soil metagenome
SRR5947209	WGS	PRJNA365683	https://www.ncbi.nlm.nih.gov/biosample/SAMN06264884	0.94	2014-09-03	0.27	USA	[39.7392,-123.6308]	soil metagenome
SRR5582372	WGS	PRJNA375659	https://www.ncbi.nlm.nih.gov/biosample/SAMN06343961	0.93	2014-08-14	0.24	USA	[35.8443,-83.9607]	rhizosphere metagenome
SRR5207341	WGS	PRJNA365888	https://www.ncbi.nlm.nih.gov/biosample/SAMN06266425	0.9	2014-12-10	0.1	Canada	[45.54,-73.72]	soil metagenome
SRR11177101	WGS	PRJNA608611	https://www.ncbi.nlm.nih.gov/biosample/SAMN14178564	0.92	2018-06-14	0.17	Singapore	[1.321577,103.849033]	metagenome
SRR8556125	WGS	PRJNA518538	https://www.ncbi.nlm.nih.gov/biosample/SAMN10863962	0.9	2016-11-25	0.11	Sweden	[68.3535,19.0473]	peat metagenome
SRR8554879	WGS	PRJNA518381	https://www.ncbi.nlm.nih.gov/biosample/SAMN10864011	0.93	2016-10-21	0.22	Sweden	[68.3532,19.0469]	peat metagenome
SRR11970104	WGS	PRJNA636365	https://www.ncbi.nlm.nih.gov/biosample/SAMN15082878	0.93	2018-05-03	0.22	USA	[37.1976,-80.5823]	soil metagenome
SRR14751602	OTHER	PRJNA733009	https://www.ncbi.nlm.nih.gov/biosample/SAMN19349463	0.9	2019-09-23	0.12	Switzerland	[47.49103,8.99474]	wastewater metagenome
SRR14536365	WGA	PRJNA726355	https://www.ncbi.nlm.nih.gov/biosample/SAMN18928392	0.9	2018-12-11	0.11	China	[32.02,118.500065]	rhizosphere metagenome
ERR4245147	WGS	PRJEB31111	https://www.ncbi.nlm.nih.gov/biosample/SAMEA5329301	0.9	2015-07-30	0.12	Germany	NP	soil metagenome
SRR3182292	WGS	PRJNA46333	https://www.ncbi.nlm.nih.gov/biosample/SAMN04359780	0.96	2014-01-24	0.44	USA	[38.984652,-77.094709]	human skin metagenome
SRR13789302	WGS	PRJNA699281	https://www.ncbi.nlm.nih.gov/biosample/SAMN17617128	0.95	NP	0.33	USA	[41.73,-72.79]	metagenome
SRR13645133	OTHER	PRJNA699966	https://www.ncbi.nlm.nih.gov/biosample/SAMN17818131	0.92	2020-08-10	0.16	uncalculated	[30.24,120.1]	rock metagenome
SRR5039905	WGA	PRJNA353040	https://www.ncbi.nlm.nih.gov/biosample/SAMN06016048	0.91	2014-10-01	0.12	China	[34.26,108.07]	soil metagenome
SRR8663611	WGS	PRJNA525405	https://www.ncbi.nlm.nih.gov/biosample/SAMN11050306	0.91	2014-07-07	0.15	USA	[37.2284,-80.4234]	air metagenome
SRR3989454	WGS	PRJNA329929	https://www.ncbi.nlm.nih.gov/biosample/SAMN05421524	0.92	2013-09-25	0.16	USA	[39.718176,-123.652732]	soil metagenome
SRR12952107	WGS	PRJNA650888	https://www.ncbi.nlm.nih.gov/biosample/SAMN15720678	0.94	2020-01-22	0.26	USA	[26.3584,-80.2982]	wetland metagenome
SRR7495874	WGS	PRJNA465239	https://www.ncbi.nlm.nih.gov/biosample/SAMN09092434	0.91	2016-08-16	0.14	USA	[39.7291,-123.6419]	soil metagenome
SRR12550788	WGS	PRJNA632564	https://www.ncbi.nlm.nih.gov/biosample/SAMN14912181	0.9	2018-08-01	0.11	China	[18.33,109.45]	soil metagenome
SRR3189132	WGS	PRJNA46333	https://www.ncbi.nlm.nih.gov/biosample/SAMN04360107	0.96	2014-04-11	0.39	USA	[38.984652,-77.094709]	human skin metagenome
ERR3029126	WGS	PRJEB30524	https://www.ncbi.nlm.nih.gov/biosample/SAMEA5205761	0.91	2015-01-15	0.12	Australia	NP	soil metagenome
ERR5740425	WGS	PRJEB44083	https://www.ncbi.nlm.nih.gov/biosample/SAMEA8506161	0.95	2019-10-21	0.35	United Kingdom	NP	food metagenome
SRR13343986	WGS	PRJNA689293	https://www.ncbi.nlm.nih.gov/biosample/SAMN17204505	0.91	2018-01-01	0.13	China	[20.557,114.24]	metagenome
ERR1742265	WGS	PRJEB8420	https://www.ncbi.nlm.nih.gov/biosample/SAMEA4559824	0.91	2007-07-15	0.13	Canada	NP	soil metagenome
SRR17222371	WGA	PRJNA738866	https://www.ncbi.nlm.nih.gov/biosample/SAMN23847316	0.95	2017-10-01	0.34	United Kingdom	[51.4729,-0.9037]	soil metagenome
SRR16481183	OTHER	PRJNA772520	https://www.ncbi.nlm.nih.gov/biosample/SAMN22374903	0.95	2020-07-20	0.34	uncalculated	["missing"]	wastewater metagenome
SRR7963040	WGS	PRJNA469264	https://www.ncbi.nlm.nih.gov/biosample/SAMN09093879	0.9	2017-07-10	0.1	USA	[31.3377,-81.4644]	wetland metagenome
SRR12347815	WGS	PRJNA634794	https://www.ncbi.nlm.nih.gov/biosample/SAMN15657752	0.9	2019-02-01	0.11	China	[27.4448,111.349]	soil metagenome
ERR2210117	WGS	PRJEB23737	https://www.ncbi.nlm.nih.gov/biosample/SAMEA104412828	0.92	2011-10-21	0.16	USA	NP	soil metagenome
SRR12695125	WGS	PRJNA634918	https://www.ncbi.nlm.nih.gov/biosample/SAMN16241511	0.91	2013-06-16	0.15	USA	[64.8,-147.9]	bog metagenome
SRR7230151	WGS	PRJNA473380	https://www.ncbi.nlm.nih.gov/biosample/SAMN09273041	0.92	2017-09-20	0.17	China	[36.51,109.19]	metagenome
SRR5271166	WGS	PRJNA365849	https://www.ncbi.nlm.nih.gov/biosample/SAMN06267846	0.9	NP	0.11	Canada	[51.62,-128.09]	soil metagenome
SRR10127270	WGS	PRJNA404246	https://www.ncbi.nlm.nih.gov/biosample/SAMN12740643	0.95	2012-05-30	0.31	Mexico	[21.766,-100.163]	soil metagenome
SRR14887737	WGS	PRJNA695572	https://www.ncbi.nlm.nih.gov/biosample/SAMN19809181	0.92	2018-10-07	0.18	China	[39.9042,116.4074]	sediment metagenome
SRR8071860	WGS	PRJNA497280	https://www.ncbi.nlm.nih.gov/biosample/SAMN10252991	0.92	NP	0.16	USA	["not applicable"]	indoor metagenome
ERR1960515	WGS	PRJEB20765	https://www.ncbi.nlm.nih.gov/biosample/SAMEA104055726	0.91	2011-09-01	0.13	USA	NP	soil metagenome
SRR5574339	WGS	PRJNA386715	https://www.ncbi.nlm.nih.gov/biosample/SAMN07125680	0.91	2015-06-01	0.15	China	["missing"]	soil metagenome
SRR8100030	WGS	PRJNA497915	https://www.ncbi.nlm.nih.gov/biosample/SAMN10280993	0.9	2015-11-30	0.12	USA	[21.5416,-158.0875]	soil metagenome
SRR13218802	WGS	PRJNA683608	https://www.ncbi.nlm.nih.gov/biosample/SAMN17028937	0.91	2019-01-15	0.13	Zambia	[-14.39,28.2]	metagenome
ERR599112	WGS	PRJEB1787	https://www.ncbi.nlm.nih.gov/biosample/SAMEA2620666	0.9	NP	0.11	NP	NP	marine metagenome
SRR17408286	WGS	PRJNA793759	https://www.ncbi.nlm.nih.gov/biosample/SAMN24583734	0.92	2021-07-20	0.17	Brazil	[-22.8889,-47.0778]	rhizosphere metagenome
SRR8438005	WGS	PRJNA502477	https://www.ncbi.nlm.nih.gov/biosample/SAMN10351357	0.91	2017-06-28	0.15	USA	[40.4449,-87.0297]	soil metagenome
SRR8821132	WGS	PRJNA317932	https://www.ncbi.nlm.nih.gov/biosample/SAMN04874206	0.91	2014-05-01	0.14	Australia	[-30.20066902,149.59724899]	soil metagenome
SRR17422646	RNA-Seq	PRJNA793924	https://www.ncbi.nlm.nih.gov/biosample/SAMN24593387	0.9	2019-08-10	0.12	China	[25.35,103.29]	soil metagenome
SRR12211358	WGS	PRJNA645809	https://www.ncbi.nlm.nih.gov/biosample/SAMN15517096	0.9	2019-08-26	0.1	Lithuania	[55.287313,21.021497]	aquatic metagenome
ERR4878513	WGS	PRJEB41538	https://www.ncbi.nlm.nih.gov/biosample/SAMEA7631534	0.9	NP	0.11	Germany	NP	metagenome
ERR5740184	WGS	PRJEB44083	https://www.ncbi.nlm.nih.gov/biosample/SAMEA8505516	0.9	2019-09-03	0.11	United Kingdom	NP	food metagenome
SRR408198	OTHER	NP	https://www.ncbi.nlm.nih.gov/biosample/SAMN00737776	0.95	NP	0.36	NP	NP	soil metagenome
SRR4030068	WGS	PRJNA330070	https://www.ncbi.nlm.nih.gov/biosample/SAMN05422105	0.93	2008-01-01	0.24	USA	[39.55,-107.97]	soil metagenome
SRR10002867	WGS	PRJNA561080	https://www.ncbi.nlm.nih.gov/biosample/SAMN12606669	0.92	2017-06-22	0.18	USA	[40.762456,-73.985984]	air metagenome
SRR17547381	WGS	PRJNA604820	https://www.ncbi.nlm.nih.gov/biosample/SAMN21207501	0.91	2016-09-01	0.15	USA	[38.984652,-77.094709]	human skin metagenome
ERR5859550	OTHER	PRJEB43407	https://www.ncbi.nlm.nih.gov/biosample/SAMEA8616654	0.94	2011-10-01	0.3	United Kingdom	NP	soil metagenome
SRR14573563	WGS	PRJNA728249	https://www.ncbi.nlm.nih.gov/biosample/SAMN19236417	0.93	2016-08-01	0.22	Greenland	[64.54,-51.12]	soil metagenome
SRR13614422	OTHER	PRJNA170725	https://www.ncbi.nlm.nih.gov/biosample/SAMN17679108	0.92	2016-08-01	0.16	Svalbard	[78.55,11.56]	soil metagenome
SRR12282708	WGS	PRJNA647185	https://www.ncbi.nlm.nih.gov/biosample/SAMN15578152	0.94	2018-09-01	0.27	China	["not collected"]	soil metagenome
SRR6323466	WGS	PRJNA417359	https://www.ncbi.nlm.nih.gov/biosample/SAMN08010155	0.9	2015-08-05	0.11	China	["not collected"]	chicken gut metagenome
SRR5039896	WGA	PRJNA353040	https://www.ncbi.nlm.nih.gov/biosample/SAMN06016048	0.9	2014-10-01	0.12	China	[34.26,108.07]	soil metagenome
SRR490138	OTHER	NP	https://www.ncbi.nlm.nih.gov/biosample/SAMN00862361	0.96	NP	0.45	NP	NP	soil metagenome
SRR3187749	WGS	PRJNA46333	https://www.ncbi.nlm.nih.gov/biosample/SAMN04360069	0.9	2014-04-02	0.1	USA	[38.984652,-77.094709]	human skin metagenome
SRR5823604	WGS	PRJNA393632	https://www.ncbi.nlm.nih.gov/biosample/SAMN07349435	0.93	2010-12-24	0.2	Italy	[45.19,8.25]	soil metagenome
SRR5918914	WGS	PRJNA317932	https://www.ncbi.nlm.nih.gov/biosample/SAMN04874259	0.9	2014-01-28	0.12	Australia	[-33.652974,150.267825]	soil metagenome
SRR11343830	WGS	PRJNA611818	https://www.ncbi.nlm.nih.gov/biosample/SAMN14350216	0.91	2018-08-01	0.15	French Polynesia	[-17.4808,-149.8014]	marine sediment metagenome
SRR12823107	WGS	PRJNA669067	https://www.ncbi.nlm.nih.gov/biosample/SAMN16434001	0.91	2012-04-01	0.12	USA	[46.2528,-119.7372]	soil metagenome
SRR7042352	WGS	PRJNA449266	https://www.ncbi.nlm.nih.gov/biosample/SAMN08902860	0.92	2014-09-29	0.17	USA	[39.74,-123.63]	soil metagenome
SRR3185152	WGS	PRJNA46333	https://www.ncbi.nlm.nih.gov/biosample/SAMN04360010	0.95	2014-03-21	0.32	USA	[38.984652,-77.094709]	human skin metagenome
ERR4674174	WGS	PRJEB40760	https://www.ncbi.nlm.nih.gov/biosample/SAMEA7392471	0.91	NP	0.15	NP	NP	marine metagenome
ERR5083226	WGS	PRJEB42399	https://www.ncbi.nlm.nih.gov/biosample/SAMEA7776939	0.91	NP	0.14	Singapore	NP	metagenome
SRR1182407	OTHER	NP	https://www.ncbi.nlm.nih.gov/biosample/SAMN00808731	0.94	NP	0.29	NP	NP	soil metagenome
SRR7011028	WGS	PRJNA443227	https://www.ncbi.nlm.nih.gov/biosample/SAMN08779114	0.9	2016-08-12	0.12	USA	[38.9137,-106.8949]	soil metagenome
SRR12060209	WGS	PRJNA640795	https://www.ncbi.nlm.nih.gov/biosample/SAMN15332071	0.91	2018-11-29	0.15	China	[36.13,120.54]	soil metagenome
ERR2210113	WGS	PRJEB23737	https://www.ncbi.nlm.nih.gov/biosample/SAMEA104412826	0.92	2011-10-21	0.18	USA	NP	soil metagenome
SRR8670870	POOLCLONE	PRJNA525692	https://www.ncbi.nlm.nih.gov/biosample/SAMN11056690	0.91	2016-08-08	0.13	Canada	[81.82147,-71.22071]	freshwater sediment metagenome
SRR5916057	WGS	PRJNA317932	https://www.ncbi.nlm.nih.gov/biosample/SAMN07483715	0.9	2014-11-04	0.12	Australia	[-42.27031,146.89643]	soil metagenome
SRR15377977	WGS	PRJNA714922	https://www.ncbi.nlm.nih.gov/biosample/SAMN18647619	0.93	2018-08-01	0.21	USA	[44.346883,-85.484083]	soil metagenome
SRR13213266	WCS	PRJNA506850	https://www.ncbi.nlm.nih.gov/biosample/SAMN17020120	0.9	2016-06-01	0.11	USA	[37.20023629,-80.56444913]	manure metagenome
SRR11848494	WGS	PRJNA620351	https://www.ncbi.nlm.nih.gov/biosample/SAMN14511332	0.9	2016-06-30	0.11	Switzerland	[47.3519,8.6747]	sediment metagenome
SRR10997824	WGS	PRJNA566792	https://www.ncbi.nlm.nih.gov/biosample/SAMN12793264	0.91	2018-10-15	0.15	USA	[36.0103,-84.2696]	sediment metagenome
SRR14569910	WGS	PRJNA730325	https://www.ncbi.nlm.nih.gov/biosample/SAMN19228482	0.9	2019-09-21	0.1	uncalculated	["missing"]	soil metagenome
ERR5740052	WGS	PRJEB44083	https://www.ncbi.nlm.nih.gov/biosample/SAMEA8505771	0.93	2019-09-25	0.22	United Kingdom	NP	food metagenome
SRR11671808	WGS	PRJNA621425	https://www.ncbi.nlm.nih.gov/biosample/SAMN14515358	0.94	2018-02-01	0.29	United Kingdom	[57.1863,-2.2145]	soil metagenome
SRR10002795	WGS	PRJNA561080	https://www.ncbi.nlm.nih.gov/biosample/SAMN12606793	0.92	2017-07-07	0.16	Hong Kong	[22.288471,114.193647]	air metagenome
SRR12473536	WGS	PRJNA657906	https://www.ncbi.nlm.nih.gov/biosample/SAMN15851661	0.92	2017-05-10	0.17	Israel	[31.25333333,34.75277778]	biocrust metagenome
SRR12473537	WGS	PRJNA657906	https://www.ncbi.nlm.nih.gov/biosample/SAMN15851660	0.92	2017-05-10	0.16	Israel	[31.63027778,34.91472222]	biocrust metagenome
SRR3642496	WGS	PRJNA46333	https://www.ncbi.nlm.nih.gov/biosample/SAMN04999048	0.9	2013-11-01	0.11	USA	[38.984652,-77.094709]	human skin metagenome
SRR14373519	WGS	PRJNA689669	https://www.ncbi.nlm.nih.gov/biosample/SAMN18779834	0.91	2018-10-16	0.14	China	[23.42,102.26]	metagenome
SRR8100014	WGS	PRJNA497915	https://www.ncbi.nlm.nih.gov/biosample/SAMN10280833	0.93	2015-11-30	0.2	USA	[21.5416,-158.0875]	soil metagenome
ERR4691805	WGS	PRJEB4352	https://www.ncbi.nlm.nih.gov/biosample/SAMEA2622893	0.9	NP	0.11	NP	NP	marine metagenome
SRR16016024	OTHER	PRJNA765386	https://www.ncbi.nlm.nih.gov/biosample/SAMN21557329	0.92	2020-07-23	0.17	China	["34 N 112 E"]	soil metagenome
SRR12762307	WGA	PRJNA666519	https://www.ncbi.nlm.nih.gov/biosample/SAMN16295578	0.9	2018-11-16	0.11	Poland	[53.47,20.3]	wastewater metagenome
SRR10686716	WGS	PRJNA594760	https://www.ncbi.nlm.nih.gov/biosample/SAMN13552551	0.92	NP	0.17	China	[39.7669,118.6469]	plant metagenome
SRR16596689	WGS	PRJNA775002	https://www.ncbi.nlm.nih.gov/biosample/SAMN20206087	0.93	2019-10-26	0.22	China	[30.23,119.71]	soil metagenome
SRR14373527	WGS	PRJNA689669	https://www.ncbi.nlm.nih.gov/biosample/SAMN18753784	0.9	2019-01-17	0.12	China	[23.41,102.25]	metagenome
SRR5823601	WGS	PRJNA393632	https://www.ncbi.nlm.nih.gov/biosample/SAMN07349450	0.92	2010-12-24	0.17	Italy	[45.19,8.25]	soil metagenome
SRR13933374	OTHER	PRJNA713532	https://www.ncbi.nlm.nih.gov/biosample/SAMN18253760	0.91	2020-08-30	0.14	China	["missing"]	metagenome
SRR14751618	OTHER	PRJNA733009	https://www.ncbi.nlm.nih.gov/biosample/SAMN19349449	0.91	2019-08-12	0.13	Switzerland	[47.49284,8.98796]	freshwater metagenome
SRR14751622	OTHER	PRJNA733009	https://www.ncbi.nlm.nih.gov/biosample/SAMN19349442	0.91	2019-08-12	0.13	Switzerland	[47.49022,8.99625]	freshwater metagenome
SRR11678609	WGS	PRJNA621563	https://www.ncbi.nlm.nih.gov/biosample/SAMN14515067	0.94	2017-06-07	0.29	USA	[38.8758,-120.4437]	soil metagenome
SRR11482392	WGS	PRJNA623064	https://www.ncbi.nlm.nih.gov/biosample/SAMN14538539	0.92	NP	0.17	Bulgaria	["not collected"]	dust metagenome
SRR10002741	WGS	PRJNA561080	https://www.ncbi.nlm.nih.gov/biosample/SAMN12606612	0.9	2017-06-27	0.12	Norway	[59.93651,10.91664]	air metagenome
SRR3642742	WGS	PRJNA46333	https://www.ncbi.nlm.nih.gov/biosample/SAMN04999403	0.92	2014-01-01	0.19	USA	[38.984652,-77.094709]	human skin metagenome
SRR10873844	WGS	PRJNA600049	https://www.ncbi.nlm.nih.gov/biosample/SAMN13781456	0.92	2017-06-10	0.19	China	["missing"]	soil metagenome
SRR5123292	WGS	PRJNA358310	https://www.ncbi.nlm.nih.gov/biosample/SAMN06169808	0.9	2015-10-01	0.1	Cameroon	["missing"]	wastewater metagenome
SRR14932657	WGS	PRJNA509305	https://www.ncbi.nlm.nih.gov/biosample/SAMN19518078	0.9	2014-07-10	0.1	China	[31.2815,121.4798]	activated sludge metagenome
SRR5916050	WGS	PRJNA317932	https://www.ncbi.nlm.nih.gov/biosample/SAMN07483747	0.9	2014-11-28	0.12	Australia	[-42.27943,147.61381]	soil metagenome
ERR5083229	WGS	PRJEB42399	https://www.ncbi.nlm.nih.gov/biosample/SAMEA7776942	0.91	NP	0.14	Singapore	NP	metagenome
SRR5271167	WGS	PRJNA365851	https://www.ncbi.nlm.nih.gov/biosample/SAMN06267848	0.9	NP	0.12	Canada	[51.62,-128.09]	soil metagenome
SRR3978320	WGS	PRJNA330151	https://www.ncbi.nlm.nih.gov/biosample/SAMN05422265	0.91	2011-09-15	0.14	USA	[38.88,-120.64]	soil metagenome
SRR7006909	WGS	PRJNA443533	https://www.ncbi.nlm.nih.gov/biosample/SAMN08777025	0.91	2015-10-01	0.14	Colombia	[4.2396,-73.2024]	peat metagenome
SRR8863207	WGS	PRJNA518311	https://www.ncbi.nlm.nih.gov/biosample/SAMN10864279	0.92	2017-08-15	0.16	USA	[46.0356,-122.86]	root metagenome
SRR5678940	WGS	PRJNA379303	https://www.ncbi.nlm.nih.gov/biosample/SAMN06685592	0.93	2015-09-01	0.2	Canada	[53.5,-112.06]	terrestrial metagenome
SRR13949429	WGS	PRJNA695572	https://www.ncbi.nlm.nih.gov/biosample/SAMN17619815	0.93	2019-02-18	0.22	China	[39.9042,116.4074]	sediment metagenome
SRR12695109	WGS	PRJNA634918	https://www.ncbi.nlm.nih.gov/biosample/SAMN16241508	0.9	2013-06-16	0.12	USA	[64.8,-147.9]	bog metagenome
SRR5123285	WGS	PRJNA358310	https://www.ncbi.nlm.nih.gov/biosample/SAMN06169815	0.9	2015-10-01	0.1	Cameroon	["missing"]	wastewater metagenome
SRR350968	OTHER	NP	https://www.ncbi.nlm.nih.gov/biosample/SAMN00737776	0.92	NP	0.18	NP	NP	soil metagenome
ERR5083242	WGS	PRJEB42399	https://www.ncbi.nlm.nih.gov/biosample/SAMEA7776955	0.91	NP	0.13	Singapore	NP	metagenome
SRR7006324	WGS	PRJNA444152	https://www.ncbi.nlm.nih.gov/biosample/SAMN08776926	0.91	2016-09-15	0.13	USA	[38.9195,-106.9496]	freshwater sediment metagenome
SRR13789607	WGS	PRJNA699281	https://www.ncbi.nlm.nih.gov/biosample/SAMN17617519	0.91	NP	0.13	USA	[41.73,-72.79]	metagenome
SRR1182700	WGS	PRJNA64041	https://www.ncbi.nlm.nih.gov/biosample/SAMN02673243	0.92	NP	0.18	NP	NP	freshwater metagenome
SRR5581408	WGS	PRJNA375641	https://www.ncbi.nlm.nih.gov/biosample/SAMN06343943	0.93	2013-06-19	0.21	USA	[41.1752,-78.4168]	freshwater metagenome
SRR5580658	WGS	PRJNA375313	https://www.ncbi.nlm.nih.gov/biosample/SAMN06343841	0.92	NP	0.18	USA	["missing"]	soil metagenome
SRR5468436	WGS	PRJNA365085	https://www.ncbi.nlm.nih.gov/biosample/SAMN06264777	0.91	2015-09-09	0.13	USA	[47.0956,-99.1001]	freshwater sediment metagenome
SRR11837214	WGS	PRJNA618891	https://www.ncbi.nlm.nih.gov/biosample/SAMN14513307	0.92	2016-06-13	0.19	USA	[35.8956,-76.1655]	wetland metagenome
SRR17012560	WGS	PRJNA782751	https://www.ncbi.nlm.nih.gov/biosample/SAMN23393990	0.9	2019-08-09	0.12	USA	[46.97,-118.62]	soil metagenome
SRR3679775	WGS	PRJNA281298	https://www.ncbi.nlm.nih.gov/biosample/SAMN05257335	0.92	2014-03-03	0.18	Namibia	[-19.0313,15.5486]	soil metagenome
SRR8100010	WGS	PRJNA497915	https://www.ncbi.nlm.nih.gov/biosample/SAMN10281371	0.9	2015-11-30	0.12	USA	[21.5416,-158.0875]	soil metagenome
SRR5679049	WGS	PRJNA379303	https://www.ncbi.nlm.nih.gov/biosample/SAMN06685598	0.93	2015-09-01	0.23	Canada	[53.5,-112.06]	terrestrial metagenome
SRR13001971	WGS	PRJNA675135	https://www.ncbi.nlm.nih.gov/biosample/SAMN16690189	0.91	2016-06-01	0.14	USA	[42.45,-76.47]	metagenome
SRR11051947	WGS	PRJNA605576	https://www.ncbi.nlm.nih.gov/biosample/SAMN14071587	0.91	NP	0.13	China	[28.68,121.43]	soil metagenome
SRR12649131	WGS	PRJNA663662	https://www.ncbi.nlm.nih.gov/biosample/SAMN16176654	0.9	2017-10-08	0.1	Australia	[-12.37,130.867]	termitarium metagenome
SRR14509067	WGS	PRJNA646773	https://www.ncbi.nlm.nih.gov/biosample/SAMN19116187	0.9	2018-04-01	0.1	USA	[38.535556,-121.772778]	soil metagenome
SRR5919294	WGS	PRJNA317932	https://www.ncbi.nlm.nih.gov/biosample/SAMN04873687	0.91	2013-03-06	0.13	Australia	[-34.11718166,118.76152694]	soil metagenome
SRR5919014	WGS	PRJNA317932	https://www.ncbi.nlm.nih.gov/biosample/SAMN04874251	0.92	2014-01-23	0.16	Australia	[-33.659823,150.265414]	soil metagenome
SRR5916209	WGS	PRJNA317932	https://www.ncbi.nlm.nih.gov/biosample/SAMN07483653	0.91	NP	0.13	Australia	[-13.83469,143.09814]	soil metagenome
ERR6170074	WGS	PRJEB39861	https://www.ncbi.nlm.nih.gov/biosample/SAMEA8950063	0.9	NP	0.11	United Kingdom	NP	metagenome
SRR12893945	WGS	PRJNA671748	https://www.ncbi.nlm.nih.gov/biosample/SAMN16550164	0.9	2017-07-11	0.12	Hong Kong	[22.275694,114.168954]	metagenome
SRR13152108	WGS	PRJNA681008	https://www.ncbi.nlm.nih.gov/biosample/SAMN16929138	0.9	2019-12-20	0.1	USA	[34.2,-118.17]	indoor metagenome
ERR599323	WGS	PRJEB4352	https://www.ncbi.nlm.nih.gov/biosample/SAMEA2620910	0.91	NP	0.13	NP	NP	marine metagenome
SRR12976800	OTHER	PRJNA674468	https://www.ncbi.nlm.nih.gov/biosample/SAMN16657625	0.92	2019-05-16	0.16	China	[25.58,99.57]	soil metagenome
SRR13503359	WGS	PRJNA693982	https://www.ncbi.nlm.nih.gov/biosample/SAMN17491164	0.93	2016-10-24	0.23	China	[22.3272,114.1388]	sludge metagenome
SRR14373440	WGS	PRJNA689669	https://www.ncbi.nlm.nih.gov/biosample/SAMN18780065	0.92	2019-06-16	0.16	China	[23.3,102.7]	metagenome
ERR4586463	OTHER	PRJEB39267	https://www.ncbi.nlm.nih.gov/biosample/SAMEA7305667	0.91	2018-11-16	0.15	Ireland	NP	food production metagenome
SRR12640490	WGS	PRJNA633424	https://www.ncbi.nlm.nih.gov/biosample/SAMN16132133	0.93	2017-10-01	0.24	USA	[34.05,-114.3]	metagenome
SRR6266404	WGS	PRJNA405441	https://www.ncbi.nlm.nih.gov/biosample/SAMN07632183	0.91	2016-06-14	0.15	USA	[39.7291,-123.6419]	soil metagenome
SRR1647158	WGA	PRJNA266117	https://www.ncbi.nlm.nih.gov/biosample/SAMN03159791	0.9	2014-02-25	0.11	uncalculated	["NA"]	human skin metagenome
SRR8661648	EST	PRJNA524791	https://www.ncbi.nlm.nih.gov/biosample/SAMN11039083	0.9	2018-07-16	0.11	China	[31.79,119.32]	Atractylodes lancea
SRR13786996	WGS	PRJNA504043	https://www.ncbi.nlm.nih.gov/biosample/SAMN18061112	0.92	2017-06-07	0.18	USA	[47.16,-94.23]	metagenome
SRR4027046	WGS	PRJNA337680	https://www.ncbi.nlm.nih.gov/biosample/SAMN05518036	0.92	2009-06-24	0.19	USA	[43.312222,-89.370833]	soil metagenome
SRR3452788	WGA	PRJNA303119	https://www.ncbi.nlm.nih.gov/biosample/SAMN04286066	0.91	2013-04-15	0.15	China	["none"]	biocrust metagenome
SRR13780020	WGS	PRJNA697709	https://www.ncbi.nlm.nih.gov/biosample/SAMN17675287	0.91	2018-08-14	0.13	USA	[47.5056,-93.4534]	peat metagenome
SRR8936439	WGS	PRJNA528368	https://www.ncbi.nlm.nih.gov/biosample/SAMN11415806	0.92	2018-09-01	0.16	China	[23.14,113.34]	soil metagenome
SRR7186533	WGS	PRJNA450295	https://www.ncbi.nlm.nih.gov/biosample/SAMN08934554	0.92	2013-09-01	0.17	China	[34.16,108.4]	root metagenome
SRR13790066	WGS	PRJNA699281	https://www.ncbi.nlm.nih.gov/biosample/SAMN17617235	0.94	NP	0.25	USA	[41.73,-72.79]	metagenome
SRR13201272	WGS	PRJNA666025	https://www.ncbi.nlm.nih.gov/biosample/SAMN17005700	0.9	2017-10-01	0.12	China	[26.600787,105.728792]	mine drainage metagenome
SRR13178627	WGS	PRJNA666025	https://www.ncbi.nlm.nih.gov/biosample/SAMN16975849	0.92	2017-10-01	0.18	China	[25.809911,107.619175]	mine drainage metagenome
SRR5919109	WGS	PRJNA317932	https://www.ncbi.nlm.nih.gov/biosample/SAMN04873810	0.94	2012-11-13	0.26	Australia	[-25.351,131.041]	soil metagenome
ERR4245136	WGS	PRJEB31111	https://www.ncbi.nlm.nih.gov/biosample/SAMEA5329295	0.91	2015-07-30	0.12	Germany	NP	soil metagenome
ERR4678631	WGS	PRJEB40798	https://www.ncbi.nlm.nih.gov/biosample/SAMEA7426331	0.92	2018-12-18	0.16	Australia	NP	wastewater metagenome
SRR8552940	WGS	PRJNA518577	https://www.ncbi.nlm.nih.gov/biosample/SAMN10864329	0.93	2017-06-08	0.24	USA	[38.9206,-106.9489]	soil metagenome
SRR10002952	WGS	PRJNA561080	https://www.ncbi.nlm.nih.gov/biosample/SAMN12606797	0.92	2017-07-07	0.16	Hong Kong	[22.295269,114.174305]	air metagenome
SRR13062010	WGS	PRJNA678469	https://www.ncbi.nlm.nih.gov/biosample/SAMN16802405	0.9	NP	0.1	South Africa	[-25.99,26.52]	soil metagenome
SRR13443338	WGS	PRJNA688583	https://www.ncbi.nlm.nih.gov/biosample/SAMN17302180	0.9	2019-09-18	0.11	USA	["not applicable"]	soil metagenome
ERR4837091	WGS	PRJEB41174	https://www.ncbi.nlm.nih.gov/biosample/SAMEA7573926	0.92	NP	0.18	Greenland	NP	soil metagenome
SRR14373477	WGS	PRJNA689669	https://www.ncbi.nlm.nih.gov/biosample/SAMN18779894	0.92	2019-06-16	0.19	China	[23.42,102.26]	metagenome
SRR10034927	OTHER	PRJNA562849	https://www.ncbi.nlm.nih.gov/biosample/SAMN12657054	0.91	2017-09-26	0.13	Sweden	[55.38,13.4]	soil metagenome
SRR13249348	OTHER	PRJNA684965	https://www.ncbi.nlm.nih.gov/biosample/SAMN17073323	0.92	2019-10-15	0.17	uncalculated	["missing"]	soil metagenome
ERR5098444	OTHER	PRJEB42480	https://www.ncbi.nlm.nih.gov/biosample/SAMEA7817161	0.9	NP	0.1	Estonia	NP	freshwater sediment metagenome
SRR11673969	WGS	PRJNA629478	https://www.ncbi.nlm.nih.gov/biosample/SAMN14825717	0.92	2018-08-29	0.17	Denmark	[55.421534,10.366234]	activated sludge metagenome
SRR8561390	WGS	PRJNA521725	https://www.ncbi.nlm.nih.gov/biosample/SAMN10909884	0.9	2018-03-29	0.1	Russia	[51.7874,104.9391]	freshwater metagenome
SRR12893847	WGS	PRJNA671748	https://www.ncbi.nlm.nih.gov/biosample/SAMN16550251	0.95	2017-07-09	0.31	Hong Kong	[22.395456,114.19845]	metagenome
SRR12778016	OTHER	PRJNA667562	https://www.ncbi.nlm.nih.gov/biosample/SAMN16378119	0.9	2018-08-23	0.11	China	["not applicable"]	plant metagenome
SRR9852174	WGS	PRJNA556302	https://www.ncbi.nlm.nih.gov/biosample/SAMN12347500	0.9	2014-10-01	0.1	China	[32.22,118.75]	activated sludge metagenome
ERR3671685	WGS	PRJEB35365	https://www.ncbi.nlm.nih.gov/biosample/SAMEA6236780	0.9	2017-10-01	0.1	Colombia	NP	soil metagenome
ERR5740564	WGS	PRJEB44083	https://www.ncbi.nlm.nih.gov/biosample/SAMEA8505771	0.93	2019-09-25	0.22	United Kingdom	NP	food metagenome
SRR10360657	WGS	PRJNA577476	https://www.ncbi.nlm.nih.gov/biosample/SAMN13153336	0.91	2015-09-08	0.15	USA	[39.7393,-123.6309]	soil metagenome
SRR2183727	WGS	PRJNA287928	https://www.ncbi.nlm.nih.gov/biosample/SAMN04007373	0.9	2014-09-05	0.11	USA	["not collected"]	indoor metagenome
SRR10613545	WGS	PRJNA486429	https://www.ncbi.nlm.nih.gov/biosample/SAMN13518557	0.93	NP	0.21	China	[40.0047,116.3261]	air metagenome
SRR11094512	WGA	PRJNA605749	https://www.ncbi.nlm.nih.gov/biosample/SAMN14118700	0.9	2018-08-01	0.12	China	[23.11,113.26]	sediment metagenome
SRR10436591	WGS	PRJNA589220	https://www.ncbi.nlm.nih.gov/biosample/SAMN13269174	0.9	2014-05-01	0.11	Denmark	["missing"]	metagenome
SRR5581441	WGS	PRJNA375647	https://www.ncbi.nlm.nih.gov/biosample/SAMN06343949	0.93	2012-08-07	0.2	USA	[41.170727,-78.4726]	freshwater metagenome
SRR10002675	WGS	PRJNA561080	https://www.ncbi.nlm.nih.gov/biosample/SAMN12606731	0.92	2017-06-21	0.19	Sweden	[59.18515,18.04241]	air metagenome
SRR10613481	WGS	PRJNA486429	https://www.ncbi.nlm.nih.gov/biosample/SAMN13518614	0.93	NP	0.22	China	[40.0047,116.3261]	air metagenome
SRR13296343	WGA	PRJNA687526	https://www.ncbi.nlm.nih.gov/biosample/SAMN17149436	0.9	2018-09-15	0.11	USA	[42.3847,-76.3036]	soil metagenome
SRR10686852	WGS	PRJNA594760	https://www.ncbi.nlm.nih.gov/biosample/SAMN13552560	0.92	NP	0.17	China	[34.9198,118.6507]	plant metagenome
SRR13213297	WCS	PRJNA506850	https://www.ncbi.nlm.nih.gov/biosample/SAMN17020143	0.91	2016-06-01	0.13	USA	[37.20023629,-80.56444913]	compost metagenome
SRR5639191	WGA	PRJNA388750	https://www.ncbi.nlm.nih.gov/biosample/SAMN07184293	0.91	2014-09-05	0.13	China	[36.52,115.01]	soil metagenome
SRR7015786	WGS	PRJNA443178	https://www.ncbi.nlm.nih.gov/biosample/SAMN08776981	0.91	2016-08-09	0.15	USA	[38.9354,-106.9424]	soil metagenome
SRR12313754	WGS	PRJNA618160	https://www.ncbi.nlm.nih.gov/biosample/SAMN14505067	0.91	2018-12-07	0.14	USA	[33.1447,-81.4044]	sediment metagenome
SRR6241618	WGS	PRJNA416592	https://www.ncbi.nlm.nih.gov/biosample/SAMN07960330	0.9	2014-08-21	0.12	USA	[38.9383,-110.1342]	groundwater metagenome
SRR5579875	WGS	PRJNA375305	https://www.ncbi.nlm.nih.gov/biosample/SAMN06343833	0.91	NP	0.14	USA	[40.7999,-76.3402]	soil metagenome
SRR10695401	WGS	PRJNA595820	https://www.ncbi.nlm.nih.gov/biosample/SAMN13567769	0.91	2017-10-01	0.14	China	[23.3167,104.2025]	soil metagenome
SRR11092501	WGS	PRJNA603603	https://www.ncbi.nlm.nih.gov/biosample/SAMN13942201	0.9	2014-11-09	0.11	Mexico	[24.0062,-104.3847]	rhizosphere metagenome
SRR10424208	WGS	PRJNA588263	https://www.ncbi.nlm.nih.gov/biosample/SAMN13234483	0.9	2018-05-01	0.11	uncalculated	["not applicable"]	soil metagenome
ERR4837086	WGS	PRJEB41174	https://www.ncbi.nlm.nih.gov/biosample/SAMEA7573921	0.9	NP	0.12	Greenland	NP	soil metagenome
SRR13760654	CLONE	PRJNA700129	https://www.ncbi.nlm.nih.gov/biosample/SAMN17836987	0.92	2020-06-21	0.16	uncalculated	[36.78,115.94]	soil metagenome
ERR5859552	OTHER	PRJEB43407	https://www.ncbi.nlm.nih.gov/biosample/SAMEA8616656	0.94	2011-10-01	0.28	United Kingdom	NP	soil metagenome
SRR4028131	WGS	PRJNA336844	https://www.ncbi.nlm.nih.gov/biosample/SAMN05518145	0.91	NP	0.15	USA	[38.5402727,-121.7500776]	bioreactor metagenome
SRR5436305	WGS	PRJNA365675	https://www.ncbi.nlm.nih.gov/biosample/SAMN06266447	0.94	2014-09-03	0.28	USA	[39.7392,-123.6308]	soil metagenome
SRR7091522	WGS	PRJNA441434	https://www.ncbi.nlm.nih.gov/biosample/SAMN08777586	0.93	2017-03-06	0.23	Brazil	[-19.28,-43.5919]	soil metagenome
SRR11051939	WGS	PRJNA605576	https://www.ncbi.nlm.nih.gov/biosample/SAMN14071563	0.91	NP	0.15	China	[28.68,121.43]	soil metagenome
SRR5919344	WGS	PRJNA317932	https://www.ncbi.nlm.nih.gov/biosample/SAMN04874030	0.91	2013-03-21	0.15	Australia	[-34.6831,138.9086]	soil metagenome
SRR13100616	OTHER	PRJNA679917	https://www.ncbi.nlm.nih.gov/biosample/SAMN12556243	0.9	2016-09-20	0.12	China	["not applicable"]	plant metagenome
SRR14267052	WGS	PRJNA721875	https://www.ncbi.nlm.nih.gov/biosample/SAMN18753366	0.93	2019-09-25	0.23	China	[39.96,116.35]	soil metagenome
ERR4392725	WGS	PRJEB39497	https://www.ncbi.nlm.nih.gov/biosample/SAMEA7090503	0.9	NP	0.11	USA	NP	soil metagenome
SRR5260187	WGS	PRJNA370757	https://www.ncbi.nlm.nih.gov/biosample/SAMN06297447	0.9	2013-08-16	0.11	USA	[38.1087,-121.653]	rice paddy metagenome
SRR16596687	WGS	PRJNA775002	https://www.ncbi.nlm.nih.gov/biosample/SAMN20206089	0.93	2019-10-26	0.21	China	[30.23,119.71]	soil metagenome
SRR3642729	WGS	PRJNA46333	https://www.ncbi.nlm.nih.gov/biosample/SAMN04999374	0.93	2012-12-01	0.24	USA	[38.984652,-77.094709]	human skin metagenome
ERR2210121	WGS	PRJEB23737	https://www.ncbi.nlm.nih.gov/biosample/SAMEA104412829	0.93	2011-10-21	0.2	USA	NP	soil metagenome
ERR1981057	WGS	PRJEB20855	https://www.ncbi.nlm.nih.gov/biosample/SAMEA104075889	0.9	2016-01-22	0.12	United Kingdom	NP	anaerobic digester metagenome
SRR13789599	WGS	PRJNA699281	https://www.ncbi.nlm.nih.gov/biosample/SAMN17617526	0.93	NP	0.24	USA	[41.73,-72.79]	metagenome
SRR17815047	WGS	PRJNA799881	https://www.ncbi.nlm.nih.gov/biosample/SAMN25211361	0.93	2018-12-18	0.2	China	[32.03,118.84]	soil metagenome
SRR15377970	WGS	PRJNA714922	https://www.ncbi.nlm.nih.gov/biosample/SAMN18647634	0.92	2018-08-01	0.18	USA	[44.2225,-85.753483]	soil metagenome
SRR5919343	WGS	PRJNA317932	https://www.ncbi.nlm.nih.gov/biosample/SAMN04874036	0.92	2013-03-22	0.17	Australia	[-32.32096,137.9544]	soil metagenome
SRR5916339	WGS	PRJNA317932	https://www.ncbi.nlm.nih.gov/biosample/SAMN04874602	0.91	2013-10-16	0.14	Australia	[-30.19192055,120.64252583]	soil metagenome
SRR11734711	WGS	PRJNA629394	https://www.ncbi.nlm.nih.gov/biosample/SAMN14775410	0.91	2017-11-01	0.13	China	[21.6,108.99]	sediment metagenome
SRR6145069	WGS	PRJNA413474	https://www.ncbi.nlm.nih.gov/biosample/SAMN07749891	0.93	2017-07-19	0.23	Hong Kong	[22.3,114.17]	skin metagenome
SRR3187132	WGS	PRJNA46333	https://www.ncbi.nlm.nih.gov/biosample/SAMN04360042	0.93	2014-03-28	0.2	USA	[38.984652,-77.094709]	human skin metagenome
ERR868432	WGS	PRJEB4352	https://www.ncbi.nlm.nih.gov/biosample/SAMEA2622561	0.94	NP	0.25	NP	NP	marine metagenome
SRR7756289	WGS	PRJNA436039	https://www.ncbi.nlm.nih.gov/biosample/SAMN08611689	0.9	2016-05-11	0.12	Singapore	[1.3453,103.6797]	air metagenome
SRR6266516	WGS	PRJNA405453	https://www.ncbi.nlm.nih.gov/biosample/SAMN07632050	0.92	2016-06-15	0.18	USA	[39.5673,-123.4758]	soil metagenome
SRR12893964	WGS	PRJNA671748	https://www.ncbi.nlm.nih.gov/biosample/SAMN16550147	0.93	2017-07-12	0.23	Hong Kong	[22.275535,114.169039]	metagenome
SRR10613529	WGS	PRJNA486429	https://www.ncbi.nlm.nih.gov/biosample/SAMN13518634	0.93	NP	0.23	China	[40.0047,116.3261]	air metagenome
ERR2683134	WGS	PRJEB27621	https://www.ncbi.nlm.nih.gov/biosample/SAMEA4777391	0.9	2017-06-15	0.1	Malaysia	NP	wastewater metagenome
SRR11673999	WGS	PRJNA629478	https://www.ncbi.nlm.nih.gov/biosample/SAMN14825723	0.92	2018-08-29	0.16	Denmark	[55.329053,8.74336]	activated sludge metagenome
SRR6202521	WGS	PRJNA366715	https://www.ncbi.nlm.nih.gov/biosample/SAMN06268634	0.91	2011-07-03	0.14	Canada	[49.08,-89.38]	soil metagenome
SRR2093884	WGS	PRJNA289185	https://www.ncbi.nlm.nih.gov/biosample/SAMN03846805	0.92	2014-08-01	0.16	China	["missing"]	soil metagenome
SRR10613482	WGS	PRJNA486429	https://www.ncbi.nlm.nih.gov/biosample/SAMN13518613	0.92	NP	0.17	China	[40.0047,116.3261]	air metagenome
SRR5919096	WGS	PRJNA317932	https://www.ncbi.nlm.nih.gov/biosample/SAMN04874286	0.91	2013-08-03	0.14	Australia	[-14.195246,135.71916]	soil metagenome
SRR5195130	WGS	PRJNA362455	https://www.ncbi.nlm.nih.gov/biosample/SAMN06239007	0.94	2015-08-01	0.28	Reunion	[-21.2,55.53]	rhizosphere metagenome
SRR9021246	WGS	PRJNA539575	https://www.ncbi.nlm.nih.gov/biosample/SAMN11533336	0.92	2016-11-02	0.18	Sweden	[68.3532,19.0469]	peat metagenome
SRR3989307	WGS	PRJNA330324	https://www.ncbi.nlm.nih.gov/biosample/SAMN05421617	0.93	2013-03-27	0.23	USA	[39.53,-107.78]	soil metagenome
SRR5581439	WGS	PRJNA375645	https://www.ncbi.nlm.nih.gov/biosample/SAMN06343947	0.93	2014-06-10	0.24	USA	[41.170727,-78.4726]	freshwater metagenome
SRR7026342	WGS	PRJNA443196	https://www.ncbi.nlm.nih.gov/biosample/SAMN08779195	0.9	2016-08-06	0.12	USA	[38.8827,-106.9107]	soil metagenome
SRR11802906	WGS	PRJNA633324	https://www.ncbi.nlm.nih.gov/biosample/SAMN14941271	0.92	2018-08-22	0.18	China	[40.02,116.52]	soil metagenome
SRR14117435	WGS	PRJNA718736	https://www.ncbi.nlm.nih.gov/biosample/SAMN18559657	0.92	2020-09-24	0.16	China	[31.25,102.56]	soil metagenome
SRR14569899	WGS	PRJNA730325	https://www.ncbi.nlm.nih.gov/biosample/SAMN19228492	0.9	2019-09-12	0.11	uncalculated	["missing"]	soil metagenome
SRR3642737	WGS	PRJNA46333	https://www.ncbi.nlm.nih.gov/biosample/SAMN04999401	0.94	2014-01-01	0.29	USA	[38.984652,-77.094709]	human skin metagenome
SRR12893978	WGS	PRJNA671748	https://www.ncbi.nlm.nih.gov/biosample/SAMN16550134	0.9	2017-07-09	0.1	Hong Kong	[22.275416,114.168954]	metagenome
ERR1700710	WGS	PRJEB8420	https://www.ncbi.nlm.nih.gov/biosample/SAMEA4521360	0.92	2011-09-16	0.19	USA	NP	soil metagenome
SRR16016049	OTHER	PRJNA765386	https://www.ncbi.nlm.nih.gov/biosample/SAMN21557306	0.92	2020-07-07	0.18	China	["26 N 106 E"]	soil metagenome
SRR5271168	WGS	PRJNA365852	https://www.ncbi.nlm.nih.gov/biosample/SAMN06267849	0.9	NP	0.11	Canada	[51.62,-128.09]	soil metagenome
SRR16327237	WGA	PRJNA768652	https://www.ncbi.nlm.nih.gov/biosample/SAMN22060077	0.9	2016-08-01	0.1	Sweden	[55.47,13.04]	food metagenome
ERR3412515	WGS	PRJEB23349	https://www.ncbi.nlm.nih.gov/biosample/SAMEA5745243	0.9	2016-01-12	0.11	Puerto Rico	NP	metagenome
SRR12893730	WGS	PRJNA671748	https://www.ncbi.nlm.nih.gov/biosample/SAMN16550357	0.94	2017-07-10	0.3	Hong Kong	[22.370853,114.184846]	metagenome
SRR14932652	WGS	PRJNA509305	https://www.ncbi.nlm.nih.gov/biosample/SAMN19518061	0.91	2014-07-09	0.15	China	[30.512,103.9624]	activated sludge metagenome
SRR14843471	OTHER	PRJNA738647	https://www.ncbi.nlm.nih.gov/biosample/SAMN19736218	0.92	2018-06-27	0.19	China	[43.34,124.11]	soil metagenome
SRR10968224	WGS	PRJNA567128	https://www.ncbi.nlm.nih.gov/biosample/SAMN12794095	0.92	2017-09-12	0.18	USA	[64.9141,-147.834]	peat metagenome
SRR16123998	WGS	PRJNA767554	https://www.ncbi.nlm.nih.gov/biosample/SAMN21907782	0.93	2018-10-01	0.24	USA	[38.544363,-121.876379]	soil metagenome
SRR13213309	WCS	PRJNA506850	https://www.ncbi.nlm.nih.gov/biosample/SAMN17020133	0.91	2016-06-01	0.14	USA	[37.20023629,-80.56444913]	manure metagenome
ERR4682355	WGS	PRJEB40815	https://www.ncbi.nlm.nih.gov/biosample/SAMEA7428262	0.93	2017-11-20	0.21	Tanzania	NP	wastewater metagenome
SRR7026343	WGS	PRJNA443196	https://www.ncbi.nlm.nih.gov/biosample/SAMN08779195	0.91	2016-08-06	0.14	USA	[38.8827,-106.9107]	soil metagenome
SRR5690348	WGS	PRJNA375192	https://www.ncbi.nlm.nih.gov/biosample/SAMN06343760	0.93	2014-06-18	0.23	USA	[33.8834,-83.4195]	soil metagenome
SRR7015784	WGS	PRJNA443176	https://www.ncbi.nlm.nih.gov/biosample/SAMN08776916	0.9	2016-08-09	0.1	USA	[38.9362,-106.9425]	soil metagenome
SRR6448383	WGS	PRJNA405424	https://www.ncbi.nlm.nih.gov/biosample/SAMN07632166	0.9	2015-09-17	0.12	USA	[38.9779,-107.0032]	freshwater sediment metagenome
SRR9952758	WGS	PRJNA419965	https://www.ncbi.nlm.nih.gov/biosample/SAMN12500074	0.93	NP	0.24	USA	[38.973,-123.1164]	soil metagenome
SRR9852178	WGS	PRJNA556302	https://www.ncbi.nlm.nih.gov/biosample/SAMN12347485	0.9	2015-07-01	0.1	China	[32.03,118.7]	activated sludge metagenome
ERR4691706	WGS	PRJEB4352	https://www.ncbi.nlm.nih.gov/biosample/SAMEA2620457	0.9	NP	0.1	NP	NP	marine metagenome
SRR5919075	WGS	PRJNA317932	https://www.ncbi.nlm.nih.gov/biosample/SAMN04873725	0.9	2013-08-06	0.12	Australia	[-30.18156666,115.21156666]	soil metagenome
SRR5260221	WGS	PRJNA366012	https://www.ncbi.nlm.nih.gov/biosample/SAMN06268060	0.92	2013-09-17	0.17	USA	[39.7392,-123.6308]	soil metagenome
SRR11236184	WGS	PRJNA608678	https://www.ncbi.nlm.nih.gov/biosample/SAMN14270964	0.95	2012-07-01	0.33	Bangladesh	["missing"]	human gut metagenome
SRR12052864	WGS	PRJNA640507	https://www.ncbi.nlm.nih.gov/biosample/SAMN15324607	0.91	2019-07-25	0.14	China	[23.86,109.91]	soil metagenome
SRR4289282	OTHER	PRJNA343355	https://www.ncbi.nlm.nih.gov/biosample/SAMN05786373	0.92	2015-09-30	0.19	China	[36.05,108.31]	soil metagenome
ERR2697158	OTHER	PRJEB27666	https://www.ncbi.nlm.nih.gov/biosample/SAMEA4787230	0.91	2017-05-10	0.13	China	NP	metagenome
SRR5919214	WGS	PRJNA317932	https://www.ncbi.nlm.nih.gov/biosample/SAMN04874272	0.9	2013-09-19	0.11	Australia	[-27.387599,152.878317]	soil metagenome
SRR8438001	WGS	PRJNA502474	https://www.ncbi.nlm.nih.gov/biosample/SAMN10351185	0.92	2017-06-28	0.17	USA	[40.4449,-87.0297]	soil metagenome
DRR160720	WGS	PRJDB7705	https://www.ncbi.nlm.nih.gov/biosample/SAMD00152211	0.9	2015-05-01	0.12	Japan	[38.249,140.244]	soil metagenome
SRR11674044	WGS	PRJNA629478	https://www.ncbi.nlm.nih.gov/biosample/SAMN14825684	0.91	2018-08-29	0.13	Denmark	[55.399534,10.414787]	activated sludge metagenome
SRR14198841	WGS	PRJNA694925	https://www.ncbi.nlm.nih.gov/biosample/SAMN17584331	0.91	2018-11-01	0.13	USA	[38.999838,-77.106017]	skin metagenome
SRR13789634	WGS	PRJNA699281	https://www.ncbi.nlm.nih.gov/biosample/SAMN17617165	0.9	NP	0.1	USA	[41.73,-72.79]	metagenome
SRR12778024	OTHER	PRJNA667562	https://www.ncbi.nlm.nih.gov/biosample/SAMN16378113	0.91	2018-08-23	0.15	China	["not applicable"]	plant metagenome
SRR12976794	OTHER	PRJNA674468	https://www.ncbi.nlm.nih.gov/biosample/SAMN16657629	0.92	2019-05-16	0.18	China	[25.58,99.57]	soil metagenome
SRR5278364	OTHER	PRJNA374587	https://www.ncbi.nlm.nih.gov/biosample/SAMN06335070	0.9	2016-08-15	0.1	Australia	[-24.867,152.351]	soil metagenome
SRR6448459	WGS	PRJNA405431	https://www.ncbi.nlm.nih.gov/biosample/SAMN07632173	0.91	2015-09-17	0.15	USA	[38.978,-107.0026]	freshwater sediment metagenome
SRR11482376	WGS	PRJNA623064	https://www.ncbi.nlm.nih.gov/biosample/SAMN14538500	0.92	NP	0.17	Netherlands	["not collected"]	dust metagenome
SRR1586279	WGS	PRJNA261849	https://www.ncbi.nlm.nih.gov/biosample/SAMN03075724	0.91	NP	0.13	Canada	["not applicable"]	soil metagenome
SRR14267066	WGS	PRJNA721875	https://www.ncbi.nlm.nih.gov/biosample/SAMN18753374	0.93	2019-10-20	0.23	China	[39.96,116.43]	soil metagenome
SRR1622811	WGS	PRJNA46333	https://www.ncbi.nlm.nih.gov/biosample/SAMN03025431	0.92	2011-09-30	0.18	USA	[38.984652,-77.094709]	human skin metagenome
ERR2210112	WGS	PRJEB23737	https://www.ncbi.nlm.nih.gov/biosample/SAMEA104412825	0.93	2011-10-21	0.22	USA	NP	soil metagenome
ERR868509	WGS	PRJEB4352	https://www.ncbi.nlm.nih.gov/biosample/SAMEA2623564	0.9	NP	0.11	NP	NP	marine metagenome
SRR12417998	OTHER	PRJNA655556	https://www.ncbi.nlm.nih.gov/biosample/SAMN15742568	0.9	NP	0.12	China	["missing"]	soil metagenome
SRR7970554	WGS	PRJNA469314	https://www.ncbi.nlm.nih.gov/biosample/SAMN09094188	0.9	2017-07-10	0.1	USA	[44.23,-122.22]	soil metagenome
SRR7052952	WGS	PRJNA443016	https://www.ncbi.nlm.nih.gov/biosample/SAMN08777692	0.9	2015-07-25	0.11	Tanzania	[-4.9054,29.4853]	lake water metagenome
ERR4837146	WGS	PRJEB41174	https://www.ncbi.nlm.nih.gov/biosample/SAMEA7573981	0.9	NP	0.11	Sweden	NP	soil metagenome
ERR3588764	WGS	PRJEB34736	https://www.ncbi.nlm.nih.gov/biosample/SAMEA6062702	0.91	2017-01-11	0.14	United Kingdom	NP	metagenome
SRR16606022	OTHER	PRJNA588442	https://www.ncbi.nlm.nih.gov/biosample/SAMN13243679	0.91	2018-08-20	0.13	India	[19.630833,72.909]	hot springs metagenome
SRR14689447	WGS	PRJNA781406	https://www.ncbi.nlm.nih.gov/biosample/SAMN19433709	0.93	2019-09-13	0.22	Russia	[43.4,43.1]	metagenome
SRR7007154	WGS	PRJNA444176	https://www.ncbi.nlm.nih.gov/biosample/SAMN08777445	0.9	2016-09-20	0.11	USA	[38.9195,-106.9496]	freshwater sediment metagenome
SRR14141923	WGS	PRJNA719719	https://www.ncbi.nlm.nih.gov/biosample/SAMN18614980	0.9	2017-02-01	0.12	China	[23.12,113.35]	metagenome
SRR13336287	WGS	PRJNA688820	https://www.ncbi.nlm.nih.gov/biosample/SAMN17189688	0.93	2019-04-22	0.22	China	[34.3,108.08]	soil metagenome
ERR5194751	WGS	PRJEB42539	https://www.ncbi.nlm.nih.gov/biosample/SAMEA7874432	0.9	NP	0.11	NP	NP	human nasopharyngeal metagenome
SRR1632411	WGS	PRJNA46333	https://www.ncbi.nlm.nih.gov/biosample/SAMN03025645	0.96	2013-03-14	0.39	USA	[38.984652,-77.094709]	human skin metagenome
SRR13218818	WGS	PRJNA683608	https://www.ncbi.nlm.nih.gov/biosample/SAMN17028938	0.9	2019-01-15	0.12	Zambia	[-14.39,28.2]	metagenome
ERR671927	WGS	PRJEB7626	https://www.ncbi.nlm.nih.gov/biosample/SAMEA3113578	0.93	2012-11-13	0.22	Australia	NP	soil metagenome
ERR3503314	WGS	PRJEB13833	https://www.ncbi.nlm.nih.gov/biosample/SAMEA5927921	0.96	2014-08-04	0.4	Kenya	NP	metagenome
SRR11207327	WGS	PRJNA609351	https://www.ncbi.nlm.nih.gov/biosample/SAMN14178256	0.94	NP	0.25	USA	NP	Homo sapiens
SRR11236195	WGS	PRJNA608678	https://www.ncbi.nlm.nih.gov/biosample/SAMN14270954	0.9	2012-05-01	0.1	Bangladesh	["missing"]	human gut metagenome
SRR7989281	WGS	PRJNA443015	https://www.ncbi.nlm.nih.gov/biosample/SAMN08779385	0.9	2015-07-25	0.11	Tanzania	[-4.9054,29.4853]	lake water metagenome
SRR10002753	WGS	PRJNA561080	https://www.ncbi.nlm.nih.gov/biosample/SAMN12606592	0.94	2017-06-26	0.27	Norway	[59.91226,10.75027]	air metagenome
SRR10036067	WGS	PRJNA562643	https://www.ncbi.nlm.nih.gov/biosample/SAMN12647011	0.9	2017-08-17	0.12	USA	[38.857594,-94.7882]	freshwater metagenome
SRR3601981	WGS	PRJNA322576	https://www.ncbi.nlm.nih.gov/biosample/SAMN05170384	0.91	2016-04-27	0.14	Australia	[-25.025508,152.379908]	soil metagenome
SRR5823608	WGS	PRJNA393632	https://www.ncbi.nlm.nih.gov/biosample/SAMN07349439	0.92	2010-12-24	0.17	Italy	[45.19,8.25]	soil metagenome
SRR14932582	WGS	PRJNA509305	https://www.ncbi.nlm.nih.gov/biosample/SAMN19518017	0.9	2014-07-21	0.1	China	[24.4648,118.0245]	activated sludge metagenome
ERR599115	WGS	PRJEB1787	https://www.ncbi.nlm.nih.gov/biosample/SAMEA2623155	0.91	NP	0.14	NP	NP	marine metagenome
SRR7207567	CLONE	PRJNA385762	https://www.ncbi.nlm.nih.gov/biosample/SAMN09240481	0.96	2012-08-01	0.41	uncalculated	[-15.16,-13.35]	hydrothermal vent metagenome
SRR12550821	WGS	PRJNA632564	https://www.ncbi.nlm.nih.gov/biosample/SAMN14912210	0.92	2018-08-01	0.19	China	[18.33,109.45]	soil metagenome
SRR404151	OTHER	NP	https://www.ncbi.nlm.nih.gov/biosample/SAMN00780353	0.94	NP	0.26	NP	NP	soil metagenome
SRR3985397	WGS	PRJNA330280	https://www.ncbi.nlm.nih.gov/biosample/SAMN05422080	0.9	2012-10-08	0.1	USA	[71.2999,-156.61]	peat metagenome
SRR3974390	WGS	PRJNA330114	https://www.ncbi.nlm.nih.gov/biosample/SAMN05422227	0.9	2009-12-13	0.12	Puerto Rico	["18 N 65 W"]	soil metagenome
SRR14555699	WGS	PRJNA730191	https://www.ncbi.nlm.nih.gov/biosample/SAMN19222456	0.91	2020-04-01	0.15	China	[45.683333,126.633333]	soil metagenome
SRR9915573	WGS	PRJNA559062	https://www.ncbi.nlm.nih.gov/biosample/SAMN12512713	0.92	2018-02-27	0.17	Brazil	[-21.2,-48.25]	rhizosphere metagenome
SRR10412088	WGS	PRJNA588030	https://www.ncbi.nlm.nih.gov/biosample/SAMN13007835	0.93	NP	0.2	Germany	[48.45142224,9.49105114]	soil metagenome
SRR13614409	OTHER	PRJNA170725	https://www.ncbi.nlm.nih.gov/biosample/SAMN17679115	0.92	2016-08-01	0.17	Svalbard	[78.55,11.56]	soil metagenome
SRR7472063	WGS	PRJNA464533	https://www.ncbi.nlm.nih.gov/biosample/SAMN09091559	0.92	2011-08-20	0.18	Puerto Rico	["18 N 65 W"]	soil metagenome
SRR11051962	WGS	PRJNA605576	https://www.ncbi.nlm.nih.gov/biosample/SAMN14071573	0.91	NP	0.14	China	[28.68,121.43]	soil metagenome
SRR10585527	WGS	PRJNA593573	https://www.ncbi.nlm.nih.gov/biosample/SAMN13481407	0.9	2018-10-02	0.11	Singapore	[1.42,103.7]	leaf metagenome
SRR10161450	OTHER	PRJNA573580	https://www.ncbi.nlm.nih.gov/biosample/SAMN12817674	0.92	2018-04-15	0.18	China	[35.21,109.56]	soil metagenome
SRR16472909	WGS	PRJNA771937	https://www.ncbi.nlm.nih.gov/biosample/SAMN22350789	0.9	2019-09-01	0.11	China	[39.84,119.51]	sediment metagenome
SRR5604249	WGS	PRJNA375619	https://www.ncbi.nlm.nih.gov/biosample/SAMN06343921	0.9	NP	0.1	USA	[39.283,-75.3633]	freshwater metagenome
SRR7004201	WGS	PRJNA443513	https://www.ncbi.nlm.nih.gov/biosample/SAMN08778923	0.91	2017-02-20	0.14	Colombia	[3.8381,-73.3194]	peat metagenome
SRR12487012	WGS	PRJNA658184	https://www.ncbi.nlm.nih.gov/biosample/SAMN15860792	0.9	NP	0.11	uncalculated	[35.921444,127.065972]	freshwater metagenome
SRR10931996	WGS	PRJNA230567	https://www.ncbi.nlm.nih.gov/biosample/SAMN13895689	0.92	NP	0.19	Luxembourg	[49.5143,6.018]	bioreactor metagenome
SRR11271803	WGS	PRJNA602600	https://www.ncbi.nlm.nih.gov/biosample/SAMN13908144	0.9	2011-02-20	0.12	Chile	[-38.57,-71.78]	soil metagenome
SRR1631060	WGS	PRJNA46333	https://www.ncbi.nlm.nih.gov/biosample/SAMN03025571	0.91	2013-01-16	0.15	USA	[38.984652,-77.094709]	human skin metagenome
SRR11921710	OTHER	PRJNA506850	https://www.ncbi.nlm.nih.gov/biosample/SAMN14814552	0.9	2015-04-01	0.1	USA	[36.662639,-76.733972]	metagenome
ERR3209982	WGS	PRJEB31632	https://www.ncbi.nlm.nih.gov/biosample/SAMEA5410242	0.9	NP	0.11	NP	NP	metagenome
SRR5438552	WGS	PRJNA365727	https://www.ncbi.nlm.nih.gov/biosample/SAMN06264947	0.93	2014-10-09	0.23	USA	[39.7392,-123.6308]	soil metagenome
SRR8837334	WGA	PRJNA529749	https://www.ncbi.nlm.nih.gov/biosample/SAMN11282943	0.9	2015-12-17	0.12	India	[26.3,80.19]	freshwater sediment metagenome
SRR15517670	WGA	PRJNA755742	https://www.ncbi.nlm.nih.gov/biosample/SAMN20841008	0.92	2019-08-15	0.16	China	[45.41,126.37]	rhizosphere metagenome
SRR12266065	OTHER	PRJNA647252	https://www.ncbi.nlm.nih.gov/biosample/SAMN15580190	0.92	2019-05-10	0.17	uncalculated	["missing"]	soil metagenome
SRR12738837	WGA	PRJNA664890	https://www.ncbi.nlm.nih.gov/biosample/SAMN16229679	0.91	2016-04-04	0.13	Israel	[31.9927,34.8172]	root metagenome
SRR14986179	WGA	PRJNA742226	https://www.ncbi.nlm.nih.gov/biosample/SAMN19945325	0.92	2017-06-14	0.18	Germany	[49.61,10.28]	soil metagenome
ERR2683160	WGS	PRJEB27621	https://www.ncbi.nlm.nih.gov/biosample/SAMEA4777417	0.9	2017-06-19	0.1	Uganda	NP	wastewater metagenome
SRR10997901	WGS	PRJNA566815	https://www.ncbi.nlm.nih.gov/biosample/SAMN12793232	0.92	2018-10-15	0.18	USA	[36.0103,-84.2696]	sediment metagenome
SRR6266700	WGS	PRJNA406080	https://www.ncbi.nlm.nih.gov/biosample/SAMN07631899	0.92	2016-06-15	0.17	USA	[39.5673,-123.4758]	soil metagenome
SRR12349264	WGS	PRJNA648777	https://www.ncbi.nlm.nih.gov/biosample/SAMN15648634	0.91	2017-06-22	0.13	China	["missing"]	sediment metagenome
SRR17534866	WGS	PRJNA604820	https://www.ncbi.nlm.nih.gov/biosample/SAMN21207526	0.92	2014-04-28	0.17	USA	[38.984652,-77.094709]	human skin metagenome
SRR2183670	WGS	PRJNA287928	https://www.ncbi.nlm.nih.gov/biosample/SAMN04007320	0.93	2014-04-20	0.21	USA	["not collected"]	indoor metagenome
SRR13218817	WGS	PRJNA683608	https://www.ncbi.nlm.nih.gov/biosample/SAMN17028939	0.9	2019-01-15	0.11	Zambia	[-14.39,28.2]	metagenome
ERR868494	WGS	PRJEB4352	https://www.ncbi.nlm.nih.gov/biosample/SAMEA2622804	0.92	NP	0.15	NP	NP	marine metagenome
SRR8674997	OTHER	PRJNA525703	https://www.ncbi.nlm.nih.gov/biosample/SAMN11058291	0.95	2006-02-13	0.35	Cameroon	NP	Mandrillus sphinx
SRR11829139	WGS	PRJNA634398	https://www.ncbi.nlm.nih.gov/biosample/SAMN14995784	0.91	2018-11-29	0.14	China	[36.13,120.54]	soil metagenome
SRR13760675	CLONE	PRJNA700129	https://www.ncbi.nlm.nih.gov/biosample/SAMN17836977	0.92	2020-06-11	0.16	uncalculated	[36.78,115.94]	soil metagenome
SRR13789464	WGS	PRJNA699281	https://www.ncbi.nlm.nih.gov/biosample/SAMN17617098	0.92	NP	0.17	USA	[41.73,-72.79]	metagenome
SRR10132654	WGS	PRJNA418866	https://www.ncbi.nlm.nih.gov/biosample/SAMN12773026	0.91	2015-12-15	0.15	China	[40.02694,116.3528]	freshwater metagenome
SRR13225449	WGS	PRJNA418866	https://www.ncbi.nlm.nih.gov/biosample/SAMN17013855	0.9	2016-03-15	0.11	China	[39.52015,116.2125]	freshwater metagenome
SRR8931198	WGS	PRJNA533779	https://www.ncbi.nlm.nih.gov/biosample/SAMN11466656	0.9	2015-11-01	0.11	USA	[43,-92.5]	soil metagenome
SRR5855433	WGS	PRJNA395099	https://www.ncbi.nlm.nih.gov/biosample/SAMN07373092	0.92	2014-09-01	0.17	USA	[38.42,-109.41]	biocrust metagenome
ERR1700702	WGS	PRJEB8420	https://www.ncbi.nlm.nih.gov/biosample/SAMEA4521352	0.9	2011-09-16	0.12	USA	NP	soil metagenome
SRR7774472	WGS	PRJNA488629	https://www.ncbi.nlm.nih.gov/biosample/SAMN09938080	0.93	2009-05-21	0.21	USA	[42.03893333,-113.71535]	fossil metagenome
SRR10571245	WGA	PRJNA418866	https://www.ncbi.nlm.nih.gov/biosample/SAMN13393081	0.9	2018-09-15	0.1	China	[39.90611,116.5347]	freshwater metagenome
SRR5639135	WGA	PRJNA388750	https://www.ncbi.nlm.nih.gov/biosample/SAMN07184283	0.9	2014-09-05	0.12	China	[36.52,115.01]	soil metagenome
SRR7963010	WGS	PRJNA469260	https://www.ncbi.nlm.nih.gov/biosample/SAMN09094579	0.91	2017-07-10	0.14	USA	[31.3377,-81.4644]	wetland metagenome
SRR11970082	WGS	PRJNA636365	https://www.ncbi.nlm.nih.gov/biosample/SAMN15082881	0.93	2018-05-03	0.2	USA	[37.1976,-80.5823]	soil metagenome
SRR14320323	WGS	PRJNA723704	https://www.ncbi.nlm.nih.gov/biosample/SAMN18825583	0.92	2019-09-29	0.18	China	[37.3,118.62]	soil metagenome
SRR7186619	WGS	PRJNA450295	https://www.ncbi.nlm.nih.gov/biosample/SAMN08934521	0.92	2013-09-01	0.18	China	[34.16,108.4]	root metagenome
ERR1939272	WGS	PRJEB20068	https://www.ncbi.nlm.nih.gov/biosample/SAMEA103982709	0.91	2012-06-01	0.14	USA	NP	metagenome
ERR3588760	WGS	PRJEB34736	https://www.ncbi.nlm.nih.gov/biosample/SAMEA6062698	0.92	2017-01-11	0.17	United Kingdom	NP	metagenome
SRR17012554	WGS	PRJNA782751	https://www.ncbi.nlm.nih.gov/biosample/SAMN23393996	0.91	2019-08-09	0.13	USA	[46.97,-118.62]	soil metagenome
SRR8100026	WGS	PRJNA497915	https://www.ncbi.nlm.nih.gov/biosample/SAMN10280990	0.91	2015-11-30	0.13	USA	[21.5416,-158.0875]	soil metagenome
SRR17933183	WGS	PRJNA804253	https://www.ncbi.nlm.nih.gov/biosample/SAMN25720196	0.91	2021-07-01	0.15	China	[40.22,116.23]	soil metagenome
SRR12893979	WGS	PRJNA671748	https://www.ncbi.nlm.nih.gov/biosample/SAMN16550133	0.92	2017-07-08	0.17	Hong Kong	[22.275575,114.169211]	metagenome
ERR1726637	WGS	PRJEB4352	https://www.ncbi.nlm.nih.gov/biosample/SAMEA2732267	0.91	NP	0.12	NP	NP	marine metagenome
SRR5918975	WGS	PRJNA317932	https://www.ncbi.nlm.nih.gov/biosample/SAMN04873936	0.91	2013-04-26	0.14	Australia	[-12.90283,132.63072]	soil metagenome
SRR10161445	OTHER	PRJNA573580	https://www.ncbi.nlm.nih.gov/biosample/SAMN12817687	0.93	2018-04-15	0.21	China	[35.21,109.56]	soil metagenome
SRR11734658	WGS	PRJNA629394	https://www.ncbi.nlm.nih.gov/biosample/SAMN14775423	0.9	2017-07-01	0.12	China	[21.87,108.58]	sediment metagenome
SRR8936448	WGS	PRJNA528368	https://www.ncbi.nlm.nih.gov/biosample/SAMN11415806	0.92	2018-09-01	0.19	China	[23.14,113.34]	soil metagenome
SRR14373502	WGS	PRJNA689669	https://www.ncbi.nlm.nih.gov/biosample/SAMN18779855	0.93	2019-04-20	0.2	China	[23.41,102.25]	metagenome
SRR17267095	OTHER	PRJNA789344	https://www.ncbi.nlm.nih.gov/biosample/SAMN24108070	0.92	2019-10-01	0.18	uncalculated	["missing"]	invertebrate metagenome
SRR7042385	WGS	PRJNA449266	https://www.ncbi.nlm.nih.gov/biosample/SAMN08902854	0.92	2014-09-03	0.16	USA	[39.74,-123.63]	soil metagenome
SRR5918989	WGS	PRJNA317932	https://www.ncbi.nlm.nih.gov/biosample/SAMN04873912	0.92	2013-03-15	0.16	Australia	[-25.3118,131.084]	soil metagenome
ERR5083244	WGS	PRJEB42399	https://www.ncbi.nlm.nih.gov/biosample/SAMEA7776957	0.95	NP	0.32	Singapore	NP	metagenome
SRR7098092	WGS	PRJNA441492	https://www.ncbi.nlm.nih.gov/biosample/SAMN08777013	0.93	2017-05-24	0.2	USA	[42.481016,-72.178343]	soil metagenome
SRR6266536	WGS	PRJNA405454	https://www.ncbi.nlm.nih.gov/biosample/SAMN07632051	0.92	2016-06-15	0.16	USA	[39.5673,-123.4758]	soil metagenome
SRR7532917	WGS	PRJNA477424	https://www.ncbi.nlm.nih.gov/biosample/SAMN09641592	0.93	2017-02-15	0.21	China	["not applicable"]	gut metagenome
ERR3200793	WGS	PRJEB31441	https://www.ncbi.nlm.nih.gov/biosample/SAMEA5382938	0.94	NP	0.3	NP	NP	uncultured bacterium
SRR10613577	WGS	PRJNA486429	https://www.ncbi.nlm.nih.gov/biosample/SAMN13518561	0.92	NP	0.19	China	[40.0047,116.3261]	air metagenome
SRR16995663	OTHER	PRJNA782356	https://www.ncbi.nlm.nih.gov/biosample/SAMN23376045	0.94	2020-08-06	0.27	China	[35.08,98.01]	soil metagenome
SRR6202142	WGS	PRJNA366713	https://www.ncbi.nlm.nih.gov/biosample/SAMN06268632	0.91	2011-07-03	0.14	Canada	[49.08,-89.38]	soil metagenome
SRR17547439	WGS	PRJNA604820	https://www.ncbi.nlm.nih.gov/biosample/SAMN21207637	0.91	2015-05-19	0.14	USA	[38.984652,-77.094709]	human skin metagenome
SRR12313482	WGS	PRJNA645909	https://www.ncbi.nlm.nih.gov/biosample/SAMN15518764	0.9	2017-06-21	0.11	Puerto Rico	[18.27,-65.78]	rock metagenome
ERR687888	WGS	PRJEB7626	https://www.ncbi.nlm.nih.gov/biosample/SAMEA3113577	0.92	2012-10-17	0.19	Australia	NP	soil metagenome
SRR8893623	OTHER	PRJNA532678	https://www.ncbi.nlm.nih.gov/biosample/SAMN11412378	0.9	2017-06-13	0.1	China	[31.8,118.5]	wastewater metagenome
SRR13236523	OTHER	PRJNA683998	https://www.ncbi.nlm.nih.gov/biosample/SAMN17050157	0.93	2019-07-02	0.22	China	["missing"]	soil metagenome
SRR12487018	WGS	PRJNA658184	https://www.ncbi.nlm.nih.gov/biosample/SAMN15860787	0.9	NP	0.11	uncalculated	[35.921444,127.065972]	wastewater metagenome
SRR5039913	WGA	PRJNA353040	https://www.ncbi.nlm.nih.gov/biosample/SAMN06016048	0.9	2014-10-01	0.12	China	[34.26,108.07]	soil metagenome
SRR8144088	WGS	PRJNA503328	https://www.ncbi.nlm.nih.gov/biosample/SAMN10181157	0.91	2017-05-01	0.14	Peru	["not applicable"]	Bolivina plicata
SRR908208	WGS	PRJNA208116	https://www.ncbi.nlm.nih.gov/biosample/SAMN02202255	0.91	2012-05-01	0.12	Israel	[31.99,34.82]	soil metagenome
ERR4682348	WGS	PRJEB40815	https://www.ncbi.nlm.nih.gov/biosample/SAMEA7428255	0.9	2017-11-22	0.12	France	NP	wastewater metagenome
SRR14610229	WGS	PRJNA731554	https://www.ncbi.nlm.nih.gov/biosample/SAMN19290615	0.9	2014-10-08	0.1	Singapore	[1.332452,103.755456]	wastewater metagenome
SRR10613491	WGS	PRJNA486429	https://www.ncbi.nlm.nih.gov/biosample/SAMN13518605	0.95	NP	0.35	China	[40.0047,116.3261]	air metagenome
ERR4661008	OTHER	PRJEB37811	https://www.ncbi.nlm.nih.gov/biosample/SAMEA7379565	0.91	2014-10-01	0.13	Tanzania	NP	metagenome
SRR12738806	WGA	PRJNA664890	https://www.ncbi.nlm.nih.gov/biosample/SAMN16229693	0.91	2015-12-22	0.15	Israel	[31.9927,34.8172]	rhizosphere metagenome
SRR14555702	WGS	PRJNA730191	https://www.ncbi.nlm.nih.gov/biosample/SAMN19222453	0.92	2020-04-01	0.16	China	[45.683333,126.633333]	soil metagenome
SRR2016484	WGS	PRJNA189273	https://www.ncbi.nlm.nih.gov/biosample/SAMN02982909	0.93	2014-05-22	0.23	USA	[44.90415,-93.190417]	freshwater metagenome
SRR13614387	WGS	PRJNA697905	https://www.ncbi.nlm.nih.gov/biosample/SAMN17677538	0.93	2019-08-01	0.23	China	[37.3,116.65]	soil metagenome
SRR14102351	WGS	PRJNA718480	https://www.ncbi.nlm.nih.gov/biosample/SAMN18536890	0.91	2019-04-01	0.14	China	NP	Lysobacter
SRR11051935	WGS	PRJNA605576	https://www.ncbi.nlm.nih.gov/biosample/SAMN14071567	0.91	NP	0.13	China	[28.68,121.43]	soil metagenome
SRR3401989	WGS	PRJNA317648	https://www.ncbi.nlm.nih.gov/biosample/SAMN04622738	0.9	NP	0.11	Canada	[45.41,-73.25]	soil metagenome
SRR11673297	WGS	PRJNA621428	https://www.ncbi.nlm.nih.gov/biosample/SAMN14515551	0.95	2018-02-01	0.31	United Kingdom	[57.1863,-2.2145]	soil metagenome
SRR11482331	WGS	PRJNA623064	https://www.ncbi.nlm.nih.gov/biosample/SAMN14538522	0.91	NP	0.13	Spain	["not collected"]	dust metagenome
SRR14117438	WGS	PRJNA718736	https://www.ncbi.nlm.nih.gov/biosample/SAMN18559654	0.92	2020-09-24	0.18	China	[31.25,102.56]	soil metagenome
SRR10002793	WGS	PRJNA561080	https://www.ncbi.nlm.nih.gov/biosample/SAMN12606787	0.93	2017-07-06	0.23	Hong Kong	[22.335807,114.156443]	air metagenome
SRR16123994	WGS	PRJNA767554	https://www.ncbi.nlm.nih.gov/biosample/SAMN21907786	0.91	2018-10-01	0.14	USA	[38.543092,-121.874896]	soil metagenome
SRR14569920	WGS	PRJNA730325	https://www.ncbi.nlm.nih.gov/biosample/SAMN19228473	0.9	2019-07-24	0.1	uncalculated	["missing"]	soil metagenome
SRR17539841	WGS	PRJNA604820	https://www.ncbi.nlm.nih.gov/biosample/SAMN21207487	0.95	2015-09-30	0.38	USA	[38.984652,-77.094709]	human skin metagenome
ERR5740407	WGS	PRJEB44083	https://www.ncbi.nlm.nih.gov/biosample/SAMEA8505557	0.95	2019-10-09	0.38	United Kingdom	NP	food metagenome
ERR1742273	WGS	PRJEB8420	https://www.ncbi.nlm.nih.gov/biosample/SAMEA4559832	0.91	2007-07-15	0.13	Canada	NP	soil metagenome
SRR7026568	WGS	PRJNA443209	https://www.ncbi.nlm.nih.gov/biosample/SAMN08776883	0.9	2016-08-05	0.1	USA	[38.8924,-106.9111]	soil metagenome
SRR10968148	WGS	PRJNA567104	https://www.ncbi.nlm.nih.gov/biosample/SAMN12794341	0.9	2015-07-17	0.12	USA	[64.9142,-147.835]	peat metagenome
SRR6823970	WGS	PRJNA406691	https://www.ncbi.nlm.nih.gov/biosample/SAMN07632479	0.9	2016-09-12	0.11	USA	[38.9228,-106.9508]	freshwater sediment metagenome
SRR6517660	WGS	PRJNA431914	https://www.ncbi.nlm.nih.gov/biosample/SAMN08426430	0.94	2017-09-28	0.26	uncalculated	[37.49,105.03]	soil metagenome
SRR14366763	WGS	PRJNA699054	https://www.ncbi.nlm.nih.gov/biosample/SAMN18882812	0.94	2018-07-30	0.3	New Zealand	["not applicable"]	groundwater metagenome
ERR1939173	WGS	PRJEB20068	https://www.ncbi.nlm.nih.gov/biosample/SAMEA103982574	0.9	2012-06-01	0.1	USA	NP	metagenome
SRR13312995	WGS	PRJNA682830	https://www.ncbi.nlm.nih.gov/biosample/SAMN17022162	0.94	2019-08-19	0.25	USA	["missing"]	soil metagenome
ERR687886	WGS	PRJEB7626	https://www.ncbi.nlm.nih.gov/biosample/SAMEA3113576	0.93	2012-10-17	0.23	Australia	NP	soil metagenome
ERR5083263	WGS	PRJEB42399	https://www.ncbi.nlm.nih.gov/biosample/SAMEA7776976	0.92	NP	0.18	Singapore	NP	metagenome
SRR8936434	WGS	PRJNA528368	https://www.ncbi.nlm.nih.gov/biosample/SAMN11415806	0.91	2018-09-01	0.14	China	[23.14,113.34]	soil metagenome
SRR1586284	WGS	PRJNA261849	https://www.ncbi.nlm.nih.gov/biosample/SAMN03075729	0.92	NP	0.17	Canada	["not applicable"]	soil metagenome
ERR3210082	WGS	PRJEB31632	https://www.ncbi.nlm.nih.gov/biosample/SAMEA5410342	0.9	NP	0.12	NP	NP	metagenome
SRR3545948	WGS	PRJNA301589	https://www.ncbi.nlm.nih.gov/biosample/SAMN04435429	0.93	NP	0.23	USA	NP	urban metagenome
SRR6877521	WGA	PRJNA438384	https://www.ncbi.nlm.nih.gov/biosample/SAMN08714628	0.94	NP	0.27	uncalculated	["not applicable"]	biofilm metagenome
SRR10002781	WGS	PRJNA561080	https://www.ncbi.nlm.nih.gov/biosample/SAMN12606687	0.94	2017-06-21	0.28	United Kingdom	[51.48603,-0.12369]	air metagenome
SRR14278008	WGS	PRJNA722771	https://www.ncbi.nlm.nih.gov/biosample/SAMN18793002	0.96	2017-06-29	0.47	Hong Kong	[22.207928,114.028441]	metagenome
SRR13162652	OTHER	PRJNA681370	https://www.ncbi.nlm.nih.gov/biosample/SAMN16951381	0.92	2020-06-15	0.16	China	[31.16,119.12]	metagenome
SRR11970120	WGS	PRJNA636365	https://www.ncbi.nlm.nih.gov/biosample/SAMN15082890	0.93	2018-05-03	0.2	USA	[37.1976,-80.5823]	soil metagenome
SRR11970111	WGS	PRJNA636365	https://www.ncbi.nlm.nih.gov/biosample/SAMN15082877	0.93	2018-05-03	0.21	USA	[37.1976,-80.5823]	soil metagenome
ERR5739963	WGS	PRJEB44083	https://www.ncbi.nlm.nih.gov/biosample/SAMEA8506471	0.9	2019-09-25	0.11	United Kingdom	NP	food metagenome
SRR5207236	WGS	PRJNA365700	https://www.ncbi.nlm.nih.gov/biosample/SAMN06266481	0.93	2014-09-27	0.21	USA	[39.7392,-123.6308]	soil metagenome
SRR12550799	WGS	PRJNA632564	https://www.ncbi.nlm.nih.gov/biosample/SAMN14912171	0.9	2018-08-01	0.11	China	[18.33,109.45]	soil metagenome
SRR10002705	WGS	PRJNA561080	https://www.ncbi.nlm.nih.gov/biosample/SAMN12606583	0.92	2017-06-23	0.19	Norway	[59.91558,10.7758]	air metagenome
SRR1631519	WGS	PRJNA46333	https://www.ncbi.nlm.nih.gov/biosample/SAMN03025611	0.92	2013-02-14	0.18	USA	[38.984652,-77.094709]	human skin metagenome
ERR671930	WGS	PRJEB7626	https://www.ncbi.nlm.nih.gov/biosample/SAMEA3113577	0.92	2012-10-17	0.19	Australia	NP	soil metagenome
SRR5919110	WGS	PRJNA317932	https://www.ncbi.nlm.nih.gov/biosample/SAMN04873809	0.9	2012-11-13	0.12	Australia	[-25.351,131.041]	soil metagenome
SRR7206618	OTHER	PRJNA422759	https://www.ncbi.nlm.nih.gov/biosample/SAMN09217721	0.9	NP	0.12	China	[40.03,116.28]	soil metagenome
SRR8663617	WGS	PRJNA525405	https://www.ncbi.nlm.nih.gov/biosample/SAMN11050300	0.94	2014-01-20	0.25	USA	[37.2284,-80.4234]	air metagenome
SRR7151725	WGS	PRJNA386568	https://www.ncbi.nlm.nih.gov/biosample/SAMN07125060	0.92	2012-07-20	0.17	Sweden	[68.3533,19.0467]	peat metagenome
SRR11613357	WGS	PRJNA620815	https://www.ncbi.nlm.nih.gov/biosample/SAMN14510857	0.95	2017-07-17	0.36	USA	[26.6539,-80.6288]	soil metagenome
SRR11672838	WGS	PRJNA621432	https://www.ncbi.nlm.nih.gov/biosample/SAMN14515665	0.92	2018-02-01	0.17	United Kingdom	[57.1866,-2.2146]	soil metagenome
SRR12060224	WGS	PRJNA640795	https://www.ncbi.nlm.nih.gov/biosample/SAMN15332074	0.91	2019-02-27	0.12	China	[36.13,120.57]	soil metagenome
SRR11829124	WGS	PRJNA634398	https://www.ncbi.nlm.nih.gov/biosample/SAMN14995798	0.92	2019-02-27	0.17	China	[36.13,120.68]	soil metagenome
SRR12216027	WGS	PRJNA646196	https://www.ncbi.nlm.nih.gov/biosample/SAMN15526089	0.94	2018-06-01	0.25	China	["not collected"]	soil metagenome
SRR14366787	WGS	PRJNA699054	https://www.ncbi.nlm.nih.gov/biosample/SAMN18882803	0.93	2018-07-31	0.23	New Zealand	["not applicable"]	groundwater metagenome
SRR13789630	WGS	PRJNA699281	https://www.ncbi.nlm.nih.gov/biosample/SAMN17617168	0.95	NP	0.32	USA	[41.73,-72.79]	metagenome
ERR1700744	WGS	PRJEB8420	https://www.ncbi.nlm.nih.gov/biosample/SAMEA4521394	0.92	2012-03-12	0.19	USA	NP	soil metagenome
SRR5919234	WGS	PRJNA317932	https://www.ncbi.nlm.nih.gov/biosample/SAMN04873607	0.91	2011-09-11	0.14	Australia	[-17.50701666,123.7349]	soil metagenome
SRR16016029	OTHER	PRJNA765386	https://www.ncbi.nlm.nih.gov/biosample/SAMN21557324	0.92	2020-07-16	0.19	China	["33 N 92 E"]	soil metagenome
SRR14373442	WGS	PRJNA689669	https://www.ncbi.nlm.nih.gov/biosample/SAMN18780062	0.91	2019-06-16	0.14	China	[23.3,102.68]	metagenome
ERR4245128	WGS	PRJEB31111	https://www.ncbi.nlm.nih.gov/biosample/SAMEA5329291	0.9	2015-07-30	0.12	Germany	NP	soil metagenome
SRR6202051	WGS	PRJNA366407	https://www.ncbi.nlm.nih.gov/biosample/SAMN06268815	0.91	2011-07-03	0.15	Canada	[49.08,-89.38]	soil metagenome
SRR6145067	WGS	PRJNA413474	https://www.ncbi.nlm.nih.gov/biosample/SAMN07749909	0.94	2017-07-26	0.25	Hong Kong	[22.3,114.17]	skin metagenome
SRR11341399	WGS	PRJNA612736	https://www.ncbi.nlm.nih.gov/biosample/SAMN14387644	0.9	2017-04-04	0.1	uncalculated	["missing"]	soil metagenome
SRR5437764	WGS	PRJNA365691	https://www.ncbi.nlm.nih.gov/biosample/SAMN06266453	0.94	2014-09-19	0.26	USA	[39.7392,-123.6308]	soil metagenome
SRR12608599	WGS	PRJNA662109	https://www.ncbi.nlm.nih.gov/biosample/SAMN16076886	0.92	2017-08-23	0.19	China	[44.15,116.31]	soil metagenome
SRR13760655	CLONE	PRJNA700129	https://www.ncbi.nlm.nih.gov/biosample/SAMN17836953	0.92	2020-05-18	0.17	uncalculated	[36.78,115.94]	soil metagenome
SRR14699980	WGA	PRJNA680430	https://www.ncbi.nlm.nih.gov/biosample/SAMN16453541	0.92	2018-11-01	0.17	China	[37.35,122.58]	marine sediment metagenome
ERR4678691	WGS	PRJEB40798	https://www.ncbi.nlm.nih.gov/biosample/SAMEA7426391	0.96	2018-12-18	0.46	Democratic Republic of the Congo	NP	wastewater metagenome
SRR8553625	WGS	PRJNA518236	https://www.ncbi.nlm.nih.gov/biosample/SAMN10864172	0.94	2017-06-08	0.3	USA	[38.9206,-106.9489]	soil metagenome
SRR12089744	WGS	PRJNA641765	https://www.ncbi.nlm.nih.gov/biosample/SAMN15366210	0.95	2019-04-01	0.36	Germany	[48.521637,9.057645]	human skin metagenome
SRR350921	OTHER	PRJNA50473	https://www.ncbi.nlm.nih.gov/biosample/SAMN00737747	0.92	NP	0.16	NP	NP	soil metagenome
ERR5083241	WGS	PRJEB42399	https://www.ncbi.nlm.nih.gov/biosample/SAMEA7776954	0.9	NP	0.11	Singapore	NP	metagenome
SRR11671586	WGS	PRJNA621420	https://www.ncbi.nlm.nih.gov/biosample/SAMN14515449	0.93	2018-02-01	0.2	United Kingdom	[57.1866,-2.2146]	soil metagenome
SRR3977098	WGS	PRJNA330000	https://www.ncbi.nlm.nih.gov/biosample/SAMN05422255	0.9	2011-09-15	0.1	USA	[38.88,-120.64]	soil metagenome
SRR7230157	WGS	PRJNA473380	https://www.ncbi.nlm.nih.gov/biosample/SAMN09273049	0.91	2017-09-20	0.15	China	[36.51,109.19]	metagenome
SRR14117433	WGS	PRJNA718736	https://www.ncbi.nlm.nih.gov/biosample/SAMN18559659	0.92	2020-09-24	0.16	China	[31.25,102.56]	soil metagenome
SRR10002924	WGS	PRJNA561080	https://www.ncbi.nlm.nih.gov/biosample/SAMN12606825	0.95	2017-07-13	0.37	Hong Kong	[22.325069,114.168319]	air metagenome
SRR13218808	WGS	PRJNA683608	https://www.ncbi.nlm.nih.gov/biosample/SAMN17028931	0.9	2019-01-16	0.12	Zambia	[-15.32,28.15]	metagenome
SRR5919258	WGS	PRJNA317932	https://www.ncbi.nlm.nih.gov/biosample/SAMN04874239	0.91	2014-02-04	0.15	Australia	[-34.42796,142.27515]	soil metagenome
SRR13760687	CLONE	PRJNA700129	https://www.ncbi.nlm.nih.gov/biosample/SAMN17837051	0.91	2020-08-24	0.13	uncalculated	[36.78,115.94]	soil metagenome
SRR10034959	OTHER	PRJNA562849	https://www.ncbi.nlm.nih.gov/biosample/SAMN12657059	0.92	2017-08-22	0.19	Sweden	[55.38,13.4]	soil metagenome
SRR10965833	WGS	PRJNA567256	https://www.ncbi.nlm.nih.gov/biosample/SAMN12794029	0.91	2017-09-27	0.12	USA	[38.9229,-106.9499]	sediment metagenome
SRR12102600	WGS	PRJNA642232	https://www.ncbi.nlm.nih.gov/biosample/SAMN15394148	0.92	2017-05-10	0.16	Israel	[31.34916667,34.91305556]	soil metagenome
SRR10036072	WGS	PRJNA562643	https://www.ncbi.nlm.nih.gov/biosample/SAMN12647007	0.9	2017-08-17	0.11	USA	[38.818864,-94.778833]	freshwater metagenome
ERR7626346	WGS	PRJEB49281	https://www.ncbi.nlm.nih.gov/biosample/SAMEA11497439	0.9	NP	0.12	United Kingdom	NP	soil metagenome
SRR13789561	WGS	PRJNA699281	https://www.ncbi.nlm.nih.gov/biosample/SAMN17617032	0.95	NP	0.38	USA	[41.73,-72.79]	metagenome
SRR3712206	WGS	PRJNA281298	https://www.ncbi.nlm.nih.gov/biosample/SAMN05257342	0.92	2014-03-03	0.18	Namibia	[-19.0371,15.5536]	soil metagenome
SRR13933379	OTHER	PRJNA713532	https://www.ncbi.nlm.nih.gov/biosample/SAMN18253755	0.91	2020-08-30	0.15	China	["missing"]	metagenome
SRR14092353	OTHER	PRJNA718193	https://www.ncbi.nlm.nih.gov/biosample/SAMN18524868	0.92	2017-09-01	0.19	uncalculated	["missing"]	sludge metagenome
SRR3473949	WGS	PRJNA318959	https://www.ncbi.nlm.nih.gov/biosample/SAMN04870528	0.9	2013-05-29	0.11	Greece	[36.76612,24.5153]	seawater metagenome
SRR8489899	WGS	PRJNA517182	https://www.ncbi.nlm.nih.gov/biosample/SAMN10822081	0.94	2009-01-01	0.25	USA	[39.00097,-123.08297]	rhizosphere metagenome
SRR10034947	OTHER	PRJNA562849	https://www.ncbi.nlm.nih.gov/biosample/SAMN12657062	0.93	2017-09-26	0.22	Sweden	[55.38,13.4]	soil metagenome
SRR5678974	WGS	PRJNA379303	https://www.ncbi.nlm.nih.gov/biosample/SAMN06685562	0.94	2015-09-01	0.25	USA	[40.21,-104.8]	terrestrial metagenome
SRR6145097	WGS	PRJNA413474	https://www.ncbi.nlm.nih.gov/biosample/SAMN07749874	0.95	2017-07-11	0.35	Hong Kong	[22.3,114.17]	skin metagenome
SRR5584097	WGS	PRJNA375663	https://www.ncbi.nlm.nih.gov/biosample/SAMN06343965	0.94	2014-08-14	0.29	USA	[35.8444,-83.9599]	rhizosphere metagenome
SRR11829112	WGS	PRJNA634398	https://www.ncbi.nlm.nih.gov/biosample/SAMN14995809	0.91	2019-05-28	0.14	China	[36.13,120.79]	soil metagenome
SRR8489917	WGS	PRJNA517182	https://www.ncbi.nlm.nih.gov/biosample/SAMN10822082	0.95	2008-09-01	0.31	USA	[39.00097,-123.08297]	rhizosphere metagenome
SRR6683739	WGA	PRJNA411948	https://www.ncbi.nlm.nih.gov/biosample/SAMN07691962	0.92	2016-07-01	0.16	Svalbard	[78.58,12.05]	soil metagenome
ERR1346834	WGS	PRJEB12502	https://www.ncbi.nlm.nih.gov/biosample/SAMEA3914821	0.9	2012-03-12	0.1	USA	NP	metagenome
SRR6266852	WGS	PRJNA406085	https://www.ncbi.nlm.nih.gov/biosample/SAMN07631904	0.92	2015-04-18	0.16	USA	[39.7291,-123.6419]	soil metagenome
SRR17616342	WGS	PRJNA795566	https://www.ncbi.nlm.nih.gov/biosample/SAMN24720293	0.91	2020-08-01	0.14	uncalculated	["missing"]	soil metagenome
SRR7042350	WGS	PRJNA449266	https://www.ncbi.nlm.nih.gov/biosample/SAMN08902858	0.93	2014-09-29	0.2	USA	[39.74,-123.63]	soil metagenome
ERR4878506	WGS	PRJEB41538	https://www.ncbi.nlm.nih.gov/biosample/SAMEA7631514	0.9	NP	0.11	Germany	NP	metagenome
SRR8489911	WGS	PRJNA517182	https://www.ncbi.nlm.nih.gov/biosample/SAMN10822082	0.94	2008-09-01	0.28	USA	[39.00097,-123.08297]	rhizosphere metagenome
ERR599246	WGS	PRJEB4352	https://www.ncbi.nlm.nih.gov/biosample/SAMEA2621298	0.96	NP	0.43	NP	NP	marine metagenome
SRR11970103	WGS	PRJNA636365	https://www.ncbi.nlm.nih.gov/biosample/SAMN15082902	0.92	2018-05-03	0.19	USA	[37.1976,-80.5823]	soil metagenome
SRR9924788	WGS	PRJNA559231	https://www.ncbi.nlm.nih.gov/biosample/SAMN12530103	0.93	2017-07-01	0.23	China	[34.15,93.03]	freshwater sediment metagenome
SRR5817588	WGS	PRJNA338276	https://www.ncbi.nlm.nih.gov/biosample/SAMN05892986	0.93	2015-08-01	0.24	USA	[41.382783,-82.51465]	wetland metagenome
SRR13336309	WGS	PRJNA688820	https://www.ncbi.nlm.nih.gov/biosample/SAMN17189718	0.92	2019-04-26	0.17	China	[34.74,108.2]	soil metagenome
ERR3641475	OTHER	PRJEB35194	https://www.ncbi.nlm.nih.gov/biosample/SAMEA6155548	0.9	2017-05-10	0.12	China	NP	metagenome
SRR12917088	WGS	PRJNA653690	https://www.ncbi.nlm.nih.gov/biosample/SAMN15739872	0.92	2017-08-08	0.17	USA	[41.9002,-89.3556]	soil metagenome
ERR4392724	WGS	PRJEB39497	https://www.ncbi.nlm.nih.gov/biosample/SAMEA7090497	0.9	NP	0.1	USA	NP	soil metagenome
SRR9924786	WGS	PRJNA559231	https://www.ncbi.nlm.nih.gov/biosample/SAMN12530110	0.91	2014-10-01	0.15	China	[28.77,104.65]	freshwater sediment metagenome
SRR8894378	WGS	PRJNA531348	https://www.ncbi.nlm.nih.gov/biosample/SAMN11356861	0.92	2017-12-25	0.18	China	[24.541,102.895]	freshwater metagenome
SRR10360635	WGS	PRJNA577476	https://www.ncbi.nlm.nih.gov/biosample/SAMN13153356	0.9	2016-06-14	0.12	USA	[39.7279,-123.6444]	soil metagenome
ERR4383999	WGS	PRJEB39614	https://www.ncbi.nlm.nih.gov/biosample/SAMEA7094271	0.92	2015-10-06	0.17	Finland	NP	human skin metagenome
SRR17422362	OTHER	PRJNA793369	https://www.ncbi.nlm.nih.gov/biosample/SAMN24532402	0.9	2020-12-03	0.11	China	[30.67,104.06]	manure metagenome
SRR14292596	OTHER	PRJNA723463	https://www.ncbi.nlm.nih.gov/biosample/SAMN18818691	0.93	2020-10-05	0.22	China	[40.65,116.65]	soil metagenome
SRR14373532	WGS	PRJNA689669	https://www.ncbi.nlm.nih.gov/biosample/SAMN18779821	0.91	2018-10-16	0.13	China	[23.43,102.26]	metagenome
SRR14639175	WGS	PRJNA732564	https://www.ncbi.nlm.nih.gov/biosample/SAMN19324122	0.93	2015-12-05	0.2	Brazil	[-20.13,-42.38]	freshwater sediment metagenome
SRR13205816	WGS	PRJNA666025	https://www.ncbi.nlm.nih.gov/biosample/SAMN17013113	0.91	2017-10-01	0.13	China	[26.385014,106.979676]	mine drainage metagenome
SRR1582366	WGS	PRJNA261364	https://www.ncbi.nlm.nih.gov/biosample/SAMN03072821	0.91	2013-06-20	0.13	China	[32.03,118.43]	freshwater metagenome
SRR12672557	WGS	PRJNA634918	https://www.ncbi.nlm.nih.gov/biosample/SAMN16213422	0.91	2013-06-16	0.15	USA	[64.8,-147.9]	bog metagenome
SRR10613539	WGS	PRJNA486429	https://www.ncbi.nlm.nih.gov/biosample/SAMN13518625	0.92	NP	0.17	China	[40.0047,116.3261]	air metagenome
SRR14932551	WGS	PRJNA509305	https://www.ncbi.nlm.nih.gov/biosample/SAMN19518161	0.9	2014-08-29	0.11	USA	[42.0177,-88.0456]	activated sludge metagenome
SRR12266082	OTHER	PRJNA647252	https://www.ncbi.nlm.nih.gov/biosample/SAMN15580195	0.92	2019-05-10	0.18	uncalculated	["missing"]	soil metagenome
SRR14560429	WGS	PRJNA730330	https://www.ncbi.nlm.nih.gov/biosample/SAMN19228552	0.91	2018-12-01	0.13	China	[21.69052499,108.335782]	estuary metagenome
SRR13933372	OTHER	PRJNA713532	https://www.ncbi.nlm.nih.gov/biosample/SAMN18253762	0.91	2020-08-30	0.13	China	["missing"]	metagenome
SRR5234506	WGS	PRJNA371523	https://www.ncbi.nlm.nih.gov/biosample/SAMN06309432	0.9	2015-10-01	0.11	South Africa	[-26.8,29.46]	soil metagenome
ERR1939271	WGS	PRJEB20068	https://www.ncbi.nlm.nih.gov/biosample/SAMEA103982708	0.9	2012-04-01	0.11	USA	NP	metagenome
SRR5312480	WGS	PRJNA377922	https://www.ncbi.nlm.nih.gov/biosample/SAMN06477773	0.91	NP	0.13	Hong Kong	[22.28,114.15]	money metagenome
SRR13455286	OTHER	PRJNA692995	https://www.ncbi.nlm.nih.gov/biosample/SAMN17373749	0.92	2019-04-23	0.17	China	["44 N 125 E"]	soil metagenome
ERR1742260	WGS	PRJEB8420	https://www.ncbi.nlm.nih.gov/biosample/SAMEA4559819	0.93	2007-07-15	0.21	Canada	NP	soil metagenome
SRR10037606	WGS	PRJNA562239	https://www.ncbi.nlm.nih.gov/biosample/SAMN12636685	0.92	2015-09-01	0.16	China	["missing"]	soil metagenome
SRR14660893	WGS	PRJNA732820	https://www.ncbi.nlm.nih.gov/biosample/SAMN19341646	0.93	2019-08-15	0.2	uncalculated	["missing"]	soil metagenome
SRR9639640	WGS	PRJNA551779	https://www.ncbi.nlm.nih.gov/biosample/SAMN12165898	0.91	2018-07-01	0.15	China	[34.813333,113.591389]	freshwater sediment metagenome
SRR6145072	WGS	PRJNA413474	https://www.ncbi.nlm.nih.gov/biosample/SAMN07749888	0.94	2017-07-18	0.25	Hong Kong	[22.3,114.17]	skin metagenome
SRR12149284	WGS	PRJNA644244	https://www.ncbi.nlm.nih.gov/biosample/SAMN15455288	0.9	2019-09-05	0.11	China	["Not applicable"]	metagenome
SRR14373474	WGS	PRJNA689669	https://www.ncbi.nlm.nih.gov/biosample/SAMN18779897	0.93	2019-04-20	0.21	China	[23.42,102.25]	metagenome
SRR12893773	WGS	PRJNA671748	https://www.ncbi.nlm.nih.gov/biosample/SAMN16550318	0.92	2017-07-11	0.16	Hong Kong	[22.372123,114.178494]	metagenome
ERR3274946	WGA	PRJEB30838	https://www.ncbi.nlm.nih.gov/biosample/SAMEA5386792	0.9	2016-12-01	0.11	Kenya	NP	metagenome
SRR6263206	WGS	PRJNA406053	https://www.ncbi.nlm.nih.gov/biosample/SAMN07631535	0.91	2011-01-15	0.13	uncalculated	[-78.049,163.698]	terrestrial metagenome
SRR3974376	WGS	PRJNA329998	https://www.ncbi.nlm.nih.gov/biosample/SAMN05421912	0.9	2009-12-13	0.12	Puerto Rico	["18 N 65 W"]	soil metagenome
SRR9852172	WGS	PRJNA556302	https://www.ncbi.nlm.nih.gov/biosample/SAMN12347515	0.92	2017-04-23	0.16	China	[22.25,113.52]	activated sludge metagenome
SRR5891575	WGS	PRJNA394028	https://www.ncbi.nlm.nih.gov/biosample/SAMN07345068	0.92	2013-09-01	0.16	China	[38.21856111,81.12028611]	glacier metagenome
SRR13487978	OTHER	PRJNA693141	https://www.ncbi.nlm.nih.gov/biosample/SAMN17386516	0.91	2019-10-01	0.13	China	[31.51,121.88]	estuary metagenome
SRR17422644	RNA-Seq	PRJNA793924	https://www.ncbi.nlm.nih.gov/biosample/SAMN24593387	0.9	2019-08-10	0.11	China	[25.35,103.29]	soil metagenome
SRR7448277	WGA	PRJNA477767	https://www.ncbi.nlm.nih.gov/biosample/SAMN09499179	0.92	2015-11-03	0.17	China	[34.2487,119.8167]	soil metagenome
SRR9032510	WGS	PRJNA539718	https://www.ncbi.nlm.nih.gov/biosample/SAMN11532657	0.94	2018-03-25	0.29	USA	[39.6475,-79.9369]	soil metagenome
SRR7968260	WGS	PRJNA469288	https://www.ncbi.nlm.nih.gov/biosample/SAMN09094436	0.91	2017-07-10	0.13	USA	[44.23,-122.22]	soil metagenome
SRR10965836	WGS	PRJNA567255	https://www.ncbi.nlm.nih.gov/biosample/SAMN12794097	0.92	2017-09-27	0.19	USA	[38.9229,-106.9499]	sediment metagenome
SRR5152911	WGS	PRJNA360469	https://www.ncbi.nlm.nih.gov/biosample/SAMN06114544	0.92	2015-08-05	0.19	China	[45.41,126.45]	soil metagenome
SRR5676469	WGS	PRJNA388734	https://www.ncbi.nlm.nih.gov/biosample/SAMN07190885	0.9	2016-03-17	0.1	Hong Kong	[22.4,114.21]	wastewater metagenome
SRR12893914	WGS	PRJNA671748	https://www.ncbi.nlm.nih.gov/biosample/SAMN16550190	0.93	2017-07-12	0.2	Hong Kong	[22.275469,114.168868]	metagenome
SRR16327325	WGS	PRJNA771214	https://www.ncbi.nlm.nih.gov/biosample/SAMN22256835	0.92	2019-09-12	0.18	Luxembourg	[49.7347,5.888961]	soil metagenome
ERR3679658	WGS	PRJEB31632	https://www.ncbi.nlm.nih.gov/biosample/SAMEA6244780	0.9	NP	0.1	NP	NP	metagenome
SRR11941227	OTHER	PRJNA506850	https://www.ncbi.nlm.nih.gov/biosample/SAMN14814595	0.91	2015-05-15	0.13	USA	[37.215,-80.442278]	metagenome
SRR6263737	WGS	PRJNA406059	https://www.ncbi.nlm.nih.gov/biosample/SAMN07631541	0.9	2009-01-15	0.1	uncalculated	[-78.0727,164.0602]	terrestrial metagenome
SRR3970034	WGS	PRJNA330012	https://www.ncbi.nlm.nih.gov/biosample/SAMN05422134	0.94	2011-07-20	0.3	USA	[39.53,-107.78]	soil metagenome
SRR10002880	WGS	PRJNA561080	https://www.ncbi.nlm.nih.gov/biosample/SAMN12606647	0.91	2017-06-26	0.15	USA	[39.7526509,-105.001685]	air metagenome
SRR1706170	WGS	PRJNA267173	https://www.ncbi.nlm.nih.gov/biosample/SAMN03222685	0.9	2012-01-15	0.11	Singapore	[1.3356,103.7491]	sediment metagenome
SRR14887731	WGS	PRJNA695572	https://www.ncbi.nlm.nih.gov/biosample/SAMN19809187	0.92	2019-12-29	0.16	China	[39.9042,116.4074]	sediment metagenome
SRR12376372	WGS	PRJNA650132	https://www.ncbi.nlm.nih.gov/biosample/SAMN15693165	0.91	2017-11-10	0.12	India	[27.53,76.16]	soil metagenome
SRR13789919	WGS	PRJNA699281	https://www.ncbi.nlm.nih.gov/biosample/SAMN17617875	0.91	NP	0.13	USA	[41.73,-72.79]	metagenome
SRR5195123	WGS	PRJNA362455	https://www.ncbi.nlm.nih.gov/biosample/SAMN06239014	0.94	2015-09-01	0.3	Italy	[38.28,16.24]	rhizosphere metagenome
SRR5823611	WGS	PRJNA393632	https://www.ncbi.nlm.nih.gov/biosample/SAMN07349440	0.91	2010-12-24	0.14	Italy	[45.19,8.25]	soil metagenome
ERR2762113	WGS	PRJEB9742	https://www.ncbi.nlm.nih.gov/biosample/SAMEA4397091	0.93	NP	0.24	NP	NP	marine metagenome
SRR5923187	WGS	PRJNA317932	https://www.ncbi.nlm.nih.gov/biosample/SAMN07488528	0.9	2015-02-18	0.11	Australia	[-33.62075,150.73423]	soil metagenome
SRR13760662	CLONE	PRJNA700129	https://www.ncbi.nlm.nih.gov/biosample/SAMN17836999	0.91	2020-07-03	0.14	uncalculated	[36.78,115.94]	soil metagenome
SRR490140	OTHER	NP	https://www.ncbi.nlm.nih.gov/biosample/SAMN00862364	0.96	NP	0.42	NP	NP	soil metagenome
ERR2697192	OTHER	PRJEB27666	https://www.ncbi.nlm.nih.gov/biosample/SAMEA4787264	0.91	2017-05-10	0.14	China	NP	metagenome
SRR3189409	WGS	PRJNA46333	https://www.ncbi.nlm.nih.gov/biosample/SAMN04360123	0.9	2014-05-16	0.12	USA	[38.984652,-77.094709]	human skin metagenome
SRR7756505	WGS	PRJNA436039	https://www.ncbi.nlm.nih.gov/biosample/SAMN08611899	0.9	2016-09-01	0.11	Singapore	[1.3453,103.6797]	air metagenome
SRR17548758	WGS	PRJNA604820	https://www.ncbi.nlm.nih.gov/biosample/SAMN21207709	0.9	2015-11-04	0.12	USA	[38.984652,-77.094709]	human skin metagenome
SRR12893682	WGS	PRJNA671748	https://www.ncbi.nlm.nih.gov/biosample/SAMN16550121	0.9	2017-07-07	0.11	Hong Kong	[22.275469,114.168868]	metagenome
SRR11207299	WGS	PRJNA609351	https://www.ncbi.nlm.nih.gov/biosample/SAMN14178256	0.93	NP	0.21	USA	NP	Homo sapiens
SRR17616330	WGS	PRJNA795566	https://www.ncbi.nlm.nih.gov/biosample/SAMN24720283	0.91	2020-08-01	0.15	uncalculated	["missing"]	soil metagenome
SRR13062097	WGS	PRJNA678475	https://www.ncbi.nlm.nih.gov/biosample/SAMN16802727	0.9	NP	0.1	South Africa	[-26.11,27.33]	soil metagenome
SRR11092504	WGS	PRJNA603603	https://www.ncbi.nlm.nih.gov/biosample/SAMN13942213	0.9	2014-11-10	0.11	Mexico	[21.9878,-101.2767]	soil metagenome
ERR1346828	WGS	PRJEB12502	https://www.ncbi.nlm.nih.gov/biosample/SAMEA3914815	0.92	2011-09-16	0.19	USA	NP	metagenome
SRR13566427	WGS	PRJNA671745	https://www.ncbi.nlm.nih.gov/biosample/SAMN17154525	0.9	2019-07-11	0.12	China	[32.994214,118.673861]	sediment metagenome
SRR13708136	WGS	PRJNA701786	https://www.ncbi.nlm.nih.gov/biosample/SAMN17911230	0.92	2019-07-01	0.19	China	[36.11,117.08]	soil metagenome
SRR12875363	WGS	PRJNA670586	https://www.ncbi.nlm.nih.gov/biosample/SAMN16513439	0.92	2019-06-01	0.17	Indonesia	["not applicable"]	soil metagenome
SRR12030758	WGS	PRJNA638758	https://www.ncbi.nlm.nih.gov/biosample/SAMN15285703	0.92	2018-09-04	0.17	Taiwan	[24.094878,121.034072]	soil metagenome
SRR5215206	WGS	PRJNA365052	https://www.ncbi.nlm.nih.gov/biosample/SAMN06264856	0.9	2016-03-17	0.1	French Guiana	[5.0626,-53.0462]	termite gut metagenome
SRR10037609	WGS	PRJNA562239	https://www.ncbi.nlm.nih.gov/biosample/SAMN12636684	0.92	2015-09-01	0.17	China	["missing"]	soil metagenome
SRR6517651	WGS	PRJNA431914	https://www.ncbi.nlm.nih.gov/biosample/SAMN08426421	0.94	2017-09-19	0.26	uncalculated	[37.47,104.98]	soil metagenome
SRR14887734	WGS	PRJNA695572	https://www.ncbi.nlm.nih.gov/biosample/SAMN19809184	0.93	2018-07-01	0.19	China	[39.9042,116.4074]	sediment metagenome
SRR8369482	WGS	PRJNA413615	https://www.ncbi.nlm.nih.gov/biosample/SAMN07758839	0.95	2016-08-12	0.33	China	["not applicable"]	respiratory tract metagenome
SRR3185026	WGS	PRJNA46333	https://www.ncbi.nlm.nih.gov/biosample/SAMN04360006	0.91	2014-03-21	0.12	USA	[38.984652,-77.094709]	human skin metagenome
SRR11734679	WGS	PRJNA629394	https://www.ncbi.nlm.nih.gov/biosample/SAMN14775407	0.91	2017-11-01	0.15	China	[21.6,108.99]	sediment metagenome
SRR10034957	OTHER	PRJNA562849	https://www.ncbi.nlm.nih.gov/biosample/SAMN12657059	0.93	2017-08-22	0.2	Sweden	[55.38,13.4]	soil metagenome
SRR17247027	OTHER	PRJNA789344	https://www.ncbi.nlm.nih.gov/biosample/SAMN24109455	0.92	2019-10-01	0.16	uncalculated	["missing"]	soil metagenome
SRR7186600	WGS	PRJNA450295	https://www.ncbi.nlm.nih.gov/biosample/SAMN08934538	0.92	2013-09-01	0.19	China	[34.16,108.4]	root metagenome
SRR5270127	WGS	PRJNA366980	https://www.ncbi.nlm.nih.gov/biosample/SAMN06267895	0.93	NP	0.2	USA	[37.931388,-122.021761]	rhizosphere metagenome
SRR1586302	WGS	PRJNA261849	https://www.ncbi.nlm.nih.gov/biosample/SAMN03075747	0.9	NP	0.12	Canada	[79.4161,-90.76295]	soil metagenome
SRR5215216	WGS	PRJNA364864	https://www.ncbi.nlm.nih.gov/biosample/SAMN06266025	0.93	2013-05-28	0.21	USA	[38.8724,-122.4268]	soil metagenome
SRR17050888	WGS	PRJNA782213	https://www.ncbi.nlm.nih.gov/biosample/SAMN23288710	0.9	2020-10-10	0.11	China	[43.88,125.35]	gut metagenome
SRR14751620	OTHER	PRJNA733009	https://www.ncbi.nlm.nih.gov/biosample/SAMN19349447	0.9	2019-08-12	0.11	Switzerland	[47.49284,8.98796]	freshwater metagenome
SRR10127268	WGS	PRJNA465696	https://www.ncbi.nlm.nih.gov/biosample/SAMN12740640	0.93	2012-06-07	0.23	Mexico	[21.053,-103.902]	soil metagenome
SRR12687310	WGS	PRJNA664310	https://www.ncbi.nlm.nih.gov/biosample/SAMN16205497	0.91	2019-06-01	0.14	China	[44.37,83.33]	rhizosphere metagenome
SRR7186498	WGS	PRJNA450295	https://www.ncbi.nlm.nih.gov/biosample/SAMN08934541	0.96	2013-09-01	0.39	China	[40.36,114.56]	root metagenome
SRR1632402	WGS	PRJNA46333	https://www.ncbi.nlm.nih.gov/biosample/SAMN03025644	0.91	2013-03-14	0.14	USA	[38.984652,-77.094709]	human skin metagenome
SRR10216724	OTHER	PRJNA574779	https://www.ncbi.nlm.nih.gov/biosample/SAMN12878101	0.91	2018-06-15	0.13	uncalculated	["missing"]	rhizosphere metagenome
SRR10216740	OTHER	PRJNA574779	https://www.ncbi.nlm.nih.gov/biosample/SAMN12878403	0.93	2018-06-15	0.21	uncalculated	["missing"]	rhizosphere metagenome
SRR7013841	WGS	PRJNA448190	https://www.ncbi.nlm.nih.gov/biosample/SAMN08867834	0.93	2013-07-01	0.21	Canada	[50.28,-107.8]	metagenome
ERR5083310	WGS	PRJEB42399	https://www.ncbi.nlm.nih.gov/biosample/SAMEA7777023	0.91	NP	0.13	Singapore	NP	metagenome
SRR6963492	WGS	PRJNA444018	https://www.ncbi.nlm.nih.gov/biosample/SAMN08776754	0.91	2010-07-30	0.14	USA	[33.3,-115.8]	sediment metagenome
SRR12687284	WGS	PRJNA664310	https://www.ncbi.nlm.nih.gov/biosample/SAMN16205483	0.91	2019-06-01	0.14	China	[44.38,83.33]	rhizosphere metagenome
SRR14454021	WGS	PRJNA725617	https://www.ncbi.nlm.nih.gov/biosample/SAMN18896310	0.92	2019-07-09	0.18	China	[40,116.39]	leaf metagenome
SRR5258705	WGS	PRJNA366010	https://www.ncbi.nlm.nih.gov/biosample/SAMN06268058	0.93	2013-09-17	0.2	USA	[39.7392,-123.6308]	soil metagenome
SRR11108993	WGS	PRJNA607406	https://www.ncbi.nlm.nih.gov/biosample/SAMN14132724	0.93	2018-08-01	0.24	China	[32.15,118.95]	rhizosphere metagenome
SRR6145070	WGS	PRJNA413474	https://www.ncbi.nlm.nih.gov/biosample/SAMN07749890	0.95	2017-07-18	0.35	Hong Kong	[22.3,114.17]	skin metagenome
ERR3870394	WGS	PRJEB36534	https://www.ncbi.nlm.nih.gov/biosample/SAMEA6518463	0.93	2017-06-01	0.2	Israel	NP	biocrust metagenome
SRR10693291	WGS	PRJNA595703	https://www.ncbi.nlm.nih.gov/biosample/SAMN13565189	0.96	NP	0.39	Singapore	[1.321577,103.849033]	human metagenome
SRR14027269	CLONE	PRJNA640885	https://www.ncbi.nlm.nih.gov/biosample/SAMN17734878	0.93	2019-08-13	0.2	uncalculated	[36.9,115.1]	soil metagenome
SRR12762305	WGA	PRJNA666519	https://www.ncbi.nlm.nih.gov/biosample/SAMN16295580	0.9	2018-11-18	0.11	Poland	[53.47,20.3]	wastewater metagenome
SRR8663613	WGS	PRJNA525405	https://www.ncbi.nlm.nih.gov/biosample/SAMN11050304	0.92	2014-05-12	0.19	USA	[37.2284,-80.4234]	air metagenome
ERR5083147	WGS	PRJEB42399	https://www.ncbi.nlm.nih.gov/biosample/SAMEA7776860	0.94	NP	0.3	Singapore	NP	metagenome
SRR4030066	WGS	PRJNA330098	https://www.ncbi.nlm.nih.gov/biosample/SAMN05422193	0.9	2008-01-01	0.1	USA	[39.55,-107.97]	soil metagenome
SRR13766241	WGS	PRJNA694468	https://www.ncbi.nlm.nih.gov/biosample/SAMN18023940	0.9	2018-02-01	0.11	China	[26.4984,107.426]	soil metagenome
SRR3901698	WGS	PRJNA279279	https://www.ncbi.nlm.nih.gov/biosample/SAMN05389826	0.9	2014-04-04	0.12	South Africa	[-33.9575,18.4606]	bioreactor metagenome
SRR15377926	WGS	PRJNA714922	https://www.ncbi.nlm.nih.gov/biosample/SAMN18647675	0.93	2018-08-01	0.2	USA	[44.320483,-85.977083]	soil metagenome
ERR671920	WGS	PRJEB7626	https://www.ncbi.nlm.nih.gov/biosample/SAMEA3113580	0.94	2012-11-07	0.25	Australia	NP	soil metagenome
SRR7595456	WGS	PRJNA317932	https://www.ncbi.nlm.nih.gov/biosample/SAMN04874196	0.91	2014-04-29	0.15	Australia	[-30.20092399,149.596977]	soil metagenome
SRR8197394	WGS	PRJNA488251	https://www.ncbi.nlm.nih.gov/biosample/SAMN10407550	0.92	NP	0.16	Netherlands	[51.991111,5.661972]	rhizosphere metagenome
SRR5420283	WGS	PRJNA376580	https://www.ncbi.nlm.nih.gov/biosample/SAMN06443393	0.95	NP	0.37	USA	["not collected"]	indoor metagenome
SRR13394436	WGS	PRJNA690107	https://www.ncbi.nlm.nih.gov/biosample/SAMN17269718	0.94	2017-09-01	0.27	USA	[34.99562,-98.68895]	freshwater metagenome
SRR15400732	WGS	PRJNA752512	https://www.ncbi.nlm.nih.gov/biosample/SAMN20600055	0.92	2020-09-01	0.16	China	[33.62,102.87]	soil metagenome
SRR9691045	WGS	PRJNA554750	https://www.ncbi.nlm.nih.gov/biosample/SAMN12282977	0.91	2013-09-06	0.14	China	[33.23,118.33]	soil metagenome
ERR4245124	WGS	PRJEB31111	https://www.ncbi.nlm.nih.gov/biosample/SAMEA5329289	0.9	2015-07-30	0.12	Germany	NP	soil metagenome
SRR8552948	WGS	PRJNA518582	https://www.ncbi.nlm.nih.gov/biosample/SAMN10864331	0.94	2017-06-08	0.26	USA	[38.9206,-106.9489]	soil metagenome
ERR1111514	WGS	PRJEB11699	https://www.ncbi.nlm.nih.gov/biosample/SAMEA3648654	0.91	2012-07-01	0.13	USA	NP	sediment metagenome
ERR635995	WGS	PRJEB7364	https://www.ncbi.nlm.nih.gov/biosample/SAMEA2784244	0.93	NP	0.21	NP	NP	root
SRR17267096	OTHER	PRJNA789344	https://www.ncbi.nlm.nih.gov/biosample/SAMN24108069	0.93	2019-10-01	0.19	uncalculated	["missing"]	invertebrate metagenome
SRR14843460	OTHER	PRJNA738647	https://www.ncbi.nlm.nih.gov/biosample/SAMN19736228	0.91	2018-06-27	0.15	China	[43.34,124.11]	soil metagenome
SRR11921729	OTHER	PRJNA506850	https://www.ncbi.nlm.nih.gov/biosample/SAMN14814574	0.91	2015-05-15	0.13	USA	[37.215,-80.442278]	metagenome
SRR6866879	OTHER	PRJNA438419	https://www.ncbi.nlm.nih.gov/biosample/SAMN08722007	0.91	2013-07-08	0.13	China	[43.35,124.45]	rhizosphere metagenome
SRR12264164	OTHER	PRJNA647129	https://www.ncbi.nlm.nih.gov/biosample/SAMN15547796	0.91	2018-07-20	0.15	China	[43.94,81.18]	soil metagenome
SRR12917872	WGS	PRJNA653699	https://www.ncbi.nlm.nih.gov/biosample/SAMN15741247	0.93	2017-10-13	0.2	USA	[41.8725,-89.3578]	soil metagenome
SRR7687012	WGS	PRJNA468351	https://www.ncbi.nlm.nih.gov/biosample/SAMN09200103	0.91	2017-06-28	0.15	USA	[40.4449,-87.0297]	soil metagenome
SRR5207344	WGS	PRJNA365890	https://www.ncbi.nlm.nih.gov/biosample/SAMN06266462	0.92	2014-08-01	0.18	Canada	[45.54,-73.72]	soil metagenome
SRR3187141	WGS	PRJNA46333	https://www.ncbi.nlm.nih.gov/biosample/SAMN04360044	0.93	2014-03-28	0.21	USA	[38.984652,-77.094709]	human skin metagenome
ERR3870372	WGS	PRJEB36534	https://www.ncbi.nlm.nih.gov/biosample/SAMEA6518460	0.94	2017-06-01	0.24	Israel	NP	biocrust metagenome
SRR10360641	WGS	PRJNA577476	https://www.ncbi.nlm.nih.gov/biosample/SAMN13153351	0.92	2013-09-17	0.17	USA	[39.7292,-123.6419]	soil metagenome
SRR16123814	OTHER	PRJNA766709	https://www.ncbi.nlm.nih.gov/biosample/SAMN21873596	0.92	2019-11-01	0.16	Malaysia	["Not applicable"]	mangrove metagenome
ERR2697184	OTHER	PRJEB27666	https://www.ncbi.nlm.nih.gov/biosample/SAMEA4787256	0.9	2017-05-10	0.12	China	NP	metagenome
SRR17089455	WGA	PRJNA783874	https://www.ncbi.nlm.nih.gov/biosample/SAMN23455556	0.9	2020-02-24	0.12	Netherlands	[52.11202,5.10796]	wastewater metagenome
SRR7756211	WGS	PRJNA436039	https://www.ncbi.nlm.nih.gov/biosample/SAMN08611696	0.91	2016-05-11	0.14	Singapore	[1.3453,103.6797]	air metagenome
ERR1884262	WGS	PRJEB20011	https://www.ncbi.nlm.nih.gov/biosample/SAMEA103913890	0.92	NP	0.18	France	NP	unidentified
SRR6201908	WGS	PRJNA366649	https://www.ncbi.nlm.nih.gov/biosample/SAMN06268747	0.91	2011-09-15	0.15	USA	[39.070856,-96.582821]	soil metagenome
SRR5256712	WGS	PRJNA365977	https://www.ncbi.nlm.nih.gov/biosample/SAMN06268166	0.92	2013-10-02	0.17	USA	[39.73825,-123.6301]	soil metagenome
SRR5829545	WGS	PRJNA421255	https://www.ncbi.nlm.nih.gov/biosample/SAMN05384351	0.9	2010-09-21	0.11	Germany	[50.131881,11.881046]	peat metagenome
ERR4837145	WGS	PRJEB41174	https://www.ncbi.nlm.nih.gov/biosample/SAMEA7573980	0.9	NP	0.12	Sweden	NP	soil metagenome
SRR9852180	WGS	PRJNA556302	https://www.ncbi.nlm.nih.gov/biosample/SAMN12347501	0.91	2014-11-01	0.13	China	[32.22,118.75]	activated sludge metagenome
SRR11734663	WGS	PRJNA629394	https://www.ncbi.nlm.nih.gov/biosample/SAMN14775414	0.9	2017-11-01	0.11	China	[21.62,108.23]	sediment metagenome
ERR5083213	WGS	PRJEB42399	https://www.ncbi.nlm.nih.gov/biosample/SAMEA7776926	0.9	NP	0.11	Singapore	NP	metagenome
SRR7613741	WGS	PRJNA468125	https://www.ncbi.nlm.nih.gov/biosample/SAMN09201855	0.9	2017-08-29	0.12	USA	[33.9406,-83.5607]	freshwater metagenome
ERR4392713	WGS	PRJEB39497	https://www.ncbi.nlm.nih.gov/biosample/SAMEA7090489	0.9	NP	0.1	USA	NP	soil metagenome
ERR5738569	WGS	PRJEB44083	https://www.ncbi.nlm.nih.gov/biosample/SAMEA8506282	0.96	2019-10-21	0.41	United Kingdom	NP	food metagenome
ERR3230154	WGS	PRJEB31563	https://www.ncbi.nlm.nih.gov/biosample/SAMEA5425559	0.9	2016-09-25	0.11	Saudi Arabia	NP	air metagenome
SRR13760678	CLONE	PRJNA700129	https://www.ncbi.nlm.nih.gov/biosample/SAMN17836971	0.92	2020-06-05	0.16	uncalculated	[36.78,115.94]	soil metagenome
ERR3641471	OTHER	PRJEB35194	https://www.ncbi.nlm.nih.gov/biosample/SAMEA6155544	0.91	2017-05-10	0.13	China	NP	metagenome
SRR11829612	WGA	PRJNA630300	https://www.ncbi.nlm.nih.gov/biosample/SAMN14832368	0.93	2015-08-01	0.21	China	[19.501,109.551]	soil metagenome
SRR14267063	WGS	PRJNA721875	https://www.ncbi.nlm.nih.gov/biosample/SAMN18753377	0.93	2019-10-20	0.22	China	[39.96,116.46]	soil metagenome
SRR13949432	WGS	PRJNA695572	https://www.ncbi.nlm.nih.gov/biosample/SAMN17619812	0.93	2018-08-12	0.23	China	[39.9042,116.4074]	sediment metagenome
SRR13122809	WGS	PRJNA680010	https://www.ncbi.nlm.nih.gov/biosample/SAMN16869648	0.96	NP	0.41	China	["missing"]	marine metagenome
SRR10873835	WGS	PRJNA600049	https://www.ncbi.nlm.nih.gov/biosample/SAMN13781438	0.93	2016-01-20	0.21	China	["missing"]	soil metagenome
SRR12640485	WGS	PRJNA633424	https://www.ncbi.nlm.nih.gov/biosample/SAMN16132117	0.94	2017-10-01	0.3	USA	[33.72,-113.92]	metagenome
SRR1926128	WGS	PRJNA278090	https://www.ncbi.nlm.nih.gov/biosample/SAMN03407296	0.95	2012-02-01	0.32	Australia	[-19.733,147.178]	root metagenome
SRR9852195	WGS	PRJNA556302	https://www.ncbi.nlm.nih.gov/biosample/SAMN12347519	0.91	2017-04-20	0.15	China	[31.61,120.3]	activated sludge metagenome
SRR12893622	WGS	PRJNA671748	https://www.ncbi.nlm.nih.gov/biosample/SAMN16550454	0.91	2017-07-07	0.12	Hong Kong	[22.335541,114.174232]	metagenome
SRR15377961	WGS	PRJNA714922	https://www.ncbi.nlm.nih.gov/biosample/SAMN18647647	0.92	2018-08-01	0.16	USA	[44.2642,-86.1779]	soil metagenome
SRR13336298	WGS	PRJNA688820	https://www.ncbi.nlm.nih.gov/biosample/SAMN17189728	0.93	2019-04-26	0.22	China	[34.74,108.2]	soil metagenome
SRR10034942	OTHER	PRJNA562849	https://www.ncbi.nlm.nih.gov/biosample/SAMN12657063	0.92	2017-08-22	0.18	Sweden	[55.38,13.4]	soil metagenome
SRR12264172	OTHER	PRJNA647129	https://www.ncbi.nlm.nih.gov/biosample/SAMN15547800	0.91	2018-08-21	0.15	China	[43.94,81.18]	soil metagenome
SRR12656875	WGS	PRJNA663930	https://www.ncbi.nlm.nih.gov/biosample/SAMN16189266	0.9	2019-04-27	0.1	China	[26.31,106.38]	freshwater sediment metagenome
SRR7015787	WGS	PRJNA443178	https://www.ncbi.nlm.nih.gov/biosample/SAMN08776981	0.91	2016-08-09	0.13	USA	[38.9354,-106.9424]	soil metagenome
SRR5689928	WGS	PRJNA375670	https://www.ncbi.nlm.nih.gov/biosample/SAMN06343972	0.94	2014-08-14	0.26	USA	[35.8443,-83.9607]	rhizosphere metagenome
SRR7004339	WGS	PRJNA443523	https://www.ncbi.nlm.nih.gov/biosample/SAMN08778950	0.92	2015-10-01	0.17	Colombia	[3.8381,-73.3194]	peat metagenome
SRR12640503	WGS	PRJNA633424	https://www.ncbi.nlm.nih.gov/biosample/SAMN16132120	0.95	2017-10-01	0.34	USA	[33.72,-113.92]	metagenome
SRR7186622	WGS	PRJNA450295	https://www.ncbi.nlm.nih.gov/biosample/SAMN08934529	0.92	2013-09-01	0.17	China	[34.16,108.4]	root metagenome
SRR17656810	WGS	PRJNA797856	https://www.ncbi.nlm.nih.gov/biosample/SAMN25037272	0.92	2021-02-25	0.18	NP	NP	plastic metagenome
SRR9852218	WGS	PRJNA556302	https://www.ncbi.nlm.nih.gov/biosample/SAMN12347492	0.9	2014-02-01	0.1	China	[32.22,118.75]	activated sludge metagenome
SRR13197296	WGS	PRJNA666025	https://www.ncbi.nlm.nih.gov/biosample/SAMN16993229	0.9	2017-10-01	0.12	China	[26.599527,105.728473]	mine drainage metagenome
SRR15377957	WGS	PRJNA714922	https://www.ncbi.nlm.nih.gov/biosample/SAMN18647641	0.93	2018-08-01	0.2	USA	[44.271933,-85.992533]	soil metagenome
SRR5918979	WGS	PRJNA317932	https://www.ncbi.nlm.nih.gov/biosample/SAMN04873635	0.91	2011-03-12	0.14	Australia	[-31.86331666,126.9831]	soil metagenome
SRR14227489	OTHER	PRJNA721609	https://www.ncbi.nlm.nih.gov/biosample/SAMN18723264	0.92	2017-07-01	0.17	China	[31.05,122.07]	soil metagenome
ERR4586429	OTHER	PRJEB39267	https://www.ncbi.nlm.nih.gov/biosample/SAMEA7305633	0.93	2018-12-07	0.23	Ireland	NP	food production metagenome
SRR8936455	WGS	PRJNA528368	https://www.ncbi.nlm.nih.gov/biosample/SAMN11415806	0.91	2018-09-01	0.15	China	[23.14,113.34]	soil metagenome
SRR9048313	WGS	PRJNA542423	https://www.ncbi.nlm.nih.gov/biosample/SAMN11621472	0.92	2018-05-02	0.18	Norway	[59.91546,10.73209]	air metagenome
SRR10002888	WGS	PRJNA561080	https://www.ncbi.nlm.nih.gov/biosample/SAMN12606747	0.92	2017-09-27	0.17	Sweden	[59.18515,18.04241]	air metagenome
ERR4837137	WGS	PRJEB41174	https://www.ncbi.nlm.nih.gov/biosample/SAMEA7573972	0.92	NP	0.16	Sweden	NP	soil metagenome
SRR14373511	WGS	PRJNA689669	https://www.ncbi.nlm.nih.gov/biosample/SAMN18779841	0.92	2019-04-20	0.19	China	[23.41,102.25]	metagenome
SRR8487037	WGS	PRJNA646773	https://www.ncbi.nlm.nih.gov/biosample/SAMN15565760	0.9	2018-04-01	0.1	USA	[38.535556,-121.772778]	soil metagenome
SRR16481187	OTHER	PRJNA772520	https://www.ncbi.nlm.nih.gov/biosample/SAMN22374899	0.91	2020-07-20	0.15	uncalculated	["missing"]	wastewater metagenome
SRR3452803	WGA	PRJNA303119	https://www.ncbi.nlm.nih.gov/biosample/SAMN04286071	0.93	2013-04-15	0.21	China	["none"]	biocrust metagenome
ERR4194704	WGS	PRJEB38681	https://www.ncbi.nlm.nih.gov/biosample/SAMEA6872983	0.9	2013-07-29	0.11	Finland	NP	lake water metagenome
ERR1742252	WGS	PRJEB8420	https://www.ncbi.nlm.nih.gov/biosample/SAMEA4559811	0.92	2007-07-15	0.19	Canada	NP	soil metagenome
SRR1631064	WGS	PRJNA46333	https://www.ncbi.nlm.nih.gov/biosample/SAMN03025571	0.91	2013-01-16	0.15	USA	[38.984652,-77.094709]	human skin metagenome
SRR10961541	WGS	PRJNA589253	https://www.ncbi.nlm.nih.gov/biosample/SAMN13795683	0.9	2015-10-01	0.11	Uruguay	[-34.6,-56.25]	wastewater metagenome
SRR11734639	WGS	PRJNA629394	https://www.ncbi.nlm.nih.gov/biosample/SAMN14775392	0.93	2017-05-01	0.23	China	[22.53,113.99]	sediment metagenome
SRR13760661	CLONE	PRJNA700129	https://www.ncbi.nlm.nih.gov/biosample/SAMN17837001	0.91	2020-07-05	0.14	uncalculated	[36.78,115.94]	soil metagenome
SRR11190766	OTHER	PRJNA608979	https://www.ncbi.nlm.nih.gov/biosample/SAMN14217430	0.93	2018-07-01	0.21	uncalculated	["missing"]	soil metagenome
SRR5855434	WGS	PRJNA395099	https://www.ncbi.nlm.nih.gov/biosample/SAMN07373093	0.93	2014-09-01	0.2	USA	[38.42,-109.41]	biocrust metagenome
SRR5919035	WGS	PRJNA317932	https://www.ncbi.nlm.nih.gov/biosample/SAMN04874122	0.91	2013-07-16	0.13	Australia	[-42.1685,148.2641]	soil metagenome
SRR14027289	CLONE	PRJNA640885	https://www.ncbi.nlm.nih.gov/biosample/SAMN17734854	0.93	2019-08-05	0.2	uncalculated	[36.8,115.4]	soil metagenome
SRR14689421	WGS	PRJNA781406	https://www.ncbi.nlm.nih.gov/biosample/SAMN19433693	0.92	2019-02-13	0.19	New Zealand	[-44.4,169.25]	metagenome
SRR5271101	WGS	PRJNA366994	https://www.ncbi.nlm.nih.gov/biosample/SAMN06267772	0.93	NP	0.22	USA	[37.931388,-122.021761]	rhizosphere metagenome
SRR4027582	WGS	PRJNA336855	https://www.ncbi.nlm.nih.gov/biosample/SAMN05518500	0.92	2009-06-28	0.16	USA	[39.0042816,-77.1012173]	soil metagenome
SRR12550842	WGS	PRJNA632564	https://www.ncbi.nlm.nih.gov/biosample/SAMN14912191	0.92	2018-08-01	0.15	China	[18.33,109.45]	soil metagenome
SRR15646752	WGS	PRJNA758121	https://www.ncbi.nlm.nih.gov/biosample/SAMN21013461	0.91	2019-07-01	0.12	uncalculated	[24.65,102.88]	soil metagenome
SRR14085586	WGS	PRJNA717813	https://www.ncbi.nlm.nih.gov/biosample/SAMN18514589	0.92	2019-05-01	0.18	Germany	[48.578833,9.063472]	soil metagenome
SRR13789982	WGS	PRJNA699281	https://www.ncbi.nlm.nih.gov/biosample/SAMN17617311	0.93	NP	0.23	USA	[41.73,-72.79]	metagenome
SRR5123294	WGS	PRJNA358310	https://www.ncbi.nlm.nih.gov/biosample/SAMN06169818	0.95	2015-10-01	0.37	Cameroon	["missing"]	wastewater metagenome
SRR14932603	WGS	PRJNA509305	https://www.ncbi.nlm.nih.gov/biosample/SAMN19518234	0.9	2014-08-26	0.11	USA	["missing"]	activated sludge metagenome
SRR5919103	WGS	PRJNA317932	https://www.ncbi.nlm.nih.gov/biosample/SAMN04874288	0.9	2013-07-21	0.11	Australia	[-12.93256,135.20189]	soil metagenome
SRR11241201	CLONE	PRJNA587831	https://www.ncbi.nlm.nih.gov/biosample/SAMN13567417	0.93	2017-04-01	0.24	China	[22.5288,114.03]	marine sediment metagenome
SRR12366590	WGS	PRJNA647667	https://www.ncbi.nlm.nih.gov/biosample/SAMN15501386	0.92	2019-05-18	0.19	Gabon	[-1.69,10.87]	rhizosphere metagenome
SRR10363851	WGS	PRJNA557318	https://www.ncbi.nlm.nih.gov/biosample/SAMN12394952	0.92	2018-12-01	0.19	China	[22.48,113.57]	soil metagenome
SRR12762290	WGA	PRJNA666519	https://www.ncbi.nlm.nih.gov/biosample/SAMN16295593	0.9	2018-06-23	0.11	Poland	[50.08,18.57]	wastewater metagenome
SRR9030505	WGS	PRJNA507800	https://www.ncbi.nlm.nih.gov/biosample/SAMN10506451	0.94	2015-05-20	0.25	Canada	[53.93,-116.58]	soil metagenome
SRR10002752	WGS	PRJNA561080	https://www.ncbi.nlm.nih.gov/biosample/SAMN12606591	0.92	2017-06-26	0.19	Norway	[59.91278,10.76009]	air metagenome
ERR5084139	WGS	PRJEB42399	https://www.ncbi.nlm.nih.gov/biosample/SAMEA7776771	0.92	NP	0.16	Singapore	NP	metagenome
ERR5740475	WGS	PRJEB44083	https://www.ncbi.nlm.nih.gov/biosample/SAMEA8506471	0.9	2019-09-25	0.11	United Kingdom	NP	food metagenome
SRR3182036	WGS	PRJNA46333	https://www.ncbi.nlm.nih.gov/biosample/SAMN04359763	0.97	2013-12-18	0.53	USA	[38.984652,-77.094709]	human skin metagenome
SRR5747861	WGS	PRJNA367389	https://www.ncbi.nlm.nih.gov/biosample/SAMN06267240	0.91	2014-12-14	0.12	USA	[36.96,-116.72]	hot springs metagenome
SRR17089445	WGA	PRJNA783874	https://www.ncbi.nlm.nih.gov/biosample/SAMN23455565	0.91	2020-02-28	0.12	Netherlands	[52.11202,5.10796]	wastewater metagenome
ERR4603493	WGS	PRJEB39306	https://www.ncbi.nlm.nih.gov/biosample/SAMEA7319919	0.9	2018-05-08	0.11	Bangladesh	NP	metagenome
SRR12893792	WGS	PRJNA671748	https://www.ncbi.nlm.nih.gov/biosample/SAMN16550300	0.92	2017-07-05	0.16	Hong Kong	[22.278937,114.165621]	metagenome
SRR13213258	WCS	PRJNA506850	https://www.ncbi.nlm.nih.gov/biosample/SAMN17020115	0.91	2016-06-01	0.14	USA	[37.20023629,-80.56444913]	manure metagenome
SRR8185406	WGA	PRJNA495483	https://www.ncbi.nlm.nih.gov/biosample/SAMN10238528	0.91	2017-08-21	0.15	China	[32.03,118.46]	soil metagenome
SRR5215473	WGS	PRJNA364912	https://www.ncbi.nlm.nih.gov/biosample/SAMN06265934	0.95	2016-02-17	0.34	Panama	[9.1086,-79.8436]	soil metagenome
SRR7687011	WGS	PRJNA468348	https://www.ncbi.nlm.nih.gov/biosample/SAMN09199229	0.91	2017-06-28	0.15	USA	[40.4449,-87.0297]	soil metagenome
SRR10002827	WGS	PRJNA561080	https://www.ncbi.nlm.nih.gov/biosample/SAMN12606682	0.94	2017-06-23	0.28	USA	[40.734789,-73.99073]	air metagenome
SRR7042370	WGS	PRJNA449266	https://www.ncbi.nlm.nih.gov/biosample/SAMN08902886	0.94	2014-10-09	0.27	USA	[39.74,-123.63]	soil metagenome
SRR7688457	WGS	PRJNA471898	https://www.ncbi.nlm.nih.gov/biosample/SAMN09715311	0.93	2014-11-12	0.23	USA	[38.984652,-77.094709]	human skin metagenome
SRR12825431	WGS	PRJNA668816	https://www.ncbi.nlm.nih.gov/biosample/SAMN16424712	0.93	2018-11-12	0.2	New Zealand	[-36.547833,174.674333]	sediment metagenome
SRR12262945	OTHER	PRJNA647062	https://www.ncbi.nlm.nih.gov/biosample/SAMN15575857	0.9	2019-07-25	0.1	uncalculated	["missing"]	sludge metagenome
SRR13213320	WCS	PRJNA506850	https://www.ncbi.nlm.nih.gov/biosample/SAMN17020123	0.9	2016-06-01	0.12	USA	[37.20023629,-80.56444913]	manure metagenome
SRR17050880	WGS	PRJNA782213	https://www.ncbi.nlm.nih.gov/biosample/SAMN23288698	0.91	2020-10-10	0.12	China	[43.88,125.35]	gut metagenome
SRR13484442	WGS	PRJNA692764	https://www.ncbi.nlm.nih.gov/biosample/SAMN17369467	0.91	2019-11-01	0.13	uncalculated	["missing"]	soil metagenome
SRR11829132	WGS	PRJNA634398	https://www.ncbi.nlm.nih.gov/biosample/SAMN14995791	0.92	2018-11-29	0.17	China	[36.13,120.61]	soil metagenome
SRR11829130	WGS	PRJNA634398	https://www.ncbi.nlm.nih.gov/biosample/SAMN14995793	0.92	2019-02-27	0.17	China	[36.13,120.63]	soil metagenome
SRR13614379	WGS	PRJNA697905	https://www.ncbi.nlm.nih.gov/biosample/SAMN17677525	0.93	2019-08-01	0.21	China	[37.3,116.65]	soil metagenome
SRR14509987	WGS	PRJNA728956	https://www.ncbi.nlm.nih.gov/biosample/SAMN19107594	0.92	2019-05-01	0.18	China	[40.58,117.51]	metagenome
SRR11673973	WGS	PRJNA629478	https://www.ncbi.nlm.nih.gov/biosample/SAMN14825705	0.91	2018-09-03	0.15	Denmark	[55.668006,11.107247]	activated sludge metagenome
SRR13723393	WGS	PRJNA692452	https://www.ncbi.nlm.nih.gov/biosample/SAMN17384475	0.9	2018-01-31	0.12	USA	[40.6667,-77.9027]	rock metagenome
SRR6202789	WGS	PRJNA366396	https://www.ncbi.nlm.nih.gov/biosample/SAMN06268804	0.91	2011-07-03	0.13	Canada	[49.08,-89.38]	soil metagenome
SRR5881397	WGS	PRJNA367579	https://www.ncbi.nlm.nih.gov/biosample/SAMN06267102	0.92	2015-07-13	0.18	USA	[39.7181,-123.6527]	soil metagenome
SRR16526540	WGS	PRJNA768578	https://www.ncbi.nlm.nih.gov/biosample/SAMN22064459	0.92	2020-01-09	0.19	USA	[43.0339,-89.3564]	bioreactor sludge metagenome
SRR12687313	WGS	PRJNA664310	https://www.ncbi.nlm.nih.gov/biosample/SAMN16205495	0.91	2019-06-01	0.15	China	[44.37,83.33]	rhizosphere metagenome
SRR12089727	WGS	PRJNA641765	https://www.ncbi.nlm.nih.gov/biosample/SAMN15366210	0.91	2019-04-01	0.15	Germany	[48.521637,9.057645]	human skin metagenome
SRR14373518	WGS	PRJNA689669	https://www.ncbi.nlm.nih.gov/biosample/SAMN18779835	0.91	2019-01-17	0.15	China	[23.42,102.26]	metagenome
SRR14689475	WGS	PRJNA781406	https://www.ncbi.nlm.nih.gov/biosample/SAMN19433739	0.92	2020-09-18	0.19	Switzerland	[45.53,6.53]	metagenome
SRR5246791	WGS	PRJNA366364	https://www.ncbi.nlm.nih.gov/biosample/SAMN06268466	0.91	2011-08-18	0.15	USA	[38.1075,-121.6497]	wetland metagenome
SRR12667569	WGS	PRJNA654679	https://www.ncbi.nlm.nih.gov/biosample/SAMN15739404	0.92	2016-06-15	0.17	Switzerland	[46.9968,8.347]	sediment metagenome
SRR11802904	WGS	PRJNA633324	https://www.ncbi.nlm.nih.gov/biosample/SAMN14941281	0.92	2018-08-21	0.17	China	[39.66,115.82]	soil metagenome
ERR1939166	WGS	PRJEB20068	https://www.ncbi.nlm.nih.gov/biosample/SAMEA103982567	0.9	2012-11-01	0.1	USA	NP	metagenome
SRR16995651	OTHER	PRJNA782356	https://www.ncbi.nlm.nih.gov/biosample/SAMN23376056	0.93	2020-08-11	0.22	China	[34.5,102.12]	soil metagenome
SRR1206671	WGS	PRJNA202380	https://www.ncbi.nlm.nih.gov/biosample/SAMN02144231	0.9	NP	0.11	New Zealand	NP	gut metagenome
SRR13781758	WGS	PRJNA697599	https://www.ncbi.nlm.nih.gov/biosample/SAMN17675502	0.9	2018-08-14	0.12	USA	[47.5056,-93.4534]	peat metagenome
SRR11613358	WGS	PRJNA620817	https://www.ncbi.nlm.nih.gov/biosample/SAMN14510725	0.94	2017-07-17	0.26	USA	[26.6539,-80.6288]	soil metagenome
SRR17050886	WGS	PRJNA782213	https://www.ncbi.nlm.nih.gov/biosample/SAMN23288712	0.91	2020-10-10	0.14	China	[43.88,125.35]	gut metagenome
SRR7186501	WGS	PRJNA450295	https://www.ncbi.nlm.nih.gov/biosample/SAMN08934541	0.96	2013-09-01	0.39	China	[40.36,114.56]	root metagenome
SRR14509984	WGS	PRJNA728956	https://www.ncbi.nlm.nih.gov/biosample/SAMN19107597	0.92	2019-05-01	0.16	China	[40.61,117.51]	metagenome
SRR1577908	WGS	PRJNA261364	https://www.ncbi.nlm.nih.gov/biosample/SAMN03072821	0.91	2013-06-20	0.14	China	[32.03,118.43]	freshwater metagenome
SRR6145078	WGS	PRJNA413474	https://www.ncbi.nlm.nih.gov/biosample/SAMN07749871	0.93	2017-07-11	0.22	Hong Kong	[22.3,114.17]	skin metagenome
SRR2005538	WGS	PRJNA281366	https://www.ncbi.nlm.nih.gov/biosample/SAMN03576378	0.95	2013-10-26	0.34	Italy	[46.0667,11.1167]	human skin metagenome
ERR7570002	WGS	PRJEB49115	https://www.ncbi.nlm.nih.gov/biosample/SAMEA11459474	0.91	2016-04-12	0.14	France	NP	anaerobic digester metagenome
SRR12002728	WGS	PRJNA638794	https://www.ncbi.nlm.nih.gov/biosample/SAMN15207657	0.93	2017-12-15	0.22	Singapore	[1.3453,103.6797]	air metagenome
SRR6231314	WGS	PRJNA414922	https://www.ncbi.nlm.nih.gov/biosample/SAMN06710724	0.92	2015-07-07	0.16	USA	[41.452804,-90.763299]	sediment metagenome
SRR11970081	WGS	PRJNA636365	https://www.ncbi.nlm.nih.gov/biosample/SAMN15082882	0.94	2018-05-03	0.25	USA	[37.1976,-80.5823]	soil metagenome
SRR11970101	WGS	PRJNA636365	https://www.ncbi.nlm.nih.gov/biosample/SAMN15082904	0.92	2018-05-03	0.19	USA	[37.1976,-80.5823]	soil metagenome
SRR11673963	WGS	PRJNA629478	https://www.ncbi.nlm.nih.gov/biosample/SAMN14825732	0.91	2018-08-29	0.14	Denmark	[56.126497,10.141274]	activated sludge metagenome
ERR7626353	WGS	PRJEB49281	https://www.ncbi.nlm.nih.gov/biosample/SAMEA11497446	0.9	NP	0.11	United Kingdom	NP	soil metagenome
SRR11051943	WGS	PRJNA605576	https://www.ncbi.nlm.nih.gov/biosample/SAMN14071590	0.91	NP	0.13	China	[28.68,121.43]	soil metagenome
SRR6429800	WGS	PRJNA423296	https://www.ncbi.nlm.nih.gov/biosample/SAMN08275686	0.94	2013-10-17	0.28	Uganda	[0.304312,32.61983]	wastewater metagenome
SRR350965	OTHER	NP	https://www.ncbi.nlm.nih.gov/biosample/SAMN00737776	0.91	NP	0.15	NP	NP	soil metagenome
SRR17295759	OTHER	PRJNA789701	https://www.ncbi.nlm.nih.gov/biosample/SAMN24146850	0.91	2020-02-16	0.13	uncalculated	["not collected"]	rhizosphere metagenome
SRR7188607	OTHER	PRJNA422759	https://www.ncbi.nlm.nih.gov/biosample/SAMN09217712	0.91	NP	0.15	China	[40.03,116.28]	soil metagenome
SRR15101029	POOLCLONE	PRJNA745583	https://www.ncbi.nlm.nih.gov/biosample/SAMN20169777	0.92	2018-01-17	0.17	uncalculated	[-62.35,-59.18]	soil metagenome
SRR8929685	WGA	PRJNA533702	https://www.ncbi.nlm.nih.gov/biosample/SAMN11464682	0.91	2017-06-01	0.13	China	[35.45,116.58]	soil metagenome
SRR14986176	WGA	PRJNA742226	https://www.ncbi.nlm.nih.gov/biosample/SAMN19945328	0.91	2017-06-14	0.13	Germany	[49.61,10.28]	soil metagenome
ERR2607425	WGS	PRJEB27054	https://www.ncbi.nlm.nih.gov/biosample/SAMEA4700746	0.9	2016-01-25	0.11	uncalculated	NP	wastewater metagenome
SRR7471159	WGS	PRJNA464522	https://www.ncbi.nlm.nih.gov/biosample/SAMN09092538	0.91	2009-12-17	0.14	Puerto Rico	["18 N 65 W"]	soil metagenome
SRR7186526	WGS	PRJNA450295	https://www.ncbi.nlm.nih.gov/biosample/SAMN08934566	0.95	2013-09-01	0.35	China	[34.16,108.4]	root metagenome
SRR14085593	WGS	PRJNA717813	https://www.ncbi.nlm.nih.gov/biosample/SAMN18514592	0.91	2019-05-01	0.14	Germany	[48.579083,9.063333]	soil metagenome
ERR647607	WGS	PRJEB5860	https://www.ncbi.nlm.nih.gov/biosample/SAMEA2796311	0.91	2012-09-01	0.13	Germany	NP	Hordeum vulgare
SRR5678810	WGS	PRJNA390250	https://www.ncbi.nlm.nih.gov/biosample/SAMN07224806	0.9	2015-11-03	0.12	USA	[43,-92.5]	soil metagenome
SRR10489819	WGS	PRJNA588342	https://www.ncbi.nlm.nih.gov/biosample/SAMN13241871	0.92	2014-07-30	0.17	Russia	[68.6125,161.35]	permafrost metagenome
SRR8487032	WGS	PRJNA646773	https://www.ncbi.nlm.nih.gov/biosample/SAMN15565753	0.9	2018-04-01	0.1	USA	[38.535556,-121.772778]	soil metagenome
SRR14227490	OTHER	PRJNA721609	https://www.ncbi.nlm.nih.gov/biosample/SAMN18723270	0.91	2017-07-01	0.14	China	[30.49,123.74]	soil metagenome
SRR11921697	OTHER	PRJNA506850	https://www.ncbi.nlm.nih.gov/biosample/SAMN14814557	0.9	2015-04-01	0.1	USA	[36.662639,-76.733972]	metagenome
SRR8929684	WGA	PRJNA533702	https://www.ncbi.nlm.nih.gov/biosample/SAMN11464689	0.91	2017-06-01	0.14	China	[35.45,116.58]	soil metagenome
SRR6837582	WGS	PRJNA438174	https://www.ncbi.nlm.nih.gov/biosample/SAMN08707564	0.9	2017-08-02	0.12	Singapore	[1.41,103.731]	wastewater metagenome
SRR17539839	WGS	PRJNA604820	https://www.ncbi.nlm.nih.gov/biosample/SAMN21207486	0.91	2015-09-30	0.15	USA	[38.984652,-77.094709]	human skin metagenome
SRR12002706	WGS	PRJNA638794	https://www.ncbi.nlm.nih.gov/biosample/SAMN15207677	0.9	2017-12-15	0.11	Singapore	[1.3453,103.6797]	air metagenome
SRR8821118	WGS	PRJNA317932	https://www.ncbi.nlm.nih.gov/biosample/SAMN07483747	0.9	2014-11-28	0.12	Australia	[-42.27943,147.61381]	soil metagenome
ERR2699811	WGS	PRJEB27640	https://www.ncbi.nlm.nih.gov/biosample/SAMEA4790995	0.93	2011-04-21	0.21	Austria	NP	indoor metagenome
SRR11207294	WGS	PRJNA609351	https://www.ncbi.nlm.nih.gov/biosample/SAMN14178256	0.93	NP	0.24	USA	NP	Homo sapiens
SRR5855420	WGS	PRJNA395099	https://www.ncbi.nlm.nih.gov/biosample/SAMN07373089	0.93	2014-09-01	0.2	USA	[38.42,-109.41]	biocrust metagenome
ERR2683130	WGS	PRJEB27621	https://www.ncbi.nlm.nih.gov/biosample/SAMEA4777387	0.91	2017-06-29	0.15	Nicaragua	NP	wastewater metagenome
ERR5740431	WGS	PRJEB44083	https://www.ncbi.nlm.nih.gov/biosample/SAMEA8506082	0.91	2019-09-17	0.14	United Kingdom	NP	food metagenome
SRR6854725	WGA	PRJNA438384	https://www.ncbi.nlm.nih.gov/biosample/SAMN08714533	0.9	NP	0.11	uncalculated	["not applicable"]	biofilm metagenome
SRR14962756	WGA	PRJNA741999	https://www.ncbi.nlm.nih.gov/biosample/SAMN19918391	0.92	2019-07-19	0.16	Pakistan	[34.41,72.51]	soil metagenome
SRR8558721	WGS	PRJNA518286	https://www.ncbi.nlm.nih.gov/biosample/SAMN10864155	0.96	2017-08-14	0.4	USA	[39.0844,-86.4705]	soil metagenome
SRR8549365	WGS	PRJNA518672	https://www.ncbi.nlm.nih.gov/biosample/SAMN10864089	0.95	2017-09-18	0.36	USA	["36 N 78 W"]	soil metagenome
SRR12667023	WGS	PRJNA654670	https://www.ncbi.nlm.nih.gov/biosample/SAMN15739211	0.91	2016-06-20	0.15	Switzerland	[47.1988,8.2602]	sediment metagenome
SRR12060210	WGS	PRJNA640795	https://www.ncbi.nlm.nih.gov/biosample/SAMN15332070	0.92	2018-11-29	0.18	China	[36.13,120.53]	soil metagenome
ERR2486633	WGS	PRJEB22376	https://www.ncbi.nlm.nih.gov/biosample/SAMEA104335358	0.91	2016-07-25	0.13	Finland	NP	metagenome
SRR9924811	WGS	PRJNA559231	https://www.ncbi.nlm.nih.gov/biosample/SAMN12530122	0.93	2014-10-01	0.21	China	[29.67,113.32]	freshwater sediment metagenome
SRR12002703	WGS	PRJNA638794	https://www.ncbi.nlm.nih.gov/biosample/SAMN15207680	0.94	2017-12-15	0.28	Singapore	[1.3453,103.6797]	air metagenome
SRR17815048	WGS	PRJNA799881	https://www.ncbi.nlm.nih.gov/biosample/SAMN25211360	0.93	2018-12-18	0.2	China	[32.03,118.84]	soil metagenome
SRR5123289	WGS	PRJNA358310	https://www.ncbi.nlm.nih.gov/biosample/SAMN06169811	0.96	2015-10-01	0.46	Cameroon	["missing"]	wastewater metagenome
ERR671925	WGS	PRJEB7626	https://www.ncbi.nlm.nih.gov/biosample/SAMEA3113579	0.92	2012-11-13	0.18	Australia	NP	soil metagenome
SRR10161446	OTHER	PRJNA573580	https://www.ncbi.nlm.nih.gov/biosample/SAMN12817686	0.93	2018-04-15	0.2	China	[35.21,109.56]	soil metagenome
SRR6391594	OTHER	PRJNA422759	https://www.ncbi.nlm.nih.gov/biosample/SAMN08200599	0.92	NP	0.16	China	[29.21,89.84]	soil metagenome
SRR12264173	OTHER	PRJNA647129	https://www.ncbi.nlm.nih.gov/biosample/SAMN15547791	0.91	2018-07-20	0.14	China	[43.94,81.18]	soil metagenome
SRR3969602	WGS	PRJNA330111	https://www.ncbi.nlm.nih.gov/biosample/SAMN05422154	0.95	2011-07-20	0.31	USA	[39.53,-107.78]	soil metagenome
SRR6269135	WGS	PRJNA405204	https://www.ncbi.nlm.nih.gov/biosample/SAMN07632553	0.9	2005-07-30	0.1	Costa Rica	[0.8736,-97.0511]	marine metagenome
SRR10857622	WGS	PRJNA592367	https://www.ncbi.nlm.nih.gov/biosample/SAMN13423129	0.9	2018-04-10	0.12	Namibia	[-23.19,15.37]	soil metagenome
SRR5420276	WGS	PRJNA376580	https://www.ncbi.nlm.nih.gov/biosample/SAMN06443400	0.95	NP	0.34	USA	["not collected"]	indoor metagenome
SRR13213304	WCS	PRJNA506850	https://www.ncbi.nlm.nih.gov/biosample/SAMN17020138	0.91	2016-06-01	0.13	USA	[37.20023629,-80.56444913]	compost metagenome
SRR17656811	WGS	PRJNA797856	https://www.ncbi.nlm.nih.gov/biosample/SAMN25037271	0.92	2021-02-25	0.18	NP	NP	plastic metagenome
SRR6683737	WGA	PRJNA411948	https://www.ncbi.nlm.nih.gov/biosample/SAMN07691962	0.91	2016-07-01	0.14	Svalbard	[78.58,12.05]	soil metagenome
SRR13590451	WGS	PRJNA698282	https://www.ncbi.nlm.nih.gov/biosample/SAMN17711338	0.93	2019-10-01	0.2	China	["39 N 116 E"]	soil metagenome
SRR5207237	WGS	PRJNA365698	https://www.ncbi.nlm.nih.gov/biosample/SAMN06266455	0.93	2014-09-27	0.23	USA	[39.7392,-123.6308]	soil metagenome
SRR15377974	WGS	PRJNA714922	https://www.ncbi.nlm.nih.gov/biosample/SAMN18647630	0.92	2018-08-01	0.18	USA	[44.370933,-85.7071]	soil metagenome
SRR403245	OTHER	NP	https://www.ncbi.nlm.nih.gov/biosample/SAMN00779799	0.92	NP	0.18	NP	NP	marine metagenome
SRR398110	OTHER	NP	https://www.ncbi.nlm.nih.gov/biosample/SAMN00737776	0.91	NP	0.13	NP	NP	soil metagenome
SRR13236515	OTHER	PRJNA683998	https://www.ncbi.nlm.nih.gov/biosample/SAMN17050155	0.93	2019-07-02	0.2	China	["missing"]	soil metagenome
SRR6201747	WGS	PRJNA366602	https://www.ncbi.nlm.nih.gov/biosample/SAMN06268724	0.92	2011-09-15	0.19	USA	[38.88,-120.64]	soil metagenome
SRR10466858	WGS	PRJNA365638	https://www.ncbi.nlm.nih.gov/biosample/SAMN12916206	0.94	2013-10-30	0.28	United Kingdom	[55.9232,-3.1878]	freshwater metagenome
SRR10932013	WGS	PRJNA230567	https://www.ncbi.nlm.nih.gov/biosample/SAMN13895686	0.92	NP	0.19	Luxembourg	[49.5143,6.018]	bioreactor metagenome
SRR12350686	WGS	PRJNA649309	https://www.ncbi.nlm.nih.gov/biosample/SAMN15663124	0.9	2017-12-01	0.1	China	[39.82,116.27]	activated sludge metagenome
SRR5919317	WGS	PRJNA317932	https://www.ncbi.nlm.nih.gov/biosample/SAMN04874328	0.9	2013-10-25	0.11	Australia	[-39.65086,143.97275]	soil metagenome
SRR14843445	OTHER	PRJNA738647	https://www.ncbi.nlm.nih.gov/biosample/SAMN19736214	0.9	2018-06-27	0.12	China	[43.34,124.11]	soil metagenome
SRR12030750	WGS	PRJNA638758	https://www.ncbi.nlm.nih.gov/biosample/SAMN15285681	0.92	2018-07-31	0.16	Taiwan	[24.173609,121.299528]	soil metagenome
ERR3641478	OTHER	PRJEB35194	https://www.ncbi.nlm.nih.gov/biosample/SAMEA6155551	0.91	2017-05-10	0.12	China	NP	metagenome
SRR4027577	WGS	PRJNA336855	https://www.ncbi.nlm.nih.gov/biosample/SAMN05518500	0.92	2009-06-28	0.16	USA	[39.0042816,-77.1012173]	soil metagenome
SRR988088	WGS	PRJNA219368	https://www.ncbi.nlm.nih.gov/biosample/SAMN02354103	0.91	2010-10-01	0.15	USA	[34.975667,-97.519]	soil metagenome
ERR3029131	WGS	PRJEB30524	https://www.ncbi.nlm.nih.gov/biosample/SAMEA5205763	0.9	2015-01-15	0.11	Australia	NP	soil metagenome
SRR5195122	WGS	PRJNA362455	https://www.ncbi.nlm.nih.gov/biosample/SAMN06239015	0.95	2015-09-01	0.32	Italy	[37.28,14.88]	rhizosphere metagenome
SRR8643119	WGA	PRJNA524533	https://www.ncbi.nlm.nih.gov/biosample/SAMN11028960	0.9	NP	0.12	uncalculated	["not collected"]	sludge metagenome
SRR6788489	WGA	PRJNA436168	https://www.ncbi.nlm.nih.gov/biosample/SAMN08618478	0.93	2016-11-15	0.23	USA	[33.19,-81.42]	soil metagenome
SRR8663606	WGS	PRJNA525405	https://www.ncbi.nlm.nih.gov/biosample/SAMN11050313	0.92	2014-12-23	0.17	USA	[37.2284,-80.4234]	air metagenome
SRR7004206	WGS	PRJNA443518	https://www.ncbi.nlm.nih.gov/biosample/SAMN08778310	0.93	2017-02-20	0.2	Colombia	[4.2396,-73.2024]	peat metagenome
SRR11449182	WGS	PRJNA616167	https://www.ncbi.nlm.nih.gov/biosample/SAMN14483307	0.91	2019-04-16	0.14	China	[35.34,115.78]	soil metagenome
SRR12282710	WGS	PRJNA647185	https://www.ncbi.nlm.nih.gov/biosample/SAMN15578164	0.94	2018-09-01	0.25	China	["not collected"]	soil metagenome
SRR14073692	WGS	PRJNA717057	https://www.ncbi.nlm.nih.gov/biosample/SAMN18477315	0.92	NP	0.17	uncalculated	["missing"]	soil metagenome
SRR9656166	WGS	PRJNA552615	https://www.ncbi.nlm.nih.gov/biosample/SAMN12214528	0.94	NP	0.26	New Zealand	[-38.26672886,175.97612373]	soil metagenome
SRR8489898	WGS	PRJNA517182	https://www.ncbi.nlm.nih.gov/biosample/SAMN10822081	0.94	2009-01-01	0.25	USA	[39.00097,-123.08297]	rhizosphere metagenome
ERR868371	WGS	PRJEB4352	https://www.ncbi.nlm.nih.gov/biosample/SAMEA2622804	0.91	NP	0.14	NP	NP	marine metagenome
ERR3641468	OTHER	PRJEB35194	https://www.ncbi.nlm.nih.gov/biosample/SAMEA6155541	0.91	2017-05-10	0.13	China	NP	metagenome
SRR11613400	WGS	PRJNA620818	https://www.ncbi.nlm.nih.gov/biosample/SAMN14510770	0.95	2017-07-17	0.38	USA	[26.6591,-80.6279]	soil metagenome
SRR15168755	WGS	PRJNA741279	https://www.ncbi.nlm.nih.gov/biosample/SAMN19865261	0.94	2019-05-28	0.27	USA	[40.6529,-104.9995]	soil metagenome
SRR15646761	WGS	PRJNA758121	https://www.ncbi.nlm.nih.gov/biosample/SAMN21013454	0.91	2019-06-30	0.13	uncalculated	[25.39,100.43]	soil metagenome
SRR14844112	WGS	PRJNA724996	https://www.ncbi.nlm.nih.gov/biosample/SAMN19687762	0.92	2019-05-14	0.16	uncalculated	[17.077019,111.473575]	metagenome
SRR12825409	WGS	PRJNA668816	https://www.ncbi.nlm.nih.gov/biosample/SAMN16424722	0.91	2018-11-12	0.14	New Zealand	[-36.545,174.674139]	riverine metagenome
ERR1700722	WGS	PRJEB8420	https://www.ncbi.nlm.nih.gov/biosample/SAMEA4521372	0.94	2011-07-07	0.25	Canada	NP	soil metagenome
SRR10613559	WGS	PRJNA486429	https://www.ncbi.nlm.nih.gov/biosample/SAMN13518578	0.95	NP	0.33	China	[40.0047,116.3261]	air metagenome
SRR17267097	OTHER	PRJNA789344	https://www.ncbi.nlm.nih.gov/biosample/SAMN24108068	0.93	2019-10-01	0.2	uncalculated	["missing"]	invertebrate metagenome
SRR7028480	WGS	PRJNA444886	https://www.ncbi.nlm.nih.gov/biosample/SAMN08777128	0.9	2016-06-13	0.1	USA	[47.5028,-93.4828]	wetland metagenome
SRR9994094	WGS	PRJNA560333	https://www.ncbi.nlm.nih.gov/biosample/SAMN12597559	0.92	2017-10-01	0.19	China	["28 N 112 E"]	rhizoplane metagenome
SRR13325288	WGS	PRJNA687334	https://www.ncbi.nlm.nih.gov/biosample/SAMN17141353	0.94	2018-05-25	0.3	USA	[26.132554,-97.473898]	invertebrate metagenome
SRR10002754	WGS	PRJNA561080	https://www.ncbi.nlm.nih.gov/biosample/SAMN12606593	0.91	2017-06-26	0.13	Norway	[59.91343,10.74329]	air metagenome
ERR1358725	WGS	PRJEB13142	https://www.ncbi.nlm.nih.gov/biosample/SAMEA3905795	0.93	NP	0.21	USA	NP	metagenome
SRR10360621	WGS	PRJNA577476	https://www.ncbi.nlm.nih.gov/biosample/SAMN13153369	0.92	2016-06-15	0.17	USA	[39.5673,-123.4758]	soil metagenome
SRR10585514	WGS	PRJNA593573	https://www.ncbi.nlm.nih.gov/biosample/SAMN13481419	0.9	2018-10-02	0.11	Singapore	[1.42,103.7]	leaf metagenome
SRR7268687	CLONE	PRJNA472229	https://www.ncbi.nlm.nih.gov/biosample/SAMN09229501	0.9	2016-10-17	0.12	China	[43.47,123.2]	rhizosphere metagenome
SRR8560602	OTHER	PRJNA521832	https://www.ncbi.nlm.nih.gov/biosample/SAMN10915309	0.92	2016-04-01	0.19	China	[31.604777,120.266441]	wastewater metagenome
SRR17222372	WGA	PRJNA738866	https://www.ncbi.nlm.nih.gov/biosample/SAMN23847315	0.95	2017-10-01	0.35	United Kingdom	[51.4729,-0.9037]	soil metagenome
SRR7495881	WGS	PRJNA465241	https://www.ncbi.nlm.nih.gov/biosample/SAMN09092435	0.91	2016-08-16	0.15	USA	[39.7291,-123.6419]	soil metagenome
SRR12917118	WGS	PRJNA653689	https://www.ncbi.nlm.nih.gov/biosample/SAMN15739655	0.93	2017-05-02	0.22	USA	[41.9002,-89.3556]	soil metagenome
SRR6425798	WGS	PRJNA427653	https://www.ncbi.nlm.nih.gov/biosample/SAMN08242252	0.9	2013-03-01	0.1	China	[31.79,102.55]	soil metagenome
SRR10424186	WGS	PRJNA588263	https://www.ncbi.nlm.nih.gov/biosample/SAMN13234474	0.9	2018-05-01	0.1	uncalculated	["not applicable"]	soil metagenome
SRR9998344	WGS	PRJNA561071	https://www.ncbi.nlm.nih.gov/biosample/SAMN12606163	0.91	2017-07-30	0.13	China	[40.83,124.74]	soil metagenome
SRR17933180	WGS	PRJNA804253	https://www.ncbi.nlm.nih.gov/biosample/SAMN25720196	0.92	2021-07-01	0.16	China	[40.22,116.23]	soil metagenome
SRR8931236	WGS	PRJNA533779	https://www.ncbi.nlm.nih.gov/biosample/SAMN11466661	0.9	2015-11-01	0.12	USA	[43,-92.5]	soil metagenome
SRR350640	OTHER	NP	https://www.ncbi.nlm.nih.gov/biosample/SAMN00736155	0.92	NP	0.18	NP	NP	soil metagenome
SRR12264192	OTHER	PRJNA647129	https://www.ncbi.nlm.nih.gov/biosample/SAMN15547815	0.92	2018-09-07	0.16	China	[43.94,81.18]	soil metagenome
SRR7497727	WGS	PRJNA465902	https://www.ncbi.nlm.nih.gov/biosample/SAMN09202573	0.91	2012-12-01	0.13	USA	[35.9061,-76.1569]	wetland metagenome
SRR8590644	WGS	PRJNA473136	https://www.ncbi.nlm.nih.gov/biosample/SAMN10953118	0.93	2017-10-02	0.21	USA	["not collected"]	soil metagenome
SRR9827769	WGS	PRJNA552823	https://www.ncbi.nlm.nih.gov/biosample/SAMN12344359	0.9	2017-07-01	0.1	USA	["not collected"]	activated sludge metagenome
SRR5574342	WGS	PRJNA386715	https://www.ncbi.nlm.nih.gov/biosample/SAMN07125681	0.9	2015-06-01	0.12	China	["missing"]	soil metagenome
SRR10489814	WGS	PRJNA588342	https://www.ncbi.nlm.nih.gov/biosample/SAMN13241871	0.9	2014-07-30	0.12	Russia	[68.6125,161.35]	permafrost metagenome
SRR12262946	OTHER	PRJNA647062	https://www.ncbi.nlm.nih.gov/biosample/SAMN15575856	0.9	2019-07-24	0.1	uncalculated	["missing"]	sludge metagenome
SRR12264170	OTHER	PRJNA647129	https://www.ncbi.nlm.nih.gov/biosample/SAMN15547831	0.91	2018-10-31	0.14	China	[43.94,81.18]	soil metagenome
SRR12042467	OTHER	PRJNA640224	https://www.ncbi.nlm.nih.gov/biosample/SAMN15311384	0.9	2018-12-20	0.12	uncalculated	["missing"]	soil metagenome
SRR3954468	WGS	PRJNA330069	https://www.ncbi.nlm.nih.gov/biosample/SAMN05422225	0.96	2008-12-31	0.38	USA	[38.99297339,-123.0674491]	soil metagenome
SRR7026475	WGS	PRJNA443201	https://www.ncbi.nlm.nih.gov/biosample/SAMN08779142	0.9	2016-08-06	0.1	USA	[38.883,-106.9108]	soil metagenome
SRR10002901	WGS	PRJNA561080	https://www.ncbi.nlm.nih.gov/biosample/SAMN12606665	0.9	2017-06-22	0.12	USA	[40.768141,-73.96387]	air metagenome
SRR12893633	WGS	PRJNA671748	https://www.ncbi.nlm.nih.gov/biosample/SAMN16550444	0.91	2017-07-09	0.13	Hong Kong	[22.336944,114.175734]	metagenome
SRR14689429	WGS	PRJNA781406	https://www.ncbi.nlm.nih.gov/biosample/SAMN19433690	0.93	2019-02-10	0.21	New Zealand	[-44.28,168.43]	metagenome
SRR13789410	WGS	PRJNA699281	https://www.ncbi.nlm.nih.gov/biosample/SAMN17617400	0.92	NP	0.18	USA	[41.73,-72.79]	metagenome
SRR5039895	WGA	PRJNA353040	https://www.ncbi.nlm.nih.gov/biosample/SAMN06016048	0.9	2014-10-01	0.12	China	[34.26,108.07]	soil metagenome
SRR3985525	WGS	PRJNA330298	https://www.ncbi.nlm.nih.gov/biosample/SAMN05422054	0.9	2012-10-08	0.11	USA	[71.2999,-156.61]	peat metagenome
ERR4837138	WGS	PRJEB41174	https://www.ncbi.nlm.nih.gov/biosample/SAMEA7573973	0.91	NP	0.13	Sweden	NP	soil metagenome
SRR13789429	WGS	PRJNA699281	https://www.ncbi.nlm.nih.gov/biosample/SAMN17617383	0.93	NP	0.21	USA	[41.73,-72.79]	metagenome
SRR14413845	WGS	PRJNA726763	https://www.ncbi.nlm.nih.gov/biosample/SAMN18962224	0.93	2019-11-04	0.22	China	[23.55,113.58]	air metagenome
SRR5312479	WGS	PRJNA377922	https://www.ncbi.nlm.nih.gov/biosample/SAMN06477774	0.94	NP	0.3	Hong Kong	[22.28,114.15]	money metagenome
SRR8863439	WGS	PRJNA512237	https://www.ncbi.nlm.nih.gov/biosample/SAMN11321110	0.9	NP	0.1	USA	[39.6974,-83.8897]	groundwater metagenome
SRR13760673	CLONE	PRJNA700129	https://www.ncbi.nlm.nih.gov/biosample/SAMN17836981	0.92	2020-06-15	0.16	uncalculated	[36.78,115.94]	soil metagenome
SRR1190350	OTHER	PRJNA240951	https://www.ncbi.nlm.nih.gov/biosample/SAMN02680282	0.9	2012-07-20	0.11	China	["N28¡ã55¡ä45.7¡å E111¡ã26¡ä46.6¡å"]	soil metagenome
SRR10895339	WGS	PRJNA600103	https://www.ncbi.nlm.nih.gov/biosample/SAMN13781851	0.9	NP	0.11	uncalculated	["missing"]	soil metagenome
SRR17222378	WGA	PRJNA738866	https://www.ncbi.nlm.nih.gov/biosample/SAMN23847311	0.95	2017-10-01	0.31	United Kingdom	[51.4729,-0.9037]	soil metagenome
SRR12060212	WGS	PRJNA640795	https://www.ncbi.nlm.nih.gov/biosample/SAMN15332068	0.92	2018-11-29	0.18	China	[36.13,120.51]	soil metagenome
SRR7186480	WGS	PRJNA450295	https://www.ncbi.nlm.nih.gov/biosample/SAMN08934567	0.95	2013-09-01	0.37	China	[40.36,114.56]	root metagenome
SRR17078248	WGS	PRJNA781975	https://www.ncbi.nlm.nih.gov/biosample/SAMN23390019	0.9	2019-09-01	0.11	USA	[33.44,-117.42]	soil metagenome
SRR10613493	WGS	PRJNA486429	https://www.ncbi.nlm.nih.gov/biosample/SAMN13518603	0.91	NP	0.12	China	[40.0047,116.3261]	air metagenome
SRR14843444	OTHER	PRJNA738647	https://www.ncbi.nlm.nih.gov/biosample/SAMN19736215	0.91	2018-06-27	0.13	China	[43.34,124.11]	soil metagenome
ERR4682357	WGS	PRJEB40815	https://www.ncbi.nlm.nih.gov/biosample/SAMEA7428264	0.9	2017-11-11	0.1	Benin	NP	wastewater metagenome
SRR8553641	WGS	PRJNA518243	https://www.ncbi.nlm.nih.gov/biosample/SAMN10864412	0.94	2017-09-15	0.26	USA	[38.9206,-106.9489]	soil metagenome
SRR12264183	OTHER	PRJNA647129	https://www.ncbi.nlm.nih.gov/biosample/SAMN15547823	0.92	2018-09-28	0.17	China	[43.94,81.18]	soil metagenome
SRR5278344	OTHER	PRJNA374587	https://www.ncbi.nlm.nih.gov/biosample/SAMN06335050	0.91	2016-08-15	0.13	Australia	[-24.867,152.351]	soil metagenome
SRR12347825	WGS	PRJNA634794	https://www.ncbi.nlm.nih.gov/biosample/SAMN15657746	0.91	2019-02-01	0.13	China	[27.4448,111.343]	soil metagenome
SRR12170516	WGA	PRJNA644680	https://www.ncbi.nlm.nih.gov/biosample/SAMN15470941	0.91	2019-04-04	0.15	USA	[29.64,-82.34]	soil metagenome
SRR12550827	WGS	PRJNA632564	https://www.ncbi.nlm.nih.gov/biosample/SAMN14912204	0.92	2018-08-01	0.17	China	[18.33,109.45]	soil metagenome
SRR1586299	WGS	PRJNA261849	https://www.ncbi.nlm.nih.gov/biosample/SAMN03075744	0.9	NP	0.11	Canada	[79.4161,-90.76295]	soil metagenome
SRR13790070	WGS	PRJNA699281	https://www.ncbi.nlm.nih.gov/biosample/SAMN17617231	0.93	NP	0.2	USA	[41.73,-72.79]	metagenome
ERR753917	WGS	PRJEB8420	https://www.ncbi.nlm.nih.gov/biosample/SAMEA3235156	0.9	2011-06-18	0.12	Canada	NP	soil metagenome
SRR10613520	WGS	PRJNA486429	https://www.ncbi.nlm.nih.gov/biosample/SAMN13518642	0.92	NP	0.17	China	[40.0047,116.3261]	air metagenome
SRR8439259	WGS	PRJNA502501	https://www.ncbi.nlm.nih.gov/biosample/SAMN10351070	0.95	2014-10-27	0.37	USA	[42.673,-77.032]	soil metagenome
SRR13708148	WGS	PRJNA701786	https://www.ncbi.nlm.nih.gov/biosample/SAMN17911223	0.93	2019-07-01	0.21	China	[36.11,117.08]	soil metagenome
SRR15883090	WGS	PRJNA763048	https://www.ncbi.nlm.nih.gov/biosample/SAMN21421599	0.9	2021-03-01	0.11	South Africa	[-26.05,27.37]	metagenome
SRR14573571	WGS	PRJNA728249	https://www.ncbi.nlm.nih.gov/biosample/SAMN19236425	0.94	2016-07-22	0.3	Greenland	[83.66,-33.37]	soil metagenome
SRR3642582	WGS	PRJNA46333	https://www.ncbi.nlm.nih.gov/biosample/SAMN04999372	0.9	2012-12-01	0.11	USA	[38.984652,-77.094709]	human skin metagenome
ERR7597991	WGS	PRJEB49259	https://www.ncbi.nlm.nih.gov/biosample/SAMEA11477203	0.9	2020-11-01	0.1	Germany	NP	indoor metagenome
ERR5740308	WGS	PRJEB44083	https://www.ncbi.nlm.nih.gov/biosample/SAMEA8505771	0.93	2019-09-25	0.23	United Kingdom	NP	food metagenome
SRR12825426	WGS	PRJNA668816	https://www.ncbi.nlm.nih.gov/biosample/SAMN16424714	0.93	2018-11-12	0.2	New Zealand	[-36.540917,174.678694]	sediment metagenome
SRR13336293	WGS	PRJNA688820	https://www.ncbi.nlm.nih.gov/biosample/SAMN17189732	0.93	2019-04-26	0.2	China	[34.74,108.2]	soil metagenome
SRR14843454	OTHER	PRJNA738647	https://www.ncbi.nlm.nih.gov/biosample/SAMN19736234	0.91	2018-06-27	0.14	China	[43.34,124.11]	soil metagenome
ERR5083276	WGS	PRJEB42399	https://www.ncbi.nlm.nih.gov/biosample/SAMEA7776989	0.9	NP	0.11	Singapore	NP	metagenome
SRR5581436	WGS	PRJNA375644	https://www.ncbi.nlm.nih.gov/biosample/SAMN06343946	0.94	2012-06-10	0.29	USA	[41.5935,-78.5142]	freshwater metagenome
SRR17656798	WGS	PRJNA797856	https://www.ncbi.nlm.nih.gov/biosample/SAMN25037283	0.92	2021-02-25	0.16	NP	NP	plastic metagenome
SRR5923119	WGS	PRJNA317932	https://www.ncbi.nlm.nih.gov/biosample/SAMN07488544	0.9	2015-02-23	0.11	Australia	[-33.60518,150.7298]	soil metagenome
SRR17295754	OTHER	PRJNA789701	https://www.ncbi.nlm.nih.gov/biosample/SAMN24146844	0.92	2020-02-10	0.17	uncalculated	["not collected"]	rhizosphere metagenome
SRR4027036	WGS	PRJNA337680	https://www.ncbi.nlm.nih.gov/biosample/SAMN05518036	0.92	2009-06-24	0.19	USA	[43.312222,-89.370833]	soil metagenome
SRR7186542	WGS	PRJNA450295	https://www.ncbi.nlm.nih.gov/biosample/SAMN08934540	0.95	2013-09-01	0.35	China	[34.16,108.4]	root metagenome
SRR14073709	WGS	PRJNA717057	https://www.ncbi.nlm.nih.gov/biosample/SAMN18477331	0.92	NP	0.18	uncalculated	["missing"]	soil metagenome
SRR16472896	WGS	PRJNA771937	https://www.ncbi.nlm.nih.gov/biosample/SAMN22350767	0.91	2019-03-01	0.13	China	[28.03,120.86]	sediment metagenome
SRR12705452	WGS	PRJNA665302	https://www.ncbi.nlm.nih.gov/biosample/SAMN16249893	0.93	2018-09-01	0.24	China	[27.74,111.46]	mine metagenome
SRR14198843	WGS	PRJNA694925	https://www.ncbi.nlm.nih.gov/biosample/SAMN17584333	0.92	2018-11-01	0.16	USA	[38.999838,-77.106017]	skin metagenome
SRR12893969	WGS	PRJNA671748	https://www.ncbi.nlm.nih.gov/biosample/SAMN16550142	0.94	2017-07-11	0.25	Hong Kong	[22.278222,114.16595]	metagenome
SRR11734713	WGS	PRJNA629394	https://www.ncbi.nlm.nih.gov/biosample/SAMN14775388	0.93	2017-05-01	0.21	China	[22.53,113.99]	sediment metagenome
SRR8205316	OTHER	PRJNA505928	https://www.ncbi.nlm.nih.gov/biosample/SAMN10439591	0.93	NP	0.22	uncalculated	["missing"]	soil metagenome
SRR770299	WGS	PRJNA188490	https://www.ncbi.nlm.nih.gov/biosample/SAMN01911456	0.91	2012-04-30	0.15	Malaysia	["N04 46.558; E103 23.836"]	soil metagenome
SRR5215205	WGS	PRJNA365053	https://www.ncbi.nlm.nih.gov/biosample/SAMN06266015	0.9	2016-03-17	0.12	French Guiana	[5.0626,-53.0462]	termite gut metagenome
ERR4837116	WGS	PRJEB41174	https://www.ncbi.nlm.nih.gov/biosample/SAMEA7573951	0.9	NP	0.12	Svalbard	NP	soil metagenome
SRR9691056	WGS	PRJNA554750	https://www.ncbi.nlm.nih.gov/biosample/SAMN12282964	0.92	2013-08-18	0.17	China	[47.19,124.22]	soil metagenome
SRR12113390	WGS	PRJNA640378	https://www.ncbi.nlm.nih.gov/biosample/SAMN15319605	0.92	2017-03-17	0.19	USA	[37.661915,-121.114554]	groundwater metagenome
SRR12738825	WGA	PRJNA664890	https://www.ncbi.nlm.nih.gov/biosample/SAMN16229705	0.9	2016-03-02	0.12	Israel	[31.9927,34.8172]	root metagenome
SRR5639180	WGA	PRJNA388750	https://www.ncbi.nlm.nih.gov/biosample/SAMN07184278	0.9	2014-09-05	0.11	China	[36.52,115.01]	soil metagenome
SRR12550838	WGS	PRJNA632564	https://www.ncbi.nlm.nih.gov/biosample/SAMN14912194	0.91	2018-08-01	0.13	China	[18.33,109.45]	soil metagenome
SRR11673989	WGS	PRJNA629478	https://www.ncbi.nlm.nih.gov/biosample/SAMN14825732	0.91	2018-08-29	0.14	Denmark	[56.126497,10.141274]	activated sludge metagenome
ERR2179512	WGS	PRJEB22775	https://www.ncbi.nlm.nih.gov/biosample/SAMEA104349898	0.96	2015-09-20	0.41	China	NP	metagenome
ERR4878509	WGS	PRJEB41538	https://www.ncbi.nlm.nih.gov/biosample/SAMEA7631517	0.9	NP	0.11	Germany	NP	metagenome
SRR12695122	WGS	PRJNA634918	https://www.ncbi.nlm.nih.gov/biosample/SAMN16241514	0.9	2013-06-16	0.11	USA	[64.8,-147.9]	bog metagenome
SRR13892605	WGS	PRJNA707313	https://www.ncbi.nlm.nih.gov/biosample/SAMN18200495	0.9	2017-09-21	0.11	China	[22.01,119.28]	cold seep metagenome
SRR14555701	WGS	PRJNA730191	https://www.ncbi.nlm.nih.gov/biosample/SAMN19222454	0.91	2020-04-01	0.15	China	[45.683333,126.633333]	soil metagenome
ERR599274	WGS	PRJEB4352	https://www.ncbi.nlm.nih.gov/biosample/SAMEA2620959	0.9	NP	0.12	NP	NP	marine metagenome
SRR7756182	WGS	PRJNA436039	https://www.ncbi.nlm.nih.gov/biosample/SAMN08611780	0.92	2016-08-28	0.18	Singapore	[1.3453,103.6797]	air metagenome
ERR1341754	WGS	PRJEB9761	https://www.ncbi.nlm.nih.gov/biosample/SAMEA3912447	0.91	2011-06-22	0.15	USA	NP	metagenome
SRR10997759	WGS	PRJNA566790	https://www.ncbi.nlm.nih.gov/biosample/SAMN12793204	0.91	2018-10-15	0.15	USA	[36.0103,-84.2696]	sediment metagenome
SRR7756683	WGS	PRJNA436039	https://www.ncbi.nlm.nih.gov/biosample/SAMN08612306	0.99	2016-02-01	0.75	Singapore	[1.3453,103.6797]	air metagenome
SRR4140278	WGS	PRJNA340596	https://www.ncbi.nlm.nih.gov/biosample/SAMN05720242	0.91	2012-06-07	0.15	Mexico	[21.0411,-103.9083]	plant metagenome
SRR7026238	WGS	PRJNA443188	https://www.ncbi.nlm.nih.gov/biosample/SAMN08779127	0.9	2016-08-07	0.11	USA	[38.9223,-106.954]	soil metagenome
ERR1700683	WGS	PRJEB8420	https://www.ncbi.nlm.nih.gov/biosample/SAMEA4521333	0.91	2011-07-04	0.13	Canada	NP	soil metagenome
SRR12192852	WGS	PRJNA645385	https://www.ncbi.nlm.nih.gov/biosample/SAMN15502761	0.9	2019-06-17	0.1	South Africa	[-26.11,27.33]	soil metagenome
SRR7091984	WGS	PRJNA441981	https://www.ncbi.nlm.nih.gov/biosample/SAMN08776733	0.93	2016-09-16	0.21	USA	[38.9208,-106.9484]	freshwater sediment metagenome
SRR5689908	WGS	PRJNA375673	https://www.ncbi.nlm.nih.gov/biosample/SAMN06343975	0.94	2014-08-14	0.29	USA	[35.8444,-83.9599]	rhizosphere metagenome
SRR6942528	WGS	PRJNA444435	https://www.ncbi.nlm.nih.gov/biosample/SAMN08777190	0.96	2014-10-27	0.4	Panama	[9.1086,-79.8436]	soil metagenome
ERR2272684	WGS	PRJEB23134	https://www.ncbi.nlm.nih.gov/biosample/SAMEA104356972	0.92	2015-07-01	0.17	USA	NP	sediment metagenome
ERR1352923	OTHER	PRJEB13232	https://www.ncbi.nlm.nih.gov/biosample/SAMEA3920722	0.9	NP	0.11	Switzerland	NP	metagenome
SRR17069051	WGS	PRJNA730325	https://www.ncbi.nlm.nih.gov/biosample/SAMN23497845	0.9	2019-09-12	0.1	uncalculated	["missing"]	soil metagenome
SRR13336300	WGS	PRJNA688820	https://www.ncbi.nlm.nih.gov/biosample/SAMN17189726	0.93	2019-04-26	0.22	China	[34.74,108.2]	soil metagenome
ERR4837129	WGS	PRJEB41174	https://www.ncbi.nlm.nih.gov/biosample/SAMEA7573964	0.9	NP	0.12	Sweden	NP	soil metagenome
SRR3601984	WGS	PRJNA322576	https://www.ncbi.nlm.nih.gov/biosample/SAMN05170386	0.9	2016-04-27	0.12	Australia	[-25.025508,152.379908]	soil metagenome
SRR17267094	OTHER	PRJNA789344	https://www.ncbi.nlm.nih.gov/biosample/SAMN24108071	0.93	2019-10-01	0.2	uncalculated	["missing"]	invertebrate metagenome
SRR13590453	WGS	PRJNA698282	https://www.ncbi.nlm.nih.gov/biosample/SAMN17711336	0.92	2019-10-01	0.18	China	["39 N 116 E"]	soil metagenome
SRR5312474	WGS	PRJNA377922	https://www.ncbi.nlm.nih.gov/biosample/SAMN06477778	0.94	NP	0.27	Hong Kong	[22.28,114.15]	money metagenome
SRR3990172	WGS	PRJNA330327	https://www.ncbi.nlm.nih.gov/biosample/SAMN05421990	0.93	2013-03-27	0.2	USA	[39.534762,-107.782602]	soil metagenome
SRR8643117	WGA	PRJNA524533	https://www.ncbi.nlm.nih.gov/biosample/SAMN11028952	0.91	NP	0.12	uncalculated	["not collected"]	sludge metagenome
SRR15237462	WGS	PRJNA749030	https://www.ncbi.nlm.nih.gov/biosample/SAMN20350354	0.91	2018-07-17	0.13	China	["missing"]	metagenome
ERR1950670	WGS	PRJEB20456	https://www.ncbi.nlm.nih.gov/biosample/SAMEA104032362	0.92	NP	0.18	NP	NP	metagenome
ERR2683154	WGS	PRJEB27621	https://www.ncbi.nlm.nih.gov/biosample/SAMEA4777411	0.9	2017-06-13	0.1	Canada	NP	wastewater metagenome
SRR12687326	WGS	PRJNA654270	https://www.ncbi.nlm.nih.gov/biosample/SAMN15741591	0.93	2016-03-15	0.21	USA	[36.4202,-116.323]	freshwater metagenome
SRR7072770	WGS	PRJNA441604	https://www.ncbi.nlm.nih.gov/biosample/SAMN08778187	0.91	2016-08-19	0.13	USA	[38.96,-106.99]	subsurface metagenome
SRR7687877	WGS	PRJNA471898	https://www.ncbi.nlm.nih.gov/biosample/SAMN09715266	0.92	2013-05-29	0.18	USA	[38.984652,-77.094709]	human skin metagenome
SRR11005201	WGS	PRJNA602375	https://www.ncbi.nlm.nih.gov/biosample/SAMN13951614	0.9	2018-07-02	0.11	Taiwan	[25.1168,121.463]	freshwater sediment metagenome
ERR575701	OTHER	PRJEB6942	https://www.ncbi.nlm.nih.gov/biosample/SAMEA2690968	0.9	2013-05-14	0.12	Australia	NP	sediment metagenome
SRR12550810	WGS	PRJNA632564	https://www.ncbi.nlm.nih.gov/biosample/SAMN14912161	0.93	2018-08-01	0.21	China	[18.33,109.45]	soil metagenome
SRR14373457	WGS	PRJNA689669	https://www.ncbi.nlm.nih.gov/biosample/SAMN18780039	0.9	2019-01-17	0.11	China	[23.3,102.54]	metagenome
SRR4030067	WGS	PRJNA330070	https://www.ncbi.nlm.nih.gov/biosample/SAMN05422105	0.91	2008-01-01	0.14	USA	[39.55,-107.97]	soil metagenome
SRR1926129	WGS	PRJNA278090	https://www.ncbi.nlm.nih.gov/biosample/SAMN03407300	0.95	2012-02-01	0.34	Australia	[-19.733,147.178]	root metagenome
SRR9924762	WGS	PRJNA559231	https://www.ncbi.nlm.nih.gov/biosample/SAMN12530100	0.9	2014-10-01	0.1	China	[32.18,119.66]	freshwater metagenome
SRR9003145	WGS	PRJNA539633	https://www.ncbi.nlm.nih.gov/biosample/SAMN11533417	0.92	2015-04-08	0.18	uncalculated	[22.8644,-158.9436]	seawater metagenome
SRR13949427	WGS	PRJNA695572	https://www.ncbi.nlm.nih.gov/biosample/SAMN17619817	0.93	2019-12-11	0.2	China	[39.9042,116.4074]	sediment metagenome
SRR13790025	WGS	PRJNA699281	https://www.ncbi.nlm.nih.gov/biosample/SAMN17617272	0.99	NP	0.76	USA	[41.73,-72.79]	metagenome
SRR17089442	WGA	PRJNA783874	https://www.ncbi.nlm.nih.gov/biosample/SAMN23455568	0.9	2020-02-28	0.12	Netherlands	[52.11202,5.10796]	wastewater metagenome
SRR12170509	WGA	PRJNA644680	https://www.ncbi.nlm.nih.gov/biosample/SAMN15470938	0.9	2019-04-04	0.12	USA	[29.64,-82.34]	soil metagenome
SRR7015921	WGS	PRJNA443177	https://www.ncbi.nlm.nih.gov/biosample/SAMN08779174	0.92	2016-08-09	0.19	USA	[38.9362,-106.9425]	soil metagenome
SRR8426588	WGS	PRJNA513876	https://www.ncbi.nlm.nih.gov/biosample/SAMN10715771	0.9	2014-06-10	0.12	USA	[35.974046,-84.278931]	groundwater metagenome
SRR17841875	WGS	PRJNA798687	https://www.ncbi.nlm.nih.gov/biosample/SAMN25118844	0.91	2017-06-22	0.13	Israel	[31.63,34.91]	soil metagenome
SRR13674314	WGS	PRJNA667178	https://www.ncbi.nlm.nih.gov/biosample/SAMN17204344	0.92	2012-07-18	0.17	Sweden	[68.358418,19.04565]	freshwater sediment metagenome
SRR4027998	WGS	PRJNA336798	https://www.ncbi.nlm.nih.gov/biosample/SAMN05518068	0.95	2010-06-22	0.33	USA	[35.9,-79.05]	rhizosphere metagenome
SRR8554501	WGS	PRJNA518248	https://www.ncbi.nlm.nih.gov/biosample/SAMN10864167	0.9	2017-08-18	0.11	Finland	[63.0472,21.7116]	soil metagenome
SRR14022784	WGS	PRJNA716088	https://www.ncbi.nlm.nih.gov/biosample/SAMN18394483	0.91	2019-02-01	0.13	Mexico	[19.6,-100.23]	metagenome
SRR7042363	WGS	PRJNA449266	https://www.ncbi.nlm.nih.gov/biosample/SAMN08902835	0.91	2014-09-29	0.15	USA	[39.74,-123.63]	soil metagenome
SRR13312994	WGS	PRJNA682830	https://www.ncbi.nlm.nih.gov/biosample/SAMN17022163	0.94	2019-08-19	0.29	USA	["missing"]	soil metagenome
ERR599315	WGS	PRJEB4352	https://www.ncbi.nlm.nih.gov/biosample/SAMEA2620959	0.9	NP	0.12	NP	NP	marine metagenome
SRR6323511	WGS	PRJNA417359	https://www.ncbi.nlm.nih.gov/biosample/SAMN08009893	0.93	2015-09-03	0.22	China	["not collected"]	chicken gut metagenome
ERR2697164	OTHER	PRJEB27666	https://www.ncbi.nlm.nih.gov/biosample/SAMEA4787236	0.9	2017-05-10	0.12	China	NP	metagenome
SRR13760642	CLONE	PRJNA700129	https://www.ncbi.nlm.nih.gov/biosample/SAMN17836957	0.91	2020-05-22	0.15	uncalculated	[36.78,115.94]	soil metagenome
SRR14610232	WGS	PRJNA731554	https://www.ncbi.nlm.nih.gov/biosample/SAMN19290612	0.91	2015-05-06	0.13	Singapore	[1.332452,103.755456]	wastewater metagenome
ERR4678641	WGS	PRJEB40798	https://www.ncbi.nlm.nih.gov/biosample/SAMEA7426341	0.91	2018-11-29	0.14	Nigeria	NP	wastewater metagenome
SRR10034928	OTHER	PRJNA562849	https://www.ncbi.nlm.nih.gov/biosample/SAMN12657054	0.92	2017-09-26	0.19	Sweden	[55.38,13.4]	soil metagenome
SRR14267060	WGS	PRJNA721875	https://www.ncbi.nlm.nih.gov/biosample/SAMN18753380	0.93	2019-10-20	0.21	China	[39.96,116.49]	soil metagenome
SRR12089736	WGS	PRJNA641765	https://www.ncbi.nlm.nih.gov/biosample/SAMN15366210	0.9	2019-04-01	0.1	Germany	[48.521637,9.057645]	human skin metagenome
SRR6788488	WGA	PRJNA436168	https://www.ncbi.nlm.nih.gov/biosample/SAMN08618479	0.93	2016-11-15	0.21	USA	[33.19,-81.42]	soil metagenome
SRR3954466	WGS	PRJNA330069	https://www.ncbi.nlm.nih.gov/biosample/SAMN05422225	0.95	2008-12-31	0.33	USA	[38.99297339,-123.0674491]	soil metagenome
SRR13566439	WGS	PRJNA671745	https://www.ncbi.nlm.nih.gov/biosample/SAMN17154514	0.9	2019-07-11	0.1	China	[32.994214,118.673861]	sediment metagenome
SRR12030765	WGS	PRJNA638758	https://www.ncbi.nlm.nih.gov/biosample/SAMN15285696	0.91	2018-08-01	0.13	Taiwan	[24.18566,121.341514]	soil metagenome
SRR15972296	OTHER	PRJNA764378	https://www.ncbi.nlm.nih.gov/biosample/SAMN21501666	0.9	2021-04-23	0.11	China	[43.9,87.64]	wastewater metagenome
SRR4030087	WGS	PRJNA330137	https://www.ncbi.nlm.nih.gov/biosample/SAMN05422109	0.91	2011-09-15	0.13	USA	[38.88,-120.64]	soil metagenome
SRR11849440	WGS	PRJNA620362	https://www.ncbi.nlm.nih.gov/biosample/SAMN14511429	0.91	2016-06-15	0.15	Switzerland	[46.9968,8.347]	sediment metagenome
SRR8438002	WGS	PRJNA502473	https://www.ncbi.nlm.nih.gov/biosample/SAMN10350914	0.91	2017-06-28	0.13	USA	[40.4449,-87.0297]	soil metagenome
SRR12550853	WGS	PRJNA632564	https://www.ncbi.nlm.nih.gov/biosample/SAMN14912143	0.92	2018-08-01	0.17	China	[18.33,109.45]	soil metagenome
SRR3642562	WGS	PRJNA46333	https://www.ncbi.nlm.nih.gov/biosample/SAMN04999356	0.94	2012-11-01	0.26	USA	[38.984652,-77.094709]	human skin metagenome
SRR11051951	WGS	PRJNA605576	https://www.ncbi.nlm.nih.gov/biosample/SAMN14071583	0.91	NP	0.14	China	[28.68,121.43]	soil metagenome
SRR17347029	OTHER	PRJNA792271	https://www.ncbi.nlm.nih.gov/biosample/SAMN24405175	0.9	2021-05-21	0.1	uncalculated	["missing"]	landfill metagenome
SRR11190762	OTHER	PRJNA608979	https://www.ncbi.nlm.nih.gov/biosample/SAMN14217434	0.93	2018-07-01	0.21	uncalculated	["missing"]	soil metagenome
SRR9915572	WGS	PRJNA559062	https://www.ncbi.nlm.nih.gov/biosample/SAMN12512718	0.92	2018-08-03	0.19	Brazil	[-21.2,-48.25]	rhizosphere metagenome
SRR6266568	WGS	PRJNA406075	https://www.ncbi.nlm.nih.gov/biosample/SAMN07632058	0.92	2016-06-15	0.18	USA	[39.5673,-123.4758]	soil metagenome
SRR7962856	WGS	PRJNA469250	https://www.ncbi.nlm.nih.gov/biosample/SAMN09093754	0.91	2016-10-24	0.15	USA	[31.3377,-81.4644]	wetland metagenome
SRR7186503	WGS	PRJNA450295	https://www.ncbi.nlm.nih.gov/biosample/SAMN08934567	0.95	2013-09-01	0.36	China	[40.36,114.56]	root metagenome
ERR1353018	WGS	PRJEB13142	https://www.ncbi.nlm.nih.gov/biosample/SAMEA3905794	0.92	NP	0.17	USA	NP	metagenome
SRR11051959	WGS	PRJNA605576	https://www.ncbi.nlm.nih.gov/biosample/SAMN14071576	0.91	NP	0.12	China	[28.68,121.43]	soil metagenome
SRR5919151	WGS	PRJNA317932	https://www.ncbi.nlm.nih.gov/biosample/SAMN04873974	0.9	2013-05-09	0.11	Australia	[-35.60156666,148.9508666]	soil metagenome
SRR9021166	WGS	PRJNA539569	https://www.ncbi.nlm.nih.gov/biosample/SAMN11528530	0.9	2016-11-02	0.1	Sweden	[68.3532,19.0477]	peat metagenome
SRR12619553	WGS	PRJNA662623	https://www.ncbi.nlm.nih.gov/biosample/SAMN16091606	0.93	2018-10-09	0.22	USA	[42.0308,-93.6319]	soil metagenome
SRR9852197	WGS	PRJNA556302	https://www.ncbi.nlm.nih.gov/biosample/SAMN12347517	0.91	2017-04-16	0.15	China	[24.63,118.01]	activated sludge metagenome
SRR17041391	WGS	PRJNA782422	https://www.ncbi.nlm.nih.gov/biosample/SAMN23382800	0.9	2018-08-29	0.1	Germany	[54.49016392,9.80877414]	compost metagenome
SRR14373498	WGS	PRJNA689669	https://www.ncbi.nlm.nih.gov/biosample/SAMN18779875	0.92	2019-04-20	0.19	China	[23.43,102.27]	metagenome
ERR753919	WGS	PRJEB8420	https://www.ncbi.nlm.nih.gov/biosample/SAMEA3235158	0.92	2011-06-18	0.16	Canada	NP	soil metagenome
ERR1700761	WGS	PRJEB8420	https://www.ncbi.nlm.nih.gov/biosample/SAMEA4521411	0.93	2012-03-12	0.24	USA	NP	soil metagenome
ERR868384	WGS	PRJEB4352	https://www.ncbi.nlm.nih.gov/biosample/SAMEA2623054	0.98	NP	0.72	NP	NP	marine metagenome
SRR12264171	OTHER	PRJNA647129	https://www.ncbi.nlm.nih.gov/biosample/SAMN15547801	0.91	2018-08-21	0.15	China	[43.94,81.18]	soil metagenome
SRR11829134	WGS	PRJNA634398	https://www.ncbi.nlm.nih.gov/biosample/SAMN14995789	0.91	2018-11-29	0.14	China	[36.13,120.59]	soil metagenome
SRR7186485	WGS	PRJNA450295	https://www.ncbi.nlm.nih.gov/biosample/SAMN08934543	0.92	2013-09-01	0.19	China	[34.16,108.4]	root metagenome
SRR14373433	WGS	PRJNA680161	https://www.ncbi.nlm.nih.gov/biosample/SAMN18945478	0.93	2017-08-01	0.21	Russia	[70.05,159.55]	metagenome
ERR4837130	WGS	PRJEB41174	https://www.ncbi.nlm.nih.gov/biosample/SAMEA7573965	0.9	NP	0.11	Sweden	NP	soil metagenome
ERR1337728	WGS	PRJEB13142	https://www.ncbi.nlm.nih.gov/biosample/SAMEA3905791	0.91	NP	0.14	USA	NP	metagenome
SRR11941226	OTHER	PRJNA506850	https://www.ncbi.nlm.nih.gov/biosample/SAMN14814596	0.9	2015-05-15	0.12	USA	[37.215,-80.442278]	metagenome
SRR9729070	POOLCLONE	PRJNA555721	https://www.ncbi.nlm.nih.gov/biosample/SAMN12327022	0.91	2018-04-01	0.12	China	[32.98,120.82]	soil metagenome
ERR4682340	WGS	PRJEB40815	https://www.ncbi.nlm.nih.gov/biosample/SAMEA7428247	0.9	2017-11-21	0.12	Switzerland	NP	wastewater metagenome
SRR11828957	WGS	PRJNA620426	https://www.ncbi.nlm.nih.gov/biosample/SAMN14511125	0.9	2015-05-01	0.11	USA	[42.7489,-70.8243]	salt marsh metagenome
SRR12659391	WGS	PRJNA654933	https://www.ncbi.nlm.nih.gov/biosample/SAMN15739100	0.93	2017-10-23	0.24	USA	[42.5315,-72.1899]	soil metagenome
SRR4142417	WGS	PRJNA340597	https://www.ncbi.nlm.nih.gov/biosample/SAMN05720241	0.94	2012-06-04	0.25	Mexico	[21.0936,-100.2988]	plant metagenome
SRR14660885	WGS	PRJNA732820	https://www.ncbi.nlm.nih.gov/biosample/SAMN19341652	0.92	2019-08-20	0.16	uncalculated	["missing"]	soil metagenome
SRR7042391	WGS	PRJNA449266	https://www.ncbi.nlm.nih.gov/biosample/SAMN08902848	0.92	2014-09-29	0.16	USA	[39.74,-123.63]	soil metagenome
SRR14573568	WGS	PRJNA728249	https://www.ncbi.nlm.nih.gov/biosample/SAMN19236422	0.94	2016-07-16	0.27	Greenland	[71.26,-52.6]	soil metagenome
SRR13827834	WGS	PRJNA705068	https://www.ncbi.nlm.nih.gov/biosample/SAMN18062630	0.9	NP	0.12	Morocco	[30.26,-8.25]	plant metagenome
ERR2108713	WGS	PRJEB22302	https://www.ncbi.nlm.nih.gov/biosample/SAMEA104232316	0.91	2011-08-07	0.13	USA	NP	groundwater metagenome
ERR671917	WGS	PRJEB7626	https://www.ncbi.nlm.nih.gov/biosample/SAMEA3113582	0.93	2012-11-07	0.23	Australia	NP	soil metagenome
SRR11921723	OTHER	PRJNA506850	https://www.ncbi.nlm.nih.gov/biosample/SAMN14814581	0.9	2015-04-01	0.12	USA	[36.662639,-76.733972]	metagenome
SRR11790204	WGS	PRJNA631557	https://www.ncbi.nlm.nih.gov/biosample/SAMN14883680	0.95	2019-11-20	0.34	China	[23.11,113.27]	air metagenome
SRR14373492	WGS	PRJNA689669	https://www.ncbi.nlm.nih.gov/biosample/SAMN18779880	0.92	2019-06-16	0.17	China	[23.42,102.27]	metagenome
SRR7907988	WGS	PRJNA492172	https://www.ncbi.nlm.nih.gov/biosample/SAMN10094629	0.91	NP	0.15	uncalculated	["missing"]	soil metagenome
SRR6207735	WGS	PRJNA366768	https://www.ncbi.nlm.nih.gov/biosample/SAMN06268482	0.92	NP	0.17	USA	[34.640199,-77.109447]	marine sediment metagenome
SRR7448268	WGA	PRJNA477767	https://www.ncbi.nlm.nih.gov/biosample/SAMN09499175	0.9	2015-11-03	0.11	China	[34.2487,119.8167]	soil metagenome
SRR5639179	WGA	PRJNA388750	https://www.ncbi.nlm.nih.gov/biosample/SAMN07184277	0.92	2014-09-05	0.16	China	[36.52,115.01]	soil metagenome
ERR4678623	WGS	PRJEB40798	https://www.ncbi.nlm.nih.gov/biosample/SAMEA7426323	0.9	2018-12-27	0.11	China	NP	wastewater metagenome
SRR13213287	WCS	PRJNA506850	https://www.ncbi.nlm.nih.gov/biosample/SAMN17020176	0.9	2016-06-01	0.11	USA	[37.20023629,-80.56444913]	plant metagenome
SRR12667042	WGS	PRJNA654671	https://www.ncbi.nlm.nih.gov/biosample/SAMN15739406	0.9	2016-06-20	0.11	Switzerland	[47.1988,8.2602]	sediment metagenome
SRR16123970	WGS	PRJNA767554	https://www.ncbi.nlm.nih.gov/biosample/SAMN21907808	0.94	2018-07-01	0.25	USA	[38.540587,-121.871302]	soil metagenome
SRR12113385	WGS	PRJNA640378	https://www.ncbi.nlm.nih.gov/biosample/SAMN15319607	0.91	2017-03-17	0.14	USA	[37.661915,-121.114554]	groundwater metagenome
SRR7007121	WGS	PRJNA444170	https://www.ncbi.nlm.nih.gov/biosample/SAMN08777642	0.91	2016-09-20	0.14	USA	[38.9195,-106.9496]	freshwater sediment metagenome
SRR13608702	WGS	PRJNA693684	https://www.ncbi.nlm.nih.gov/biosample/SAMN17394051	0.9	2019-05-08	0.12	United Kingdom	["not applicable"]	metagenome
SRR3642555	WGS	PRJNA46333	https://www.ncbi.nlm.nih.gov/biosample/SAMN04999062	0.92	2014-01-01	0.18	USA	[38.984652,-77.094709]	human skin metagenome
SRR7026262	WGS	PRJNA443184	https://www.ncbi.nlm.nih.gov/biosample/SAMN08777505	0.9	2016-08-08	0.11	USA	[38.9871,-107.0011]	soil metagenome
SRR6823971	WGS	PRJNA406692	https://www.ncbi.nlm.nih.gov/biosample/SAMN07632480	0.9	2016-09-16	0.1	USA	[38.9228,-106.9508]	freshwater sediment metagenome
SRR1647087	WGA	PRJNA266117	https://www.ncbi.nlm.nih.gov/biosample/SAMN03159720	0.91	2014-05-20	0.14	uncalculated	["NA"]	human skin metagenome
SRR6517653	WGS	PRJNA431914	https://www.ncbi.nlm.nih.gov/biosample/SAMN08426423	0.94	2017-09-21	0.28	uncalculated	[37.49,105.02]	soil metagenome
SRR9032199	WGS	PRJNA539711	https://www.ncbi.nlm.nih.gov/biosample/SAMN11533337	0.95	2018-03-25	0.35	USA	[39.6475,-79.9369]	soil metagenome
SRR10692111	OTHER	PRJNA588513	https://www.ncbi.nlm.nih.gov/biosample/SAMN13246429	0.9	2017-09-10	0.1	China	[21.5,100.55]	human gut metagenome
DRR012574	WGS	PRJNA202273	https://www.ncbi.nlm.nih.gov/biosample/SAMD00000687	0.9	NP	0.1	NP	NP	soil metagenome
SRR14689480	WGS	PRJNA781406	https://www.ncbi.nlm.nih.gov/biosample/SAMN19433735	0.93	2020-08-22	0.24	Norway	[61.4,7.12]	metagenome
SRR4249921	WGS	PRJNA343121	https://www.ncbi.nlm.nih.gov/biosample/SAMN05767931	0.9	2014-12-09	0.11	Canada	[45.68,-72]	soil metagenome
ERR1346805	WGS	PRJEB12502	https://www.ncbi.nlm.nih.gov/biosample/SAMEA3914792	0.91	2011-07-03	0.15	Canada	NP	metagenome
SRR7499317	WGS	PRJNA465912	https://www.ncbi.nlm.nih.gov/biosample/SAMN09202574	0.9	2012-12-01	0.1	USA	[35.9061,-76.1569]	wetland metagenome
SRR15646762	WGS	PRJNA758121	https://www.ncbi.nlm.nih.gov/biosample/SAMN21013453	0.9	2019-06-30	0.12	uncalculated	[25.39,100.43]	soil metagenome
SRR6797148	WGS	PRJNA305188	https://www.ncbi.nlm.nih.gov/biosample/SAMN08626540	0.9	2015-02-01	0.11	China	[29.16,88.49]	freshwater metagenome
SRR12874568	WGS	PRJNA668607	https://www.ncbi.nlm.nih.gov/biosample/SAMN16502423	0.92	2012-05-01	0.16	Bangladesh	["missing"]	human gut metagenome
SRR1632425	WGS	PRJNA46333	https://www.ncbi.nlm.nih.gov/biosample/SAMN03025648	0.94	2013-03-14	0.27	USA	[38.984652,-77.094709]	human skin metagenome
ERR5740443	WGS	PRJEB44083	https://www.ncbi.nlm.nih.gov/biosample/SAMEA8505521	0.9	2019-09-03	0.11	United Kingdom	NP	food metagenome
SRR14373462	WGS	PRJNA689669	https://www.ncbi.nlm.nih.gov/biosample/SAMN18780008	0.9	2019-01-17	0.11	China	[23.3,102.5]	metagenome
SRR5195141	WGS	PRJNA362455	https://www.ncbi.nlm.nih.gov/biosample/SAMN06238996	0.94	2015-09-01	0.3	Brazil	["Not collected"]	rhizosphere metagenome
SRR14932687	WGS	PRJNA509305	https://www.ncbi.nlm.nih.gov/biosample/SAMN19518095	0.9	2014-07-04	0.11	China	[31.5361,120.4532]	activated sludge metagenome
ERR599275	WGS	PRJEB4352	https://www.ncbi.nlm.nih.gov/biosample/SAMEA2621225	0.91	NP	0.14	NP	NP	marine metagenome
SRR5918895	WGS	PRJNA317932	https://www.ncbi.nlm.nih.gov/biosample/SAMN04874026	0.91	2013-03-20	0.14	Australia	[-34.60901,138.8613]	soil metagenome
SRR7186605	WGS	PRJNA450295	https://www.ncbi.nlm.nih.gov/biosample/SAMN08934562	0.92	2013-09-01	0.18	China	[34.16,108.4]	root metagenome
SRR5438477	WGS	PRJNA365726	https://www.ncbi.nlm.nih.gov/biosample/SAMN06266490	0.93	2014-10-09	0.21	USA	[39.7392,-123.6308]	soil metagenome
SRR14267048	WGS	PRJNA721875	https://www.ncbi.nlm.nih.gov/biosample/SAMN18753370	0.93	2019-09-25	0.23	China	[39.96,116.39]	soil metagenome
SRR350966	OTHER	NP	https://www.ncbi.nlm.nih.gov/biosample/SAMN00737776	0.9	NP	0.11	NP	NP	soil metagenome
SRR7448326	WGA	PRJNA477767	https://www.ncbi.nlm.nih.gov/biosample/SAMN09499181	0.91	2015-11-03	0.13	China	[34.2487,119.8167]	soil metagenome
SRR9045845	WGS	PRJNA539533	https://www.ncbi.nlm.nih.gov/biosample/SAMN11532788	0.9	2016-02-23	0.12	Netherlands	[51.4666,4.071]	sediment metagenome
SRR6266699	WGS	PRJNA406079	https://www.ncbi.nlm.nih.gov/biosample/SAMN07631898	0.92	2016-06-15	0.16	USA	[39.5673,-123.4758]	soil metagenome
SRR14932677	WGS	PRJNA509305	https://www.ncbi.nlm.nih.gov/biosample/SAMN19518105	0.9	2014-07-31	0.11	Germany	["missing"]	activated sludge metagenome
SRR7907980	WGS	PRJNA492172	https://www.ncbi.nlm.nih.gov/biosample/SAMN10094657	0.92	NP	0.16	uncalculated	["missing"]	soil metagenome
SRR17539910	WGS	PRJNA604820	https://www.ncbi.nlm.nih.gov/biosample/SAMN21207622	0.93	2014-06-17	0.21	USA	[38.984652,-77.094709]	human skin metagenome
ERR6465622	WGS	PRJEB44430	https://www.ncbi.nlm.nih.gov/biosample/SAMEA9533289	0.9	NP	0.11	NP	NP	Equus caballus
SRR11913450	WGA	PRJNA636289	https://www.ncbi.nlm.nih.gov/biosample/SAMN15070677	0.91	2019-01-01	0.12	Sweden	[59.82279,17.655101]	skin metagenome
SRR13122803	WGS	PRJNA680010	https://www.ncbi.nlm.nih.gov/biosample/SAMN16869652	0.96	NP	0.41	China	["missing"]	marine metagenome
SRR6202795	WGS	PRJNA366731	https://www.ncbi.nlm.nih.gov/biosample/SAMN06268650	0.91	2011-07-03	0.15	Canada	[49.08,-89.38]	soil metagenome
SRR7004342	WGS	PRJNA443527	https://www.ncbi.nlm.nih.gov/biosample/SAMN08776830	0.92	2015-07-01	0.16	Colombia	[4.0627,-73.195]	peat metagenome
SRR11829131	WGS	PRJNA634398	https://www.ncbi.nlm.nih.gov/biosample/SAMN14995792	0.92	2019-02-27	0.17	China	[36.13,120.62]	soil metagenome
SRR8443351	WGS	PRJNA514927	https://www.ncbi.nlm.nih.gov/biosample/SAMN10738424	0.9	2017-09-14	0.11	China	[39.31,119.71]	marine sediment metagenome
SRR14932533	WGS	PRJNA509305	https://www.ncbi.nlm.nih.gov/biosample/SAMN19518030	0.9	2015-02-24	0.12	Australia	[-33.8719,150.6157]	activated sludge metagenome
SRR8205298	OTHER	PRJNA505928	https://www.ncbi.nlm.nih.gov/biosample/SAMN10439577	0.92	NP	0.19	uncalculated	["missing"]	soil metagenome
SRR5476650	WGS	PRJNA367439	https://www.ncbi.nlm.nih.gov/biosample/SAMN06267290	0.93	2015-08-05	0.22	USA	[41.2239,-82.3039]	wetland metagenome
SRR16686516	WGS	PRJNA776705	https://www.ncbi.nlm.nih.gov/biosample/SAMN22814772	0.9	2019-06-08	0.1	uncalculated	[-32.5,56.8]	marine metagenome
SRR15221269	WGS	PRJNA738625	https://www.ncbi.nlm.nih.gov/biosample/SAMN19735969	0.91	2020-05-11	0.13	China	[35.85,106.25]	runoff metagenome
ERR712377	WGS	PRJEB8087	https://www.ncbi.nlm.nih.gov/biosample/SAMEA3180048	0.92	2012-12-12	0.19	Denmark	NP	wastewater metagenome
SRR14373489	WGS	PRJNA689669	https://www.ncbi.nlm.nih.gov/biosample/SAMN18779883	0.92	2019-04-20	0.17	China	[23.42,102.27]	metagenome
SRR9003188	WGS	PRJNA539631	https://www.ncbi.nlm.nih.gov/biosample/SAMN11533418	0.91	2015-12-29	0.13	uncalculated	[22.7656,-158.2256]	seawater metagenome
SRR14373545	WGS	PRJNA689669	https://www.ncbi.nlm.nih.gov/biosample/SAMN18752698	0.91	2018-10-16	0.13	China	[23.41,102.25]	metagenome
SRR12893689	WGS	PRJNA671748	https://www.ncbi.nlm.nih.gov/biosample/SAMN16550393	0.91	2017-07-06	0.15	Hong Kong	[22.370615,114.185189]	metagenome
SRR10034972	OTHER	PRJNA562849	https://www.ncbi.nlm.nih.gov/biosample/SAMN12657056	0.92	2017-09-26	0.18	Sweden	[55.38,13.4]	soil metagenome
SRR10571207	WGA	PRJNA418866	https://www.ncbi.nlm.nih.gov/biosample/SAMN13393067	0.9	2018-09-15	0.1	China	[40.02833,116.3642]	freshwater metagenome
SRR4249925	WGS	PRJNA343121	https://www.ncbi.nlm.nih.gov/biosample/SAMN05767919	0.9	2014-11-28	0.1	Canada	[45.68,-72]	soil metagenome
SRR7042384	WGS	PRJNA449266	https://www.ncbi.nlm.nih.gov/biosample/SAMN08902855	0.93	2014-09-19	0.22	USA	[39.74,-123.63]	soil metagenome
SRR3184016	WGS	PRJNA46333	https://www.ncbi.nlm.nih.gov/biosample/SAMN04359885	0.91	2014-02-25	0.15	USA	[38.984652,-77.094709]	human skin metagenome
SRR13789600	WGS	PRJNA699281	https://www.ncbi.nlm.nih.gov/biosample/SAMN17617031	0.95	NP	0.36	USA	[41.73,-72.79]	metagenome
SRR5919168	WGS	PRJNA317932	https://www.ncbi.nlm.nih.gov/biosample/SAMN04873669	0.92	2012-10-25	0.16	Australia	[-35.14969941,150.68634598]	soil metagenome
SRR11482398	WGS	PRJNA623064	https://www.ncbi.nlm.nih.gov/biosample/SAMN14538504	0.94	NP	0.25	Netherlands	["not collected"]	dust metagenome
SRR14292196	WGS	PRJNA723227	https://www.ncbi.nlm.nih.gov/biosample/SAMN18809039	0.92	2019-08-22	0.19	China	["missing"]	soil metagenome
SRR1631066	WGS	PRJNA46333	https://www.ncbi.nlm.nih.gov/biosample/SAMN03025571	0.92	2013-01-16	0.16	USA	[38.984652,-77.094709]	human skin metagenome
ERR5385027	WGS	PRJEB30847	https://www.ncbi.nlm.nih.gov/biosample/SAMEA8103259	0.9	2017-10-17	0.12	United Kingdom	NP	Hordeum vulgare
SRR9852196	WGS	PRJNA556302	https://www.ncbi.nlm.nih.gov/biosample/SAMN12347518	0.91	2017-04-20	0.15	China	[31.49,120.32]	activated sludge metagenome
SRR10132637	WGS	PRJNA418866	https://www.ncbi.nlm.nih.gov/biosample/SAMN12773042	0.9	2018-09-15	0.11	China	[40.02972,116.3722]	freshwater metagenome
SRR5050797	OTHER	PRJNA350710	https://www.ncbi.nlm.nih.gov/biosample/SAMN05949045	0.9	NP	0.11	USA	[64.9,-147.62]	permafrost metagenome
SRR9729068	POOLCLONE	PRJNA555721	https://www.ncbi.nlm.nih.gov/biosample/SAMN12327017	0.9	2018-04-01	0.11	China	[32.98,120.82]	soil metagenome
SRR7011027	WGS	PRJNA443227	https://www.ncbi.nlm.nih.gov/biosample/SAMN08779114	0.91	2016-08-12	0.13	USA	[38.9137,-106.8949]	soil metagenome
SRR7042348	WGS	PRJNA449266	https://www.ncbi.nlm.nih.gov/biosample/SAMN08902838	0.91	2014-10-09	0.15	USA	[39.74,-123.63]	soil metagenome
SRR11658454	WGS	PRJNA628860	https://www.ncbi.nlm.nih.gov/biosample/SAMN14784737	0.9	2019-08-29	0.11	China	["missing"]	soil metagenome
ERR4837135	WGS	PRJEB41174	https://www.ncbi.nlm.nih.gov/biosample/SAMEA7573970	0.92	NP	0.16	Sweden	NP	soil metagenome
SRR10360618	WGS	PRJNA577476	https://www.ncbi.nlm.nih.gov/biosample/SAMN13153372	0.92	2016-06-15	0.19	USA	[39.5673,-123.4758]	soil metagenome
SRR11241202	CLONE	PRJNA587831	https://www.ncbi.nlm.nih.gov/biosample/SAMN13567416	0.95	2017-04-01	0.34	China	[22.5288,114.03]	marine sediment metagenome
ERR4586443	OTHER	PRJEB39267	https://www.ncbi.nlm.nih.gov/biosample/SAMEA7305647	0.9	2018-12-07	0.11	Ireland	NP	food production metagenome
SRR9924781	WGS	PRJNA559231	https://www.ncbi.nlm.nih.gov/biosample/SAMN12530076	0.91	2014-10-01	0.14	China	[26.57,101.7]	freshwater metagenome
SRR10346364	WGA	PRJNA579552	https://www.ncbi.nlm.nih.gov/biosample/SAMN13113810	0.92	2018-05-09	0.16	China	[30.92,104.08]	soil metagenome
SRR17548779	WGS	PRJNA604820	https://www.ncbi.nlm.nih.gov/biosample/SAMN21207566	0.93	2018-12-13	0.21	USA	[38.984652,-77.094709]	human skin metagenome
SRR17548907	WCS	PRJNA796067	https://www.ncbi.nlm.nih.gov/biosample/SAMN24813009	0.91	2017-03-11	0.12	China	[28.23,116.33]	soil metagenome
SRR8185401	WGA	PRJNA495483	https://www.ncbi.nlm.nih.gov/biosample/SAMN10238525	0.91	2017-08-18	0.13	China	[32.03,118.46]	soil metagenome
SRR5260070	WGS	PRJNA371221	https://www.ncbi.nlm.nih.gov/biosample/SAMN06297441	0.9	2013-08-16	0.1	USA	[38.1087,-121.653]	rice paddy metagenome
SRR16472916	WGS	PRJNA771937	https://www.ncbi.nlm.nih.gov/biosample/SAMN22350782	0.91	2019-08-01	0.14	China	[22.5,113.41]	sediment metagenome
SRR13218820	WGS	PRJNA683608	https://www.ncbi.nlm.nih.gov/biosample/SAMN17028928	0.91	2019-01-16	0.13	Zambia	[-15.32,28.15]	metagenome
SRR10613517	WGS	PRJNA486429	https://www.ncbi.nlm.nih.gov/biosample/SAMN13518645	0.93	NP	0.2	China	[40.0047,116.3261]	air metagenome
SRR10034941	OTHER	PRJNA562849	https://www.ncbi.nlm.nih.gov/biosample/SAMN12657063	0.92	2017-08-22	0.19	Sweden	[55.38,13.4]	soil metagenome
ERR575693	OTHER	PRJEB6942	https://www.ncbi.nlm.nih.gov/biosample/SAMEA2690960	0.91	2013-05-14	0.14	Australia	NP	sediment metagenome
ERR4586474	OTHER	PRJEB39267	https://www.ncbi.nlm.nih.gov/biosample/SAMEA7305678	0.94	2018-11-16	0.28	Ireland	NP	food production metagenome
SRR17598639	RNA-Seq	PRJNA794054	https://www.ncbi.nlm.nih.gov/biosample/SAMN24607149	0.91	2017-01-02	0.14	Switzerland	[46.18,7.48]	soil metagenome
SRR6448455	WGS	PRJNA405434	https://www.ncbi.nlm.nih.gov/biosample/SAMN07632176	0.9	2015-09-17	0.1	USA	[38.9778,-107.0025]	freshwater sediment metagenome
SRR11829128	WGS	PRJNA634398	https://www.ncbi.nlm.nih.gov/biosample/SAMN14995794	0.91	2019-02-27	0.13	China	[36.13,120.64]	soil metagenome
SRR14027276	CLONE	PRJNA640885	https://www.ncbi.nlm.nih.gov/biosample/SAMN17734846	0.92	2019-08-10	0.17	uncalculated	[36.9,115.8]	soil metagenome
SRR11844048	WGS	PRJNA634917	https://www.ncbi.nlm.nih.gov/biosample/SAMN15012654	0.9	2019-05-06	0.1	USA	[46.99888,-118.56305]	metagenome
SRR12350685	WGS	PRJNA649309	https://www.ncbi.nlm.nih.gov/biosample/SAMN15663125	0.9	2017-12-01	0.1	China	[39.82,116.27]	activated sludge metagenome
ERR3761219	WGS	PRJEB35770	https://www.ncbi.nlm.nih.gov/biosample/SAMEA6380152	0.9	2017-05-23	0.1	Czech Republic	NP	lake water metagenome
SRR13790034	WGS	PRJNA699281	https://www.ncbi.nlm.nih.gov/biosample/SAMN17617264	0.91	NP	0.13	USA	[41.73,-72.79]	metagenome
SRR5580698	WGS	PRJNA375316	https://www.ncbi.nlm.nih.gov/biosample/SAMN06343844	0.93	NP	0.2	USA	["missing"]	soil metagenome
SRR15910696	WGS	PRJNA763731	https://www.ncbi.nlm.nih.gov/biosample/SAMN21448405	0.9	2020-06-30	0.12	China	[31.41,121.67]	soil metagenome
SRR14267071	WGS	PRJNA721875	https://www.ncbi.nlm.nih.gov/biosample/SAMN18753361	0.93	2019-09-25	0.22	China	[39.96,116.3]	soil metagenome
SRR17818327	WGS	PRJNA801794	https://www.ncbi.nlm.nih.gov/biosample/SAMN03072720	0.9	2013-05-07	0.11	USA	[42.611,-70.68]	wastewater metagenome
SRR16995662	OTHER	PRJNA782356	https://www.ncbi.nlm.nih.gov/biosample/SAMN23376046	0.94	2020-08-21	0.26	China	[36.37,99.87]	soil metagenome
SRR12976799	OTHER	PRJNA674468	https://www.ncbi.nlm.nih.gov/biosample/SAMN16657626	0.92	2019-05-16	0.16	China	[25.58,99.57]	soil metagenome
SRR1646991	WGA	PRJNA266117	https://www.ncbi.nlm.nih.gov/biosample/SAMN03159624	0.91	2014-05-20	0.15	uncalculated	["NA"]	human skin metagenome
SRR7011999	WGS	PRJNA443242	https://www.ncbi.nlm.nih.gov/biosample/SAMN08776918	0.9	2016-08-10	0.11	USA	[38.9825,-107.0101]	soil metagenome
SRR3984869	WGS	PRJNA330052	https://www.ncbi.nlm.nih.gov/biosample/SAMN05421710	0.9	2011-08-01	0.1	USA	[40.81667,-104.76667]	soil metagenome
ERR2380891	WGS	PRJEB25487	https://www.ncbi.nlm.nih.gov/biosample/SAMEA104674556	0.93	2013-05-07	0.21	China	NP	metagenome
SRR5918973	WGS	PRJNA317932	https://www.ncbi.nlm.nih.gov/biosample/SAMN04873932	0.9	2012-11-22	0.11	Australia	[-12.62078806,132.63371244]	soil metagenome
SRR12264204	OTHER	PRJNA647129	https://www.ncbi.nlm.nih.gov/biosample/SAMN15547804	0.92	2018-08-21	0.17	China	[43.94,81.18]	soil metagenome
SRR6425806	WGS	PRJNA427653	https://www.ncbi.nlm.nih.gov/biosample/SAMN08242311	0.92	2013-08-01	0.16	China	[42.25,113.83]	soil metagenome
SRR3182281	WGS	PRJNA46333	https://www.ncbi.nlm.nih.gov/biosample/SAMN04359778	0.91	2014-01-24	0.15	USA	[38.984652,-77.094709]	human skin metagenome
SRR17546283	WGS	PRJNA604820	https://www.ncbi.nlm.nih.gov/biosample/SAMN21207628	0.91	2014-07-15	0.13	USA	[38.984652,-77.094709]	human skin metagenome
SRR13723396	WGS	PRJNA692452	https://www.ncbi.nlm.nih.gov/biosample/SAMN17384473	0.91	2018-01-31	0.13	USA	[40.6667,-77.9027]	rock metagenome
SRR7094548	WGS	PRJNA441478	https://www.ncbi.nlm.nih.gov/biosample/SAMN08777040	0.93	2017-05-24	0.21	USA	[42.481016,-72.178343]	soil metagenome
SRR12619551	WGS	PRJNA662623	https://www.ncbi.nlm.nih.gov/biosample/SAMN16091608	0.93	2018-10-09	0.21	USA	[42.0308,-93.6319]	soil metagenome
SRR10034974	OTHER	PRJNA562849	https://www.ncbi.nlm.nih.gov/biosample/SAMN12657055	0.92	2017-08-22	0.19	Sweden	[55.38,13.4]	soil metagenome
SRR16995646	OTHER	PRJNA782356	https://www.ncbi.nlm.nih.gov/biosample/SAMN23376061	0.93	2020-08-14	0.22	China	[32.84,101.69]	soil metagenome
ERR4172300	OTHER	PRJEB38431	https://www.ncbi.nlm.nih.gov/biosample/SAMEA6852354	0.93	2018-09-03	0.2	China	NP	environmental samples
SRR7186474	WGS	PRJNA450295	https://www.ncbi.nlm.nih.gov/biosample/SAMN08934522	0.92	2013-09-01	0.19	China	[34.16,108.4]	root metagenome
ERR4837094	WGS	PRJEB41174	https://www.ncbi.nlm.nih.gov/biosample/SAMEA7573929	0.91	NP	0.14	Greenland	NP	soil metagenome
SRR11829610	WGA	PRJNA630300	https://www.ncbi.nlm.nih.gov/biosample/SAMN14832370	0.93	2015-08-01	0.23	China	[19.501,109.551]	soil metagenome
SRR14366794	WGS	PRJNA699054	https://www.ncbi.nlm.nih.gov/biosample/SAMN18882800	0.92	2018-08-02	0.18	New Zealand	["not applicable"]	groundwater metagenome
SRR10613548	WGS	PRJNA486429	https://www.ncbi.nlm.nih.gov/biosample/SAMN13518617	0.94	NP	0.26	China	[40.0047,116.3261]	air metagenome
SRR5919098	WGS	PRJNA317932	https://www.ncbi.nlm.nih.gov/biosample/SAMN04874282	0.91	2013-09-11	0.15	Australia	[-22.282754,133.249341]	soil metagenome
SRR7206624	OTHER	PRJNA422759	https://www.ncbi.nlm.nih.gov/biosample/SAMN09217725	0.92	NP	0.16	China	[40.03,116.28]	soil metagenome
DRR204378	WGS	PRJDB9136	https://www.ncbi.nlm.nih.gov/biosample/SAMD00198721	0.9	2016-12-05	0.12	China	[29.87,121.65]	soil metagenome
SRR9852206	WGS	PRJNA556302	https://www.ncbi.nlm.nih.gov/biosample/SAMN12347471	0.9	2014-05-01	0.1	China	[32.03,118.7]	activated sludge metagenome
SRR12030764	WGS	PRJNA638758	https://www.ncbi.nlm.nih.gov/biosample/SAMN15285697	0.91	2018-09-04	0.14	Taiwan	[24.087978,121.028934]	soil metagenome
SRR4027031	WGS	PRJNA337680	https://www.ncbi.nlm.nih.gov/biosample/SAMN05518036	0.91	2009-06-24	0.14	USA	[43.312222,-89.370833]	soil metagenome
SRR13213318	WCS	PRJNA506850	https://www.ncbi.nlm.nih.gov/biosample/SAMN17020125	0.9	2016-06-01	0.12	USA	[37.20023629,-80.56444913]	manure metagenome
SRR6201988	WGS	PRJNA366710	https://www.ncbi.nlm.nih.gov/biosample/SAMN06268629	0.93	2012-12-02	0.22	USA	[31.11,-95.15]	soil metagenome
SRR8925744	WGS	PRJNA681092	https://www.ncbi.nlm.nih.gov/biosample/SAMN11458271	0.91	2017-11-11	0.14	China	[23.53,104.04]	bioreactor metagenome
SRR11674041	WGS	PRJNA629478	https://www.ncbi.nlm.nih.gov/biosample/SAMN14825687	0.9	2018-08-29	0.11	Denmark	[55.458597,8.489092]	activated sludge metagenome
SRR3182090	WGS	PRJNA46333	https://www.ncbi.nlm.nih.gov/biosample/SAMN04359768	0.92	2014-01-24	0.17	USA	[38.984652,-77.094709]	human skin metagenome
SRR14844117	WGS	PRJNA724996	https://www.ncbi.nlm.nih.gov/biosample/SAMN19687757	0.9	2019-04-27	0.12	uncalculated	[16.060742,112.468911]	metagenome
SRR17140447	WGS	PRJNA781277	https://www.ncbi.nlm.nih.gov/biosample/SAMN23245200	0.92	2018-02-06	0.19	uncalculated	["not applicable"]	indoor metagenome
ERR1700757	WGS	PRJEB8420	https://www.ncbi.nlm.nih.gov/biosample/SAMEA4521407	0.92	2012-03-12	0.17	USA	NP	soil metagenome
ERR3210110	WGS	PRJEB31632	https://www.ncbi.nlm.nih.gov/biosample/SAMEA5410370	0.92	NP	0.16	NP	NP	metagenome
SRR5923105	WGS	PRJNA317932	https://www.ncbi.nlm.nih.gov/biosample/SAMN07488514	0.9	2015-02-18	0.1	Australia	[-33.61292,150.73795]	soil metagenome
SRR12052868	WGS	PRJNA640507	https://www.ncbi.nlm.nih.gov/biosample/SAMN15324605	0.91	2019-07-25	0.14	China	[23.86,109.91]	soil metagenome
ERR1884263	WGS	PRJEB20011	https://www.ncbi.nlm.nih.gov/biosample/SAMEA103913891	0.91	NP	0.15	France	NP	unidentified
SRR8698730	OTHER	PRJNA526108	https://www.ncbi.nlm.nih.gov/biosample/SAMN11087448	0.91	2016-10-01	0.13	China	[30.8,91]	metagenome
ERR712390	WGS	PRJEB8087	https://www.ncbi.nlm.nih.gov/biosample/SAMEA3180058	0.91	2012-10-24	0.15	Denmark	NP	wastewater metagenome
SRR5438445	WGS	PRJNA365725	https://www.ncbi.nlm.nih.gov/biosample/SAMN06266489	0.93	2014-10-09	0.2	USA	[39.7392,-123.6308]	soil metagenome
SRR5215467	WGS	PRJNA364906	https://www.ncbi.nlm.nih.gov/biosample/SAMN06266035	0.94	2016-02-17	0.27	Panama	[9.1086,-79.8436]	soil metagenome
SRR10360637	WGS	PRJNA577476	https://www.ncbi.nlm.nih.gov/biosample/SAMN13153328	0.91	2015-11-11	0.14	USA	[39.7393,-123.6309]	soil metagenome
SRR13100617	OTHER	PRJNA679917	https://www.ncbi.nlm.nih.gov/biosample/SAMN12556242	0.9	2016-09-20	0.12	China	["not applicable"]	plant metagenome
SRR11970123	WGS	PRJNA636365	https://www.ncbi.nlm.nih.gov/biosample/SAMN15082876	0.93	2018-05-03	0.21	USA	[37.1976,-80.5823]	soil metagenome
SRR7907974	WGS	PRJNA492172	https://www.ncbi.nlm.nih.gov/biosample/SAMN10094659	0.92	NP	0.16	uncalculated	["missing"]	soil metagenome
SRR8643121	WGA	PRJNA524533	https://www.ncbi.nlm.nih.gov/biosample/SAMN11028962	0.9	NP	0.11	uncalculated	["not collected"]	sludge metagenome
SRR2179955	WGS	PRJNA176929	https://www.ncbi.nlm.nih.gov/biosample/SAMN04005872	0.9	2010-08-10	0.11	USA	[44.99,-73.11]	freshwater metagenome
SRR3545910	WGS	PRJNA301589	https://www.ncbi.nlm.nih.gov/biosample/SAMN04435417	0.91	NP	0.14	USA	NP	urban metagenome
ERR1346822	WGS	PRJEB12502	https://www.ncbi.nlm.nih.gov/biosample/SAMEA3914809	0.9	2011-08-03	0.11	Canada	NP	metagenome
SRR5215210	WGS	PRJNA364858	https://www.ncbi.nlm.nih.gov/biosample/SAMN06266024	0.94	2013-05-29	0.28	USA	[38.8707,-122.4274]	soil metagenome
SRR8208349	WGS	PRJNA505617	https://www.ncbi.nlm.nih.gov/biosample/SAMN10430539	0.9	2017-11-01	0.1	Hong Kong	["22 N 114 E"]	wastewater metagenome
SRR12927892	WGS	PRJNA651861	https://www.ncbi.nlm.nih.gov/biosample/SAMN15721184	0.96	2019-06-27	0.42	USA	[40.0633,-88.2058]	soil metagenome
SRR14085588	WGS	PRJNA717813	https://www.ncbi.nlm.nih.gov/biosample/SAMN18514587	0.92	2019-05-01	0.16	Germany	[48.578833,9.063472]	soil metagenome
SRR3977125	WGS	PRJNA330105	https://www.ncbi.nlm.nih.gov/biosample/SAMN05422173	0.91	2011-09-15	0.12	USA	[38.88,-120.64]	soil metagenome
SRR7979708	WGS	PRJNA443002	https://www.ncbi.nlm.nih.gov/biosample/SAMN08779356	0.9	2015-07-25	0.12	Tanzania	[-4.9054,29.4853]	lake water metagenome
SRR11921721	OTHER	PRJNA506850	https://www.ncbi.nlm.nih.gov/biosample/SAMN14814550	0.9	2015-04-01	0.12	USA	[36.662639,-76.733972]	metagenome
SRR17547384	WGS	PRJNA604820	https://www.ncbi.nlm.nih.gov/biosample/SAMN21207502	0.93	2016-09-01	0.21	USA	[38.984652,-77.094709]	human skin metagenome
SRR10997868	WGS	PRJNA566806	https://www.ncbi.nlm.nih.gov/biosample/SAMN12793262	0.9	2018-10-15	0.12	USA	[36.0103,-84.2696]	sediment metagenome
ERR3641459	OTHER	PRJEB35194	https://www.ncbi.nlm.nih.gov/biosample/SAMEA6155532	0.9	2017-05-10	0.11	China	NP	metagenome
SRR9691029	WGS	PRJNA554750	https://www.ncbi.nlm.nih.gov/biosample/SAMN12282991	0.9	2013-09-16	0.12	China	[19.95,110.58]	soil metagenome
SRR7755997	WGS	PRJNA436039	https://www.ncbi.nlm.nih.gov/biosample/SAMN08612010	0.9	2016-12-06	0.11	Singapore	[1.3453,103.6797]	air metagenome
SRR6202166	WGS	PRJNA366399	https://www.ncbi.nlm.nih.gov/biosample/SAMN06268807	0.91	2011-07-03	0.13	Canada	[49.08,-89.38]	soil metagenome
SRR12315450	WGS	PRJNA618171	https://www.ncbi.nlm.nih.gov/biosample/SAMN14505366	0.9	2018-12-07	0.11	USA	[33.1447,-81.4044]	sediment metagenome
SRR3642491	WGS	PRJNA46333	https://www.ncbi.nlm.nih.gov/biosample/SAMN04999043	0.9	2013-11-01	0.1	USA	[38.984652,-77.094709]	human skin metagenome
SRR12825421	WGS	PRJNA668816	https://www.ncbi.nlm.nih.gov/biosample/SAMN16424715	0.93	2018-11-12	0.21	New Zealand	[-36.541361,174.701806]	sediment metagenome
SRR5919223	WGS	PRJNA317932	https://www.ncbi.nlm.nih.gov/biosample/SAMN04873575	0.9	2011-10-30	0.11	Australia	[-31.24283403,136.7403888]	soil metagenome
ERR2697190	OTHER	PRJEB27666	https://www.ncbi.nlm.nih.gov/biosample/SAMEA4787262	0.91	2017-05-10	0.14	China	NP	metagenome
SRR908279	WGS	PRJNA208116	https://www.ncbi.nlm.nih.gov/biosample/SAMN02202255	0.93	2012-05-01	0.23	Israel	[31.99,34.82]	soil metagenome
SRR5450759	WGS	PRJNA367094	https://www.ncbi.nlm.nih.gov/biosample/SAMN06267414	0.9	2013-07-08	0.1	USA	[68.6139,-149.3145]	soil metagenome
SRR4027041	WGS	PRJNA337680	https://www.ncbi.nlm.nih.gov/biosample/SAMN05518036	0.92	2009-06-24	0.19	USA	[43.312222,-89.370833]	soil metagenome
SRR14073707	WGS	PRJNA717057	https://www.ncbi.nlm.nih.gov/biosample/SAMN18477333	0.91	NP	0.14	uncalculated	["missing"]	soil metagenome
SRR11088415	WGS	PRJNA524094	https://www.ncbi.nlm.nih.gov/biosample/SAMN14069925	0.91	2018-02-07	0.12	Germany	[51.554117,9.916972]	wastewater metagenome
SRR8821122	WGS	PRJNA317932	https://www.ncbi.nlm.nih.gov/biosample/SAMN04873787	0.91	2014-05-01	0.12	Australia	[-30.20071,149.59752702]	soil metagenome
SRR12799670	OTHER	PRJNA668236	https://www.ncbi.nlm.nih.gov/biosample/SAMN16401697	0.9	2019-10-19	0.11	China	[31.12,121.82]	sludge metagenome
SRR12805758	WGS	PRJNA592367	https://www.ncbi.nlm.nih.gov/biosample/SAMN16409520	0.93	2019-04-01	0.22	Namibia	[-23.2,15.55]	metagenome
SRR13122794	WGS	PRJNA680010	https://www.ncbi.nlm.nih.gov/biosample/SAMN16869660	0.94	NP	0.25	China	["missing"]	marine metagenome
SRR12002710	WGS	PRJNA638794	https://www.ncbi.nlm.nih.gov/biosample/SAMN15207674	0.93	2017-12-15	0.24	Singapore	[1.3453,103.6797]	air metagenome
ERR1877926	WGS	PRJEB18701	https://www.ncbi.nlm.nih.gov/biosample/SAMEA103892472	0.92	NP	0.16	Australia	NP	soil metagenome
SRR15377937	WGS	PRJNA714922	https://www.ncbi.nlm.nih.gov/biosample/SAMN18647665	0.91	2018-08-01	0.15	USA	[44.219467,-85.668583]	soil metagenome
SRR8464961	WGS	PRJNA502711	https://www.ncbi.nlm.nih.gov/biosample/SAMN10350692	0.9	2017-07-17	0.1	USA	[47.6516,-122.3045]	rhizosphere metagenome
SRR8553627	WGS	PRJNA518238	https://www.ncbi.nlm.nih.gov/biosample/SAMN10864123	0.94	2017-09-15	0.26	USA	[38.9206,-106.9489]	soil metagenome
SRR11671587	WGS	PRJNA621424	https://www.ncbi.nlm.nih.gov/biosample/SAMN14514827	0.94	2018-02-01	0.28	United Kingdom	[57.1863,-2.2145]	soil metagenome
SRR6489884	WGS	PRJNA406787	https://www.ncbi.nlm.nih.gov/biosample/SAMN07631783	0.9	2015-07-21	0.12	USA	[41.1591,-96.4086]	rhizosphere metagenome
SRR8558720	WGS	PRJNA518287	https://www.ncbi.nlm.nih.gov/biosample/SAMN10864433	0.95	2017-08-14	0.35	USA	[39.0844,-86.4705]	soil metagenome
SRR6958124	WGS	PRJNA444969	https://www.ncbi.nlm.nih.gov/biosample/SAMN08779060	0.96	2012-05-01	0.41	USA	[38.0262,-109.5407]	soil metagenome
SRR3624179	WGS	PRJNA324090	https://www.ncbi.nlm.nih.gov/biosample/SAMN05194627	0.92	2015-08-19	0.19	USA	[28.11,-81.79]	rhizosphere metagenome
SRR13614392	WGS	PRJNA697905	https://www.ncbi.nlm.nih.gov/biosample/SAMN17677534	0.93	2019-08-01	0.22	China	[37.3,116.65]	soil metagenome
SRR13790139	WGS	PRJNA699281	https://www.ncbi.nlm.nih.gov/biosample/SAMN17617550	0.92	NP	0.19	USA	[41.73,-72.79]	metagenome
SRR6144753	WGS	PRJNA412741	https://www.ncbi.nlm.nih.gov/biosample/SAMN07748056	0.91	2016-09-15	0.14	uncalculated	[11.34,142.33]	marine metagenome
SRR12893888	WGS	PRJNA671748	https://www.ncbi.nlm.nih.gov/biosample/SAMN16550214	0.9	2017-07-11	0.1	Hong Kong	[22.394821,114.199308]	metagenome
SRR5823598	WGS	PRJNA393632	https://www.ncbi.nlm.nih.gov/biosample/SAMN07349445	0.92	2010-12-24	0.19	Italy	[45.19,8.25]	soil metagenome
SRR13355619	WGA	PRJNA688020	https://www.ncbi.nlm.nih.gov/biosample/SAMN17167485	0.9	2018-02-15	0.1	Cyprus	[35.150243,33.391634]	wastewater metagenome
SRR7963039	WGS	PRJNA469263	https://www.ncbi.nlm.nih.gov/biosample/SAMN09094580	0.91	2017-07-10	0.14	USA	[31.3377,-81.4644]	wetland metagenome
SRR5207564	WGS	PRJNA367036	https://www.ncbi.nlm.nih.gov/biosample/SAMN06267597	0.9	2014-09-07	0.1	Canada	[45.54,-73.72]	soil metagenome
SRR9009750	WGS	PRJNA539666	https://www.ncbi.nlm.nih.gov/biosample/SAMN11532184	0.91	2018-01-29	0.15	USA	[47.6516,-122.3045]	rhizosphere metagenome
SRR11615318	WGS	PRJNA620828	https://www.ncbi.nlm.nih.gov/biosample/SAMN14510744	0.95	2017-12-05	0.35	USA	[26.6591,-80.6279]	soil metagenome
SRR12805755	WGS	PRJNA592367	https://www.ncbi.nlm.nih.gov/biosample/SAMN16409511	0.9	2017-04-01	0.12	Namibia	[-23.11,15.26]	metagenome
SRR14121832	WGS	PRJNA718101	https://www.ncbi.nlm.nih.gov/biosample/SAMN18522319	0.9	2020-01-10	0.11	China	[31.67,117.23]	wastewater metagenome
SRR10072858	WGS	PRJNA563777	https://www.ncbi.nlm.nih.gov/biosample/SAMN12687857	0.92	2018-06-01	0.19	Singapore	[1.471197,103.804527]	marine sediment metagenome
SRR13152107	WGS	PRJNA681008	https://www.ncbi.nlm.nih.gov/biosample/SAMN16929139	0.91	2019-12-20	0.13	USA	[34.2,-118.17]	indoor metagenome
SRR6293900	OTHER	PRJNA418191	https://www.ncbi.nlm.nih.gov/biosample/SAMN08027285	0.93	2017-05-04	0.22	China	["not collected"]	rhizosphere metagenome
SRR12349271	WGS	PRJNA648777	https://www.ncbi.nlm.nih.gov/biosample/SAMN15648627	0.91	2017-07-12	0.14	China	["missing"]	sediment metagenome
SRR6201926	WGS	PRJNA366479	https://www.ncbi.nlm.nih.gov/biosample/SAMN06268956	0.9	2011-09-16	0.1	USA	[39.05,-99.1]	soil metagenome
SRR1586277	WGS	PRJNA261849	https://www.ncbi.nlm.nih.gov/biosample/SAMN03075722	0.91	NP	0.14	Canada	[79.4161,-90.76295]	soil metagenome
SRR7026370	WGS	PRJNA443194	https://www.ncbi.nlm.nih.gov/biosample/SAMN08779141	0.91	2016-08-06	0.13	USA	[38.8825,-106.9105]	soil metagenome
SRR17089456	WGA	PRJNA783874	https://www.ncbi.nlm.nih.gov/biosample/SAMN23455555	0.9	2020-02-24	0.11	Netherlands	[52.11202,5.10796]	wastewater metagenome
SRR12060216	WGS	PRJNA640795	https://www.ncbi.nlm.nih.gov/biosample/SAMN15332064	0.91	2018-09-01	0.14	China	[36.13,120.47]	soil metagenome
SRR5918912	WGS	PRJNA317932	https://www.ncbi.nlm.nih.gov/biosample/SAMN04873803	0.95	2012-10-04	0.31	Australia	[-25.351,131.0423]	soil metagenome
SRR5195127	WGS	PRJNA362455	https://www.ncbi.nlm.nih.gov/biosample/SAMN06239010	0.94	2015-08-01	0.26	Reunion	[-21.34,55.56]	rhizosphere metagenome
SRR5195128	WGS	PRJNA362455	https://www.ncbi.nlm.nih.gov/biosample/SAMN06239009	0.94	2015-08-01	0.26	Reunion	[-21.34,55.56]	rhizosphere metagenome
SRR17548890	WCS	PRJNA796067	https://www.ncbi.nlm.nih.gov/biosample/SAMN24813025	0.91	2017-03-27	0.14	China	[28.23,116.33]	soil metagenome
SRR4027568	WGS	PRJNA336855	https://www.ncbi.nlm.nih.gov/biosample/SAMN05518500	0.91	2009-06-28	0.15	USA	[39.0042816,-77.1012173]	soil metagenome
SRR11913464	WGA	PRJNA636289	https://www.ncbi.nlm.nih.gov/biosample/SAMN15070700	0.91	2018-10-01	0.15	Sweden	[59.82279,17.655101]	skin metagenome
SRR8663618	WGS	PRJNA525405	https://www.ncbi.nlm.nih.gov/biosample/SAMN11050309	0.94	2014-09-29	0.29	USA	[37.2284,-80.4234]	air metagenome
SRR4249916	WGS	PRJNA343121	https://www.ncbi.nlm.nih.gov/biosample/SAMN05767926	0.91	2014-11-14	0.15	Canada	[45.68,-72]	soil metagenome
SRR3979490	WGS	PRJNA330134	https://www.ncbi.nlm.nih.gov/biosample/SAMN05421898	0.91	2011-09-15	0.15	USA	[38.88,-120.64]	soil metagenome
SRR5881275	WGS	PRJNA367566	https://www.ncbi.nlm.nih.gov/biosample/SAMN06267089	0.92	2015-07-13	0.18	USA	[39.7181,-123.6527]	soil metagenome
SRR11837452	WGS	PRJNA618952	https://www.ncbi.nlm.nih.gov/biosample/SAMN14512607	0.92	2016-08-11	0.18	USA	[35.8959,-76.1658]	wetland metagenome
SRR11482324	WGS	PRJNA623064	https://www.ncbi.nlm.nih.gov/biosample/SAMN14538528	0.9	NP	0.12	Italy	["not collected"]	dust metagenome
SRR14640484	WGS	PRJNA732600	https://www.ncbi.nlm.nih.gov/biosample/SAMN19328051	0.91	2020-01-10	0.15	India	[21.9497,89.1833]	sediment metagenome
SRR10002822	WGS	PRJNA561080	https://www.ncbi.nlm.nih.gov/biosample/SAMN12606679	0.93	2017-06-23	0.23	USA	[40.755983,-73.986229]	air metagenome
SRR13122801	WGS	PRJNA680010	https://www.ncbi.nlm.nih.gov/biosample/SAMN16869654	0.96	NP	0.42	China	["missing"]	marine metagenome
SRR13443308	WGS	PRJNA688583	https://www.ncbi.nlm.nih.gov/biosample/SAMN17302207	0.91	2019-10-08	0.13	USA	["not applicable"]	soil metagenome
SRR9852173	WGS	PRJNA556302	https://www.ncbi.nlm.nih.gov/biosample/SAMN12347516	0.92	2017-04-23	0.17	China	[23.19,113.43]	activated sludge metagenome
SRR5916275	WGS	PRJNA317932	https://www.ncbi.nlm.nih.gov/biosample/SAMN07483737	0.9	2014-11-21	0.12	Australia	[-41.77754,147.31891]	soil metagenome
SRR13296323	WGA	PRJNA687526	https://www.ncbi.nlm.nih.gov/biosample/SAMN17149436	0.91	2018-09-15	0.15	USA	[42.3847,-76.3036]	soil metagenome
SRR7151568	WGS	PRJNA386568	https://www.ncbi.nlm.nih.gov/biosample/SAMN07125062	0.92	2012-07-20	0.18	Sweden	[68.3534,19.0468]	peat metagenome
SRR10965822	WGS	PRJNA567247	https://www.ncbi.nlm.nih.gov/biosample/SAMN12793972	0.93	2017-09-27	0.2	USA	[38.9229,-106.9499]	sediment metagenome
SRR7963043	WGS	PRJNA469265	https://www.ncbi.nlm.nih.gov/biosample/SAMN09094581	0.91	2017-07-10	0.13	USA	[31.3377,-81.4644]	wetland metagenome
SRR9965656	WGS	PRJNA558989	https://www.ncbi.nlm.nih.gov/biosample/SAMN12509057	0.9	NP	0.1	USA	[41.73,-72.79]	human skin metagenome
SRR17534863	WGS	PRJNA604820	https://www.ncbi.nlm.nih.gov/biosample/SAMN21207524	0.9	2014-04-28	0.11	USA	[38.984652,-77.094709]	human skin metagenome
SRR12002707	WGS	PRJNA638794	https://www.ncbi.nlm.nih.gov/biosample/SAMN15207676	0.93	2017-12-15	0.21	Singapore	[1.3453,103.6797]	air metagenome
SRR11051964	WGS	PRJNA605576	https://www.ncbi.nlm.nih.gov/biosample/SAMN14071571	0.91	NP	0.13	China	[28.68,121.43]	soil metagenome
SRR15377951	WGS	PRJNA714922	https://www.ncbi.nlm.nih.gov/biosample/SAMN18647652	0.92	2018-08-01	0.16	USA	[44.346733,-85.481817]	soil metagenome
SRR13760665	CLONE	PRJNA700129	https://www.ncbi.nlm.nih.gov/biosample/SAMN17837007	0.92	2020-07-11	0.16	uncalculated	[36.78,115.94]	soil metagenome
SRR10159356	WGA	PRJNA562057	https://www.ncbi.nlm.nih.gov/biosample/SAMN12633272	0.9	2018-06-29	0.1	China	[28.21,116.93]	soil metagenome
SRR11970102	WGS	PRJNA636365	https://www.ncbi.nlm.nih.gov/biosample/SAMN15082903	0.92	2018-05-03	0.18	USA	[37.1976,-80.5823]	soil metagenome
SRR17050883	WGS	PRJNA782213	https://www.ncbi.nlm.nih.gov/biosample/SAMN23288697	0.9	2020-10-10	0.12	China	[43.88,125.35]	gut metagenome
SRR10895345	WGS	PRJNA600103	https://www.ncbi.nlm.nih.gov/biosample/SAMN13781869	0.9	NP	0.11	uncalculated	["missing"]	soil metagenome
ERR1869527	WGS	PRJEB19846	https://www.ncbi.nlm.nih.gov/biosample/SAMEA103891071	0.9	NP	0.1	NP	NP	food fermentation metagenome
ERR3726293	WGS	PRJEB23147	https://www.ncbi.nlm.nih.gov/biosample/SAMEA5951107	0.9	NP	0.12	NP	NP	gut metagenome
ERR4678634	WGS	PRJEB40798	https://www.ncbi.nlm.nih.gov/biosample/SAMEA7426334	0.9	2018-12-19	0.1	Japan	NP	wastewater metagenome
SRR6202011	WGS	PRJNA366405	https://www.ncbi.nlm.nih.gov/biosample/SAMN06268813	0.92	2011-07-07	0.16	Canada	[46.42,-83.37]	soil metagenome
SRR11913462	WGA	PRJNA636289	https://www.ncbi.nlm.nih.gov/biosample/SAMN15070702	0.93	2019-01-01	0.21	Sweden	[59.82279,17.655101]	skin metagenome
SRR9007738	WGS	PRJNA539640	https://www.ncbi.nlm.nih.gov/biosample/SAMN11528602	0.96	2014-10-27	0.44	USA	[42.673,-77.032]	soil metagenome
SRR10763728	WGS	PRJNA597058	https://www.ncbi.nlm.nih.gov/biosample/SAMN13676231	0.9	2017-07-03	0.1	USA	[35.67,-78.498]	plant metagenome
SRR10002701	WGS	PRJNA561080	https://www.ncbi.nlm.nih.gov/biosample/SAMN12606721	0.93	2017-08-18	0.23	United Kingdom	[51.48603,-0.12369]	air metagenome
SRR5195147	WGS	PRJNA362455	https://www.ncbi.nlm.nih.gov/biosample/SAMN06238990	0.95	2015-08-01	0.32	Australia	[-34.18,142.15]	rhizosphere metagenome
SRR5195142	WGS	PRJNA362455	https://www.ncbi.nlm.nih.gov/biosample/SAMN06238995	0.94	2015-09-01	0.29	Brazil	["Not collected"]	rhizosphere metagenome
SRR12825414	WGS	PRJNA668816	https://www.ncbi.nlm.nih.gov/biosample/SAMN16424718	0.9	2018-11-12	0.11	New Zealand	[-36.550667,174.65225]	riverine metagenome
SRR8487013	WGS	PRJNA646773	https://www.ncbi.nlm.nih.gov/biosample/SAMN15565766	0.92	2018-08-01	0.16	USA	[38.535556,-121.772778]	soil metagenome
ERR1726629	WGS	PRJEB4352	https://www.ncbi.nlm.nih.gov/biosample/SAMEA2623954	0.9	NP	0.11	NP	NP	marine metagenome
SRR8893624	OTHER	PRJNA532678	https://www.ncbi.nlm.nih.gov/biosample/SAMN11412375	0.91	2017-06-13	0.15	China	[31.8,118.5]	wastewater metagenome
SRR8185402	WGA	PRJNA495483	https://www.ncbi.nlm.nih.gov/biosample/SAMN10238524	0.91	2017-08-17	0.12	China	[32.03,118.46]	soil metagenome
SRR13336295	WGS	PRJNA688820	https://www.ncbi.nlm.nih.gov/biosample/SAMN17189731	0.93	2019-04-26	0.21	China	[34.74,108.2]	soil metagenome
SRR10695392	WGS	PRJNA595820	https://www.ncbi.nlm.nih.gov/biosample/SAMN13567773	0.91	2017-10-01	0.12	China	[23.2097,104.1342]	soil metagenome
SRR7042337	WGS	PRJNA449266	https://www.ncbi.nlm.nih.gov/biosample/SAMN08902879	0.92	2014-10-09	0.19	USA	[39.74,-123.63]	soil metagenome
ERR3089233	WGS	PRJEB30654	https://www.ncbi.nlm.nih.gov/biosample/SAMEA5208911	0.9	2016-10-17	0.1	Canada	NP	wastewater metagenome
SRR15910685	WGS	PRJNA763731	https://www.ncbi.nlm.nih.gov/biosample/SAMN21448402	0.91	2020-06-30	0.12	China	[31.41,121.67]	soil metagenome
SRR12686556	WGS	PRJNA654097	https://www.ncbi.nlm.nih.gov/biosample/SAMN15740236	0.92	2018-12-07	0.17	USA	[33.1447,-81.4044]	sediment metagenome
SRR14986177	WGA	PRJNA742226	https://www.ncbi.nlm.nih.gov/biosample/SAMN19945327	0.91	2017-06-14	0.14	Germany	[49.61,10.28]	soil metagenome
SRR10002677	WGS	PRJNA561080	https://www.ncbi.nlm.nih.gov/biosample/SAMN12606733	0.93	2017-06-21	0.2	Sweden	[59.19556,18.0144]	air metagenome
SRR14277861	WGS	PRJNA722771	https://www.ncbi.nlm.nih.gov/biosample/SAMN18792968	0.93	2017-06-30	0.23	Hong Kong	[22.284311,114.038233]	metagenome
SRR11734647	WGS	PRJNA629394	https://www.ncbi.nlm.nih.gov/biosample/SAMN14775401	0.91	2017-05-01	0.15	China	[22.53,113.99]	sediment metagenome
SRR15377964	WGS	PRJNA714922	https://www.ncbi.nlm.nih.gov/biosample/SAMN18647644	0.93	2018-08-01	0.2	USA	[44.2642,-86.1779]	soil metagenome
SRR16016050	OTHER	PRJNA765386	https://www.ncbi.nlm.nih.gov/biosample/SAMN21557305	0.92	2020-07-06	0.16	China	["26 N 107 E"]	soil metagenome
SRR11921719	OTHER	PRJNA506850	https://www.ncbi.nlm.nih.gov/biosample/SAMN14814584	0.9	2015-04-01	0.12	USA	[36.662639,-76.733972]	metagenome
SRR12667203	WGS	PRJNA654673	https://www.ncbi.nlm.nih.gov/biosample/SAMN15739245	0.93	2016-06-23	0.2	Switzerland	[47.1639,8.4969]	sediment metagenome
SRR12313352	WGS	PRJNA618158	https://www.ncbi.nlm.nih.gov/biosample/SAMN14503912	0.9	2018-12-07	0.11	USA	[33.1447,-81.4044]	sediment metagenome
SRR10686796	WGS	PRJNA594760	https://www.ncbi.nlm.nih.gov/biosample/SAMN13552565	0.92	NP	0.16	China	[21.1131,110.2259]	plant metagenome
SRR11970080	WGS	PRJNA636365	https://www.ncbi.nlm.nih.gov/biosample/SAMN15082883	0.93	2018-05-03	0.22	USA	[37.1976,-80.5823]	soil metagenome
SRR8203864	WGS	PRJNA505718	https://www.ncbi.nlm.nih.gov/biosample/SAMN10434122	0.9	2017-06-04	0.11	uncalculated	["not applicable"]	soil metagenome
SRR6701317	WGS	PRJNA429692	https://www.ncbi.nlm.nih.gov/biosample/SAMN07507533	0.9	NP	0.11	China	[23.8,113.3]	human eye metagenome
SRR2546422	WGS	PRJNA297196	https://www.ncbi.nlm.nih.gov/biosample/SAMN04116729	0.91	2013-08-20	0.15	USA	[34.09,-118.43]	soil metagenome
ERR1700760	WGS	PRJEB8420	https://www.ncbi.nlm.nih.gov/biosample/SAMEA4521410	0.92	2012-03-12	0.19	USA	NP	soil metagenome
SRR12266085	OTHER	PRJNA647252	https://www.ncbi.nlm.nih.gov/biosample/SAMN15580192	0.92	2019-05-10	0.17	uncalculated	["missing"]	soil metagenome
SRR14073719	WGS	PRJNA717057	https://www.ncbi.nlm.nih.gov/biosample/SAMN18477322	0.92	NP	0.18	uncalculated	["missing"]	soil metagenome
SRR14373446	WGS	PRJNA689669	https://www.ncbi.nlm.nih.gov/biosample/SAMN18780058	0.92	2019-04-20	0.17	China	[23.3,102.64]	metagenome
SRR8489902	WGS	PRJNA517182	https://www.ncbi.nlm.nih.gov/biosample/SAMN10822081	0.95	2009-01-01	0.31	USA	[39.00097,-123.08297]	rhizosphere metagenome
SRR8382467	WGS	PRJNA512384	https://www.ncbi.nlm.nih.gov/biosample/SAMN10666996	0.9	2017-05-01	0.1	China	[40.73,120.02]	sediment metagenome
SRR12893724	WGS	PRJNA671748	https://www.ncbi.nlm.nih.gov/biosample/SAMN16550362	0.9	2017-07-07	0.11	Hong Kong	[22.370773,114.185103]	metagenome
ERR1700714	WGS	PRJEB8420	https://www.ncbi.nlm.nih.gov/biosample/SAMEA4521364	0.92	2011-09-16	0.17	USA	NP	soil metagenome
SRR11970114	WGS	PRJNA636365	https://www.ncbi.nlm.nih.gov/biosample/SAMN15082893	0.92	2018-05-03	0.17	USA	[37.1976,-80.5823]	soil metagenome
ERR5083211	WGS	PRJEB42399	https://www.ncbi.nlm.nih.gov/biosample/SAMEA7776924	0.9	NP	0.1	Singapore	NP	metagenome
SRR13249343	OTHER	PRJNA684965	https://www.ncbi.nlm.nih.gov/biosample/SAMN17073327	0.92	2019-10-15	0.18	uncalculated	["missing"]	soil metagenome
SRR14092361	OTHER	PRJNA718193	https://www.ncbi.nlm.nih.gov/biosample/SAMN18524903	0.93	2017-06-01	0.21	uncalculated	["missing"]	sludge metagenome
SRR1184661	OTHER	NP	https://www.ncbi.nlm.nih.gov/biosample/SAMN00808731	0.94	NP	0.26	NP	NP	soil metagenome
SRR2090150	WGS	PRJNA288027	https://www.ncbi.nlm.nih.gov/biosample/SAMN03842428	0.91	2007-07-07	0.14	USA	[39.5369,-107.7828]	sediment metagenome
SRR7013854	WGS	PRJNA448190	https://www.ncbi.nlm.nih.gov/biosample/SAMN08867831	0.92	2013-07-01	0.19	Canada	[50.28,-107.8]	metagenome
SRR6448377	WGS	PRJNA405422	https://www.ncbi.nlm.nih.gov/biosample/SAMN07632164	0.9	2015-09-16	0.1	USA	[38.9777,-107.0022]	freshwater sediment metagenome
SRR15517656	WGA	PRJNA755741	https://www.ncbi.nlm.nih.gov/biosample/SAMN20841030	0.92	2019-10-15	0.16	China	[45.41,126.37]	rhizosphere metagenome
SRR1647212	WGA	PRJNA266117	https://www.ncbi.nlm.nih.gov/biosample/SAMN03159845	0.94	2014-02-25	0.26	uncalculated	["NA"]	human skin metagenome
SRR9045816	WGS	PRJNA539530	https://www.ncbi.nlm.nih.gov/biosample/SAMN11532340	0.92	2016-05-12	0.17	USA	[43.8293,-69.8133]	sediment metagenome
ERR4878530	WGS	PRJEB41538	https://www.ncbi.nlm.nih.gov/biosample/SAMEA7631538	0.9	NP	0.11	Germany	NP	metagenome
SRR9045814	WGS	PRJNA539527	https://www.ncbi.nlm.nih.gov/biosample/SAMN11530781	0.91	2015-09-21	0.15	USA	[43.8826,-69.6616]	sediment metagenome
SRR12640486	WGS	PRJNA633424	https://www.ncbi.nlm.nih.gov/biosample/SAMN16132116	0.93	2017-10-01	0.24	USA	[33.37,-114.19]	metagenome
SRR5195145	WGS	PRJNA362455	https://www.ncbi.nlm.nih.gov/biosample/SAMN06238992	0.95	2015-08-01	0.32	Australia	[-37.17,146.22]	rhizosphere metagenome
SRR11734642	WGS	PRJNA629394	https://www.ncbi.nlm.nih.gov/biosample/SAMN14775392	0.93	2017-05-01	0.22	China	[22.53,113.99]	sediment metagenome
ERR4586503	OTHER	PRJEB39267	https://www.ncbi.nlm.nih.gov/biosample/SAMEA7305707	0.91	2018-10-19	0.12	Ireland	NP	food production metagenome
ERR4678649	WGS	PRJEB40798	https://www.ncbi.nlm.nih.gov/biosample/SAMEA7426349	0.9	2019-01-08	0.12	Spain	NP	wastewater metagenome
SRR8144084	WGS	PRJNA503328	https://www.ncbi.nlm.nih.gov/biosample/SAMN10181159	0.9	2017-05-01	0.1	Peru	["not applicable"]	Bolivina spissa
SRR9711195	WGS	PRJNA539174	https://www.ncbi.nlm.nih.gov/biosample/SAMN11532580	0.9	2018-08-10	0.11	USA	[42.5488,-76.2662]	peat metagenome
SRR4027591	WGS	PRJNA336855	https://www.ncbi.nlm.nih.gov/biosample/SAMN05518500	0.9	2009-06-28	0.12	USA	[39.0042816,-77.1012173]	soil metagenome
SRR10168432	WGS	PRJNA573810	https://www.ncbi.nlm.nih.gov/biosample/SAMN12826203	0.93	2016-05-24	0.21	uncalculated	[-34.95,54.56]	sediment metagenome
SRR16123984	WGS	PRJNA767554	https://www.ncbi.nlm.nih.gov/biosample/SAMN21907795	0.93	2018-10-01	0.21	USA	[38.541763,-121.875162]	soil metagenome
SRR17656812	WGS	PRJNA797856	https://www.ncbi.nlm.nih.gov/biosample/SAMN25037262	0.92	2021-02-25	0.18	NP	NP	plastic metagenome
SRR3985527	WGS	PRJNA330296	https://www.ncbi.nlm.nih.gov/biosample/SAMN05422055	0.91	2012-10-08	0.12	USA	[71.2999,-156.61]	peat metagenome
SRR5207247	WGS	PRJNA365704	https://www.ncbi.nlm.nih.gov/biosample/SAMN06264634	0.92	2014-09-29	0.18	USA	[39.7392,-123.6308]	soil metagenome
SRR6182195	WGS	PRJNA406767	https://www.ncbi.nlm.nih.gov/biosample/SAMN07631763	0.91	2014-07-28	0.13	USA	[47.1149,-88.5476]	wetland metagenome
SRR14640482	WGS	PRJNA732600	https://www.ncbi.nlm.nih.gov/biosample/SAMN19328044	0.9	2020-01-10	0.12	India	[20.9517,85.0985]	rhizosphere metagenome
SRR12002722	WGS	PRJNA638794	https://www.ncbi.nlm.nih.gov/biosample/SAMN15207663	0.93	2017-12-15	0.22	Singapore	[1.3453,103.6797]	air metagenome
SRR12695124	WGS	PRJNA634918	https://www.ncbi.nlm.nih.gov/biosample/SAMN16241512	0.91	2013-06-16	0.14	USA	[64.8,-147.9]	bog metagenome
SRR12893959	WGS	PRJNA671748	https://www.ncbi.nlm.nih.gov/biosample/SAMN16550151	0.91	2017-07-10	0.15	Hong Kong	[22.275615,114.168954]	metagenome
SRR7595572	WGS	PRJNA317932	https://www.ncbi.nlm.nih.gov/biosample/SAMN07483641	0.9	2014-10-15	0.11	Australia	[-24.83835,147.781349]	soil metagenome
SRR13455289	OTHER	PRJNA692995	https://www.ncbi.nlm.nih.gov/biosample/SAMN17373746	0.92	2019-04-23	0.18	China	["44 N 125 E"]	soil metagenome
SRR11913475	WGA	PRJNA636289	https://www.ncbi.nlm.nih.gov/biosample/SAMN15070690	0.91	2019-01-01	0.14	Sweden	[59.82279,17.655101]	skin metagenome
SRR7013838	WGS	PRJNA448190	https://www.ncbi.nlm.nih.gov/biosample/SAMN08867839	0.94	2013-07-01	0.25	Canada	[50.28,-107.8]	metagenome
SRR12002711	WGS	PRJNA638794	https://www.ncbi.nlm.nih.gov/biosample/SAMN15207673	0.93	2017-12-15	0.24	Singapore	[1.3453,103.6797]	air metagenome
SRR14689455	WGS	PRJNA781406	https://www.ncbi.nlm.nih.gov/biosample/SAMN19433702	0.91	2019-02-23	0.15	New Zealand	[-43.41,170.4]	metagenome
SRR13443319	WGS	PRJNA688583	https://www.ncbi.nlm.nih.gov/biosample/SAMN17302197	0.9	2019-06-04	0.12	USA	["not applicable"]	soil metagenome
SRR7186607	WGS	PRJNA450295	https://www.ncbi.nlm.nih.gov/biosample/SAMN08934536	0.92	2013-09-01	0.19	China	[34.16,108.4]	root metagenome
SRR1631062	WGS	PRJNA46333	https://www.ncbi.nlm.nih.gov/biosample/SAMN03025571	0.91	2013-01-16	0.14	USA	[38.984652,-77.094709]	human skin metagenome
SRR1631057	WGS	PRJNA46333	https://www.ncbi.nlm.nih.gov/biosample/SAMN03025571	0.91	2013-01-16	0.14	USA	[38.984652,-77.094709]	human skin metagenome
SRR16798008	WGS	PRJNA777435	https://www.ncbi.nlm.nih.gov/biosample/SAMN22876309	0.91	NP	0.14	Spain	[43.03,-8.08]	metagenome
SRR7042338	WGS	PRJNA449266	https://www.ncbi.nlm.nih.gov/biosample/SAMN08902884	0.94	2014-09-03	0.25	USA	[39.74,-123.63]	soil metagenome
ERR1353138	WGS	PRJEB13142	https://www.ncbi.nlm.nih.gov/biosample/SAMEA3905792	0.93	NP	0.2	USA	NP	metagenome
SRR12444882	OTHER	PRJNA626576	https://www.ncbi.nlm.nih.gov/biosample/SAMN15808769	0.95	2016-08-20	0.33	China	[29.22,86.31]	soil metagenome
SRR5195118	WGS	PRJNA362455	https://www.ncbi.nlm.nih.gov/biosample/SAMN06239019	0.94	2015-10-01	0.27	South Africa	[-24.36,30.72]	rhizosphere metagenome
SRR7151621	WGS	PRJNA386568	https://www.ncbi.nlm.nih.gov/biosample/SAMN07125030	0.91	2012-06-03	0.13	Sweden	[68.3533,19.0466]	peat metagenome
SRR10002777	WGS	PRJNA561080	https://www.ncbi.nlm.nih.gov/biosample/SAMN12606691	0.92	2017-08-21	0.19	United Kingdom	[51.56498,-0.10543]	air metagenome
SRR7188523	OTHER	PRJNA422759	https://www.ncbi.nlm.nih.gov/biosample/SAMN09217716	0.91	NP	0.15	China	[40.03,116.28]	soil metagenome
SRR8661649	EST	PRJNA524791	https://www.ncbi.nlm.nih.gov/biosample/SAMN11039082	0.9	2018-07-16	0.11	China	[31.83,119.32]	Atractylodes lancea
ERR2683248	WGS	PRJEB27621	https://www.ncbi.nlm.nih.gov/biosample/SAMEA4777505	0.91	2017-06-09	0.13	USA	NP	wastewater metagenome
SRR13213242	WCS	PRJNA506850	https://www.ncbi.nlm.nih.gov/biosample/SAMN17020165	0.91	2016-06-01	0.13	USA	[37.20023629,-80.56444913]	soil metagenome
SRR10968271	WGS	PRJNA567019	https://www.ncbi.nlm.nih.gov/biosample/SAMN12794337	0.91	2018-06-26	0.13	USA	[64.9141,-147.8348]	peat metagenome
SRR12721350	WGA	PRJNA666015	https://www.ncbi.nlm.nih.gov/biosample/SAMN16276742	0.91	2017-07-01	0.13	China	[26.14,105.42]	soil metagenome
SRR5580692	WGS	PRJNA375314	https://www.ncbi.nlm.nih.gov/biosample/SAMN06343842	0.93	NP	0.21	USA	["missing"]	soil metagenome
SRR9852219	WGS	PRJNA556302	https://www.ncbi.nlm.nih.gov/biosample/SAMN12347495	0.9	2014-05-01	0.11	China	[32.22,118.75]	activated sludge metagenome
SRR13790057	WGS	PRJNA699281	https://www.ncbi.nlm.nih.gov/biosample/SAMN17617243	0.92	NP	0.17	USA	[41.73,-72.79]	metagenome
SRR17012563	WGS	PRJNA782751	https://www.ncbi.nlm.nih.gov/biosample/SAMN23393997	0.91	2019-08-09	0.14	USA	[46.97,-118.62]	soil metagenome
SRR11051957	WGS	PRJNA605576	https://www.ncbi.nlm.nih.gov/biosample/SAMN14071560	0.91	NP	0.15	China	[28.68,121.43]	soil metagenome
SRR16016014	OTHER	PRJNA765386	https://www.ncbi.nlm.nih.gov/biosample/SAMN21557301	0.91	2019-07-09	0.14	China	["40 N 94 E"]	soil metagenome
ERR3192248	WGS	PRJEB31530	https://www.ncbi.nlm.nih.gov/biosample/SAMEA5394384	0.91	NP	0.14	NP	NP	Arabidopsis thaliana
SRR7026341	WGS	PRJNA443193	https://www.ncbi.nlm.nih.gov/biosample/SAMN08779178	0.9	2016-08-07	0.11	USA	[38.9228,-106.9541]	soil metagenome
SRR5919015	WGS	PRJNA317932	https://www.ncbi.nlm.nih.gov/biosample/SAMN04874253	0.91	2014-01-23	0.15	Australia	[-33.659823,150.265414]	soil metagenome
SRR14932486	WGS	PRJNA509305	https://www.ncbi.nlm.nih.gov/biosample/SAMN19518123	0.9	2015-04-11	0.12	South Africa	[-25.5355,28.4527]	activated sludge metagenome
SRR4289292	OTHER	PRJNA343355	https://www.ncbi.nlm.nih.gov/biosample/SAMN05786383	0.92	2015-09-30	0.17	China	[36.02,108.32]	soil metagenome
SRR9852176	WGS	PRJNA556302	https://www.ncbi.nlm.nih.gov/biosample/SAMN12347497	0.9	2014-07-01	0.12	China	[32.22,118.75]	activated sludge metagenome
ERR2683238	WGS	PRJEB27621	https://www.ncbi.nlm.nih.gov/biosample/SAMEA4777495	0.94	2017-06-17	0.29	Tanzania	NP	wastewater metagenome
SRR8863102	WGS	PRJNA518302	https://www.ncbi.nlm.nih.gov/biosample/SAMN10864270	0.94	2017-08-16	0.25	USA	[45.5468,-122.376]	soil metagenome
SRR12632056	WGS	PRJNA661164	https://www.ncbi.nlm.nih.gov/biosample/SAMN16073651	0.92	2019-10-30	0.16	Israel	[32.778757,35.47544]	metagenome
SRR16123971	WGS	PRJNA767554	https://www.ncbi.nlm.nih.gov/biosample/SAMN21907807	0.91	2018-10-01	0.15	USA	[38.540611,-121.870682]	soil metagenome
SRR12149288	WGS	PRJNA644244	https://www.ncbi.nlm.nih.gov/biosample/SAMN15455284	0.9	2019-09-05	0.12	China	["Not applicable"]	metagenome
SRR14962753	WGA	PRJNA741999	https://www.ncbi.nlm.nih.gov/biosample/SAMN19918394	0.92	2019-07-28	0.16	Pakistan	[35.41,75.75]	soil metagenome
SRR3452800	WGA	PRJNA303119	https://www.ncbi.nlm.nih.gov/biosample/SAMN04286069	0.92	2013-04-15	0.17	China	["none"]	biocrust metagenome
SRR5270351	WGS	PRJNA366986	https://www.ncbi.nlm.nih.gov/biosample/SAMN06267901	0.92	NP	0.18	USA	[37.931388,-122.021761]	rhizosphere metagenome
SRR11482394	WGS	PRJNA623064	https://www.ncbi.nlm.nih.gov/biosample/SAMN14538537	0.96	NP	0.44	Bulgaria	["not collected"]	dust metagenome
SRR11051941	WGS	PRJNA605576	https://www.ncbi.nlm.nih.gov/biosample/SAMN14071592	0.91	NP	0.13	China	[28.68,121.43]	soil metagenome
ERR2697165	OTHER	PRJEB27666	https://www.ncbi.nlm.nih.gov/biosample/SAMEA4787237	0.91	2017-05-10	0.12	China	NP	metagenome
SRR14373476	WGS	PRJNA689669	https://www.ncbi.nlm.nih.gov/biosample/SAMN18779895	0.92	2019-04-20	0.18	China	[23.42,102.26]	metagenome
SRR3977136	WGS	PRJNA330074	https://www.ncbi.nlm.nih.gov/biosample/SAMN05422184	0.91	2011-09-15	0.12	USA	[38.88,-120.64]	soil metagenome
SRR5437870	WGS	PRJNA365710	https://www.ncbi.nlm.nih.gov/biosample/SAMN06264632	0.92	2014-09-29	0.19	USA	[39.7392,-123.6308]	soil metagenome
SRR10695397	WGS	PRJNA595820	https://www.ncbi.nlm.nih.gov/biosample/SAMN13567781	0.91	2017-10-01	0.13	China	[23.8297,104.1036]	soil metagenome
SRR11829109	WGS	PRJNA634398	https://www.ncbi.nlm.nih.gov/biosample/SAMN14995780	0.92	2018-09-01	0.16	China	[36.13,120.5]	soil metagenome
SRR13021854	WGS	PRJNA651498	https://www.ncbi.nlm.nih.gov/biosample/SAMN15721135	0.9	2018-08-14	0.12	USA	[47.5056,-93.4534]	peat metagenome
SRR13122805	WGS	PRJNA680010	https://www.ncbi.nlm.nih.gov/biosample/SAMN16869650	0.96	NP	0.38	China	["missing"]	marine metagenome
SRR14844111	WGS	PRJNA724996	https://www.ncbi.nlm.nih.gov/biosample/SAMN19687749	0.9	2019-04-19	0.12	uncalculated	[16.977517,112.309883]	metagenome
SRR12113422	WGS	PRJNA640378	https://www.ncbi.nlm.nih.gov/biosample/SAMN15319620	0.93	2018-06-06	0.2	USA	[37.661915,-121.114554]	groundwater metagenome
SRR14536363	WGA	PRJNA726355	https://www.ncbi.nlm.nih.gov/biosample/SAMN18928394	0.9	2018-12-11	0.11	China	[32.02,118.500067]	rhizosphere metagenome
SRR14689445	WGS	PRJNA781406	https://www.ncbi.nlm.nih.gov/biosample/SAMN19433711	0.92	2019-09-17	0.18	Russia	[43.12,42.41]	metagenome
SRR5205823	WGS	PRJNA365696	https://www.ncbi.nlm.nih.gov/biosample/SAMN06266479	0.93	2014-09-27	0.23	USA	[39.7392,-123.6308]	soil metagenome
SRR8552837	WGS	PRJNA518552	https://www.ncbi.nlm.nih.gov/biosample/SAMN10863953	0.93	2017-03-07	0.24	USA	[38.9206,-106.9489]	soil metagenome
SRR10769895	WGS	PRJNA591725	https://www.ncbi.nlm.nih.gov/biosample/SAMN13474928	0.95	2017-07-01	0.32	China	["not collected"]	wastewater metagenome
SRR13787000	WGS	PRJNA504043	https://www.ncbi.nlm.nih.gov/biosample/SAMN18061108	0.92	2017-06-07	0.16	USA	[47.16,-94.23]	metagenome
SRR17938977	WGS	PRJNA804379	https://www.ncbi.nlm.nih.gov/biosample/SAMN25740218	0.93	2021-10-23	0.22	Russia	[55.01,83.47]	soil metagenome
SRR3182279	WGS	PRJNA46333	https://www.ncbi.nlm.nih.gov/biosample/SAMN04359778	0.91	2014-01-24	0.13	USA	[38.984652,-77.094709]	human skin metagenome
SRR9691032	WGS	PRJNA554750	https://www.ncbi.nlm.nih.gov/biosample/SAMN12283003	0.91	2013-09-30	0.14	China	[27.7,100.86]	soil metagenome
ERR1700729	WGS	PRJEB8420	https://www.ncbi.nlm.nih.gov/biosample/SAMEA4521379	0.91	2011-07-07	0.15	Canada	NP	soil metagenome
SRR10034961	OTHER	PRJNA562849	https://www.ncbi.nlm.nih.gov/biosample/SAMN12657058	0.93	2017-09-26	0.2	Sweden	[55.38,13.4]	soil metagenome
SRR10938829	OTHER	PRJNA602301	https://www.ncbi.nlm.nih.gov/biosample/SAMN13887725	0.9	2014-08-01	0.12	Israel	[31.605,34.791]	root metagenome
ERR3200796	WGS	PRJEB31441	https://www.ncbi.nlm.nih.gov/biosample/SAMEA5382941	0.92	NP	0.17	NP	NP	uncultured bacterium
SRR8100028	WGS	PRJNA497915	https://www.ncbi.nlm.nih.gov/biosample/SAMN10280992	0.91	2015-11-30	0.12	USA	[21.5416,-158.0875]	soil metagenome
SRR6202451	WGS	PRJNA366749	https://www.ncbi.nlm.nih.gov/biosample/SAMN06268668	0.91	2011-07-03	0.14	Canada	[49.08,-89.38]	soil metagenome
ERR1353017	WGS	PRJEB13142	https://www.ncbi.nlm.nih.gov/biosample/SAMEA3905794	0.92	NP	0.18	USA	NP	metagenome
SRR13766726	OTHER	PRJNA704180	https://www.ncbi.nlm.nih.gov/biosample/SAMN18030206	0.92	2019-10-15	0.16	China	[30.7,120.39]	soil metagenome
SRR3182095	WGS	PRJNA46333	https://www.ncbi.nlm.nih.gov/biosample/SAMN04359768	0.92	2014-01-24	0.18	USA	[38.984652,-77.094709]	human skin metagenome
ERR1726841	WGS	PRJEB4352	https://www.ncbi.nlm.nih.gov/biosample/SAMEA2656991	0.9	NP	0.11	NP	NP	marine metagenome
SRR15166931	RNA-Seq	PRJNA746497	https://www.ncbi.nlm.nih.gov/biosample/SAMN20209055	0.92	2017-06-03	0.16	Canada	[81.8484,-70.83849]	soil metagenome
SRR13434396	WGS	PRJNA579838	https://www.ncbi.nlm.nih.gov/biosample/SAMN13134312	0.92	NP	0.18	USA	[38.923239,-106.950876]	freshwater metagenome
ERR1700708	WGS	PRJEB8420	https://www.ncbi.nlm.nih.gov/biosample/SAMEA4521358	0.91	2011-09-16	0.14	USA	NP	soil metagenome
ERR4179391	WGS	PRJEB38505	https://www.ncbi.nlm.nih.gov/biosample/SAMEA6862455	0.9	NP	0.11	NP	NP	Peltigera polydactylon
ERR4682857	WGS	PRJEB40816	https://www.ncbi.nlm.nih.gov/biosample/SAMEA7428499	0.95	2018-07-07	0.35	uncalculated	NP	wastewater metagenome
ERR6196079	WGS	PRJEB39861	https://www.ncbi.nlm.nih.gov/biosample/SAMEA8950106	0.91	NP	0.13	United Kingdom	NP	metagenome
SRR16472922	WGS	PRJNA771937	https://www.ncbi.nlm.nih.gov/biosample/SAMN22350777	0.92	2019-04-01	0.15	China	[31.39,121.51]	sediment metagenome
SRR16123969	WGS	PRJNA767554	https://www.ncbi.nlm.nih.gov/biosample/SAMN21907773	0.91	2018-07-01	0.15	USA	[38.545045,-121.875957]	soil metagenome
ERR4392722	WGS	PRJEB39497	https://www.ncbi.nlm.nih.gov/biosample/SAMEA7090485	0.9	NP	0.12	USA	NP	soil metagenome
ERR3641482	OTHER	PRJEB35194	https://www.ncbi.nlm.nih.gov/biosample/SAMEA6155555	0.91	2017-05-10	0.14	China	NP	metagenome
ERR4678685	WGS	PRJEB40798	https://www.ncbi.nlm.nih.gov/biosample/SAMEA7426385	0.95	2018-11-17	0.38	Democratic Republic of the Congo	NP	wastewater metagenome
ERR2683247	WGS	PRJEB27621	https://www.ncbi.nlm.nih.gov/biosample/SAMEA4777504	0.9	2017-06-09	0.12	United Kingdom	NP	wastewater metagenome
SRR7026374	WGS	PRJNA443195	https://www.ncbi.nlm.nih.gov/biosample/SAMN08777502	0.91	2016-08-06	0.12	USA	[38.8825,-106.9105]	soil metagenome
SRR10389008	WGS	PRJNA571617	https://www.ncbi.nlm.nih.gov/biosample/SAMN12812486	0.96	2014-10-27	0.42	USA	[42.673,-77.032]	soil metagenome
SRR10932011	WGS	PRJNA230567	https://www.ncbi.nlm.nih.gov/biosample/SAMN13895696	0.93	NP	0.2	Luxembourg	[49.5143,6.018]	bioreactor metagenome
SRR10585505	WGS	PRJNA593573	https://www.ncbi.nlm.nih.gov/biosample/SAMN13481427	0.9	2018-10-02	0.1	Singapore	[1.42,103.7]	soil metagenome
SRR13249350	OTHER	PRJNA684965	https://www.ncbi.nlm.nih.gov/biosample/SAMN17073321	0.92	2019-10-15	0.19	uncalculated	["missing"]	gut metagenome
SRR8697255	WGS	PRJNA522277	https://www.ncbi.nlm.nih.gov/biosample/SAMN10925997	0.91	2014-05-01	0.13	Italy	[42.64,10.12]	cold seep metagenome
ERR687894	WGS	PRJEB7626	https://www.ncbi.nlm.nih.gov/biosample/SAMEA3113582	0.93	2012-11-07	0.23	Australia	NP	soil metagenome
SRR9020977	WGS	PRJNA539553	https://www.ncbi.nlm.nih.gov/biosample/SAMN11533331	0.92	2016-10-21	0.17	Sweden	[68.3532,19.0469]	peat metagenome
ERR4878531	WGS	PRJEB41538	https://www.ncbi.nlm.nih.gov/biosample/SAMEA7631539	0.9	NP	0.11	Germany	NP	metagenome
SRR15377945	WGS	PRJNA714922	https://www.ncbi.nlm.nih.gov/biosample/SAMN18647658	0.91	2018-08-01	0.13	USA	[44.3101,-85.896583]	soil metagenome
SRR13695319	WGS	PRJNA697698	https://www.ncbi.nlm.nih.gov/biosample/SAMN17676001	0.93	2018-11-27	0.23	USA	[40.5885,-105.1479]	air metagenome
SRR10002866	WGS	PRJNA561080	https://www.ncbi.nlm.nih.gov/biosample/SAMN12606668	0.93	2017-06-22	0.23	USA	[40.751776,-73.976848]	air metagenome
SRR1511002	WGS	PRJNA254830	https://www.ncbi.nlm.nih.gov/biosample/SAMN02905599	0.9	2012-11-20	0.1	USA	[35.904411,83.953801]	plant metagenome
ERR5385025	WGS	PRJEB30847	https://www.ncbi.nlm.nih.gov/biosample/SAMEA8103255	0.91	2017-10-17	0.13	United Kingdom	NP	Hordeum vulgare
SRR17548784	WGS	PRJNA604820	https://www.ncbi.nlm.nih.gov/biosample/SAMN21207571	0.9	2019-02-05	0.1	USA	[38.984652,-77.094709]	human skin metagenome
ERR3675775	WGS	PRJEB31632	https://www.ncbi.nlm.nih.gov/biosample/SAMEA6241448	0.92	NP	0.19	NP	NP	metagenome
ERR671916	WGS	PRJEB7626	https://www.ncbi.nlm.nih.gov/biosample/SAMEA3113582	0.93	2012-11-07	0.24	Australia	NP	soil metagenome
SRR8821140	WGS	PRJNA317932	https://www.ncbi.nlm.nih.gov/biosample/SAMN07483725	0.91	2014-11-13	0.13	Australia	[-42.40319,147.01244]	soil metagenome
SRR11476867	WGA	PRJNA614930	https://www.ncbi.nlm.nih.gov/biosample/SAMN14520713	0.91	2018-04-24	0.14	Germany	[50.15613,6.888779]	wood decay metagenome
SRR7756479	WGS	PRJNA436039	https://www.ncbi.nlm.nih.gov/biosample/SAMN08611621	0.94	2016-05-09	0.27	Singapore	[1.3453,103.6797]	air metagenome
ERR3209775	WGS	PRJEB31632	https://www.ncbi.nlm.nih.gov/biosample/SAMEA5410034	0.9	NP	0.11	NP	NP	metagenome
ERR4691712	WGS	PRJEB4352	https://www.ncbi.nlm.nih.gov/biosample/SAMEA2622697	0.9	NP	0.11	NP	NP	marine metagenome
SRR11673982	WGS	PRJNA629478	https://www.ncbi.nlm.nih.gov/biosample/SAMN14825681	0.92	2018-08-28	0.16	Denmark	[56.21314,10.242467]	activated sludge metagenome
SRR14373509	WGS	PRJNA689669	https://www.ncbi.nlm.nih.gov/biosample/SAMN18779843	0.93	2019-04-20	0.22	China	[23.4,102.25]	metagenome
SRR10686738	WGS	PRJNA594760	https://www.ncbi.nlm.nih.gov/biosample/SAMN13552549	0.92	NP	0.18	China	[39.7669,118.6469]	plant metagenome
SRR6145064	WGS	PRJNA413474	https://www.ncbi.nlm.nih.gov/biosample/SAMN07749908	0.93	2017-07-26	0.23	Hong Kong	[22.3,114.17]	skin metagenome
SRR14277860	WGS	PRJNA722771	https://www.ncbi.nlm.nih.gov/biosample/SAMN18792969	0.91	2017-06-30	0.15	Hong Kong	[22.284258,114.038019]	metagenome
SRR12893687	WGS	PRJNA671748	https://www.ncbi.nlm.nih.gov/biosample/SAMN16550395	0.92	2017-07-08	0.19	Hong Kong	[22.371011,114.185103]	metagenome
SRR5420292	WGS	PRJNA376580	https://www.ncbi.nlm.nih.gov/biosample/SAMN06443384	0.92	NP	0.17	USA	[40.4368286,-79.960688]	indoor metagenome
SRR8487031	WGS	PRJNA646773	https://www.ncbi.nlm.nih.gov/biosample/SAMN15565751	0.91	2018-08-01	0.14	USA	[38.535556,-121.772778]	soil metagenome
SRR8863205	WGS	PRJNA518312	https://www.ncbi.nlm.nih.gov/biosample/SAMN10863955	0.9	2017-08-16	0.12	USA	[45.5468,-122.376]	root metagenome
SRR12738805	WGA	PRJNA664890	https://www.ncbi.nlm.nih.gov/biosample/SAMN16229694	0.9	2015-12-22	0.11	Israel	[31.9927,34.8172]	root metagenome
SRR11970096	WGS	PRJNA636365	https://www.ncbi.nlm.nih.gov/biosample/SAMN15082909	0.93	2019-09-01	0.23	USA	[37.1976,-80.5823]	soil metagenome
SRR15507658	WGS	PRJNA755845	https://www.ncbi.nlm.nih.gov/biosample/SAMN20845353	0.91	2019-03-17	0.14	China	[40.00383,116.32632]	biofilm metagenome
SRR8670866	POOLCLONE	PRJNA525692	https://www.ncbi.nlm.nih.gov/biosample/SAMN11056691	0.91	2016-08-08	0.13	Canada	[81.82147,-71.22071]	freshwater sediment metagenome
SRR8929680	WGA	PRJNA533702	https://www.ncbi.nlm.nih.gov/biosample/SAMN11464685	0.9	2017-06-01	0.12	China	[35.45,116.58]	soil metagenome
SRR5215468	WGS	PRJNA364910	https://www.ncbi.nlm.nih.gov/biosample/SAMN06265035	0.94	2016-02-17	0.27	Panama	[9.1086,-79.8436]	soil metagenome
SRR12825389	WGS	PRJNA668816	https://www.ncbi.nlm.nih.gov/biosample/SAMN16424710	0.94	2018-11-12	0.26	New Zealand	[-36.551222,174.662444]	sediment metagenome
SRR14454024	WGS	PRJNA725617	https://www.ncbi.nlm.nih.gov/biosample/SAMN18896299	0.91	2019-07-09	0.15	China	[39.98,116.39]	root metagenome
ERR4678645	WGS	PRJEB40798	https://www.ncbi.nlm.nih.gov/biosample/SAMEA7426345	0.9	NP	0.12	Nigeria	NP	wastewater metagenome
ERR4682795	WGS	PRJEB40816	https://www.ncbi.nlm.nih.gov/biosample/SAMEA7428437	0.9	2018-06-23	0.11	Togo	NP	wastewater metagenome
SRR16472925	WGS	PRJNA771937	https://www.ncbi.nlm.nih.gov/biosample/SAMN22350774	0.91	2019-04-01	0.15	China	[32.56,121.04]	sediment metagenome
SRR14751616	OTHER	PRJNA733009	https://www.ncbi.nlm.nih.gov/biosample/SAMN19349451	0.91	2019-09-23	0.13	Switzerland	[47.49022,8.99625]	freshwater metagenome
SRR7186516	WGS	PRJNA450295	https://www.ncbi.nlm.nih.gov/biosample/SAMN08934549	0.92	2013-09-01	0.19	China	[34.16,108.4]	root metagenome
ERR5083146	WGS	PRJEB42399	https://www.ncbi.nlm.nih.gov/biosample/SAMEA7776859	0.91	NP	0.13	Singapore	NP	metagenome
SRR3184106	WGS	PRJNA46333	https://www.ncbi.nlm.nih.gov/biosample/SAMN04359894	0.9	2014-02-25	0.1	USA	[38.984652,-77.094709]	human skin metagenome
SRR7777804	WGS	PRJNA488683	https://www.ncbi.nlm.nih.gov/biosample/SAMN09939659	0.92	2013-07-05	0.15	China	[26.86,100.25]	soil metagenome
SRR13608737	WGS	PRJNA693684	https://www.ncbi.nlm.nih.gov/biosample/SAMN17394047	0.91	2019-04-20	0.12	United Kingdom	["not applicable"]	metagenome
SRR11913478	WGA	PRJNA636289	https://www.ncbi.nlm.nih.gov/biosample/SAMN15070687	0.9	2018-12-01	0.1	Sweden	[59.82279,17.655101]	skin metagenome
SRR12030778	WGS	PRJNA638758	https://www.ncbi.nlm.nih.gov/biosample/SAMN15285676	0.92	2018-07-31	0.17	Taiwan	[24.026494,121.136434]	soil metagenome
SRR7186521	WGS	PRJNA450295	https://www.ncbi.nlm.nih.gov/biosample/SAMN08934566	0.95	2013-09-01	0.34	China	[34.16,108.4]	root metagenome
SRR3189138	WGS	PRJNA46333	https://www.ncbi.nlm.nih.gov/biosample/SAMN04360107	0.96	2014-04-11	0.4	USA	[38.984652,-77.094709]	human skin metagenome
ERR2210109	WGS	PRJEB23737	https://www.ncbi.nlm.nih.gov/biosample/SAMEA104412824	0.93	2011-10-21	0.21	USA	NP	soil metagenome
SRR17841870	WGS	PRJNA798687	https://www.ncbi.nlm.nih.gov/biosample/SAMN25118838	0.91	2017-06-21	0.14	Israel	[30.79,34.77]	soil metagenome
SRR5855423	WGS	PRJNA395099	https://www.ncbi.nlm.nih.gov/biosample/SAMN07373084	0.92	2014-09-01	0.18	USA	[38.42,-109.41]	biocrust metagenome
SRR5919087	WGS	PRJNA317932	https://www.ncbi.nlm.nih.gov/biosample/SAMN04874204	0.91	2014-05-01	0.13	Australia	[-30.20054798,149.597266]	soil metagenome
SRR15517665	WGA	PRJNA755742	https://www.ncbi.nlm.nih.gov/biosample/SAMN20841011	0.92	2019-08-15	0.17	China	[45.41,126.37]	rhizosphere metagenome
SRR6435859	WGS	PRJNA406139	https://www.ncbi.nlm.nih.gov/biosample/SAMN07632329	0.9	2010-06-13	0.1	USA	[35.9076,-79.0506]	rhizosphere metagenome
SRR12315382	WGS	PRJNA618164	https://www.ncbi.nlm.nih.gov/biosample/SAMN14504050	0.9	2018-12-07	0.11	USA	[33.1447,-81.4044]	sediment metagenome
SRR7026260	WGS	PRJNA443182	https://www.ncbi.nlm.nih.gov/biosample/SAMN08779175	0.9	2016-08-08	0.11	USA	[38.9866,-107.0007]	soil metagenome
SRR12216039	WGS	PRJNA646196	https://www.ncbi.nlm.nih.gov/biosample/SAMN15526091	0.94	2018-06-01	0.29	China	["not collected"]	soil metagenome
SRR3187436	WGS	PRJNA46333	https://www.ncbi.nlm.nih.gov/biosample/SAMN04360061	0.92	2014-05-29	0.16	USA	[38.984652,-77.094709]	human skin metagenome
SRR13443311	WGS	PRJNA688583	https://www.ncbi.nlm.nih.gov/biosample/SAMN17302204	0.91	2019-10-08	0.14	USA	["not applicable"]	soil metagenome
SRR9852183	WGS	PRJNA556302	https://www.ncbi.nlm.nih.gov/biosample/SAMN12347480	0.9	2015-02-01	0.11	China	[32.03,118.7]	activated sludge metagenome
SRR9924812	WGS	PRJNA559231	https://www.ncbi.nlm.nih.gov/biosample/SAMN12530131	0.9	2014-10-01	0.11	China	[32.18,119.66]	freshwater sediment metagenome
SRR12893657	WGS	PRJNA671748	https://www.ncbi.nlm.nih.gov/biosample/SAMN16550422	0.9	2017-07-10	0.11	Hong Kong	[22.335422,114.174232]	metagenome
SRR15400736	WGS	PRJNA752512	https://www.ncbi.nlm.nih.gov/biosample/SAMN20600051	0.91	2020-09-01	0.15	China	[33.62,102.87]	soil metagenome
ERR1726701	WGS	PRJEB4352	https://www.ncbi.nlm.nih.gov/biosample/SAMEA2620959	0.91	NP	0.14	NP	NP	marine metagenome
SRR7756291	WGS	PRJNA436039	https://www.ncbi.nlm.nih.gov/biosample/SAMN08611691	0.92	2016-05-11	0.19	Singapore	[1.3453,103.6797]	air metagenome
SRR5468427	WGS	PRJNA367380	https://www.ncbi.nlm.nih.gov/biosample/SAMN06267054	0.9	2015-05-05	0.11	USA	[47.0956,-99.1001]	freshwater sediment metagenome
SRR17938970	WGS	PRJNA804379	https://www.ncbi.nlm.nih.gov/biosample/SAMN25740211	0.94	2021-10-23	0.25	Russia	[55,83.49]	soil metagenome
SRR14610236	WGS	PRJNA731554	https://www.ncbi.nlm.nih.gov/biosample/SAMN19290629	0.91	2014-08-27	0.14	Singapore	[1.332452,103.755456]	wastewater metagenome
SRR15400729	WGS	PRJNA752512	https://www.ncbi.nlm.nih.gov/biosample/SAMN20600049	0.92	2020-09-01	0.16	China	[33.62,102.87]	soil metagenome
SRR15377959	WGS	PRJNA714922	https://www.ncbi.nlm.nih.gov/biosample/SAMN18647639	0.93	2018-08-01	0.2	USA	[44.271933,-85.992533]	soil metagenome
SRR3954454	WGS	PRJNA330082	https://www.ncbi.nlm.nih.gov/biosample/SAMN05422231	0.96	2008-08-31	0.39	USA	[38.99297339,-123.0674491]	soil metagenome
SRR7186473	WGS	PRJNA450295	https://www.ncbi.nlm.nih.gov/biosample/SAMN08934522	0.93	2013-09-01	0.2	China	[34.16,108.4]	root metagenome
SRR7186543	WGS	PRJNA450295	https://www.ncbi.nlm.nih.gov/biosample/SAMN08934540	0.95	2013-09-01	0.36	China	[34.16,108.4]	root metagenome
SRR12282709	WGS	PRJNA647185	https://www.ncbi.nlm.nih.gov/biosample/SAMN15578165	0.94	2018-09-01	0.26	China	["not collected"]	soil metagenome
SRR8239395	WGS	PRJNA506462	https://www.ncbi.nlm.nih.gov/biosample/SAMN10456910	0.93	2017-10-01	0.2	USA	[46.731705,-116.999939]	wastewater metagenome
SRR6435954	WGS	PRJNA406158	https://www.ncbi.nlm.nih.gov/biosample/SAMN07632067	0.9	2010-06-13	0.1	USA	[35.9076,-79.0506]	soil metagenome
SRR5678956	WGS	PRJNA379303	https://www.ncbi.nlm.nih.gov/biosample/SAMN06685567	0.93	2015-09-01	0.24	USA	[40.21,-104.8]	terrestrial metagenome
SRR15927524	WGS	PRJNA763043	https://www.ncbi.nlm.nih.gov/biosample/SAMN21465676	0.92	2016-08-23	0.17	China	[21.9717,113.6738]	estuary metagenome
SRR8553642	WGS	PRJNA518245	https://www.ncbi.nlm.nih.gov/biosample/SAMN10864135	0.93	2017-09-15	0.21	USA	[38.9206,-106.9489]	soil metagenome
SRR8925725	WGS	PRJNA533495	https://www.ncbi.nlm.nih.gov/biosample/SAMN11458215	0.9	2017-11-11	0.12	China	[23.53,104.04]	bioreactor metagenome
SRR12059165	WGS	PRJNA640737	https://www.ncbi.nlm.nih.gov/biosample/SAMN15331472	0.94	2019-01-01	0.26	Iran	[35.1244,51.5413]	metagenome
SRR12736050	WGS	PRJNA666221	https://www.ncbi.nlm.nih.gov/biosample/SAMN16285466	0.9	2018-08-06	0.1	USA	[47.5079,-93.453]	soil metagenome
SRR5918993	WGS	PRJNA317932	https://www.ncbi.nlm.nih.gov/biosample/SAMN04873880	0.94	2012-08-11	0.27	Australia	[-36.67146,142.28934]	soil metagenome
SRR11913482	WGA	PRJNA636289	https://www.ncbi.nlm.nih.gov/biosample/SAMN15070683	0.95	2018-10-01	0.34	Sweden	[59.82279,17.655101]	skin metagenome
SRR10997884	WGS	PRJNA566813	https://www.ncbi.nlm.nih.gov/biosample/SAMN12793904	0.93	2018-10-15	0.2	USA	[36.0103,-84.2696]	sediment metagenome
SRR6201982	WGS	PRJNA366708	https://www.ncbi.nlm.nih.gov/biosample/SAMN06268627	0.93	2012-12-02	0.2	USA	[31.11,-95.15]	soil metagenome
SRR3185151	WGS	PRJNA46333	https://www.ncbi.nlm.nih.gov/biosample/SAMN04360010	0.95	2014-03-21	0.33	USA	[38.984652,-77.094709]	human skin metagenome
SRR17539916	WGS	PRJNA604820	https://www.ncbi.nlm.nih.gov/biosample/SAMN21207625	0.92	2014-07-01	0.18	USA	[38.984652,-77.094709]	human skin metagenome
SRR13213327	WGS	PRJNA666025	https://www.ncbi.nlm.nih.gov/biosample/SAMN17023042	0.91	2017-10-01	0.13	China	[26.384765,106.979435]	mine drainage metagenome
SRR12893760	WGS	PRJNA671748	https://www.ncbi.nlm.nih.gov/biosample/SAMN16550114	0.91	2017-07-06	0.14	Hong Kong	[22.275681,114.169097]	metagenome
SRR6429788	WGS	PRJNA423296	https://www.ncbi.nlm.nih.gov/biosample/SAMN08275700	0.94	2013-10-17	0.28	Uganda	[0.303999,32.61899]	wastewater metagenome
ERR1700734	WGS	PRJEB8420	https://www.ncbi.nlm.nih.gov/biosample/SAMEA4521384	0.91	2011-07-07	0.14	Canada	NP	soil metagenome
SRR7962860	WGS	PRJNA469254	https://www.ncbi.nlm.nih.gov/biosample/SAMN09094556	0.9	2016-10-24	0.11	USA	[31.3377,-81.4644]	wetland metagenome
SRR12518229	WGS	PRJNA659413	https://www.ncbi.nlm.nih.gov/biosample/SAMN15905412	0.92	2017-09-05	0.19	Germany	[52.516,14.113]	phyllosphere metagenome
SRR1632481	WGS	PRJNA46333	https://www.ncbi.nlm.nih.gov/biosample/SAMN03025656	0.9	2013-04-29	0.1	USA	[38.984652,-77.094709]	human skin metagenome
SRR3183675	WGS	PRJNA46333	https://www.ncbi.nlm.nih.gov/biosample/SAMN04359844	0.9	2014-01-16	0.11	USA	[38.984652,-77.094709]	human skin metagenome
SRR17815039	WGS	PRJNA799881	https://www.ncbi.nlm.nih.gov/biosample/SAMN25211353	0.92	2018-12-18	0.16	China	[32.03,118.84]	soil metagenome
SRR8570466	WGS	PRJNA503577	https://www.ncbi.nlm.nih.gov/biosample/SAMN10925007	0.92	NP	0.16	Denmark	[55.7,12.11]	bioreactor metagenome
SRR9691037	WGS	PRJNA554750	https://www.ncbi.nlm.nih.gov/biosample/SAMN12282996	0.92	2013-07-07	0.17	China	[33.92,102.81]	soil metagenome
SRR13760688	CLONE	PRJNA700129	https://www.ncbi.nlm.nih.gov/biosample/SAMN17837049	0.91	2020-08-22	0.13	uncalculated	[36.78,115.94]	soil metagenome
SRR13213246	WCS	PRJNA506850	https://www.ncbi.nlm.nih.gov/biosample/SAMN17020161	0.91	2016-06-01	0.13	USA	[37.20023629,-80.56444913]	soil metagenome
SRR5039908	WGA	PRJNA353040	https://www.ncbi.nlm.nih.gov/biosample/SAMN06016048	0.9	2014-10-01	0.11	China	[34.26,108.07]	soil metagenome
SRR15517666	WGA	PRJNA755742	https://www.ncbi.nlm.nih.gov/biosample/SAMN20841010	0.91	2019-08-15	0.15	China	[45.41,126.37]	rhizosphere metagenome
SRR12550837	WGS	PRJNA632564	https://www.ncbi.nlm.nih.gov/biosample/SAMN14912195	0.92	2018-08-01	0.16	China	[18.33,109.45]	soil metagenome
SRR11970105	WGS	PRJNA636365	https://www.ncbi.nlm.nih.gov/biosample/SAMN15082901	0.93	2018-05-03	0.21	USA	[37.1976,-80.5823]	soil metagenome
SRR13608733	WGS	PRJNA693684	https://www.ncbi.nlm.nih.gov/biosample/SAMN17394055	0.92	2019-04-27	0.16	United Kingdom	["not applicable"]	metagenome
SRR7907990	WGS	PRJNA492172	https://www.ncbi.nlm.nih.gov/biosample/SAMN10094633	0.91	NP	0.14	uncalculated	["missing"]	soil metagenome
ERR3858135	WGS	PRJEB36505	https://www.ncbi.nlm.nih.gov/biosample/SAMEA6512638	0.9	2019-01-08	0.1	NP	NP	groundwater metagenome
SRR14660895	WGS	PRJNA732820	https://www.ncbi.nlm.nih.gov/biosample/SAMN19341644	0.92	2019-08-10	0.19	uncalculated	["missing"]	soil metagenome
SRR3643853	WGS	PRJNA46333	https://www.ncbi.nlm.nih.gov/biosample/SAMN04999233	0.9	2014-09-01	0.12	USA	[38.984652,-77.094709]	human skin metagenome
SRR5460480	WGS	PRJNA365411	https://www.ncbi.nlm.nih.gov/biosample/SAMN06266333	0.92	2014-08-14	0.17	USA	[35.8444,-83.9599]	rhizosphere metagenome
SRR9952759	WGS	PRJNA419965	https://www.ncbi.nlm.nih.gov/biosample/SAMN12500077	0.94	NP	0.26	USA	[38.973,-123.1164]	soil metagenome
SRR9924768	WGS	PRJNA559231	https://www.ncbi.nlm.nih.gov/biosample/SAMN12530114	0.92	2014-10-01	0.16	China	[31.04,110.4]	freshwater sediment metagenome
SRR8881007	WGS	PRJNA531766	https://www.ncbi.nlm.nih.gov/biosample/SAMN11382439	0.94	2018-11-11	0.26	USA	[26.5052,-80.2345]	wetland metagenome
SRR7186486	WGS	PRJNA450295	https://www.ncbi.nlm.nih.gov/biosample/SAMN08934543	0.93	2013-09-01	0.24	China	[34.16,108.4]	root metagenome
SRR7968240	WGS	PRJNA469286	https://www.ncbi.nlm.nih.gov/biosample/SAMN09094435	0.9	2017-07-10	0.12	USA	[44.23,-122.22]	soil metagenome
SRR7007123	WGS	PRJNA444172	https://www.ncbi.nlm.nih.gov/biosample/SAMN08777641	0.92	2016-09-20	0.16	USA	[38.9195,-106.9496]	freshwater sediment metagenome
SRR9924802	WGS	PRJNA559231	https://www.ncbi.nlm.nih.gov/biosample/SAMN12530087	0.9	2014-10-01	0.11	China	[30.85,111.12]	freshwater metagenome
SRR12976797	OTHER	PRJNA674468	https://www.ncbi.nlm.nih.gov/biosample/SAMN16657636	0.92	2019-05-16	0.18	China	[25.58,99.57]	soil metagenome
SRR14751593	OTHER	PRJNA733009	https://www.ncbi.nlm.nih.gov/biosample/SAMN19349472	0.92	2019-05-28	0.18	Switzerland	[47.48378,8.99767]	sediment metagenome
ERR4245120	WGS	PRJEB31111	https://www.ncbi.nlm.nih.gov/biosample/SAMEA5329287	0.9	2015-07-30	0.11	Germany	NP	soil metagenome
SRR12687314	WGS	PRJNA664310	https://www.ncbi.nlm.nih.gov/biosample/SAMN16205494	0.92	2019-06-01	0.17	China	[44.39,83.33]	soil metagenome
SRR14121819	WGS	PRJNA718101	https://www.ncbi.nlm.nih.gov/biosample/SAMN18522328	0.9	2020-07-23	0.1	China	[31.67,117.23]	wastewater metagenome
SRR14844105	WGS	PRJNA724996	https://www.ncbi.nlm.nih.gov/biosample/SAMN19687755	0.91	2019-04-25	0.14	uncalculated	[16.07205,112.517133]	metagenome
SRR17815044	WGS	PRJNA799881	https://www.ncbi.nlm.nih.gov/biosample/SAMN25211364	0.92	2018-11-18	0.17	China	[32.03,118.84]	soil metagenome
SRR10613485	WGS	PRJNA486429	https://www.ncbi.nlm.nih.gov/biosample/SAMN13518610	0.95	NP	0.35	China	[40.0047,116.3261]	air metagenome
SRR12550834	WGS	PRJNA632564	https://www.ncbi.nlm.nih.gov/biosample/SAMN14912198	0.91	2018-08-01	0.15	China	[18.33,109.45]	soil metagenome
SRR17656797	WGS	PRJNA797856	https://www.ncbi.nlm.nih.gov/biosample/SAMN25037284	0.91	2021-02-25	0.15	NP	NP	plastic metagenome
SRR12089733	WGS	PRJNA641765	https://www.ncbi.nlm.nih.gov/biosample/SAMN15366210	0.91	2019-04-01	0.13	Germany	[48.521637,9.057645]	human skin metagenome
SRR2546427	WGS	PRJNA297196	https://www.ncbi.nlm.nih.gov/biosample/SAMN04116734	0.92	2013-08-20	0.16	USA	[34.09,-118.43]	soil metagenome
SRR15237444	WGS	PRJNA749030	https://www.ncbi.nlm.nih.gov/biosample/SAMN20350350	0.91	2018-07-16	0.13	China	["missing"]	metagenome
SRR7013907	WGS	PRJNA448773	https://www.ncbi.nlm.nih.gov/biosample/SAMN08865801	0.9	2016-08-01	0.11	Canada	[50.28,-107.8]	metagenome
ERR4682339	WGS	PRJEB40815	https://www.ncbi.nlm.nih.gov/biosample/SAMEA7428246	0.91	2017-11-21	0.14	Nicaragua	NP	wastewater metagenome
SRR12687283	WGS	PRJNA664310	https://www.ncbi.nlm.nih.gov/biosample/SAMN16205484	0.91	2019-06-01	0.14	China	[44.38,83.33]	rhizosphere metagenome
SRR12550851	WGS	PRJNA632564	https://www.ncbi.nlm.nih.gov/biosample/SAMN14912153	0.92	2018-08-01	0.16	China	[18.33,109.45]	soil metagenome
SRR11970122	WGS	PRJNA636365	https://www.ncbi.nlm.nih.gov/biosample/SAMN15082885	0.92	2018-05-03	0.19	USA	[37.1976,-80.5823]	soil metagenome
SRR2657585	WGS	PRJNA292297	https://www.ncbi.nlm.nih.gov/biosample/SAMN03981670	0.92	2011-11-18	0.16	USA	[29.47,-89.925]	marine sediment metagenome
SRR15927523	WGS	PRJNA763043	https://www.ncbi.nlm.nih.gov/biosample/SAMN21465664	0.94	2016-08-23	0.27	China	[23.0717,113.4797]	estuary metagenome
SRR17348322	WGS	PRJNA792132	https://www.ncbi.nlm.nih.gov/biosample/SAMN24386532	0.91	2017-08-01	0.13	Netherlands	[53.24731481,6.67123981]	wastewater metagenome
SRR17348323	WGS	PRJNA792132	https://www.ncbi.nlm.nih.gov/biosample/SAMN24386531	0.9	2017-08-01	0.1	Netherlands	[51.86629492,6.49482573]	wastewater metagenome
SRR14373522	WGS	PRJNA689669	https://www.ncbi.nlm.nih.gov/biosample/SAMN18779831	0.92	2019-01-17	0.17	China	[23.42,102.26]	metagenome
ERR4691832	WGS	PRJEB4352	https://www.ncbi.nlm.nih.gov/biosample/SAMEA2731669	0.9	NP	0.11	NP	NP	marine metagenome
SRR10034952	OTHER	PRJNA562849	https://www.ncbi.nlm.nih.gov/biosample/SAMN12657060	0.93	2017-09-26	0.2	Sweden	[55.38,13.4]	soil metagenome
SRR17267098	OTHER	PRJNA789344	https://www.ncbi.nlm.nih.gov/biosample/SAMN24108067	0.92	2019-10-01	0.18	uncalculated	["missing"]	invertebrate metagenome
ERR1742259	WGS	PRJEB8420	https://www.ncbi.nlm.nih.gov/biosample/SAMEA4559818	0.91	2007-07-15	0.14	Canada	NP	soil metagenome
SRR3979978	WGS	PRJNA330090	https://www.ncbi.nlm.nih.gov/biosample/SAMN05422116	0.91	2011-09-15	0.14	USA	[38.88,-120.64]	soil metagenome
SRR7186512	WGS	PRJNA450295	https://www.ncbi.nlm.nih.gov/biosample/SAMN08934546	0.93	2013-09-01	0.2	China	[34.16,108.4]	root metagenome
SRR12284410	WGS	PRJNA647683	https://www.ncbi.nlm.nih.gov/biosample/SAMN15596726	0.94	2018-10-31	0.26	Australia	[-30.4704,137.1363]	soil metagenome
SRR12149282	WGS	PRJNA644244	https://www.ncbi.nlm.nih.gov/biosample/SAMN15455290	0.9	2019-09-05	0.11	China	["Not applicable"]	metagenome
SRR12893932	WGS	PRJNA671748	https://www.ncbi.nlm.nih.gov/biosample/SAMN16550176	0.92	2017-07-11	0.17	Hong Kong	[22.278355,114.16595]	metagenome
SRR12893742	WGS	PRJNA671748	https://www.ncbi.nlm.nih.gov/biosample/SAMN16550346	0.93	2017-07-07	0.21	Hong Kong	[22.370932,114.184846]	metagenome
SRR8936461	WGS	PRJNA528368	https://www.ncbi.nlm.nih.gov/biosample/SAMN11415806	0.92	2018-09-01	0.18	China	[23.14,113.34]	soil metagenome
SRR15213103	WGS	PRJNA748180	https://www.ncbi.nlm.nih.gov/biosample/SAMN20309215	0.9	NP	0.11	China	[22.2574,113.7519]	estuary metagenome
SRR12042472	OTHER	PRJNA640224	https://www.ncbi.nlm.nih.gov/biosample/SAMN15311379	0.9	2018-12-20	0.11	uncalculated	["missing"]	soil metagenome
ERR4245129	WGS	PRJEB31111	https://www.ncbi.nlm.nih.gov/biosample/SAMEA5329292	0.9	2015-07-30	0.12	Germany	NP	soil metagenome
SRR6266481	WGS	PRJNA405445	https://www.ncbi.nlm.nih.gov/biosample/SAMN07632187	0.92	2016-06-14	0.16	USA	[39.7291,-123.6419]	soil metagenome
SRR5919219	WGS	PRJNA317932	https://www.ncbi.nlm.nih.gov/biosample/SAMN04873583	0.92	2011-10-31	0.16	Australia	[-25.70963333,133.24855]	soil metagenome
SRR5678967	WGS	PRJNA379303	https://www.ncbi.nlm.nih.gov/biosample/SAMN06685530	0.9	2015-09-01	0.1	USA	[40.7,-105]	terrestrial metagenome
SRR17534295	WGS	PRJNA604820	https://www.ncbi.nlm.nih.gov/biosample/SAMN21207665	0.9	2013-04-16	0.11	USA	[38.984652,-77.094709]	human skin metagenome
SRR8351385	WGS	PRJNA509633	https://www.ncbi.nlm.nih.gov/biosample/SAMN10585818	0.92	2015-07-21	0.17	USA	[37.82,-122.3]	activated sludge metagenome
SRR12002701	WGS	PRJNA638794	https://www.ncbi.nlm.nih.gov/biosample/SAMN15207682	0.94	2017-12-15	0.27	Singapore	[1.3453,103.6797]	air metagenome
SRR15377927	WGS	PRJNA714922	https://www.ncbi.nlm.nih.gov/biosample/SAMN18647674	0.92	2018-08-01	0.17	USA	[44.320483,-85.977083]	soil metagenome
SRR5918931	WGS	PRJNA317932	https://www.ncbi.nlm.nih.gov/biosample/SAMN04873697	0.91	2013-03-18	0.13	Australia	[-34.08631805,118.85282472]	soil metagenome
SRR5039893	WGA	PRJNA353040	https://www.ncbi.nlm.nih.gov/biosample/SAMN06016048	0.91	2014-10-01	0.13	China	[34.26,108.07]	soil metagenome
SRR6448381	WGS	PRJNA405428	https://www.ncbi.nlm.nih.gov/biosample/SAMN07632170	0.9	2015-09-17	0.12	USA	[38.9777,-107.003]	freshwater sediment metagenome
SRR13443297	WGS	PRJNA688583	https://www.ncbi.nlm.nih.gov/biosample/SAMN17302163	0.9	2019-05-02	0.12	USA	["not applicable"]	soil metagenome
SRR17656809	WGS	PRJNA797856	https://www.ncbi.nlm.nih.gov/biosample/SAMN25037273	0.92	2021-02-25	0.17	NP	NP	plastic metagenome
SRR9852208	WGS	PRJNA556302	https://www.ncbi.nlm.nih.gov/biosample/SAMN12347473	0.9	2014-07-01	0.11	China	[32.03,118.7]	activated sludge metagenome
SRR13789560	WGS	PRJNA699281	https://www.ncbi.nlm.nih.gov/biosample/SAMN17617536	0.94	NP	0.25	USA	[41.73,-72.79]	metagenome
SRR13789411	WGS	PRJNA699281	https://www.ncbi.nlm.nih.gov/biosample/SAMN17617399	0.93	NP	0.22	USA	[41.73,-72.79]	metagenome
SRR11702764	OTHER	PRJNA630107	https://www.ncbi.nlm.nih.gov/biosample/SAMN14824819	0.91	2016-05-25	0.15	China	["missing"]	landfill metagenome
ERR5859554	OTHER	PRJEB43407	https://www.ncbi.nlm.nih.gov/biosample/SAMEA8616658	0.95	2011-10-01	0.33	United Kingdom	NP	soil metagenome
SRR10341085	WGA	PRJNA579335	https://www.ncbi.nlm.nih.gov/biosample/SAMN13108426	0.91	2018-05-09	0.13	China	[30.93,104.1]	soil metagenome
SRR6266480	WGS	PRJNA405446	https://www.ncbi.nlm.nih.gov/biosample/SAMN07632188	0.92	2016-06-15	0.18	USA	[39.5673,-123.4758]	soil metagenome
SRR8553628	WGS	PRJNA518588	https://www.ncbi.nlm.nih.gov/biosample/SAMN10864241	0.94	2017-06-08	0.28	USA	[38.9206,-106.9489]	soil metagenome
ERR4837139	WGS	PRJEB41174	https://www.ncbi.nlm.nih.gov/biosample/SAMEA7573974	0.91	NP	0.15	Sweden	NP	soil metagenome
SRR14610249	WGS	PRJNA731554	https://www.ncbi.nlm.nih.gov/biosample/SAMN19290617	0.91	2014-09-10	0.13	Singapore	[1.332452,103.755456]	wastewater metagenome
ERR3200794	WGS	PRJEB31441	https://www.ncbi.nlm.nih.gov/biosample/SAMEA5382939	0.9	NP	0.12	NP	NP	uncultured bacterium
SRR9048296	WGS	PRJNA542423	https://www.ncbi.nlm.nih.gov/biosample/SAMN11621458	0.91	2018-05-02	0.15	Norway	[59.91546,10.73209]	air metagenome
SRR3187092	WGS	PRJNA46333	https://www.ncbi.nlm.nih.gov/biosample/SAMN04360027	0.97	2014-05-05	0.49	USA	[38.984652,-77.094709]	human skin metagenome
SRR5438046	WGS	PRJNA365715	https://www.ncbi.nlm.nih.gov/biosample/SAMN06264631	0.92	2014-10-09	0.18	USA	[39.7392,-123.6308]	soil metagenome
SRR6323378	WGS	PRJNA417359	https://www.ncbi.nlm.nih.gov/biosample/SAMN08010141	0.9	2015-08-05	0.11	China	["not collected"]	chicken gut metagenome
ERR2607520	WGS	PRJEB27054	https://www.ncbi.nlm.nih.gov/biosample/SAMEA4700841	0.91	2016-01-27	0.13	Pakistan	NP	wastewater metagenome
ERR6465621	WGS	PRJEB44430	https://www.ncbi.nlm.nih.gov/biosample/SAMEA9533289	0.9	NP	0.1	NP	NP	Equus caballus
SRR10692468	OTHER	PRJNA588513	https://www.ncbi.nlm.nih.gov/biosample/SAMN13246293	0.91	2017-04-27	0.12	China	[23.39,101.51]	human gut metagenome
SRR10907111	WGS	PRJNA601698	https://www.ncbi.nlm.nih.gov/biosample/SAMN13872236	0.91	2017-08-01	0.13	uncalculated	[70.04903,159.52282]	permafrost metagenome
ERR4392711	WGS	PRJEB39497	https://www.ncbi.nlm.nih.gov/biosample/SAMEA7090477	0.92	NP	0.17	USA	NP	soil metagenome
SRR14689457	WGS	PRJNA781406	https://www.ncbi.nlm.nih.gov/biosample/SAMN19433700	0.93	2019-02-22	0.22	New Zealand	[-43.47,170.3]	metagenome
SRR11743025	WGS	PRJNA620784	https://www.ncbi.nlm.nih.gov/biosample/SAMN14510884	0.93	2016-12-06	0.22	USA	[41.1681,-96.4109]	soil metagenome
SRR14121822	WGS	PRJNA718101	https://www.ncbi.nlm.nih.gov/biosample/SAMN18522325	0.9	2020-01-10	0.11	China	[31.67,117.23]	wastewater metagenome
SRR10002893	WGS	PRJNA561080	https://www.ncbi.nlm.nih.gov/biosample/SAMN12606754	0.92	2017-09-28	0.17	Sweden	[59.19513,18.03327]	air metagenome
SRR10002807	WGS	PRJNA561080	https://www.ncbi.nlm.nih.gov/biosample/SAMN12606822	0.94	2017-07-13	0.25	Hong Kong	[22.374751,114.185998]	air metagenome
SRR17938979	WGS	PRJNA804379	https://www.ncbi.nlm.nih.gov/biosample/SAMN25740216	0.93	2021-10-23	0.2	Russia	[55.01,83.47]	soil metagenome
SRR10492801	WGS	PRJNA589661	https://www.ncbi.nlm.nih.gov/biosample/SAMN13281620	0.91	2017-06-09	0.13	China	[36.78,100]	soil metagenome
SRR5916285	WGS	PRJNA317932	https://www.ncbi.nlm.nih.gov/biosample/SAMN07483647	0.9	2015-01-31	0.11	Australia	[-41.58365,145.09314]	soil metagenome
SRR408196	OTHER	NP	https://www.ncbi.nlm.nih.gov/biosample/SAMN00737776	0.95	NP	0.37	NP	NP	soil metagenome
SRR12102601	WGS	PRJNA642232	https://www.ncbi.nlm.nih.gov/biosample/SAMN15394147	0.91	2017-05-10	0.13	Israel	[31.34583333,34.91333333]	soil metagenome
SRR3642504	WGS	PRJNA46333	https://www.ncbi.nlm.nih.gov/biosample/SAMN04999050	0.9	2013-11-01	0.11	USA	[38.984652,-77.094709]	human skin metagenome
ERR4691830	WGS	PRJEB4352	https://www.ncbi.nlm.nih.gov/biosample/SAMEA2731706	0.91	NP	0.13	NP	NP	marine metagenome
ERR575697	OTHER	PRJEB6942	https://www.ncbi.nlm.nih.gov/biosample/SAMEA2690964	0.91	2013-05-14	0.14	Australia	NP	sediment metagenome
SRR16327326	WGS	PRJNA771214	https://www.ncbi.nlm.nih.gov/biosample/SAMN22256834	0.92	2019-09-12	0.16	Luxembourg	[49.7519,5.826879]	soil metagenome
SRR12917171	WGS	PRJNA653695	https://www.ncbi.nlm.nih.gov/biosample/SAMN15741598	0.92	2017-08-08	0.19	USA	[41.896,-89.3636]	soil metagenome
SRR7096238	WGS	PRJNA441486	https://www.ncbi.nlm.nih.gov/biosample/SAMN08778066	0.93	2017-05-24	0.21	USA	[42.481016,-72.178343]	soil metagenome
SRR9852198	WGS	PRJNA556302	https://www.ncbi.nlm.nih.gov/biosample/SAMN12347504	0.9	2015-02-01	0.12	China	[32.22,118.75]	activated sludge metagenome
SRR12695126	WGS	PRJNA634918	https://www.ncbi.nlm.nih.gov/biosample/SAMN16241502	0.91	2013-06-16	0.14	USA	[64.8,-147.9]	bog metagenome
ERR4691806	WGS	PRJEB4352	https://www.ncbi.nlm.nih.gov/biosample/SAMEA2622981	0.91	NP	0.13	NP	NP	marine metagenome
SRR5278365	OTHER	PRJNA374587	https://www.ncbi.nlm.nih.gov/biosample/SAMN06335071	0.9	2016-08-15	0.1	Australia	[-24.867,152.351]	soil metagenome
SRR6202163	WGS	PRJNA366748	https://www.ncbi.nlm.nih.gov/biosample/SAMN06268667	0.91	2011-07-03	0.13	Canada	[49.08,-89.38]	soil metagenome
SRR14660888	WGS	PRJNA732820	https://www.ncbi.nlm.nih.gov/biosample/SAMN19341641	0.92	2019-08-10	0.18	uncalculated	["missing"]	soil metagenome
SRR14024160	OTHER	PRJNA715670	https://www.ncbi.nlm.nih.gov/biosample/SAMN18357733	0.9	2020-09-29	0.12	China	[42.45,86.37]	wastewater metagenome
SRR5439155	WGS	PRJNA365885	https://www.ncbi.nlm.nih.gov/biosample/SAMN06266491	0.95	2014-10-09	0.31	USA	[39.7392,-123.6308]	soil metagenome
SRR5460434	WGS	PRJNA367171	https://www.ncbi.nlm.nih.gov/biosample/SAMN06267488	0.9	2014-09-18	0.1	USA	[43.023,-87.895]	wastewater metagenome
SRR7686993	WGS	PRJNA468337	https://www.ncbi.nlm.nih.gov/biosample/SAMN09200182	0.91	2017-06-28	0.13	USA	[40.4449,-87.0297]	soil metagenome
ERR2272683	WGS	PRJEB23134	https://www.ncbi.nlm.nih.gov/biosample/SAMEA104356971	0.92	2015-07-01	0.16	USA	NP	sediment metagenome
SRR11913438	WGA	PRJNA636289	https://www.ncbi.nlm.nih.gov/biosample/SAMN15070680	0.92	2019-01-01	0.16	Sweden	[59.82279,17.655101]	skin metagenome
SRR5207253	WGS	PRJNA365709	https://www.ncbi.nlm.nih.gov/biosample/SAMN06264633	0.93	2014-09-29	0.22	USA	[39.7392,-123.6308]	soil metagenome
SRR15883088	WGS	PRJNA763048	https://www.ncbi.nlm.nih.gov/biosample/SAMN21421601	0.91	2021-03-01	0.13	South Africa	[-26.05,27.37]	metagenome
SRR7186489	WGS	PRJNA450295	https://www.ncbi.nlm.nih.gov/biosample/SAMN08934517	0.92	2013-09-01	0.19	China	[34.16,108.4]	root metagenome
SRR11343827	WGS	PRJNA611818	https://www.ncbi.nlm.nih.gov/biosample/SAMN14350112	0.9	2018-08-01	0.12	French Polynesia	[-17.4775,-149.8026]	marine sediment metagenome
SRR14932510	WGS	PRJNA509305	https://www.ncbi.nlm.nih.gov/biosample/SAMN19518133	0.9	2014-08-20	0.11	Singapore	[1.3326,103.7536]	activated sludge metagenome
ERR1700759	WGS	PRJEB8420	https://www.ncbi.nlm.nih.gov/biosample/SAMEA4521409	0.93	2012-03-12	0.23	USA	NP	soil metagenome
SRR10613540	WGS	PRJNA486429	https://www.ncbi.nlm.nih.gov/biosample/SAMN13518624	0.92	NP	0.19	China	[40.0047,116.3261]	air metagenome
SRR11207320	WGS	PRJNA609351	https://www.ncbi.nlm.nih.gov/biosample/SAMN14178256	0.92	NP	0.19	USA	NP	Homo sapiens
SRR4289285	OTHER	PRJNA343355	https://www.ncbi.nlm.nih.gov/biosample/SAMN05786376	0.92	2015-09-30	0.18	China	[36.04,108.32]	soil metagenome
ERR3641484	OTHER	PRJEB35194	https://www.ncbi.nlm.nih.gov/biosample/SAMEA6155557	0.91	2017-05-10	0.12	China	NP	metagenome
[truncated: 8,990 more rows]
