# Supplementary material for: Large-scale investigation for antimicrobial activity reveals newly-identified defensive species across the healthy skin microbiome
Source: Nat Commun. 2026 May 25;17:6806. doi: 10.1038/s41467-026-73524-z (PMC13385363; doi:10.1038/s41467-026-73524-z)
Supplement: Supplementary file 15 — Source data [file 41467_2026_73524_MOESM15_ESM.zip › SourceData/Fig_5/a/LK952_SRAmetadata.csv]

acc	assay_type	bioproject	biosample_link	cANI	collection_date_sam	containment	geo_loc_name_country_calc	lat_lon	organism
SRR6958475	WGS	PRJNA444974	https://www.ncbi.nlm.nih.gov/biosample/SAMN08776783	0.94	2012-05-01	0.25	USA	[33.5944,-109.1397]	soil metagenome
SRR8552918	WGS	PRJNA518572	https://www.ncbi.nlm.nih.gov/biosample/SAMN10864254	0.92	2017-05-09	0.17	USA	[38.9206,-106.9489]	soil metagenome
SRR1631694	WGS	PRJNA46333	https://www.ncbi.nlm.nih.gov/biosample/SAMN03025622	0.93	2013-04-05	0.2	USA	[38.984652,-77.094709]	human skin metagenome
SRR1632397	WGS	PRJNA46333	https://www.ncbi.nlm.nih.gov/biosample/SAMN03025643	0.92	2013-03-14	0.17	USA	[38.984652,-77.094709]	human skin metagenome
SRR12976792	OTHER	PRJNA674468	https://www.ncbi.nlm.nih.gov/biosample/SAMN16657631	0.9	2019-05-16	0.11	China	[25.58,99.57]	soil metagenome
SRR7092012	WGS	PRJNA441983	https://www.ncbi.nlm.nih.gov/biosample/SAMN08778063	0.92	2016-09-16	0.17	USA	[38.9197,-106.9492]	freshwater sediment metagenome
SRR4027043	WGS	PRJNA337680	https://www.ncbi.nlm.nih.gov/biosample/SAMN05518036	0.9	2009-06-24	0.1	USA	[43.312222,-89.370833]	soil metagenome
SRR9952630	WGS	PRJNA556841	https://www.ncbi.nlm.nih.gov/biosample/SAMN12368158	0.91	2017-06-01	0.13	Canada	[81.80521,-71.52699]	freshwater sediment metagenome
SRR8205311	OTHER	PRJNA505928	https://www.ncbi.nlm.nih.gov/biosample/SAMN10439588	0.91	NP	0.13	uncalculated	["missing"]	soil metagenome
SRR1631042	WGS	PRJNA46333	https://www.ncbi.nlm.nih.gov/biosample/SAMN03025570	0.93	2013-01-16	0.21	USA	[38.984652,-77.094709]	human skin metagenome
SRR14640485	WGS	PRJNA732600	https://www.ncbi.nlm.nih.gov/biosample/SAMN19328050	0.91	2020-01-10	0.14	India	[21.9497,89.1833]	sediment metagenome
SRR12805760	WGS	PRJNA592367	https://www.ncbi.nlm.nih.gov/biosample/SAMN16409518	0.9	2019-04-01	0.12	Namibia	[-23.19,15.37]	metagenome
SRR17546358	WGS	PRJNA604820	https://www.ncbi.nlm.nih.gov/biosample/SAMN21207445	0.93	2013-05-14	0.24	USA	[38.984652,-77.094709]	human skin metagenome
SRR13614389	WGS	PRJNA697905	https://www.ncbi.nlm.nih.gov/biosample/SAMN17677536	0.9	2019-08-01	0.12	China	[37.3,116.65]	soil metagenome
SRR14092350	OTHER	PRJNA718193	https://www.ncbi.nlm.nih.gov/biosample/SAMN18524871	0.9	2018-03-01	0.1	uncalculated	["missing"]	sludge metagenome
SRR7093797	WGS	PRJNA441477	https://www.ncbi.nlm.nih.gov/biosample/SAMN08777897	0.92	2017-05-24	0.16	USA	[42.481016,-72.178343]	soil metagenome
SRR3990173	WGS	PRJNA330332	https://www.ncbi.nlm.nih.gov/biosample/SAMN05421988	0.92	2013-03-27	0.17	USA	[39.534762,-107.782602]	soil metagenome
SRR17938975	WGS	PRJNA804379	https://www.ncbi.nlm.nih.gov/biosample/SAMN25740220	0.9	2021-10-23	0.12	Russia	[55.01,83.47]	soil metagenome
SRR13434398	WGS	PRJNA579838	https://www.ncbi.nlm.nih.gov/biosample/SAMN13134310	0.9	NP	0.11	USA	[38.923239,-106.950876]	freshwater metagenome
SRR7013846	WGS	PRJNA448190	https://www.ncbi.nlm.nih.gov/biosample/SAMN08867823	0.9	2013-07-01	0.1	Canada	[50.28,-107.8]	metagenome
SRR14689437	WGS	PRJNA781406	https://www.ncbi.nlm.nih.gov/biosample/SAMN19433718	0.9	2019-09-26	0.12	Russia	[43.17,42.28]	metagenome
SRR8556103	WGS	PRJNA518536	https://www.ncbi.nlm.nih.gov/biosample/SAMN10864325	0.9	2016-11-25	0.12	Sweden	[68.3535,19.0473]	peat metagenome
SRR12030755	WGS	PRJNA638758	https://www.ncbi.nlm.nih.gov/biosample/SAMN15285679	0.9	2018-07-31	0.11	Taiwan	[24.026494,121.136434]	soil metagenome
SRR5487761	WGS	PRJNA384362	https://www.ncbi.nlm.nih.gov/biosample/SAMN06835213	0.9	2014-09-27	0.12	Germany	[50.4422,7.10278]	soil metagenome
SRR5585586	WGS	PRJNA375669	https://www.ncbi.nlm.nih.gov/biosample/SAMN06343971	0.91	2014-08-14	0.15	USA	[35.8443,-83.9607]	rhizosphere metagenome
SRR2179959	WGS	PRJNA176929	https://www.ncbi.nlm.nih.gov/biosample/SAMN04005876	0.93	2010-10-19	0.2	USA	[44.99,-73.11]	freshwater metagenome
SRR5438094	WGS	PRJNA365718	https://www.ncbi.nlm.nih.gov/biosample/SAMN06266485	0.9	2014-10-09	0.11	USA	[39.7392,-123.6308]	soil metagenome
SRR7091760	WGS	PRJNA441439	https://www.ncbi.nlm.nih.gov/biosample/SAMN08777225	0.91	2017-03-06	0.14	Brazil	[-19.28,-43.5919]	rock metagenome
SRR3989441	WGS	PRJNA329927	https://www.ncbi.nlm.nih.gov/biosample/SAMN05421922	0.9	2013-08-20	0.1	USA	[39.718176,-123.652732]	soil metagenome
SRR13614412	OTHER	PRJNA170725	https://www.ncbi.nlm.nih.gov/biosample/SAMN17679112	0.9	2016-08-01	0.1	Svalbard	[78.55,11.56]	soil metagenome
SRR12619559	WGS	PRJNA662623	https://www.ncbi.nlm.nih.gov/biosample/SAMN16091610	0.9	2018-10-09	0.11	USA	[42.0308,-93.6319]	soil metagenome
SRR13708146	WGS	PRJNA701786	https://www.ncbi.nlm.nih.gov/biosample/SAMN17911233	0.91	2019-07-01	0.12	China	[36.11,117.08]	soil metagenome
SRR15377966	WGS	PRJNA714922	https://www.ncbi.nlm.nih.gov/biosample/SAMN18647620	0.91	2018-08-01	0.13	USA	[44.346883,-85.484083]	soil metagenome
SRR3954471	WGS	PRJNA330069	https://www.ncbi.nlm.nih.gov/biosample/SAMN05422225	0.93	2008-12-31	0.23	USA	[38.99297339,-123.0674491]	soil metagenome
SRR15144438	WGS	PRJNA746083	https://www.ncbi.nlm.nih.gov/biosample/SAMN20180582	0.93	2018-12-01	0.23	China	[24.42,113.11]	estuary metagenome
SRR10168429	WGS	PRJNA573810	https://www.ncbi.nlm.nih.gov/biosample/SAMN12826206	0.91	2016-05-25	0.13	uncalculated	[-34.83,54.6]	sediment metagenome
SRR7186522	WGS	PRJNA450295	https://www.ncbi.nlm.nih.gov/biosample/SAMN08934566	0.93	2013-09-01	0.21	China	[34.16,108.4]	root metagenome
SRR13959605	WGS	PRJNA695572	https://www.ncbi.nlm.nih.gov/biosample/SAMN18297672	0.9	2019-01-03	0.12	China	[39.9042,116.4074]	sediment metagenome
SRR1632379	WGS	PRJNA46333	https://www.ncbi.nlm.nih.gov/biosample/SAMN03025640	0.97	2013-03-14	0.49	USA	[38.984652,-77.094709]	human skin metagenome
SRR1631538	WGS	PRJNA46333	https://www.ncbi.nlm.nih.gov/biosample/SAMN03025614	0.92	2013-02-14	0.16	USA	[38.984652,-77.094709]	human skin metagenome
ERR6688903	WGS	PRJEB47459	https://www.ncbi.nlm.nih.gov/biosample/SAMEA9926163	0.93	NP	0.23	uncalculated	NP	human metagenome
SRR407549	OTHER	NP	https://www.ncbi.nlm.nih.gov/biosample/SAMN00788610	0.93	NP	0.21	NP	NP	soil metagenome
SRR4242551	WGS	PRJNA343018	https://www.ncbi.nlm.nih.gov/biosample/SAMN05772500	0.91	NP	0.12	Russia	[68.7166,158.9]	permafrost metagenome
SRR3954469	WGS	PRJNA330069	https://www.ncbi.nlm.nih.gov/biosample/SAMN05422225	0.93	2008-12-31	0.23	USA	[38.99297339,-123.0674491]	soil metagenome
SRR8552915	WGS	PRJNA518569	https://www.ncbi.nlm.nih.gov/biosample/SAMN10864328	0.91	2017-05-09	0.13	USA	[38.9206,-106.9489]	soil metagenome
SRR1631043	WGS	PRJNA46333	https://www.ncbi.nlm.nih.gov/biosample/SAMN03025570	0.93	2013-01-16	0.22	USA	[38.984652,-77.094709]	human skin metagenome
SRR3187766	WGS	PRJNA46333	https://www.ncbi.nlm.nih.gov/biosample/SAMN04360074	0.91	2014-04-02	0.14	USA	[38.984652,-77.094709]	human skin metagenome
SRR11613413	WGS	PRJNA620819	https://www.ncbi.nlm.nih.gov/biosample/SAMN14510759	0.93	2017-07-17	0.2	USA	[26.6591,-80.6279]	soil metagenome
SRR9722238	WGS	PRJNA555626	https://www.ncbi.nlm.nih.gov/biosample/SAMN12324940	0.9	NP	0.11	Brazil	[-18.202541,-43.571691]	soil metagenome
SRR13608716	WGS	PRJNA693684	https://www.ncbi.nlm.nih.gov/biosample/SAMN17394065	0.91	2019-04-20	0.14	United Kingdom	["not applicable"]	metagenome
SRR17247033	OTHER	PRJNA789344	https://www.ncbi.nlm.nih.gov/biosample/SAMN24109465	0.9	2019-10-01	0.12	uncalculated	["missing"]	soil metagenome
ERR688344	WGS	PRJEB7840	https://www.ncbi.nlm.nih.gov/biosample/SAMEA3140932	0.9	2012-05-21	0.11	Australia	NP	metagenome
SRR17548782	WGS	PRJNA604820	https://www.ncbi.nlm.nih.gov/biosample/SAMN21207569	0.93	2019-02-05	0.22	USA	[38.984652,-77.094709]	human skin metagenome
ERR3209928	WGS	PRJEB31632	https://www.ncbi.nlm.nih.gov/biosample/SAMEA5410188	0.92	NP	0.16	NP	NP	metagenome
SRR14986178	WGA	PRJNA742226	https://www.ncbi.nlm.nih.gov/biosample/SAMN19945326	0.9	2017-06-14	0.1	Germany	[49.61,10.28]	soil metagenome
SRR8554882	WGS	PRJNA518255	https://www.ncbi.nlm.nih.gov/biosample/SAMN10864097	0.93	2016-10-24	0.21	USA	[38.5,-121.7]	rhizosphere metagenome
SRR9924792	WGS	PRJNA559231	https://www.ncbi.nlm.nih.gov/biosample/SAMN12530107	0.9	2014-10-01	0.12	China	[28.25,103.66]	freshwater sediment metagenome
SRR16085948	OTHER	PRJNA766619	https://www.ncbi.nlm.nih.gov/biosample/SAMN21855247	0.91	2019-08-20	0.15	China	["missing"]	soil metagenome
SRR3189418	WGS	PRJNA46333	https://www.ncbi.nlm.nih.gov/biosample/SAMN04360124	0.91	2014-05-16	0.14	USA	[38.984652,-77.094709]	human skin metagenome
ERR3200800	WGS	PRJEB31441	https://www.ncbi.nlm.nih.gov/biosample/SAMEA5382945	0.92	NP	0.16	NP	NP	uncultured bacterium
SRR8553639	WGS	PRJNA518240	https://www.ncbi.nlm.nih.gov/biosample/SAMN10864201	0.91	2017-09-15	0.15	USA	[38.9206,-106.9489]	soil metagenome
SRR9032615	WGS	PRJNA539720	https://www.ncbi.nlm.nih.gov/biosample/SAMN11533240	0.92	2018-03-25	0.19	USA	[39.6475,-79.9369]	soil metagenome
SRR14660887	WGS	PRJNA732820	https://www.ncbi.nlm.nih.gov/biosample/SAMN19341642	0.9	2019-08-10	0.11	uncalculated	["missing"]	soil metagenome
SRR1632374	WGS	PRJNA46333	https://www.ncbi.nlm.nih.gov/biosample/SAMN03025639	0.98	2013-03-14	0.67	USA	[38.984652,-77.094709]	human skin metagenome
SRR5689906	WGS	PRJNA375672	https://www.ncbi.nlm.nih.gov/biosample/SAMN06343974	0.93	2014-08-14	0.21	USA	[35.8444,-83.9599]	rhizosphere metagenome
SRR1633135	WGS	PRJNA46333	https://www.ncbi.nlm.nih.gov/biosample/SAMN03025678	0.9	2013-05-22	0.12	USA	[38.984652,-77.094709]	human skin metagenome
SRR1631698	WGS	PRJNA46333	https://www.ncbi.nlm.nih.gov/biosample/SAMN03025622	0.93	2013-04-05	0.2	USA	[38.984652,-77.094709]	human skin metagenome
SRR13608711	WGS	PRJNA693684	https://www.ncbi.nlm.nih.gov/biosample/SAMN17394067	0.91	2019-04-27	0.13	United Kingdom	["not applicable"]	metagenome
SRR13726046	WGS	PRJNA699281	https://www.ncbi.nlm.nih.gov/biosample/SAMN17618113	0.92	NP	0.19	USA	[41.73,-72.79]	metagenome
SRR3954445	WGS	PRJNA330082	https://www.ncbi.nlm.nih.gov/biosample/SAMN05422231	0.93	2008-08-31	0.23	USA	[38.99297339,-123.0674491]	soil metagenome
ERR3029102	WGS	PRJEB30524	https://www.ncbi.nlm.nih.gov/biosample/SAMEA5205754	0.9	2015-01-15	0.11	Australia	NP	soil metagenome
SRR7186477	WGS	PRJNA450295	https://www.ncbi.nlm.nih.gov/biosample/SAMN08934567	0.93	2013-09-01	0.22	China	[40.36,114.56]	root metagenome
SRR17635703	WGS	PRJNA797778	https://www.ncbi.nlm.nih.gov/biosample/SAMN25037630	0.9	NP	0.11	USA	[39.2904,-76.6122]	human vaginal metagenome
SRR14227488	OTHER	PRJNA721609	https://www.ncbi.nlm.nih.gov/biosample/SAMN18723265	0.9	2017-07-01	0.1	China	[30.94,122.25]	soil metagenome
SRR8552946	WGS	PRJNA518580	https://www.ncbi.nlm.nih.gov/biosample/SAMN10864174	0.92	2017-06-08	0.17	USA	[38.9206,-106.9489]	soil metagenome
SRR12284411	WGS	PRJNA647683	https://www.ncbi.nlm.nih.gov/biosample/SAMN15596725	0.91	2018-10-31	0.15	Australia	[-30.4704,137.1363]	soil metagenome
SRR1631061	WGS	PRJNA46333	https://www.ncbi.nlm.nih.gov/biosample/SAMN03025571	0.94	2013-01-16	0.27	USA	[38.984652,-77.094709]	human skin metagenome
ERR671910	WGS	PRJEB7626	https://www.ncbi.nlm.nih.gov/biosample/SAMEA3113585	0.9	2012-11-08	0.12	Australia	NP	soil metagenome
ERR671932	WGS	PRJEB7626	https://www.ncbi.nlm.nih.gov/biosample/SAMEA3113576	0.91	2012-10-17	0.13	Australia	NP	soil metagenome
SRR11837389	WGS	PRJNA618899	https://www.ncbi.nlm.nih.gov/biosample/SAMN14513140	0.91	2016-08-11	0.13	USA	[35.8959,-76.1658]	wetland metagenome
SRR6267378	WGS	PRJNA406092	https://www.ncbi.nlm.nih.gov/biosample/SAMN07631911	0.9	2016-06-16	0.11	USA	[39.7291,-123.6419]	soil metagenome
SRR7186528	WGS	PRJNA450295	https://www.ncbi.nlm.nih.gov/biosample/SAMN08934539	0.93	2013-09-01	0.22	China	[34.16,108.4]	root metagenome
SRR13837104	WGS	PRJNA664514	https://www.ncbi.nlm.nih.gov/biosample/SAMN18114830	0.91	2017-10-01	0.14	USA	[34.05,-114.3]	soil metagenome
SRR3185171	WGS	PRJNA46333	https://www.ncbi.nlm.nih.gov/biosample/SAMN04360016	0.91	2014-05-05	0.15	USA	[38.984652,-77.094709]	human skin metagenome
SRR10034925	OTHER	PRJNA562849	https://www.ncbi.nlm.nih.gov/biosample/SAMN12657055	0.9	2017-08-22	0.1	Sweden	[55.38,13.4]	soil metagenome
SRR11970121	WGS	PRJNA636365	https://www.ncbi.nlm.nih.gov/biosample/SAMN15082886	0.91	2018-05-03	0.13	USA	[37.1976,-80.5823]	soil metagenome
SRR14699974	WGA	PRJNA680430	https://www.ncbi.nlm.nih.gov/biosample/SAMN16453536	0.92	2014-09-01	0.16	China	[22.497917,114.02945]	marine sediment metagenome
SRR5213080	WGS	PRJNA367557	https://www.ncbi.nlm.nih.gov/biosample/SAMN06267080	0.9	2015-07-13	0.11	USA	[39.7181,-123.6527]	soil metagenome
SRR5420285	WGS	PRJNA376580	https://www.ncbi.nlm.nih.gov/biosample/SAMN06443391	0.95	NP	0.32	USA	[40.4368286,-79.960688]	indoor metagenome
SRR12266078	OTHER	PRJNA647252	https://www.ncbi.nlm.nih.gov/biosample/SAMN15580199	0.9	2019-05-10	0.11	uncalculated	["missing"]	soil metagenome
SRR6831574	WGS	PRJNA364907	https://www.ncbi.nlm.nih.gov/biosample/SAMN06264379	0.93	2016-02-17	0.2	Panama	[9.1086,-79.8436]	soil metagenome
SRR11190761	OTHER	PRJNA608979	https://www.ncbi.nlm.nih.gov/biosample/SAMN14217435	0.91	2018-07-01	0.13	uncalculated	["missing"]	soil metagenome
SRR5195133	WGS	PRJNA362455	https://www.ncbi.nlm.nih.gov/biosample/SAMN06239004	0.92	2015-07-01	0.17	China	[23.07,108.18]	rhizosphere metagenome
SRR5195113	WGS	PRJNA362455	https://www.ncbi.nlm.nih.gov/biosample/SAMN06239024	0.92	2015-07-01	0.18	Spain	[39.58,-0.36]	rhizosphere metagenome
SRR13336320	WGS	PRJNA688820	https://www.ncbi.nlm.nih.gov/biosample/SAMN17189708	0.9	2019-04-22	0.12	China	[34.3,108.08]	soil metagenome
SRR11614802	WGS	PRJNA620823	https://www.ncbi.nlm.nih.gov/biosample/SAMN14510965	0.93	2017-07-17	0.23	USA	[26.6541,-80.6298]	soil metagenome
SRR1772176	WGS	PRJNA273520	https://www.ncbi.nlm.nih.gov/biosample/SAMN03294203	0.9	2012-03-01	0.1	Hong Kong	[22.3,114.1]	activated sludge metagenome
SRR350474	OTHER	NP	https://www.ncbi.nlm.nih.gov/biosample/SAMN00728605	0.92	NP	0.18	NP	NP	soil metagenome
SRR4140276	WGS	PRJNA340594	https://www.ncbi.nlm.nih.gov/biosample/SAMN05720244	0.92	2012-05-30	0.19	Mexico	[21.7658,-100.163]	plant metagenome
ERR4392707	WGS	PRJEB39497	https://www.ncbi.nlm.nih.gov/biosample/SAMEA7090482	0.9	NP	0.1	USA	NP	soil metagenome
SRR5195116	WGS	PRJNA362455	https://www.ncbi.nlm.nih.gov/biosample/SAMN06239021	0.92	2015-10-01	0.18	South Africa	[-25.44,30.99]	rhizosphere metagenome
SRR14027281	CLONE	PRJNA640885	https://www.ncbi.nlm.nih.gov/biosample/SAMN17734868	0.9	2019-08-05	0.12	uncalculated	[36.9,115]	soil metagenome
SRR8552838	WGS	PRJNA518558	https://www.ncbi.nlm.nih.gov/biosample/SAMN10864327	0.91	2017-03-07	0.14	USA	[38.9206,-106.9489]	soil metagenome
SRR10360611	WGS	PRJNA577476	https://www.ncbi.nlm.nih.gov/biosample/SAMN13153378	0.9	2016-06-15	0.1	USA	[39.5673,-123.4758]	soil metagenome
SRR7094834	WGS	PRJNA441482	https://www.ncbi.nlm.nih.gov/biosample/SAMN08777015	0.91	2017-05-24	0.14	USA	[42.481016,-72.178343]	soil metagenome
SRR8552907	WGS	PRJNA518565	https://www.ncbi.nlm.nih.gov/biosample/SAMN10864143	0.92	2017-05-09	0.16	USA	[38.9206,-106.9489]	soil metagenome
ERR1700743	WGS	PRJEB8420	https://www.ncbi.nlm.nih.gov/biosample/SAMEA4521393	0.9	2012-03-12	0.11	USA	NP	soil metagenome
SRR13837118	WGS	PRJNA664514	https://www.ncbi.nlm.nih.gov/biosample/SAMN18114838	0.92	2017-10-01	0.18	USA	[34.05,-114.3]	soil metagenome
ERR2564009	WGS	PRJEB26615	https://www.ncbi.nlm.nih.gov/biosample/SAMEA4646289	0.9	NP	0.11	NP	NP	metagenome
ERR3593981	WGS	PRJEB34871	https://www.ncbi.nlm.nih.gov/biosample/SAMEA6085947	0.97	2015-04-15	0.56	United Kingdom	NP	gut metagenome
ERR6688907	WGS	PRJEB47459	https://www.ncbi.nlm.nih.gov/biosample/SAMEA9926167	0.94	NP	0.27	uncalculated	NP	human metagenome
ERR687891	WGS	PRJEB7626	https://www.ncbi.nlm.nih.gov/biosample/SAMEA3113581	0.9	2012-11-07	0.12	Australia	NP	soil metagenome
SRR13336282	WGS	PRJNA688820	https://www.ncbi.nlm.nih.gov/biosample/SAMN17189683	0.9	2019-04-22	0.11	China	[34.3,108.08]	soil metagenome
SRR3452787	WGA	PRJNA303119	https://www.ncbi.nlm.nih.gov/biosample/SAMN04286065	0.9	2013-04-15	0.11	China	["none"]	biocrust metagenome
SRR5881227	WGS	PRJNA367565	https://www.ncbi.nlm.nih.gov/biosample/SAMN06267088	0.9	2015-07-13	0.11	USA	[39.7181,-123.6527]	soil metagenome
SRR14366780	WGS	PRJNA699054	https://www.ncbi.nlm.nih.gov/biosample/SAMN18882806	0.93	2018-07-31	0.22	New Zealand	["not applicable"]	groundwater metagenome
SRR6517654	WGS	PRJNA431914	https://www.ncbi.nlm.nih.gov/biosample/SAMN08426424	0.91	2017-09-22	0.15	uncalculated	[37.5,105.04]	soil metagenome
SRR5947209	WGS	PRJNA365683	https://www.ncbi.nlm.nih.gov/biosample/SAMN06264884	0.92	2014-09-03	0.16	USA	[39.7392,-123.6308]	soil metagenome
SRR5582372	WGS	PRJNA375659	https://www.ncbi.nlm.nih.gov/biosample/SAMN06343961	0.91	2014-08-14	0.14	USA	[35.8443,-83.9607]	rhizosphere metagenome
SRR8554879	WGS	PRJNA518381	https://www.ncbi.nlm.nih.gov/biosample/SAMN10864011	0.91	2016-10-21	0.13	Sweden	[68.3532,19.0469]	peat metagenome
SRR11970104	WGS	PRJNA636365	https://www.ncbi.nlm.nih.gov/biosample/SAMN15082878	0.9	2018-05-03	0.12	USA	[37.1976,-80.5823]	soil metagenome
SRR12952107	WGS	PRJNA650888	https://www.ncbi.nlm.nih.gov/biosample/SAMN15720678	0.92	2020-01-22	0.16	USA	[26.3584,-80.2982]	wetland metagenome
SRR7495874	WGS	PRJNA465239	https://www.ncbi.nlm.nih.gov/biosample/SAMN09092434	0.9	2016-08-16	0.1	USA	[39.7291,-123.6419]	soil metagenome
SRR17222371	WGA	PRJNA738866	https://www.ncbi.nlm.nih.gov/biosample/SAMN23847316	0.93	2017-10-01	0.21	United Kingdom	[51.4729,-0.9037]	soil metagenome
SRR10127270	WGS	PRJNA404246	https://www.ncbi.nlm.nih.gov/biosample/SAMN12740643	0.92	2012-05-30	0.18	Mexico	[21.766,-100.163]	soil metagenome
SRR408198	OTHER	NP	https://www.ncbi.nlm.nih.gov/biosample/SAMN00737776	0.93	NP	0.23	NP	NP	soil metagenome
SRR4030068	WGS	PRJNA330070	https://www.ncbi.nlm.nih.gov/biosample/SAMN05422105	0.91	2008-01-01	0.14	USA	[39.55,-107.97]	soil metagenome
ERR5859550	OTHER	PRJEB43407	https://www.ncbi.nlm.nih.gov/biosample/SAMEA8616654	0.92	2011-10-01	0.19	United Kingdom	NP	soil metagenome
SRR14573563	WGS	PRJNA728249	https://www.ncbi.nlm.nih.gov/biosample/SAMN19236417	0.91	2016-08-01	0.14	Greenland	[64.54,-51.12]	soil metagenome
SRR12282708	WGS	PRJNA647185	https://www.ncbi.nlm.nih.gov/biosample/SAMN15578152	0.92	2018-09-01	0.16	China	["not collected"]	soil metagenome
SRR8884482	WGS	PRJNA492716	https://www.ncbi.nlm.nih.gov/biosample/SAMN11381106	0.92	NP	0.18	Australia	[-27.4698,153.0251]	human gut metagenome
SRR490138	OTHER	NP	https://www.ncbi.nlm.nih.gov/biosample/SAMN00862361	0.94	NP	0.28	NP	NP	soil metagenome
SRR3187749	WGS	PRJNA46333	https://www.ncbi.nlm.nih.gov/biosample/SAMN04360069	0.91	2014-04-02	0.15	USA	[38.984652,-77.094709]	human skin metagenome
SRR5823604	WGS	PRJNA393632	https://www.ncbi.nlm.nih.gov/biosample/SAMN07349435	0.9	2010-12-24	0.12	Italy	[45.19,8.25]	soil metagenome
SRR1182407	OTHER	NP	https://www.ncbi.nlm.nih.gov/biosample/SAMN00808731	0.92	NP	0.18	NP	NP	soil metagenome
SRR15377977	WGS	PRJNA714922	https://www.ncbi.nlm.nih.gov/biosample/SAMN18647619	0.91	2018-08-01	0.14	USA	[44.346883,-85.484083]	soil metagenome
SRR11671808	WGS	PRJNA621425	https://www.ncbi.nlm.nih.gov/biosample/SAMN14515358	0.92	2018-02-01	0.17	United Kingdom	[57.1863,-2.2145]	soil metagenome
SRR1632434	WGS	PRJNA46333	https://www.ncbi.nlm.nih.gov/biosample/SAMN03025649	0.95	2013-03-14	0.36	USA	[38.984652,-77.094709]	human skin metagenome
SRR8100014	WGS	PRJNA497915	https://www.ncbi.nlm.nih.gov/biosample/SAMN10280833	0.9	2015-11-30	0.11	USA	[21.5416,-158.0875]	soil metagenome
SRR16596689	WGS	PRJNA775002	https://www.ncbi.nlm.nih.gov/biosample/SAMN20206087	0.91	2019-10-26	0.13	China	[30.23,119.71]	soil metagenome
SRR11678609	WGS	PRJNA621563	https://www.ncbi.nlm.nih.gov/biosample/SAMN14515067	0.92	2017-06-07	0.19	USA	[38.8758,-120.4437]	soil metagenome
SRR3642742	WGS	PRJNA46333	https://www.ncbi.nlm.nih.gov/biosample/SAMN04999403	0.92	2014-01-01	0.16	USA	[38.984652,-77.094709]	human skin metagenome
SRR10873844	WGS	PRJNA600049	https://www.ncbi.nlm.nih.gov/biosample/SAMN13781456	0.9	2017-06-10	0.11	China	["missing"]	soil metagenome
SRR5678940	WGS	PRJNA379303	https://www.ncbi.nlm.nih.gov/biosample/SAMN06685592	0.91	2015-09-01	0.12	Canada	[53.5,-112.06]	terrestrial metagenome
SRR13949429	WGS	PRJNA695572	https://www.ncbi.nlm.nih.gov/biosample/SAMN17619815	0.91	2019-02-18	0.13	China	[39.9042,116.4074]	sediment metagenome
ERR981254	WGS	PRJEB10133	https://www.ncbi.nlm.nih.gov/biosample/SAMEA3498614	0.93	NP	0.24	NP	NP	human metagenome
SRR5581408	WGS	PRJNA375641	https://www.ncbi.nlm.nih.gov/biosample/SAMN06343943	0.91	2013-06-19	0.15	USA	[41.1752,-78.4168]	freshwater metagenome
SRR5580658	WGS	PRJNA375313	https://www.ncbi.nlm.nih.gov/biosample/SAMN06343841	0.9	NP	0.12	USA	["missing"]	soil metagenome
SRR11837214	WGS	PRJNA618891	https://www.ncbi.nlm.nih.gov/biosample/SAMN14513307	0.9	2016-06-13	0.11	USA	[35.8956,-76.1655]	wetland metagenome
SRR11236231	WGS	PRJNA608678	https://www.ncbi.nlm.nih.gov/biosample/SAMN14270979	0.92	2012-10-01	0.19	Bangladesh	["missing"]	human gut metagenome
SRR5679049	WGS	PRJNA379303	https://www.ncbi.nlm.nih.gov/biosample/SAMN06685598	0.91	2015-09-01	0.13	Canada	[53.5,-112.06]	terrestrial metagenome
SRR13001971	WGS	PRJNA675135	https://www.ncbi.nlm.nih.gov/biosample/SAMN16690189	0.9	2016-06-01	0.11	USA	[42.45,-76.47]	metagenome
SRR12976800	OTHER	PRJNA674468	https://www.ncbi.nlm.nih.gov/biosample/SAMN16657625	0.9	2019-05-16	0.11	China	[25.58,99.57]	soil metagenome
SRR12640490	WGS	PRJNA633424	https://www.ncbi.nlm.nih.gov/biosample/SAMN16132133	0.91	2017-10-01	0.12	USA	[34.05,-114.3]	metagenome
SRR13786996	WGS	PRJNA504043	https://www.ncbi.nlm.nih.gov/biosample/SAMN18061112	0.9	2017-06-07	0.1	USA	[47.16,-94.23]	metagenome
SRR4027046	WGS	PRJNA337680	https://www.ncbi.nlm.nih.gov/biosample/SAMN05518036	0.9	2009-06-24	0.1	USA	[43.312222,-89.370833]	soil metagenome
SRR5919109	WGS	PRJNA317932	https://www.ncbi.nlm.nih.gov/biosample/SAMN04873810	0.91	2012-11-13	0.15	Australia	[-25.351,131.041]	soil metagenome
SRR8552940	WGS	PRJNA518577	https://www.ncbi.nlm.nih.gov/biosample/SAMN10864329	0.91	2017-06-08	0.15	USA	[38.9206,-106.9489]	soil metagenome
ERR4837091	WGS	PRJEB41174	https://www.ncbi.nlm.nih.gov/biosample/SAMEA7573926	0.9	NP	0.11	Greenland	NP	soil metagenome
SRR14373477	WGS	PRJNA689669	https://www.ncbi.nlm.nih.gov/biosample/SAMN18779894	0.9	2019-06-16	0.1	China	[23.42,102.26]	metagenome
SRR11673969	WGS	PRJNA629478	https://www.ncbi.nlm.nih.gov/biosample/SAMN14825717	0.9	2018-08-29	0.11	Denmark	[55.421534,10.366234]	activated sludge metagenome
ERR3593820	WGS	PRJEB34871	https://www.ncbi.nlm.nih.gov/biosample/SAMEA6085785	0.98	2015-03-19	0.68	United Kingdom	NP	gut metagenome
SRR10360657	WGS	PRJNA577476	https://www.ncbi.nlm.nih.gov/biosample/SAMN13153336	0.9	2015-09-08	0.11	USA	[39.7393,-123.6309]	soil metagenome
SRR5581441	WGS	PRJNA375647	https://www.ncbi.nlm.nih.gov/biosample/SAMN06343949	0.91	2012-08-07	0.14	USA	[41.170727,-78.4726]	freshwater metagenome
SRR3187764	WGS	PRJNA46333	https://www.ncbi.nlm.nih.gov/biosample/SAMN04360074	0.91	2014-04-02	0.15	USA	[38.984652,-77.094709]	human skin metagenome
SRR13725739	WGS	PRJNA699281	https://www.ncbi.nlm.nih.gov/biosample/SAMN17618074	0.9	NP	0.1	USA	[41.73,-72.79]	metagenome
ERR5859552	OTHER	PRJEB43407	https://www.ncbi.nlm.nih.gov/biosample/SAMEA8616656	0.92	2011-10-01	0.17	United Kingdom	NP	soil metagenome
SRR5436305	WGS	PRJNA365675	https://www.ncbi.nlm.nih.gov/biosample/SAMN06266447	0.92	2014-09-03	0.16	USA	[39.7392,-123.6308]	soil metagenome
SRR7091522	WGS	PRJNA441434	https://www.ncbi.nlm.nih.gov/biosample/SAMN08777586	0.91	2017-03-06	0.15	Brazil	[-19.28,-43.5919]	soil metagenome
SRR14267052	WGS	PRJNA721875	https://www.ncbi.nlm.nih.gov/biosample/SAMN18753366	0.91	2019-09-25	0.13	China	[39.96,116.35]	soil metagenome
SRR16596687	WGS	PRJNA775002	https://www.ncbi.nlm.nih.gov/biosample/SAMN20206089	0.91	2019-10-26	0.13	China	[30.23,119.71]	soil metagenome
ERR2210121	WGS	PRJEB23737	https://www.ncbi.nlm.nih.gov/biosample/SAMEA104412829	0.9	2011-10-21	0.1	USA	NP	soil metagenome
SRR17548778	WGS	PRJNA604820	https://www.ncbi.nlm.nih.gov/biosample/SAMN21207565	0.91	2018-11-29	0.15	USA	[38.984652,-77.094709]	human skin metagenome
SRR17815047	WGS	PRJNA799881	https://www.ncbi.nlm.nih.gov/biosample/SAMN25211361	0.9	2018-12-18	0.11	China	[32.03,118.84]	soil metagenome
SRR15377970	WGS	PRJNA714922	https://www.ncbi.nlm.nih.gov/biosample/SAMN18647634	0.9	2018-08-01	0.11	USA	[44.2225,-85.753483]	soil metagenome
SRR6266516	WGS	PRJNA405453	https://www.ncbi.nlm.nih.gov/biosample/SAMN07632050	0.9	2016-06-15	0.11	USA	[39.5673,-123.4758]	soil metagenome
SRR6202521	WGS	PRJNA366715	https://www.ncbi.nlm.nih.gov/biosample/SAMN06268634	0.9	2011-07-03	0.1	Canada	[49.08,-89.38]	soil metagenome
SRR5195130	WGS	PRJNA362455	https://www.ncbi.nlm.nih.gov/biosample/SAMN06239007	0.92	2015-08-01	0.17	Reunion	[-21.2,55.53]	rhizosphere metagenome
SRR9021246	WGS	PRJNA539575	https://www.ncbi.nlm.nih.gov/biosample/SAMN11533336	0.9	2016-11-02	0.12	Sweden	[68.3532,19.0469]	peat metagenome
SRR3989307	WGS	PRJNA330324	https://www.ncbi.nlm.nih.gov/biosample/SAMN05421617	0.91	2013-03-27	0.15	USA	[39.53,-107.78]	soil metagenome
SRR5581439	WGS	PRJNA375645	https://www.ncbi.nlm.nih.gov/biosample/SAMN06343947	0.92	2014-06-10	0.17	USA	[41.170727,-78.4726]	freshwater metagenome
SRR14117435	WGS	PRJNA718736	https://www.ncbi.nlm.nih.gov/biosample/SAMN18559657	0.9	2020-09-24	0.1	China	[31.25,102.56]	soil metagenome
ERR1700710	WGS	PRJEB8420	https://www.ncbi.nlm.nih.gov/biosample/SAMEA4521360	0.9	2011-09-16	0.11	USA	NP	soil metagenome
SRR16016049	OTHER	PRJNA765386	https://www.ncbi.nlm.nih.gov/biosample/SAMN21557306	0.9	2020-07-07	0.11	China	["26 N 106 E"]	soil metagenome
SRR14843471	OTHER	PRJNA738647	https://www.ncbi.nlm.nih.gov/biosample/SAMN19736218	0.9	2018-06-27	0.11	China	[43.34,124.11]	soil metagenome
SRR10968224	WGS	PRJNA567128	https://www.ncbi.nlm.nih.gov/biosample/SAMN12794095	0.9	2017-09-12	0.1	USA	[64.9141,-147.834]	peat metagenome
SRR16123998	WGS	PRJNA767554	https://www.ncbi.nlm.nih.gov/biosample/SAMN21907782	0.91	2018-10-01	0.12	USA	[38.544363,-121.876379]	soil metagenome
SRR5690348	WGS	PRJNA375192	https://www.ncbi.nlm.nih.gov/biosample/SAMN06343760	0.91	2014-06-18	0.13	USA	[33.8834,-83.4195]	soil metagenome
SRR9952758	WGS	PRJNA419965	https://www.ncbi.nlm.nih.gov/biosample/SAMN12500074	0.91	NP	0.14	USA	[38.973,-123.1164]	soil metagenome
SRR5260221	WGS	PRJNA366012	https://www.ncbi.nlm.nih.gov/biosample/SAMN06268060	0.9	2013-09-17	0.12	USA	[39.7392,-123.6308]	soil metagenome
SRR11236184	WGS	PRJNA608678	https://www.ncbi.nlm.nih.gov/biosample/SAMN14270964	0.9	2012-07-01	0.1	Bangladesh	["missing"]	human gut metagenome
ERR3593978	WGS	PRJEB34871	https://www.ncbi.nlm.nih.gov/biosample/SAMEA6085944	0.97	2015-04-15	0.56	United Kingdom	NP	gut metagenome
SRR4289282	OTHER	PRJNA343355	https://www.ncbi.nlm.nih.gov/biosample/SAMN05786373	0.9	2015-09-30	0.11	China	[36.05,108.31]	soil metagenome
SRR1632355	WGS	PRJNA46333	https://www.ncbi.nlm.nih.gov/biosample/SAMN03025637	0.91	2013-03-14	0.13	USA	[38.984652,-77.094709]	human skin metagenome
SRR12976794	OTHER	PRJNA674468	https://www.ncbi.nlm.nih.gov/biosample/SAMN16657629	0.9	2019-05-16	0.11	China	[25.58,99.57]	soil metagenome
SRR14267066	WGS	PRJNA721875	https://www.ncbi.nlm.nih.gov/biosample/SAMN18753374	0.91	2019-10-20	0.14	China	[39.96,116.43]	soil metagenome
ERR2210112	WGS	PRJEB23737	https://www.ncbi.nlm.nih.gov/biosample/SAMEA104412825	0.9	2011-10-21	0.12	USA	NP	soil metagenome
ERR6998063	WGS	PRJEB32762	https://www.ncbi.nlm.nih.gov/biosample/SAMEA10314862	0.94	NP	0.26	United Kingdom	NP	human gut metagenome
SRR14689447	WGS	PRJNA781406	https://www.ncbi.nlm.nih.gov/biosample/SAMN19433709	0.91	2019-09-13	0.13	Russia	[43.4,43.1]	metagenome
SRR13336287	WGS	PRJNA688820	https://www.ncbi.nlm.nih.gov/biosample/SAMN17189688	0.91	2019-04-22	0.14	China	[34.3,108.08]	soil metagenome
SRR1632411	WGS	PRJNA46333	https://www.ncbi.nlm.nih.gov/biosample/SAMN03025645	0.93	2013-03-14	0.2	USA	[38.984652,-77.094709]	human skin metagenome
ERR671927	WGS	PRJEB7626	https://www.ncbi.nlm.nih.gov/biosample/SAMEA3113578	0.91	2012-11-13	0.13	Australia	NP	soil metagenome
SRR10002753	WGS	PRJNA561080	https://www.ncbi.nlm.nih.gov/biosample/SAMN12606592	0.9	2017-06-26	0.1	Norway	[59.91226,10.75027]	air metagenome
SRR7207567	CLONE	PRJNA385762	https://www.ncbi.nlm.nih.gov/biosample/SAMN09240481	0.94	2012-08-01	0.28	uncalculated	[-15.16,-13.35]	hydrothermal vent metagenome
SRR12550821	WGS	PRJNA632564	https://www.ncbi.nlm.nih.gov/biosample/SAMN14912210	0.9	2018-08-01	0.11	China	[18.33,109.45]	soil metagenome
SRR404151	OTHER	NP	https://www.ncbi.nlm.nih.gov/biosample/SAMN00780353	0.92	NP	0.16	NP	NP	soil metagenome
SRR1631266	WGS	PRJNA46333	https://www.ncbi.nlm.nih.gov/biosample/SAMN03025581	0.96	2013-01-16	0.39	USA	[38.984652,-77.094709]	human skin metagenome
SRR9915573	WGS	PRJNA559062	https://www.ncbi.nlm.nih.gov/biosample/SAMN12512713	0.9	2018-02-27	0.1	Brazil	[-21.2,-48.25]	rhizosphere metagenome
SRR10412088	WGS	PRJNA588030	https://www.ncbi.nlm.nih.gov/biosample/SAMN13007835	0.9	NP	0.12	Germany	[48.45142224,9.49105114]	soil metagenome
SRR13614409	OTHER	PRJNA170725	https://www.ncbi.nlm.nih.gov/biosample/SAMN17679115	0.9	2016-08-01	0.11	Svalbard	[78.55,11.56]	soil metagenome
SRR7472063	WGS	PRJNA464533	https://www.ncbi.nlm.nih.gov/biosample/SAMN09091559	0.9	2011-08-20	0.11	Puerto Rico	["18 N 65 W"]	soil metagenome
SRR10161450	OTHER	PRJNA573580	https://www.ncbi.nlm.nih.gov/biosample/SAMN12817674	0.9	2018-04-15	0.12	China	[35.21,109.56]	soil metagenome
SRR10931996	WGS	PRJNA230567	https://www.ncbi.nlm.nih.gov/biosample/SAMN13895689	0.9	NP	0.11	Luxembourg	[49.5143,6.018]	bioreactor metagenome
SRR1631060	WGS	PRJNA46333	https://www.ncbi.nlm.nih.gov/biosample/SAMN03025571	0.94	2013-01-16	0.25	USA	[38.984652,-77.094709]	human skin metagenome
SRR5438552	WGS	PRJNA365727	https://www.ncbi.nlm.nih.gov/biosample/SAMN06264947	0.91	2014-10-09	0.15	USA	[39.7392,-123.6308]	soil metagenome
SRR12266065	OTHER	PRJNA647252	https://www.ncbi.nlm.nih.gov/biosample/SAMN15580190	0.9	2019-05-10	0.12	uncalculated	["missing"]	soil metagenome
SRR14986179	WGA	PRJNA742226	https://www.ncbi.nlm.nih.gov/biosample/SAMN19945325	0.9	2017-06-14	0.11	Germany	[49.61,10.28]	soil metagenome
SRR6266700	WGS	PRJNA406080	https://www.ncbi.nlm.nih.gov/biosample/SAMN07631899	0.9	2016-06-15	0.1	USA	[39.5673,-123.4758]	soil metagenome
SRR17635776	WGS	PRJNA797778	https://www.ncbi.nlm.nih.gov/biosample/SAMN25037477	0.92	NP	0.19	USA	[39.2904,-76.6122]	human vaginal metagenome
SRR7774472	WGS	PRJNA488629	https://www.ncbi.nlm.nih.gov/biosample/SAMN09938080	0.9	2009-05-21	0.1	USA	[42.03893333,-113.71535]	fossil metagenome
SRR11970082	WGS	PRJNA636365	https://www.ncbi.nlm.nih.gov/biosample/SAMN15082881	0.9	2018-05-03	0.11	USA	[37.1976,-80.5823]	soil metagenome
SRR7186619	WGS	PRJNA450295	https://www.ncbi.nlm.nih.gov/biosample/SAMN08934521	0.9	2013-09-01	0.1	China	[34.16,108.4]	root metagenome
SRR10161445	OTHER	PRJNA573580	https://www.ncbi.nlm.nih.gov/biosample/SAMN12817687	0.91	2018-04-15	0.13	China	[35.21,109.56]	soil metagenome
SRR8936448	WGS	PRJNA528368	https://www.ncbi.nlm.nih.gov/biosample/SAMN11415806	0.9	2018-09-01	0.12	China	[23.14,113.34]	soil metagenome
SRR14373502	WGS	PRJNA689669	https://www.ncbi.nlm.nih.gov/biosample/SAMN18779855	0.9	2019-04-20	0.11	China	[23.41,102.25]	metagenome
SRR7098092	WGS	PRJNA441492	https://www.ncbi.nlm.nih.gov/biosample/SAMN08777013	0.91	2017-05-24	0.14	USA	[42.481016,-72.178343]	soil metagenome
ERR3200793	WGS	PRJEB31441	https://www.ncbi.nlm.nih.gov/biosample/SAMEA5382938	0.92	NP	0.19	NP	NP	uncultured bacterium
SRR16995663	OTHER	PRJNA782356	https://www.ncbi.nlm.nih.gov/biosample/SAMN23376045	0.92	2020-08-06	0.16	China	[35.08,98.01]	soil metagenome
ERR687888	WGS	PRJEB7626	https://www.ncbi.nlm.nih.gov/biosample/SAMEA3113577	0.9	2012-10-17	0.12	Australia	NP	soil metagenome
SRR13236523	OTHER	PRJNA683998	https://www.ncbi.nlm.nih.gov/biosample/SAMN17050157	0.91	2019-07-02	0.13	China	["missing"]	soil metagenome
SRR10613491	WGS	PRJNA486429	https://www.ncbi.nlm.nih.gov/biosample/SAMN13518605	0.9	NP	0.11	China	[40.0047,116.3261]	air metagenome
SRR2016484	WGS	PRJNA189273	https://www.ncbi.nlm.nih.gov/biosample/SAMN02982909	0.91	2014-05-22	0.13	USA	[44.90415,-93.190417]	freshwater metagenome
SRR13614387	WGS	PRJNA697905	https://www.ncbi.nlm.nih.gov/biosample/SAMN17677538	0.91	2019-08-01	0.13	China	[37.3,116.65]	soil metagenome
SRR11673297	WGS	PRJNA621428	https://www.ncbi.nlm.nih.gov/biosample/SAMN14515551	0.92	2018-02-01	0.19	United Kingdom	[57.1863,-2.2145]	soil metagenome
SRR14117438	WGS	PRJNA718736	https://www.ncbi.nlm.nih.gov/biosample/SAMN18559654	0.9	2020-09-24	0.11	China	[31.25,102.56]	soil metagenome
SRR17539841	WGS	PRJNA604820	https://www.ncbi.nlm.nih.gov/biosample/SAMN21207487	0.9	2015-09-30	0.12	USA	[38.984652,-77.094709]	human skin metagenome
SRR6517660	WGS	PRJNA431914	https://www.ncbi.nlm.nih.gov/biosample/SAMN08426430	0.91	2017-09-28	0.14	uncalculated	[37.49,105.03]	soil metagenome
SRR14366763	WGS	PRJNA699054	https://www.ncbi.nlm.nih.gov/biosample/SAMN18882812	0.92	2018-07-30	0.19	New Zealand	["not applicable"]	groundwater metagenome
SRR1632403	WGS	PRJNA46333	https://www.ncbi.nlm.nih.gov/biosample/SAMN03025644	0.98	2013-03-14	0.65	USA	[38.984652,-77.094709]	human skin metagenome
SRR13312995	WGS	PRJNA682830	https://www.ncbi.nlm.nih.gov/biosample/SAMN17022162	0.91	2019-08-19	0.14	USA	["missing"]	soil metagenome
ERR687886	WGS	PRJEB7626	https://www.ncbi.nlm.nih.gov/biosample/SAMEA3113576	0.91	2012-10-17	0.13	Australia	NP	soil metagenome
SRR3545948	WGS	PRJNA301589	https://www.ncbi.nlm.nih.gov/biosample/SAMN04435429	0.91	NP	0.13	USA	NP	urban metagenome
SRR6877521	WGA	PRJNA438384	https://www.ncbi.nlm.nih.gov/biosample/SAMN08714628	0.93	NP	0.2	uncalculated	["not applicable"]	biofilm metagenome
SRR11970120	WGS	PRJNA636365	https://www.ncbi.nlm.nih.gov/biosample/SAMN15082890	0.91	2018-05-03	0.13	USA	[37.1976,-80.5823]	soil metagenome
SRR11970111	WGS	PRJNA636365	https://www.ncbi.nlm.nih.gov/biosample/SAMN15082877	0.91	2018-05-03	0.13	USA	[37.1976,-80.5823]	soil metagenome
SRR5207236	WGS	PRJNA365700	https://www.ncbi.nlm.nih.gov/biosample/SAMN06266481	0.91	2014-09-27	0.13	USA	[39.7392,-123.6308]	soil metagenome
ERR671930	WGS	PRJEB7626	https://www.ncbi.nlm.nih.gov/biosample/SAMEA3113577	0.9	2012-10-17	0.12	Australia	NP	soil metagenome
SRR8663617	WGS	PRJNA525405	https://www.ncbi.nlm.nih.gov/biosample/SAMN11050300	0.9	2014-01-20	0.11	USA	[37.2284,-80.4234]	air metagenome
SRR7151725	WGS	PRJNA386568	https://www.ncbi.nlm.nih.gov/biosample/SAMN07125060	0.9	2012-07-20	0.11	Sweden	[68.3533,19.0467]	peat metagenome
SRR11613357	WGS	PRJNA620815	https://www.ncbi.nlm.nih.gov/biosample/SAMN14510857	0.93	2017-07-17	0.23	USA	[26.6539,-80.6288]	soil metagenome
SRR11672838	WGS	PRJNA621432	https://www.ncbi.nlm.nih.gov/biosample/SAMN14515665	0.9	2018-02-01	0.1	United Kingdom	[57.1866,-2.2146]	soil metagenome
SRR12216027	WGS	PRJNA646196	https://www.ncbi.nlm.nih.gov/biosample/SAMN15526089	0.91	2018-06-01	0.14	China	["not collected"]	soil metagenome
SRR14366787	WGS	PRJNA699054	https://www.ncbi.nlm.nih.gov/biosample/SAMN18882803	0.91	2018-07-31	0.14	New Zealand	["not applicable"]	groundwater metagenome
ERR1700744	WGS	PRJEB8420	https://www.ncbi.nlm.nih.gov/biosample/SAMEA4521394	0.9	2012-03-12	0.12	USA	NP	soil metagenome
SRR16016029	OTHER	PRJNA765386	https://www.ncbi.nlm.nih.gov/biosample/SAMN21557324	0.9	2020-07-16	0.1	China	["33 N 92 E"]	soil metagenome
SRR6202051	WGS	PRJNA366407	https://www.ncbi.nlm.nih.gov/biosample/SAMN06268815	0.9	2011-07-03	0.1	Canada	[49.08,-89.38]	soil metagenome
SRR5437764	WGS	PRJNA365691	https://www.ncbi.nlm.nih.gov/biosample/SAMN06266453	0.92	2014-09-19	0.17	USA	[39.7392,-123.6308]	soil metagenome
SRR12608599	WGS	PRJNA662109	https://www.ncbi.nlm.nih.gov/biosample/SAMN16076886	0.9	2017-08-23	0.11	China	[44.15,116.31]	soil metagenome
SRR14699980	WGA	PRJNA680430	https://www.ncbi.nlm.nih.gov/biosample/SAMN16453541	0.9	2018-11-01	0.11	China	[37.35,122.58]	marine sediment metagenome
SRR8553625	WGS	PRJNA518236	https://www.ncbi.nlm.nih.gov/biosample/SAMN10864172	0.92	2017-06-08	0.16	USA	[38.9206,-106.9489]	soil metagenome
SRR11671586	WGS	PRJNA621420	https://www.ncbi.nlm.nih.gov/biosample/SAMN14515449	0.9	2018-02-01	0.11	United Kingdom	[57.1866,-2.2146]	soil metagenome
SRR10034959	OTHER	PRJNA562849	https://www.ncbi.nlm.nih.gov/biosample/SAMN12657059	0.9	2017-08-22	0.12	Sweden	[55.38,13.4]	soil metagenome
ERR3593802	WGS	PRJEB34871	https://www.ncbi.nlm.nih.gov/biosample/SAMEA6085767	0.98	2015-03-19	0.67	United Kingdom	NP	gut metagenome
SRR14092353	OTHER	PRJNA718193	https://www.ncbi.nlm.nih.gov/biosample/SAMN18524868	0.9	2017-09-01	0.12	uncalculated	["missing"]	sludge metagenome
SRR8489899	WGS	PRJNA517182	https://www.ncbi.nlm.nih.gov/biosample/SAMN10822081	0.91	2009-01-01	0.15	USA	[39.00097,-123.08297]	rhizosphere metagenome
SRR10034947	OTHER	PRJNA562849	https://www.ncbi.nlm.nih.gov/biosample/SAMN12657062	0.91	2017-09-26	0.13	Sweden	[55.38,13.4]	soil metagenome
SRR5678974	WGS	PRJNA379303	https://www.ncbi.nlm.nih.gov/biosample/SAMN06685562	0.91	2015-09-01	0.15	USA	[40.21,-104.8]	terrestrial metagenome
SRR6145097	WGS	PRJNA413474	https://www.ncbi.nlm.nih.gov/biosample/SAMN07749874	0.9	2017-07-11	0.1	Hong Kong	[22.3,114.17]	skin metagenome
SRR5584097	WGS	PRJNA375663	https://www.ncbi.nlm.nih.gov/biosample/SAMN06343965	0.92	2014-08-14	0.19	USA	[35.8444,-83.9599]	rhizosphere metagenome
SRR8489917	WGS	PRJNA517182	https://www.ncbi.nlm.nih.gov/biosample/SAMN10822082	0.92	2008-09-01	0.18	USA	[39.00097,-123.08297]	rhizosphere metagenome
SRR6266852	WGS	PRJNA406085	https://www.ncbi.nlm.nih.gov/biosample/SAMN07631904	0.9	2015-04-18	0.11	USA	[39.7291,-123.6419]	soil metagenome
SRR7042350	WGS	PRJNA449266	https://www.ncbi.nlm.nih.gov/biosample/SAMN08902858	0.9	2014-09-29	0.11	USA	[39.74,-123.63]	soil metagenome
SRR8489911	WGS	PRJNA517182	https://www.ncbi.nlm.nih.gov/biosample/SAMN10822082	0.91	2008-09-01	0.15	USA	[39.00097,-123.08297]	rhizosphere metagenome
SRR11970103	WGS	PRJNA636365	https://www.ncbi.nlm.nih.gov/biosample/SAMN15082902	0.9	2018-05-03	0.1	USA	[37.1976,-80.5823]	soil metagenome
SRR9924788	WGS	PRJNA559231	https://www.ncbi.nlm.nih.gov/biosample/SAMN12530103	0.91	2017-07-01	0.12	China	[34.15,93.03]	freshwater sediment metagenome
SRR5817588	WGS	PRJNA338276	https://www.ncbi.nlm.nih.gov/biosample/SAMN05892986	0.91	2015-08-01	0.15	USA	[41.382783,-82.51465]	wetland metagenome
SRR13336309	WGS	PRJNA688820	https://www.ncbi.nlm.nih.gov/biosample/SAMN17189718	0.9	2019-04-26	0.1	China	[34.74,108.2]	soil metagenome
SRR12917088	WGS	PRJNA653690	https://www.ncbi.nlm.nih.gov/biosample/SAMN15739872	0.9	2017-08-08	0.11	USA	[41.9002,-89.3556]	soil metagenome
SRR14292596	OTHER	PRJNA723463	https://www.ncbi.nlm.nih.gov/biosample/SAMN18818691	0.9	2020-10-05	0.12	China	[40.65,116.65]	soil metagenome
SRR14639175	WGS	PRJNA732564	https://www.ncbi.nlm.nih.gov/biosample/SAMN19324122	0.9	2015-12-05	0.12	Brazil	[-20.13,-42.38]	freshwater sediment metagenome
SRR12266082	OTHER	PRJNA647252	https://www.ncbi.nlm.nih.gov/biosample/SAMN15580195	0.9	2019-05-10	0.1	uncalculated	["missing"]	soil metagenome
ERR1742260	WGS	PRJEB8420	https://www.ncbi.nlm.nih.gov/biosample/SAMEA4559819	0.91	2007-07-15	0.12	Canada	NP	soil metagenome
SRR14660893	WGS	PRJNA732820	https://www.ncbi.nlm.nih.gov/biosample/SAMN19341646	0.9	2019-08-15	0.11	uncalculated	["missing"]	soil metagenome
SRR14373474	WGS	PRJNA689669	https://www.ncbi.nlm.nih.gov/biosample/SAMN18779897	0.9	2019-04-20	0.11	China	[23.42,102.25]	metagenome
ERR3473285	OTHER	PRJEB32762	https://www.ncbi.nlm.nih.gov/biosample/SAMEA5661619	0.91	NP	0.15	NP	NP	human gut metagenome
SRR9032510	WGS	PRJNA539718	https://www.ncbi.nlm.nih.gov/biosample/SAMN11532657	0.92	2018-03-25	0.18	USA	[39.6475,-79.9369]	soil metagenome
SRR10965836	WGS	PRJNA567255	https://www.ncbi.nlm.nih.gov/biosample/SAMN12794097	0.9	2017-09-27	0.11	USA	[38.9229,-106.9499]	sediment metagenome
SRR5152911	WGS	PRJNA360469	https://www.ncbi.nlm.nih.gov/biosample/SAMN06114544	0.9	2015-08-05	0.11	China	[45.41,126.45]	soil metagenome
SRR16327325	WGS	PRJNA771214	https://www.ncbi.nlm.nih.gov/biosample/SAMN22256835	0.9	2019-09-12	0.1	Luxembourg	[49.7347,5.888961]	soil metagenome
SRR3970034	WGS	PRJNA330012	https://www.ncbi.nlm.nih.gov/biosample/SAMN05422134	0.92	2011-07-20	0.19	USA	[39.53,-107.78]	soil metagenome
SRR5195123	WGS	PRJNA362455	https://www.ncbi.nlm.nih.gov/biosample/SAMN06239014	0.92	2015-09-01	0.17	Italy	[38.28,16.24]	rhizosphere metagenome
SRR490140	OTHER	NP	https://www.ncbi.nlm.nih.gov/biosample/SAMN00862364	0.94	NP	0.28	NP	NP	soil metagenome
SRR3189409	WGS	PRJNA46333	https://www.ncbi.nlm.nih.gov/biosample/SAMN04360123	0.93	2014-05-16	0.21	USA	[38.984652,-77.094709]	human skin metagenome
SRR7688741	WGS	PRJNA471898	https://www.ncbi.nlm.nih.gov/biosample/SAMN09715393	0.9	2016-11-01	0.11	USA	[38.984652,-77.094709]	human skin metagenome
ERR1346828	WGS	PRJEB12502	https://www.ncbi.nlm.nih.gov/biosample/SAMEA3914815	0.9	2011-09-16	0.11	USA	NP	metagenome
SRR13708136	WGS	PRJNA701786	https://www.ncbi.nlm.nih.gov/biosample/SAMN17911230	0.9	2019-07-01	0.11	China	[36.11,117.08]	soil metagenome
SRR12875363	WGS	PRJNA670586	https://www.ncbi.nlm.nih.gov/biosample/SAMN16513439	0.9	2019-06-01	0.1	Indonesia	["not applicable"]	soil metagenome
SRR12030758	WGS	PRJNA638758	https://www.ncbi.nlm.nih.gov/biosample/SAMN15285703	0.9	2018-09-04	0.1	Taiwan	[24.094878,121.034072]	soil metagenome
SRR6517651	WGS	PRJNA431914	https://www.ncbi.nlm.nih.gov/biosample/SAMN08426421	0.91	2017-09-19	0.15	uncalculated	[37.47,104.98]	soil metagenome
SRR14887734	WGS	PRJNA695572	https://www.ncbi.nlm.nih.gov/biosample/SAMN19809184	0.9	2018-07-01	0.11	China	[39.9042,116.4074]	sediment metagenome
SRR10034957	OTHER	PRJNA562849	https://www.ncbi.nlm.nih.gov/biosample/SAMN12657059	0.9	2017-08-22	0.11	Sweden	[55.38,13.4]	soil metagenome
SRR7186600	WGS	PRJNA450295	https://www.ncbi.nlm.nih.gov/biosample/SAMN08934538	0.9	2013-09-01	0.11	China	[34.16,108.4]	root metagenome
SRR5270127	WGS	PRJNA366980	https://www.ncbi.nlm.nih.gov/biosample/SAMN06267895	0.9	NP	0.1	USA	[37.931388,-122.021761]	rhizosphere metagenome
SRR5215216	WGS	PRJNA364864	https://www.ncbi.nlm.nih.gov/biosample/SAMN06266025	0.91	2013-05-28	0.13	USA	[38.8724,-122.4268]	soil metagenome
SRR10127268	WGS	PRJNA465696	https://www.ncbi.nlm.nih.gov/biosample/SAMN12740640	0.91	2012-06-07	0.14	Mexico	[21.053,-103.902]	soil metagenome
SRR7186498	WGS	PRJNA450295	https://www.ncbi.nlm.nih.gov/biosample/SAMN08934541	0.93	2013-09-01	0.24	China	[40.36,114.56]	root metagenome
SRR1632402	WGS	PRJNA46333	https://www.ncbi.nlm.nih.gov/biosample/SAMN03025644	0.99	2013-03-14	0.73	USA	[38.984652,-77.094709]	human skin metagenome
SRR10216740	OTHER	PRJNA574779	https://www.ncbi.nlm.nih.gov/biosample/SAMN12878403	0.9	2018-06-15	0.12	uncalculated	["missing"]	rhizosphere metagenome
SRR7013841	WGS	PRJNA448190	https://www.ncbi.nlm.nih.gov/biosample/SAMN08867834	0.9	2013-07-01	0.12	Canada	[50.28,-107.8]	metagenome
SRR5258705	WGS	PRJNA366010	https://www.ncbi.nlm.nih.gov/biosample/SAMN06268058	0.91	2013-09-17	0.13	USA	[39.7392,-123.6308]	soil metagenome
SRR11108993	WGS	PRJNA607406	https://www.ncbi.nlm.nih.gov/biosample/SAMN14132724	0.91	2018-08-01	0.14	China	[32.15,118.95]	rhizosphere metagenome
ERR3870394	WGS	PRJEB36534	https://www.ncbi.nlm.nih.gov/biosample/SAMEA6518463	0.9	2017-06-01	0.11	Israel	NP	biocrust metagenome
SRR14027269	CLONE	PRJNA640885	https://www.ncbi.nlm.nih.gov/biosample/SAMN17734878	0.9	2019-08-13	0.1	uncalculated	[36.9,115.1]	soil metagenome
SRR15377926	WGS	PRJNA714922	https://www.ncbi.nlm.nih.gov/biosample/SAMN18647675	0.9	2018-08-01	0.12	USA	[44.320483,-85.977083]	soil metagenome
ERR671920	WGS	PRJEB7626	https://www.ncbi.nlm.nih.gov/biosample/SAMEA3113580	0.91	2012-11-07	0.13	Australia	NP	soil metagenome
SRR8197394	WGS	PRJNA488251	https://www.ncbi.nlm.nih.gov/biosample/SAMN10407550	0.9	NP	0.1	Netherlands	[51.991111,5.661972]	rhizosphere metagenome
SRR5420283	WGS	PRJNA376580	https://www.ncbi.nlm.nih.gov/biosample/SAMN06443393	0.94	NP	0.24	USA	["not collected"]	indoor metagenome
SRR13394436	WGS	PRJNA690107	https://www.ncbi.nlm.nih.gov/biosample/SAMN17269718	0.92	2017-09-01	0.16	USA	[34.99562,-98.68895]	freshwater metagenome
SRR15400732	WGS	PRJNA752512	https://www.ncbi.nlm.nih.gov/biosample/SAMN20600055	0.9	2020-09-01	0.1	China	[33.62,102.87]	soil metagenome
SRR8552948	WGS	PRJNA518582	https://www.ncbi.nlm.nih.gov/biosample/SAMN10864331	0.92	2017-06-08	0.16	USA	[38.9206,-106.9489]	soil metagenome
ERR635995	WGS	PRJEB7364	https://www.ncbi.nlm.nih.gov/biosample/SAMEA2784244	0.91	NP	0.12	NP	NP	root
SRR17267096	OTHER	PRJNA789344	https://www.ncbi.nlm.nih.gov/biosample/SAMN24108069	0.9	2019-10-01	0.1	uncalculated	["missing"]	invertebrate metagenome
SRR12395645	WGS	PRJNA649273	https://www.ncbi.nlm.nih.gov/biosample/SAMN15661745	0.99	2015-08-20	0.73	Canada	[42.98,-81.24]	gut metagenome
SRR12917872	WGS	PRJNA653699	https://www.ncbi.nlm.nih.gov/biosample/SAMN15741247	0.91	2017-10-13	0.13	USA	[41.8725,-89.3578]	soil metagenome
SRR5207344	WGS	PRJNA365890	https://www.ncbi.nlm.nih.gov/biosample/SAMN06266462	0.9	2014-08-01	0.12	Canada	[45.54,-73.72]	soil metagenome
ERR3870372	WGS	PRJEB36534	https://www.ncbi.nlm.nih.gov/biosample/SAMEA6518460	0.9	2017-06-01	0.12	Israel	NP	biocrust metagenome
SRR10360641	WGS	PRJNA577476	https://www.ncbi.nlm.nih.gov/biosample/SAMN13153351	0.9	2013-09-17	0.11	USA	[39.7292,-123.6419]	soil metagenome
ERR1884262	WGS	PRJEB20011	https://www.ncbi.nlm.nih.gov/biosample/SAMEA103913890	0.9	NP	0.11	France	NP	unidentified
SRR5256712	WGS	PRJNA365977	https://www.ncbi.nlm.nih.gov/biosample/SAMN06268166	0.9	2013-10-02	0.11	USA	[39.73825,-123.6301]	soil metagenome
SRR11829612	WGA	PRJNA630300	https://www.ncbi.nlm.nih.gov/biosample/SAMN14832368	0.91	2015-08-01	0.14	China	[19.501,109.551]	soil metagenome
SRR14267063	WGS	PRJNA721875	https://www.ncbi.nlm.nih.gov/biosample/SAMN18753377	0.91	2019-10-20	0.13	China	[39.96,116.46]	soil metagenome
SRR13949432	WGS	PRJNA695572	https://www.ncbi.nlm.nih.gov/biosample/SAMN17619812	0.91	2018-08-12	0.13	China	[39.9042,116.4074]	sediment metagenome
SRR10873835	WGS	PRJNA600049	https://www.ncbi.nlm.nih.gov/biosample/SAMN13781438	0.91	2016-01-20	0.12	China	["missing"]	soil metagenome
SRR12640485	WGS	PRJNA633424	https://www.ncbi.nlm.nih.gov/biosample/SAMN16132117	0.92	2017-10-01	0.17	USA	[33.72,-113.92]	metagenome
SRR1926128	WGS	PRJNA278090	https://www.ncbi.nlm.nih.gov/biosample/SAMN03407296	0.93	2012-02-01	0.21	Australia	[-19.733,147.178]	root metagenome
SRR16925302	WGS	PRJNA777429	https://www.ncbi.nlm.nih.gov/biosample/SAMN23016333	0.92	2018-05-27	0.19	Denmark	[55.67,12.57]	human gut metagenome
SRR13336298	WGS	PRJNA688820	https://www.ncbi.nlm.nih.gov/biosample/SAMN17189728	0.91	2019-04-26	0.13	China	[34.74,108.2]	soil metagenome
SRR10034942	OTHER	PRJNA562849	https://www.ncbi.nlm.nih.gov/biosample/SAMN12657063	0.9	2017-08-22	0.1	Sweden	[55.38,13.4]	soil metagenome
SRR5689928	WGS	PRJNA375670	https://www.ncbi.nlm.nih.gov/biosample/SAMN06343972	0.92	2014-08-14	0.16	USA	[35.8443,-83.9607]	rhizosphere metagenome
SRR7004339	WGS	PRJNA443523	https://www.ncbi.nlm.nih.gov/biosample/SAMN08778950	0.9	2015-10-01	0.11	Colombia	[3.8381,-73.3194]	peat metagenome
SRR12640503	WGS	PRJNA633424	https://www.ncbi.nlm.nih.gov/biosample/SAMN16132120	0.93	2017-10-01	0.2	USA	[33.72,-113.92]	metagenome
SRR7186622	WGS	PRJNA450295	https://www.ncbi.nlm.nih.gov/biosample/SAMN08934529	0.9	2013-09-01	0.1	China	[34.16,108.4]	root metagenome
SRR15377957	WGS	PRJNA714922	https://www.ncbi.nlm.nih.gov/biosample/SAMN18647641	0.91	2018-08-01	0.12	USA	[44.271933,-85.992533]	soil metagenome
SRR14227489	OTHER	PRJNA721609	https://www.ncbi.nlm.nih.gov/biosample/SAMN18723264	0.9	2017-07-01	0.11	China	[31.05,122.07]	soil metagenome
SRR14373511	WGS	PRJNA689669	https://www.ncbi.nlm.nih.gov/biosample/SAMN18779841	0.9	2019-04-20	0.11	China	[23.41,102.25]	metagenome
SRR3452803	WGA	PRJNA303119	https://www.ncbi.nlm.nih.gov/biosample/SAMN04286071	0.9	2013-04-15	0.11	China	["none"]	biocrust metagenome
ERR1742252	WGS	PRJEB8420	https://www.ncbi.nlm.nih.gov/biosample/SAMEA4559811	0.9	2007-07-15	0.11	Canada	NP	soil metagenome
SRR1631064	WGS	PRJNA46333	https://www.ncbi.nlm.nih.gov/biosample/SAMN03025571	0.94	2013-01-16	0.27	USA	[38.984652,-77.094709]	human skin metagenome
SRR11734639	WGS	PRJNA629394	https://www.ncbi.nlm.nih.gov/biosample/SAMN14775392	0.91	2017-05-01	0.14	China	[22.53,113.99]	sediment metagenome
SRR11190766	OTHER	PRJNA608979	https://www.ncbi.nlm.nih.gov/biosample/SAMN14217430	0.91	2018-07-01	0.14	uncalculated	["missing"]	soil metagenome
SRR5855434	WGS	PRJNA395099	https://www.ncbi.nlm.nih.gov/biosample/SAMN07373093	0.9	2014-09-01	0.1	USA	[38.42,-109.41]	biocrust metagenome
SRR14027289	CLONE	PRJNA640885	https://www.ncbi.nlm.nih.gov/biosample/SAMN17734854	0.9	2019-08-05	0.12	uncalculated	[36.8,115.4]	soil metagenome
SRR14689421	WGS	PRJNA781406	https://www.ncbi.nlm.nih.gov/biosample/SAMN19433693	0.91	2019-02-13	0.13	New Zealand	[-44.4,169.25]	metagenome
SRR5271101	WGS	PRJNA366994	https://www.ncbi.nlm.nih.gov/biosample/SAMN06267772	0.91	NP	0.13	USA	[37.931388,-122.021761]	rhizosphere metagenome
SRR14085586	WGS	PRJNA717813	https://www.ncbi.nlm.nih.gov/biosample/SAMN18514589	0.9	2019-05-01	0.1	Germany	[48.578833,9.063472]	soil metagenome
SRR8884561	WGS	PRJNA492716	https://www.ncbi.nlm.nih.gov/biosample/SAMN11381078	0.91	NP	0.15	Australia	[-27.4698,153.0251]	human gut metagenome
SRR11241201	CLONE	PRJNA587831	https://www.ncbi.nlm.nih.gov/biosample/SAMN13567417	0.91	2017-04-01	0.15	China	[22.5288,114.03]	marine sediment metagenome
SRR12366590	WGS	PRJNA647667	https://www.ncbi.nlm.nih.gov/biosample/SAMN15501386	0.9	2019-05-18	0.11	Gabon	[-1.69,10.87]	rhizosphere metagenome
SRR10363851	WGS	PRJNA557318	https://www.ncbi.nlm.nih.gov/biosample/SAMN12394952	0.9	2018-12-01	0.11	China	[22.48,113.57]	soil metagenome
SRR1631045	WGS	PRJNA46333	https://www.ncbi.nlm.nih.gov/biosample/SAMN03025570	0.93	2013-01-16	0.23	USA	[38.984652,-77.094709]	human skin metagenome
SRR9030505	WGS	PRJNA507800	https://www.ncbi.nlm.nih.gov/biosample/SAMN10506451	0.91	2015-05-20	0.15	Canada	[53.93,-116.58]	soil metagenome
SRR5215473	WGS	PRJNA364912	https://www.ncbi.nlm.nih.gov/biosample/SAMN06265934	0.93	2016-02-17	0.23	Panama	[9.1086,-79.8436]	soil metagenome
SRR7042370	WGS	PRJNA449266	https://www.ncbi.nlm.nih.gov/biosample/SAMN08902886	0.92	2014-10-09	0.17	USA	[39.74,-123.63]	soil metagenome
SRR12825431	WGS	PRJNA668816	https://www.ncbi.nlm.nih.gov/biosample/SAMN16424712	0.9	2018-11-12	0.12	New Zealand	[-36.547833,174.674333]	sediment metagenome
SRR11829130	WGS	PRJNA634398	https://www.ncbi.nlm.nih.gov/biosample/SAMN14995793	0.9	2019-02-27	0.1	China	[36.13,120.63]	soil metagenome
SRR13614379	WGS	PRJNA697905	https://www.ncbi.nlm.nih.gov/biosample/SAMN17677525	0.9	2019-08-01	0.11	China	[37.3,116.65]	soil metagenome
SRR14509987	WGS	PRJNA728956	https://www.ncbi.nlm.nih.gov/biosample/SAMN19107594	0.9	2019-05-01	0.11	China	[40.58,117.51]	metagenome
SRR5881397	WGS	PRJNA367579	https://www.ncbi.nlm.nih.gov/biosample/SAMN06267102	0.9	2015-07-13	0.11	USA	[39.7181,-123.6527]	soil metagenome
SRR16526540	WGS	PRJNA768578	https://www.ncbi.nlm.nih.gov/biosample/SAMN22064459	0.91	2020-01-09	0.14	USA	[43.0339,-89.3564]	bioreactor sludge metagenome
SRR3188756	WGS	PRJNA46333	https://www.ncbi.nlm.nih.gov/biosample/SAMN04360099	0.92	2014-04-11	0.17	USA	[38.984652,-77.094709]	human skin metagenome
SRR14689475	WGS	PRJNA781406	https://www.ncbi.nlm.nih.gov/biosample/SAMN19433739	0.91	2020-09-18	0.13	Switzerland	[45.53,6.53]	metagenome
SRR12667569	WGS	PRJNA654679	https://www.ncbi.nlm.nih.gov/biosample/SAMN15739404	0.9	2016-06-15	0.1	Switzerland	[46.9968,8.347]	sediment metagenome
SRR11802904	WGS	PRJNA633324	https://www.ncbi.nlm.nih.gov/biosample/SAMN14941281	0.9	2018-08-21	0.1	China	[39.66,115.82]	soil metagenome
SRR16995651	OTHER	PRJNA782356	https://www.ncbi.nlm.nih.gov/biosample/SAMN23376056	0.91	2020-08-11	0.13	China	[34.5,102.12]	soil metagenome
SRR11613358	WGS	PRJNA620817	https://www.ncbi.nlm.nih.gov/biosample/SAMN14510725	0.92	2017-07-17	0.17	USA	[26.6539,-80.6288]	soil metagenome
SRR7186501	WGS	PRJNA450295	https://www.ncbi.nlm.nih.gov/biosample/SAMN08934541	0.93	2013-09-01	0.23	China	[40.36,114.56]	root metagenome
SRR11970081	WGS	PRJNA636365	https://www.ncbi.nlm.nih.gov/biosample/SAMN15082882	0.91	2018-05-03	0.14	USA	[37.1976,-80.5823]	soil metagenome
SRR11970101	WGS	PRJNA636365	https://www.ncbi.nlm.nih.gov/biosample/SAMN15082904	0.9	2018-05-03	0.12	USA	[37.1976,-80.5823]	soil metagenome
SRR15101029	POOLCLONE	PRJNA745583	https://www.ncbi.nlm.nih.gov/biosample/SAMN20169777	0.9	2018-01-17	0.1	uncalculated	[-62.35,-59.18]	soil metagenome
SRR7186526	WGS	PRJNA450295	https://www.ncbi.nlm.nih.gov/biosample/SAMN08934566	0.93	2013-09-01	0.22	China	[34.16,108.4]	root metagenome
SRR10489819	WGS	PRJNA588342	https://www.ncbi.nlm.nih.gov/biosample/SAMN13241871	0.9	2014-07-30	0.1	Russia	[68.6125,161.35]	permafrost metagenome
ERR2699811	WGS	PRJEB27640	https://www.ncbi.nlm.nih.gov/biosample/SAMEA4790995	0.91	2011-04-21	0.14	Austria	NP	indoor metagenome
SRR5855420	WGS	PRJNA395099	https://www.ncbi.nlm.nih.gov/biosample/SAMN07373089	0.9	2014-09-01	0.11	USA	[38.42,-109.41]	biocrust metagenome
SRR8558721	WGS	PRJNA518286	https://www.ncbi.nlm.nih.gov/biosample/SAMN10864155	0.94	2017-08-14	0.26	USA	[39.0844,-86.4705]	soil metagenome
SRR8549365	WGS	PRJNA518672	https://www.ncbi.nlm.nih.gov/biosample/SAMN10864089	0.93	2017-09-18	0.22	USA	["36 N 78 W"]	soil metagenome
SRR12060210	WGS	PRJNA640795	https://www.ncbi.nlm.nih.gov/biosample/SAMN15332070	0.9	2018-11-29	0.1	China	[36.13,120.53]	soil metagenome
SRR9924811	WGS	PRJNA559231	https://www.ncbi.nlm.nih.gov/biosample/SAMN12530122	0.9	2014-10-01	0.11	China	[29.67,113.32]	freshwater sediment metagenome
SRR17815048	WGS	PRJNA799881	https://www.ncbi.nlm.nih.gov/biosample/SAMN25211360	0.9	2018-12-18	0.11	China	[32.03,118.84]	soil metagenome
ERR671925	WGS	PRJEB7626	https://www.ncbi.nlm.nih.gov/biosample/SAMEA3113579	0.9	2012-11-13	0.11	Australia	NP	soil metagenome
SRR10161446	OTHER	PRJNA573580	https://www.ncbi.nlm.nih.gov/biosample/SAMN12817686	0.91	2018-04-15	0.14	China	[35.21,109.56]	soil metagenome
SRR6391594	OTHER	PRJNA422759	https://www.ncbi.nlm.nih.gov/biosample/SAMN08200599	0.9	NP	0.1	China	[29.21,89.84]	soil metagenome
SRR3969602	WGS	PRJNA330111	https://www.ncbi.nlm.nih.gov/biosample/SAMN05422154	0.93	2011-07-20	0.2	USA	[39.53,-107.78]	soil metagenome
SRR5420276	WGS	PRJNA376580	https://www.ncbi.nlm.nih.gov/biosample/SAMN06443400	0.92	NP	0.19	USA	["not collected"]	indoor metagenome
SRR13590451	WGS	PRJNA698282	https://www.ncbi.nlm.nih.gov/biosample/SAMN17711338	0.9	2019-10-01	0.11	China	["39 N 116 E"]	soil metagenome
SRR5207237	WGS	PRJNA365698	https://www.ncbi.nlm.nih.gov/biosample/SAMN06266455	0.91	2014-09-27	0.14	USA	[39.7392,-123.6308]	soil metagenome
SRR15377974	WGS	PRJNA714922	https://www.ncbi.nlm.nih.gov/biosample/SAMN18647630	0.9	2018-08-01	0.11	USA	[44.370933,-85.7071]	soil metagenome
SRR403245	OTHER	NP	https://www.ncbi.nlm.nih.gov/biosample/SAMN00779799	0.9	NP	0.12	NP	NP	marine metagenome
SRR13236515	OTHER	PRJNA683998	https://www.ncbi.nlm.nih.gov/biosample/SAMN17050155	0.9	2019-07-02	0.11	China	["missing"]	soil metagenome
SRR6201747	WGS	PRJNA366602	https://www.ncbi.nlm.nih.gov/biosample/SAMN06268724	0.9	2011-09-15	0.11	USA	[38.88,-120.64]	soil metagenome
SRR10466858	WGS	PRJNA365638	https://www.ncbi.nlm.nih.gov/biosample/SAMN12916206	0.92	2013-10-30	0.19	United Kingdom	[55.9232,-3.1878]	freshwater metagenome
SRR10932013	WGS	PRJNA230567	https://www.ncbi.nlm.nih.gov/biosample/SAMN13895686	0.9	NP	0.11	Luxembourg	[49.5143,6.018]	bioreactor metagenome
SRR12030750	WGS	PRJNA638758	https://www.ncbi.nlm.nih.gov/biosample/SAMN15285681	0.9	2018-07-31	0.1	Taiwan	[24.173609,121.299528]	soil metagenome
SRR5195122	WGS	PRJNA362455	https://www.ncbi.nlm.nih.gov/biosample/SAMN06239015	0.93	2015-09-01	0.2	Italy	[37.28,14.88]	rhizosphere metagenome
SRR6788489	WGA	PRJNA436168	https://www.ncbi.nlm.nih.gov/biosample/SAMN08618478	0.91	2016-11-15	0.14	USA	[33.19,-81.42]	soil metagenome
SRR7004206	WGS	PRJNA443518	https://www.ncbi.nlm.nih.gov/biosample/SAMN08778310	0.91	2017-02-20	0.12	Colombia	[4.2396,-73.2024]	peat metagenome
SRR12282710	WGS	PRJNA647185	https://www.ncbi.nlm.nih.gov/biosample/SAMN15578164	0.91	2018-09-01	0.15	China	["not collected"]	soil metagenome
SRR14073692	WGS	PRJNA717057	https://www.ncbi.nlm.nih.gov/biosample/SAMN18477315	0.9	NP	0.1	uncalculated	["missing"]	soil metagenome
SRR9656166	WGS	PRJNA552615	https://www.ncbi.nlm.nih.gov/biosample/SAMN12214528	0.92	NP	0.17	New Zealand	[-38.26672886,175.97612373]	soil metagenome
SRR8489898	WGS	PRJNA517182	https://www.ncbi.nlm.nih.gov/biosample/SAMN10822081	0.91	2009-01-01	0.15	USA	[39.00097,-123.08297]	rhizosphere metagenome
SRR11613400	WGS	PRJNA620818	https://www.ncbi.nlm.nih.gov/biosample/SAMN14510770	0.93	2017-07-17	0.22	USA	[26.6591,-80.6279]	soil metagenome
SRR15168755	WGS	PRJNA741279	https://www.ncbi.nlm.nih.gov/biosample/SAMN19865261	0.92	2019-05-28	0.16	USA	[40.6529,-104.9995]	soil metagenome
SRR14844112	WGS	PRJNA724996	https://www.ncbi.nlm.nih.gov/biosample/SAMN19687762	0.9	2019-05-14	0.11	uncalculated	[17.077019,111.473575]	metagenome
ERR1700722	WGS	PRJEB8420	https://www.ncbi.nlm.nih.gov/biosample/SAMEA4521372	0.92	2011-07-07	0.16	Canada	NP	soil metagenome
SRR17267097	OTHER	PRJNA789344	https://www.ncbi.nlm.nih.gov/biosample/SAMN24108068	0.9	2019-10-01	0.1	uncalculated	["missing"]	invertebrate metagenome
SRR9994094	WGS	PRJNA560333	https://www.ncbi.nlm.nih.gov/biosample/SAMN12597559	0.9	2017-10-01	0.11	China	["28 N 112 E"]	rhizoplane metagenome
SRR13325288	WGS	PRJNA687334	https://www.ncbi.nlm.nih.gov/biosample/SAMN17141353	0.92	2018-05-25	0.18	USA	[26.132554,-97.473898]	invertebrate metagenome
ERR1358725	WGS	PRJEB13142	https://www.ncbi.nlm.nih.gov/biosample/SAMEA3905795	0.9	NP	0.11	USA	NP	metagenome
SRR10360621	WGS	PRJNA577476	https://www.ncbi.nlm.nih.gov/biosample/SAMN13153369	0.9	2016-06-15	0.11	USA	[39.5673,-123.4758]	soil metagenome
SRR17222372	WGA	PRJNA738866	https://www.ncbi.nlm.nih.gov/biosample/SAMN23847315	0.93	2017-10-01	0.21	United Kingdom	[51.4729,-0.9037]	soil metagenome
SRR12917118	WGS	PRJNA653689	https://www.ncbi.nlm.nih.gov/biosample/SAMN15739655	0.91	2017-05-02	0.13	USA	[41.9002,-89.3556]	soil metagenome
SRR8590644	WGS	PRJNA473136	https://www.ncbi.nlm.nih.gov/biosample/SAMN10953118	0.9	2017-10-02	0.12	USA	["not collected"]	soil metagenome
SRR13725963	WGS	PRJNA699281	https://www.ncbi.nlm.nih.gov/biosample/SAMN17618187	0.92	NP	0.19	USA	[41.73,-72.79]	metagenome
SRR3954468	WGS	PRJNA330069	https://www.ncbi.nlm.nih.gov/biosample/SAMN05422225	0.93	2008-12-31	0.22	USA	[38.99297339,-123.0674491]	soil metagenome
SRR7688731	WGS	PRJNA471898	https://www.ncbi.nlm.nih.gov/biosample/SAMN09715387	0.91	2016-11-01	0.14	USA	[38.984652,-77.094709]	human skin metagenome
SRR14689429	WGS	PRJNA781406	https://www.ncbi.nlm.nih.gov/biosample/SAMN19433690	0.91	2019-02-10	0.13	New Zealand	[-44.28,168.43]	metagenome
SRR17222378	WGA	PRJNA738866	https://www.ncbi.nlm.nih.gov/biosample/SAMN23847311	0.92	2017-10-01	0.19	United Kingdom	[51.4729,-0.9037]	soil metagenome
SRR12060212	WGS	PRJNA640795	https://www.ncbi.nlm.nih.gov/biosample/SAMN15332068	0.9	2018-11-29	0.1	China	[36.13,120.51]	soil metagenome
SRR7186480	WGS	PRJNA450295	https://www.ncbi.nlm.nih.gov/biosample/SAMN08934567	0.93	2013-09-01	0.23	China	[40.36,114.56]	root metagenome
SRR17635580	WGS	PRJNA797778	https://www.ncbi.nlm.nih.gov/biosample/SAMN25037559	0.93	NP	0.24	USA	[39.2904,-76.6122]	human vaginal metagenome
SRR8553641	WGS	PRJNA518243	https://www.ncbi.nlm.nih.gov/biosample/SAMN10864412	0.91	2017-09-15	0.15	USA	[38.9206,-106.9489]	soil metagenome
SRR17548788	WGS	PRJNA604820	https://www.ncbi.nlm.nih.gov/biosample/SAMN21207575	0.92	2019-08-09	0.17	USA	[38.984652,-77.094709]	human skin metagenome
SRR3188135	WGS	PRJNA46333	https://www.ncbi.nlm.nih.gov/biosample/SAMN04360083	0.92	2014-05-14	0.18	USA	[38.984652,-77.094709]	human skin metagenome
SRR17546362	WGS	PRJNA604820	https://www.ncbi.nlm.nih.gov/biosample/SAMN21207447	0.9	2013-09-03	0.11	USA	[38.984652,-77.094709]	human skin metagenome
SRR17635717	WGS	PRJNA797778	https://www.ncbi.nlm.nih.gov/biosample/SAMN25037617	0.93	NP	0.22	USA	[39.2904,-76.6122]	human vaginal metagenome
SRR12550827	WGS	PRJNA632564	https://www.ncbi.nlm.nih.gov/biosample/SAMN14912204	0.9	2018-08-01	0.1	China	[18.33,109.45]	soil metagenome
SRR8439259	WGS	PRJNA502501	https://www.ncbi.nlm.nih.gov/biosample/SAMN10351070	0.93	2014-10-27	0.21	USA	[42.673,-77.032]	soil metagenome
SRR13708148	WGS	PRJNA701786	https://www.ncbi.nlm.nih.gov/biosample/SAMN17911223	0.9	2019-07-01	0.11	China	[36.11,117.08]	soil metagenome
SRR14573571	WGS	PRJNA728249	https://www.ncbi.nlm.nih.gov/biosample/SAMN19236425	0.92	2016-07-22	0.18	Greenland	[83.66,-33.37]	soil metagenome
SRR17546360	WGS	PRJNA604820	https://www.ncbi.nlm.nih.gov/biosample/SAMN21207446	0.92	2013-09-03	0.17	USA	[38.984652,-77.094709]	human skin metagenome
SRR12825426	WGS	PRJNA668816	https://www.ncbi.nlm.nih.gov/biosample/SAMN16424714	0.9	2018-11-12	0.12	New Zealand	[-36.540917,174.678694]	sediment metagenome
SRR13336293	WGS	PRJNA688820	https://www.ncbi.nlm.nih.gov/biosample/SAMN17189732	0.9	2019-04-26	0.11	China	[34.74,108.2]	soil metagenome
SRR5581436	WGS	PRJNA375644	https://www.ncbi.nlm.nih.gov/biosample/SAMN06343946	0.92	2012-06-10	0.19	USA	[41.5935,-78.5142]	freshwater metagenome
SRR7186542	WGS	PRJNA450295	https://www.ncbi.nlm.nih.gov/biosample/SAMN08934540	0.93	2013-09-01	0.22	China	[34.16,108.4]	root metagenome
SRR14073709	WGS	PRJNA717057	https://www.ncbi.nlm.nih.gov/biosample/SAMN18477331	0.9	NP	0.11	uncalculated	["missing"]	soil metagenome
SRR12705452	WGS	PRJNA665302	https://www.ncbi.nlm.nih.gov/biosample/SAMN16249893	0.91	2018-09-01	0.14	China	[27.74,111.46]	mine metagenome
SRR14198843	WGS	PRJNA694925	https://www.ncbi.nlm.nih.gov/biosample/SAMN17584333	0.92	2018-11-01	0.19	USA	[38.999838,-77.106017]	skin metagenome
SRR11734713	WGS	PRJNA629394	https://www.ncbi.nlm.nih.gov/biosample/SAMN14775388	0.91	2017-05-01	0.14	China	[22.53,113.99]	sediment metagenome
SRR8205316	OTHER	PRJNA505928	https://www.ncbi.nlm.nih.gov/biosample/SAMN10439591	0.91	NP	0.13	uncalculated	["missing"]	soil metagenome
SRR8884515	WGS	PRJNA492716	https://www.ncbi.nlm.nih.gov/biosample/SAMN11381099	0.93	NP	0.22	Australia	[-27.4698,153.0251]	human gut metagenome
ERR3593821	WGS	PRJEB34871	https://www.ncbi.nlm.nih.gov/biosample/SAMEA6085786	0.98	2015-03-19	0.67	United Kingdom	NP	gut metagenome
SRR12113390	WGS	PRJNA640378	https://www.ncbi.nlm.nih.gov/biosample/SAMN15319605	0.9	2017-03-17	0.12	USA	[37.661915,-121.114554]	groundwater metagenome
ERR2179512	WGS	PRJEB22775	https://www.ncbi.nlm.nih.gov/biosample/SAMEA104349898	0.94	2015-09-20	0.28	China	NP	metagenome
SRR3189412	WGS	PRJNA46333	https://www.ncbi.nlm.nih.gov/biosample/SAMN04360124	0.91	2014-05-16	0.15	USA	[38.984652,-77.094709]	human skin metagenome
SRR7756683	WGS	PRJNA436039	https://www.ncbi.nlm.nih.gov/biosample/SAMN08612306	0.93	2016-02-01	0.2	Singapore	[1.3453,103.6797]	air metagenome
SRR13789969	WGS	PRJNA699281	https://www.ncbi.nlm.nih.gov/biosample/SAMN17617323	0.9	NP	0.11	USA	[41.73,-72.79]	metagenome
SRR7091984	WGS	PRJNA441981	https://www.ncbi.nlm.nih.gov/biosample/SAMN08776733	0.91	2016-09-16	0.13	USA	[38.9208,-106.9484]	freshwater sediment metagenome
SRR5689908	WGS	PRJNA375673	https://www.ncbi.nlm.nih.gov/biosample/SAMN06343975	0.92	2014-08-14	0.18	USA	[35.8444,-83.9599]	rhizosphere metagenome
SRR6942528	WGS	PRJNA444435	https://www.ncbi.nlm.nih.gov/biosample/SAMN08777190	0.94	2014-10-27	0.26	Panama	[9.1086,-79.8436]	soil metagenome
SRR13336300	WGS	PRJNA688820	https://www.ncbi.nlm.nih.gov/biosample/SAMN17189726	0.91	2019-04-26	0.13	China	[34.74,108.2]	soil metagenome
SRR17267094	OTHER	PRJNA789344	https://www.ncbi.nlm.nih.gov/biosample/SAMN24108071	0.9	2019-10-01	0.1	uncalculated	["missing"]	invertebrate metagenome
SRR13590453	WGS	PRJNA698282	https://www.ncbi.nlm.nih.gov/biosample/SAMN17711336	0.9	2019-10-01	0.1	China	["39 N 116 E"]	soil metagenome
SRR3990172	WGS	PRJNA330327	https://www.ncbi.nlm.nih.gov/biosample/SAMN05421990	0.91	2013-03-27	0.13	USA	[39.534762,-107.782602]	soil metagenome
SRR12687326	WGS	PRJNA654270	https://www.ncbi.nlm.nih.gov/biosample/SAMN15741591	0.91	2016-03-15	0.13	USA	[36.4202,-116.323]	freshwater metagenome
SRR12550810	WGS	PRJNA632564	https://www.ncbi.nlm.nih.gov/biosample/SAMN14912161	0.91	2018-08-01	0.12	China	[18.33,109.45]	soil metagenome
SRR1926129	WGS	PRJNA278090	https://www.ncbi.nlm.nih.gov/biosample/SAMN03407300	0.93	2012-02-01	0.22	Australia	[-19.733,147.178]	root metagenome
SRR9003145	WGS	PRJNA539633	https://www.ncbi.nlm.nih.gov/biosample/SAMN11533417	0.91	2015-04-08	0.13	uncalculated	[22.8644,-158.9436]	seawater metagenome
SRR13949427	WGS	PRJNA695572	https://www.ncbi.nlm.nih.gov/biosample/SAMN17619817	0.9	2019-12-11	0.11	China	[39.9042,116.4074]	sediment metagenome
SRR7015921	WGS	PRJNA443177	https://www.ncbi.nlm.nih.gov/biosample/SAMN08779174	0.91	2016-08-09	0.13	USA	[38.9362,-106.9425]	soil metagenome
SRR13674314	WGS	PRJNA667178	https://www.ncbi.nlm.nih.gov/biosample/SAMN17204344	0.9	2012-07-18	0.11	Sweden	[68.358418,19.04565]	freshwater sediment metagenome
SRR4027998	WGS	PRJNA336798	https://www.ncbi.nlm.nih.gov/biosample/SAMN05518068	0.93	2010-06-22	0.21	USA	[35.9,-79.05]	rhizosphere metagenome
SRR7042363	WGS	PRJNA449266	https://www.ncbi.nlm.nih.gov/biosample/SAMN08902835	0.9	2014-09-29	0.1	USA	[39.74,-123.63]	soil metagenome
SRR13312994	WGS	PRJNA682830	https://www.ncbi.nlm.nih.gov/biosample/SAMN17022163	0.92	2019-08-19	0.18	USA	["missing"]	soil metagenome
SRR10034928	OTHER	PRJNA562849	https://www.ncbi.nlm.nih.gov/biosample/SAMN12657054	0.9	2017-09-26	0.11	Sweden	[55.38,13.4]	soil metagenome
SRR14267060	WGS	PRJNA721875	https://www.ncbi.nlm.nih.gov/biosample/SAMN18753380	0.91	2019-10-20	0.13	China	[39.96,116.49]	soil metagenome
SRR6788488	WGA	PRJNA436168	https://www.ncbi.nlm.nih.gov/biosample/SAMN08618479	0.91	2016-11-15	0.13	USA	[33.19,-81.42]	soil metagenome
SRR3954466	WGS	PRJNA330069	https://www.ncbi.nlm.nih.gov/biosample/SAMN05422225	0.93	2008-12-31	0.2	USA	[38.99297339,-123.0674491]	soil metagenome
SRR1631696	WGS	PRJNA46333	https://www.ncbi.nlm.nih.gov/biosample/SAMN03025622	0.93	2013-04-05	0.21	USA	[38.984652,-77.094709]	human skin metagenome
SRR12550853	WGS	PRJNA632564	https://www.ncbi.nlm.nih.gov/biosample/SAMN14912143	0.9	2018-08-01	0.1	China	[18.33,109.45]	soil metagenome
SRR3187767	WGS	PRJNA46333	https://www.ncbi.nlm.nih.gov/biosample/SAMN04360074	0.91	2014-04-02	0.13	USA	[38.984652,-77.094709]	human skin metagenome
SRR11190762	OTHER	PRJNA608979	https://www.ncbi.nlm.nih.gov/biosample/SAMN14217434	0.91	2018-07-01	0.14	uncalculated	["missing"]	soil metagenome
SRR9915572	WGS	PRJNA559062	https://www.ncbi.nlm.nih.gov/biosample/SAMN12512718	0.9	2018-08-03	0.1	Brazil	[-21.2,-48.25]	rhizosphere metagenome
SRR6266568	WGS	PRJNA406075	https://www.ncbi.nlm.nih.gov/biosample/SAMN07632058	0.9	2016-06-15	0.12	USA	[39.5673,-123.4758]	soil metagenome
SRR7186503	WGS	PRJNA450295	https://www.ncbi.nlm.nih.gov/biosample/SAMN08934567	0.93	2013-09-01	0.21	China	[40.36,114.56]	root metagenome
SRR1632382	WGS	PRJNA46333	https://www.ncbi.nlm.nih.gov/biosample/SAMN03025640	0.95	2013-03-14	0.38	USA	[38.984652,-77.094709]	human skin metagenome
SRR12619553	WGS	PRJNA662623	https://www.ncbi.nlm.nih.gov/biosample/SAMN16091606	0.91	2018-10-09	0.13	USA	[42.0308,-93.6319]	soil metagenome
SRR14373498	WGS	PRJNA689669	https://www.ncbi.nlm.nih.gov/biosample/SAMN18779875	0.9	2019-04-20	0.11	China	[23.43,102.27]	metagenome
ERR753919	WGS	PRJEB8420	https://www.ncbi.nlm.nih.gov/biosample/SAMEA3235158	0.9	2011-06-18	0.1	Canada	NP	soil metagenome
ERR1700761	WGS	PRJEB8420	https://www.ncbi.nlm.nih.gov/biosample/SAMEA4521411	0.91	2012-03-12	0.14	USA	NP	soil metagenome
SRR7186485	WGS	PRJNA450295	https://www.ncbi.nlm.nih.gov/biosample/SAMN08934543	0.9	2013-09-01	0.11	China	[34.16,108.4]	root metagenome
SRR14373433	WGS	PRJNA680161	https://www.ncbi.nlm.nih.gov/biosample/SAMN18945478	0.91	2017-08-01	0.13	Russia	[70.05,159.55]	metagenome
SRR12659391	WGS	PRJNA654933	https://www.ncbi.nlm.nih.gov/biosample/SAMN15739100	0.92	2017-10-23	0.17	USA	[42.5315,-72.1899]	soil metagenome
SRR4142417	WGS	PRJNA340597	https://www.ncbi.nlm.nih.gov/biosample/SAMN05720241	0.91	2012-06-04	0.15	Mexico	[21.0936,-100.2988]	plant metagenome
SRR14573568	WGS	PRJNA728249	https://www.ncbi.nlm.nih.gov/biosample/SAMN19236422	0.92	2016-07-16	0.17	Greenland	[71.26,-52.6]	soil metagenome
SRR1631539	WGS	PRJNA46333	https://www.ncbi.nlm.nih.gov/biosample/SAMN03025614	0.92	2013-02-14	0.16	USA	[38.984652,-77.094709]	human skin metagenome
ERR671917	WGS	PRJEB7626	https://www.ncbi.nlm.nih.gov/biosample/SAMEA3113582	0.91	2012-11-07	0.14	Australia	NP	soil metagenome
SRR14373492	WGS	PRJNA689669	https://www.ncbi.nlm.nih.gov/biosample/SAMN18779880	0.9	2019-06-16	0.1	China	[23.42,102.27]	metagenome
SRR6207735	WGS	PRJNA366768	https://www.ncbi.nlm.nih.gov/biosample/SAMN06268482	0.9	NP	0.12	USA	[34.640199,-77.109447]	marine sediment metagenome
SRR16123970	WGS	PRJNA767554	https://www.ncbi.nlm.nih.gov/biosample/SAMN21907808	0.91	2018-07-01	0.14	USA	[38.540587,-121.871302]	soil metagenome
SRR6517653	WGS	PRJNA431914	https://www.ncbi.nlm.nih.gov/biosample/SAMN08426423	0.92	2017-09-21	0.16	uncalculated	[37.49,105.02]	soil metagenome
SRR9032199	WGS	PRJNA539711	https://www.ncbi.nlm.nih.gov/biosample/SAMN11533337	0.93	2018-03-25	0.22	USA	[39.6475,-79.9369]	soil metagenome
SRR14689480	WGS	PRJNA781406	https://www.ncbi.nlm.nih.gov/biosample/SAMN19433735	0.91	2020-08-22	0.15	Norway	[61.4,7.12]	metagenome
SRR12874568	WGS	PRJNA668607	https://www.ncbi.nlm.nih.gov/biosample/SAMN16502423	0.9	2012-05-01	0.1	Bangladesh	["missing"]	human gut metagenome
SRR1632425	WGS	PRJNA46333	https://www.ncbi.nlm.nih.gov/biosample/SAMN03025648	0.94	2013-03-14	0.27	USA	[38.984652,-77.094709]	human skin metagenome
SRR5195141	WGS	PRJNA362455	https://www.ncbi.nlm.nih.gov/biosample/SAMN06238996	0.92	2015-09-01	0.19	Brazil	["Not collected"]	rhizosphere metagenome
SRR7186605	WGS	PRJNA450295	https://www.ncbi.nlm.nih.gov/biosample/SAMN08934562	0.9	2013-09-01	0.11	China	[34.16,108.4]	root metagenome
SRR5438477	WGS	PRJNA365726	https://www.ncbi.nlm.nih.gov/biosample/SAMN06266490	0.91	2014-10-09	0.14	USA	[39.7392,-123.6308]	soil metagenome
SRR17635465	WGS	PRJNA797778	https://www.ncbi.nlm.nih.gov/biosample/SAMN25037372	0.93	NP	0.22	USA	[39.2904,-76.6122]	human vaginal metagenome
SRR14267048	WGS	PRJNA721875	https://www.ncbi.nlm.nih.gov/biosample/SAMN18753370	0.91	2019-09-25	0.13	China	[39.96,116.39]	soil metagenome
SRR6266699	WGS	PRJNA406079	https://www.ncbi.nlm.nih.gov/biosample/SAMN07631898	0.9	2016-06-15	0.1	USA	[39.5673,-123.4758]	soil metagenome
SRR3189380	WGS	PRJNA46333	https://www.ncbi.nlm.nih.gov/biosample/SAMN04360117	0.93	2014-05-16	0.2	USA	[38.984652,-77.094709]	human skin metagenome
ERR6688906	WGS	PRJEB47459	https://www.ncbi.nlm.nih.gov/biosample/SAMEA9926166	0.92	NP	0.19	uncalculated	NP	human metagenome
SRR7004342	WGS	PRJNA443527	https://www.ncbi.nlm.nih.gov/biosample/SAMN08776830	0.9	2015-07-01	0.11	Colombia	[4.0627,-73.195]	peat metagenome
SRR11829131	WGS	PRJNA634398	https://www.ncbi.nlm.nih.gov/biosample/SAMN14995792	0.9	2019-02-27	0.11	China	[36.13,120.62]	soil metagenome
SRR1633146	WGS	PRJNA46333	https://www.ncbi.nlm.nih.gov/biosample/SAMN03025678	0.91	2013-05-22	0.12	USA	[38.984652,-77.094709]	human skin metagenome
SRR8205298	OTHER	PRJNA505928	https://www.ncbi.nlm.nih.gov/biosample/SAMN10439577	0.9	NP	0.11	uncalculated	["missing"]	soil metagenome
SRR5476650	WGS	PRJNA367439	https://www.ncbi.nlm.nih.gov/biosample/SAMN06267290	0.91	2015-08-05	0.13	USA	[41.2239,-82.3039]	wetland metagenome
ERR712377	WGS	PRJEB8087	https://www.ncbi.nlm.nih.gov/biosample/SAMEA3180048	0.9	2012-12-12	0.12	Denmark	NP	wastewater metagenome
SRR14373489	WGS	PRJNA689669	https://www.ncbi.nlm.nih.gov/biosample/SAMN18779883	0.9	2019-04-20	0.1	China	[23.42,102.27]	metagenome
SRR13725956	WGS	PRJNA699281	https://www.ncbi.nlm.nih.gov/biosample/SAMN17618194	0.93	NP	0.22	USA	[41.73,-72.79]	metagenome
SRR10034972	OTHER	PRJNA562849	https://www.ncbi.nlm.nih.gov/biosample/SAMN12657056	0.9	2017-09-26	0.1	Sweden	[55.38,13.4]	soil metagenome
SRR17635586	WGS	PRJNA797778	https://www.ncbi.nlm.nih.gov/biosample/SAMN25037553	0.91	NP	0.13	USA	[39.2904,-76.6122]	human vaginal metagenome
SRR7042384	WGS	PRJNA449266	https://www.ncbi.nlm.nih.gov/biosample/SAMN08902855	0.91	2014-09-19	0.13	USA	[39.74,-123.63]	soil metagenome
SRR14292196	WGS	PRJNA723227	https://www.ncbi.nlm.nih.gov/biosample/SAMN18809039	0.9	2019-08-22	0.12	China	["missing"]	soil metagenome
SRR1631066	WGS	PRJNA46333	https://www.ncbi.nlm.nih.gov/biosample/SAMN03025571	0.94	2013-01-16	0.28	USA	[38.984652,-77.094709]	human skin metagenome
SRR3188757	WGS	PRJNA46333	https://www.ncbi.nlm.nih.gov/biosample/SAMN04360099	0.92	2014-04-11	0.17	USA	[38.984652,-77.094709]	human skin metagenome
SRR10360618	WGS	PRJNA577476	https://www.ncbi.nlm.nih.gov/biosample/SAMN13153372	0.9	2016-06-15	0.12	USA	[39.5673,-123.4758]	soil metagenome
SRR11241202	CLONE	PRJNA587831	https://www.ncbi.nlm.nih.gov/biosample/SAMN13567416	0.93	2017-04-01	0.23	China	[22.5288,114.03]	marine sediment metagenome
SRR10346364	WGA	PRJNA579552	https://www.ncbi.nlm.nih.gov/biosample/SAMN13113810	0.9	2018-05-09	0.1	China	[30.92,104.08]	soil metagenome
SRR17548779	WGS	PRJNA604820	https://www.ncbi.nlm.nih.gov/biosample/SAMN21207566	0.91	2018-12-13	0.14	USA	[38.984652,-77.094709]	human skin metagenome
SRR8884483	WGS	PRJNA492716	https://www.ncbi.nlm.nih.gov/biosample/SAMN11381111	0.97	NP	0.48	Australia	[-27.4698,153.0251]	human gut metagenome
SRR10034941	OTHER	PRJNA562849	https://www.ncbi.nlm.nih.gov/biosample/SAMN12657063	0.9	2017-08-22	0.11	Sweden	[55.38,13.4]	soil metagenome
SRR14027276	CLONE	PRJNA640885	https://www.ncbi.nlm.nih.gov/biosample/SAMN17734846	0.9	2019-08-10	0.11	uncalculated	[36.9,115.8]	soil metagenome
SRR5580698	WGS	PRJNA375316	https://www.ncbi.nlm.nih.gov/biosample/SAMN06343844	0.91	NP	0.12	USA	["missing"]	soil metagenome
SRR14267071	WGS	PRJNA721875	https://www.ncbi.nlm.nih.gov/biosample/SAMN18753361	0.91	2019-09-25	0.13	China	[39.96,116.3]	soil metagenome
SRR16995662	OTHER	PRJNA782356	https://www.ncbi.nlm.nih.gov/biosample/SAMN23376046	0.91	2020-08-21	0.13	China	[36.37,99.87]	soil metagenome
ERR3594026	WGS	PRJEB34871	https://www.ncbi.nlm.nih.gov/biosample/SAMEA6085992	0.97	NP	0.5	United Kingdom	NP	gut metagenome
SRR7094548	WGS	PRJNA441478	https://www.ncbi.nlm.nih.gov/biosample/SAMN08777040	0.91	2017-05-24	0.14	USA	[42.481016,-72.178343]	soil metagenome
SRR12619551	WGS	PRJNA662623	https://www.ncbi.nlm.nih.gov/biosample/SAMN16091608	0.9	2018-10-09	0.11	USA	[42.0308,-93.6319]	soil metagenome
SRR10034974	OTHER	PRJNA562849	https://www.ncbi.nlm.nih.gov/biosample/SAMN12657055	0.9	2017-08-22	0.11	Sweden	[55.38,13.4]	soil metagenome
SRR16995646	OTHER	PRJNA782356	https://www.ncbi.nlm.nih.gov/biosample/SAMN23376061	0.91	2020-08-14	0.14	China	[32.84,101.69]	soil metagenome
ERR4172300	OTHER	PRJEB38431	https://www.ncbi.nlm.nih.gov/biosample/SAMEA6852354	0.9	2018-09-03	0.12	China	NP	environmental samples
SRR7186474	WGS	PRJNA450295	https://www.ncbi.nlm.nih.gov/biosample/SAMN08934522	0.9	2013-09-01	0.12	China	[34.16,108.4]	root metagenome
SRR11829610	WGA	PRJNA630300	https://www.ncbi.nlm.nih.gov/biosample/SAMN14832370	0.91	2015-08-01	0.15	China	[19.501,109.551]	soil metagenome
SRR6201988	WGS	PRJNA366710	https://www.ncbi.nlm.nih.gov/biosample/SAMN06268629	0.91	2012-12-02	0.13	USA	[31.11,-95.15]	soil metagenome
ERR1700757	WGS	PRJEB8420	https://www.ncbi.nlm.nih.gov/biosample/SAMEA4521407	0.9	2012-03-12	0.12	USA	NP	soil metagenome
SRR5438445	WGS	PRJNA365725	https://www.ncbi.nlm.nih.gov/biosample/SAMN06266489	0.9	2014-10-09	0.12	USA	[39.7392,-123.6308]	soil metagenome
SRR5215467	WGS	PRJNA364906	https://www.ncbi.nlm.nih.gov/biosample/SAMN06266035	0.92	2016-02-17	0.18	Panama	[9.1086,-79.8436]	soil metagenome
SRR11970123	WGS	PRJNA636365	https://www.ncbi.nlm.nih.gov/biosample/SAMN15082876	0.91	2018-05-03	0.12	USA	[37.1976,-80.5823]	soil metagenome
SRR3545910	WGS	PRJNA301589	https://www.ncbi.nlm.nih.gov/biosample/SAMN04435417	0.91	NP	0.14	USA	NP	urban metagenome
SRR5215210	WGS	PRJNA364858	https://www.ncbi.nlm.nih.gov/biosample/SAMN06266024	0.91	2013-05-29	0.15	USA	[38.8707,-122.4274]	soil metagenome
SRR12927892	WGS	PRJNA651861	https://www.ncbi.nlm.nih.gov/biosample/SAMN15721184	0.94	2019-06-27	0.24	USA	[40.0633,-88.2058]	soil metagenome
SRR17547384	WGS	PRJNA604820	https://www.ncbi.nlm.nih.gov/biosample/SAMN21207502	0.9	2016-09-01	0.1	USA	[38.984652,-77.094709]	human skin metagenome
SRR12825421	WGS	PRJNA668816	https://www.ncbi.nlm.nih.gov/biosample/SAMN16424715	0.91	2018-11-12	0.13	New Zealand	[-36.541361,174.701806]	sediment metagenome
ERR1332587	WGS	PRJEB13117	https://www.ncbi.nlm.nih.gov/biosample/SAMEA3904668	0.92	2013-06-01	0.16	USA	NP	metagenome
SRR908279	WGS	PRJNA208116	https://www.ncbi.nlm.nih.gov/biosample/SAMN02202255	0.91	2012-05-01	0.12	Israel	[31.99,34.82]	soil metagenome
SRR4027041	WGS	PRJNA337680	https://www.ncbi.nlm.nih.gov/biosample/SAMN05518036	0.9	2009-06-24	0.11	USA	[43.312222,-89.370833]	soil metagenome
SRR12805758	WGS	PRJNA592367	https://www.ncbi.nlm.nih.gov/biosample/SAMN16409520	0.91	2019-04-01	0.13	Namibia	[-23.2,15.55]	metagenome
SRR8553627	WGS	PRJNA518238	https://www.ncbi.nlm.nih.gov/biosample/SAMN10864123	0.92	2017-09-15	0.16	USA	[38.9206,-106.9489]	soil metagenome
SRR11671587	WGS	PRJNA621424	https://www.ncbi.nlm.nih.gov/biosample/SAMN14514827	0.92	2018-02-01	0.16	United Kingdom	[57.1863,-2.2145]	soil metagenome
SRR8558720	WGS	PRJNA518287	https://www.ncbi.nlm.nih.gov/biosample/SAMN10864433	0.93	2017-08-14	0.23	USA	[39.0844,-86.4705]	soil metagenome
SRR6958124	WGS	PRJNA444969	https://www.ncbi.nlm.nih.gov/biosample/SAMN08779060	0.94	2012-05-01	0.26	USA	[38.0262,-109.5407]	soil metagenome
SRR3624179	WGS	PRJNA324090	https://www.ncbi.nlm.nih.gov/biosample/SAMN05194627	0.9	2015-08-19	0.11	USA	[28.11,-81.79]	rhizosphere metagenome
SRR13614392	WGS	PRJNA697905	https://www.ncbi.nlm.nih.gov/biosample/SAMN17677534	0.91	2019-08-01	0.13	China	[37.3,116.65]	soil metagenome
SRR13790139	WGS	PRJNA699281	https://www.ncbi.nlm.nih.gov/biosample/SAMN17617550	0.93	NP	0.24	USA	[41.73,-72.79]	metagenome
SRR5823598	WGS	PRJNA393632	https://www.ncbi.nlm.nih.gov/biosample/SAMN07349445	0.9	2010-12-24	0.11	Italy	[45.19,8.25]	soil metagenome
SRR9009750	WGS	PRJNA539666	https://www.ncbi.nlm.nih.gov/biosample/SAMN11532184	0.9	2018-01-29	0.11	USA	[47.6516,-122.3045]	rhizosphere metagenome
SRR11615318	WGS	PRJNA620828	https://www.ncbi.nlm.nih.gov/biosample/SAMN14510744	0.93	2017-12-05	0.21	USA	[26.6591,-80.6279]	soil metagenome
SRR17546364	WGS	PRJNA604820	https://www.ncbi.nlm.nih.gov/biosample/SAMN21207448	0.91	2013-09-03	0.14	USA	[38.984652,-77.094709]	human skin metagenome
SRR10072858	WGS	PRJNA563777	https://www.ncbi.nlm.nih.gov/biosample/SAMN12687857	0.91	2018-06-01	0.13	Singapore	[1.471197,103.804527]	marine sediment metagenome
SRR6293900	OTHER	PRJNA418191	https://www.ncbi.nlm.nih.gov/biosample/SAMN08027285	0.91	2017-05-04	0.13	China	["not collected"]	rhizosphere metagenome
SRR1631697	WGS	PRJNA46333	https://www.ncbi.nlm.nih.gov/biosample/SAMN03025622	0.93	2013-04-05	0.21	USA	[38.984652,-77.094709]	human skin metagenome
SRR5918912	WGS	PRJNA317932	https://www.ncbi.nlm.nih.gov/biosample/SAMN04873803	0.92	2012-10-04	0.18	Australia	[-25.351,131.0423]	soil metagenome
SRR5195127	WGS	PRJNA362455	https://www.ncbi.nlm.nih.gov/biosample/SAMN06239010	0.92	2015-08-01	0.18	Reunion	[-21.34,55.56]	rhizosphere metagenome
SRR5195128	WGS	PRJNA362455	https://www.ncbi.nlm.nih.gov/biosample/SAMN06239009	0.92	2015-08-01	0.17	Reunion	[-21.34,55.56]	rhizosphere metagenome
SRR8663618	WGS	PRJNA525405	https://www.ncbi.nlm.nih.gov/biosample/SAMN11050309	0.91	2014-09-29	0.13	USA	[37.2284,-80.4234]	air metagenome
SRR5881275	WGS	PRJNA367566	https://www.ncbi.nlm.nih.gov/biosample/SAMN06267089	0.9	2015-07-13	0.11	USA	[39.7181,-123.6527]	soil metagenome
SRR11837452	WGS	PRJNA618952	https://www.ncbi.nlm.nih.gov/biosample/SAMN14512607	0.9	2016-08-11	0.11	USA	[35.8959,-76.1658]	wetland metagenome
SRR14640484	WGS	PRJNA732600	https://www.ncbi.nlm.nih.gov/biosample/SAMN19328051	0.91	2020-01-10	0.14	India	[21.9497,89.1833]	sediment metagenome
SRR13296323	WGA	PRJNA687526	https://www.ncbi.nlm.nih.gov/biosample/SAMN17149436	0.9	2018-09-15	0.1	USA	[42.3847,-76.3036]	soil metagenome
SRR7151568	WGS	PRJNA386568	https://www.ncbi.nlm.nih.gov/biosample/SAMN07125062	0.9	2012-07-20	0.12	Sweden	[68.3534,19.0468]	peat metagenome
SRR10965822	WGS	PRJNA567247	https://www.ncbi.nlm.nih.gov/biosample/SAMN12793972	0.9	2017-09-27	0.11	USA	[38.9229,-106.9499]	sediment metagenome
ERR3594016	WGS	PRJEB34871	https://www.ncbi.nlm.nih.gov/biosample/SAMEA6085982	0.9	2015-03-17	0.11	United Kingdom	NP	gut metagenome
SRR11970102	WGS	PRJNA636365	https://www.ncbi.nlm.nih.gov/biosample/SAMN15082903	0.9	2018-05-03	0.11	USA	[37.1976,-80.5823]	soil metagenome
SRR6202011	WGS	PRJNA366405	https://www.ncbi.nlm.nih.gov/biosample/SAMN06268813	0.9	2011-07-07	0.1	Canada	[46.42,-83.37]	soil metagenome
SRR9007738	WGS	PRJNA539640	https://www.ncbi.nlm.nih.gov/biosample/SAMN11528602	0.94	2014-10-27	0.27	USA	[42.673,-77.032]	soil metagenome
SRR8884486	WGS	PRJNA492716	https://www.ncbi.nlm.nih.gov/biosample/SAMN11381110	0.96	NP	0.45	Australia	[-27.4698,153.0251]	human gut metagenome
SRR5195147	WGS	PRJNA362455	https://www.ncbi.nlm.nih.gov/biosample/SAMN06238990	0.93	2015-08-01	0.2	Australia	[-34.18,142.15]	rhizosphere metagenome
SRR5195142	WGS	PRJNA362455	https://www.ncbi.nlm.nih.gov/biosample/SAMN06238995	0.92	2015-09-01	0.19	Brazil	["Not collected"]	rhizosphere metagenome
SRR13336295	WGS	PRJNA688820	https://www.ncbi.nlm.nih.gov/biosample/SAMN17189731	0.91	2019-04-26	0.13	China	[34.74,108.2]	soil metagenome
SRR7042337	WGS	PRJNA449266	https://www.ncbi.nlm.nih.gov/biosample/SAMN08902879	0.9	2014-10-09	0.12	USA	[39.74,-123.63]	soil metagenome
SRR12686556	WGS	PRJNA654097	https://www.ncbi.nlm.nih.gov/biosample/SAMN15740236	0.9	2018-12-07	0.1	USA	[33.1447,-81.4044]	sediment metagenome
SRR15377964	WGS	PRJNA714922	https://www.ncbi.nlm.nih.gov/biosample/SAMN18647644	0.91	2018-08-01	0.13	USA	[44.2642,-86.1779]	soil metagenome
SRR16016050	OTHER	PRJNA765386	https://www.ncbi.nlm.nih.gov/biosample/SAMN21557305	0.9	2020-07-06	0.1	China	["26 N 107 E"]	soil metagenome
SRR12667203	WGS	PRJNA654673	https://www.ncbi.nlm.nih.gov/biosample/SAMN15739245	0.91	2016-06-23	0.12	Switzerland	[47.1639,8.4969]	sediment metagenome
SRR11970080	WGS	PRJNA636365	https://www.ncbi.nlm.nih.gov/biosample/SAMN15082883	0.91	2018-05-03	0.13	USA	[37.1976,-80.5823]	soil metagenome
ERR1700760	WGS	PRJEB8420	https://www.ncbi.nlm.nih.gov/biosample/SAMEA4521410	0.9	2012-03-12	0.12	USA	NP	soil metagenome
SRR12266085	OTHER	PRJNA647252	https://www.ncbi.nlm.nih.gov/biosample/SAMN15580192	0.9	2019-05-10	0.11	uncalculated	["missing"]	soil metagenome
SRR14073719	WGS	PRJNA717057	https://www.ncbi.nlm.nih.gov/biosample/SAMN18477322	0.9	NP	0.1	uncalculated	["missing"]	soil metagenome
SRR14373446	WGS	PRJNA689669	https://www.ncbi.nlm.nih.gov/biosample/SAMN18780058	0.9	2019-04-20	0.1	China	[23.3,102.64]	metagenome
SRR8489902	WGS	PRJNA517182	https://www.ncbi.nlm.nih.gov/biosample/SAMN10822081	0.92	2009-01-01	0.18	USA	[39.00097,-123.08297]	rhizosphere metagenome
ERR1700714	WGS	PRJEB8420	https://www.ncbi.nlm.nih.gov/biosample/SAMEA4521364	0.9	2011-09-16	0.1	USA	NP	soil metagenome
SRR11970114	WGS	PRJNA636365	https://www.ncbi.nlm.nih.gov/biosample/SAMN15082893	0.9	2018-05-03	0.11	USA	[37.1976,-80.5823]	soil metagenome
SRR14092361	OTHER	PRJNA718193	https://www.ncbi.nlm.nih.gov/biosample/SAMN18524903	0.91	2017-06-01	0.13	uncalculated	["missing"]	sludge metagenome
SRR1184661	OTHER	NP	https://www.ncbi.nlm.nih.gov/biosample/SAMN00808731	0.92	NP	0.17	NP	NP	soil metagenome
SRR7013854	WGS	PRJNA448190	https://www.ncbi.nlm.nih.gov/biosample/SAMN08867831	0.9	2013-07-01	0.11	Canada	[50.28,-107.8]	metagenome
SRR9045816	WGS	PRJNA539530	https://www.ncbi.nlm.nih.gov/biosample/SAMN11532340	0.9	2016-05-12	0.11	USA	[43.8293,-69.8133]	sediment metagenome
SRR12640486	WGS	PRJNA633424	https://www.ncbi.nlm.nih.gov/biosample/SAMN16132116	0.91	2017-10-01	0.14	USA	[33.37,-114.19]	metagenome
SRR5195145	WGS	PRJNA362455	https://www.ncbi.nlm.nih.gov/biosample/SAMN06238992	0.92	2015-08-01	0.19	Australia	[-37.17,146.22]	rhizosphere metagenome
SRR11734642	WGS	PRJNA629394	https://www.ncbi.nlm.nih.gov/biosample/SAMN14775392	0.91	2017-05-01	0.13	China	[22.53,113.99]	sediment metagenome
SRR10168432	WGS	PRJNA573810	https://www.ncbi.nlm.nih.gov/biosample/SAMN12826203	0.91	2016-05-24	0.13	uncalculated	[-34.95,54.56]	sediment metagenome
SRR16123984	WGS	PRJNA767554	https://www.ncbi.nlm.nih.gov/biosample/SAMN21907795	0.91	2018-10-01	0.13	USA	[38.541763,-121.875162]	soil metagenome
SRR17656812	WGS	PRJNA797856	https://www.ncbi.nlm.nih.gov/biosample/SAMN25037262	0.9	2021-02-25	0.1	NP	NP	plastic metagenome
SRR3188137	WGS	PRJNA46333	https://www.ncbi.nlm.nih.gov/biosample/SAMN04360083	0.92	2014-05-14	0.18	USA	[38.984652,-77.094709]	human skin metagenome
SRR5207247	WGS	PRJNA365704	https://www.ncbi.nlm.nih.gov/biosample/SAMN06264634	0.9	2014-09-29	0.12	USA	[39.7392,-123.6308]	soil metagenome
SRR13455289	OTHER	PRJNA692995	https://www.ncbi.nlm.nih.gov/biosample/SAMN17373746	0.9	2019-04-23	0.1	China	["44 N 125 E"]	soil metagenome
SRR1631274	WGS	PRJNA46333	https://www.ncbi.nlm.nih.gov/biosample/SAMN03025581	0.96	2013-01-16	0.42	USA	[38.984652,-77.094709]	human skin metagenome
SRR7013838	WGS	PRJNA448190	https://www.ncbi.nlm.nih.gov/biosample/SAMN08867839	0.91	2013-07-01	0.14	Canada	[50.28,-107.8]	metagenome
SRR7186607	WGS	PRJNA450295	https://www.ncbi.nlm.nih.gov/biosample/SAMN08934536	0.9	2013-09-01	0.12	China	[34.16,108.4]	root metagenome
SRR1631062	WGS	PRJNA46333	https://www.ncbi.nlm.nih.gov/biosample/SAMN03025571	0.94	2013-01-16	0.26	USA	[38.984652,-77.094709]	human skin metagenome
SRR1631057	WGS	PRJNA46333	https://www.ncbi.nlm.nih.gov/biosample/SAMN03025571	0.94	2013-01-16	0.25	USA	[38.984652,-77.094709]	human skin metagenome
SRR7042338	WGS	PRJNA449266	https://www.ncbi.nlm.nih.gov/biosample/SAMN08902884	0.91	2014-09-03	0.15	USA	[39.74,-123.63]	soil metagenome
ERR1353138	WGS	PRJEB13142	https://www.ncbi.nlm.nih.gov/biosample/SAMEA3905792	0.9	NP	0.1	USA	NP	metagenome
SRR12444882	OTHER	PRJNA626576	https://www.ncbi.nlm.nih.gov/biosample/SAMN15808769	0.93	2016-08-20	0.2	China	[29.22,86.31]	soil metagenome
SRR5195118	WGS	PRJNA362455	https://www.ncbi.nlm.nih.gov/biosample/SAMN06239019	0.92	2015-10-01	0.16	South Africa	[-24.36,30.72]	rhizosphere metagenome
SRR5580692	WGS	PRJNA375314	https://www.ncbi.nlm.nih.gov/biosample/SAMN06343842	0.91	NP	0.12	USA	["missing"]	soil metagenome
SRR8863102	WGS	PRJNA518302	https://www.ncbi.nlm.nih.gov/biosample/SAMN10864270	0.92	2017-08-16	0.16	USA	[45.5468,-122.376]	soil metagenome
SRR5270351	WGS	PRJNA366986	https://www.ncbi.nlm.nih.gov/biosample/SAMN06267901	0.9	NP	0.1	USA	[37.931388,-122.021761]	rhizosphere metagenome
SRR14373476	WGS	PRJNA689669	https://www.ncbi.nlm.nih.gov/biosample/SAMN18779895	0.9	2019-04-20	0.11	China	[23.42,102.26]	metagenome
SRR5437870	WGS	PRJNA365710	https://www.ncbi.nlm.nih.gov/biosample/SAMN06264632	0.9	2014-09-29	0.11	USA	[39.7392,-123.6308]	soil metagenome
SRR12113422	WGS	PRJNA640378	https://www.ncbi.nlm.nih.gov/biosample/SAMN15319620	0.9	2018-06-06	0.11	USA	[37.661915,-121.114554]	groundwater metagenome
SRR14689445	WGS	PRJNA781406	https://www.ncbi.nlm.nih.gov/biosample/SAMN19433711	0.9	2019-09-17	0.1	Russia	[43.12,42.41]	metagenome
SRR5205823	WGS	PRJNA365696	https://www.ncbi.nlm.nih.gov/biosample/SAMN06266479	0.91	2014-09-27	0.14	USA	[39.7392,-123.6308]	soil metagenome
SRR8552837	WGS	PRJNA518552	https://www.ncbi.nlm.nih.gov/biosample/SAMN10863953	0.91	2017-03-07	0.14	USA	[38.9206,-106.9489]	soil metagenome
SRR17938977	WGS	PRJNA804379	https://www.ncbi.nlm.nih.gov/biosample/SAMN25740218	0.91	2021-10-23	0.13	Russia	[55.01,83.47]	soil metagenome
SRR10034961	OTHER	PRJNA562849	https://www.ncbi.nlm.nih.gov/biosample/SAMN12657058	0.9	2017-09-26	0.12	Sweden	[55.38,13.4]	soil metagenome
ERR3200796	WGS	PRJEB31441	https://www.ncbi.nlm.nih.gov/biosample/SAMEA5382941	0.9	NP	0.12	NP	NP	uncultured bacterium
SRR17548759	WGS	PRJNA604820	https://www.ncbi.nlm.nih.gov/biosample/SAMN21207431	0.9	2012-10-02	0.1	USA	[38.984652,-77.094709]	human skin metagenome
SRR13725961	WGS	PRJNA699281	https://www.ncbi.nlm.nih.gov/biosample/SAMN17618189	0.92	NP	0.18	USA	[41.73,-72.79]	metagenome
SRR13434396	WGS	PRJNA579838	https://www.ncbi.nlm.nih.gov/biosample/SAMN13134312	0.9	NP	0.12	USA	[38.923239,-106.950876]	freshwater metagenome
SRR10389008	WGS	PRJNA571617	https://www.ncbi.nlm.nih.gov/biosample/SAMN12812486	0.94	2014-10-27	0.27	USA	[42.673,-77.032]	soil metagenome
SRR10932011	WGS	PRJNA230567	https://www.ncbi.nlm.nih.gov/biosample/SAMN13895696	0.9	NP	0.11	Luxembourg	[49.5143,6.018]	bioreactor metagenome
ERR3593971	WGS	PRJEB34871	https://www.ncbi.nlm.nih.gov/biosample/SAMEA6085937	0.97	2015-04-15	0.55	United Kingdom	NP	gut metagenome
SRR13249350	OTHER	PRJNA684965	https://www.ncbi.nlm.nih.gov/biosample/SAMN17073321	0.9	2019-10-15	0.11	uncalculated	["missing"]	gut metagenome
ERR687894	WGS	PRJEB7626	https://www.ncbi.nlm.nih.gov/biosample/SAMEA3113582	0.91	2012-11-07	0.13	Australia	NP	soil metagenome
SRR9020977	WGS	PRJNA539553	https://www.ncbi.nlm.nih.gov/biosample/SAMN11533331	0.9	2016-10-21	0.1	Sweden	[68.3532,19.0469]	peat metagenome
SRR13695319	WGS	PRJNA697698	https://www.ncbi.nlm.nih.gov/biosample/SAMN17676001	0.9	2018-11-27	0.11	USA	[40.5885,-105.1479]	air metagenome
SRR10002866	WGS	PRJNA561080	https://www.ncbi.nlm.nih.gov/biosample/SAMN12606668	0.9	2017-06-22	0.11	USA	[40.751776,-73.976848]	air metagenome
SRR17548784	WGS	PRJNA604820	https://www.ncbi.nlm.nih.gov/biosample/SAMN21207571	0.92	2019-02-05	0.19	USA	[38.984652,-77.094709]	human skin metagenome
ERR671916	WGS	PRJEB7626	https://www.ncbi.nlm.nih.gov/biosample/SAMEA3113582	0.91	2012-11-07	0.13	Australia	NP	soil metagenome
SRR11673982	WGS	PRJNA629478	https://www.ncbi.nlm.nih.gov/biosample/SAMN14825681	0.9	2018-08-28	0.11	Denmark	[56.21314,10.242467]	activated sludge metagenome
SRR14373509	WGS	PRJNA689669	https://www.ncbi.nlm.nih.gov/biosample/SAMN18779843	0.9	2019-04-20	0.11	China	[23.4,102.25]	metagenome
SRR10686738	WGS	PRJNA594760	https://www.ncbi.nlm.nih.gov/biosample/SAMN13552549	0.9	NP	0.11	China	[39.7669,118.6469]	plant metagenome
SRR5420292	WGS	PRJNA376580	https://www.ncbi.nlm.nih.gov/biosample/SAMN06443384	0.9	NP	0.11	USA	[40.4368286,-79.960688]	indoor metagenome
SRR11970096	WGS	PRJNA636365	https://www.ncbi.nlm.nih.gov/biosample/SAMN15082909	0.91	2019-09-01	0.13	USA	[37.1976,-80.5823]	soil metagenome
SRR5215468	WGS	PRJNA364910	https://www.ncbi.nlm.nih.gov/biosample/SAMN06265035	0.92	2016-02-17	0.17	Panama	[9.1086,-79.8436]	soil metagenome
SRR12825389	WGS	PRJNA668816	https://www.ncbi.nlm.nih.gov/biosample/SAMN16424710	0.91	2018-11-12	0.15	New Zealand	[-36.551222,174.662444]	sediment metagenome
SRR7186516	WGS	PRJNA450295	https://www.ncbi.nlm.nih.gov/biosample/SAMN08934549	0.9	2013-09-01	0.11	China	[34.16,108.4]	root metagenome
SRR12030778	WGS	PRJNA638758	https://www.ncbi.nlm.nih.gov/biosample/SAMN15285676	0.9	2018-07-31	0.1	Taiwan	[24.026494,121.136434]	soil metagenome
SRR7186521	WGS	PRJNA450295	https://www.ncbi.nlm.nih.gov/biosample/SAMN08934566	0.93	2013-09-01	0.21	China	[34.16,108.4]	root metagenome
ERR2210109	WGS	PRJEB23737	https://www.ncbi.nlm.nih.gov/biosample/SAMEA104412824	0.9	2011-10-21	0.11	USA	NP	soil metagenome
SRR12216039	WGS	PRJNA646196	https://www.ncbi.nlm.nih.gov/biosample/SAMN15526091	0.92	2018-06-01	0.16	China	["not collected"]	soil metagenome
SRR17938970	WGS	PRJNA804379	https://www.ncbi.nlm.nih.gov/biosample/SAMN25740211	0.92	2021-10-23	0.16	Russia	[55,83.49]	soil metagenome
SRR15400729	WGS	PRJNA752512	https://www.ncbi.nlm.nih.gov/biosample/SAMN20600049	0.9	2020-09-01	0.1	China	[33.62,102.87]	soil metagenome
SRR15377959	WGS	PRJNA714922	https://www.ncbi.nlm.nih.gov/biosample/SAMN18647639	0.91	2018-08-01	0.12	USA	[44.271933,-85.992533]	soil metagenome
SRR3954454	WGS	PRJNA330082	https://www.ncbi.nlm.nih.gov/biosample/SAMN05422231	0.93	2008-08-31	0.23	USA	[38.99297339,-123.0674491]	soil metagenome
SRR7186473	WGS	PRJNA450295	https://www.ncbi.nlm.nih.gov/biosample/SAMN08934522	0.9	2013-09-01	0.12	China	[34.16,108.4]	root metagenome
SRR7186543	WGS	PRJNA450295	https://www.ncbi.nlm.nih.gov/biosample/SAMN08934540	0.93	2013-09-01	0.21	China	[34.16,108.4]	root metagenome
SRR12282709	WGS	PRJNA647185	https://www.ncbi.nlm.nih.gov/biosample/SAMN15578165	0.92	2018-09-01	0.16	China	["not collected"]	soil metagenome
SRR8239395	WGS	PRJNA506462	https://www.ncbi.nlm.nih.gov/biosample/SAMN10456910	0.9	2017-10-01	0.12	USA	[46.731705,-116.999939]	wastewater metagenome
SRR5678956	WGS	PRJNA379303	https://www.ncbi.nlm.nih.gov/biosample/SAMN06685567	0.91	2015-09-01	0.14	USA	[40.21,-104.8]	terrestrial metagenome
ERR5294615	WGS	PRJEB11419	https://www.ncbi.nlm.nih.gov/biosample/SAMEA8061616	0.94	NP	0.27	NP	NP	human gut metagenome
SRR8553642	WGS	PRJNA518245	https://www.ncbi.nlm.nih.gov/biosample/SAMN10864135	0.91	2017-09-15	0.14	USA	[38.9206,-106.9489]	soil metagenome
SRR12059165	WGS	PRJNA640737	https://www.ncbi.nlm.nih.gov/biosample/SAMN15331472	0.92	2019-01-01	0.16	Iran	[35.1244,51.5413]	metagenome
SRR5918993	WGS	PRJNA317932	https://www.ncbi.nlm.nih.gov/biosample/SAMN04873880	0.91	2012-08-11	0.15	Australia	[-36.67146,142.28934]	soil metagenome
SRR10997884	WGS	PRJNA566813	https://www.ncbi.nlm.nih.gov/biosample/SAMN12793904	0.9	2018-10-15	0.11	USA	[36.0103,-84.2696]	sediment metagenome
SRR6201982	WGS	PRJNA366708	https://www.ncbi.nlm.nih.gov/biosample/SAMN06268627	0.9	2012-12-02	0.12	USA	[31.11,-95.15]	soil metagenome
SRR17547434	WGS	PRJNA604820	https://www.ncbi.nlm.nih.gov/biosample/SAMN21207635	0.9	2015-05-19	0.11	USA	[38.984652,-77.094709]	human skin metagenome
SRR17815039	WGS	PRJNA799881	https://www.ncbi.nlm.nih.gov/biosample/SAMN25211353	0.9	2018-12-18	0.1	China	[32.03,118.84]	soil metagenome
SRR9691037	WGS	PRJNA554750	https://www.ncbi.nlm.nih.gov/biosample/SAMN12282996	0.9	2013-07-07	0.1	China	[33.92,102.81]	soil metagenome
SRR11970105	WGS	PRJNA636365	https://www.ncbi.nlm.nih.gov/biosample/SAMN15082901	0.9	2018-05-03	0.12	USA	[37.1976,-80.5823]	soil metagenome
SRR14660895	WGS	PRJNA732820	https://www.ncbi.nlm.nih.gov/biosample/SAMN19341644	0.9	2019-08-10	0.11	uncalculated	["missing"]	soil metagenome
SRR5460480	WGS	PRJNA365411	https://www.ncbi.nlm.nih.gov/biosample/SAMN06266333	0.9	2014-08-14	0.11	USA	[35.8444,-83.9599]	rhizosphere metagenome
SRR9952759	WGS	PRJNA419965	https://www.ncbi.nlm.nih.gov/biosample/SAMN12500077	0.91	NP	0.15	USA	[38.973,-123.1164]	soil metagenome
SRR8881007	WGS	PRJNA531766	https://www.ncbi.nlm.nih.gov/biosample/SAMN11382439	0.92	2018-11-11	0.16	USA	[26.5052,-80.2345]	wetland metagenome
SRR7186486	WGS	PRJNA450295	https://www.ncbi.nlm.nih.gov/biosample/SAMN08934543	0.9	2013-09-01	0.12	China	[34.16,108.4]	root metagenome
ERR2239437	OTHER	PRJEB11419	https://www.ncbi.nlm.nih.gov/biosample/SAMEA3607691	0.9	2013-05-01	0.11	USA	NP	human gut metagenome
SRR12976797	OTHER	PRJNA674468	https://www.ncbi.nlm.nih.gov/biosample/SAMN16657636	0.9	2019-05-16	0.11	China	[25.58,99.57]	soil metagenome
SRR14751593	OTHER	PRJNA733009	https://www.ncbi.nlm.nih.gov/biosample/SAMN19349472	0.9	2019-05-28	0.11	Switzerland	[47.48378,8.99767]	sediment metagenome
SRR10613485	WGS	PRJNA486429	https://www.ncbi.nlm.nih.gov/biosample/SAMN13518610	0.9	NP	0.11	China	[40.0047,116.3261]	air metagenome
SRR1631724	WGS	PRJNA46333	https://www.ncbi.nlm.nih.gov/biosample/SAMN03025627	0.93	2013-04-05	0.2	USA	[38.984652,-77.094709]	human skin metagenome
SRR2546427	WGS	PRJNA297196	https://www.ncbi.nlm.nih.gov/biosample/SAMN04116734	0.9	2013-08-20	0.1	USA	[34.09,-118.43]	soil metagenome
ERR6688946	WGS	PRJEB47459	https://www.ncbi.nlm.nih.gov/biosample/SAMEA9926203	0.97	NP	0.5	uncalculated	NP	human metagenome
SRR11970122	WGS	PRJNA636365	https://www.ncbi.nlm.nih.gov/biosample/SAMN15082885	0.9	2018-05-03	0.12	USA	[37.1976,-80.5823]	soil metagenome
SRR15927523	WGS	PRJNA763043	https://www.ncbi.nlm.nih.gov/biosample/SAMN21465664	0.92	2016-08-23	0.17	China	[23.0717,113.4797]	estuary metagenome
SRR13354915	WGS	PRJNA689476	https://www.ncbi.nlm.nih.gov/biosample/SAMN17208810	0.98	2018-08-21	0.66	USA	[39.742,-104.842]	human gut metagenome
SRR14373522	WGS	PRJNA689669	https://www.ncbi.nlm.nih.gov/biosample/SAMN18779831	0.9	2019-01-17	0.1	China	[23.42,102.26]	metagenome
SRR10034952	OTHER	PRJNA562849	https://www.ncbi.nlm.nih.gov/biosample/SAMN12657060	0.9	2017-09-26	0.12	Sweden	[55.38,13.4]	soil metagenome
SRR17267098	OTHER	PRJNA789344	https://www.ncbi.nlm.nih.gov/biosample/SAMN24108067	0.9	2019-10-01	0.11	uncalculated	["missing"]	invertebrate metagenome
SRR7186512	WGS	PRJNA450295	https://www.ncbi.nlm.nih.gov/biosample/SAMN08934546	0.91	2013-09-01	0.13	China	[34.16,108.4]	root metagenome
SRR12284410	WGS	PRJNA647683	https://www.ncbi.nlm.nih.gov/biosample/SAMN15596726	0.91	2018-10-31	0.14	Australia	[-30.4704,137.1363]	soil metagenome
SRR8936461	WGS	PRJNA528368	https://www.ncbi.nlm.nih.gov/biosample/SAMN11415806	0.9	2018-09-01	0.1	China	[23.14,113.34]	soil metagenome
SRR6266481	WGS	PRJNA405445	https://www.ncbi.nlm.nih.gov/biosample/SAMN07632187	0.9	2016-06-14	0.12	USA	[39.7291,-123.6419]	soil metagenome
SRR3185168	WGS	PRJNA46333	https://www.ncbi.nlm.nih.gov/biosample/SAMN04360015	0.94	2014-05-05	0.25	USA	[38.984652,-77.094709]	human skin metagenome
SRR8351385	WGS	PRJNA509633	https://www.ncbi.nlm.nih.gov/biosample/SAMN10585818	0.9	2015-07-21	0.1	USA	[37.82,-122.3]	activated sludge metagenome
SRR17656809	WGS	PRJNA797856	https://www.ncbi.nlm.nih.gov/biosample/SAMN25037273	0.9	2021-02-25	0.11	NP	NP	plastic metagenome
SRR13789560	WGS	PRJNA699281	https://www.ncbi.nlm.nih.gov/biosample/SAMN17617536	0.92	NP	0.17	USA	[41.73,-72.79]	metagenome
SRR13789823	WGS	PRJNA699281	https://www.ncbi.nlm.nih.gov/biosample/SAMN17617449	0.91	NP	0.13	USA	[41.73,-72.79]	metagenome
ERR5859554	OTHER	PRJEB43407	https://www.ncbi.nlm.nih.gov/biosample/SAMEA8616658	0.93	2011-10-01	0.21	United Kingdom	NP	soil metagenome
SRR6266480	WGS	PRJNA405446	https://www.ncbi.nlm.nih.gov/biosample/SAMN07632188	0.9	2016-06-15	0.12	USA	[39.5673,-123.4758]	soil metagenome
SRR8553628	WGS	PRJNA518588	https://www.ncbi.nlm.nih.gov/biosample/SAMN10864241	0.92	2017-06-08	0.18	USA	[38.9206,-106.9489]	soil metagenome
SRR3187092	WGS	PRJNA46333	https://www.ncbi.nlm.nih.gov/biosample/SAMN04360027	0.93	2014-05-05	0.22	USA	[38.984652,-77.094709]	human skin metagenome
SRR5438046	WGS	PRJNA365715	https://www.ncbi.nlm.nih.gov/biosample/SAMN06264631	0.9	2014-10-09	0.11	USA	[39.7392,-123.6308]	soil metagenome
ERR3593762	WGS	PRJEB34871	https://www.ncbi.nlm.nih.gov/biosample/SAMEA6085727	0.96	2015-04-15	0.39	United Kingdom	NP	gut metagenome
SRR14689457	WGS	PRJNA781406	https://www.ncbi.nlm.nih.gov/biosample/SAMN19433700	0.91	2019-02-22	0.15	New Zealand	[-43.47,170.3]	metagenome
SRR11743025	WGS	PRJNA620784	https://www.ncbi.nlm.nih.gov/biosample/SAMN14510884	0.91	2016-12-06	0.13	USA	[41.1681,-96.4109]	soil metagenome
SRR17938979	WGS	PRJNA804379	https://www.ncbi.nlm.nih.gov/biosample/SAMN25740216	0.9	2021-10-23	0.12	Russia	[55.01,83.47]	soil metagenome
SRR408196	OTHER	NP	https://www.ncbi.nlm.nih.gov/biosample/SAMN00737776	0.93	NP	0.23	NP	NP	soil metagenome
SRR12917171	WGS	PRJNA653695	https://www.ncbi.nlm.nih.gov/biosample/SAMN15741598	0.91	2017-08-08	0.12	USA	[41.896,-89.3636]	soil metagenome
SRR7096238	WGS	PRJNA441486	https://www.ncbi.nlm.nih.gov/biosample/SAMN08778066	0.91	2017-05-24	0.15	USA	[42.481016,-72.178343]	soil metagenome
SRR14660888	WGS	PRJNA732820	https://www.ncbi.nlm.nih.gov/biosample/SAMN19341641	0.9	2019-08-10	0.1	uncalculated	["missing"]	soil metagenome
SRR5439155	WGS	PRJNA365885	https://www.ncbi.nlm.nih.gov/biosample/SAMN06266491	0.92	2014-10-09	0.19	USA	[39.7392,-123.6308]	soil metagenome
ERR2272683	WGS	PRJEB23134	https://www.ncbi.nlm.nih.gov/biosample/SAMEA104356971	0.9	2015-07-01	0.11	USA	NP	sediment metagenome
SRR5207253	WGS	PRJNA365709	https://www.ncbi.nlm.nih.gov/biosample/SAMN06264633	0.91	2014-09-29	0.13	USA	[39.7392,-123.6308]	soil metagenome
SRR7186489	WGS	PRJNA450295	https://www.ncbi.nlm.nih.gov/biosample/SAMN08934517	0.9	2013-09-01	0.1	China	[34.16,108.4]	root metagenome
ERR1700759	WGS	PRJEB8420	https://www.ncbi.nlm.nih.gov/biosample/SAMEA4521409	0.91	2012-03-12	0.13	USA	NP	soil metagenome
SRR4289285	OTHER	PRJNA343355	https://www.ncbi.nlm.nih.gov/biosample/SAMN05786376	0.9	2015-09-30	0.11	China	[36.04,108.32]	soil metagenome
SRR6958552	WGS	PRJNA444980	https://www.ncbi.nlm.nih.gov/biosample/SAMN08777172	0.93	2012-05-01	0.22	USA	[45.2639,-110.8632]	soil metagenome
SRR12687343	WGS	PRJNA654271	https://www.ncbi.nlm.nih.gov/biosample/SAMN15741585	0.9	2016-03-15	0.12	USA	[36.4202,-116.323]	freshwater metagenome
SRR15377978	WGS	PRJNA714922	https://www.ncbi.nlm.nih.gov/biosample/SAMN18647618	0.91	2018-08-01	0.14	USA	[44.346883,-85.484083]	soil metagenome
SRR5437868	WGS	PRJNA365708	https://www.ncbi.nlm.nih.gov/biosample/SAMN06264882	0.91	2014-09-29	0.13	USA	[39.7392,-123.6308]	soil metagenome
SRR7186591	WGS	PRJNA450295	https://www.ncbi.nlm.nih.gov/biosample/SAMN08934525	0.9	2013-09-01	0.1	China	[34.16,108.4]	root metagenome
SRR10360613	WGS	PRJNA577476	https://www.ncbi.nlm.nih.gov/biosample/SAMN13153376	0.91	2016-06-15	0.13	USA	[39.5673,-123.4758]	soil metagenome
ERR2816273	WGS	PRJEB28847	https://www.ncbi.nlm.nih.gov/biosample/SAMEA4947599	0.96	NP	0.45	Sweden	NP	metagenome
SRR7004347	WGS	PRJNA443531	https://www.ncbi.nlm.nih.gov/biosample/SAMN08778313	0.91	2015-08-01	0.13	Colombia	[4.2396,-73.2024]	peat metagenome
SRR13705838	WGS	PRJNA701747	https://www.ncbi.nlm.nih.gov/biosample/SAMN17910188	0.9	2018-12-01	0.12	India	[13.3907,77.688]	soil metagenome
SRR10360606	WGS	PRJNA577476	https://www.ncbi.nlm.nih.gov/biosample/SAMN13153383	0.9	2016-06-15	0.1	USA	[39.5673,-123.4758]	soil metagenome
ERR1700755	WGS	PRJEB8420	https://www.ncbi.nlm.nih.gov/biosample/SAMEA4521405	0.91	2012-03-12	0.13	USA	NP	soil metagenome
SRR17938971	WGS	PRJNA804379	https://www.ncbi.nlm.nih.gov/biosample/SAMN25740210	0.91	2021-10-23	0.13	Russia	[55,83.49]	soil metagenome
SRR12173686	WGS	PRJNA642893	https://www.ncbi.nlm.nih.gov/biosample/SAMN15405864	0.96	NP	0.39	USA	[39.296194,-76.592035]	human skin metagenome
SRR4142283	WGS	PRJNA340598	https://www.ncbi.nlm.nih.gov/biosample/SAMN05720285	0.91	2012-05-30	0.15	Mexico	[21.7658,-100.163]	plant metagenome
SRR9032072	WGS	PRJNA539707	https://www.ncbi.nlm.nih.gov/biosample/SAMN11532793	0.92	2018-03-25	0.19	USA	[39.6475,-79.9369]	soil metagenome
SRR13557331	WGS	PRJNA693850	https://www.ncbi.nlm.nih.gov/biosample/SAMN17578473	0.93	2015-11-01	0.2	USA	[36.16,-86.78]	human gut metagenome
SRR17548772	WGS	PRJNA604820	https://www.ncbi.nlm.nih.gov/biosample/SAMN21207559	0.91	2018-11-01	0.13	USA	[38.984652,-77.094709]	human skin metagenome
SRR8543847	WGS	PRJNA518430	https://www.ncbi.nlm.nih.gov/biosample/SAMN10863918	0.9	2017-08-29	0.1	USA	[47.6516,-122.3045]	rhizosphere metagenome
SRR3978390	WGS	PRJNA330078	https://www.ncbi.nlm.nih.gov/biosample/SAMN05422167	0.9	2011-09-15	0.1	USA	[38.88,-120.64]	soil metagenome
ERR1700709	WGS	PRJEB8420	https://www.ncbi.nlm.nih.gov/biosample/SAMEA4521359	0.9	2011-09-16	0.1	USA	NP	soil metagenome
SRR11430615	WGS	PRJNA602302	https://www.ncbi.nlm.nih.gov/biosample/SAMN13049472	0.9	2012-08-01	0.1	Spain	[41.497325,0.512892]	freshwater metagenome
SRR12917908	WGS	PRJNA653705	https://www.ncbi.nlm.nih.gov/biosample/SAMN15741805	0.9	2017-10-13	0.12	USA	[41.893,-89.305]	soil metagenome
SRR14373445	WGS	PRJNA689669	https://www.ncbi.nlm.nih.gov/biosample/SAMN18780059	0.9	2019-04-20	0.11	China	[23.3,102.65]	metagenome
SRR13336316	WGS	PRJNA688820	https://www.ncbi.nlm.nih.gov/biosample/SAMN17189685	0.9	2019-04-22	0.11	China	[34.3,108.08]	soil metagenome
SRR11793864	OTHER	PRJNA629047	https://www.ncbi.nlm.nih.gov/biosample/SAMN14929654	0.9	2018-11-25	0.12	China	[21.17416666,110.44583333]	sediment metagenome
SRR13236511	OTHER	PRJNA683998	https://www.ncbi.nlm.nih.gov/biosample/SAMN17050167	0.9	2019-07-02	0.11	China	["missing"]	soil metagenome
ERR3593825	WGS	PRJEB34871	https://www.ncbi.nlm.nih.gov/biosample/SAMEA6085790	0.98	2015-03-19	0.68	United Kingdom	NP	gut metagenome
SRR1633142	WGS	PRJNA46333	https://www.ncbi.nlm.nih.gov/biosample/SAMN03025678	0.91	2013-05-22	0.13	USA	[38.984652,-77.094709]	human skin metagenome
SRR5437763	WGS	PRJNA365691	https://www.ncbi.nlm.nih.gov/biosample/SAMN06266453	0.92	2014-09-19	0.16	USA	[39.7392,-123.6308]	soil metagenome
SRR14027279	CLONE	PRJNA640885	https://www.ncbi.nlm.nih.gov/biosample/SAMN17734872	0.9	2019-08-07	0.12	uncalculated	[36.9,115.1]	soil metagenome
SRR17222369	WGA	PRJNA738866	https://www.ncbi.nlm.nih.gov/biosample/SAMN23847318	0.93	2017-10-01	0.22	United Kingdom	[51.4729,-0.9037]	soil metagenome
SRR16123968	WGS	PRJNA767554	https://www.ncbi.nlm.nih.gov/biosample/SAMN21907809	0.91	2018-10-01	0.14	USA	[38.540587,-121.871302]	soil metagenome
SRR11482329	WGS	PRJNA623064	https://www.ncbi.nlm.nih.gov/biosample/SAMN14538497	0.9	NP	0.1	Netherlands	["not collected"]	dust metagenome
SRR1631699	WGS	PRJNA46333	https://www.ncbi.nlm.nih.gov/biosample/SAMN03025622	0.93	2013-04-05	0.2	USA	[38.984652,-77.094709]	human skin metagenome
SRR12095480	WGS	PRJNA641804	https://www.ncbi.nlm.nih.gov/biosample/SAMN15367009	0.9	2016-04-27	0.12	Australia	[-12.37,130.867]	termitarium metagenome
SRR350471	OTHER	NP	https://www.ncbi.nlm.nih.gov/biosample/SAMN00728605	0.91	NP	0.12	NP	NP	soil metagenome
SRR13614394	WGS	PRJNA697905	https://www.ncbi.nlm.nih.gov/biosample/SAMN17677532	0.91	2019-08-01	0.13	China	[37.3,116.65]	soil metagenome
SRR17548776	WGS	PRJNA604820	https://www.ncbi.nlm.nih.gov/biosample/SAMN21207563	0.91	2018-11-29	0.14	USA	[38.984652,-77.094709]	human skin metagenome
SRR9650832	WGS	PRJNA539526	https://www.ncbi.nlm.nih.gov/biosample/SAMN11532351	0.9	2016-03-02	0.11	USA	[43.9948,-69.6486]	sediment metagenome
SRR14117441	WGS	PRJNA718736	https://www.ncbi.nlm.nih.gov/biosample/SAMN18559651	0.9	2020-09-24	0.11	China	[31.25,102.56]	soil metagenome
SRR7042339	WGS	PRJNA449266	https://www.ncbi.nlm.nih.gov/biosample/SAMN08902885	0.9	2014-10-09	0.12	USA	[39.74,-123.63]	soil metagenome
SRR14454019	WGS	PRJNA725617	https://www.ncbi.nlm.nih.gov/biosample/SAMN18896312	0.9	2019-07-09	0.1	China	[40,116.39]	sediment metagenome
SRR6266545	WGS	PRJNA406071	https://www.ncbi.nlm.nih.gov/biosample/SAMN07632054	0.9	2016-06-15	0.11	USA	[39.5673,-123.4758]	soil metagenome
SRR8884413	WGS	PRJNA492716	https://www.ncbi.nlm.nih.gov/biosample/SAMN11381125	0.91	NP	0.12	Australia	[-27.4698,153.0251]	human gut metagenome
SRR17815035	WGS	PRJNA799881	https://www.ncbi.nlm.nih.gov/biosample/SAMN25211357	0.91	2018-11-18	0.12	China	[32.03,118.84]	soil metagenome
SRR13336306	WGS	PRJNA688820	https://www.ncbi.nlm.nih.gov/biosample/SAMN17189721	0.9	2019-04-26	0.11	China	[34.74,108.2]	soil metagenome
SRR13336321	WGS	PRJNA688820	https://www.ncbi.nlm.nih.gov/biosample/SAMN17189707	0.91	2019-04-22	0.13	China	[34.3,108.08]	soil metagenome
SRR2657226	WGS	PRJNA292297	https://www.ncbi.nlm.nih.gov/biosample/SAMN03981658	0.91	2012-06-06	0.14	USA	[29.47,-89.925]	marine sediment metagenome
SRR6145083	WGS	PRJNA413474	https://www.ncbi.nlm.nih.gov/biosample/SAMN07749867	0.9	2017-07-10	0.1	Hong Kong	[22.3,114.17]	skin metagenome
SRR2546429	WGS	PRJNA297196	https://www.ncbi.nlm.nih.gov/biosample/SAMN04116736	0.9	2013-08-20	0.11	USA	[34.09,-118.43]	soil metagenome
SRR12605113	WGS	PRJNA655099	https://www.ncbi.nlm.nih.gov/biosample/SAMN15738833	0.91	2016-05-24	0.13	uncalculated	[54.1817,7.9018]	marine sediment metagenome
SRR8555683	WGS	PRJNA518513	https://www.ncbi.nlm.nih.gov/biosample/SAMN10864324	0.9	2016-11-25	0.11	Sweden	[68.3532,19.0469]	peat metagenome
SRR3624177	WGS	PRJNA324090	https://www.ncbi.nlm.nih.gov/biosample/SAMN05194625	0.9	2015-08-19	0.1	USA	[28.11,-81.79]	rhizosphere metagenome
SRR10034969	OTHER	PRJNA562849	https://www.ncbi.nlm.nih.gov/biosample/SAMN12657057	0.9	2017-08-22	0.12	Sweden	[55.38,13.4]	soil metagenome
SRR17442729	WGS	PRJNA530206	https://www.ncbi.nlm.nih.gov/biosample/SAMN07190999	0.91	2014-07-01	0.13	India	[17.125867,73.869133]	subsurface metagenome
SRR14267050	WGS	PRJNA721875	https://www.ncbi.nlm.nih.gov/biosample/SAMN18753368	0.91	2019-09-25	0.14	China	[39.96,116.37]	soil metagenome
SRR7042354	WGS	PRJNA449266	https://www.ncbi.nlm.nih.gov/biosample/SAMN08902862	0.9	2014-10-09	0.12	USA	[39.74,-123.63]	soil metagenome
SRR14689444	WGS	PRJNA781406	https://www.ncbi.nlm.nih.gov/biosample/SAMN19433712	0.9	2019-09-17	0.1	Russia	[43.12,42.41]	metagenome
SRR17635700	WGS	PRJNA797778	https://www.ncbi.nlm.nih.gov/biosample/SAMN25037390	0.91	NP	0.12	USA	[39.2904,-76.6122]	human vaginal metagenome
SRR6266513	WGS	PRJNA405452	https://www.ncbi.nlm.nih.gov/biosample/SAMN07632049	0.9	2016-06-15	0.12	USA	[39.5673,-123.4758]	soil metagenome
SRR6201985	WGS	PRJNA366732	https://www.ncbi.nlm.nih.gov/biosample/SAMN06268651	0.9	2012-12-02	0.12	USA	[31.11,-95.15]	soil metagenome
SRR12687342	WGS	PRJNA654275	https://www.ncbi.nlm.nih.gov/biosample/SAMN15740717	0.9	2016-12-20	0.11	USA	[37.0233,-117.3845]	freshwater metagenome
SRR10216751	OTHER	PRJNA574779	https://www.ncbi.nlm.nih.gov/biosample/SAMN12885508	0.91	2018-06-15	0.13	uncalculated	["missing"]	rhizosphere metagenome
SRR13614395	WGS	PRJNA697905	https://www.ncbi.nlm.nih.gov/biosample/SAMN17677531	0.9	2019-08-01	0.11	China	[37.3,116.65]	soil metagenome
SRR8489887	WGS	PRJNA517182	https://www.ncbi.nlm.nih.gov/biosample/SAMN10822081	0.92	2009-01-01	0.16	USA	[39.00097,-123.08297]	rhizosphere metagenome
SRR14699972	WGA	PRJNA680430	https://www.ncbi.nlm.nih.gov/biosample/SAMN16453538	0.92	2014-09-01	0.19	China	[22.497917,114.02945]	marine sediment metagenome
SRR7186475	WGS	PRJNA450295	https://www.ncbi.nlm.nih.gov/biosample/SAMN08934534	0.9	2013-09-01	0.12	China	[34.16,108.4]	root metagenome
SRR12640496	WGS	PRJNA633424	https://www.ncbi.nlm.nih.gov/biosample/SAMN16132128	0.91	2017-10-01	0.15	USA	[33.75,-114.2]	metagenome
SRR1632428	WGS	PRJNA46333	https://www.ncbi.nlm.nih.gov/biosample/SAMN03025648	0.92	2013-03-14	0.19	USA	[38.984652,-77.094709]	human skin metagenome
SRR16995638	OTHER	PRJNA782356	https://www.ncbi.nlm.nih.gov/biosample/SAMN23376042	0.92	2020-08-04	0.16	China	[36.35,100.75]	soil metagenome
SRR11673978	WGS	PRJNA629478	https://www.ncbi.nlm.nih.gov/biosample/SAMN14825693	0.92	2018-08-29	0.17	Denmark	[55.552368,9.720404]	activated sludge metagenome
SRR12825864	WGS	PRJNA642893	https://www.ncbi.nlm.nih.gov/biosample/SAMN16432757	0.93	NP	0.23	USA	[39.001335,-77.103403]	human skin metagenome
SRR10034936	OTHER	PRJNA562849	https://www.ncbi.nlm.nih.gov/biosample/SAMN12657064	0.9	2017-09-26	0.11	Sweden	[55.38,13.4]	soil metagenome
SRR7101043	WGS	PRJNA441495	https://www.ncbi.nlm.nih.gov/biosample/SAMN08778043	0.9	2017-05-24	0.12	USA	[42.481016,-72.178343]	soil metagenome
SRR5678954	WGS	PRJNA379303	https://www.ncbi.nlm.nih.gov/biosample/SAMN06685534	0.9	2015-09-01	0.12	USA	[40.7,-105]	terrestrial metagenome
SRR5512145	WGS	PRJNA385547	https://www.ncbi.nlm.nih.gov/biosample/SAMN06858825	0.9	2015-07-01	0.11	China	[29.95,113.8225]	soil metagenome
SRR11241200	CLONE	PRJNA587831	https://www.ncbi.nlm.nih.gov/biosample/SAMN13567418	0.93	2017-04-01	0.2	China	[22.5288,114.03]	marine sediment metagenome
SRR14373493	WGS	PRJNA689669	https://www.ncbi.nlm.nih.gov/biosample/SAMN18779879	0.9	2019-04-20	0.11	China	[23.42,102.27]	metagenome
SRR10161439	OTHER	PRJNA573580	https://www.ncbi.nlm.nih.gov/biosample/SAMN12817677	0.9	2018-04-15	0.11	China	[35.21,109.56]	soil metagenome
SRR5195148	WGS	PRJNA362455	https://www.ncbi.nlm.nih.gov/biosample/SAMN06238989	0.92	2015-08-01	0.17	Australia	[-34.18,142.15]	rhizosphere metagenome
SRR6266508	WGS	PRJNA405451	https://www.ncbi.nlm.nih.gov/biosample/SAMN07632048	0.9	2016-06-15	0.11	USA	[39.5673,-123.4758]	soil metagenome
SRR1631690	WGS	PRJNA46333	https://www.ncbi.nlm.nih.gov/biosample/SAMN03025622	0.93	2013-04-05	0.19	USA	[38.984652,-77.094709]	human skin metagenome
ERR1700742	WGS	PRJEB8420	https://www.ncbi.nlm.nih.gov/biosample/SAMEA4521392	0.91	2012-03-12	0.14	USA	NP	soil metagenome
SRR8554881	WGS	PRJNA518383	https://www.ncbi.nlm.nih.gov/biosample/SAMN10864010	0.9	2016-10-21	0.1	Sweden	[68.3532,19.0469]	peat metagenome
SRR8552912	WGS	PRJNA518570	https://www.ncbi.nlm.nih.gov/biosample/SAMN10864181	0.92	2017-05-09	0.17	USA	[38.9206,-106.9489]	soil metagenome
SRR7186529	WGS	PRJNA450295	https://www.ncbi.nlm.nih.gov/biosample/SAMN08934551	0.9	2013-09-01	0.11	China	[34.16,108.4]	root metagenome
SRR17534916	WGS	PRJNA604820	https://www.ncbi.nlm.nih.gov/biosample/SAMN21207436	0.92	2012-10-17	0.18	USA	[38.984652,-77.094709]	human skin metagenome
SRR3989306	WGS	PRJNA330099	https://www.ncbi.nlm.nih.gov/biosample/SAMN05422182	0.92	2011-07-20	0.19	USA	[39.53,-107.78]	soil metagenome
SRR13557341	WGS	PRJNA693850	https://www.ncbi.nlm.nih.gov/biosample/SAMN17578466	0.91	2015-10-01	0.13	USA	[36.16,-86.78]	human gut metagenome
SRR17548770	WGS	PRJNA604820	https://www.ncbi.nlm.nih.gov/biosample/SAMN21207557	0.9	2018-11-01	0.12	USA	[38.984652,-77.094709]	human skin metagenome
SRR12216035	WGS	PRJNA646196	https://www.ncbi.nlm.nih.gov/biosample/SAMN15526095	0.92	2018-06-01	0.16	China	["not collected"]	soil metagenome
SRR8663616	WGS	PRJNA525405	https://www.ncbi.nlm.nih.gov/biosample/SAMN11050301	0.9	2014-02-17	0.12	USA	[37.2284,-80.4234]	air metagenome
SRR1632385	WGS	PRJNA46333	https://www.ncbi.nlm.nih.gov/biosample/SAMN03025641	0.99	2013-03-14	0.74	USA	[38.984652,-77.094709]	human skin metagenome
SRR9948794	WGS	PRJNA559079	https://www.ncbi.nlm.nih.gov/biosample/SAMN12530649	0.92	2017-10-01	0.16	China	[24.6606,103.5944]	soil metagenome
ERR1939171	WGS	PRJEB20068	https://www.ncbi.nlm.nih.gov/biosample/SAMEA103982572	0.9	2012-06-01	0.11	USA	NP	metagenome
SRR8552936	WGS	PRJNA518574	https://www.ncbi.nlm.nih.gov/biosample/SAMN10864140	0.91	2017-05-09	0.13	USA	[38.9206,-106.9489]	soil metagenome
SRR8862977	WGS	PRJNA518298	https://www.ncbi.nlm.nih.gov/biosample/SAMN10864269	0.92	2017-08-14	0.19	USA	[44.5508,-123.25]	soil metagenome
SRR5213083	WGS	PRJNA367563	https://www.ncbi.nlm.nih.gov/biosample/SAMN06267086	0.9	2015-07-13	0.1	USA	[39.7181,-123.6527]	soil metagenome
SRR3972132	WGS	PRJNA330110	https://www.ncbi.nlm.nih.gov/biosample/SAMN05421557	0.91	2011-07-20	0.14	USA	[39.53,-107.78]	soil metagenome
SRR1926113	WGS	PRJNA278090	https://www.ncbi.nlm.nih.gov/biosample/SAMN03407316	0.91	2012-02-01	0.12	Australia	[-19.733,147.178]	root metagenome
SRR1631541	WGS	PRJNA46333	https://www.ncbi.nlm.nih.gov/biosample/SAMN03025614	0.92	2013-02-14	0.16	USA	[38.984652,-77.094709]	human skin metagenome
SRR5195119	WGS	PRJNA362455	https://www.ncbi.nlm.nih.gov/biosample/SAMN06239018	0.92	2015-09-01	0.19	Italy	[37.49,14.81]	rhizosphere metagenome
SRR13336314	WGS	PRJNA688820	https://www.ncbi.nlm.nih.gov/biosample/SAMN17189713	0.9	2019-04-26	0.12	China	[34.74,108.2]	soil metagenome
SRR13236524	OTHER	PRJNA683998	https://www.ncbi.nlm.nih.gov/biosample/SAMN17050169	0.9	2019-07-02	0.1	China	["missing"]	soil metagenome
SRR5457679	WGS	PRJNA367203	https://www.ncbi.nlm.nih.gov/biosample/SAMN06267375	0.91	2012-07-19	0.15	USA	[41.1752,-78.4168]	freshwater metagenome
SRR14198834	WGS	PRJNA694925	https://www.ncbi.nlm.nih.gov/biosample/SAMN17584324	0.94	2019-02-01	0.25	USA	[38.999838,-77.106017]	skin metagenome
SRR5195138	WGS	PRJNA362455	https://www.ncbi.nlm.nih.gov/biosample/SAMN06238999	0.92	2015-09-01	0.19	Brazil	["Not collected"]	rhizosphere metagenome
SRR5512147	WGS	PRJNA385547	https://www.ncbi.nlm.nih.gov/biosample/SAMN06858835	0.9	2014-07-01	0.11	China	[30.63278,120.23528]	soil metagenome
SRR7186520	WGS	PRJNA450295	https://www.ncbi.nlm.nih.gov/biosample/SAMN08934539	0.93	2013-09-01	0.22	China	[34.16,108.4]	root metagenome
SRR10002913	WGS	PRJNA561080	https://www.ncbi.nlm.nih.gov/biosample/SAMN12606644	0.9	2017-06-26	0.12	USA	[39.7526509,-105.001685]	air metagenome
SRR2657582	WGS	PRJNA292297	https://www.ncbi.nlm.nih.gov/biosample/SAMN03981669	0.91	2011-11-17	0.13	USA	[29.468,-89.882]	marine sediment metagenome
SRR1631056	WGS	PRJNA46333	https://www.ncbi.nlm.nih.gov/biosample/SAMN03025571	0.94	2013-01-16	0.25	USA	[38.984652,-77.094709]	human skin metagenome
SRR407529	OTHER	NP	https://www.ncbi.nlm.nih.gov/biosample/SAMN00787465	0.93	NP	0.19	NP	NP	soil metagenome
ERR3593824	WGS	PRJEB34871	https://www.ncbi.nlm.nih.gov/biosample/SAMEA6085789	0.98	2015-03-19	0.68	United Kingdom	NP	gut metagenome
SRR6201997	WGS	PRJNA366733	https://www.ncbi.nlm.nih.gov/biosample/SAMN06268652	0.9	2012-12-02	0.11	USA	[31.11,-95.15]	soil metagenome
SRR5270327	WGS	PRJNA366983	https://www.ncbi.nlm.nih.gov/biosample/SAMN06267898	0.9	NP	0.1	USA	[37.931388,-122.021761]	rhizosphere metagenome
SRR10613518	WGS	PRJNA486429	https://www.ncbi.nlm.nih.gov/biosample/SAMN13518644	0.9	NP	0.11	China	[40.0047,116.3261]	air metagenome
SRR10034943	OTHER	PRJNA562849	https://www.ncbi.nlm.nih.gov/biosample/SAMN12657054	0.9	2017-09-26	0.12	Sweden	[55.38,13.4]	soil metagenome
SRR10260007	WGA	PRJNA576996	https://www.ncbi.nlm.nih.gov/biosample/SAMN13016619	0.9	2015-08-01	0.1	China	[45.36444,132.31889]	soil metagenome
SRR5689907	WGS	PRJNA375671	https://www.ncbi.nlm.nih.gov/biosample/SAMN06343973	0.92	2014-08-14	0.19	USA	[35.8444,-83.9599]	rhizosphere metagenome
SRR11829140	WGS	PRJNA634398	https://www.ncbi.nlm.nih.gov/biosample/SAMN14995775	0.9	2018-09-01	0.1	China	[36.13,120.45]	soil metagenome
SRR10034962	OTHER	PRJNA562849	https://www.ncbi.nlm.nih.gov/biosample/SAMN12657058	0.9	2017-09-26	0.11	Sweden	[55.38,13.4]	soil metagenome
SRR11837467	WGS	PRJNA618955	https://www.ncbi.nlm.nih.gov/biosample/SAMN14513135	0.91	2016-08-11	0.13	USA	[35.8956,-76.1655]	wetland metagenome
ERR1332588	WGS	PRJEB13117	https://www.ncbi.nlm.nih.gov/biosample/SAMEA3904669	0.91	2013-06-01	0.13	USA	NP	metagenome
SRR10686919	WGS	PRJNA594760	https://www.ncbi.nlm.nih.gov/biosample/SAMN13552545	0.9	NP	0.11	China	[30.9612,114.6454]	plant metagenome
DRR101462	WGS	PRJDB6359	https://www.ncbi.nlm.nih.gov/biosample/SAMD00093659	0.9	NP	0.1	China	[32.479787,119.136439]	soil metagenome
SRR5215469	WGS	PRJNA364909	https://www.ncbi.nlm.nih.gov/biosample/SAMN06265931	0.92	2016-02-17	0.17	Panama	[9.1086,-79.8436]	soil metagenome
SRR8439256	WGS	PRJNA502504	https://www.ncbi.nlm.nih.gov/biosample/SAMN10351208	0.93	2014-10-27	0.2	USA	[42.673,-77.032]	soil metagenome
SRR11679314	WGS	PRJNA621568	https://www.ncbi.nlm.nih.gov/biosample/SAMN14515690	0.92	2017-06-07	0.18	USA	[38.9694,-120.5005]	soil metagenome
SRR12917172	WGS	PRJNA653694	https://www.ncbi.nlm.nih.gov/biosample/SAMN15741790	0.91	2017-05-02	0.13	USA	[41.896,-89.3636]	soil metagenome
SRR12952125	WGS	PRJNA650887	https://www.ncbi.nlm.nih.gov/biosample/SAMN15720912	0.92	2020-01-22	0.17	USA	[26.3584,-80.2982]	wetland metagenome
SRR13789211	WGS	PRJNA699281	https://www.ncbi.nlm.nih.gov/biosample/SAMN17617624	0.9	NP	0.12	USA	[41.73,-72.79]	metagenome
SRR1025216	WGS	PRJNA226634	https://www.ncbi.nlm.nih.gov/biosample/SAMN02393375	0.9	2010-10-07	0.11	Singapore	["1¡20'1\"\"N 103¡45'15\"\"E"]	activated sludge metagenome
SRR5947208	WGS	PRJNA365688	https://www.ncbi.nlm.nih.gov/biosample/SAMN06266475	0.91	2014-09-03	0.15	USA	[39.7392,-123.6308]	soil metagenome
SRR9948809	WGS	PRJNA559079	https://www.ncbi.nlm.nih.gov/biosample/SAMN12530654	0.91	2017-10-01	0.12	China	[23.1301,104.5628]	soil metagenome
SRR13837101	WGS	PRJNA664514	https://www.ncbi.nlm.nih.gov/biosample/SAMN18114833	0.9	2017-10-01	0.11	USA	[34.05,-114.3]	soil metagenome
SRR14027270	CLONE	PRJNA640885	https://www.ncbi.nlm.nih.gov/biosample/SAMN17734880	0.9	2019-08-15	0.1	uncalculated	[36.9,115.1]	soil metagenome
SRR496400	OTHER	NP	https://www.ncbi.nlm.nih.gov/biosample/SAMN00993208	0.93	NP	0.2	NP	NP	soil metagenome
SRR16016053	OTHER	PRJNA765386	https://www.ncbi.nlm.nih.gov/biosample/SAMN21557294	0.9	2019-07-01	0.11	China	["38 N 103 E"]	soil metagenome
SRR10127265	WGS	PRJNA465697	https://www.ncbi.nlm.nih.gov/biosample/SAMN12740641	0.9	2012-05-28	0.11	Mexico	[20.686,-101.875]	soil metagenome
SRR14708957	WGS	PRJNA723166	https://www.ncbi.nlm.nih.gov/biosample/SAMN18835368	0.91	2016-12-01	0.14	uncalculated	[11.430822,142.363011]	marine sediment metagenome
SRR17635647	WGS	PRJNA797778	https://www.ncbi.nlm.nih.gov/biosample/SAMN25037652	0.9	NP	0.12	USA	[39.2904,-76.6122]	human vaginal metagenome
SRR12366588	WGS	PRJNA647667	https://www.ncbi.nlm.nih.gov/biosample/SAMN15501382	0.9	2019-04-10	0.11	Nigeria	[7.45,5.3]	rhizosphere metagenome
SRR14366756	WGS	PRJNA699054	https://www.ncbi.nlm.nih.gov/biosample/SAMN18882814	0.93	2018-07-30	0.22	New Zealand	["not applicable"]	groundwater metagenome
SRR3546375	WGS	PRJNA301589	https://www.ncbi.nlm.nih.gov/biosample/SAMN04435460	0.93	NP	0.24	USA	NP	urban metagenome
SRR13900354	WGS	PRJNA707585	https://www.ncbi.nlm.nih.gov/biosample/SAMN18212655	0.9	2015-10-19	0.1	USA	[33.5186,-86.81]	human vaginal metagenome
SRR17548765	WGS	PRJNA604820	https://www.ncbi.nlm.nih.gov/biosample/SAMN21207485	0.91	2015-09-30	0.15	USA	[38.984652,-77.094709]	human skin metagenome
SRR14689449	WGS	PRJNA781406	https://www.ncbi.nlm.nih.gov/biosample/SAMN19433707	0.91	2019-09-11	0.15	Russia	[43.5,43.1]	metagenome
SRR7042390	WGS	PRJNA449266	https://www.ncbi.nlm.nih.gov/biosample/SAMN08902849	0.9	2014-10-09	0.12	USA	[39.74,-123.63]	soil metagenome
SRR13394437	WGS	PRJNA690107	https://www.ncbi.nlm.nih.gov/biosample/SAMN17269717	0.94	2017-09-01	0.25	USA	[34.99562,-98.68895]	sediment metagenome
SRR14887738	WGS	PRJNA695572	https://www.ncbi.nlm.nih.gov/biosample/SAMN19809180	0.9	2018-08-16	0.12	China	[39.9042,116.4074]	sediment metagenome
SRR7098091	WGS	PRJNA441491	https://www.ncbi.nlm.nih.gov/biosample/SAMN08777908	0.91	2017-05-24	0.13	USA	[42.481016,-72.178343]	soil metagenome
SRR10873846	WGS	PRJNA600049	https://www.ncbi.nlm.nih.gov/biosample/SAMN13781454	0.9	2017-06-10	0.12	China	["missing"]	soil metagenome
SRR14366760	WGS	PRJNA699054	https://www.ncbi.nlm.nih.gov/biosample/SAMN18882813	0.91	2018-07-30	0.13	New Zealand	["not applicable"]	groundwater metagenome
ERR1358724	WGS	PRJEB13142	https://www.ncbi.nlm.nih.gov/biosample/SAMEA3905795	0.9	NP	0.12	USA	NP	metagenome
SRR10489816	WGS	PRJNA588342	https://www.ncbi.nlm.nih.gov/biosample/SAMN13241871	0.9	2014-07-30	0.11	Russia	[68.6125,161.35]	permafrost metagenome
SRR5438093	WGS	PRJNA365719	https://www.ncbi.nlm.nih.gov/biosample/SAMN06266486	0.9	2014-10-09	0.12	USA	[39.7392,-123.6308]	soil metagenome
SRR10168434	WGS	PRJNA573810	https://www.ncbi.nlm.nih.gov/biosample/SAMN12826207	0.91	2016-05-27	0.12	uncalculated	[-34.84,54.62]	sediment metagenome
SRR14366769	WGS	PRJNA699054	https://www.ncbi.nlm.nih.gov/biosample/SAMN18882810	0.92	2018-08-01	0.17	New Zealand	["not applicable"]	groundwater metagenome
SRR13455293	OTHER	PRJNA692995	https://www.ncbi.nlm.nih.gov/biosample/SAMN17373751	0.9	2019-04-23	0.1	China	["44 N 125 E"]	soil metagenome
SRR7345553	CLONE	PRJNA474849	https://www.ncbi.nlm.nih.gov/biosample/SAMN09374950	0.9	2016-10-17	0.12	China	[43.47,123.2]	rhizosphere metagenome
SRR1631545	WGS	PRJNA46333	https://www.ncbi.nlm.nih.gov/biosample/SAMN03025614	0.92	2013-02-14	0.16	USA	[38.984652,-77.094709]	human skin metagenome
ERR1700748	WGS	PRJEB8420	https://www.ncbi.nlm.nih.gov/biosample/SAMEA4521398	0.9	2012-03-12	0.12	USA	NP	soil metagenome
SRR10617211	WGS	PRJNA594620	https://www.ncbi.nlm.nih.gov/biosample/SAMN13523229	0.9	2017-09-29	0.12	USA	["41 N 88 W"]	human metagenome
SRR408201	OTHER	NP	https://www.ncbi.nlm.nih.gov/biosample/SAMN00737776	0.94	NP	0.3	NP	NP	soil metagenome
SRR4027040	WGS	PRJNA337680	https://www.ncbi.nlm.nih.gov/biosample/SAMN05518036	0.9	2009-06-24	0.11	USA	[43.312222,-89.370833]	soil metagenome
SRR8936457	WGS	PRJNA528368	https://www.ncbi.nlm.nih.gov/biosample/SAMN11415806	0.9	2018-09-01	0.11	China	[23.14,113.34]	soil metagenome
SRR7186483	WGS	PRJNA450295	https://www.ncbi.nlm.nih.gov/biosample/SAMN08934542	0.93	2013-09-01	0.23	China	[40.36,114.56]	root metagenome
SRR1631543	WGS	PRJNA46333	https://www.ncbi.nlm.nih.gov/biosample/SAMN03025614	0.92	2013-02-14	0.17	USA	[38.984652,-77.094709]	human skin metagenome
ERR1332602	WGS	PRJEB13117	https://www.ncbi.nlm.nih.gov/biosample/SAMEA3904684	0.92	2013-06-06	0.18	USA	NP	metagenome
SRR437909	OTHER	NP	https://www.ncbi.nlm.nih.gov/biosample/SAMN00808731	0.91	NP	0.12	NP	NP	soil metagenome
SRR8489908	WGS	PRJNA517182	https://www.ncbi.nlm.nih.gov/biosample/SAMN10822082	0.91	2008-09-01	0.13	USA	[39.00097,-123.08297]	rhizosphere metagenome
SRR13312975	WGS	PRJNA682830	https://www.ncbi.nlm.nih.gov/biosample/SAMN17022160	0.9	2019-08-19	0.12	USA	["missing"]	soil metagenome
SRR17534922	WGS	PRJNA604820	https://www.ncbi.nlm.nih.gov/biosample/SAMN21207439	0.9	2012-11-27	0.1	USA	[38.984652,-77.094709]	human skin metagenome
SRR8552836	WGS	PRJNA518551	https://www.ncbi.nlm.nih.gov/biosample/SAMN10864388	0.91	2017-03-07	0.14	USA	[38.9206,-106.9489]	soil metagenome
SRR13789205	WGS	PRJNA699281	https://www.ncbi.nlm.nih.gov/biosample/SAMN17617629	0.9	NP	0.11	USA	[41.73,-72.79]	metagenome
SRR12550845	WGS	PRJNA632564	https://www.ncbi.nlm.nih.gov/biosample/SAMN14912188	0.9	2018-08-01	0.12	China	[18.33,109.45]	soil metagenome
SRR17546366	WGS	PRJNA604820	https://www.ncbi.nlm.nih.gov/biosample/SAMN21207448	0.92	2013-09-03	0.16	USA	[38.984652,-77.094709]	human skin metagenome
ERR1700756	WGS	PRJEB8420	https://www.ncbi.nlm.nih.gov/biosample/SAMEA4521406	0.9	2012-03-12	0.12	USA	NP	soil metagenome
SRR17191902	WGS	PRJNA785864	https://www.ncbi.nlm.nih.gov/biosample/SAMN23585745	0.91	2021-10-26	0.13	Russia	[56.381333,84.882667]	gut metagenome
SRR8426595	WGS	PRJNA513876	https://www.ncbi.nlm.nih.gov/biosample/SAMN10715768	0.9	2014-05-07	0.12	USA	[35.941092,-84.336176]	groundwater metagenome
SRR17548785	WGS	PRJNA604820	https://www.ncbi.nlm.nih.gov/biosample/SAMN21207572	0.9	2019-05-22	0.11	USA	[38.984652,-77.094709]	human skin metagenome
SRR15377941	WGS	PRJNA714922	https://www.ncbi.nlm.nih.gov/biosample/SAMN18647661	0.9	2018-08-01	0.12	USA	[44.3101,-85.896583]	soil metagenome
SRR12953104	WGS	PRJNA650762	https://www.ncbi.nlm.nih.gov/biosample/SAMN15720870	0.91	2020-01-22	0.13	USA	[26.6774,-80.3753]	wetland metagenome
SRR12030746	WGS	PRJNA638758	https://www.ncbi.nlm.nih.gov/biosample/SAMN15285685	0.9	2018-07-31	0.1	Taiwan	[24.173609,121.299528]	soil metagenome
SRR3188130	WGS	PRJNA46333	https://www.ncbi.nlm.nih.gov/biosample/SAMN04360083	0.91	2014-05-14	0.12	USA	[38.984652,-77.094709]	human skin metagenome
SRR8199878	WGS	PRJNA488251	https://www.ncbi.nlm.nih.gov/biosample/SAMN10407552	0.9	NP	0.12	Netherlands	[51.991111,5.661972]	soil metagenome
SRR13336290	WGS	PRJNA688820	https://www.ncbi.nlm.nih.gov/biosample/SAMN17189735	0.91	2019-04-26	0.13	China	[34.74,108.2]	soil metagenome
SRR10034939	OTHER	PRJNA562849	https://www.ncbi.nlm.nih.gov/biosample/SAMN12657063	0.91	2017-08-22	0.12	Sweden	[55.38,13.4]	soil metagenome
SRR3989293	WGS	PRJNA330321	https://www.ncbi.nlm.nih.gov/biosample/SAMN05421616	0.93	2013-03-27	0.2	USA	[39.53,-107.78]	soil metagenome
SRR11673482	WGS	PRJNA621434	https://www.ncbi.nlm.nih.gov/biosample/SAMN14515565	0.91	2018-02-01	0.15	United Kingdom	[57.1863,-2.2145]	soil metagenome
SRR12173460	WGS	PRJNA642893	https://www.ncbi.nlm.nih.gov/biosample/SAMN15405844	0.92	NP	0.16	USA	[39.296194,-76.592035]	human skin metagenome
SRR10613504	WGS	PRJNA486429	https://www.ncbi.nlm.nih.gov/biosample/SAMN13518593	0.9	NP	0.11	China	[40.0047,116.3261]	air metagenome
SRR10998558	WGS	PRJNA566978	https://www.ncbi.nlm.nih.gov/biosample/SAMN12793969	0.93	2017-06-07	0.21	USA	[38.7864,-120.429]	soil metagenome
SRR5460463	WGS	PRJNA365409	https://www.ncbi.nlm.nih.gov/biosample/SAMN06266332	0.91	2014-08-14	0.14	USA	[35.8444,-83.9599]	rhizosphere metagenome
SRR8936460	WGS	PRJNA528368	https://www.ncbi.nlm.nih.gov/biosample/SAMN11415806	0.9	2018-09-01	0.11	China	[23.14,113.34]	soil metagenome
ERR3697024	WGS	PRJEB35612	https://www.ncbi.nlm.nih.gov/biosample/SAMEA6260168	0.94	2018-06-20	0.25	Cyprus	NP	soil metagenome
SRR5512144	WGS	PRJNA385547	https://www.ncbi.nlm.nih.gov/biosample/SAMN06858821	0.9	2015-07-01	0.12	China	[28.79583,112.34306]	soil metagenome
SRR12173453	WGS	PRJNA642893	https://www.ncbi.nlm.nih.gov/biosample/SAMN15405837	0.9	NP	0.1	USA	[39.296194,-76.592035]	human skin metagenome
ERR687884	WGS	PRJEB7626	https://www.ncbi.nlm.nih.gov/biosample/SAMEA3113574	0.91	2012-10-04	0.13	Australia	NP	soil metagenome
SRR13336297	WGS	PRJNA688820	https://www.ncbi.nlm.nih.gov/biosample/SAMN17189729	0.9	2019-04-26	0.11	China	[34.74,108.2]	soil metagenome
SRR11678563	WGS	PRJNA621559	https://www.ncbi.nlm.nih.gov/biosample/SAMN14515332	0.92	2017-06-07	0.19	USA	[38.7866,-120.4291]	soil metagenome
SRR14373441	WGS	PRJNA689669	https://www.ncbi.nlm.nih.gov/biosample/SAMN18780063	0.9	2019-06-16	0.1	China	[23.3,102.69]	metagenome
SRR14366783	WGS	PRJNA699054	https://www.ncbi.nlm.nih.gov/biosample/SAMN18882805	0.91	2018-07-31	0.13	New Zealand	["not applicable"]	groundwater metagenome
SRR9691020	WGS	PRJNA554750	https://www.ncbi.nlm.nih.gov/biosample/SAMN12282993	0.91	2013-07-22	0.13	China	[37.03,99.75]	soil metagenome
SRR12113434	WGS	PRJNA640378	https://www.ncbi.nlm.nih.gov/biosample/SAMN15319601	0.91	2017-03-17	0.14	USA	[37.661915,-121.114554]	groundwater metagenome
SRR14569932	WGS	PRJNA730325	https://www.ncbi.nlm.nih.gov/biosample/SAMN19228518	0.9	2019-07-25	0.11	uncalculated	["missing"]	soil metagenome
SRR12313484	WGS	PRJNA645909	https://www.ncbi.nlm.nih.gov/biosample/SAMN15518762	0.91	2017-06-21	0.13	Puerto Rico	[18.27,-65.78]	rock metagenome
SRR5438128	WGS	PRJNA365722	https://www.ncbi.nlm.nih.gov/biosample/SAMN06266487	0.91	2014-10-09	0.13	USA	[39.7392,-123.6308]	soil metagenome
SRR14292184	WGS	PRJNA723227	https://www.ncbi.nlm.nih.gov/biosample/SAMN18809045	0.9	2019-08-22	0.11	China	["missing"]	soil metagenome
SRR10360638	WGS	PRJNA577476	https://www.ncbi.nlm.nih.gov/biosample/SAMN13153354	0.9	2016-06-14	0.1	USA	[39.7279,-123.6444]	soil metagenome
SRR9002931	WGS	PRJNA364434	https://www.ncbi.nlm.nih.gov/biosample/SAMN06265752	0.91	2016-06-16	0.14	USA	[39.7291,-123.6419]	soil metagenome
SRR10363847	WGS	PRJNA557318	https://www.ncbi.nlm.nih.gov/biosample/SAMN12394956	0.9	2018-12-01	0.11	China	[22.48,113.57]	soil metagenome
SRR14092396	OTHER	PRJNA718193	https://www.ncbi.nlm.nih.gov/biosample/SAMN18524863	0.9	2017-03-01	0.12	uncalculated	["missing"]	sludge metagenome
SRR12095479	WGS	PRJNA641804	https://www.ncbi.nlm.nih.gov/biosample/SAMN15367010	0.9	2016-04-27	0.1	Australia	[-12.37,130.867]	soil metagenome
SRR5678942	WGS	PRJNA379303	https://www.ncbi.nlm.nih.gov/biosample/SAMN06685629	0.91	2015-09-01	0.15	Canada	[50.34,-113.77]	terrestrial metagenome
SRR14092397	OTHER	PRJNA718193	https://www.ncbi.nlm.nih.gov/biosample/SAMN18524862	0.9	2017-03-01	0.11	uncalculated	["missing"]	sludge metagenome
SRR13614398	WGS	PRJNA697905	https://www.ncbi.nlm.nih.gov/biosample/SAMN17677528	0.9	2019-08-01	0.11	China	[37.3,116.65]	soil metagenome
SRR14569938	WGS	PRJNA730325	https://www.ncbi.nlm.nih.gov/biosample/SAMN19228513	0.9	2019-07-18	0.11	uncalculated	["missing"]	soil metagenome
SRR5256987	WGS	PRJNA365984	https://www.ncbi.nlm.nih.gov/biosample/SAMN06268173	0.93	NP	0.2	Puerto Rico	[18.402889,-66.050054]	rhizosphere metagenome
SRR1631067	WGS	PRJNA46333	https://www.ncbi.nlm.nih.gov/biosample/SAMN03025571	0.94	2013-01-16	0.27	USA	[38.984652,-77.094709]	human skin metagenome
SRR7096127	WGS	PRJNA441485	https://www.ncbi.nlm.nih.gov/biosample/SAMN08776713	0.92	2017-05-24	0.16	USA	[42.481016,-72.178343]	soil metagenome
SRR13425444	WGS	PRJNA691704	https://www.ncbi.nlm.nih.gov/biosample/SAMN17303717	0.91	2019-12-28	0.14	India	[19.783,85.29]	lagoon metagenome
SRR17539842	WGS	PRJNA604820	https://www.ncbi.nlm.nih.gov/biosample/SAMN21207487	0.9	2015-09-30	0.11	USA	[38.984652,-77.094709]	human skin metagenome
SRR8489886	WGS	PRJNA517182	https://www.ncbi.nlm.nih.gov/biosample/SAMN10822081	0.92	2009-01-01	0.18	USA	[39.00097,-123.08297]	rhizosphere metagenome
SRR14092390	OTHER	PRJNA718193	https://www.ncbi.nlm.nih.gov/biosample/SAMN18524877	0.9	2017-06-01	0.12	uncalculated	["missing"]	sludge metagenome
SRR3189414	WGS	PRJNA46333	https://www.ncbi.nlm.nih.gov/biosample/SAMN04360124	0.91	2014-05-16	0.15	USA	[38.984652,-77.094709]	human skin metagenome
SRR4027042	WGS	PRJNA337680	https://www.ncbi.nlm.nih.gov/biosample/SAMN05518036	0.9	2009-06-24	0.11	USA	[43.312222,-89.370833]	soil metagenome
SRR10997826	WGS	PRJNA566793	https://www.ncbi.nlm.nih.gov/biosample/SAMN12793248	0.9	2018-10-15	0.1	USA	[36.0103,-84.2696]	sediment metagenome
SRR14573572	WGS	PRJNA728249	https://www.ncbi.nlm.nih.gov/biosample/SAMN19236426	0.92	2016-07-22	0.18	Greenland	[83.66,-33.37]	soil metagenome
ERR1332591	WGS	PRJEB13117	https://www.ncbi.nlm.nih.gov/biosample/SAMEA3904673	0.93	2013-06-03	0.22	USA	NP	metagenome
ERR2699807	WGS	PRJEB27640	https://www.ncbi.nlm.nih.gov/biosample/SAMEA4790991	0.9	2014-07-07	0.11	Germany	NP	indoor metagenome
SRR8553620	WGS	PRJNA518235	https://www.ncbi.nlm.nih.gov/biosample/SAMN10864173	0.91	2017-06-08	0.14	USA	[38.9206,-106.9489]	soil metagenome
SRR11673981	WGS	PRJNA629478	https://www.ncbi.nlm.nih.gov/biosample/SAMN14825684	0.9	2018-08-29	0.11	Denmark	[55.399534,10.414787]	activated sludge metagenome
SRR1631550	WGS	PRJNA46333	https://www.ncbi.nlm.nih.gov/biosample/SAMN03025614	0.92	2013-02-14	0.17	USA	[38.984652,-77.094709]	human skin metagenome
SRR8554891	WGS	PRJNA518390	https://www.ncbi.nlm.nih.gov/biosample/SAMN10864237	0.91	2016-11-02	0.14	Sweden	[68.3532,19.0469]	peat metagenome
SRR13336318	WGS	PRJNA688820	https://www.ncbi.nlm.nih.gov/biosample/SAMN17189710	0.9	2019-04-26	0.11	China	[34.74,108.2]	soil metagenome
SRR5678951	WGS	PRJNA379303	https://www.ncbi.nlm.nih.gov/biosample/SAMN06685533	0.91	2015-09-01	0.15	USA	[40.7,-105]	terrestrial metagenome
SRR6787038	WGS	PRJNA429141	https://www.ncbi.nlm.nih.gov/biosample/SAMN08331103	0.9	2017-05-23	0.11	Czech Republic	[48.846361,14.487639]	freshwater metagenome
ERR3230152	WGS	PRJEB31563	https://www.ncbi.nlm.nih.gov/biosample/SAMEA5425557	0.9	2016-05-02	0.1	Saudi Arabia	NP	air metagenome
SRR11482322	WGS	PRJNA623064	https://www.ncbi.nlm.nih.gov/biosample/SAMN14538530	0.9	NP	0.1	Italy	["not collected"]	dust metagenome
SRR3981081	WGS	PRJNA330092	https://www.ncbi.nlm.nih.gov/biosample/SAMN05421695	0.9	2011-09-15	0.12	USA	[38.88,-120.64]	soil metagenome
SRR12829154	WGS	PRJNA669653	https://www.ncbi.nlm.nih.gov/biosample/SAMN16441678	0.9	2017-07-01	0.1	Switzerland	[46.99,6.9293]	synthetic metagenome
SRR16123964	WGS	PRJNA767554	https://www.ncbi.nlm.nih.gov/biosample/SAMN21907776	0.91	2018-07-01	0.14	USA	[38.544366,-121.876549]	soil metagenome
SRR1632353	WGS	PRJNA46333	https://www.ncbi.nlm.nih.gov/biosample/SAMN03025637	0.91	2013-03-14	0.13	USA	[38.984652,-77.094709]	human skin metagenome
SRR14373504	WGS	PRJNA689669	https://www.ncbi.nlm.nih.gov/biosample/SAMN18779853	0.9	2019-04-20	0.11	China	[23.4,102.25]	metagenome
SRR15377967	WGS	PRJNA714922	https://www.ncbi.nlm.nih.gov/biosample/SAMN18647637	0.91	2018-08-01	0.14	USA	[44.2225,-85.753483]	soil metagenome
ERR3473389	OTHER	PRJEB32762	https://www.ncbi.nlm.nih.gov/biosample/SAMEA5661896	0.97	NP	0.58	NP	NP	human gut metagenome
SRR9009774	WGS	PRJNA539696	https://www.ncbi.nlm.nih.gov/biosample/SAMN11532791	0.94	2017-09-18	0.3	USA	["36 N 78 W"]	soil metagenome
SRR8489893	WGS	PRJNA517182	https://www.ncbi.nlm.nih.gov/biosample/SAMN10822082	0.92	2008-09-01	0.17	USA	[39.00097,-123.08297]	rhizosphere metagenome
ERR687890	WGS	PRJEB7626	https://www.ncbi.nlm.nih.gov/biosample/SAMEA3113580	0.91	2012-11-07	0.13	Australia	NP	soil metagenome
ERR671926	WGS	PRJEB7626	https://www.ncbi.nlm.nih.gov/biosample/SAMEA3113578	0.91	2012-11-13	0.13	Australia	NP	soil metagenome
SRR10769901	WGS	PRJNA591725	https://www.ncbi.nlm.nih.gov/biosample/SAMN13474922	0.9	2017-07-01	0.12	China	["not collected"]	wastewater metagenome
SRR14073697	WGS	PRJNA717057	https://www.ncbi.nlm.nih.gov/biosample/SAMN18477342	0.91	NP	0.13	uncalculated	["missing"]	soil metagenome
SRR14092372	OTHER	PRJNA718193	https://www.ncbi.nlm.nih.gov/biosample/SAMN18524893	0.91	2017-09-01	0.13	uncalculated	["missing"]	sludge metagenome
SRR8556258	WGS	PRJNA518544	https://www.ncbi.nlm.nih.gov/biosample/SAMN10863989	0.93	2016-10-13	0.22	Sweden	[68.3532,19.0477]	peat metagenome
SRR5582993	WGS	PRJNA375661	https://www.ncbi.nlm.nih.gov/biosample/SAMN06343963	0.92	2014-08-14	0.19	USA	[35.8443,-83.9607]	rhizosphere metagenome
SRR17539825	WGS	PRJNA604820	https://www.ncbi.nlm.nih.gov/biosample/SAMN21207472	0.9	2014-05-14	0.11	USA	[38.984652,-77.094709]	human skin metagenome
SRR5195107	WGS	PRJNA362455	https://www.ncbi.nlm.nih.gov/biosample/SAMN06239030	0.92	2015-09-01	0.16	USA	[26.17,-97.96]	rhizosphere metagenome
SRR16995661	OTHER	PRJNA782356	https://www.ncbi.nlm.nih.gov/biosample/SAMN23376047	0.92	2020-08-21	0.17	China	[36.37,99.87]	soil metagenome
SRR14689442	WGS	PRJNA781406	https://www.ncbi.nlm.nih.gov/biosample/SAMN19433714	0.9	2019-09-19	0.1	Russia	[43.11,42.44]	metagenome
SRR5460455	WGS	PRJNA365407	https://www.ncbi.nlm.nih.gov/biosample/SAMN06266330	0.92	2014-08-14	0.16	USA	[35.8443,-83.9607]	rhizosphere metagenome
SRR17938969	WGS	PRJNA804379	https://www.ncbi.nlm.nih.gov/biosample/SAMN25740212	0.91	2021-10-23	0.14	Russia	[55,83.49]	soil metagenome
SRR1632395	WGS	PRJNA46333	https://www.ncbi.nlm.nih.gov/biosample/SAMN03025643	0.92	2013-03-14	0.17	USA	[38.984652,-77.094709]	human skin metagenome
SRR3990168	WGS	PRJNA330328	https://www.ncbi.nlm.nih.gov/biosample/SAMN05421618	0.91	2013-03-27	0.15	USA	[39.53,-107.78]	soil metagenome
ERR687887	WGS	PRJEB7626	https://www.ncbi.nlm.nih.gov/biosample/SAMEA3113577	0.9	2012-10-17	0.11	Australia	NP	soil metagenome
SRR3546378	WGS	PRJNA301589	https://www.ncbi.nlm.nih.gov/biosample/SAMN04435442	0.9	NP	0.1	USA	NP	urban metagenome
SRR12216037	WGS	PRJNA646196	https://www.ncbi.nlm.nih.gov/biosample/SAMN15526093	0.91	2018-06-01	0.15	China	["not collected"]	soil metagenome
SRR5436853	WGS	PRJNA365679	https://www.ncbi.nlm.nih.gov/biosample/SAMN06266448	0.9	2014-09-03	0.11	USA	[39.7392,-123.6308]	soil metagenome
SRR9924770	WGS	PRJNA559231	https://www.ncbi.nlm.nih.gov/biosample/SAMN12530116	0.9	2014-10-01	0.11	China	[30.88,110.9]	freshwater sediment metagenome
SRR6195974	WGS	PRJNA412436	https://www.ncbi.nlm.nih.gov/biosample/SAMN05384255	0.9	2007-11-07	0.12	Germany	[50.131881,11.881046]	peat metagenome
SRR1631044	WGS	PRJNA46333	https://www.ncbi.nlm.nih.gov/biosample/SAMN03025570	0.93	2013-01-16	0.23	USA	[38.984652,-77.094709]	human skin metagenome
SRR10613547	WGS	PRJNA486429	https://www.ncbi.nlm.nih.gov/biosample/SAMN13518618	0.9	NP	0.11	China	[40.0047,116.3261]	air metagenome
SRR5919201	WGS	PRJNA317932	https://www.ncbi.nlm.nih.gov/biosample/SAMN04873804	0.92	2012-10-04	0.17	Australia	[-25.351,131.0423]	soil metagenome
SRR13336315	WGS	PRJNA688820	https://www.ncbi.nlm.nih.gov/biosample/SAMN17189712	0.9	2019-04-26	0.12	China	[34.74,108.2]	soil metagenome
SRR14639171	WGS	PRJNA732564	https://www.ncbi.nlm.nih.gov/biosample/SAMN19324126	0.91	2015-12-05	0.13	Brazil	[-20.16,-43.2]	freshwater sediment metagenome
SRR2637690	WGS	PRJNA292297	https://www.ncbi.nlm.nih.gov/biosample/SAMN03981636	0.9	2013-11-06	0.12	USA	[29.456,-89.887]	marine sediment metagenome
SRR14844114	WGS	PRJNA724996	https://www.ncbi.nlm.nih.gov/biosample/SAMN19687760	0.9	2019-05-09	0.12	uncalculated	[16.525097,111.767961]	metagenome
SRR7688738	WGS	PRJNA471898	https://www.ncbi.nlm.nih.gov/biosample/SAMN09715391	0.92	2016-11-01	0.16	USA	[38.984652,-77.094709]	human skin metagenome
SRR17267100	OTHER	PRJNA789344	https://www.ncbi.nlm.nih.gov/biosample/SAMN24108065	0.9	2019-10-01	0.1	uncalculated	["missing"]	invertebrate metagenome
SRR5494513	WGS	PRJNA375383	https://www.ncbi.nlm.nih.gov/biosample/SAMN06344041	0.9	NP	0.11	USA	["missing"]	wetland metagenome
SRR8554900	WGS	PRJNA520979	https://www.ncbi.nlm.nih.gov/biosample/SAMN10861527	0.94	2017-06-20	0.27	China	[30.68,91.1]	soil metagenome
SRR7186487	WGS	PRJNA450295	https://www.ncbi.nlm.nih.gov/biosample/SAMN08934526	0.9	2013-09-01	0.12	China	[34.16,108.4]	root metagenome
SRR16123965	WGS	PRJNA767554	https://www.ncbi.nlm.nih.gov/biosample/SAMN21907775	0.91	2018-10-01	0.12	USA	[38.545045,-121.875957]	soil metagenome
SRR11734629	WGS	PRJNA629394	https://www.ncbi.nlm.nih.gov/biosample/SAMN14775393	0.91	2017-05-01	0.14	China	[22.53,113.99]	sediment metagenome
SRR10617232	WGS	PRJNA594620	https://www.ncbi.nlm.nih.gov/biosample/SAMN13523151	0.9	2017-09-29	0.1	USA	["41 N 88 W"]	human metagenome
SRR7097863	WGS	PRJNA441490	https://www.ncbi.nlm.nih.gov/biosample/SAMN08777411	0.92	2017-05-24	0.16	USA	[42.481016,-72.178343]	soil metagenome
SRR5195117	WGS	PRJNA362455	https://www.ncbi.nlm.nih.gov/biosample/SAMN06239020	0.92	2015-10-01	0.19	South Africa	[-25.77,27.61]	rhizosphere metagenome
SRR8884538	WGS	PRJNA492716	https://www.ncbi.nlm.nih.gov/biosample/SAMN11381118	0.95	NP	0.34	Australia	[-27.4698,153.0251]	human gut metagenome
SRR3546367	WGS	PRJNA301589	https://www.ncbi.nlm.nih.gov/biosample/SAMN04435463	0.91	NP	0.14	USA	NP	urban metagenome
SRR7042347	WGS	PRJNA449266	https://www.ncbi.nlm.nih.gov/biosample/SAMN08902841	0.9	2014-09-03	0.11	USA	[39.74,-123.63]	soil metagenome
SRR17635632	WGS	PRJNA797778	https://www.ncbi.nlm.nih.gov/biosample/SAMN25037693	0.93	NP	0.22	USA	[39.2904,-76.6122]	human vaginal metagenome
SRR12953260	WGS	PRJNA650765	https://www.ncbi.nlm.nih.gov/biosample/SAMN15720737	0.92	2020-01-22	0.16	USA	[26.502,-80.2225]	wetland metagenome
SRR5198900	WGS	PRJNA362960	https://www.ncbi.nlm.nih.gov/biosample/SAMN06251439	0.93	2011-08-18	0.22	USA	[38.1072,-121.6485]	wetland metagenome
SRR8426594	WGS	PRJNA513876	https://www.ncbi.nlm.nih.gov/biosample/SAMN10715769	0.9	2014-05-07	0.12	USA	[35.941069,-84.336181]	groundwater metagenome
SRR11679676	WGS	PRJNA621570	https://www.ncbi.nlm.nih.gov/biosample/SAMN14514955	0.91	2017-10-23	0.12	USA	[42.5315,-72.1899]	soil metagenome
ERR5029616	WGS	PRJEB42267	https://www.ncbi.nlm.nih.gov/biosample/SAMEA7750919	0.92	NP	0.18	Greenland	NP	permafrost metagenome
SRR17815049	WGS	PRJNA799881	https://www.ncbi.nlm.nih.gov/biosample/SAMN25211351	0.9	2018-11-18	0.11	China	[32.03,118.84]	soil metagenome
SRR7186624	WGS	PRJNA450295	https://www.ncbi.nlm.nih.gov/biosample/SAMN08934542	0.93	2013-09-01	0.24	China	[40.36,114.56]	root metagenome
SRR12173670	WGS	PRJNA642893	https://www.ncbi.nlm.nih.gov/biosample/SAMN15405848	0.9	NP	0.12	USA	[39.296194,-76.592035]	human skin metagenome
SRR5679028	WGS	PRJNA379303	https://www.ncbi.nlm.nih.gov/biosample/SAMN06685561	0.91	2015-09-01	0.15	USA	[40.21,-104.8]	terrestrial metagenome
SRR4027038	WGS	PRJNA337680	https://www.ncbi.nlm.nih.gov/biosample/SAMN05518036	0.9	2009-06-24	0.1	USA	[43.312222,-89.370833]	soil metagenome
SRR13789817	WGS	PRJNA699281	https://www.ncbi.nlm.nih.gov/biosample/SAMN17617734	0.92	NP	0.18	USA	[41.73,-72.79]	metagenome
SRR10616904	WGS	PRJNA594620	https://www.ncbi.nlm.nih.gov/biosample/SAMN13523173	0.96	2017-09-29	0.47	USA	["41 N 88 W"]	human metagenome
SRR7186531	WGS	PRJNA450295	https://www.ncbi.nlm.nih.gov/biosample/SAMN08934555	0.9	2013-09-01	0.1	China	[34.16,108.4]	root metagenome
SRR11673966	WGS	PRJNA629478	https://www.ncbi.nlm.nih.gov/biosample/SAMN14825726	0.91	2018-09-07	0.15	Denmark	[56.565132,9.042158]	activated sludge metagenome
SRR14198836	WGS	PRJNA694925	https://www.ncbi.nlm.nih.gov/biosample/SAMN17584326	0.93	2019-02-01	0.23	USA	[38.999838,-77.106017]	skin metagenome
SRR13336280	WGS	PRJNA688820	https://www.ncbi.nlm.nih.gov/biosample/SAMN17189693	0.9	2019-04-22	0.12	China	[34.3,108.08]	soil metagenome
SRR7186553	WGS	PRJNA450295	https://www.ncbi.nlm.nih.gov/biosample/SAMN08934513	0.91	2013-09-01	0.13	China	[34.16,108.4]	root metagenome
SRR14027290	CLONE	PRJNA640885	https://www.ncbi.nlm.nih.gov/biosample/SAMN17734852	0.9	2019-08-05	0.11	uncalculated	[36.8,115.2]	soil metagenome
SRR7186517	WGS	PRJNA450295	https://www.ncbi.nlm.nih.gov/biosample/SAMN08934550	0.91	2013-09-01	0.12	China	[34.16,108.4]	root metagenome
SRR10161436	OTHER	PRJNA573580	https://www.ncbi.nlm.nih.gov/biosample/SAMN12817680	0.91	2018-04-15	0.15	China	[35.21,109.56]	soil metagenome
SRR14689452	WGS	PRJNA781406	https://www.ncbi.nlm.nih.gov/biosample/SAMN19433705	0.92	2019-07-16	0.16	Greenland	[64.8,-51.1]	metagenome
SRR9045812	WGS	PRJNA539522	https://www.ncbi.nlm.nih.gov/biosample/SAMN11532161	0.9	2016-06-28	0.11	USA	[43.917,-69.6219]	sediment metagenome
SRR12282703	WGS	PRJNA647185	https://www.ncbi.nlm.nih.gov/biosample/SAMN15578157	0.92	2018-09-01	0.16	China	["not collected"]	soil metagenome
SRR350359	OTHER	NP	https://www.ncbi.nlm.nih.gov/biosample/SAMN00728578	0.92	NP	0.19	NP	NP	soil metagenome
SRR5213075	WGS	PRJNA367560	https://www.ncbi.nlm.nih.gov/biosample/SAMN06267083	0.9	2015-07-13	0.1	USA	[39.7181,-123.6527]	soil metagenome
SRR7042368	WGS	PRJNA449266	https://www.ncbi.nlm.nih.gov/biosample/SAMN08902828	0.9	2014-09-03	0.12	USA	[39.74,-123.63]	soil metagenome
SRR5420279	WGS	PRJNA376580	https://www.ncbi.nlm.nih.gov/biosample/SAMN06443397	0.93	NP	0.2	USA	["not collected"]	indoor metagenome
SRR1624836	WGS	PRJNA46333	https://www.ncbi.nlm.nih.gov/biosample/SAMN03025553	0.9	2012-04-11	0.1	USA	[38.984652,-77.094709]	human skin metagenome
SRR5494540	WGS	PRJNA375381	https://www.ncbi.nlm.nih.gov/biosample/SAMN06344039	0.91	NP	0.14	USA	["missing"]	wetland metagenome
SRR7186554	WGS	PRJNA450295	https://www.ncbi.nlm.nih.gov/biosample/SAMN08934513	0.91	2013-09-01	0.14	China	[34.16,108.4]	root metagenome
SRR11615276	WGS	PRJNA620827	https://www.ncbi.nlm.nih.gov/biosample/SAMN14510928	0.93	2017-12-05	0.2	USA	[26.6591,-80.6279]	soil metagenome
SRR11837712	WGS	PRJNA618962	https://www.ncbi.nlm.nih.gov/biosample/SAMN14512291	0.9	2016-08-11	0.11	USA	[35.8959,-76.1658]	wetland metagenome
SRR7186494	WGS	PRJNA450295	https://www.ncbi.nlm.nih.gov/biosample/SAMN08934515	0.9	2013-09-01	0.12	China	[34.16,108.4]	root metagenome
SRR17938982	WGS	PRJNA804379	https://www.ncbi.nlm.nih.gov/biosample/SAMN25740205	0.9	2021-10-23	0.12	Russia	[55,83.49]	soil metagenome
SRR14573565	WGS	PRJNA728249	https://www.ncbi.nlm.nih.gov/biosample/SAMN19236419	0.92	2016-08-01	0.17	Greenland	[69.27,-53.45]	soil metagenome
SRR5195109	WGS	PRJNA362455	https://www.ncbi.nlm.nih.gov/biosample/SAMN06239028	0.92	2015-06-01	0.18	USA	[28.11,-81.71]	rhizosphere metagenome
SRR11829603	WGA	PRJNA630300	https://www.ncbi.nlm.nih.gov/biosample/SAMN14832377	0.91	2015-08-01	0.15	China	[19.503,109.557]	soil metagenome
SRR490148	OTHER	NP	https://www.ncbi.nlm.nih.gov/biosample/SAMN00862370	0.94	NP	0.3	NP	NP	soil metagenome
SRR16085947	OTHER	PRJNA766619	https://www.ncbi.nlm.nih.gov/biosample/SAMN21855248	0.91	2019-08-20	0.13	China	["missing"]	soil metagenome
SRR14373448	WGS	PRJNA689669	https://www.ncbi.nlm.nih.gov/biosample/SAMN18780054	0.9	2019-04-20	0.11	China	[23.3,102.62]	metagenome
SRR10360643	WGS	PRJNA577476	https://www.ncbi.nlm.nih.gov/biosample/SAMN13153349	0.9	2013-09-17	0.12	USA	[39.7292,-123.6419]	soil metagenome
SRR12113435	WGS	PRJNA640378	https://www.ncbi.nlm.nih.gov/biosample/SAMN15319600	0.91	2017-03-17	0.14	USA	[37.661915,-121.114554]	groundwater metagenome
SRR5207245	WGS	PRJNA365701	https://www.ncbi.nlm.nih.gov/biosample/SAMN06264883	0.9	2014-09-27	0.11	USA	[39.7392,-123.6308]	soil metagenome
ERR1700740	WGS	PRJEB8420	https://www.ncbi.nlm.nih.gov/biosample/SAMEA4521390	0.9	2012-03-12	0.11	USA	NP	soil metagenome
SRR14027274	CLONE	PRJNA640885	https://www.ncbi.nlm.nih.gov/biosample/SAMN17734888	0.91	2019-08-23	0.13	uncalculated	[36.9,115.5]	soil metagenome
SRR13837122	WGS	PRJNA664514	https://www.ncbi.nlm.nih.gov/biosample/SAMN18114826	0.92	2017-10-01	0.17	USA	[34.05,-114.3]	soil metagenome
SRR3644132	WGS	PRJNA46333	https://www.ncbi.nlm.nih.gov/biosample/SAMN04999319	0.91	2014-12-01	0.13	USA	[38.984652,-77.094709]	human skin metagenome
ERR3772656	WGS	PRJEB35881	https://www.ncbi.nlm.nih.gov/biosample/SAMEA6430949	0.93	2008-04-29	0.2	Spain	NP	environmental samples
ERR1358755	WGS	PRJEB13142	https://www.ncbi.nlm.nih.gov/biosample/SAMEA3905796	0.9	NP	0.11	USA	NP	metagenome
SRR9032300	WGS	PRJNA539715	https://www.ncbi.nlm.nih.gov/biosample/SAMN11528526	0.92	2018-03-25	0.18	USA	[39.6475,-79.9369]	soil metagenome
SRR1632383	WGS	PRJNA46333	https://www.ncbi.nlm.nih.gov/biosample/SAMN03025640	0.95	2013-03-14	0.38	USA	[38.984652,-77.094709]	human skin metagenome
SRR12778018	OTHER	PRJNA667562	https://www.ncbi.nlm.nih.gov/biosample/SAMN16378117	0.9	2018-08-23	0.1	China	["not applicable"]	plant metagenome
SRR8489912	WGS	PRJNA517182	https://www.ncbi.nlm.nih.gov/biosample/SAMN10822082	0.92	2008-09-01	0.16	USA	[39.00097,-123.08297]	rhizosphere metagenome
SRR14751591	OTHER	PRJNA733009	https://www.ncbi.nlm.nih.gov/biosample/SAMN19349473	0.91	2019-05-28	0.13	Switzerland	[47.48849,8.99655]	soil metagenome
SRR14092387	OTHER	PRJNA718193	https://www.ncbi.nlm.nih.gov/biosample/SAMN18524880	0.9	2017-09-01	0.11	uncalculated	["missing"]	sludge metagenome
SRR7097861	WGS	PRJNA441487	https://www.ncbi.nlm.nih.gov/biosample/SAMN08777014	0.91	2017-05-24	0.14	USA	[42.481016,-72.178343]	soil metagenome
SRR6207736	WGS	PRJNA366768	https://www.ncbi.nlm.nih.gov/biosample/SAMN06268482	0.9	NP	0.12	USA	[34.640199,-77.109447]	marine sediment metagenome
SRR8553629	WGS	PRJNA518586	https://www.ncbi.nlm.nih.gov/biosample/SAMN10864124	0.92	2017-06-08	0.18	USA	[38.9206,-106.9489]	soil metagenome
SRR9032074	WGS	PRJNA539708	https://www.ncbi.nlm.nih.gov/biosample/SAMN11532414	0.92	2018-03-25	0.18	USA	[39.6475,-79.9369]	soil metagenome
SRR12951699	WGS	PRJNA650884	https://www.ncbi.nlm.nih.gov/biosample/SAMN15720689	0.92	2020-01-22	0.17	USA	[26.3584,-80.2982]	wetland metagenome
SRR14640481	WGS	PRJNA732600	https://www.ncbi.nlm.nih.gov/biosample/SAMN19328045	0.9	2020-01-10	0.1	India	[20.9517,85.0985]	rhizosphere metagenome
SRR5256988	WGS	PRJNA365985	https://www.ncbi.nlm.nih.gov/biosample/SAMN06268174	0.93	NP	0.2	Puerto Rico	[18.402889,-66.050054]	rhizosphere metagenome
SRR12640498	WGS	PRJNA633424	https://www.ncbi.nlm.nih.gov/biosample/SAMN16132126	0.92	2017-10-01	0.19	USA	[33.75,-114.2]	metagenome
ERR3775122	WGS	PRJEB35979	https://www.ncbi.nlm.nih.gov/biosample/SAMEA6436596	0.91	2019-01-01	0.15	China	NP	aerosol metagenome
SRR11802908	WGS	PRJNA633324	https://www.ncbi.nlm.nih.gov/biosample/SAMN14941278	0.9	2018-08-22	0.12	China	[40.23,117.23]	soil metagenome
SRR3644251	WGS	PRJNA46333	https://www.ncbi.nlm.nih.gov/biosample/SAMN04999322	0.91	2014-12-01	0.14	USA	[38.984652,-77.094709]	human skin metagenome
SRR14366791	WGS	PRJNA699054	https://www.ncbi.nlm.nih.gov/biosample/SAMN18882801	0.92	2018-08-02	0.17	New Zealand	["not applicable"]	groundwater metagenome
SRR11970099	WGS	PRJNA636365	https://www.ncbi.nlm.nih.gov/biosample/SAMN15082906	0.91	2019-09-01	0.14	USA	[37.1976,-80.5823]	soil metagenome
SRR9021691	WGS	PRJNA539586	https://www.ncbi.nlm.nih.gov/biosample/SAMN11532355	0.93	2016-10-24	0.21	USA	[38.5,-121.7]	rhizosphere metagenome
SRR11671582	WGS	PRJNA621422	https://www.ncbi.nlm.nih.gov/biosample/SAMN14514969	0.9	2018-02-01	0.11	United Kingdom	[57.1866,-2.2146]	soil metagenome
SRR1631054	WGS	PRJNA46333	https://www.ncbi.nlm.nih.gov/biosample/SAMN03025570	0.93	2013-01-16	0.24	USA	[38.984652,-77.094709]	human skin metagenome
SRR13336289	WGS	PRJNA688820	https://www.ncbi.nlm.nih.gov/biosample/SAMN17189736	0.9	2019-04-26	0.11	China	[34.74,108.2]	soil metagenome
SRR8554886	WGS	PRJNA518386	https://www.ncbi.nlm.nih.gov/biosample/SAMN10864004	0.9	2016-10-21	0.1	Sweden	[68.3532,19.0469]	peat metagenome
SRR14366789	WGS	PRJNA699054	https://www.ncbi.nlm.nih.gov/biosample/SAMN18882802	0.91	2018-08-02	0.15	New Zealand	["not applicable"]	groundwater metagenome
SRR13236522	OTHER	PRJNA683998	https://www.ncbi.nlm.nih.gov/biosample/SAMN17050158	0.91	2019-07-02	0.13	China	["missing"]	soil metagenome
ERR6688959	WGS	PRJEB47459	https://www.ncbi.nlm.nih.gov/biosample/SAMEA9926216	0.92	NP	0.17	uncalculated	NP	human metagenome
SRR6181342	WGS	PRJNA405528	https://www.ncbi.nlm.nih.gov/biosample/SAMN07632034	0.93	2016-02-17	0.2	Panama	[9.1086,-79.8436]	soil metagenome
SRR9032073	WGS	PRJNA539706	https://www.ncbi.nlm.nih.gov/biosample/SAMN11532342	0.92	2018-03-25	0.19	USA	[39.6475,-79.9369]	soil metagenome
ERR2564002	WGS	PRJEB26614	https://www.ncbi.nlm.nih.gov/biosample/SAMEA4646282	0.9	NP	0.12	NP	NP	metagenome
SRR14117436	WGS	PRJNA718736	https://www.ncbi.nlm.nih.gov/biosample/SAMN18559656	0.9	2020-09-24	0.1	China	[31.25,102.56]	soil metagenome
ERR1332606	WGS	PRJEB13117	https://www.ncbi.nlm.nih.gov/biosample/SAMEA3904688	0.92	2013-06-07	0.16	USA	NP	metagenome
SRR13608738	WGA	PRJNA691698	https://www.ncbi.nlm.nih.gov/biosample/SAMN17387168	0.9	2018-03-27	0.11	USA	[38.42,-109.41]	biocrust metagenome
SRR15377942	WGS	PRJNA714922	https://www.ncbi.nlm.nih.gov/biosample/SAMN18647660	0.9	2018-08-01	0.11	USA	[44.3101,-85.896583]	soil metagenome
SRR13162656	OTHER	PRJNA681370	https://www.ncbi.nlm.nih.gov/biosample/SAMN16951377	0.9	2019-12-25	0.12	China	[31.15,119.11]	metagenome
SRR11343825	WGS	PRJNA611818	https://www.ncbi.nlm.nih.gov/biosample/SAMN14350131	0.91	2018-08-01	0.14	French Polynesia	[-17.4808,-149.8014]	marine sediment metagenome
SRR5195110	WGS	PRJNA362455	https://www.ncbi.nlm.nih.gov/biosample/SAMN06239027	0.92	2015-09-01	0.18	USA	[33.89,-117.42]	rhizosphere metagenome
SRR11837391	WGS	PRJNA618901	https://www.ncbi.nlm.nih.gov/biosample/SAMN14512976	0.9	2016-08-11	0.11	USA	[35.8956,-76.1655]	wetland metagenome
SRR7013845	WGS	PRJNA448190	https://www.ncbi.nlm.nih.gov/biosample/SAMN08867842	0.9	2013-07-01	0.11	Canada	[50.28,-107.8]	metagenome
SRR12953108	WGS	PRJNA650766	https://www.ncbi.nlm.nih.gov/biosample/SAMN15720963	0.91	2020-01-22	0.13	USA	[26.502,-80.2225]	wetland metagenome
SRR7186525	WGS	PRJNA450295	https://www.ncbi.nlm.nih.gov/biosample/SAMN08934566	0.93	2013-09-01	0.21	China	[34.16,108.4]	root metagenome
SRR13152112	WGS	PRJNA681008	https://www.ncbi.nlm.nih.gov/biosample/SAMN16929134	0.93	2019-04-18	0.21	USA	[34.2,-118.17]	indoor metagenome
SRR7186519	WGS	PRJNA450295	https://www.ncbi.nlm.nih.gov/biosample/SAMN08934539	0.93	2013-09-01	0.23	China	[34.16,108.4]	root metagenome
SRR10931992	WGS	PRJNA230567	https://www.ncbi.nlm.nih.gov/biosample/SAMN13895693	0.9	NP	0.11	Luxembourg	[49.5143,6.018]	bioreactor metagenome
SRR13614410	OTHER	PRJNA170725	https://www.ncbi.nlm.nih.gov/biosample/SAMN17679114	0.9	2016-08-01	0.1	Svalbard	[78.55,11.56]	soil metagenome
SRR13789397	WGS	PRJNA699281	https://www.ncbi.nlm.nih.gov/biosample/SAMN17617412	0.91	NP	0.15	USA	[41.73,-72.79]	metagenome
SRR5829696	WGS	PRJNA364856	https://www.ncbi.nlm.nih.gov/biosample/SAMN06266022	0.91	2013-05-29	0.15	USA	[38.8692,-122.4283]	soil metagenome
SRR8881006	WGS	PRJNA531767	https://www.ncbi.nlm.nih.gov/biosample/SAMN11382437	0.92	2018-11-11	0.16	USA	[26.5052,-80.2345]	wetland metagenome
SRR8936447	WGS	PRJNA528368	https://www.ncbi.nlm.nih.gov/biosample/SAMN11415806	0.91	2018-09-01	0.12	China	[23.14,113.34]	soil metagenome
SRR12030771	WGS	PRJNA638758	https://www.ncbi.nlm.nih.gov/biosample/SAMN15285691	0.9	2018-08-01	0.11	Taiwan	[24.18566,121.341514]	soil metagenome
ERR6995792	WGS	PRJEB32762	https://www.ncbi.nlm.nih.gov/biosample/SAMEA10313941	0.9	NP	0.1	USA	NP	human gut metagenome
SRR10034951	OTHER	PRJNA562849	https://www.ncbi.nlm.nih.gov/biosample/SAMN12657061	0.91	2017-08-22	0.14	Sweden	[55.38,13.4]	soil metagenome
SRR12266083	OTHER	PRJNA647252	https://www.ncbi.nlm.nih.gov/biosample/SAMN15580194	0.9	2019-05-10	0.1	uncalculated	["missing"]	soil metagenome
SRR14092391	OTHER	PRJNA718193	https://www.ncbi.nlm.nih.gov/biosample/SAMN18524876	0.91	2017-03-01	0.12	uncalculated	["missing"]	sludge metagenome
SRR10034968	OTHER	PRJNA562849	https://www.ncbi.nlm.nih.gov/biosample/SAMN12657057	0.9	2017-08-22	0.11	Sweden	[55.38,13.4]	soil metagenome
SRR7186551	WGS	PRJNA450295	https://www.ncbi.nlm.nih.gov/biosample/SAMN08934512	0.91	2013-09-01	0.13	China	[34.16,108.4]	root metagenome
SRR14454002	WGS	PRJNA725617	https://www.ncbi.nlm.nih.gov/biosample/SAMN18896307	0.9	2019-07-09	0.1	China	[39.98,116.39]	root metagenome
SRR7013855	WGS	PRJNA448190	https://www.ncbi.nlm.nih.gov/biosample/SAMN08867832	0.9	2013-07-01	0.11	Canada	[50.28,-107.8]	metagenome
SRR11802905	WGS	PRJNA633324	https://www.ncbi.nlm.nih.gov/biosample/SAMN14941280	0.9	2018-08-21	0.12	China	[40.46,115.99]	soil metagenome
SRR7186559	WGS	PRJNA450295	https://www.ncbi.nlm.nih.gov/biosample/SAMN08934557	0.9	2013-09-01	0.11	China	[34.16,108.4]	root metagenome
SRR13958299	WGS	PRJNA695572	https://www.ncbi.nlm.nih.gov/biosample/SAMN18253912	0.9	2019-10-02	0.12	China	[39.9042,116.4074]	sediment metagenome
SRR16016048	OTHER	PRJNA765386	https://www.ncbi.nlm.nih.gov/biosample/SAMN21557307	0.9	2020-07-08	0.1	China	["27 N 105 E"]	soil metagenome
SRR13106740	WGS	PRJNA680161	https://www.ncbi.nlm.nih.gov/biosample/SAMN16870973	0.9	2017-08-01	0.1	Russia	[70.05,159.55]	permafrost metagenome
SRR3188138	WGS	PRJNA46333	https://www.ncbi.nlm.nih.gov/biosample/SAMN04360083	0.92	2014-05-14	0.18	USA	[38.984652,-77.094709]	human skin metagenome
SRR8884427	WGS	PRJNA492716	https://www.ncbi.nlm.nih.gov/biosample/SAMN11381043	0.91	NP	0.14	Australia	[-27.4698,153.0251]	human gut metagenome
SRR12173669	WGS	PRJNA642893	https://www.ncbi.nlm.nih.gov/biosample/SAMN15405847	0.99	NP	0.75	USA	[39.296194,-76.592035]	human skin metagenome
SRR5678814	WGS	PRJNA390250	https://www.ncbi.nlm.nih.gov/biosample/SAMN07224808	0.91	2015-11-03	0.13	USA	[43,-92.5]	soil metagenome
SRR7093796	WGS	PRJNA441476	https://www.ncbi.nlm.nih.gov/biosample/SAMN08777896	0.91	2017-05-24	0.14	USA	[42.481016,-72.178343]	soil metagenome
SRR14454017	WGS	PRJNA725617	https://www.ncbi.nlm.nih.gov/biosample/SAMN18896314	0.9	2019-07-09	0.1	China	[40,116.39]	leaf metagenome
SRR1631063	WGS	PRJNA46333	https://www.ncbi.nlm.nih.gov/biosample/SAMN03025571	0.94	2013-01-16	0.3	USA	[38.984652,-77.094709]	human skin metagenome
SRR6436070	WGS	PRJNA406094	https://www.ncbi.nlm.nih.gov/biosample/SAMN07632198	0.91	2013-10-30	0.13	USA	[41.3778,-82.5108]	wetland metagenome
SRR13725860	WGS	PRJNA699281	https://www.ncbi.nlm.nih.gov/biosample/SAMN17618280	0.91	NP	0.13	USA	[41.73,-72.79]	metagenome
SRR8552911	WGS	PRJNA518567	https://www.ncbi.nlm.nih.gov/biosample/SAMN10864253	0.91	2017-05-09	0.14	USA	[38.9206,-106.9489]	soil metagenome
SRR11236182	WGS	PRJNA608678	https://www.ncbi.nlm.nih.gov/biosample/SAMN14270966	0.97	2012-07-01	0.48	Bangladesh	["missing"]	human gut metagenome
SRR1926130	WGS	PRJNA278090	https://www.ncbi.nlm.nih.gov/biosample/SAMN03407304	0.93	2012-02-01	0.22	Australia	[-19.733,147.178]	root metagenome
SRR1632375	WGS	PRJNA46333	https://www.ncbi.nlm.nih.gov/biosample/SAMN03025639	0.98	2013-03-14	0.66	USA	[38.984652,-77.094709]	human skin metagenome
SRR14373499	WGS	PRJNA689669	https://www.ncbi.nlm.nih.gov/biosample/SAMN18779874	0.9	2019-06-16	0.1	China	[23.4,102.25]	metagenome
ERR1700712	WGS	PRJEB8420	https://www.ncbi.nlm.nih.gov/biosample/SAMEA4521362	0.91	2011-09-16	0.14	USA	NP	soil metagenome
ERR636002	WGS	PRJEB7364	https://www.ncbi.nlm.nih.gov/biosample/SAMEA2784244	0.9	NP	0.12	NP	NP	root
SRR12876863	OTHER	PRJNA670518	https://www.ncbi.nlm.nih.gov/biosample/SAMN16512557	0.91	NP	0.14	China	["missing"]	rhizosphere metagenome
SRR7151732	WGS	PRJNA386568	https://www.ncbi.nlm.nih.gov/biosample/SAMN07125062	0.9	2012-07-20	0.12	Sweden	[68.3534,19.0468]	peat metagenome
SRR1926200	WGS	PRJNA278090	https://www.ncbi.nlm.nih.gov/biosample/SAMN03407332	0.9	2012-02-01	0.12	Australia	[-19.733,147.178]	root metagenome
SRR16596688	WGS	PRJNA775002	https://www.ncbi.nlm.nih.gov/biosample/SAMN20206088	0.91	2019-10-26	0.15	China	[30.23,119.71]	soil metagenome
SRR11734604	WGS	PRJNA629394	https://www.ncbi.nlm.nih.gov/biosample/SAMN14775408	0.9	2017-11-01	0.12	China	[21.6,108.99]	sediment metagenome
SRR13608713	WGS	PRJNA693684	https://www.ncbi.nlm.nih.gov/biosample/SAMN17394067	0.91	2019-04-27	0.14	United Kingdom	["not applicable"]	metagenome
SRR12216031	WGS	PRJNA646196	https://www.ncbi.nlm.nih.gov/biosample/SAMN15526085	0.92	2018-06-01	0.16	China	["not collected"]	soil metagenome
SRR1631046	WGS	PRJNA46333	https://www.ncbi.nlm.nih.gov/biosample/SAMN03025570	0.93	2013-01-16	0.22	USA	[38.984652,-77.094709]	human skin metagenome
SRR13434397	WGS	PRJNA579838	https://www.ncbi.nlm.nih.gov/biosample/SAMN13134311	0.9	NP	0.11	USA	[38.923239,-106.950876]	freshwater metagenome
SRR11742949	WGS	PRJNA620782	https://www.ncbi.nlm.nih.gov/biosample/SAMN14510912	0.91	2016-12-06	0.15	USA	[41.1681,-96.4109]	soil metagenome
SRR14366777	WGS	PRJNA699054	https://www.ncbi.nlm.nih.gov/biosample/SAMN18882807	0.92	2018-08-01	0.17	New Zealand	["not applicable"]	groundwater metagenome
SRR12640491	WGS	PRJNA633424	https://www.ncbi.nlm.nih.gov/biosample/SAMN16132132	0.93	2017-10-01	0.22	USA	[34.05,-114.3]	metagenome
SRR12825369	WGS	PRJNA668816	https://www.ncbi.nlm.nih.gov/biosample/SAMN16424712	0.91	2018-11-12	0.13	New Zealand	[-36.547833,174.674333]	sediment metagenome
ERR4172301	OTHER	PRJEB38431	https://www.ncbi.nlm.nih.gov/biosample/SAMEA6852354	0.9	2018-09-03	0.12	China	NP	environmental samples
SRR6266436	WGS	PRJNA405442	https://www.ncbi.nlm.nih.gov/biosample/SAMN07632184	0.91	2016-06-14	0.12	USA	[39.7291,-123.6419]	soil metagenome
SRR12917089	WGS	PRJNA653691	https://www.ncbi.nlm.nih.gov/biosample/SAMN15740533	0.9	2017-10-13	0.11	USA	[41.9002,-89.3556]	soil metagenome
SRR8663612	WGS	PRJNA525405	https://www.ncbi.nlm.nih.gov/biosample/SAMN11050305	0.9	2014-06-09	0.11	USA	[37.2284,-80.4234]	air metagenome
SRR9032715	WGS	PRJNA539721	https://www.ncbi.nlm.nih.gov/biosample/SAMN11532519	0.93	2018-03-25	0.21	USA	[39.6475,-79.9369]	soil metagenome
SRR10360623	WGS	PRJNA577476	https://www.ncbi.nlm.nih.gov/biosample/SAMN13153367	0.9	2016-06-15	0.11	USA	[39.5673,-123.4758]	soil metagenome
SRR5205807	WGS	PRJNA365693	https://www.ncbi.nlm.nih.gov/biosample/SAMN06266477	0.9	2014-09-19	0.11	USA	[39.7392,-123.6308]	soil metagenome
SRR1632367	WGS	PRJNA46333	https://www.ncbi.nlm.nih.gov/biosample/SAMN03025639	0.98	2013-03-14	0.66	USA	[38.984652,-77.094709]	human skin metagenome
ERR636001	WGS	PRJEB7364	https://www.ncbi.nlm.nih.gov/biosample/SAMEA2784244	0.9	NP	0.12	NP	NP	root
SRR350967	OTHER	NP	https://www.ncbi.nlm.nih.gov/biosample/SAMN00737776	0.9	NP	0.11	NP	NP	soil metagenome
SRR11109005	WGS	PRJNA607406	https://www.ncbi.nlm.nih.gov/biosample/SAMN14132723	0.9	2018-08-01	0.12	China	[32.15,118.95]	rhizosphere metagenome
SRR7186541	WGS	PRJNA450295	https://www.ncbi.nlm.nih.gov/biosample/SAMN08934540	0.93	2013-09-01	0.21	China	[34.16,108.4]	root metagenome
SRR9948792	WGS	PRJNA559079	https://www.ncbi.nlm.nih.gov/biosample/SAMN12530647	0.91	2017-10-01	0.15	China	[22.045,100.1296]	soil metagenome
ERR1742263	WGS	PRJEB8420	https://www.ncbi.nlm.nih.gov/biosample/SAMEA4559822	0.9	2007-07-15	0.1	Canada	NP	soil metagenome
SRR9648404	WGS	PRJNA539598	https://www.ncbi.nlm.nih.gov/biosample/SAMN11532359	0.91	2017-08-14	0.15	USA	[39.0844,-86.4705]	soil metagenome
SRR17635778	WGS	PRJNA797778	https://www.ncbi.nlm.nih.gov/biosample/SAMN25037475	0.9	NP	0.11	USA	[39.2904,-76.6122]	human vaginal metagenome
SRR8936470	WGS	PRJNA528368	https://www.ncbi.nlm.nih.gov/biosample/SAMN11415806	0.9	2018-09-01	0.12	China	[23.14,113.34]	soil metagenome
SRR13786998	WGS	PRJNA504043	https://www.ncbi.nlm.nih.gov/biosample/SAMN18061110	0.9	2017-06-07	0.1	USA	[47.16,-94.23]	metagenome
SRR9952756	WGS	PRJNA419965	https://www.ncbi.nlm.nih.gov/biosample/SAMN12500084	0.91	NP	0.14	USA	[38.973,-123.1164]	soil metagenome
SRR15377955	WGS	PRJNA714922	https://www.ncbi.nlm.nih.gov/biosample/SAMN18647621	0.91	2018-08-01	0.14	USA	[44.346883,-85.484083]	soil metagenome
SRR17222368	WGA	PRJNA738866	https://www.ncbi.nlm.nih.gov/biosample/SAMN23847319	0.93	2017-10-01	0.2	United Kingdom	[51.4729,-0.9037]	soil metagenome
SRR1647194	WGA	PRJNA266117	https://www.ncbi.nlm.nih.gov/biosample/SAMN03159827	0.91	2014-02-25	0.13	uncalculated	["NA"]	human skin metagenome
SRR11687776	WGS	PRJNA552582	https://www.ncbi.nlm.nih.gov/biosample/SAMN14819720	0.94	2018-07-02	0.25	Greenland	[81.567,-16.358]	glacier metagenome
SRR14092383	OTHER	PRJNA718193	https://www.ncbi.nlm.nih.gov/biosample/SAMN18524883	0.9	2018-03-01	0.1	uncalculated	["missing"]	sludge metagenome
SRR4289283	OTHER	PRJNA343355	https://www.ncbi.nlm.nih.gov/biosample/SAMN05786374	0.9	2015-09-30	0.12	China	[36.05,108.31]	soil metagenome
SRR5581434	WGS	PRJNA375642	https://www.ncbi.nlm.nih.gov/biosample/SAMN06343944	0.92	2014-07-02	0.18	USA	[41.5935,-78.5142]	freshwater metagenome
SRR7186555	WGS	PRJNA450295	https://www.ncbi.nlm.nih.gov/biosample/SAMN08934514	0.9	2013-09-01	0.12	China	[34.16,108.4]	root metagenome
SRR10002826	WGS	PRJNA561080	https://www.ncbi.nlm.nih.gov/biosample/SAMN12606683	0.9	2017-06-23	0.1	USA	[40.750373,-73.991057]	air metagenome
SRR7688733	WGS	PRJNA471898	https://www.ncbi.nlm.nih.gov/biosample/SAMN09715388	0.94	2016-11-01	0.3	USA	[38.984652,-77.094709]	human skin metagenome
SRR10360607	WGS	PRJNA577476	https://www.ncbi.nlm.nih.gov/biosample/SAMN13153382	0.9	2016-06-15	0.1	USA	[39.5673,-123.4758]	soil metagenome
SRR12952547	WGS	PRJNA650889	https://www.ncbi.nlm.nih.gov/biosample/SAMN15720812	0.92	2020-01-22	0.17	USA	[26.469,-80.4434]	wetland metagenome
SRR14751595	OTHER	PRJNA733009	https://www.ncbi.nlm.nih.gov/biosample/SAMN19349470	0.91	2019-05-28	0.13	Switzerland	[47.49194,8.99028]	soil metagenome
SRR12805750	WGS	PRJNA592367	https://www.ncbi.nlm.nih.gov/biosample/SAMN16409516	0.9	2019-04-01	0.1	Namibia	[-23.11,15.16]	metagenome
SRR14320328	WGS	PRJNA723704	https://www.ncbi.nlm.nih.gov/biosample/SAMN18825588	0.9	2019-09-29	0.11	China	[37.3,118.62]	soil metagenome
SRR1632357	WGS	PRJNA46333	https://www.ncbi.nlm.nih.gov/biosample/SAMN03025637	0.91	2013-03-14	0.14	USA	[38.984652,-77.094709]	human skin metagenome
SRR13336326	WGS	PRJNA688820	https://www.ncbi.nlm.nih.gov/biosample/SAMN17189702	0.91	2019-04-22	0.13	China	[34.3,108.08]	soil metagenome
SRR403246	OTHER	NP	https://www.ncbi.nlm.nih.gov/biosample/SAMN00779799	0.9	NP	0.11	NP	NP	marine metagenome
SRR6757609	WGS	PRJNA435265	https://www.ncbi.nlm.nih.gov/biosample/SAMN08579058	0.93	2015-09-17	0.22	USA	[40.28,-76.65]	skin metagenome
ERR6688968	WGS	PRJEB47459	https://www.ncbi.nlm.nih.gov/biosample/SAMEA9926225	0.93	NP	0.24	uncalculated	NP	human metagenome
SRR7151600	WGS	PRJNA386568	https://www.ncbi.nlm.nih.gov/biosample/SAMN07124948	0.9	2011-08-16	0.11	Sweden	[68.3533,19.0468]	peat metagenome
SRR4026209	WGS	PRJNA337737	https://www.ncbi.nlm.nih.gov/biosample/SAMN05518082	0.9	2009-06-24	0.1	USA	[43.303333,-89.3325]	soil metagenome
SRR10968151	WGS	PRJNA567120	https://www.ncbi.nlm.nih.gov/biosample/SAMN12793952	0.9	2016-07-13	0.1	USA	[64.9141,-147.8348]	peat metagenome
SRR17938972	WGS	PRJNA804379	https://www.ncbi.nlm.nih.gov/biosample/SAMN25740209	0.9	2021-10-23	0.12	Russia	[55,83.49]	soil metagenome
SRR10360616	WGS	PRJNA577476	https://www.ncbi.nlm.nih.gov/biosample/SAMN13153374	0.91	2016-06-15	0.13	USA	[39.5673,-123.4758]	soil metagenome
SRR6429789	WGS	PRJNA423296	https://www.ncbi.nlm.nih.gov/biosample/SAMN08275701	0.9	2013-10-17	0.11	Uganda	[0.307199,32.6329]	wastewater metagenome
SRR13614397	WGS	PRJNA697905	https://www.ncbi.nlm.nih.gov/biosample/SAMN17677529	0.91	2019-08-01	0.12	China	[37.3,116.65]	soil metagenome
SRR3189392	WGS	PRJNA46333	https://www.ncbi.nlm.nih.gov/biosample/SAMN04360119	0.93	2014-05-16	0.22	USA	[38.984652,-77.094709]	human skin metagenome
ERR3594029	WGS	PRJEB34871	https://www.ncbi.nlm.nih.gov/biosample/SAMEA6085995	0.96	NP	0.46	United Kingdom	NP	gut metagenome
SRR7186493	WGS	PRJNA450295	https://www.ncbi.nlm.nih.gov/biosample/SAMN08934515	0.9	2013-09-01	0.11	China	[34.16,108.4]	root metagenome
SRR14373491	WGS	PRJNA689669	https://www.ncbi.nlm.nih.gov/biosample/SAMN18779881	0.9	2019-04-20	0.12	China	[23.43,102.26]	metagenome
SRR14092393	OTHER	PRJNA718193	https://www.ncbi.nlm.nih.gov/biosample/SAMN18524874	0.9	2017-03-01	0.12	uncalculated	["missing"]	sludge metagenome
SRR12876862	OTHER	PRJNA670518	https://www.ncbi.nlm.nih.gov/biosample/SAMN16512558	0.91	NP	0.13	China	["missing"]	rhizosphere metagenome
SRR14699966	WGA	PRJNA680430	https://www.ncbi.nlm.nih.gov/biosample/SAMN16453553	0.9	2016-05-01	0.1	uncalculated	[9.9,138.51]	seawater metagenome
SRR1632356	WGS	PRJNA46333	https://www.ncbi.nlm.nih.gov/biosample/SAMN03025637	0.91	2013-03-14	0.14	USA	[38.984652,-77.094709]	human skin metagenome
SRR1631275	WGS	PRJNA46333	https://www.ncbi.nlm.nih.gov/biosample/SAMN03025581	0.96	2013-01-16	0.42	USA	[38.984652,-77.094709]	human skin metagenome
ERR3230151	WGS	PRJEB31563	https://www.ncbi.nlm.nih.gov/biosample/SAMEA5425556	0.9	2016-03-27	0.12	Saudi Arabia	NP	air metagenome
SRR11614243	WGS	PRJNA620822	https://www.ncbi.nlm.nih.gov/biosample/SAMN14510872	0.93	2017-07-17	0.22	USA	[26.6541,-80.6298]	soil metagenome
SRR8863101	WGS	PRJNA518303	https://www.ncbi.nlm.nih.gov/biosample/SAMN10863957	0.92	2017-08-16	0.16	USA	[45.6996,-121.669]	soil metagenome
SRR13958305	WGS	PRJNA695572	https://www.ncbi.nlm.nih.gov/biosample/SAMN18253906	0.9	2018-06-15	0.11	China	[39.9042,116.4074]	sediment metagenome
SRR988096	WGS	PRJNA219368	https://www.ncbi.nlm.nih.gov/biosample/SAMN02354096	0.9	2010-10-01	0.11	USA	[34.975667,-97.519]	soil metagenome
SRR11678565	WGS	PRJNA621560	https://www.ncbi.nlm.nih.gov/biosample/SAMN14515329	0.92	2017-06-07	0.16	USA	[38.7384,-120.4045]	soil metagenome
SRR8863357	WGS	PRJNA518589	https://www.ncbi.nlm.nih.gov/biosample/SAMN10864067	0.91	2017-08-16	0.13	USA	[46.6992,-120.899]	root metagenome
SRR9952633	WGS	PRJNA556841	https://www.ncbi.nlm.nih.gov/biosample/SAMN12368157	0.91	2017-05-22	0.14	Canada	[81.8415,-70.85175]	freshwater sediment metagenome
SRR12282714	WGS	PRJNA647185	https://www.ncbi.nlm.nih.gov/biosample/SAMN15578160	0.91	2018-09-01	0.15	China	["not collected"]	soil metagenome
SRR14373538	WGS	PRJNA689669	https://www.ncbi.nlm.nih.gov/biosample/SAMN18780070	0.91	2019-06-16	0.12	China	[23.3,102.75]	metagenome
ERR6997456	WGS	PRJEB32762	https://www.ncbi.nlm.nih.gov/biosample/SAMEA10314862	0.93	NP	0.2	United Kingdom	NP	human gut metagenome
SRR17539826	WGS	PRJNA604820	https://www.ncbi.nlm.nih.gov/biosample/SAMN21207472	0.9	2014-05-14	0.11	USA	[38.984652,-77.094709]	human skin metagenome
SRR1153387	WGS	PRJNA236429	https://www.ncbi.nlm.nih.gov/biosample/SAMN02614525	0.92	2011-12-01	0.17	USA	[40.075,-88.242]	soil metagenome
SRR1624827	WGS	PRJNA46333	https://www.ncbi.nlm.nih.gov/biosample/SAMN03025552	0.9	2012-04-11	0.11	USA	[38.984652,-77.094709]	human skin metagenome
SRR14689484	WGS	PRJNA781406	https://www.ncbi.nlm.nih.gov/biosample/SAMN19433731	0.91	2020-07-07	0.13	Switzerland	[46.23,9.5]	metagenome
SRR9994093	WGS	PRJNA560333	https://www.ncbi.nlm.nih.gov/biosample/SAMN12597518	0.91	2017-10-01	0.14	China	[28.2097,112.6975]	rhizoplane metagenome
SRR7042392	WGS	PRJNA449266	https://www.ncbi.nlm.nih.gov/biosample/SAMN08902857	0.9	2014-09-27	0.11	USA	[39.74,-123.63]	soil metagenome
SRR404119	OTHER	NP	https://www.ncbi.nlm.nih.gov/biosample/SAMN00780327	0.93	NP	0.2	NP	NP	soil metagenome
SRR16123972	WGS	PRJNA767554	https://www.ncbi.nlm.nih.gov/biosample/SAMN21907806	0.92	2018-10-01	0.16	USA	[38.540611,-121.870682]	soil metagenome
SRR13790061	WGS	PRJNA699281	https://www.ncbi.nlm.nih.gov/biosample/SAMN17617239	0.9	NP	0.12	USA	[41.73,-72.79]	metagenome
SRR14699975	WGA	PRJNA680430	https://www.ncbi.nlm.nih.gov/biosample/SAMN16453535	0.92	2014-09-01	0.18	China	[22.497917,114.02945]	marine sediment metagenome
SRR5817590	WGS	PRJNA338276	https://www.ncbi.nlm.nih.gov/biosample/SAMN05893009	0.91	2015-08-01	0.14	USA	[41.382783,-82.51465]	wetland metagenome
ERR671923	WGS	PRJEB7626	https://www.ncbi.nlm.nih.gov/biosample/SAMEA3113579	0.91	2012-11-13	0.13	Australia	NP	soil metagenome
SRR7186606	WGS	PRJNA450295	https://www.ncbi.nlm.nih.gov/biosample/SAMN08934536	0.9	2013-09-01	0.12	China	[34.16,108.4]	root metagenome
SRR7151595	WGS	PRJNA386568	https://www.ncbi.nlm.nih.gov/biosample/SAMN07124951	0.9	2011-08-16	0.1	Sweden	[68.3533,19.0466]	peat metagenome
SRR5207244	WGS	PRJNA365699	https://www.ncbi.nlm.nih.gov/biosample/SAMN06264648	0.91	2014-09-27	0.13	USA	[39.7392,-123.6308]	soil metagenome
SRR8881341	WGS	PRJNA531779	https://www.ncbi.nlm.nih.gov/biosample/SAMN11382429	0.92	2018-11-11	0.17	USA	[26.5065,-80.2537]	wetland metagenome
SRR14569941	WGS	PRJNA730325	https://www.ncbi.nlm.nih.gov/biosample/SAMN19228510	0.9	2019-07-18	0.1	uncalculated	["missing"]	soil metagenome
SRR13789392	WGS	PRJNA699281	https://www.ncbi.nlm.nih.gov/biosample/SAMN17617416	0.92	NP	0.19	USA	[41.73,-72.79]	metagenome
SRR13312977	WGS	PRJNA682830	https://www.ncbi.nlm.nih.gov/biosample/SAMN17022158	0.9	2019-08-19	0.1	USA	["missing"]	soil metagenome
SRR16016038	OTHER	PRJNA765386	https://www.ncbi.nlm.nih.gov/biosample/SAMN21557316	0.9	2020-07-13	0.1	China	["31 N 98 E"]	soil metagenome
SRR11567539	OTHER	PRJNA626373	https://www.ncbi.nlm.nih.gov/biosample/SAMN14639002	0.9	2018-02-01	0.1	Puerto Rico	[18.260417,-66.030557]	freshwater sediment metagenome
SRR3624126	WGS	PRJNA324090	https://www.ncbi.nlm.nih.gov/biosample/SAMN05194629	0.9	2015-08-19	0.11	USA	[28.11,-81.79]	rhizosphere metagenome
SRR9021703	WGS	PRJNA539583	https://www.ncbi.nlm.nih.gov/biosample/SAMN11533248	0.93	2016-10-24	0.21	USA	[38.5,-121.7]	rhizosphere metagenome
SRR13837106	WGS	PRJNA664514	https://www.ncbi.nlm.nih.gov/biosample/SAMN18114828	0.92	2017-10-01	0.16	USA	[34.05,-114.3]	soil metagenome
SRR12825422	WGS	PRJNA668816	https://www.ncbi.nlm.nih.gov/biosample/SAMN16424709	0.92	2018-11-12	0.16	New Zealand	[-36.550667,174.65225]	sediment metagenome
SRR14454012	WGS	PRJNA725617	https://www.ncbi.nlm.nih.gov/biosample/SAMN18896318	0.9	2019-07-09	0.11	China	[40,116.39]	leaf metagenome
SRR6960539	WGS	PRJNA443724	https://www.ncbi.nlm.nih.gov/biosample/SAMN08778865	0.9	2012-05-04	0.11	Sweden	[68.35,19.05]	permafrost metagenome
SRR11615312	WGS	PRJNA620826	https://www.ncbi.nlm.nih.gov/biosample/SAMN14510894	0.93	2017-12-05	0.2	USA	[26.6539,-80.6288]	soil metagenome
SRR12917226	WGS	PRJNA653697	https://www.ncbi.nlm.nih.gov/biosample/SAMN15739576	0.91	2017-05-02	0.14	USA	[41.8725,-89.3578]	soil metagenome
SRR6307338	WGS	PRJNA419081	https://www.ncbi.nlm.nih.gov/biosample/SAMN08042462	0.9	2014-01-11	0.1	Chile	[-55.10815,-67.62295]	peat metagenome
SRR13708135	WGS	PRJNA701786	https://www.ncbi.nlm.nih.gov/biosample/SAMN17911231	0.9	2019-07-01	0.12	China	[36.11,117.08]	soil metagenome
SRR7042358	WGS	PRJNA449266	https://www.ncbi.nlm.nih.gov/biosample/SAMN08902866	0.91	2014-09-03	0.15	USA	[39.74,-123.63]	soil metagenome
SRR12825400	WGS	PRJNA668816	https://www.ncbi.nlm.nih.gov/biosample/SAMN16424710	0.92	2018-11-12	0.19	New Zealand	[-36.551222,174.662444]	sediment metagenome
SRR8489900	WGS	PRJNA517182	https://www.ncbi.nlm.nih.gov/biosample/SAMN10822081	0.91	2009-01-01	0.14	USA	[39.00097,-123.08297]	rhizosphere metagenome
SRR7013850	WGS	PRJNA448190	https://www.ncbi.nlm.nih.gov/biosample/SAMN08867827	0.91	2013-07-01	0.12	Canada	[50.28,-107.8]	metagenome
SRR14689459	WGS	PRJNA781406	https://www.ncbi.nlm.nih.gov/biosample/SAMN19433698	0.91	2019-02-17	0.14	New Zealand	[-44.36,168.1]	metagenome
SRR11674063	WGS	PRJNA621444	https://www.ncbi.nlm.nih.gov/biosample/SAMN14514965	0.91	2018-02-01	0.13	United Kingdom	[57.1866,-2.2146]	soil metagenome
SRR13949433	WGS	PRJNA695572	https://www.ncbi.nlm.nih.gov/biosample/SAMN17619811	0.91	2018-06-15	0.13	China	[39.9042,116.4074]	sediment metagenome
SRR6201999	WGS	PRJNA366403	https://www.ncbi.nlm.nih.gov/biosample/SAMN06268811	0.91	2012-12-02	0.14	USA	[31.11,-95.15]	soil metagenome
SRR8199877	WGS	PRJNA488251	https://www.ncbi.nlm.nih.gov/biosample/SAMN10407552	0.9	NP	0.12	Netherlands	[51.991111,5.661972]	soil metagenome
ERR671929	WGS	PRJEB7626	https://www.ncbi.nlm.nih.gov/biosample/SAMEA3113578	0.91	2012-11-13	0.14	Australia	NP	soil metagenome
SRR490156	OTHER	NP	https://www.ncbi.nlm.nih.gov/biosample/SAMN00862375	0.93	NP	0.23	NP	NP	rhizosphere metagenome
SRR7346274	CLONE	PRJNA476155	https://www.ncbi.nlm.nih.gov/biosample/SAMN09427538	0.9	2016-10-17	0.12	China	[43.47,123.2]	rhizosphere metagenome
SRR8553638	WGS	PRJNA518241	https://www.ncbi.nlm.nih.gov/biosample/SAMN10864137	0.91	2017-09-15	0.14	USA	[38.9206,-106.9489]	soil metagenome
SRR13590455	WGS	PRJNA698282	https://www.ncbi.nlm.nih.gov/biosample/SAMN17711342	0.9	2019-10-01	0.1	China	["39 N 116 E"]	soil metagenome
SRR12686538	WGS	PRJNA654127	https://www.ncbi.nlm.nih.gov/biosample/SAMN15739653	0.9	2018-12-07	0.1	USA	[33.1447,-81.4044]	sediment metagenome
SRR13162654	OTHER	PRJNA681370	https://www.ncbi.nlm.nih.gov/biosample/SAMN16951379	0.9	2019-12-25	0.1	China	[31.17,119.13]	metagenome
SRR16016052	OTHER	PRJNA765386	https://www.ncbi.nlm.nih.gov/biosample/SAMN21557295	0.9	2019-07-03	0.11	China	["39 N 103 E"]	soil metagenome
SRR17546357	WGS	PRJNA604820	https://www.ncbi.nlm.nih.gov/biosample/SAMN21207445	0.95	2013-05-14	0.31	USA	[38.984652,-77.094709]	human skin metagenome
SRR7350064	CLONE	PRJNA476246	https://www.ncbi.nlm.nih.gov/biosample/SAMN09429001	0.9	2016-10-17	0.11	China	[43.47,123.2]	rhizosphere metagenome
SRR404117	OTHER	NP	https://www.ncbi.nlm.nih.gov/biosample/SAMN00780325	0.91	NP	0.15	NP	NP	soil metagenome
SRR17815050	WGS	PRJNA799881	https://www.ncbi.nlm.nih.gov/biosample/SAMN25211350	0.9	2018-11-18	0.11	China	[32.03,118.84]	soil metagenome
SRR12681507	WGS	PRJNA654767	https://www.ncbi.nlm.nih.gov/biosample/SAMN15738855	0.93	2018-04-29	0.22	USA	[42.0127,-93.7445]	soil metagenome
SRR12550797	WGS	PRJNA632564	https://www.ncbi.nlm.nih.gov/biosample/SAMN14912146	0.9	2018-08-01	0.1	China	[18.33,109.45]	soil metagenome
SRR12608593	WGS	PRJNA662109	https://www.ncbi.nlm.nih.gov/biosample/SAMN16076883	0.9	2017-08-20	0.12	China	[43.35,116.4]	soil metagenome
SRR1924237	WGS	PRJNA278090	https://www.ncbi.nlm.nih.gov/biosample/SAMN03407312	0.91	2012-02-01	0.13	Australia	[-19.733,147.178]	root metagenome
SRR13789579	WGS	PRJNA699281	https://www.ncbi.nlm.nih.gov/biosample/SAMN17617188	0.9	NP	0.11	USA	[41.73,-72.79]	metagenome
SRR11450588	WGA	PRJNA616041	https://www.ncbi.nlm.nih.gov/biosample/SAMN14480280	0.9	2016-07-01	0.1	China	["not applicable"]	soil metagenome
SRR14092375	OTHER	PRJNA718193	https://www.ncbi.nlm.nih.gov/biosample/SAMN18524891	0.9	2017-06-01	0.11	uncalculated	["missing"]	sludge metagenome
SRR12952109	WGS	PRJNA650885	https://www.ncbi.nlm.nih.gov/biosample/SAMN15720733	0.92	2020-01-22	0.19	USA	[26.3584,-80.2982]	wetland metagenome
ERR3697023	WGS	PRJEB35612	https://www.ncbi.nlm.nih.gov/biosample/SAMEA6260169	0.94	2018-06-20	0.25	Cyprus	NP	soil metagenome
SRR9048307	WGS	PRJNA542423	https://www.ncbi.nlm.nih.gov/biosample/SAMN11621469	0.9	2018-05-02	0.12	Norway	[59.91546,10.73209]	air metagenome
SRR4249915	WGS	PRJNA343121	https://www.ncbi.nlm.nih.gov/biosample/SAMN05767925	0.9	2014-11-14	0.1	Canada	[45.68,-72]	soil metagenome
SRR12266068	OTHER	PRJNA647252	https://www.ncbi.nlm.nih.gov/biosample/SAMN15580187	0.91	2019-05-10	0.13	uncalculated	["missing"]	soil metagenome
SRR8205305	OTHER	PRJNA505928	https://www.ncbi.nlm.nih.gov/biosample/SAMN10439586	0.9	NP	0.11	uncalculated	["missing"]	soil metagenome
SRR7186544	WGS	PRJNA450295	https://www.ncbi.nlm.nih.gov/biosample/SAMN08934539	0.93	2013-09-01	0.2	China	[34.16,108.4]	root metagenome
SRR8198157	WGS	PRJNA488251	https://www.ncbi.nlm.nih.gov/biosample/SAMN10407551	0.91	NP	0.13	Netherlands	[51.991111,5.661972]	rhizosphere metagenome
SRR9032198	WGS	PRJNA539710	https://www.ncbi.nlm.nih.gov/biosample/SAMN11532358	0.91	2018-03-25	0.15	USA	[39.6475,-79.9369]	soil metagenome
SRR3977135	WGS	PRJNA330074	https://www.ncbi.nlm.nih.gov/biosample/SAMN05422184	0.9	2011-09-15	0.12	USA	[38.88,-120.64]	soil metagenome
SRR12608600	WGS	PRJNA662109	https://www.ncbi.nlm.nih.gov/biosample/SAMN16076885	0.9	2017-08-22	0.11	China	[43.37,116.4]	soil metagenome
DRR184775	WGS	PRJDB8545	https://www.ncbi.nlm.nih.gov/biosample/SAMD00178562	0.9	2018-06-05	0.12	China	[30.88,121.58]	soil metagenome
SRR9924808	WGS	PRJNA559231	https://www.ncbi.nlm.nih.gov/biosample/SAMN12530125	0.9	2014-10-01	0.11	China	[29.74,116]	freshwater sediment metagenome
SRR16123992	WGS	PRJNA767554	https://www.ncbi.nlm.nih.gov/biosample/SAMN21907788	0.9	2018-10-01	0.12	USA	[38.543123,-121.874259]	soil metagenome
SRR2637699	WGS	PRJNA292297	https://www.ncbi.nlm.nih.gov/biosample/SAMN03981637	0.91	2013-11-07	0.13	USA	[29.456,-89.883]	marine sediment metagenome
SRR1631542	WGS	PRJNA46333	https://www.ncbi.nlm.nih.gov/biosample/SAMN03025614	0.92	2013-02-14	0.16	USA	[38.984652,-77.094709]	human skin metagenome
SRR12173680	WGS	PRJNA642893	https://www.ncbi.nlm.nih.gov/biosample/SAMN15405858	0.99	NP	0.75	USA	[39.296194,-76.592035]	human skin metagenome
SRR3187099	WGS	PRJNA46333	https://www.ncbi.nlm.nih.gov/biosample/SAMN04360032	0.92	2014-03-28	0.17	USA	[38.984652,-77.094709]	human skin metagenome
SRR6267154	WGS	PRJNA406091	https://www.ncbi.nlm.nih.gov/biosample/SAMN07631910	0.9	2016-06-16	0.12	USA	[39.7291,-123.6419]	soil metagenome
SRR5579864	WGS	PRJNA375301	https://www.ncbi.nlm.nih.gov/biosample/SAMN06343829	0.9	NP	0.11	USA	[40.7999,-76.3402]	soil metagenome
SRR16995650	OTHER	PRJNA782356	https://www.ncbi.nlm.nih.gov/biosample/SAMN23376057	0.91	2020-08-11	0.14	China	[34.5,102.12]	soil metagenome
SRR8663615	WGS	PRJNA525405	https://www.ncbi.nlm.nih.gov/biosample/SAMN11050302	0.9	2014-03-17	0.12	USA	[37.2284,-80.4234]	air metagenome
SRR5881409	WGS	PRJNA367574	https://www.ncbi.nlm.nih.gov/biosample/SAMN06267097	0.9	2015-07-13	0.1	USA	[39.7181,-123.6527]	soil metagenome
SRR5246500	WGS	PRJNA366302	https://www.ncbi.nlm.nih.gov/biosample/SAMN06268690	0.9	2012-12-02	0.12	USA	[31.11,-95.15]	soil metagenome
SRR14292197	WGS	PRJNA723227	https://www.ncbi.nlm.nih.gov/biosample/SAMN18809038	0.9	2019-08-22	0.12	China	["missing"]	soil metagenome
SRR14320329	WGS	PRJNA723704	https://www.ncbi.nlm.nih.gov/biosample/SAMN18825587	0.91	2019-09-29	0.13	China	[37.3,118.62]	soil metagenome
SRR12487017	WGS	PRJNA658184	https://www.ncbi.nlm.nih.gov/biosample/SAMN15860788	0.9	NP	0.11	uncalculated	[35.921444,127.065972]	freshwater metagenome
SRR14373490	WGS	PRJNA689669	https://www.ncbi.nlm.nih.gov/biosample/SAMN18779882	0.91	2019-06-16	0.12	China	[23.43,102.26]	metagenome
SRR5713226	WGS	PRJNA375153	https://www.ncbi.nlm.nih.gov/biosample/SAMN06343688	0.9	2015-04-18	0.1	USA	[39.7291,-123.6419]	soil metagenome
SRR5437016	WGS	PRJNA365680	https://www.ncbi.nlm.nih.gov/biosample/SAMN06266449	0.9	2014-09-03	0.11	USA	[39.7392,-123.6308]	soil metagenome
SRR5678924	WGS	PRJNA379303	https://www.ncbi.nlm.nih.gov/biosample/SAMN06685624	0.91	2015-09-01	0.13	Canada	[50.34,-113.77]	terrestrial metagenome
SRR16124003	WGS	PRJNA767554	https://www.ncbi.nlm.nih.gov/biosample/SAMN21907769	0.91	2018-07-01	0.15	USA	[38.545011,-121.876575]	soil metagenome
SRR3185170	WGS	PRJNA46333	https://www.ncbi.nlm.nih.gov/biosample/SAMN04360016	0.92	2014-05-05	0.17	USA	[38.984652,-77.094709]	human skin metagenome
SRR5581440	WGS	PRJNA375646	https://www.ncbi.nlm.nih.gov/biosample/SAMN06343948	0.91	2013-06-25	0.15	USA	[41.170727,-78.4726]	freshwater metagenome
SRR7004340	WGS	PRJNA443524	https://www.ncbi.nlm.nih.gov/biosample/SAMN08778311	0.91	2015-10-01	0.13	Colombia	[3.8381,-73.3194]	peat metagenome
SRR9691044	WGS	PRJNA554750	https://www.ncbi.nlm.nih.gov/biosample/SAMN12282976	0.9	2013-07-24	0.12	China	[36.09,103.71]	soil metagenome
SRR1926159	WGS	PRJNA278090	https://www.ncbi.nlm.nih.gov/biosample/SAMN03407328	0.9	2012-02-01	0.11	Australia	[-19.733,147.178]	root metagenome
SRR5262250	WGS	PRJNA374886	https://www.ncbi.nlm.nih.gov/biosample/SAMN06339524	0.9	2014-10-27	0.11	Panama	[9.1086,-79.8436]	soil metagenome
SRR12266079	OTHER	PRJNA647252	https://www.ncbi.nlm.nih.gov/biosample/SAMN15580198	0.9	2019-05-10	0.11	uncalculated	["missing"]	soil metagenome
SRR12976790	OTHER	PRJNA674468	https://www.ncbi.nlm.nih.gov/biosample/SAMN16657633	0.9	2019-05-16	0.12	China	[25.58,99.57]	soil metagenome
SRR13725945	WGS	PRJNA699281	https://www.ncbi.nlm.nih.gov/biosample/SAMN17618204	0.9	NP	0.11	USA	[41.73,-72.79]	metagenome
SRR6267142	WGS	PRJNA406090	https://www.ncbi.nlm.nih.gov/biosample/SAMN07631909	0.9	2016-06-14	0.11	USA	[39.7291,-123.6419]	soil metagenome
SRR908281	WGS	PRJNA208116	https://www.ncbi.nlm.nih.gov/biosample/SAMN02202255	0.9	2012-05-01	0.11	Israel	[31.99,34.82]	soil metagenome
SRR7004198	WGS	PRJNA443510	https://www.ncbi.nlm.nih.gov/biosample/SAMN08778643	0.91	2017-02-20	0.15	Colombia	[3.8381,-73.3194]	peat metagenome
SRR1632391	WGS	PRJNA46333	https://www.ncbi.nlm.nih.gov/biosample/SAMN03025642	0.92	2013-03-14	0.19	USA	[38.984652,-77.094709]	human skin metagenome
SRR5918994	WGS	PRJNA317932	https://www.ncbi.nlm.nih.gov/biosample/SAMN04873881	0.92	2012-08-11	0.16	Australia	[-36.67146,142.28934]	soil metagenome
ERR3593763	WGS	PRJEB34871	https://www.ncbi.nlm.nih.gov/biosample/SAMEA6085728	0.96	2015-04-15	0.39	United Kingdom	NP	gut metagenome
SRR9030507	WGS	PRJNA507800	https://www.ncbi.nlm.nih.gov/biosample/SAMN10506416	0.91	2015-05-20	0.13	Canada	[53.93,-116.58]	soil metagenome
SRR7094831	WGS	PRJNA441481	https://www.ncbi.nlm.nih.gov/biosample/SAMN08776714	0.91	2017-05-24	0.14	USA	[42.481016,-72.178343]	soil metagenome
SRR8113283	WGS	PRJNA441432	https://www.ncbi.nlm.nih.gov/biosample/SAMN10290266	0.9	2017-03-06	0.12	Brazil	[-19.2822,-43.5936]	root metagenome
SRR7976078	WGS	PRJNA444973	https://www.ncbi.nlm.nih.gov/biosample/SAMN08779410	0.94	2012-05-01	0.26	USA	[33.5944,-109.1397]	soil metagenome
SRR8936443	WGS	PRJNA528368	https://www.ncbi.nlm.nih.gov/biosample/SAMN11415806	0.9	2018-09-01	0.1	China	[23.14,113.34]	soil metagenome
SRR13614385	WGS	PRJNA697905	https://www.ncbi.nlm.nih.gov/biosample/SAMN17677519	0.91	2019-08-01	0.13	China	[37.3,116.65]	soil metagenome
SRR1632352	WGS	PRJNA46333	https://www.ncbi.nlm.nih.gov/biosample/SAMN03025637	0.91	2013-03-14	0.14	USA	[38.984652,-77.094709]	human skin metagenome
SRR10034940	OTHER	PRJNA562849	https://www.ncbi.nlm.nih.gov/biosample/SAMN12657063	0.9	2017-08-22	0.11	Sweden	[55.38,13.4]	soil metagenome
SRR5919204	WGS	PRJNA317932	https://www.ncbi.nlm.nih.gov/biosample/SAMN04873804	0.92	2012-10-04	0.18	Australia	[-25.351,131.0423]	soil metagenome
SRR11970083	WGS	PRJNA636365	https://www.ncbi.nlm.nih.gov/biosample/SAMN15082880	0.91	2018-05-03	0.13	USA	[37.1976,-80.5823]	soil metagenome
SRR14373432	WGS	PRJNA680161	https://www.ncbi.nlm.nih.gov/biosample/SAMN18945479	0.91	2017-08-01	0.14	Russia	[70.05,159.55]	metagenome
SRR14689432	WGS	PRJNA781406	https://www.ncbi.nlm.nih.gov/biosample/SAMN19433723	0.9	2019-01-29	0.1	New Zealand	[-42.55,171.3]	metagenome
SRR10695399	WGS	PRJNA595820	https://www.ncbi.nlm.nih.gov/biosample/SAMN13567779	0.9	2017-10-01	0.1	China	[23.5823,104.3303]	soil metagenome
SRR8936465	WGS	PRJNA528368	https://www.ncbi.nlm.nih.gov/biosample/SAMN11415806	0.9	2018-09-01	0.11	China	[23.14,113.34]	soil metagenome
SRR7346275	CLONE	PRJNA476155	https://www.ncbi.nlm.nih.gov/biosample/SAMN09427536	0.9	2016-10-17	0.12	China	[43.47,123.2]	rhizosphere metagenome
SRR2657558	WGS	PRJNA292297	https://www.ncbi.nlm.nih.gov/biosample/SAMN03981665	0.91	2012-06-07	0.13	USA	[29.44,-89.903]	marine sediment metagenome
SRR7186492	WGS	PRJNA450295	https://www.ncbi.nlm.nih.gov/biosample/SAMN08934519	0.9	2013-09-01	0.11	China	[34.16,108.4]	root metagenome
SRR6683738	WGA	PRJNA411948	https://www.ncbi.nlm.nih.gov/biosample/SAMN07691962	0.9	2016-07-01	0.1	Svalbard	[78.58,12.05]	soil metagenome
SRR12282713	WGS	PRJNA647185	https://www.ncbi.nlm.nih.gov/biosample/SAMN15578161	0.91	2018-09-01	0.15	China	["not collected"]	soil metagenome
SRR13336303	WGS	PRJNA688820	https://www.ncbi.nlm.nih.gov/biosample/SAMN17189723	0.9	2019-04-26	0.12	China	[34.74,108.2]	soil metagenome
SRR14689487	WGS	PRJNA781406	https://www.ncbi.nlm.nih.gov/biosample/SAMN19433728	0.9	2019-01-30	0.1	New Zealand	[-42.55,171.3]	metagenome
SRR16016041	OTHER	PRJNA765386	https://www.ncbi.nlm.nih.gov/biosample/SAMN21557296	0.9	2019-07-04	0.11	China	["38 N 102 E"]	soil metagenome
SRR7151567	WGS	PRJNA386568	https://www.ncbi.nlm.nih.gov/biosample/SAMN07125062	0.91	2012-07-20	0.13	Sweden	[68.3534,19.0468]	peat metagenome
SRR1632388	WGS	PRJNA46333	https://www.ncbi.nlm.nih.gov/biosample/SAMN03025641	0.98	2013-03-14	0.7	USA	[38.984652,-77.094709]	human skin metagenome
ERR687895	WGS	PRJEB7626	https://www.ncbi.nlm.nih.gov/biosample/SAMEA3113583	0.9	2012-11-07	0.12	Australia	NP	soil metagenome
SRR10363842	WGS	PRJNA557318	https://www.ncbi.nlm.nih.gov/biosample/SAMN12394948	0.91	2018-12-01	0.13	China	[22.48,113.57]	soil metagenome
SRR6231316	WGS	PRJNA414922	https://www.ncbi.nlm.nih.gov/biosample/SAMN06710729	0.9	2015-07-07	0.11	USA	[41.452804,-90.763299]	sediment metagenome
SRR9924795	WGS	PRJNA559231	https://www.ncbi.nlm.nih.gov/biosample/SAMN12530108	0.9	2014-10-01	0.1	China	[28.65,104.17]	freshwater sediment metagenome
SRR7975446	WGS	PRJNA364437	https://www.ncbi.nlm.nih.gov/biosample/SAMN06265754	0.91	2016-06-16	0.13	USA	[39.7291,-123.6419]	soil metagenome
SRR17539847	WGS	PRJNA604820	https://www.ncbi.nlm.nih.gov/biosample/SAMN21207490	0.91	2015-10-13	0.12	USA	[38.984652,-77.094709]	human skin metagenome
SRR10686807	WGS	PRJNA594760	https://www.ncbi.nlm.nih.gov/biosample/SAMN13552564	0.9	NP	0.11	China	[21.1131,110.2259]	plant metagenome
SRR14027284	CLONE	PRJNA640885	https://www.ncbi.nlm.nih.gov/biosample/SAMN17734862	0.9	2019-08-13	0.11	uncalculated	[36.9,115.4]	soil metagenome
SRR14027275	CLONE	PRJNA640885	https://www.ncbi.nlm.nih.gov/biosample/SAMN17734844	0.9	2019-08-08	0.11	uncalculated	[36.9,115.6]	soil metagenome
SRR5195111	WGS	PRJNA362455	https://www.ncbi.nlm.nih.gov/biosample/SAMN06239026	0.92	2015-09-01	0.19	USA	[33.89,-117.42]	rhizosphere metagenome
SRR7186616	WGS	PRJNA450295	https://www.ncbi.nlm.nih.gov/biosample/SAMN08934521	0.9	2013-09-01	0.11	China	[34.16,108.4]	root metagenome
SRR14073696	WGS	PRJNA717057	https://www.ncbi.nlm.nih.gov/biosample/SAMN18477343	0.91	NP	0.12	uncalculated	["missing"]	soil metagenome
ERR3593755	WGS	PRJEB34871	https://www.ncbi.nlm.nih.gov/biosample/SAMEA6085720	0.96	2015-04-15	0.39	United Kingdom	NP	gut metagenome
SRR8188248	WGS	PRJNA489265	https://www.ncbi.nlm.nih.gov/biosample/SAMN10416802	0.91	2016-09-02	0.15	USA	[44.1,-123.1]	dust metagenome
SRR5213076	WGS	PRJNA367559	https://www.ncbi.nlm.nih.gov/biosample/SAMN06267082	0.9	2015-07-13	0.11	USA	[39.7181,-123.6527]	soil metagenome
SRR11970086	WGS	PRJNA636365	https://www.ncbi.nlm.nih.gov/biosample/SAMN15082918	0.9	2019-09-01	0.12	USA	[37.1976,-80.5823]	runoff metagenome
SRR4289284	OTHER	PRJNA343355	https://www.ncbi.nlm.nih.gov/biosample/SAMN05786375	0.9	2015-09-30	0.12	China	[36.04,108.32]	soil metagenome
SRR17191899	WGS	PRJNA785864	https://www.ncbi.nlm.nih.gov/biosample/SAMN23585748	0.9	2021-10-28	0.11	Russia	[56.033883,84.670111]	gut metagenome
SRR12390916	WGS	PRJNA617223	https://www.ncbi.nlm.nih.gov/biosample/SAMN14505472	0.9	2017-05-02	0.1	USA	[41.8784,-89.3541]	soil metagenome
SRR7345552	CLONE	PRJNA474849	https://www.ncbi.nlm.nih.gov/biosample/SAMN09374942	0.9	2016-10-17	0.1	China	[43.47,123.2]	rhizosphere metagenome
SRR10034970	OTHER	PRJNA562849	https://www.ncbi.nlm.nih.gov/biosample/SAMN12657056	0.9	2017-09-26	0.11	Sweden	[55.38,13.4]	soil metagenome
SRR13789169	WGS	PRJNA699281	https://www.ncbi.nlm.nih.gov/biosample/SAMN17617662	0.91	NP	0.14	USA	[41.73,-72.79]	metagenome
SRR12952112	WGS	PRJNA650886	https://www.ncbi.nlm.nih.gov/biosample/SAMN15720740	0.92	2020-01-22	0.16	USA	[26.3584,-80.2982]	wetland metagenome
SRR8884542	WGS	PRJNA492716	https://www.ncbi.nlm.nih.gov/biosample/SAMN11381117	0.91	NP	0.15	Australia	[-27.4698,153.0251]	human gut metagenome
SRR13236521	OTHER	PRJNA683998	https://www.ncbi.nlm.nih.gov/biosample/SAMN17050159	0.91	2019-07-02	0.12	China	["missing"]	soil metagenome
SRR7976076	WGS	PRJNA444970	https://www.ncbi.nlm.nih.gov/biosample/SAMN08779408	0.93	2012-05-01	0.23	USA	[37.9813,-109.5168]	soil metagenome
SRR8196862	WGS	PRJNA488251	https://www.ncbi.nlm.nih.gov/biosample/SAMN10407549	0.9	NP	0.12	Netherlands	[51.991111,5.661972]	rhizosphere metagenome
SRR17635715	WGS	PRJNA797778	https://www.ncbi.nlm.nih.gov/biosample/SAMN25037619	0.93	NP	0.23	USA	[39.2904,-76.6122]	human vaginal metagenome
SRR9176912	WGS	PRJNA544139	https://www.ncbi.nlm.nih.gov/biosample/SAMN11660029	0.9	2017-10-01	0.11	China	["missing"]	soil metagenome
SRR14689423	WGS	PRJNA781406	https://www.ncbi.nlm.nih.gov/biosample/SAMN19433697	0.91	2019-02-17	0.15	New Zealand	[-44.36,168.1]	metagenome
SRR8881745	WGS	PRJNA531769	https://www.ncbi.nlm.nih.gov/biosample/SAMN11382432	0.92	2018-11-11	0.17	USA	[26.5052,-80.2345]	wetland metagenome
SRR8590645	WGS	PRJNA473136	https://www.ncbi.nlm.nih.gov/biosample/SAMN10953119	0.9	2017-10-02	0.12	USA	["not collected"]	soil metagenome
SRR14689485	WGS	PRJNA781406	https://www.ncbi.nlm.nih.gov/biosample/SAMN19433730	0.9	2020-03-01	0.1	Ecuador	[-1.26,-78.48]	metagenome
SRR14689426	WGS	PRJNA781406	https://www.ncbi.nlm.nih.gov/biosample/SAMN19433687	0.92	2019-02-09	0.19	New Zealand	[-44.27,168.37]	metagenome
SRR5215472	WGS	PRJNA364913	https://www.ncbi.nlm.nih.gov/biosample/SAMN06264822	0.92	2016-02-17	0.16	Panama	[9.1086,-79.8436]	soil metagenome
SRR6145104	WGS	PRJNA413474	https://www.ncbi.nlm.nih.gov/biosample/SAMN07749881	0.9	2017-07-17	0.11	Hong Kong	[22.3,114.17]	skin metagenome
SRR5457448	WGS	PRJNA367201	https://www.ncbi.nlm.nih.gov/biosample/SAMN06267373	0.91	2014-07-01	0.15	USA	[41.1752,-78.4168]	freshwater metagenome
SRR12640500	WGS	PRJNA633424	https://www.ncbi.nlm.nih.gov/biosample/SAMN16132124	0.92	2017-10-01	0.19	USA	[33.75,-114.2]	metagenome
SRR14085592	WGS	PRJNA717813	https://www.ncbi.nlm.nih.gov/biosample/SAMN18514593	0.9	2019-05-01	0.1	Germany	[48.579083,9.063333]	soil metagenome
SRR13038211	WGS	PRJNA670906	https://www.ncbi.nlm.nih.gov/biosample/SAMN16523180	0.93	2018-01-19	0.2	USA	[35.97,-84.36]	sediment metagenome
ERR3594025	WGS	PRJEB34871	https://www.ncbi.nlm.nih.gov/biosample/SAMEA6085991	0.96	NP	0.44	United Kingdom	NP	gut metagenome
ERR868381	WGS	PRJEB4352	https://www.ncbi.nlm.nih.gov/biosample/SAMEA2622489	0.91	NP	0.15	NP	NP	marine metagenome
SRR5436189	WGS	PRJNA365674	https://www.ncbi.nlm.nih.gov/biosample/SAMN06264650	0.9	2014-09-03	0.11	USA	[39.7392,-123.6308]	soil metagenome
SRR12825371	WGS	PRJNA668816	https://www.ncbi.nlm.nih.gov/biosample/SAMN16424711	0.91	2018-11-12	0.13	New Zealand	[-36.55025,174.665389]	sediment metagenome
SRR13312997	WGS	PRJNA682830	https://www.ncbi.nlm.nih.gov/biosample/SAMN17022152	0.9	2019-08-19	0.12	USA	["missing"]	soil metagenome
SRR16995654	OTHER	PRJNA782356	https://www.ncbi.nlm.nih.gov/biosample/SAMN23376036	0.91	2020-08-23	0.15	China	[35.91,98]	soil metagenome
SRR14092392	OTHER	PRJNA718193	https://www.ncbi.nlm.nih.gov/biosample/SAMN18524875	0.9	2017-03-01	0.11	uncalculated	["missing"]	sludge metagenome
SRR6958483	WGS	PRJNA444976	https://www.ncbi.nlm.nih.gov/biosample/SAMN08777551	0.93	2012-05-01	0.22	USA	[41.109,-111.7531]	soil metagenome
SRR5195135	WGS	PRJNA362455	https://www.ncbi.nlm.nih.gov/biosample/SAMN06239002	0.92	2015-07-01	0.16	China	[23.64,112.82]	rhizosphere metagenome
SRR8879133	WGS	PRJNA531774	https://www.ncbi.nlm.nih.gov/biosample/SAMN11382435	0.92	2018-11-11	0.16	USA	[26.5059,-80.2517]	wetland metagenome
SRR16995653	OTHER	PRJNA782356	https://www.ncbi.nlm.nih.gov/biosample/SAMN23376054	0.91	2020-08-09	0.14	China	[33.29,100.85]	soil metagenome
SRR8489889	WGS	PRJNA517182	https://www.ncbi.nlm.nih.gov/biosample/SAMN10822082	0.91	2008-09-01	0.14	USA	[39.00097,-123.08297]	rhizosphere metagenome
SRR7186539	WGS	PRJNA450295	https://www.ncbi.nlm.nih.gov/biosample/SAMN08934540	0.93	2013-09-01	0.22	China	[34.16,108.4]	root metagenome
SRR8556138	WGS	PRJNA518539	https://www.ncbi.nlm.nih.gov/biosample/SAMN10864375	0.91	2016-11-25	0.14	Sweden	[68.3535,19.0473]	peat metagenome
SRR7140697	WGS	PRJNA466231	https://www.ncbi.nlm.nih.gov/biosample/SAMN09093006	0.91	2015-05-01	0.13	USA	[42.36138,-83.051282]	metagenome
SRR7974119	WGS	PRJNA444436	https://www.ncbi.nlm.nih.gov/biosample/SAMN08779656	0.94	NP	0.27	Panama	[9.1086,-79.8436]	soil metagenome
SRR12366596	WGS	PRJNA647667	https://www.ncbi.nlm.nih.gov/biosample/SAMN15501384	0.9	2019-05-16	0.1	Cameroon	[5.85,11.15]	rhizosphere metagenome
SRR7230150	WGS	PRJNA473380	https://www.ncbi.nlm.nih.gov/biosample/SAMN09273044	0.9	2017-09-20	0.1	China	[36.51,109.19]	metagenome
SRR7186570	WGS	PRJNA450295	https://www.ncbi.nlm.nih.gov/biosample/SAMN08934530	0.9	2013-09-01	0.12	China	[34.16,108.4]	root metagenome
SRR1632393	WGS	PRJNA46333	https://www.ncbi.nlm.nih.gov/biosample/SAMN03025642	0.93	2013-03-14	0.2	USA	[38.984652,-77.094709]	human skin metagenome
SRR15927529	WGS	PRJNA763043	https://www.ncbi.nlm.nih.gov/biosample/SAMN21465663	0.91	2016-08-23	0.13	China	[23.0717,113.4797]	estuary metagenome
SRR17539849	WGS	PRJNA604820	https://www.ncbi.nlm.nih.gov/biosample/SAMN21207490	0.9	2015-10-13	0.12	USA	[38.984652,-77.094709]	human skin metagenome
SRR3642745	WGS	PRJNA46333	https://www.ncbi.nlm.nih.gov/biosample/SAMN04999405	0.9	2014-01-01	0.12	USA	[38.984652,-77.094709]	human skin metagenome
ERR5029654	WGS	PRJEB42267	https://www.ncbi.nlm.nih.gov/biosample/SAMEA7750955	0.91	NP	0.15	Greenland	NP	permafrost metagenome
SRR13608709	WGS	PRJNA693684	https://www.ncbi.nlm.nih.gov/biosample/SAMN17394069	0.91	2019-05-08	0.14	United Kingdom	["not applicable"]	metagenome
SRR7013836	WGS	PRJNA448190	https://www.ncbi.nlm.nih.gov/biosample/SAMN08867837	0.9	2013-07-01	0.11	Canada	[50.28,-107.8]	metagenome
SRR3989296	WGS	PRJNA330322	https://www.ncbi.nlm.nih.gov/biosample/SAMN05421994	0.92	2013-03-27	0.19	USA	[39.53,-107.78]	soil metagenome
SRR10037604	WGS	PRJNA562239	https://www.ncbi.nlm.nih.gov/biosample/SAMN12636687	0.9	2015-09-01	0.11	China	["missing"]	soil metagenome
SRR9009769	WGS	PRJNA539697	https://www.ncbi.nlm.nih.gov/biosample/SAMN11532598	0.92	2017-09-18	0.18	USA	["36 N 78 W"]	soil metagenome
SRR5817586	WGS	PRJNA338276	https://www.ncbi.nlm.nih.gov/biosample/SAMN05892941	0.91	2014-11-01	0.13	USA	[41.382783,-82.51465]	wetland metagenome
ERR2699808	WGS	PRJEB27640	https://www.ncbi.nlm.nih.gov/biosample/SAMEA4790992	0.9	2014-07-07	0.11	Germany	NP	indoor metagenome
SRR12687782	WGS	PRJNA654297	https://www.ncbi.nlm.nih.gov/biosample/SAMN15741045	0.9	2016-03-17	0.11	USA	[36.4428,-116.8278]	freshwater metagenome
SRR11674062	WGS	PRJNA621446	https://www.ncbi.nlm.nih.gov/biosample/SAMN14514816	0.92	2018-02-01	0.16	United Kingdom	[57.1863,-2.2145]	soil metagenome
SRR14117424	WGS	PRJNA718736	https://www.ncbi.nlm.nih.gov/biosample/SAMN18559667	0.9	2020-09-24	0.1	China	[31.25,102.56]	soil metagenome
SRR13614382	WGS	PRJNA697905	https://www.ncbi.nlm.nih.gov/biosample/SAMN17677522	0.9	2019-08-01	0.12	China	[37.3,116.65]	soil metagenome
SRR16123963	WGS	PRJNA767554	https://www.ncbi.nlm.nih.gov/biosample/SAMN21907777	0.9	2018-07-01	0.11	USA	[38.544366,-121.876549]	soil metagenome
SRR1631059	WGS	PRJNA46333	https://www.ncbi.nlm.nih.gov/biosample/SAMN03025571	0.94	2013-01-16	0.26	USA	[38.984652,-77.094709]	human skin metagenome
SRR17546365	WGS	PRJNA604820	https://www.ncbi.nlm.nih.gov/biosample/SAMN21207448	0.93	2013-09-03	0.22	USA	[38.984652,-77.094709]	human skin metagenome
SRR8489885	WGS	PRJNA517182	https://www.ncbi.nlm.nih.gov/biosample/SAMN10822081	0.92	2009-01-01	0.17	USA	[39.00097,-123.08297]	rhizosphere metagenome
SRR7007155	WGS	PRJNA444178	https://www.ncbi.nlm.nih.gov/biosample/SAMN08778672	0.9	2016-09-20	0.11	USA	[38.9195,-106.9496]	freshwater sediment metagenome
SRR10489822	WGS	PRJNA588342	https://www.ncbi.nlm.nih.gov/biosample/SAMN13241871	0.9	2014-07-30	0.1	Russia	[68.6125,161.35]	permafrost metagenome
SRR8936445	WGS	PRJNA528368	https://www.ncbi.nlm.nih.gov/biosample/SAMN11415806	0.91	2018-09-01	0.13	China	[23.14,113.34]	soil metagenome
SRR8426590	WGS	PRJNA513876	https://www.ncbi.nlm.nih.gov/biosample/SAMN10715773	0.9	2013-02-12	0.12	USA	[35.949545,-84.313801]	groundwater metagenome
SRR16123962	WGS	PRJNA767554	https://www.ncbi.nlm.nih.gov/biosample/SAMN21907778	0.9	2018-10-01	0.12	USA	[38.544366,-121.876549]	soil metagenome
SRR1631270	WGS	PRJNA46333	https://www.ncbi.nlm.nih.gov/biosample/SAMN03025581	0.96	2013-01-16	0.44	USA	[38.984652,-77.094709]	human skin metagenome
SRR16016032	OTHER	PRJNA765386	https://www.ncbi.nlm.nih.gov/biosample/SAMN21557322	0.9	2020-07-15	0.1	China	["32 N 92 E"]	soil metagenome
SRR12216034	WGS	PRJNA646196	https://www.ncbi.nlm.nih.gov/biosample/SAMN15526082	0.92	2018-06-01	0.16	China	["not collected"]	soil metagenome
SRR3712204	WGS	PRJNA281298	https://www.ncbi.nlm.nih.gov/biosample/SAMN05257341	0.9	2014-04-02	0.1	Namibia	[-19.0313,15.5486]	soil metagenome
SRR3954463	WGS	PRJNA330069	https://www.ncbi.nlm.nih.gov/biosample/SAMN05422225	0.93	2008-12-31	0.2	USA	[38.99297339,-123.0674491]	soil metagenome
SRR8205301	OTHER	PRJNA505928	https://www.ncbi.nlm.nih.gov/biosample/SAMN10439582	0.9	NP	0.12	uncalculated	["missing"]	soil metagenome
ERR688349	WGS	PRJEB7840	https://www.ncbi.nlm.nih.gov/biosample/SAMEA3140937	0.9	2012-05-29	0.11	Australia	NP	metagenome
SRR13162655	OTHER	PRJNA681370	https://www.ncbi.nlm.nih.gov/biosample/SAMN16951378	0.9	2019-12-25	0.11	China	[31.16,119.12]	metagenome
SRR14267056	WGS	PRJNA721875	https://www.ncbi.nlm.nih.gov/biosample/SAMN18753383	0.91	2019-10-20	0.12	China	[39.96,116.52]	soil metagenome
SRR13336317	WGS	PRJNA688820	https://www.ncbi.nlm.nih.gov/biosample/SAMN17189711	0.9	2019-04-26	0.11	China	[34.74,108.2]	soil metagenome
SRR17598634	RNA-Seq	PRJNA794054	https://www.ncbi.nlm.nih.gov/biosample/SAMN24607154	0.9	2017-01-07	0.11	Switzerland	[46.18,7.48]	soil metagenome
SRR12619552	WGS	PRJNA662623	https://www.ncbi.nlm.nih.gov/biosample/SAMN16091607	0.9	2018-10-09	0.1	USA	[42.0308,-93.6319]	soil metagenome
SRR14699981	WGA	PRJNA680430	https://www.ncbi.nlm.nih.gov/biosample/SAMN16453542	0.92	2018-11-01	0.17	China	[37.35,122.58]	marine sediment metagenome
SRR12282704	WGS	PRJNA647185	https://www.ncbi.nlm.nih.gov/biosample/SAMN15578156	0.92	2018-09-01	0.17	China	["not collected"]	soil metagenome
SRR13425445	WGS	PRJNA691704	https://www.ncbi.nlm.nih.gov/biosample/SAMN17303716	0.9	2019-12-28	0.12	India	[19.783,85.335]	lagoon metagenome
SRR13336288	WGS	PRJNA688820	https://www.ncbi.nlm.nih.gov/biosample/SAMN17189737	0.9	2019-04-26	0.12	China	[34.74,108.2]	soil metagenome
SRR17656793	WGS	PRJNA797856	https://www.ncbi.nlm.nih.gov/biosample/SAMN25037266	0.9	2021-02-25	0.1	NP	NP	plastic metagenome
SRR17548767	WGS	PRJNA604820	https://www.ncbi.nlm.nih.gov/biosample/SAMN21207554	0.93	2018-10-18	0.2	USA	[38.984652,-77.094709]	human skin metagenome
SRR7186596	WGS	PRJNA450295	https://www.ncbi.nlm.nih.gov/biosample/SAMN08934525	0.9	2013-09-01	0.11	China	[34.16,108.4]	root metagenome
SRR14267061	WGS	PRJNA721875	https://www.ncbi.nlm.nih.gov/biosample/SAMN18753379	0.91	2019-10-20	0.13	China	[39.96,116.48]	soil metagenome
SRR8553636	WGS	PRJNA518242	https://www.ncbi.nlm.nih.gov/biosample/SAMN10864401	0.92	2017-09-15	0.16	USA	[38.9206,-106.9489]	soil metagenome
SRR5195120	WGS	PRJNA362455	https://www.ncbi.nlm.nih.gov/biosample/SAMN06239017	0.93	2015-09-01	0.2	Italy	[37.49,14.81]	rhizosphere metagenome
SRR5512142	WGS	PRJNA385547	https://www.ncbi.nlm.nih.gov/biosample/SAMN06858810	0.9	2015-07-01	0.1	China	[30.90472,114.11722]	soil metagenome
SRR13336294	WGS	PRJNA688820	https://www.ncbi.nlm.nih.gov/biosample/SAMN17189687	0.91	2019-04-22	0.13	China	[34.3,108.08]	soil metagenome
SRR10617096	WGS	PRJNA594620	https://www.ncbi.nlm.nih.gov/biosample/SAMN13523334	0.91	2017-09-29	0.13	USA	["41 N 88 W"]	human metagenome
SRR15377925	WGS	PRJNA714922	https://www.ncbi.nlm.nih.gov/biosample/SAMN18647676	0.9	2018-08-01	0.12	USA	[44.320483,-85.977083]	soil metagenome
SRR16123977	WGS	PRJNA767554	https://www.ncbi.nlm.nih.gov/biosample/SAMN21907801	0.9	2018-07-01	0.12	USA	[38.541886,-121.871718]	soil metagenome
SRR12113412	WGS	PRJNA640378	https://www.ncbi.nlm.nih.gov/biosample/SAMN15319603	0.9	2017-03-17	0.1	USA	[37.661915,-121.114554]	groundwater metagenome
SRR11802912	WGS	PRJNA633324	https://www.ncbi.nlm.nih.gov/biosample/SAMN14941274	0.9	2018-08-22	0.11	China	[39.77,116.58]	soil metagenome
SRR14454011	WGS	PRJNA725617	https://www.ncbi.nlm.nih.gov/biosample/SAMN18896319	0.9	2019-07-09	0.11	China	[40,116.39]	root metagenome
SRR12952646	WGS	PRJNA650758	https://www.ncbi.nlm.nih.gov/biosample/SAMN15720964	0.91	2020-01-22	0.14	USA	[26.6774,-80.3753]	wetland metagenome
SRR7186561	WGS	PRJNA450295	https://www.ncbi.nlm.nih.gov/biosample/SAMN08934560	0.91	2013-09-01	0.13	China	[34.16,108.4]	root metagenome
SRR7186590	WGS	PRJNA450295	https://www.ncbi.nlm.nih.gov/biosample/SAMN08934525	0.9	2013-09-01	0.12	China	[34.16,108.4]	root metagenome
SRR1631268	WGS	PRJNA46333	https://www.ncbi.nlm.nih.gov/biosample/SAMN03025581	0.96	2013-01-16	0.43	USA	[38.984652,-77.094709]	human skin metagenome
SRR17815034	WGS	PRJNA799881	https://www.ncbi.nlm.nih.gov/biosample/SAMN25211358	0.9	2018-11-18	0.12	China	[32.03,118.84]	soil metagenome
SRR13336310	WGS	PRJNA688820	https://www.ncbi.nlm.nih.gov/biosample/SAMN17189717	0.9	2019-04-26	0.12	China	[34.74,108.2]	soil metagenome
SRR13249351	OTHER	PRJNA684965	https://www.ncbi.nlm.nih.gov/biosample/SAMN17073320	0.91	2019-10-15	0.12	uncalculated	["missing"]	gut metagenome
ERR3473298	OTHER	PRJEB32762	https://www.ncbi.nlm.nih.gov/biosample/SAMEA5661632	0.94	NP	0.28	NP	NP	human gut metagenome
SRR16123807	OTHER	PRJNA766709	https://www.ncbi.nlm.nih.gov/biosample/SAMN21873603	0.9	2019-11-01	0.11	Malaysia	["Not applicable"]	mangrove metagenome
SRR3970282	WGS	PRJNA330011	https://www.ncbi.nlm.nih.gov/biosample/SAMN05422135	0.9	2011-07-20	0.11	USA	[39.53,-107.78]	soil metagenome
SRR3644262	WGS	PRJNA46333	https://www.ncbi.nlm.nih.gov/biosample/SAMN04999327	0.9	2014-12-01	0.12	USA	[38.984652,-77.094709]	human skin metagenome
SRR14887733	WGS	PRJNA695572	https://www.ncbi.nlm.nih.gov/biosample/SAMN19809185	0.9	2018-08-05	0.1	China	[39.9042,116.4074]	sediment metagenome
SRR8936433	WGS	PRJNA528368	https://www.ncbi.nlm.nih.gov/biosample/SAMN11415806	0.9	2018-09-01	0.1	China	[23.14,113.34]	soil metagenome
SRR7186497	WGS	PRJNA450295	https://www.ncbi.nlm.nih.gov/biosample/SAMN08934566	0.93	2013-09-01	0.21	China	[34.16,108.4]	root metagenome
SRR9656167	WGS	PRJNA552615	https://www.ncbi.nlm.nih.gov/biosample/SAMN12214533	0.93	NP	0.21	New Zealand	[-38.26228254,175.96990866]	soil metagenome
SRR1632432	WGS	PRJNA46333	https://www.ncbi.nlm.nih.gov/biosample/SAMN03025649	0.95	2013-03-14	0.36	USA	[38.984652,-77.094709]	human skin metagenome
SRR11970090	WGS	PRJNA636365	https://www.ncbi.nlm.nih.gov/biosample/SAMN15082879	0.9	2018-05-03	0.12	USA	[37.1976,-80.5823]	soil metagenome
SRR8489914	WGS	PRJNA517182	https://www.ncbi.nlm.nih.gov/biosample/SAMN10822082	0.9	2008-09-01	0.11	USA	[39.00097,-123.08297]	rhizosphere metagenome
SRR12216029	WGS	PRJNA646196	https://www.ncbi.nlm.nih.gov/biosample/SAMN15526087	0.92	2018-06-01	0.16	China	["not collected"]	soil metagenome
ERR671921	WGS	PRJEB7626	https://www.ncbi.nlm.nih.gov/biosample/SAMEA3113580	0.91	2012-11-07	0.13	Australia	NP	soil metagenome
SRR12686555	WGS	PRJNA654099	https://www.ncbi.nlm.nih.gov/biosample/SAMN15740524	0.9	2018-12-07	0.12	USA	[33.1447,-81.4044]	sediment metagenome
SRR13958300	WGS	PRJNA695572	https://www.ncbi.nlm.nih.gov/biosample/SAMN18253911	0.9	2019-07-21	0.11	China	[39.9042,116.4074]	sediment metagenome
SRR17222374	WGA	PRJNA738866	https://www.ncbi.nlm.nih.gov/biosample/SAMN23847313	0.92	2017-10-01	0.18	United Kingdom	[51.4729,-0.9037]	soil metagenome
SRR11829104	WGS	PRJNA620433	https://www.ncbi.nlm.nih.gov/biosample/SAMN14511346	0.9	2015-08-01	0.1	USA	[42.7489,-70.8243]	salt marsh metagenome
SRR5270854	WGS	PRJNA366992	https://www.ncbi.nlm.nih.gov/biosample/SAMN06267770	0.9	NP	0.1	USA	[37.931388,-122.021761]	rhizosphere metagenome
SRR5256714	WGS	PRJNA365978	https://www.ncbi.nlm.nih.gov/biosample/SAMN06268167	0.91	2013-09-27	0.15	USA	[39.73825,-123.6301]	soil metagenome
SRR13790142	WGS	PRJNA699281	https://www.ncbi.nlm.nih.gov/biosample/SAMN17617547	0.91	NP	0.14	USA	[41.73,-72.79]	metagenome
SRR9952629	WGS	PRJNA556841	https://www.ncbi.nlm.nih.gov/biosample/SAMN12368155	0.9	2017-05-29	0.1	Canada	[81.82483,-70.71498]	freshwater sediment metagenome
SRR8861596	WGS	PRJNA518290	https://www.ncbi.nlm.nih.gov/biosample/SAMN10864154	0.91	2017-08-14	0.14	USA	[39.0844,-86.4705]	soil metagenome
SRR7186478	WGS	PRJNA450295	https://www.ncbi.nlm.nih.gov/biosample/SAMN08934567	0.93	2013-09-01	0.21	China	[40.36,114.56]	root metagenome
SRR12876865	OTHER	PRJNA670518	https://www.ncbi.nlm.nih.gov/biosample/SAMN16512547	0.9	NP	0.12	China	["missing"]	rhizosphere metagenome
SRR10998591	WGS	PRJNA566981	https://www.ncbi.nlm.nih.gov/biosample/SAMN12793980	0.92	2017-06-07	0.17	USA	[38.7833,-120.2991]	soil metagenome
SRR13789204	WGS	PRJNA699281	https://www.ncbi.nlm.nih.gov/biosample/SAMN17617630	0.9	NP	0.1	USA	[41.73,-72.79]	metagenome
SRR6958482	WGS	PRJNA444979	https://www.ncbi.nlm.nih.gov/biosample/SAMN08777173	0.93	2012-05-01	0.23	USA	[45.6356,-110.571]	soil metagenome
SRR11622294	WGS	PRJNA620682	https://www.ncbi.nlm.nih.gov/biosample/SAMN14510858	0.93	2017-12-05	0.2	USA	[26.6541,-80.6298]	soil metagenome
SRR17534914	WGS	PRJNA604820	https://www.ncbi.nlm.nih.gov/biosample/SAMN21207436	0.92	2012-10-17	0.19	USA	[38.984652,-77.094709]	human skin metagenome
SRR8489905	WGS	PRJNA517182	https://www.ncbi.nlm.nih.gov/biosample/SAMN10822081	0.92	2009-01-01	0.18	USA	[39.00097,-123.08297]	rhizosphere metagenome
SRR16995665	OTHER	PRJNA782356	https://www.ncbi.nlm.nih.gov/biosample/SAMN23376035	0.92	2020-08-23	0.17	China	[35.91,98]	soil metagenome
SRR10260008	WGA	PRJNA576996	https://www.ncbi.nlm.nih.gov/biosample/SAMN13016618	0.91	2015-08-01	0.13	China	[48.3,134.7]	soil metagenome
SRR6201994	WGS	PRJNA366750	https://www.ncbi.nlm.nih.gov/biosample/SAMN06268669	0.9	2012-12-02	0.12	USA	[31.11,-95.15]	soil metagenome
SRR5585435	WGS	PRJNA375668	https://www.ncbi.nlm.nih.gov/biosample/SAMN06343970	0.92	2014-08-14	0.17	USA	[35.8443,-83.9607]	rhizosphere metagenome
SRR5262246	WGS	PRJNA374886	https://www.ncbi.nlm.nih.gov/biosample/SAMN06339526	0.94	2014-10-27	0.3	Panama	[9.1086,-79.8436]	soil metagenome
SRR7345565	CLONE	PRJNA474839	https://www.ncbi.nlm.nih.gov/biosample/SAMN09374733	0.9	2016-10-17	0.1	China	[43.47,123.2]	rhizosphere metagenome
SRR410821	OTHER	NP	https://www.ncbi.nlm.nih.gov/biosample/SAMN00791407	0.91	NP	0.13	NP	NP	soil metagenome
SRR5678938	WGS	PRJNA379303	https://www.ncbi.nlm.nih.gov/biosample/SAMN06685596	0.9	2015-09-01	0.11	Canada	[53.5,-112.06]	terrestrial metagenome
SRR8874670	WGS	PRJNA518697	https://www.ncbi.nlm.nih.gov/biosample/SAMN10864145	0.92	2018-03-25	0.18	USA	[39.6475,-79.9369]	soil metagenome
SRR11190765	OTHER	PRJNA608979	https://www.ncbi.nlm.nih.gov/biosample/SAMN14217431	0.9	2018-07-01	0.12	uncalculated	["missing"]	soil metagenome
SRR5246127	WGS	PRJNA366302	https://www.ncbi.nlm.nih.gov/biosample/SAMN06268690	0.9	2012-12-02	0.12	USA	[31.11,-95.15]	soil metagenome
SRR11970112	WGS	PRJNA636365	https://www.ncbi.nlm.nih.gov/biosample/SAMN15082897	0.9	2018-05-03	0.12	USA	[37.1976,-80.5823]	soil metagenome
SRR9048309	WGS	PRJNA542423	https://www.ncbi.nlm.nih.gov/biosample/SAMN11621467	0.9	2018-05-02	0.11	Norway	[59.91546,10.73209]	air metagenome
SRR10360636	WGS	PRJNA577476	https://www.ncbi.nlm.nih.gov/biosample/SAMN13153355	0.9	2016-06-14	0.11	USA	[39.7279,-123.6444]	soil metagenome
SRR7350063	CLONE	PRJNA476246	https://www.ncbi.nlm.nih.gov/biosample/SAMN09429000	0.9	2016-10-17	0.11	China	[43.47,123.2]	rhizosphere metagenome
SRR14092352	OTHER	PRJNA718193	https://www.ncbi.nlm.nih.gov/biosample/SAMN18524869	0.9	2017-09-01	0.11	uncalculated	["missing"]	sludge metagenome
SRR13789200	WGS	PRJNA699281	https://www.ncbi.nlm.nih.gov/biosample/SAMN17617634	0.91	NP	0.13	USA	[41.73,-72.79]	metagenome
SRR5262253	WGS	PRJNA374886	https://www.ncbi.nlm.nih.gov/biosample/SAMN06339523	0.94	2014-10-27	0.26	Panama	[9.1086,-79.8436]	soil metagenome
SRR5198902	WGS	PRJNA362960	https://www.ncbi.nlm.nih.gov/biosample/SAMN06251439	0.93	2011-08-18	0.21	USA	[38.1072,-121.6485]	wetland metagenome
SRR7042367	WGS	PRJNA449266	https://www.ncbi.nlm.nih.gov/biosample/SAMN08902831	0.91	2014-09-19	0.12	USA	[39.74,-123.63]	soil metagenome
ERR687898	WGS	PRJEB7626	https://www.ncbi.nlm.nih.gov/biosample/SAMEA3113585	0.9	2012-11-08	0.12	Australia	NP	soil metagenome
SRR490147	OTHER	NP	https://www.ncbi.nlm.nih.gov/biosample/SAMN00862367	0.94	NP	0.25	NP	NP	soil metagenome
SRR14689414	WGS	PRJNA781406	https://www.ncbi.nlm.nih.gov/biosample/SAMN19433695	0.91	2019-02-16	0.12	New Zealand	[-44.45,167.59]	metagenome
SRR8552947	WGS	PRJNA518578	https://www.ncbi.nlm.nih.gov/biosample/SAMN10864330	0.92	2017-06-08	0.17	USA	[38.9206,-106.9489]	soil metagenome
SRR6517656	WGS	PRJNA431914	https://www.ncbi.nlm.nih.gov/biosample/SAMN08426426	0.91	2017-09-24	0.14	uncalculated	[37.45,104.97]	soil metagenome
ERR1877787	WGS	PRJEB18701	https://www.ncbi.nlm.nih.gov/biosample/SAMEA103892516	0.9	NP	0.1	China	NP	soil metagenome
SRR12172648	WGS	PRJNA644538	https://www.ncbi.nlm.nih.gov/biosample/SAMN15464641	0.91	2016-08-01	0.12	USA	[47.5,-93.45]	moss metagenome
SRR3546356	WGS	PRJNA301589	https://www.ncbi.nlm.nih.gov/biosample/SAMN04435432	0.92	NP	0.19	USA	NP	urban metagenome
SRR14373542	WGS	PRJNA689669	https://www.ncbi.nlm.nih.gov/biosample/SAMN18780066	0.9	2019-06-16	0.12	China	[23.3,102.71]	metagenome
SRR7042378	WGS	PRJNA449266	https://www.ncbi.nlm.nih.gov/biosample/SAMN08902872	0.9	2014-09-29	0.1	USA	[39.74,-123.63]	soil metagenome
SRR8556265	WGS	PRJNA518547	https://www.ncbi.nlm.nih.gov/biosample/SAMN10864239	0.91	2016-10-13	0.15	Sweden	[68.3532,19.0477]	peat metagenome
SRR11970110	WGS	PRJNA636365	https://www.ncbi.nlm.nih.gov/biosample/SAMN15082895	0.9	2018-05-03	0.11	USA	[37.1976,-80.5823]	soil metagenome
SRR11823721	WGS	PRJNA634262	https://www.ncbi.nlm.nih.gov/biosample/SAMN14987858	0.9	2018-07-11	0.12	China	[44.18,86.02]	soil metagenome
SRR14373496	WGS	PRJNA689669	https://www.ncbi.nlm.nih.gov/biosample/SAMN18779877	0.91	2019-04-20	0.13	China	[23.43,102.26]	metagenome
SRR4249919	WGS	PRJNA343121	https://www.ncbi.nlm.nih.gov/biosample/SAMN05767929	0.9	2014-12-09	0.12	Canada	[45.68,-72]	soil metagenome
ERR3200792	WGS	PRJEB31441	https://www.ncbi.nlm.nih.gov/biosample/SAMEA5382937	0.92	NP	0.18	NP	NP	uncultured bacterium
SRR7101595	WGS	PRJNA441496	https://www.ncbi.nlm.nih.gov/biosample/SAMN08778071	0.91	2017-05-24	0.13	USA	[42.481016,-72.178343]	soil metagenome
SRR17539838	WGS	PRJNA604820	https://www.ncbi.nlm.nih.gov/biosample/SAMN21207485	0.91	2015-09-30	0.14	USA	[38.984652,-77.094709]	human skin metagenome
SRR13020435	WGS	PRJNA654299	https://www.ncbi.nlm.nih.gov/biosample/SAMN15739869	0.91	2016-03-21	0.14	USA	[37.2656,-118.2713]	freshwater metagenome
SRR7472064	WGS	PRJNA464499	https://www.ncbi.nlm.nih.gov/biosample/SAMN09092522	0.91	2011-08-20	0.13	Puerto Rico	["18 N 65 W"]	soil metagenome
SRR5882672	WGS	PRJNA364435	https://www.ncbi.nlm.nih.gov/biosample/SAMN06264713	0.91	2016-06-16	0.15	USA	[39.7291,-123.6419]	soil metagenome
SRR12659390	WGS	PRJNA654929	https://www.ncbi.nlm.nih.gov/biosample/SAMN15738936	0.92	2017-10-23	0.16	USA	[42.5315,-72.1899]	soil metagenome
SRR8489891	WGS	PRJNA517182	https://www.ncbi.nlm.nih.gov/biosample/SAMN10822082	0.92	2008-09-01	0.17	USA	[39.00097,-123.08297]	rhizosphere metagenome
SRR10034960	OTHER	PRJNA562849	https://www.ncbi.nlm.nih.gov/biosample/SAMN12657059	0.9	2017-08-22	0.11	Sweden	[55.38,13.4]	soil metagenome
SRR16016047	OTHER	PRJNA765386	https://www.ncbi.nlm.nih.gov/biosample/SAMN21557308	0.9	2020-07-08	0.11	China	["27 N 104 E"]	soil metagenome
ERR1358721	WGS	PRJEB13455	https://www.ncbi.nlm.nih.gov/biosample/SAMEA3928104	0.9	NP	0.12	Germany	NP	metagenome
SRR13789556	WGS	PRJNA699281	https://www.ncbi.nlm.nih.gov/biosample/SAMN17617540	0.94	NP	0.25	USA	[41.73,-72.79]	metagenome
ERR1700736	WGS	PRJEB8420	https://www.ncbi.nlm.nih.gov/biosample/SAMEA4521386	0.9	2011-07-07	0.1	Canada	NP	soil metagenome
ERR687889	WGS	PRJEB7626	https://www.ncbi.nlm.nih.gov/biosample/SAMEA3113580	0.91	2012-11-07	0.13	Australia	NP	soil metagenome
SRR7091523	WGS	PRJNA441436	https://www.ncbi.nlm.nih.gov/biosample/SAMN08777780	0.91	2017-03-06	0.14	Brazil	[-19.28,-43.5919]	soil metagenome
SRR10168431	WGS	PRJNA573810	https://www.ncbi.nlm.nih.gov/biosample/SAMN12826204	0.9	2016-05-25	0.11	uncalculated	[-34.97,54.21]	sediment metagenome
SRR1631049	WGS	PRJNA46333	https://www.ncbi.nlm.nih.gov/biosample/SAMN03025570	0.93	2013-01-16	0.24	USA	[38.984652,-77.094709]	human skin metagenome
SRR4142418	WGS	PRJNA340600	https://www.ncbi.nlm.nih.gov/biosample/SAMN05720240	0.9	2012-05-30	0.11	Mexico	[21.7658,-100.163]	plant metagenome
SRR12284413	WGS	PRJNA647683	https://www.ncbi.nlm.nih.gov/biosample/SAMN15596725	0.9	2018-10-31	0.11	Australia	[-30.4704,137.1363]	soil metagenome
ERR4183326	WGS	PRJEB38557	https://www.ncbi.nlm.nih.gov/biosample/SAMEA6866755	0.91	NP	0.13	Russia	NP	soil metagenome
SRR5195131	WGS	PRJNA362455	https://www.ncbi.nlm.nih.gov/biosample/SAMN06239006	0.92	2015-07-01	0.19	China	[25.46,114.52]	rhizosphere metagenome
SRR16995666	OTHER	PRJNA782356	https://www.ncbi.nlm.nih.gov/biosample/SAMN23376034	0.92	2020-08-23	0.16	China	[35.91,98]	soil metagenome
SRR14459461	OTHER	PRJNA726540	https://www.ncbi.nlm.nih.gov/biosample/SAMN19030157	0.9	2018-03-14	0.11	Switzerland	[46.8501174,8.20194443]	freshwater sediment metagenome
SRR17635525	WGS	PRJNA797778	https://www.ncbi.nlm.nih.gov/biosample/SAMN25037665	0.91	NP	0.13	USA	[39.2904,-76.6122]	human vaginal metagenome
SRR7151728	WGS	PRJNA386568	https://www.ncbi.nlm.nih.gov/biosample/SAMN07125060	0.9	2012-07-20	0.12	Sweden	[68.3533,19.0467]	peat metagenome
SRR14689436	WGS	PRJNA781406	https://www.ncbi.nlm.nih.gov/biosample/SAMN19433719	0.9	2019-10-02	0.12	Russia	[43.15,41.36]	metagenome
SRR8554884	WGS	PRJNA518256	https://www.ncbi.nlm.nih.gov/biosample/SAMN10864380	0.93	2016-10-24	0.21	USA	[38.5,-121.7]	rhizosphere metagenome
SRR13837112	WGS	PRJNA664514	https://www.ncbi.nlm.nih.gov/biosample/SAMN18114844	0.92	2017-10-01	0.18	USA	[34.05,-114.3]	soil metagenome
SRR12686601	WGS	PRJNA654096	https://www.ncbi.nlm.nih.gov/biosample/SAMN15739663	0.9	2018-12-07	0.11	USA	[33.1447,-81.4044]	sediment metagenome
SRR12550825	WGS	PRJNA632564	https://www.ncbi.nlm.nih.gov/biosample/SAMN14912206	0.9	2018-08-01	0.12	China	[18.33,109.45]	soil metagenome
SRR13569448	WGS	PRJNA685914	https://www.ncbi.nlm.nih.gov/biosample/SAMN17100052	0.92	2017-06-28	0.17	Romania	[46.7712,23.6236]	human gut metagenome
ERR3593822	WGS	PRJEB34871	https://www.ncbi.nlm.nih.gov/biosample/SAMEA6085787	0.98	2015-03-19	0.68	United Kingdom	NP	gut metagenome
SRR14689486	WGS	PRJNA781406	https://www.ncbi.nlm.nih.gov/biosample/SAMN19433729	0.92	2020-02-27	0.17	Ecuador	[-1.27,-78.46]	metagenome
SRR11614242	WGS	PRJNA620820	https://www.ncbi.nlm.nih.gov/biosample/SAMN14510966	0.93	2017-07-17	0.23	USA	[26.6591,-80.6279]	soil metagenome
SRR13614400	WGS	PRJNA697905	https://www.ncbi.nlm.nih.gov/biosample/SAMN17677526	0.9	2019-08-01	0.11	China	[37.3,116.65]	soil metagenome
SRR15377971	WGS	PRJNA714922	https://www.ncbi.nlm.nih.gov/biosample/SAMN18647633	0.9	2018-08-01	0.12	USA	[44.2225,-85.753483]	soil metagenome
SRR12876854	OTHER	PRJNA670518	https://www.ncbi.nlm.nih.gov/biosample/SAMN16512556	0.91	NP	0.13	China	["missing"]	rhizosphere metagenome
SRR12550823	WGS	PRJNA632564	https://www.ncbi.nlm.nih.gov/biosample/SAMN14912208	0.9	2018-08-01	0.11	China	[18.33,109.45]	soil metagenome
SRR14198845	WGS	PRJNA694925	https://www.ncbi.nlm.nih.gov/biosample/SAMN17584335	0.92	2018-11-01	0.18	USA	[38.999838,-77.106017]	skin metagenome
SRR13354921	WGS	PRJNA689476	https://www.ncbi.nlm.nih.gov/biosample/SAMN17208796	0.96	2017-12-07	0.41	USA	[39.742,-104.842]	human gut metagenome
ERR1700758	WGS	PRJEB8420	https://www.ncbi.nlm.nih.gov/biosample/SAMEA4521408	0.9	2012-03-12	0.11	USA	NP	soil metagenome
SRR6517649	WGS	PRJNA431914	https://www.ncbi.nlm.nih.gov/biosample/SAMN08426419	0.91	2017-09-17	0.14	uncalculated	[37.45,104.95]	soil metagenome
ERR1700735	WGS	PRJEB8420	https://www.ncbi.nlm.nih.gov/biosample/SAMEA4521385	0.9	2011-07-07	0.1	Canada	NP	soil metagenome
SRR12659395	WGS	PRJNA654930	https://www.ncbi.nlm.nih.gov/biosample/SAMN15738999	0.91	2017-10-23	0.15	USA	[42.5315,-72.1899]	soil metagenome
SRR11970109	WGS	PRJNA636365	https://www.ncbi.nlm.nih.gov/biosample/SAMN15082896	0.9	2018-05-03	0.12	USA	[37.1976,-80.5823]	soil metagenome
SRR16123989	WGS	PRJNA767554	https://www.ncbi.nlm.nih.gov/biosample/SAMN21907790	0.91	2018-07-01	0.12	USA	[38.541811,-121.874985]	soil metagenome
SRR8553626	WGS	PRJNA518237	https://www.ncbi.nlm.nih.gov/biosample/SAMN10864256	0.92	2017-09-15	0.16	USA	[38.9206,-106.9489]	soil metagenome
SRR9032259	WGS	PRJNA539714	https://www.ncbi.nlm.nih.gov/biosample/SAMN11532583	0.92	2018-03-25	0.19	USA	[39.6475,-79.9369]	soil metagenome
SRR12518228	WGS	PRJNA659413	https://www.ncbi.nlm.nih.gov/biosample/SAMN15905413	0.91	2017-09-05	0.12	Germany	[52.516,14.113]	phyllosphere metagenome
SRR9948795	WGS	PRJNA559079	https://www.ncbi.nlm.nih.gov/biosample/SAMN12530650	0.92	2017-10-01	0.16	China	[24.7291,103.5186]	soil metagenome
SRR5195126	WGS	PRJNA362455	https://www.ncbi.nlm.nih.gov/biosample/SAMN06239011	0.91	2015-08-01	0.15	Reunion	[-21.35,55.57]	rhizosphere metagenome
SRR8556310	WGS	PRJNA518548	https://www.ncbi.nlm.nih.gov/biosample/SAMN10863987	0.91	2016-10-13	0.15	Sweden	[68.3532,19.0477]	peat metagenome
SRR9656163	WGS	PRJNA552615	https://www.ncbi.nlm.nih.gov/biosample/SAMN12214531	0.93	NP	0.21	New Zealand	[-38.56430033,176.31705355]	soil metagenome
SRR1632331	WGS	PRJNA46333	https://www.ncbi.nlm.nih.gov/biosample/SAMN03025633	0.97	2013-03-14	0.52	USA	[38.984652,-77.094709]	human skin metagenome
SRR1632384	WGS	PRJNA46333	https://www.ncbi.nlm.nih.gov/biosample/SAMN03025640	0.95	2013-03-14	0.36	USA	[38.984652,-77.094709]	human skin metagenome
SRR8100015	WGS	PRJNA497915	https://www.ncbi.nlm.nih.gov/biosample/SAMN10280822	0.91	2015-11-30	0.13	USA	[21.5416,-158.0875]	soil metagenome
SRR2638107	WGS	PRJNA292297	https://www.ncbi.nlm.nih.gov/biosample/SAMN03981641	0.91	2013-11-07	0.15	USA	[29.468,-89.882]	marine sediment metagenome
SRR14413854	WGS	PRJNA726763	https://www.ncbi.nlm.nih.gov/biosample/SAMN18962232	0.9	2019-06-24	0.11	China	[23.12,113.35]	air metagenome
SRR11672841	WGS	PRJNA621427	https://www.ncbi.nlm.nih.gov/biosample/SAMN14515906	0.91	2018-02-01	0.15	United Kingdom	[57.1863,-2.2145]	soil metagenome
SRR7230155	WGS	PRJNA473380	https://www.ncbi.nlm.nih.gov/biosample/SAMN09273045	0.9	2017-09-20	0.1	China	[36.51,109.19]	metagenome
SRR17938976	WGS	PRJNA804379	https://www.ncbi.nlm.nih.gov/biosample/SAMN25740219	0.91	2021-10-23	0.15	Russia	[55.01,83.47]	soil metagenome
SRR14267049	WGS	PRJNA721875	https://www.ncbi.nlm.nih.gov/biosample/SAMN18753369	0.92	2019-09-25	0.16	China	[39.96,116.38]	soil metagenome
SRR11673980	WGS	PRJNA629478	https://www.ncbi.nlm.nih.gov/biosample/SAMN14825687	0.9	2018-08-29	0.11	Denmark	[55.458597,8.489092]	activated sludge metagenome
SRR6958471	WGS	PRJNA444971	https://www.ncbi.nlm.nih.gov/biosample/SAMN08777552	0.93	2012-05-01	0.2	USA	[37.9013,-109.5337]	soil metagenome
SRR12390917	WGS	PRJNA617222	https://www.ncbi.nlm.nih.gov/biosample/SAMN14505825	0.9	2017-08-08	0.11	USA	[41.9035,-89.3341]	soil metagenome
SRR10524273	WGS	PRJNA465240	https://www.ncbi.nlm.nih.gov/biosample/SAMN09091858	0.9	2016-08-16	0.11	USA	[39.7291,-123.6419]	soil metagenome
SRR2179954	WGS	PRJNA176929	https://www.ncbi.nlm.nih.gov/biosample/SAMN04005871	0.9	2010-07-20	0.12	USA	[44.99,-73.11]	freshwater metagenome
SRR12805759	WGS	PRJNA592367	https://www.ncbi.nlm.nih.gov/biosample/SAMN16409519	0.91	2019-04-01	0.13	Namibia	[-23.19,15.42]	metagenome
SRR14267067	WGS	PRJNA721875	https://www.ncbi.nlm.nih.gov/biosample/SAMN18753373	0.91	2019-10-20	0.13	China	[39.96,116.42]	soil metagenome
SRR12113407	WGS	PRJNA640378	https://www.ncbi.nlm.nih.gov/biosample/SAMN15319634	0.9	2017-11-19	0.12	USA	[38.70266,-122.51889]	groundwater metagenome
SRR3990174	WGS	PRJNA330326	https://www.ncbi.nlm.nih.gov/biosample/SAMN05421991	0.91	2013-03-27	0.14	USA	[39.534762,-107.782602]	soil metagenome
SRR12550807	WGS	PRJNA632564	https://www.ncbi.nlm.nih.gov/biosample/SAMN14912163	0.91	2018-08-01	0.13	China	[18.33,109.45]	soil metagenome
SRR1633133	WGS	PRJNA46333	https://www.ncbi.nlm.nih.gov/biosample/SAMN03025678	0.9	2013-05-22	0.12	USA	[38.984652,-77.094709]	human skin metagenome
ERR1700730	WGS	PRJEB8420	https://www.ncbi.nlm.nih.gov/biosample/SAMEA4521380	0.92	2011-07-07	0.16	Canada	NP	soil metagenome
SRR13236518	OTHER	PRJNA683998	https://www.ncbi.nlm.nih.gov/biosample/SAMN17050162	0.9	2019-07-02	0.12	China	["missing"]	soil metagenome
SRR14092379	OTHER	PRJNA718193	https://www.ncbi.nlm.nih.gov/biosample/SAMN18524887	0.91	2017-03-01	0.13	uncalculated	["missing"]	sludge metagenome
ERR1346830	WGS	PRJEB12502	https://www.ncbi.nlm.nih.gov/biosample/SAMEA3914817	0.9	2011-09-16	0.11	USA	NP	metagenome
SRR9021706	WGS	PRJNA539587	https://www.ncbi.nlm.nih.gov/biosample/SAMN11532334	0.93	2016-10-24	0.21	USA	[38.5,-121.7]	rhizosphere metagenome
SRR16123986	WGS	PRJNA767554	https://www.ncbi.nlm.nih.gov/biosample/SAMN21907793	0.91	2018-07-01	0.14	USA	[38.541763,-121.875162]	soil metagenome
SRR1632436	WGS	PRJNA46333	https://www.ncbi.nlm.nih.gov/biosample/SAMN03025649	0.95	2013-03-14	0.35	USA	[38.984652,-77.094709]	human skin metagenome
SRR7186564	WGS	PRJNA450295	https://www.ncbi.nlm.nih.gov/biosample/SAMN08934542	0.93	2013-09-01	0.23	China	[40.36,114.56]	root metagenome
SRR12282715	WGS	PRJNA647185	https://www.ncbi.nlm.nih.gov/biosample/SAMN15578151	0.91	2018-09-01	0.14	China	["not collected"]	soil metagenome
SRR16472924	WGS	PRJNA771937	https://www.ncbi.nlm.nih.gov/biosample/SAMN22350775	0.9	2019-04-01	0.1	China	[21.62,109.02]	sediment metagenome
SRR7006716	WGS	PRJNA444157	https://www.ncbi.nlm.nih.gov/biosample/SAMN08778772	0.9	2016-09-16	0.11	USA	[38.9195,-106.9496]	freshwater sediment metagenome
SRR13336322	WGS	PRJNA688820	https://www.ncbi.nlm.nih.gov/biosample/SAMN17189706	0.9	2019-04-22	0.11	China	[34.3,108.08]	soil metagenome
SRR6266853	WGS	PRJNA406088	https://www.ncbi.nlm.nih.gov/biosample/SAMN07631907	0.9	2016-06-16	0.11	USA	[39.7291,-123.6419]	soil metagenome
SRR15377924	WGS	PRJNA714922	https://www.ncbi.nlm.nih.gov/biosample/SAMN18647677	0.91	2018-08-01	0.12	USA	[44.320483,-85.977083]	soil metagenome
SRR12358472	WGA	PRJNA649682	https://www.ncbi.nlm.nih.gov/biosample/SAMN15677086	0.91	2019-03-01	0.14	South Africa	[-26.32,26.88]	soil metagenome
SRR5580693	WGS	PRJNA375315	https://www.ncbi.nlm.nih.gov/biosample/SAMN06343843	0.91	NP	0.13	USA	["missing"]	soil metagenome
SRR8489894	WGS	PRJNA517182	https://www.ncbi.nlm.nih.gov/biosample/SAMN10822082	0.92	2008-09-01	0.17	USA	[39.00097,-123.08297]	rhizosphere metagenome
ERR1700753	WGS	PRJEB8420	https://www.ncbi.nlm.nih.gov/biosample/SAMEA4521403	0.9	2012-03-12	0.12	USA	NP	soil metagenome
SRR14689453	WGS	PRJNA781406	https://www.ncbi.nlm.nih.gov/biosample/SAMN19433704	0.9	2020-06-30	0.11	Switzerland	[46.8,7.59]	metagenome
SRR7097862	WGS	PRJNA441488	https://www.ncbi.nlm.nih.gov/biosample/SAMN08778042	0.91	2017-05-24	0.14	USA	[42.481016,-72.178343]	soil metagenome
SRR13725970	WGS	PRJNA699281	https://www.ncbi.nlm.nih.gov/biosample/SAMN17618181	0.93	NP	0.21	USA	[41.73,-72.79]	metagenome
SRR3954472	WGS	PRJNA330069	https://www.ncbi.nlm.nih.gov/biosample/SAMN05422225	0.93	2008-12-31	0.23	USA	[38.99297339,-123.0674491]	soil metagenome
SRR15517651	WGA	PRJNA755741	https://www.ncbi.nlm.nih.gov/biosample/SAMN20841025	0.9	2019-10-15	0.1	China	[45.41,126.37]	rhizosphere metagenome
SRR5271170	WGS	PRJNA365853	https://www.ncbi.nlm.nih.gov/biosample/SAMN06267850	0.9	NP	0.1	Canada	[51.62,-128.09]	soil metagenome
SRR9694932	WGS	PRJNA539516	https://www.ncbi.nlm.nih.gov/biosample/SAMN11533405	0.93	2018-07-09	0.2	USA	[34.0136,-118.4673]	soil metagenome
SRR8197392	WGS	PRJNA488251	https://www.ncbi.nlm.nih.gov/biosample/SAMN10407550	0.9	NP	0.11	Netherlands	[51.991111,5.661972]	rhizosphere metagenome
SRR11743028	WGS	PRJNA620783	https://www.ncbi.nlm.nih.gov/biosample/SAMN14510895	0.92	2016-12-06	0.16	USA	[41.1681,-96.4109]	soil metagenome
SRR5918995	WGS	PRJNA317932	https://www.ncbi.nlm.nih.gov/biosample/SAMN04873881	0.92	2012-08-11	0.16	Australia	[-36.67146,142.28934]	soil metagenome
ERR6998213	WGS	PRJEB32762	https://www.ncbi.nlm.nih.gov/biosample/SAMEA10315837	0.95	NP	0.32	Argentina	NP	human gut metagenome
SRR8936469	WGS	PRJNA528368	https://www.ncbi.nlm.nih.gov/biosample/SAMN11415806	0.9	2018-09-01	0.12	China	[23.14,113.34]	soil metagenome
SRR14373508	WGS	PRJNA689669	https://www.ncbi.nlm.nih.gov/biosample/SAMN18779847	0.9	2019-06-16	0.11	China	[23.4,102.25]	metagenome
SRR1632398	WGS	PRJNA46333	https://www.ncbi.nlm.nih.gov/biosample/SAMN03025643	0.92	2013-03-14	0.17	USA	[38.984652,-77.094709]	human skin metagenome
SRR13708145	WGS	PRJNA701786	https://www.ncbi.nlm.nih.gov/biosample/SAMN17911234	0.9	2019-07-01	0.12	China	[36.11,117.08]	soil metagenome
SRR3189416	WGS	PRJNA46333	https://www.ncbi.nlm.nih.gov/biosample/SAMN04360124	0.91	2014-05-16	0.14	USA	[38.984652,-77.094709]	human skin metagenome
ERR1700721	WGS	PRJEB8420	https://www.ncbi.nlm.nih.gov/biosample/SAMEA4521371	0.9	2011-07-07	0.1	Canada	NP	soil metagenome
DRR046817	WGS	PRJDB4244	https://www.ncbi.nlm.nih.gov/biosample/SAMD00041426	0.9	NP	0.12	Japan	[35.6693,139.4257]	activated sludge metagenome
SRR5918996	WGS	PRJNA317932	https://www.ncbi.nlm.nih.gov/biosample/SAMN04873873	0.92	2012-11-07	0.17	Australia	[-35.11641,141.97633]	soil metagenome
SRR13608706	WGS	PRJNA693684	https://www.ncbi.nlm.nih.gov/biosample/SAMN17394072	0.91	2019-04-17	0.15	United Kingdom	["not applicable"]	metagenome
SRR13590454	WGS	PRJNA698282	https://www.ncbi.nlm.nih.gov/biosample/SAMN17711335	0.9	2019-10-01	0.11	China	["39 N 116 E"]	soil metagenome
SRR1632340	WGS	PRJNA46333	https://www.ncbi.nlm.nih.gov/biosample/SAMN03025635	0.9	2013-03-14	0.1	USA	[38.984652,-77.094709]	human skin metagenome
SRR12266087	OTHER	PRJNA647252	https://www.ncbi.nlm.nih.gov/biosample/SAMN15580182	0.9	2019-05-10	0.12	uncalculated	["missing"]	soil metagenome
SRR5881985	WGS	PRJNA364679	https://www.ncbi.nlm.nih.gov/biosample/SAMN06265830	0.9	2011-01-15	0.1	uncalculated	[-78.0586,163.6839]	terrestrial metagenome
SRR5918992	WGS	PRJNA317932	https://www.ncbi.nlm.nih.gov/biosample/SAMN04873879	0.92	2012-11-07	0.16	Australia	[-35.12282,141.99678]	soil metagenome
SRR9032267	WGS	PRJNA539716	https://www.ncbi.nlm.nih.gov/biosample/SAMN11532664	0.92	2018-03-25	0.19	USA	[39.6475,-79.9369]	soil metagenome
SRR10686918	WGS	PRJNA594760	https://www.ncbi.nlm.nih.gov/biosample/SAMN13552554	0.9	NP	0.11	China	[27.9346,115.3114]	plant metagenome
SRR12825433	WGS	PRJNA668816	https://www.ncbi.nlm.nih.gov/biosample/SAMN16424709	0.92	2018-11-12	0.16	New Zealand	[-36.550667,174.65225]	sediment metagenome
SRR6241621	WGS	PRJNA416593	https://www.ncbi.nlm.nih.gov/biosample/SAMN07960329	0.9	2014-08-21	0.12	USA	[38.9383,-110.1342]	groundwater metagenome
SRR7216773	CLONE	PRJNA385762	https://www.ncbi.nlm.nih.gov/biosample/SAMN09258850	0.94	2012-08-01	0.27	uncalculated	[-15.16,-13.35]	hydrothermal vent metagenome
SRR8205303	OTHER	PRJNA505928	https://www.ncbi.nlm.nih.gov/biosample/SAMN10439584	0.91	NP	0.14	uncalculated	["missing"]	soil metagenome
ERR5859551	OTHER	PRJEB43407	https://www.ncbi.nlm.nih.gov/biosample/SAMEA8616655	0.92	2011-10-01	0.17	United Kingdom	NP	soil metagenome
SRR11678611	WGS	PRJNA621566	https://www.ncbi.nlm.nih.gov/biosample/SAMN14514942	0.92	2017-06-07	0.18	USA	[39.032,-120.4433]	soil metagenome
ERR1742256	WGS	PRJEB8420	https://www.ncbi.nlm.nih.gov/biosample/SAMEA4559815	0.9	2007-07-15	0.11	Canada	NP	soil metagenome
SRR10127269	WGS	PRJNA404245	https://www.ncbi.nlm.nih.gov/biosample/SAMN12740642	0.92	2012-06-04	0.16	Mexico	[21.195,-100.439]	soil metagenome
SRR5460690	WGS	PRJNA365413	https://www.ncbi.nlm.nih.gov/biosample/SAMN06264565	0.92	2014-08-14	0.18	USA	[35.8443,-83.9607]	rhizosphere metagenome
SRR2566003	WGS	PRJNA297252	https://www.ncbi.nlm.nih.gov/biosample/SAMN04126096	0.96	2009-10-29	0.45	Canada	[45.5,-73.63]	human gut metagenome
SRR10260009	WGA	PRJNA576996	https://www.ncbi.nlm.nih.gov/biosample/SAMN13016625	0.9	2015-08-01	0.11	China	[23.94389,101.5]	soil metagenome
SRR8859388	WGA	PRJNA531090	https://www.ncbi.nlm.nih.gov/biosample/SAMN11349654	0.9	2017-02-21	0.11	India	[28.32,77.18]	freshwater sediment metagenome
SRR11734599	WGS	PRJNA629394	https://www.ncbi.nlm.nih.gov/biosample/SAMN14775388	0.91	2017-05-01	0.13	China	[22.53,113.99]	sediment metagenome
SRR7186588	WGS	PRJNA450295	https://www.ncbi.nlm.nih.gov/biosample/SAMN08934563	0.9	2013-09-01	0.1	China	[34.16,108.4]	root metagenome
SRR13614391	WGS	PRJNA697905	https://www.ncbi.nlm.nih.gov/biosample/SAMN17677535	0.9	2019-08-01	0.11	China	[37.3,116.65]	soil metagenome
SRR13837121	WGS	PRJNA664514	https://www.ncbi.nlm.nih.gov/biosample/SAMN18114835	0.93	2017-10-01	0.22	USA	[34.05,-114.3]	soil metagenome
SRR400291	OTHER	NP	https://www.ncbi.nlm.nih.gov/biosample/SAMN00736155	0.91	NP	0.13	NP	NP	soil metagenome
SRR7350911	CLONE	PRJNA476423	https://www.ncbi.nlm.nih.gov/biosample/SAMN09434446	0.9	2016-10-17	0.1	China	[43.47,123.2]	rhizosphere metagenome
SRR7186567	WGS	PRJNA450295	https://www.ncbi.nlm.nih.gov/biosample/SAMN08934542	0.93	2013-09-01	0.23	China	[40.36,114.56]	root metagenome
SRR8205304	OTHER	PRJNA505928	https://www.ncbi.nlm.nih.gov/biosample/SAMN10439583	0.9	NP	0.11	uncalculated	["missing"]	soil metagenome
SRR2546430	WGS	PRJNA297196	https://www.ncbi.nlm.nih.gov/biosample/SAMN04116737	0.91	2013-08-20	0.14	USA	[34.09,-118.43]	soil metagenome
SRR7093793	WGS	PRJNA441473	https://www.ncbi.nlm.nih.gov/biosample/SAMN08778064	0.91	2017-05-24	0.15	USA	[42.481016,-72.178343]	soil metagenome
SRR9948796	WGS	PRJNA559079	https://www.ncbi.nlm.nih.gov/biosample/SAMN12530651	0.92	2017-10-01	0.16	China	[22.811,103.9617]	soil metagenome
SRR16016018	OTHER	PRJNA765386	https://www.ncbi.nlm.nih.gov/biosample/SAMN21557334	0.9	2020-08-02	0.11	China	["45 N 122 E"]	soil metagenome
SRR5918997	WGS	PRJNA317932	https://www.ncbi.nlm.nih.gov/biosample/SAMN04873878	0.92	2012-11-07	0.18	Australia	[-35.12282,141.99678]	soil metagenome
SRR16995637	OTHER	PRJNA782356	https://www.ncbi.nlm.nih.gov/biosample/SAMN23376043	0.92	2020-08-06	0.18	China	[35.08,98.01]	soil metagenome
SRR10965082	WGS	PRJNA567236	https://www.ncbi.nlm.nih.gov/biosample/SAMN12793945	0.9	2017-06-06	0.1	USA	[38.9229,-106.9499]	sediment metagenome
SRR13789746	WGS	PRJNA699281	https://www.ncbi.nlm.nih.gov/biosample/SAMN17617797	0.9	NP	0.12	USA	[41.73,-72.79]	metagenome
SRR11614855	WGS	PRJNA620824	https://www.ncbi.nlm.nih.gov/biosample/SAMN14510900	0.92	2017-12-05	0.17	USA	[26.6539,-80.6288]	soil metagenome
SRR3545963	WGS	PRJNA301589	https://www.ncbi.nlm.nih.gov/biosample/SAMN04435462	0.91	NP	0.14	USA	NP	urban metagenome
SRR8439257	WGS	PRJNA502503	https://www.ncbi.nlm.nih.gov/biosample/SAMN10350903	0.93	2014-10-27	0.22	USA	[42.673,-77.032]	soil metagenome
SRR11837470	WGS	PRJNA618958	https://www.ncbi.nlm.nih.gov/biosample/SAMN14512965	0.91	2016-08-11	0.14	USA	[35.8959,-76.1658]	wetland metagenome
SRR10965084	WGS	PRJNA567240	https://www.ncbi.nlm.nih.gov/biosample/SAMN12794032	0.9	2017-06-06	0.11	USA	[38.9229,-106.9499]	sediment metagenome
SRR12927878	WGS	PRJNA651862	https://www.ncbi.nlm.nih.gov/biosample/SAMN15721494	0.93	2019-06-27	0.23	USA	[40.0633,-88.2058]	soil metagenome
SRR14117423	WGS	PRJNA718736	https://www.ncbi.nlm.nih.gov/biosample/SAMN18559668	0.9	2020-09-24	0.1	China	[31.25,102.56]	soil metagenome
SRR10873847	WGS	PRJNA600049	https://www.ncbi.nlm.nih.gov/biosample/SAMN13781453	0.91	2017-06-10	0.13	China	["missing"]	soil metagenome
SRR14689456	WGS	PRJNA781406	https://www.ncbi.nlm.nih.gov/biosample/SAMN19433701	0.9	2019-02-23	0.11	New Zealand	[-43.41,170.5]	metagenome
SRR350638	OTHER	NP	https://www.ncbi.nlm.nih.gov/biosample/SAMN00736155	0.91	NP	0.14	NP	NP	soil metagenome
SRR6266571	WGS	PRJNA406076	https://www.ncbi.nlm.nih.gov/biosample/SAMN07631895	0.91	2016-06-15	0.13	USA	[39.5673,-123.4758]	soil metagenome
SRR5535754	WGS	PRJNA385350	https://www.ncbi.nlm.nih.gov/biosample/SAMN06899204	0.9	2013-04-29	0.12	uncalculated	["not applicable"]	urine metagenome
SRR11343824	WGS	PRJNA611818	https://www.ncbi.nlm.nih.gov/biosample/SAMN14350117	0.9	2018-08-01	0.1	French Polynesia	[-17.47417,-149.7834]	marine sediment metagenome
SRR13959604	WGS	PRJNA695572	https://www.ncbi.nlm.nih.gov/biosample/SAMN18297673	0.9	2019-01-03	0.12	China	[39.9042,116.4074]	sediment metagenome
SRR13789541	WGS	PRJNA699281	https://www.ncbi.nlm.nih.gov/biosample/SAMN17617333	0.9	NP	0.11	USA	[41.73,-72.79]	metagenome
SRR7151726	WGS	PRJNA386568	https://www.ncbi.nlm.nih.gov/biosample/SAMN07125060	0.91	2012-07-20	0.13	Sweden	[68.3533,19.0467]	peat metagenome
SRR8558718	WGS	PRJNA518289	https://www.ncbi.nlm.nih.gov/biosample/SAMN10864268	0.91	2017-08-14	0.13	USA	[39.0844,-86.4705]	soil metagenome
SRR12805757	WGS	PRJNA592367	https://www.ncbi.nlm.nih.gov/biosample/SAMN16409521	0.9	2019-04-01	0.12	Namibia	[-23.14,16.08]	metagenome
SRR1633141	WGS	PRJNA46333	https://www.ncbi.nlm.nih.gov/biosample/SAMN03025678	0.91	2013-05-22	0.13	USA	[38.984652,-77.094709]	human skin metagenome
SRR13760680	CLONE	PRJNA700129	https://www.ncbi.nlm.nih.gov/biosample/SAMN17836951	0.9	2020-05-16	0.1	uncalculated	[36.78,115.94]	soil metagenome
SRR16092987	OTHER	PRJNA766704	https://www.ncbi.nlm.nih.gov/biosample/SAMN21873450	0.9	2021-01-25	0.11	China	[27.29,110.43]	sediment metagenome
SRR14092373	OTHER	PRJNA718193	https://www.ncbi.nlm.nih.gov/biosample/SAMN18524892	0.91	2017-09-01	0.13	uncalculated	["missing"]	sludge metagenome
SRR13236519	OTHER	PRJNA683998	https://www.ncbi.nlm.nih.gov/biosample/SAMN17050161	0.9	2019-07-02	0.11	China	["missing"]	soil metagenome
SRR13708144	WGS	PRJNA701786	https://www.ncbi.nlm.nih.gov/biosample/SAMN17911235	0.9	2019-07-01	0.12	China	[36.11,117.08]	soil metagenome
SRR13789924	WGS	PRJNA699281	https://www.ncbi.nlm.nih.gov/biosample/SAMN17617870	0.92	NP	0.16	USA	[41.73,-72.79]	metagenome
SRR8859356	WGS	PRJNA531144	https://www.ncbi.nlm.nih.gov/biosample/SAMN11349921	0.9	2016-08-04	0.11	India	[24.17,88.27]	freshwater sediment metagenome
SRR1632426	WGS	PRJNA46333	https://www.ncbi.nlm.nih.gov/biosample/SAMN03025648	0.94	2013-03-14	0.26	USA	[38.984652,-77.094709]	human skin metagenome
SRR12976798	OTHER	PRJNA674468	https://www.ncbi.nlm.nih.gov/biosample/SAMN16657635	0.9	2019-05-16	0.11	China	[25.58,99.57]	soil metagenome
DRR184776	WGS	PRJDB8545	https://www.ncbi.nlm.nih.gov/biosample/SAMD00178563	0.91	2018-06-05	0.12	China	[30.88,121.58]	soil metagenome
SRR3642734	WGS	PRJNA46333	https://www.ncbi.nlm.nih.gov/biosample/SAMN04999399	0.9	2014-01-01	0.11	USA	[38.984652,-77.094709]	human skin metagenome
SRR8489892	WGS	PRJNA517182	https://www.ncbi.nlm.nih.gov/biosample/SAMN10822082	0.92	2008-09-01	0.16	USA	[39.00097,-123.08297]	rhizosphere metagenome
SRR1631544	WGS	PRJNA46333	https://www.ncbi.nlm.nih.gov/biosample/SAMN03025614	0.92	2013-02-14	0.17	USA	[38.984652,-77.094709]	human skin metagenome
SRR5919107	WGS	PRJNA317932	https://www.ncbi.nlm.nih.gov/biosample/SAMN04873872	0.92	2012-11-07	0.17	Australia	[-35.11641,141.97633]	soil metagenome
SRR1027651	WGS	PRJNA226634	https://www.ncbi.nlm.nih.gov/biosample/SAMN02393375	0.93	2010-10-07	0.22	Singapore	["1¡20'1\"\"N 103¡45'15\"\"E"]	activated sludge metagenome
SRR7042382	WGS	PRJNA449266	https://www.ncbi.nlm.nih.gov/biosample/SAMN08902876	0.91	2014-09-03	0.13	USA	[39.74,-123.63]	soil metagenome
ERR688347	WGS	PRJEB7840	https://www.ncbi.nlm.nih.gov/biosample/SAMEA3140935	0.91	2012-05-29	0.15	Australia	NP	metagenome
SRR12687606	WGS	PRJNA654276	https://www.ncbi.nlm.nih.gov/biosample/SAMN15739578	0.92	2016-03-15	0.16	USA	[36.4265,-116.3098]	freshwater metagenome
SRR9648402	WGS	PRJNA539595	https://www.ncbi.nlm.nih.gov/biosample/SAMN11532101	0.94	2017-08-14	0.28	USA	[39.0844,-86.4705]	soil metagenome
SRR11829607	WGA	PRJNA630300	https://www.ncbi.nlm.nih.gov/biosample/SAMN14832373	0.92	2015-08-01	0.16	China	[19.503,109.557]	soil metagenome
SRR6032603	WGA	PRJNA406858	https://www.ncbi.nlm.nih.gov/biosample/SAMN07632946	0.91	2015-12-25	0.14	Taiwan	[25.03,121.57]	activated sludge metagenome
SRR3189381	WGS	PRJNA46333	https://www.ncbi.nlm.nih.gov/biosample/SAMN04360117	0.92	2014-05-16	0.19	USA	[38.984652,-77.094709]	human skin metagenome
SRR17547372	WGS	PRJNA604820	https://www.ncbi.nlm.nih.gov/biosample/SAMN21207484	0.9	2015-04-01	0.11	USA	[38.984652,-77.094709]	human skin metagenome
SRR5195106	WGS	PRJNA362455	https://www.ncbi.nlm.nih.gov/biosample/SAMN06239031	0.92	2015-09-01	0.17	USA	[26.17,-97.96]	rhizosphere metagenome
SRR11837300	WGS	PRJNA618893	https://www.ncbi.nlm.nih.gov/biosample/SAMN14513136	0.9	2016-06-13	0.12	USA	[35.8956,-76.1655]	wetland metagenome
SRR8884420	WGS	PRJNA492716	https://www.ncbi.nlm.nih.gov/biosample/SAMN11381132	0.97	NP	0.49	Australia	[-27.4698,153.0251]	human gut metagenome
ERR1700733	WGS	PRJEB8420	https://www.ncbi.nlm.nih.gov/biosample/SAMEA4521383	0.91	2011-07-07	0.15	Canada	NP	soil metagenome
SRR13336292	WGS	PRJNA688820	https://www.ncbi.nlm.nih.gov/biosample/SAMN17189733	0.91	2019-04-26	0.12	China	[34.74,108.2]	soil metagenome
ERR5948210	WGS	PRJEB11419	https://www.ncbi.nlm.nih.gov/biosample/SAMEA104603191	0.91	2017-06-06	0.13	USA	NP	human gut metagenome
SRR11308317	WGS	PRJNA609564	https://www.ncbi.nlm.nih.gov/biosample/SAMN14329496	0.9	2016-04-06	0.11	Mexico	[25.87972,-94.6686]	marine metagenome
SRR12876860	OTHER	PRJNA670518	https://www.ncbi.nlm.nih.gov/biosample/SAMN16512550	0.91	NP	0.13	China	["missing"]	rhizosphere metagenome
SRR6201989	WGS	PRJNA366757	https://www.ncbi.nlm.nih.gov/biosample/SAMN06268676	0.91	2012-12-02	0.13	USA	[31.11,-95.15]	soil metagenome
SRR1632431	WGS	PRJNA46333	https://www.ncbi.nlm.nih.gov/biosample/SAMN03025649	0.95	2013-03-14	0.35	USA	[38.984652,-77.094709]	human skin metagenome
SRR16092983	OTHER	PRJNA766704	https://www.ncbi.nlm.nih.gov/biosample/SAMN21873454	0.91	2021-01-25	0.14	China	[27.27,110.56]	sediment metagenome
SRR11108979	WGS	PRJNA607406	https://www.ncbi.nlm.nih.gov/biosample/SAMN14132725	0.91	2018-08-01	0.14	China	[32.15,118.95]	rhizosphere metagenome
SRR8553624	WGS	PRJNA518583	https://www.ncbi.nlm.nih.gov/biosample/SAMN10864125	0.91	2017-06-08	0.14	USA	[38.9206,-106.9489]	soil metagenome
SRR16379916	WGS	PRJNA771222	https://www.ncbi.nlm.nih.gov/biosample/SAMN22256794	0.9	2021-06-01	0.1	China	["not collected"]	sediment metagenome
SRR2657549	WGS	PRJNA292297	https://www.ncbi.nlm.nih.gov/biosample/SAMN03981664	0.92	2012-06-06	0.16	USA	[29.456,-89.883]	marine sediment metagenome
SRR16995660	OTHER	PRJNA782356	https://www.ncbi.nlm.nih.gov/biosample/SAMN23376048	0.92	2020-08-21	0.16	China	[36.37,99.87]	soil metagenome
SRR5207629	WGS	PRJNA367042	https://www.ncbi.nlm.nih.gov/biosample/SAMN06267603	0.9	2014-09-23	0.1	Canada	[45.54,-73.72]	soil metagenome
SRR5678933	WGS	PRJNA379303	https://www.ncbi.nlm.nih.gov/biosample/SAMN06685529	0.91	2015-09-01	0.15	USA	[40.7,-105]	terrestrial metagenome
SRR9656164	WGS	PRJNA552615	https://www.ncbi.nlm.nih.gov/biosample/SAMN12214530	0.93	NP	0.2	New Zealand	[-38.22184031,175.97088911]	soil metagenome
SRR8489915	WGS	PRJNA517182	https://www.ncbi.nlm.nih.gov/biosample/SAMN10822082	0.91	2008-09-01	0.15	USA	[39.00097,-123.08297]	rhizosphere metagenome
SRR13503364	WGS	PRJNA693982	https://www.ncbi.nlm.nih.gov/biosample/SAMN17491151	0.9	2016-10-27	0.11	China	[22.3272,114.1388]	air metagenome
SRR13837119	WGS	PRJNA664514	https://www.ncbi.nlm.nih.gov/biosample/SAMN18114837	0.92	2017-10-01	0.16	USA	[34.05,-114.3]	soil metagenome
SRR490600	OTHER	NP	https://www.ncbi.nlm.nih.gov/biosample/SAMN00862539	0.94	NP	0.25	NP	NP	rhizosphere metagenome
SRR12876864	OTHER	PRJNA670518	https://www.ncbi.nlm.nih.gov/biosample/SAMN16512548	0.91	NP	0.13	China	["missing"]	rhizosphere metagenome
SRR12007908	OTHER	PRJNA639280	https://www.ncbi.nlm.nih.gov/biosample/SAMN15230395	0.9	NP	0.11	NP	NP	Homo sapiens
SRR14073693	WGS	PRJNA717057	https://www.ncbi.nlm.nih.gov/biosample/SAMN18477314	0.9	NP	0.11	uncalculated	["missing"]	soil metagenome
SRR12825432	WGS	PRJNA668816	https://www.ncbi.nlm.nih.gov/biosample/SAMN16424712	0.91	2018-11-12	0.13	New Zealand	[-36.547833,174.674333]	sediment metagenome
SRR8489904	WGS	PRJNA517182	https://www.ncbi.nlm.nih.gov/biosample/SAMN10822081	0.91	2009-01-01	0.15	USA	[39.00097,-123.08297]	rhizosphere metagenome
SRR1748758	OTHER	PRJNA271013	https://www.ncbi.nlm.nih.gov/biosample/SAMN03270146	0.91	2013-07-15	0.14	USA	[40.81,-73.95]	terrestrial metagenome
SRR5269726	WGS	PRJNA366979	https://www.ncbi.nlm.nih.gov/biosample/SAMN06267894	0.9	NP	0.1	USA	[37.931388,-122.021761]	rhizosphere metagenome
ERR3885239	WGS	PRJEB36534	https://www.ncbi.nlm.nih.gov/biosample/SAMEA6518461	0.9	2017-06-01	0.11	Israel	NP	biocrust metagenome
SRR12825370	WGS	PRJNA668816	https://www.ncbi.nlm.nih.gov/biosample/SAMN16424711	0.91	2018-11-12	0.12	New Zealand	[-36.55025,174.665389]	sediment metagenome
SRR10965076	WGS	PRJNA567235	https://www.ncbi.nlm.nih.gov/biosample/SAMN12793979	0.9	2017-06-06	0.1	USA	[38.9229,-106.9499]	sediment metagenome
SRR7186472	WGS	PRJNA450295	https://www.ncbi.nlm.nih.gov/biosample/SAMN08934523	0.9	2013-09-01	0.12	China	[34.16,108.4]	root metagenome
SRR8552908	WGS	PRJNA518563	https://www.ncbi.nlm.nih.gov/biosample/SAMN10864399	0.91	2017-05-09	0.15	USA	[38.9206,-106.9489]	soil metagenome
SRR8210415	OTHER	PRJNA505973	https://www.ncbi.nlm.nih.gov/biosample/SAMN10440313	0.91	2017-03-06	0.13	uncalculated	["missing"]	soil metagenome
SRR5438270	WGS	PRJNA365723	https://www.ncbi.nlm.nih.gov/biosample/SAMN06264881	0.91	2014-10-09	0.15	USA	[39.7392,-123.6308]	soil metagenome
SRR5580700	WGS	PRJNA375318	https://www.ncbi.nlm.nih.gov/biosample/SAMN06343846	0.9	NP	0.12	USA	["missing"]	soil metagenome
SRR8552944	WGS	PRJNA518581	https://www.ncbi.nlm.nih.gov/biosample/SAMN10864378	0.91	2017-06-08	0.14	USA	[38.9206,-106.9489]	soil metagenome
SRR12805749	WGS	PRJNA592367	https://www.ncbi.nlm.nih.gov/biosample/SAMN16409517	0.9	2019-04-01	0.11	Namibia	[-23.11,15.26]	metagenome
ERR4678687	WGS	PRJEB40798	https://www.ncbi.nlm.nih.gov/biosample/SAMEA7426387	0.9	2018-11-17	0.12	Democratic Republic of the Congo	NP	wastewater metagenome
SRR12640502	WGS	PRJNA633424	https://www.ncbi.nlm.nih.gov/biosample/SAMN16132122	0.91	2017-10-01	0.15	USA	[33.72,-113.92]	metagenome
SRR13336329	WGS	PRJNA688820	https://www.ncbi.nlm.nih.gov/biosample/SAMN17189700	0.91	2019-04-22	0.13	China	[34.3,108.08]	soil metagenome
ERR5859549	OTHER	PRJEB43407	https://www.ncbi.nlm.nih.gov/biosample/SAMEA8616653	0.92	2011-10-01	0.16	United Kingdom	NP	soil metagenome
SRR1632380	WGS	PRJNA46333	https://www.ncbi.nlm.nih.gov/biosample/SAMN03025640	0.97	2013-03-14	0.49	USA	[38.984652,-77.094709]	human skin metagenome
SRR7042369	WGS	PRJNA449266	https://www.ncbi.nlm.nih.gov/biosample/SAMN08902829	0.92	2014-09-03	0.17	USA	[39.74,-123.63]	soil metagenome
SRR7688742	WGS	PRJNA471898	https://www.ncbi.nlm.nih.gov/biosample/SAMN09715393	0.9	2016-11-01	0.11	USA	[38.984652,-77.094709]	human skin metagenome
SRR14454020	WGS	PRJNA725617	https://www.ncbi.nlm.nih.gov/biosample/SAMN18896311	0.9	2019-07-09	0.11	China	[40,116.39]	root metagenome
SRR16123991	WGS	PRJNA767554	https://www.ncbi.nlm.nih.gov/biosample/SAMN21907771	0.9	2018-10-01	0.12	USA	[38.545011,-121.876575]	soil metagenome
SRR2005673	WGS	PRJNA281366	https://www.ncbi.nlm.nih.gov/biosample/SAMN03576412	0.91	2013-12-17	0.13	Italy	[46.0667,11.1167]	human skin metagenome
SRR14198846	WGS	PRJNA694925	https://www.ncbi.nlm.nih.gov/biosample/SAMN17584336	0.93	2018-12-01	0.23	USA	[38.999838,-77.106017]	skin metagenome
SRR6293899	OTHER	PRJNA418191	https://www.ncbi.nlm.nih.gov/biosample/SAMN08027286	0.91	2017-05-15	0.13	China	["not collected"]	rhizosphere metagenome
SRR1647012	WGA	PRJNA266117	https://www.ncbi.nlm.nih.gov/biosample/SAMN03159645	0.91	2014-05-20	0.15	uncalculated	["NA"]	human skin metagenome
SRR8466244	WGS	PRJNA502735	https://www.ncbi.nlm.nih.gov/biosample/SAMN10350652	0.9	2018-01-25	0.1	USA	[33.7416,-117.7042]	leaf litter metagenome
SRR7093794	WGS	PRJNA441474	https://www.ncbi.nlm.nih.gov/biosample/SAMN08777041	0.91	2017-05-24	0.15	USA	[42.481016,-72.178343]	soil metagenome
SRR8879136	WGS	PRJNA531777	https://www.ncbi.nlm.nih.gov/biosample/SAMN11382428	0.92	2018-11-11	0.17	USA	[26.5059,-80.2517]	wetland metagenome
SRR12173160	WGS	PRJNA642893	https://www.ncbi.nlm.nih.gov/biosample/SAMN15405819	0.9	NP	0.1	USA	[39.296194,-76.592035]	human skin metagenome
ERR3593962	WGS	PRJEB34871	https://www.ncbi.nlm.nih.gov/biosample/SAMEA6085928	0.97	2015-04-15	0.54	United Kingdom	NP	gut metagenome
SRR3187100	WGS	PRJNA46333	https://www.ncbi.nlm.nih.gov/biosample/SAMN04360032	0.93	2014-03-28	0.23	USA	[38.984652,-77.094709]	human skin metagenome
SRR17656790	WGS	PRJNA797856	https://www.ncbi.nlm.nih.gov/biosample/SAMN25037269	0.91	2021-02-25	0.13	NP	NP	plastic metagenome
SRR13725862	WGS	PRJNA699281	https://www.ncbi.nlm.nih.gov/biosample/SAMN17618278	0.91	NP	0.13	USA	[41.73,-72.79]	metagenome
SRR16016039	OTHER	PRJNA765386	https://www.ncbi.nlm.nih.gov/biosample/SAMN21557315	0.9	2020-07-12	0.1	China	["32 N 99 E"]	soil metagenome
SRR6266566	WGS	PRJNA406073	https://www.ncbi.nlm.nih.gov/biosample/SAMN07632056	0.9	2016-06-15	0.11	USA	[39.5673,-123.4758]	soil metagenome
SRR10161434	OTHER	PRJNA573580	https://www.ncbi.nlm.nih.gov/biosample/SAMN12817682	0.9	2018-04-15	0.11	China	[35.21,109.56]	soil metagenome
SRR13001972	WGS	PRJNA675135	https://www.ncbi.nlm.nih.gov/biosample/SAMN16690188	0.91	2016-06-01	0.14	USA	[42.45,-76.47]	metagenome
SRR5195121	WGS	PRJNA362455	https://www.ncbi.nlm.nih.gov/biosample/SAMN06239016	0.92	2015-09-01	0.19	Italy	[37.28,14.88]	rhizosphere metagenome
SRR14689454	WGS	PRJNA781406	https://www.ncbi.nlm.nih.gov/biosample/SAMN19433703	0.9	2020-06-06	0.11	Switzerland	[46.1,7.51]	metagenome
SRR12395643	WGS	PRJNA649273	https://www.ncbi.nlm.nih.gov/biosample/SAMN15661747	0.94	2015-08-20	0.27	Canada	[42.98,-81.24]	gut metagenome
SRR17041471	WXS	PRJNA782887	https://www.ncbi.nlm.nih.gov/biosample/SAMN23444459	0.91	2018-10-25	0.12	France	[50.41,3.04]	soil metagenome
SRR11236206	WGS	PRJNA608678	https://www.ncbi.nlm.nih.gov/biosample/SAMN14270944	0.97	2012-05-01	0.48	Bangladesh	["missing"]	human gut metagenome
SRR11970106	WGS	PRJNA636365	https://www.ncbi.nlm.nih.gov/biosample/SAMN15082900	0.9	2018-05-03	0.12	USA	[37.1976,-80.5823]	soil metagenome
SRR13958298	WGS	PRJNA695572	https://www.ncbi.nlm.nih.gov/biosample/SAMN18253913	0.9	2019-12-17	0.1	China	[39.9042,116.4074]	sediment metagenome
ERR2179510	WGS	PRJEB22775	https://www.ncbi.nlm.nih.gov/biosample/SAMEA104349897	0.94	2015-09-20	0.27	China	NP	metagenome
SRR17815036	WGS	PRJNA799881	https://www.ncbi.nlm.nih.gov/biosample/SAMN25211356	0.9	2018-11-18	0.1	China	[32.03,118.84]	soil metagenome
SRR10072860	WGS	PRJNA563777	https://www.ncbi.nlm.nih.gov/biosample/SAMN12687859	0.91	2018-11-01	0.13	Singapore	[1.4573,103.720583]	marine sediment metagenome
SRR16016045	OTHER	PRJNA765386	https://www.ncbi.nlm.nih.gov/biosample/SAMN21557310	0.9	2020-07-09	0.11	China	["27 N 103 E"]	soil metagenome
SRR8191071	WGS	PRJNA464762	https://www.ncbi.nlm.nih.gov/biosample/SAMN09091625	0.9	2014-10-27	0.11	Panama	[9.1086,-79.8436]	soil metagenome
SRR16596686	WGS	PRJNA775002	https://www.ncbi.nlm.nih.gov/biosample/SAMN20206090	0.91	2019-10-26	0.13	China	[30.23,119.71]	soil metagenome
SRR7186500	WGS	PRJNA450295	https://www.ncbi.nlm.nih.gov/biosample/SAMN08934541	0.94	2013-09-01	0.25	China	[40.36,114.56]	root metagenome
SRR10002836	WGS	PRJNA561080	https://www.ncbi.nlm.nih.gov/biosample/SAMN12606639	0.9	2017-06-23	0.11	USA	[39.7526509,-105.001685]	air metagenome
SRR17539850	WGS	PRJNA604820	https://www.ncbi.nlm.nih.gov/biosample/SAMN21207491	0.91	2015-11-24	0.13	USA	[38.984652,-77.094709]	human skin metagenome
ERR3772655	WGS	PRJEB35881	https://www.ncbi.nlm.nih.gov/biosample/SAMEA6430948	0.93	2008-04-29	0.2	Spain	NP	environmental samples
SRR13837110	WGS	PRJNA664514	https://www.ncbi.nlm.nih.gov/biosample/SAMN18114845	0.91	2017-10-01	0.13	USA	[34.05,-114.3]	soil metagenome
SRR5512138	WGS	PRJNA385547	https://www.ncbi.nlm.nih.gov/biosample/SAMN06858865	0.9	2014-06-01	0.11	China	[23.05222,101.03506]	soil metagenome
SRR7006278	WGS	PRJNA444149	https://www.ncbi.nlm.nih.gov/biosample/SAMN08778770	0.9	2016-09-16	0.1	USA	[38.9195,-106.9496]	freshwater sediment metagenome
SRR16085949	OTHER	PRJNA766619	https://www.ncbi.nlm.nih.gov/biosample/SAMN21855246	0.9	2019-08-20	0.11	China	["missing"]	soil metagenome
SRR16016025	OTHER	PRJNA765386	https://www.ncbi.nlm.nih.gov/biosample/SAMN21557328	0.9	2020-07-22	0.11	China	["36 N 110 E"]	soil metagenome
SRR3187771	WGS	PRJNA46333	https://www.ncbi.nlm.nih.gov/biosample/SAMN04360074	0.91	2014-04-02	0.13	USA	[38.984652,-77.094709]	human skin metagenome
SRR17938967	WGS	PRJNA804379	https://www.ncbi.nlm.nih.gov/biosample/SAMN25740214	0.91	2021-10-23	0.13	Russia	[55.01,83.47]	soil metagenome
SRR13958303	WGS	PRJNA695572	https://www.ncbi.nlm.nih.gov/biosample/SAMN18253908	0.9	2018-09-30	0.11	China	[39.9042,116.4074]	sediment metagenome
SRR10072861	WGS	PRJNA563777	https://www.ncbi.nlm.nih.gov/biosample/SAMN12687859	0.9	2018-11-01	0.12	Singapore	[1.4573,103.720583]	marine sediment metagenome
SRR14267065	WGS	PRJNA721875	https://www.ncbi.nlm.nih.gov/biosample/SAMN18753375	0.91	2019-10-20	0.13	China	[39.96,116.44]	soil metagenome
SRR7186508	WGS	PRJNA450295	https://www.ncbi.nlm.nih.gov/biosample/SAMN08934538	0.9	2013-09-01	0.11	China	[34.16,108.4]	root metagenome
SRR13789548	WGS	PRJNA699281	https://www.ncbi.nlm.nih.gov/biosample/SAMN17617546	0.93	NP	0.21	USA	[41.73,-72.79]	metagenome
ERR687896	WGS	PRJEB7626	https://www.ncbi.nlm.nih.gov/biosample/SAMEA3113583	0.9	2012-11-07	0.12	Australia	NP	soil metagenome
SRR13336313	WGS	PRJNA688820	https://www.ncbi.nlm.nih.gov/biosample/SAMN17189714	0.9	2019-04-26	0.12	China	[34.74,108.2]	soil metagenome
SRR8552843	WGS	PRJNA518557	https://www.ncbi.nlm.nih.gov/biosample/SAMN10864150	0.91	2017-03-07	0.14	USA	[38.9206,-106.9489]	soil metagenome
SRR12687280	WGS	PRJNA654272	https://www.ncbi.nlm.nih.gov/biosample/SAMN15740165	0.91	2016-03-15	0.13	USA	[36.4015,-116.2738]	freshwater metagenome
SRR14509986	WGS	PRJNA728956	https://www.ncbi.nlm.nih.gov/biosample/SAMN19107595	0.9	2019-05-01	0.11	China	[40.59,117.51]	metagenome
SRR5229473	WGS	PRJNA364548	https://www.ncbi.nlm.nih.gov/biosample/SAMN06265762	0.9	2015-04-18	0.1	USA	[39.7291,-123.6419]	soil metagenome
SRR12876858	OTHER	PRJNA670518	https://www.ncbi.nlm.nih.gov/biosample/SAMN16512552	0.91	NP	0.13	China	["missing"]	rhizosphere metagenome
SRR7091408	WGS	PRJNA441428	https://www.ncbi.nlm.nih.gov/biosample/SAMN08777777	0.91	2017-03-06	0.14	Brazil	[-19.2822,-43.5936]	rhizosphere metagenome
SRR7102016	WGS	PRJNA441497	https://www.ncbi.nlm.nih.gov/biosample/SAMN08777394	0.91	2017-05-24	0.14	USA	[42.481016,-72.178343]	soil metagenome
SRR11673984	WGS	PRJNA629478	https://www.ncbi.nlm.nih.gov/biosample/SAMN14825675	0.9	2018-08-29	0.12	Denmark	[55.649286,12.058568]	activated sludge metagenome
SRR5678923	WGS	PRJNA379303	https://www.ncbi.nlm.nih.gov/biosample/SAMN06685625	0.91	2015-09-01	0.13	Canada	[50.34,-113.77]	terrestrial metagenome
SRR8205309	OTHER	PRJNA505928	https://www.ncbi.nlm.nih.gov/biosample/SAMN10439590	0.9	NP	0.12	uncalculated	["missing"]	soil metagenome
SRR7042374	WGS	PRJNA449266	https://www.ncbi.nlm.nih.gov/biosample/SAMN08902868	0.9	2014-09-27	0.11	USA	[39.74,-123.63]	soil metagenome
ERR1332600	WGS	PRJEB13117	https://www.ncbi.nlm.nih.gov/biosample/SAMEA3904682	0.91	2013-06-06	0.14	USA	NP	metagenome
SRR5256985	WGS	PRJNA365983	https://www.ncbi.nlm.nih.gov/biosample/SAMN06268172	0.93	NP	0.21	Puerto Rico	[18.402889,-66.050054]	rhizosphere metagenome
SRR7004202	WGS	PRJNA443511	https://www.ncbi.nlm.nih.gov/biosample/SAMN08778644	0.91	2017-02-20	0.13	Colombia	[3.8381,-73.3194]	peat metagenome
SRR988091	WGS	PRJNA219368	https://www.ncbi.nlm.nih.gov/biosample/SAMN02354100	0.9	2010-10-01	0.11	USA	[34.975667,-97.519]	soil metagenome
SRR4289280	OTHER	PRJNA343355	https://www.ncbi.nlm.nih.gov/biosample/SAMN05786372	0.9	2015-09-30	0.11	China	[36.05,108.31]	soil metagenome
SRR7186505	WGS	PRJNA450295	https://www.ncbi.nlm.nih.gov/biosample/SAMN08934541	0.94	2013-09-01	0.25	China	[40.36,114.56]	root metagenome
SRR8552841	WGS	PRJNA518560	https://www.ncbi.nlm.nih.gov/biosample/SAMN10864149	0.91	2017-03-07	0.15	USA	[38.9206,-106.9489]	soil metagenome
SRR5438045	WGS	PRJNA365714	https://www.ncbi.nlm.nih.gov/biosample/SAMN06266484	0.9	2014-10-09	0.12	USA	[39.7392,-123.6308]	soil metagenome
SRR3971189	WGS	PRJNA330023	https://www.ncbi.nlm.nih.gov/biosample/SAMN05421708	0.92	2011-07-20	0.19	USA	[39.53,-107.78]	soil metagenome
SRR17442730	WGS	PRJNA530206	https://www.ncbi.nlm.nih.gov/biosample/SAMN07191000	0.9	2014-07-01	0.12	India	[17.125867,73.869133]	subsurface metagenome
SRR4249920	WGS	PRJNA343121	https://www.ncbi.nlm.nih.gov/biosample/SAMN05767930	0.9	2014-12-09	0.12	Canada	[45.68,-72]	soil metagenome
SRR9032694	WGS	PRJNA539723	https://www.ncbi.nlm.nih.gov/biosample/SAMN11532599	0.92	2018-03-25	0.19	USA	[39.6475,-79.9369]	soil metagenome
SRR1631269	WGS	PRJNA46333	https://www.ncbi.nlm.nih.gov/biosample/SAMN03025581	0.96	2013-01-16	0.41	USA	[38.984652,-77.094709]	human skin metagenome
SRR3188291	WGS	PRJNA46333	https://www.ncbi.nlm.nih.gov/biosample/SAMN04360094	0.9	2014-05-14	0.12	USA	[38.984652,-77.094709]	human skin metagenome
SRR14373501	WGS	PRJNA689669	https://www.ncbi.nlm.nih.gov/biosample/SAMN18779867	0.9	2019-06-16	0.12	China	[23.41,102.25]	metagenome
SRR14092354	OTHER	PRJNA718193	https://www.ncbi.nlm.nih.gov/biosample/SAMN18524867	0.9	2017-06-01	0.12	uncalculated	["missing"]	sludge metagenome
SRR1631548	WGS	PRJNA46333	https://www.ncbi.nlm.nih.gov/biosample/SAMN03025614	0.92	2013-02-14	0.17	USA	[38.984652,-77.094709]	human skin metagenome
SRR7042345	WGS	PRJNA449266	https://www.ncbi.nlm.nih.gov/biosample/SAMN08902843	0.91	2014-09-19	0.15	USA	[39.74,-123.63]	soil metagenome
SRR10360660	WGS	PRJNA577476	https://www.ncbi.nlm.nih.gov/biosample/SAMN13153325	0.91	2015-09-08	0.12	USA	[39.7393,-123.6309]	soil metagenome
SRR12095477	WGS	PRJNA641804	https://www.ncbi.nlm.nih.gov/biosample/SAMN15367012	0.9	2016-04-27	0.11	Australia	[-12.37,130.867]	soil metagenome
SRR490161	OTHER	NP	https://www.ncbi.nlm.nih.gov/biosample/SAMN00862390	0.94	NP	0.24	NP	NP	rhizosphere metagenome
SRR5437762	WGS	PRJNA365702	https://www.ncbi.nlm.nih.gov/biosample/SAMN06266456	0.91	2014-09-29	0.12	USA	[39.7392,-123.6308]	soil metagenome
SRR11970108	WGS	PRJNA636365	https://www.ncbi.nlm.nih.gov/biosample/SAMN15082898	0.9	2018-05-03	0.11	USA	[37.1976,-80.5823]	soil metagenome
ERR1742253	WGS	PRJEB8420	https://www.ncbi.nlm.nih.gov/biosample/SAMEA4559812	0.9	2007-07-15	0.11	Canada	NP	soil metagenome
SRR7186593	WGS	PRJNA450295	https://www.ncbi.nlm.nih.gov/biosample/SAMN08934520	0.9	2013-09-01	0.1	China	[34.16,108.4]	root metagenome
SRR11673975	WGS	PRJNA629478	https://www.ncbi.nlm.nih.gov/biosample/SAMN14825699	0.91	2018-08-29	0.13	Denmark	[57.577275,9.992971]	activated sludge metagenome
SRR8100016	WGS	PRJNA497915	https://www.ncbi.nlm.nih.gov/biosample/SAMN10280817	0.9	2015-11-30	0.12	USA	[21.5416,-158.0875]	soil metagenome
SRR3954453	WGS	PRJNA330082	https://www.ncbi.nlm.nih.gov/biosample/SAMN05422231	0.93	2008-08-31	0.24	USA	[38.99297339,-123.0674491]	soil metagenome
SRR3188129	WGS	PRJNA46333	https://www.ncbi.nlm.nih.gov/biosample/SAMN04360082	0.9	2014-05-14	0.1	USA	[38.984652,-77.094709]	human skin metagenome
SRR12173671	WGS	PRJNA642893	https://www.ncbi.nlm.nih.gov/biosample/SAMN15405849	0.91	NP	0.13	USA	[39.296194,-76.592035]	human skin metagenome
SRR10873834	WGS	PRJNA600049	https://www.ncbi.nlm.nih.gov/biosample/SAMN13781439	0.9	2016-01-20	0.12	China	["missing"]	soil metagenome
SRR12266080	OTHER	PRJNA647252	https://www.ncbi.nlm.nih.gov/biosample/SAMN15580197	0.9	2019-05-10	0.1	uncalculated	["missing"]	soil metagenome
SRR5207248	WGS	PRJNA365705	https://www.ncbi.nlm.nih.gov/biosample/SAMN06266336	0.91	2014-09-29	0.13	USA	[39.7392,-123.6308]	soil metagenome
SRR12953253	WGS	PRJNA650763	https://www.ncbi.nlm.nih.gov/biosample/SAMN15720911	0.91	2020-01-22	0.15	USA	[26.502,-80.2225]	wetland metagenome
SRR12282716	WGS	PRJNA647185	https://www.ncbi.nlm.nih.gov/biosample/SAMN15578150	0.91	2018-09-01	0.13	China	["not collected"]	soil metagenome
SRR13455291	OTHER	PRJNA692995	https://www.ncbi.nlm.nih.gov/biosample/SAMN17373753	0.9	2019-04-23	0.1	China	["44 N 125 E"]	soil metagenome
SRR3954474	WGS	PRJNA330069	https://www.ncbi.nlm.nih.gov/biosample/SAMN05422225	0.93	2008-12-31	0.24	USA	[38.99297339,-123.0674491]	soil metagenome
SRR1631271	WGS	PRJNA46333	https://www.ncbi.nlm.nih.gov/biosample/SAMN03025581	0.96	2013-01-16	0.43	USA	[38.984652,-77.094709]	human skin metagenome
SRR1631263	WGS	PRJNA46333	https://www.ncbi.nlm.nih.gov/biosample/SAMN03025581	0.96	2013-01-16	0.4	USA	[38.984652,-77.094709]	human skin metagenome
SRR6266478	WGS	PRJNA405444	https://www.ncbi.nlm.nih.gov/biosample/SAMN07632186	0.9	2016-06-14	0.11	USA	[39.7291,-123.6419]	soil metagenome
SRR3985385	WGS	PRJNA330311	https://www.ncbi.nlm.nih.gov/biosample/SAMN05422043	0.9	2012-08-05	0.1	USA	[71.2999,-156.61]	peat metagenome
ERR1877758	WGS	PRJEB18701	https://www.ncbi.nlm.nih.gov/biosample/SAMEA103892495	0.9	NP	0.11	India	NP	soil metagenome
ERR6688945	WGS	PRJEB47459	https://www.ncbi.nlm.nih.gov/biosample/SAMEA9926202	0.95	NP	0.37	uncalculated	NP	human metagenome
SRR14699987	WGA	PRJNA680430	https://www.ncbi.nlm.nih.gov/biosample/SAMN16453549	0.93	2017-04-01	0.23	China	[22.53,114]	marine sediment metagenome
SRR4027035	WGS	PRJNA337680	https://www.ncbi.nlm.nih.gov/biosample/SAMN05518036	0.9	2009-06-24	0.1	USA	[43.312222,-89.370833]	soil metagenome
SRR13708138	WGS	PRJNA701786	https://www.ncbi.nlm.nih.gov/biosample/SAMN17911228	0.91	2019-07-01	0.13	China	[36.11,117.08]	soil metagenome
SRR3187769	WGS	PRJNA46333	https://www.ncbi.nlm.nih.gov/biosample/SAMN04360074	0.91	2014-04-02	0.13	USA	[38.984652,-77.094709]	human skin metagenome
SRR408195	OTHER	NP	https://www.ncbi.nlm.nih.gov/biosample/SAMN00737776	0.94	NP	0.28	NP	NP	soil metagenome
SRR5581526	WGS	PRJNA375675	https://www.ncbi.nlm.nih.gov/biosample/SAMN06343977	0.92	2013-10-30	0.16	USA	[41.384,-82.513]	freshwater metagenome
SRR15377968	WGS	PRJNA714922	https://www.ncbi.nlm.nih.gov/biosample/SAMN18647636	0.9	2018-08-01	0.12	USA	[44.2225,-85.753483]	soil metagenome
SRR398111	OTHER	NP	https://www.ncbi.nlm.nih.gov/biosample/SAMN00737776	0.93	NP	0.23	NP	NP	soil metagenome
SRR8071852	WGS	PRJNA497280	https://www.ncbi.nlm.nih.gov/biosample/SAMN10252966	0.92	NP	0.16	USA	["not applicable"]	indoor metagenome
SRR5823605	WGS	PRJNA393632	https://www.ncbi.nlm.nih.gov/biosample/SAMN07349434	0.91	2010-12-24	0.13	Italy	[45.19,8.25]	soil metagenome
SRR7687077	WGS	PRJNA468358	https://www.ncbi.nlm.nih.gov/biosample/SAMN09200185	0.9	2017-06-28	0.1	USA	[40.4449,-87.0297]	soil metagenome
SRR6231309	WGS	PRJNA414922	https://www.ncbi.nlm.nih.gov/biosample/SAMN06710710	0.9	2015-07-07	0.11	USA	[41.452804,-90.763299]	sediment metagenome
SRR6201991	WGS	PRJNA366301	https://www.ncbi.nlm.nih.gov/biosample/SAMN06268689	0.91	2012-12-02	0.14	USA	[31.11,-95.15]	soil metagenome
SRR8936428	WGS	PRJNA528368	https://www.ncbi.nlm.nih.gov/biosample/SAMN11415806	0.9	2018-09-01	0.1	China	[23.14,113.34]	soil metagenome
SRR13336281	WGS	PRJNA688820	https://www.ncbi.nlm.nih.gov/biosample/SAMN17189692	0.9	2019-04-22	0.11	China	[34.3,108.08]	soil metagenome
SRR1152189	WGS	PRJNA236429	https://www.ncbi.nlm.nih.gov/biosample/SAMN02614524	0.9	2011-11-01	0.11	USA	[40.296,-89.944]	soil metagenome
SRR5460457	WGS	PRJNA365405	https://www.ncbi.nlm.nih.gov/biosample/SAMN06264567	0.9	2014-08-14	0.11	USA	[35.8443,-83.9607]	rhizosphere metagenome
SRR5585388	WGS	PRJNA375667	https://www.ncbi.nlm.nih.gov/biosample/SAMN06343969	0.93	2014-08-14	0.19	USA	[35.8443,-83.9607]	rhizosphere metagenome
SRR4142430	WGS	PRJNA340601	https://www.ncbi.nlm.nih.gov/biosample/SAMN05720245	0.91	2012-05-30	0.15	Mexico	[21.7658,-100.163]	plant metagenome
SRR12282705	WGS	PRJNA647185	https://www.ncbi.nlm.nih.gov/biosample/SAMN15578155	0.92	2018-09-01	0.16	China	["not collected"]	soil metagenome
SRR14751597	OTHER	PRJNA733009	https://www.ncbi.nlm.nih.gov/biosample/SAMN19349468	0.91	2019-05-28	0.14	Switzerland	[47.48999,8.99143]	soil metagenome
SRR5582390	WGS	PRJNA375660	https://www.ncbi.nlm.nih.gov/biosample/SAMN06343962	0.92	2014-08-14	0.18	USA	[35.8443,-83.9607]	rhizosphere metagenome
SRR3954452	WGS	PRJNA330082	https://www.ncbi.nlm.nih.gov/biosample/SAMN05422231	0.93	2008-08-31	0.23	USA	[38.99297339,-123.0674491]	soil metagenome
SRR14073721	WGS	PRJNA717057	https://www.ncbi.nlm.nih.gov/biosample/SAMN18477320	0.9	NP	0.11	uncalculated	["missing"]	soil metagenome
SRR13336325	WGS	PRJNA688820	https://www.ncbi.nlm.nih.gov/biosample/SAMN17189703	0.91	2019-04-22	0.13	China	[34.3,108.08]	soil metagenome
SRR17222370	WGA	PRJNA738866	https://www.ncbi.nlm.nih.gov/biosample/SAMN23847317	0.93	2017-10-01	0.19	United Kingdom	[51.4729,-0.9037]	soil metagenome
SRR3189417	WGS	PRJNA46333	https://www.ncbi.nlm.nih.gov/biosample/SAMN04360124	0.91	2014-05-16	0.13	USA	[38.984652,-77.094709]	human skin metagenome
SRR14689443	WGS	PRJNA781406	https://www.ncbi.nlm.nih.gov/biosample/SAMN19433713	0.91	2019-09-18	0.12	Russia	[43.12,42.44]	metagenome
SRR7151508	WGS	PRJNA386568	https://www.ncbi.nlm.nih.gov/biosample/SAMN07125060	0.9	2012-07-20	0.11	Sweden	[68.3533,19.0467]	peat metagenome
SRR5215813	WGS	PRJNA365070	https://www.ncbi.nlm.nih.gov/biosample/SAMN06266038	0.92	2016-02-17	0.17	Panama	[9.1086,-79.8436]	soil metagenome
SRR14292186	WGS	PRJNA723227	https://www.ncbi.nlm.nih.gov/biosample/SAMN18809043	0.9	2019-08-22	0.1	China	["missing"]	soil metagenome
ERR6688943	WGS	PRJEB47459	https://www.ncbi.nlm.nih.gov/biosample/SAMEA9926200	0.96	NP	0.44	uncalculated	NP	human metagenome
SRR13236520	OTHER	PRJNA683998	https://www.ncbi.nlm.nih.gov/biosample/SAMN17050160	0.9	2019-07-02	0.11	China	["missing"]	soil metagenome
SRR9032716	WGS	PRJNA539722	https://www.ncbi.nlm.nih.gov/biosample/SAMN11532950	0.93	2018-03-25	0.21	USA	[39.6475,-79.9369]	soil metagenome
SRR12640489	WGS	PRJNA633424	https://www.ncbi.nlm.nih.gov/biosample/SAMN16132134	0.91	2017-10-01	0.15	USA	[34.05,-114.3]	metagenome
SRR7345551	CLONE	PRJNA474849	https://www.ncbi.nlm.nih.gov/biosample/SAMN09374990	0.91	2016-10-17	0.13	China	[43.47,123.2]	rhizosphere metagenome
SRR11734646	WGS	PRJNA629394	https://www.ncbi.nlm.nih.gov/biosample/SAMN14775401	0.91	2017-05-01	0.13	China	[22.53,113.99]	sediment metagenome
ERR3775123	WGS	PRJEB35979	https://www.ncbi.nlm.nih.gov/biosample/SAMEA6436597	0.91	2019-01-01	0.14	China	NP	aerosol metagenome
SRR7094830	WGS	PRJNA441484	https://www.ncbi.nlm.nih.gov/biosample/SAMN08778065	0.91	2017-05-24	0.15	USA	[42.481016,-72.178343]	soil metagenome
SRR11837428	WGS	PRJNA618951	https://www.ncbi.nlm.nih.gov/biosample/SAMN14512605	0.91	2016-08-11	0.14	USA	[35.8959,-76.1658]	wetland metagenome
SRR3954462	WGS	PRJNA330069	https://www.ncbi.nlm.nih.gov/biosample/SAMN05422225	0.93	2008-12-31	0.2	USA	[38.99297339,-123.0674491]	soil metagenome
SRR12063316	WGS	PRJNA640717	https://www.ncbi.nlm.nih.gov/biosample/SAMN15331042	0.9	2019-08-24	0.1	China	[24.27,118.06]	food production metagenome
SRR12030770	WGS	PRJNA638758	https://www.ncbi.nlm.nih.gov/biosample/SAMN15285692	0.9	2018-08-01	0.11	Taiwan	[24.18566,121.341514]	soil metagenome
SRR9691046	WGS	PRJNA554750	https://www.ncbi.nlm.nih.gov/biosample/SAMN12282978	0.9	2013-09-09	0.1	China	[31.71,117.33]	soil metagenome
SRR490145	OTHER	NP	https://www.ncbi.nlm.nih.gov/biosample/SAMN00862365	0.93	NP	0.21	NP	NP	soil metagenome
SRR16995664	OTHER	PRJNA782356	https://www.ncbi.nlm.nih.gov/biosample/SAMN23376044	0.92	2020-08-06	0.17	China	[35.08,98.01]	soil metagenome
ERR4392706	WGS	PRJEB39497	https://www.ncbi.nlm.nih.gov/biosample/SAMEA7090476	0.91	NP	0.13	USA	NP	soil metagenome
ERR5029655	WGS	PRJEB42267	https://www.ncbi.nlm.nih.gov/biosample/SAMEA7750956	0.91	NP	0.15	Greenland	NP	permafrost metagenome
SRR8536188	WGS	PRJNA518409	https://www.ncbi.nlm.nih.gov/biosample/SAMN10863922	0.93	2014-10-27	0.2	USA	[42.673,-77.032]	soil metagenome
SRR7186479	WGS	PRJNA450295	https://www.ncbi.nlm.nih.gov/biosample/SAMN08934567	0.93	2013-09-01	0.22	China	[40.36,114.56]	root metagenome
SRR4249914	WGS	PRJNA343121	https://www.ncbi.nlm.nih.gov/biosample/SAMN05767916	0.9	2014-11-28	0.1	Canada	[45.68,-72]	soil metagenome
ERR688352	WGS	PRJEB7840	https://www.ncbi.nlm.nih.gov/biosample/SAMEA3140925	0.92	2012-05-28	0.16	Australia	NP	metagenome
SRR9691051	WGS	PRJNA554750	https://www.ncbi.nlm.nih.gov/biosample/SAMN12282969	0.91	2013-08-19	0.14	China	[45.07,122.31]	soil metagenome
SRR7350931	CLONE	PRJNA476430	https://www.ncbi.nlm.nih.gov/biosample/SAMN09434507	0.9	2016-10-17	0.11	China	[43.47,123.2]	rhizosphere metagenome
SRR14366772	WGS	PRJNA699054	https://www.ncbi.nlm.nih.gov/biosample/SAMN18882809	0.93	2018-08-01	0.23	New Zealand	["not applicable"]	groundwater metagenome
SRR16327323	WGS	PRJNA771214	https://www.ncbi.nlm.nih.gov/biosample/SAMN22256837	0.9	2019-09-12	0.1	Luxembourg	[49.7489,5.881184]	soil metagenome
SRR10161437	OTHER	PRJNA573580	https://www.ncbi.nlm.nih.gov/biosample/SAMN12817679	0.91	2018-04-15	0.13	China	[35.21,109.56]	soil metagenome
SRR7042344	WGS	PRJNA449266	https://www.ncbi.nlm.nih.gov/biosample/SAMN08902842	0.91	2014-09-03	0.13	USA	[39.74,-123.63]	soil metagenome
SRR9023236	WGS	PRJNA539592	https://www.ncbi.nlm.nih.gov/biosample/SAMN11528524	0.94	2016-10-24	0.25	USA	[38.5,-121.7]	rhizosphere metagenome
SRR5468912	WGS	PRJNA367347	https://www.ncbi.nlm.nih.gov/biosample/SAMN06267150	0.9	2015-09-13	0.1	USA	[38.8898,-106.9077]	groundwater metagenome
SRR1631686	WGS	PRJNA46333	https://www.ncbi.nlm.nih.gov/biosample/SAMN03025622	0.92	2013-04-05	0.19	USA	[38.984652,-77.094709]	human skin metagenome
SRR10363840	WGS	PRJNA557318	https://www.ncbi.nlm.nih.gov/biosample/SAMN12394950	0.91	2018-12-01	0.14	China	[22.48,113.57]	soil metagenome
SRR11829609	WGA	PRJNA630300	https://www.ncbi.nlm.nih.gov/biosample/SAMN14832371	0.91	2015-08-01	0.14	China	[19.501,109.551]	soil metagenome
SRR7151729	WGS	PRJNA386568	https://www.ncbi.nlm.nih.gov/biosample/SAMN07125060	0.9	2012-07-20	0.11	Sweden	[68.3533,19.0467]	peat metagenome
SRR5712692	WGS	PRJNA375151	https://www.ncbi.nlm.nih.gov/biosample/SAMN06343686	0.9	2015-04-18	0.11	USA	[39.7291,-123.6419]	soil metagenome
SRR7186584	WGS	PRJNA450295	https://www.ncbi.nlm.nih.gov/biosample/SAMN08934564	0.9	2013-09-01	0.1	China	[34.16,108.4]	root metagenome
SRR17656807	WGS	PRJNA797856	https://www.ncbi.nlm.nih.gov/biosample/SAMN25037275	0.9	2021-02-25	0.11	NP	NP	plastic metagenome
SRR12953085	WGS	PRJNA650760	https://www.ncbi.nlm.nih.gov/biosample/SAMN15721043	0.92	2020-01-22	0.17	USA	[26.6774,-80.3753]	wetland metagenome
ERR3594027	WGS	PRJEB34871	https://www.ncbi.nlm.nih.gov/biosample/SAMEA6085993	0.97	NP	0.51	United Kingdom	NP	gut metagenome
SRR5512132	WGS	PRJNA385547	https://www.ncbi.nlm.nih.gov/biosample/SAMN06858786	0.9	2014-07-01	0.11	China	[46.40667,130.2125]	soil metagenome
SRR17191901	WGS	PRJNA785864	https://www.ncbi.nlm.nih.gov/biosample/SAMN23585746	0.9	2021-10-25	0.11	Russia	[56.454,85.043]	gut metagenome
SRR7186582	WGS	PRJNA450295	https://www.ncbi.nlm.nih.gov/biosample/SAMN08934535	0.91	2013-09-01	0.14	China	[34.16,108.4]	root metagenome
SRR13958304	WGS	PRJNA695572	https://www.ncbi.nlm.nih.gov/biosample/SAMN18253907	0.9	2018-07-29	0.12	China	[39.9042,116.4074]	sediment metagenome
SRR16092986	OTHER	PRJNA766704	https://www.ncbi.nlm.nih.gov/biosample/SAMN21873451	0.91	2021-01-25	0.13	China	[27.27,110.44]	sediment metagenome
SRR5271156	WGS	PRJNA365845	https://www.ncbi.nlm.nih.gov/biosample/SAMN06267842	0.9	NP	0.1	Canada	[51.62,-128.09]	soil metagenome
SRR8554883	WGS	PRJNA518385	https://www.ncbi.nlm.nih.gov/biosample/SAMN10864009	0.9	2016-10-21	0.1	Sweden	[68.3532,19.0469]	peat metagenome
SRR13725971	WGS	PRJNA699281	https://www.ncbi.nlm.nih.gov/biosample/SAMN17618180	0.93	NP	0.22	USA	[41.73,-72.79]	metagenome
SRR1647200	WGA	PRJNA266117	https://www.ncbi.nlm.nih.gov/biosample/SAMN03159833	0.91	2014-02-25	0.14	uncalculated	["NA"]	human skin metagenome
SRR5215212	WGS	PRJNA364859	https://www.ncbi.nlm.nih.gov/biosample/SAMN06265915	0.92	2013-05-29	0.16	USA	[38.8711,-122.4276]	soil metagenome
SRR8439261	WGS	PRJNA502505	https://www.ncbi.nlm.nih.gov/biosample/SAMN10350961	0.93	2014-10-27	0.22	USA	[42.673,-77.032]	soil metagenome
SRR12366587	WGS	PRJNA647667	https://www.ncbi.nlm.nih.gov/biosample/SAMN15501385	0.9	2019-05-18	0.1	Gabon	[0.27,10.23]	rhizosphere metagenome
SRR10002910	WGS	PRJNA561080	https://www.ncbi.nlm.nih.gov/biosample/SAMN12606656	0.93	2017-06-29	0.21	USA	[39.8501278,-104.6739062]	air metagenome
SRR9952765	WGS	PRJNA419965	https://www.ncbi.nlm.nih.gov/biosample/SAMN12500083	0.91	NP	0.13	USA	[38.973,-123.1164]	soil metagenome
SRR10360630	WGS	PRJNA577476	https://www.ncbi.nlm.nih.gov/biosample/SAMN13153361	0.9	2016-06-15	0.1	USA	[39.5673,-123.4758]	soil metagenome
SRR6266576	WGS	PRJNA406078	https://www.ncbi.nlm.nih.gov/biosample/SAMN07631897	0.9	2016-06-15	0.12	USA	[39.5673,-123.4758]	soil metagenome
SRR9045849	WGS	PRJNA539534	https://www.ncbi.nlm.nih.gov/biosample/SAMN11532159	0.9	2013-08-22	0.11	USA	[38.7869,-75.1074]	sediment metagenome
SRR7976139	WGS	PRJNA444977	https://www.ncbi.nlm.nih.gov/biosample/SAMN08779426	0.93	2012-05-01	0.23	USA	[44.4668,-109.6253]	soil metagenome
SRR9924809	WGS	PRJNA559231	https://www.ncbi.nlm.nih.gov/biosample/SAMN12530124	0.9	2014-10-01	0.1	China	[29.74,116]	freshwater sediment metagenome
SRR5494512	WGS	PRJNA375380	https://www.ncbi.nlm.nih.gov/biosample/SAMN06344038	0.91	NP	0.12	USA	["missing"]	wetland metagenome
SRR11743100	WGS	PRJNA620785	https://www.ncbi.nlm.nih.gov/biosample/SAMN14511060	0.91	2016-12-06	0.13	USA	[41.1681,-96.4109]	soil metagenome
SRR12282702	WGS	PRJNA647185	https://www.ncbi.nlm.nih.gov/biosample/SAMN15578158	0.91	2018-09-01	0.14	China	["not collected"]	soil metagenome
ERR1700687	WGS	PRJEB8420	https://www.ncbi.nlm.nih.gov/biosample/SAMEA4521337	0.9	2011-07-04	0.1	Canada	NP	soil metagenome
SRR15901625	WGA	PRJNA762628	https://www.ncbi.nlm.nih.gov/biosample/SAMN21399575	0.91	2021-06-16	0.13	uncalculated	["missing"]	soil metagenome
SRR8555694	WGS	PRJNA518521	https://www.ncbi.nlm.nih.gov/biosample/SAMN10864307	0.9	2016-11-25	0.11	Sweden	[68.3532,19.0469]	peat metagenome
SRR12173442	WGS	PRJNA642893	https://www.ncbi.nlm.nih.gov/biosample/SAMN15405826	0.99	NP	0.75	USA	[39.296194,-76.592035]	human skin metagenome
SRR8439391	WGS	PRJNA502507	https://www.ncbi.nlm.nih.gov/biosample/SAMN10351325	0.93	2014-10-27	0.21	USA	[42.673,-77.032]	soil metagenome
SRR5496025	WGS	PRJNA365412	https://www.ncbi.nlm.nih.gov/biosample/SAMN06264566	0.9	2014-08-14	0.11	USA	[35.8443,-83.9607]	rhizosphere metagenome
SRR17938973	WGS	PRJNA804379	https://www.ncbi.nlm.nih.gov/biosample/SAMN25740208	0.9	2021-10-23	0.11	Russia	[55,83.49]	soil metagenome
SRR13725793	WGS	PRJNA699281	https://www.ncbi.nlm.nih.gov/biosample/SAMN17618024	0.91	NP	0.13	USA	[41.73,-72.79]	metagenome
SRR8552945	WGS	PRJNA518579	https://www.ncbi.nlm.nih.gov/biosample/SAMN10864178	0.91	2017-06-08	0.15	USA	[38.9206,-106.9489]	soil metagenome
SRR12282706	WGS	PRJNA647185	https://www.ncbi.nlm.nih.gov/biosample/SAMN15578154	0.92	2018-09-01	0.16	China	["not collected"]	soil metagenome
SRR6202000	WGS	PRJNA366719	https://www.ncbi.nlm.nih.gov/biosample/SAMN06268638	0.9	2012-12-02	0.11	USA	[31.11,-95.15]	soil metagenome
SRR11837370	WGS	PRJNA618896	https://www.ncbi.nlm.nih.gov/biosample/SAMN14513141	0.9	2016-06-13	0.11	USA	[35.8956,-76.1655]	wetland metagenome
SRR1633145	WGS	PRJNA46333	https://www.ncbi.nlm.nih.gov/biosample/SAMN03025678	0.91	2013-05-22	0.14	USA	[38.984652,-77.094709]	human skin metagenome
ERR1700711	WGS	PRJEB8420	https://www.ncbi.nlm.nih.gov/biosample/SAMEA4521361	0.9	2011-09-16	0.1	USA	NP	soil metagenome
SRR13336286	WGS	PRJNA688820	https://www.ncbi.nlm.nih.gov/biosample/SAMN17189689	0.91	2019-04-22	0.12	China	[34.3,108.08]	soil metagenome
ERR3230148	WGS	PRJEB31563	https://www.ncbi.nlm.nih.gov/biosample/SAMEA5425553	0.9	2016-02-19	0.1	Saudi Arabia	NP	air metagenome
SRR12266081	OTHER	PRJNA647252	https://www.ncbi.nlm.nih.gov/biosample/SAMN15580196	0.9	2019-05-10	0.11	uncalculated	["missing"]	soil metagenome
SRR14092380	OTHER	PRJNA718193	https://www.ncbi.nlm.nih.gov/biosample/SAMN18524886	0.91	2017-03-01	0.13	uncalculated	["missing"]	sludge metagenome
SRR11567521	OTHER	PRJNA626373	https://www.ncbi.nlm.nih.gov/biosample/SAMN14638998	0.9	2018-02-01	0.1	Puerto Rico	[18.004861,-65.990225]	freshwater sediment metagenome
SRR11567526	OTHER	PRJNA626373	https://www.ncbi.nlm.nih.gov/biosample/SAMN14639014	0.9	2018-02-01	0.11	Puerto Rico	[18.25975,-66.109806]	freshwater sediment metagenome
SRR11613032	WGS	PRJNA620814	https://www.ncbi.nlm.nih.gov/biosample/SAMN14510906	0.92	2017-07-17	0.17	USA	[26.6539,-80.6288]	soil metagenome
SRR7186471	WGS	PRJNA450295	https://www.ncbi.nlm.nih.gov/biosample/SAMN08934523	0.91	2013-09-01	0.13	China	[34.16,108.4]	root metagenome
SRR13789554	WGS	PRJNA699281	https://www.ncbi.nlm.nih.gov/biosample/SAMN17617542	0.91	NP	0.14	USA	[41.73,-72.79]	metagenome
SRR9691058	WGS	PRJNA554750	https://www.ncbi.nlm.nih.gov/biosample/SAMN12282966	0.9	2013-08-15	0.1	China	[46.53,125.19]	soil metagenome
SRR13236516	OTHER	PRJNA683998	https://www.ncbi.nlm.nih.gov/biosample/SAMN17050164	0.9	2019-07-02	0.11	China	["missing"]	soil metagenome
SRR14092378	OTHER	PRJNA718193	https://www.ncbi.nlm.nih.gov/biosample/SAMN18524888	0.91	2017-03-01	0.12	uncalculated	["missing"]	sludge metagenome
SRR7186556	WGS	PRJNA450295	https://www.ncbi.nlm.nih.gov/biosample/SAMN08934558	0.9	2013-09-01	0.12	China	[34.16,108.4]	root metagenome
ERR1337812	WGS	PRJEB13142	https://www.ncbi.nlm.nih.gov/biosample/SAMEA3905791	0.9	NP	0.1	USA	NP	metagenome
SRR16016027	OTHER	PRJNA765386	https://www.ncbi.nlm.nih.gov/biosample/SAMN21557326	0.9	2020-07-20	0.11	China	["39 N 110 E"]	soil metagenome
[truncated: 1,882 more rows]
