# Supplementary material for: Large-scale investigation for antimicrobial activity reveals newly-identified defensive species across the healthy skin microbiome
Source: Nat Commun. 2026 May 25;17:6806. doi: 10.1038/s41467-026-73524-z (PMC13385363; doi:10.1038/s41467-026-73524-z)
Supplement: Supplementary file 15 — Source data [file 41467_2026_73524_MOESM15_ESM.zip › SourceData/Fig_5/f/Brevibacterium_ABON_Results.xlsx]

## Sheet: Sample BGCome Overview
bgc_id	bgc_prediction_software	scaffold_id	start	end	bgc_type	bgc_length	cds_count	key_cds_count
LK1337_17.region001	antismash	17	23475	52640	NAPAA	29165	27	7
LK1337_37.region001	antismash	37	22179	34443	terpene	12264	12	2
LK1337_11.region001	antismash	11	0	32068	tropodithietic-acid	32068	28	5

## Sheet: Similarity to Target Genomes
target_genome	shared_bgcs	LK1337_11.region001 - AAI	LK1337_11.region001 - Proportion Shared Genes	LK1337_17.region001 - AAI	LK1337_17.region001 - Proportion Shared Genes	LK1337_37.region001 - AAI	LK1337_37.region001 - Proportion Shared Genes
Brevibacterium_sp011617705_GCA_011617705.1	0	NA	NA	NA	NA	NA	NA
Brevibacterium_linens_GCA_900169185.1	0	NA	NA	NA	NA	NA	NA
Brevibacterium_sediminis_GCA_006335025.1	0	NA	NA	NA	NA	NA	NA
Brevibacterium_ravenspurgense_GCA_001807555.1	1	NA	NA	NA	NA	53.0714	0.583333
Brevibacterium_aurantiacum_GCA_001729525.1	0	NA	NA	NA	NA	NA	NA
Brevibacterium_aurantiacum_GCA_002332395.1	0	NA	NA	NA	NA	NA	NA
Brevibacterium_aurantiacum_GCA_004745495.1	0	NA	NA	NA	NA	NA	NA
Brevibacterium_aurantiacum_GCA_003335435.1	0	NA	NA	NA	NA	NA	NA
Brevibacterium_casei_GCA_002339175.1	0	NA	NA	NA	NA	NA	NA
Brevibacterium_sp001815905_GCA_001815905.1	1	NA	NA	NA	NA	54.5857	0.583333
Brevibacterium_epidermidis_GCA_001570805.1	0	NA	NA	NA	NA	NA	NA
Brevibacterium_casei_GCA_007681945.1	0	NA	NA	NA	NA	NA	NA
Brevibacterium_sp001815905_GCA_001810665.1	1	NA	NA	NA	NA	54.9143	0.583333
Brevibacterium_aurantiacum_GCA_002332445.1	0	NA	NA	NA	NA	NA	NA
Brevibacterium_jeotgali_GCA_900169175.1	1	NA	NA	65.6714	0.777778	NA	NA
Brevibacterium_aurantiacum_GCA_900169065.1	0	NA	NA	NA	NA	NA	NA
Brevibacterium_casei_GCA_900169275.1	0	NA	NA	NA	NA	NA	NA
Brevibacterium_casei_GCA_007681105.1	0	NA	NA	NA	NA	NA	NA
Brevibacterium_ravenspurgense_GCA_001806835.1	1	NA	NA	NA	NA	53.8286	0.583333
Brevibacterium_celere_A_GCA_003315415.1	1	NA	NA	NA	NA	48.28	0.416667
Brevibacterium_ihuae_GCA_900184225.1	2	NA	NA	69.7222	0.666667	59.9889	0.75
Brevibacterium_iodinum_GCA_900169265.1	0	NA	NA	NA	NA	NA	NA
Brevibacterium_sp005280295_GCA_005280295.1	2	NA	NA	70.2687	0.592593	60.8111	0.75
Brevibacterium_yomogidense_GCA_900163715.1	2	NA	NA	65.1762	0.777778	56.7	0.583333
Brevibacterium_aurantiacum_GCA_003335395.1	0	NA	NA	NA	NA	NA	NA
Brevibacterium_sp001815905_GCA_902500275.1	1	NA	NA	NA	NA	54.6857	0.583333
Brevibacterium_luteolum_GCA_002359955.1	2	NA	NA	93.572	0.925926	88.425	1
Brevibacterium_antiquum_GCA_003522405.1	0	NA	NA	NA	NA	NA	NA
Brevibacterium_luteolum_GCA_002871435.1	3	94.5292	0.857143	93.836	0.925926	88.7167	1
Brevibacterium_linens_GCA_008868375.1	0	NA	NA	NA	NA	NA	NA
Brevibacterium_sp012844365_GCA_012844365.1	0	NA	NA	NA	NA	NA	NA
Brevibacterium_sp004745075_GCA_004745075.1	0	NA	NA	NA	NA	NA	NA
Brevibacterium_casei_GCA_002276605.1	0	NA	NA	NA	NA	NA	NA
Brevibacterium_siliguriense_GCA_900105315.1	0	NA	NA	NA	NA	NA	NA
Brevibacterium_aurantiacum_GCA_002332325.1	0	NA	NA	NA	NA	NA	NA
Brevibacterium_aurantiacum_GCA_900169095.1	0	NA	NA	NA	NA	NA	NA
Brevibacterium_ravenspurgense_GCA_000285915.1	1	NA	NA	NA	NA	50.9571	0.583333
Brevibacterium_aurantiacum_GCA_003335365.1	0	NA	NA	NA	NA	NA	NA
Brevibacterium_iodinum_GCA_900445875.1	0	NA	NA	NA	NA	NA	NA
Brevibacterium_ravenspurgense_GCA_001806795.1	1	NA	NA	NA	NA	50.7429	0.583333
Brevibacterium_epidermidis_GCA_001606005.1	0	NA	NA	NA	NA	NA	NA
Brevibacterium_casei_GCA_002476965.1	0	NA	NA	NA	NA	NA	NA
Brevibacterium_aurantiacum_GCA_003932935.1	0	NA	NA	NA	NA	NA	NA
Brevibacterium_luteolum_A_GCA_013359525.1	3	95.452	0.892857	95.436	0.925926	91.35	1
Brevibacterium_sediminis_GCA_013623905.1	0	NA	NA	NA	NA	NA	NA
Brevibacterium_senegalense_GCA_902374775.1	2	NA	NA	66.62	0.740741	55.9286	0.583333
Brevibacterium_casei_GCA_003574555.1	0	NA	NA	NA	NA	NA	NA
Brevibacterium_luteolum_GCA_011462075.1	3	94.0963	0.964286	94.4474	0.703704	90.7083	1
Brevibacterium_sandarakinum_GCA_900105045.1	0	NA	NA	NA	NA	NA	NA
Brevibacterium_marinum_GCA_011927955.1	0	NA	NA	NA	NA	NA	NA
Brevibacterium_luteolum_GCA_002479565.1	2	NA	NA	93.812	0.925926	88.7917	1
Brevibacterium_linens_GCA_900169165.1	0	NA	NA	NA	NA	NA	NA
Brevibacterium_linens_GCA_000583215.1	0	NA	NA	NA	NA	NA	NA
Brevibacterium_ravenspurgense_GCA_001584615.1	1	NA	NA	NA	NA	50.3571	0.583333
Brevibacterium_sp009857845_GCA_009857845.1	2	NA	NA	66.5647	0.62963	57.7143	0.583333
Brevibacterium_aurantiacum_GCA_002332365.1	0	NA	NA	NA	NA	NA	NA
Brevibacterium_sp011617705_GCA_009299785.1	0	NA	NA	NA	NA	NA	NA
Brevibacterium_permense_GCA_013280495.1	0	NA	NA	NA	NA	NA	NA
Brevibacterium_casei_GCA_900683415.1	0	NA	NA	NA	NA	NA	NA
Brevibacterium_aurantiacum_GCA_002332335.1	0	NA	NA	NA	NA	NA	NA
Brevibacterium_epidermidis_GCA_002573745.1	0	NA	NA	NA	NA	NA	NA
Brevibacterium_sp011617465_GCA_011617465.1	0	NA	NA	NA	NA	NA	NA
Brevibacterium_epidermidis_GCA_000807915.1	0	NA	NA	NA	NA	NA	NA
Brevibacterium_sp011617245_GCA_011617245.1	0	NA	NA	NA	NA	NA	NA
Brevibacterium_aurantiacum_GCA_900169315.1	0	NA	NA	NA	NA	NA	NA
Brevibacterium_sp900169365_GCA_900169365.1	0	NA	NA	NA	NA	NA	NA
Brevibacterium_aurantiacum_GCA_003932965.1	0	NA	NA	NA	NA	NA	NA
Brevibacterium_aurantiacum_GCA_900169295.1	0	NA	NA	NA	NA	NA	NA
Brevibacterium_ravenspurgense_GCA_001584405.1	1	NA	NA	NA	NA	50.9571	0.583333
Brevibacterium_casei_GCA_012027885.1	0	NA	NA	NA	NA	NA	NA
Brevibacterium_aurantiacum_GCA_006539005.1	0	NA	NA	NA	NA	NA	NA
Brevibacterium_antiquum_GCA_900169215.1	0	NA	NA	NA	NA	NA	NA
Brevibacterium_sediminis_GCA_014643055.1	0	NA	NA	NA	NA	NA	NA
Brevibacterium_sp006489205_GCA_005502845.1	0	NA	NA	NA	NA	NA	NA
Brevibacterium_aurantiacum_GCA_003932995.1	0	NA	NA	NA	NA	NA	NA
Brevibacterium_aurantiacum_GCA_002332225.1	0	NA	NA	NA	NA	NA	NA
Brevibacterium_ravenspurgense_GCA_001584355.1	1	NA	NA	NA	NA	50.3857	0.583333
Brevibacterium_casei_GCA_000314575.1	0	NA	NA	NA	NA	NA	NA
Brevibacterium_antiquum_GCA_900169145.1	0	NA	NA	NA	NA	NA	NA
Brevibacterium_celere_A_GCA_003315405.1	1	NA	NA	NA	NA	48.28	0.416667
Brevibacterium_luteolum_GCA_013004595.1	3	94.52	0.892857	94.032	0.925926	88.2667	1
Brevibacterium_aurantiacum_GCA_003999295.1	0	NA	NA	NA	NA	NA	NA
Brevibacterium_aurantiacum_A_GCA_007558825.1	0	NA	NA	NA	NA	NA	NA
Brevibacterium_sediminis_GCA_013168765.1	0	NA	NA	NA	NA	NA	NA
Brevibacterium_aurantiacum_GCA_003999315.1	0	NA	NA	NA	NA	NA	NA
Brevibacterium_casei_GCA_001619685.1	0	NA	NA	NA	NA	NA	NA
Brevibacterium_mcbrellneri_GCA_000178455.1	1	NA	NA	NA	NA	52.3857	0.583333
Brevibacterium_album_GCA_000426445.1	0	NA	NA	NA	NA	NA	NA
Brevibacterium_jeotgali_GCA_007828155.1	1	NA	NA	65.6714	0.777778	NA	NA
Brevibacterium_sp004745485_GCA_004745485.1	0	NA	NA	NA	NA	NA	NA
Brevibacterium_senegalense_GCA_000285835.2	2	NA	NA	66.62	0.740741	55.9286	0.583333
Brevibacterium_yomogidense_GCA_900169375.1	2	NA	NA	65.3571	0.777778	56.0167	0.5
Brevibacterium_ravenspurgense_GCA_002861415.1	1	NA	NA	NA	NA	49.9429	0.583333
Brevibacterium_linens_GCA_003999335.1	0	NA	NA	NA	NA	NA	NA
Brevibacterium_sediminis_GCA_006385015.1	0	NA	NA	NA	NA	NA	NA
Brevibacterium_aurantiacum_GCA_000167575.1	0	NA	NA	NA	NA	NA	NA
Brevibacterium_oceani_GCA_013623835.1	0	NA	NA	NA	NA	NA	NA
