# Supplementary material for: Large-scale investigation for antimicrobial activity reveals newly-identified defensive species across the healthy skin microbiome
Source: Nat Commun. 2026 May 25;17:6806. doi: 10.1038/s41467-026-73524-z (PMC13385363; doi:10.1038/s41467-026-73524-z)
Supplement: Supplementary file 15 — Source data [file 41467_2026_73524_MOESM15_ESM.zip › SourceData/Fig_5/d/Corynebacterium_ABON_Results.xlsx]

## Sheet: Sample BGCome Overview
bgc_id	bgc_prediction_software	scaffold_id	start	end	bgc_type	bgc_length	cds_count	key_cds_count
LK952_1.region001	antismash	1	373028	393850	terpene	20822	25	1
LK952_10.region001	antismash	10	33743	78480	T1PKS	44737	38	7
LK952_6.region001	antismash	6	38924	49209	RiPP-like	10285	10	1
LK952_2.region001	antismash	2	247114	276889	betalactone	29775	28	3
1_cluster_1	gecco	1	375716	389473	Unknown	13758	32	2
10_cluster_1	gecco	10	44269	63354	Polyketide	19086	26	2

## Sheet: Similarity to Target Genomes
target_genome	shared_bgcs	10_cluster_1 - AAI	10_cluster_1 - Proportion Shared Genes	1_cluster_1 - AAI	1_cluster_1 - Proportion Shared Genes	LK952_1.region001 - AAI	LK952_1.region001 - Proportion Shared Genes	LK952_10.region001 - AAI	LK952_10.region001 - Proportion Shared Genes	LK952_2.region001 - AAI	LK952_2.region001 - Proportion Shared Genes	LK952_6.region001 - AAI	LK952_6.region001 - Proportion Shared Genes
Corynebacterium_accolens_GCA_000478095.1	1	59.18	0.769231	NA	NA	NA	NA	NA	NA	NA	NA	NA	NA
Corynebacterium_aurimucosum_C_GCA_001809405.1	2	61.7889	0.692308	NA	NA	NA	NA	61.9263	0.5	NA	NA	NA	NA
Corynebacterium_pseudotuberculosis_GCA_002953235.1	2	58.7111	0.692308	NA	NA	NA	NA	60.1778	0.473684	NA	NA	NA	NA
Corynebacterium_casei_GCA_000550785.1	1	63.9125	0.615385	NA	NA	NA	NA	NA	NA	NA	NA	NA	NA
Corynebacterium_sp014490555_GCA_014490555.1	3	77.4077	1	NA	NA	NA	NA	76.62	0.657895	NA	NA	89.8143	0.7
Corynebacterium_freneyi_GCA_000758965.1	1	55.0714	0.538462	NA	NA	NA	NA	NA	NA	NA	NA	NA	NA
Corynebacterium_pseudotuberculosis_GCA_004193695.1	2	58.7222	0.692308	NA	NA	NA	NA	60.1833	0.473684	NA	NA	NA	NA
Corynebacterium_striatum_GCA_002156805.1	2	59.57	0.769231	NA	NA	NA	NA	62.2579	0.5	NA	NA	NA	NA
Corynebacterium_sp000478175_GCA_000478075.1	1	61.0667	0.692308	NA	NA	NA	NA	NA	NA	NA	NA	NA	NA
Corynebacterium_pseudodiphtheriticum_GCA_003989245.1	1	60.575	0.615385	NA	NA	NA	NA	NA	NA	NA	NA	NA	NA
Corynebacterium_sp008930665_GCA_008930785.1	2	57.4	0.692308	NA	NA	NA	NA	60.2278	0.473684	NA	NA	NA	NA
Corynebacterium_accolens_GCA_000477875.1	2	59.25	0.769231	NA	NA	NA	NA	60.6619	0.552632	NA	NA	NA	NA
Corynebacterium_glutamicum_GCA_000010225.1	2	57.91	0.769231	NA	NA	NA	NA	60.7158	0.5	NA	NA	NA	NA
Corynebacterium_glutamicum_GCA_013014885.1	2	57.77	0.769231	NA	NA	NA	NA	60.6211	0.5	NA	NA	NA	NA
Corynebacterium_silvaticum_GCA_004382105.1	1	56.76	0.769231	NA	NA	NA	NA	NA	NA	NA	NA	NA	NA
Corynebacterium_diphtheriae_GCA_002203625.1	2	58.7889	0.692308	NA	NA	NA	NA	60.7056	0.473684	NA	NA	NA	NA
Corynebacterium_minutissimum_GCA_000805675.1	2	61.2556	0.692308	NA	NA	NA	NA	61.6316	0.5	NA	NA	NA	NA
Corynebacterium_sp014490595_GCA_014490595.1	1	NA	NA	NA	NA	NA	NA	NA	NA	NA	NA	88.5143	0.7
Corynebacterium_ulcerans_GCA_009002285.1	2	57.05	0.769231	NA	NA	NA	NA	58.23	0.526316	NA	NA	NA	NA
Corynebacterium_amycolatum_GCA_008042175.1	0	NA	NA	NA	NA	NA	NA	NA	NA	NA	NA	NA	NA
Corynebacterium_pseudotuberculosis_GCA_001922285.1	2	58.6111	0.692308	NA	NA	NA	NA	60.2	0.473684	NA	NA	NA	NA
Corynebacterium_pseudotuberculosis_GCA_004771435.1	2	58.7	0.692308	NA	NA	NA	NA	60.2278	0.473684	NA	NA	NA	NA
Corynebacterium_diphtheriae_GCA_002203065.1	2	58.7889	0.692308	NA	NA	NA	NA	60.7056	0.473684	NA	NA	NA	NA
Corynebacterium_diphtheriae_GCA_003640845.1	2	60.5125	0.615385	NA	NA	NA	NA	60.6278	0.473684	NA	NA	NA	NA
Corynebacterium_coyleae_GCA_001836265.1	2	76.0364	0.846154	NA	NA	NA	NA	77.0522	0.605263	NA	NA	NA	NA
Corynebacterium_diphtheriae_GCA_903986305.1	3	59.0667	0.692308	NA	NA	NA	NA	60.8333	0.473684	63.5286	0.5	NA	NA
Corynebacterium_tuberculostearicum_GCA_013408445.1	2	59.38	0.769231	NA	NA	NA	NA	60.56	0.526316	NA	NA	NA	NA
Corynebacterium_amycolatum_A_GCA_000173655.1	0	NA	NA	NA	NA	NA	NA	NA	NA	NA	NA	NA	NA
Corynebacterium_amycolatum_GCA_008726645.1	0	NA	NA	NA	NA	NA	NA	NA	NA	NA	NA	NA	NA
Corynebacterium_diphtheriae_GCA_003641035.1	1	60.4375	0.615385	NA	NA	NA	NA	NA	NA	NA	NA	NA	NA
Corynebacterium_glutamicum_GCA_000196335.1	2	58.52	0.769231	NA	NA	NA	NA	61.1421	0.5	NA	NA	NA	NA
Corynebacterium_amycolatum_GCA_001812505.1	0	NA	NA	NA	NA	NA	NA	NA	NA	NA	NA	NA	NA
Corynebacterium_imitans_GCA_000739455.1	5	94.5727	0.846154	90.5455	0.6875	91.3231	0.52	94.8292	0.631579	95.7739	0.821429	NA	NA
Corynebacterium_glutamicum_GCA_007430945.1	2	58.36	0.769231	NA	NA	NA	NA	60.9263	0.5	NA	NA	NA	NA
Corynebacterium_glutamicum_GCA_001683115.1	2	57.75	0.769231	NA	NA	NA	NA	60.6	0.5	NA	NA	NA	NA
Corynebacterium_glutamicum_GCA_000828015.1	2	58.08	0.769231	NA	NA	NA	NA	60.7684	0.5	NA	NA	NA	NA
Corynebacterium_ammoniagenes_GCA_902381765.1	1	61.2778	0.692308	NA	NA	NA	NA	NA	NA	NA	NA	NA	NA
Corynebacterium_accolens_GCA_000477895.1	2	59.25	0.769231	NA	NA	NA	NA	60.6619	0.552632	NA	NA	NA	NA
Corynebacterium_vitaeruminis_A_GCA_001054325.1	0	NA	NA	NA	NA	NA	NA	NA	NA	NA	NA	NA	NA
Corynebacterium_diphtheriae_GCA_000255255.1	2	58.9111	0.692308	NA	NA	NA	NA	60.7333	0.473684	NA	NA	NA	NA
Corynebacterium_coyleae_GCA_007676915.1	2	76.4364	0.846154	NA	NA	NA	NA	76.1762	0.552632	NA	NA	NA	NA
Corynebacterium_glutamicum_GCA_001687645.1	2	57.77	0.769231	NA	NA	NA	NA	60.6474	0.5	NA	NA	NA	NA
Corynebacterium_pseudotuberculosis_GCA_009930775.1	2	58.7222	0.692308	NA	NA	NA	NA	60.1833	0.473684	NA	NA	NA	NA
Corynebacterium_minutissimum_A_GCA_001836065.1	1	62.2	0.692308	NA	NA	NA	NA	NA	NA	NA	NA	NA	NA
Corynebacterium_propinquum_GCA_007671985.1	1	60.7125	0.615385	NA	NA	NA	NA	NA	NA	NA	NA	NA	NA
Corynebacterium_diphtheriae_GCA_002202735.1	1	60.35	0.615385	NA	NA	NA	NA	NA	NA	NA	NA	NA	NA
Corynebacterium_diphtheriae_GCA_903986115.1	2	60.6875	0.615385	NA	NA	NA	NA	60.8333	0.473684	NA	NA	NA	NA
Corynebacterium_diphtheriae_GCA_903986125.1	2	60.6875	0.615385	NA	NA	NA	NA	60.8333	0.473684	NA	NA	NA	NA
Corynebacterium_diphtheriae_GCA_001935905.1	2	60.35	0.615385	NA	NA	NA	NA	60.8333	0.473684	NA	NA	NA	NA
Corynebacterium_macginleyi_GCA_003688955.1	1	58.59	0.769231	NA	NA	NA	NA	NA	NA	NA	NA	NA	NA
Corynebacterium_pseudotuberculosis_GCA_009791415.1	2	58.7	0.692308	NA	NA	NA	NA	60.2278	0.473684	NA	NA	NA	NA
Corynebacterium_diphtheriae_GCA_903986075.1	2	60.6875	0.615385	NA	NA	NA	NA	60.8333	0.473684	NA	NA	NA	NA
Corynebacterium_striatum_GCA_002804085.1	1	62	0.692308	NA	NA	NA	NA	NA	NA	NA	NA	NA	NA
Corynebacterium_renale_GCA_900478035.1	2	58.11	0.769231	NA	NA	NA	NA	60.5737	0.5	NA	NA	NA	NA
Corynebacterium_amycolatum_A_GCA_001076435.1	0	NA	NA	NA	NA	NA	NA	NA	NA	NA	NA	NA	NA
Corynebacterium_stationis_GCA_001941345.1	1	63.5125	0.615385	NA	NA	NA	NA	NA	NA	NA	NA	NA	NA
Corynebacterium_pseudodiphtheriticum_GCA_000688415.1	1	60.875	0.615385	NA	NA	NA	NA	NA	NA	NA	NA	NA	NA
Corynebacterium_sp003065405_GCA_003113335.1	1	61.32	0.769231	NA	NA	NA	NA	NA	NA	NA	NA	NA	NA
Corynebacterium_ulcerans_GCA_002872395.1	2	57.06	0.769231	NA	NA	NA	NA	58.19	0.526316	NA	NA	NA	NA
Corynebacterium_diphtheriae_GCA_002203145.1	2	58.6889	0.692308	NA	NA	NA	NA	60.6944	0.473684	NA	NA	NA	NA
Corynebacterium_efficiens_GCA_000160795.1	2	59.36	0.769231	NA	NA	NA	NA	61.4526	0.5	NA	NA	NA	NA
Corynebacterium_striatum_GCA_001076975.1	2	59.87	0.769231	NA	NA	NA	NA	62.3526	0.5	NA	NA	NA	NA
Corynebacterium_diphtheriae_GCA_003641045.1	2	58.9	0.692308	NA	NA	NA	NA	60.8611	0.473684	NA	NA	NA	NA
Corynebacterium_diphtheriae_GCA_903986375.1	2	60.6875	0.615385	NA	NA	NA	NA	60.8333	0.473684	NA	NA	NA	NA
Corynebacterium_jeikeium_GCA_001999385.1	1	56.3714	0.538462	NA	NA	NA	NA	NA	NA	NA	NA	NA	NA
Corynebacterium_pseudotuberculosis_GCA_003955905.1	2	58.7222	0.692308	NA	NA	NA	NA	60.1833	0.473684	NA	NA	NA	NA
Corynebacterium_striatum_GCA_003202355.1	2	61.4778	0.692308	NA	NA	NA	NA	63.3056	0.473684	NA	NA	NA	NA
Corynebacterium_diphtheriae_GCA_903986475.1	2	58.5333	0.692308	NA	NA	NA	NA	60.6167	0.473684	NA	NA	NA	NA
Corynebacterium_ulcerans_GCA_000968945.1	2	56.98	0.769231	NA	NA	NA	NA	58.085	0.526316	NA	NA	NA	NA
Corynebacterium_diphtheriae_GCA_002202915.1	2	58.7778	0.692308	NA	NA	NA	NA	60.7	0.473684	NA	NA	NA	NA
Corynebacterium_diphtheriae_GCA_002203335.1	2	58.6667	0.692308	NA	NA	NA	NA	60.6778	0.473684	NA	NA	NA	NA
Corynebacterium_glutamicum_GCA_013867925.1	2	58.52	0.769231	NA	NA	NA	NA	61.1421	0.5	NA	NA	NA	NA
Corynebacterium_diphtheriae_GCA_900447175.1	2	60.825	0.615385	NA	NA	NA	NA	NA	NA	63.6143	0.5	NA	NA
Corynebacterium_diphtheriae_GCA_001723455.1	2	58.9	0.692308	NA	NA	NA	NA	60.7278	0.473684	NA	NA	NA	NA
Corynebacterium_diphtheriae_GCA_002203595.1	1	60.3375	0.615385	NA	NA	NA	NA	NA	NA	NA	NA	NA	NA
Corynebacterium_provencense_GCA_900626215.1	1	53.2125	0.615385	NA	NA	NA	NA	NA	NA	NA	NA	NA	NA
Corynebacterium_casei_GCA_003530675.1	2	61.2111	0.692308	NA	NA	NA	NA	63.1556	0.473684	NA	NA	NA	NA
Corynebacterium_matruchotii_GCA_900638255.1	2	60.0111	0.692308	NA	NA	NA	NA	59.0263	0.5	NA	NA	NA	NA
Corynebacterium_falsenii_GCA_000525655.1	1	55.3714	0.538462	NA	NA	NA	NA	NA	NA	NA	NA	NA	NA
Corynebacterium_terpenotabidum_GCA_000418365.1	1	53.8	0.538462	NA	NA	NA	NA	NA	NA	NA	NA	NA	NA
Corynebacterium_sp001815935_GCA_001815935.1	3	62.6444	0.692308	NA	NA	NA	NA	63.9611	0.473684	NA	NA	79.7167	0.6
Corynebacterium_amycolatum_GCA_001838325.1	0	NA	NA	NA	NA	NA	NA	NA	NA	NA	NA	NA	NA
Corynebacterium_pseudotuberculosis_GCA_009759765.1	2	58.7222	0.692308	NA	NA	NA	NA	60.2056	0.473684	NA	NA	NA	NA
Corynebacterium_pseudotuberculosis_GCA_001942005.2	2	58.7	0.692308	NA	NA	NA	NA	60.2278	0.473684	NA	NA	NA	NA
Corynebacterium_minutissimum_A_GCA_001815785.1	2	59.69	0.769231	NA	NA	NA	NA	62.2316	0.5	NA	NA	NA	NA
Corynebacterium_camporealensis_GCA_000766885.2	2	60.8667	0.692308	NA	NA	NA	NA	63.1222	0.473684	NA	NA	NA	NA
Corynebacterium_diphtheriae_GCA_903986175.1	2	60.6875	0.615385	NA	NA	NA	NA	60.8333	0.473684	NA	NA	NA	NA
Corynebacterium_amycolatum_GCA_000755185.1	0	NA	NA	NA	NA	NA	NA	NA	NA	NA	NA	NA	NA
Corynebacterium_amycolatum_A_GCA_001838215.1	0	NA	NA	NA	NA	NA	NA	NA	NA	NA	NA	NA	NA
Corynebacterium_minutissimum_A_GCA_000988205.1	3	59.69	0.769231	NA	NA	NA	NA	60.955	0.526316	NA	NA	80.9	0.6
Corynebacterium_pseudotuberculosis_GCA_004332375.1	2	58.7222	0.692308	NA	NA	NA	NA	60.1833	0.473684	NA	NA	NA	NA
Corynebacterium_amycolatum_A_GCA_000411235.1	0	NA	NA	NA	NA	NA	NA	NA	NA	NA	NA	NA	NA
Corynebacterium_diphtheriae_GCA_003666585.1	2	58.9444	0.692308	NA	NA	NA	NA	60.7556	0.473684	NA	NA	NA	NA
Corynebacterium_amycolatum_A_GCA_008726455.1	0	NA	NA	NA	NA	NA	NA	NA	NA	NA	NA	NA	NA
Corynebacterium_diphtheriae_GCA_001188005.1	2	59.0333	0.692308	NA	NA	NA	NA	59.3842	0.5	NA	NA	NA	NA
Corynebacterium_tapiri_GCA_006334925.1	2	61.1	0.692308	NA	NA	NA	NA	63.2368	0.5	NA	NA	NA	NA
Corynebacterium_pacaense_GCA_900169525.1	2	59.03	0.769231	NA	NA	NA	NA	61.3632	0.5	NA	NA	NA	NA
Corynebacterium_striatum_GCA_002865925.1	2	61.4556	0.692308	NA	NA	NA	NA	63.6111	0.473684	NA	NA	NA	NA
Corynebacterium_diphtheriae_GCA_001876095.1	1	60.3375	0.615385	NA	NA	NA	NA	NA	NA	NA	NA	NA	NA
Corynebacterium_falsenii_GCA_003583675.1	1	56.4571	0.538462	NA	NA	NA	NA	NA	NA	NA	NA	NA	NA
Corynebacterium_pseudotuberculosis_GCA_013342965.1	2	58.7	0.692308	NA	NA	NA	NA	60.2278	0.473684	NA	NA	NA	NA
Corynebacterium_coyleae_GCA_001811185.1	2	76.2273	0.846154	NA	NA	NA	NA	76.1476	0.552632	NA	NA	NA	NA
Corynebacterium_diphtheriae_GCA_903986355.1	2	60.6875	0.615385	NA	NA	NA	NA	60.8333	0.473684	NA	NA	NA	NA
Corynebacterium_pseudotuberculosis_GCA_001579925.1	2	58.6	0.692308	NA	NA	NA	NA	60.1944	0.473684	NA	NA	NA	NA
Corynebacterium_flavescens_GCA_002429805.1	1	59.425	0.615385	NA	NA	NA	NA	NA	NA	NA	NA	NA	NA
Corynebacterium_kefirresidentii_GCA_000478055.1	1	56.5714	0.538462	NA	NA	NA	NA	NA	NA	NA	NA	NA	NA
Corynebacterium_amycolatum_A_GCA_014334955.1	0	NA	NA	NA	NA	NA	NA	NA	NA	NA	NA	NA	NA
Corynebacterium_ammoniagenes_GCA_002005245.1	1	61.2778	0.692308	NA	NA	NA	NA	NA	NA	NA	NA	NA	NA
Corynebacterium_sp902782855_GCA_902782855.1	0	NA	NA	NA	NA	NA	NA	NA	NA	NA	NA	NA	NA
Corynebacterium_amycolatum_A_GCA_001055915.1	0	NA	NA	NA	NA	NA	NA	NA	NA	NA	NA	NA	NA
Corynebacterium_diphtheriae_GCA_903986405.1	2	60.6875	0.615385	NA	NA	NA	NA	60.8167	0.473684	NA	NA	NA	NA
Corynebacterium_diphtheriae_GCA_003640905.1	1	60.75	0.615385	NA	NA	NA	NA	NA	NA	NA	NA	NA	NA
Corynebacterium_diphtheriae_GCA_003721295.1	2	60.8875	0.615385	NA	NA	NA	NA	61.0444	0.473684	NA	NA	NA	NA
Corynebacterium_pseudotuberculosis_GCA_009791515.1	2	58.7222	0.692308	NA	NA	NA	NA	60.1833	0.473684	NA	NA	NA	NA
Corynebacterium_diphtheriae_GCA_002213075.1	1	60.35	0.615385	NA	NA	NA	NA	NA	NA	NA	NA	NA	NA
Corynebacterium_amycolatum_GCA_014335065.1	0	NA	NA	NA	NA	NA	NA	NA	NA	NA	NA	NA	NA
Corynebacterium_diphtheriae_GCA_903986345.1	2	58.8111	0.692308	NA	NA	NA	NA	60.6944	0.473684	NA	NA	NA	NA
Corynebacterium_striatum_GCA_000988225.1	2	61.4222	0.692308	NA	NA	NA	NA	63.2889	0.473684	NA	NA	NA	NA
Corynebacterium_kefirresidentii_GCA_002154655.1	2	60.29	0.769231	NA	NA	NA	NA	62.8211	0.5	NA	NA	NA	NA
Corynebacterium_diphtheriae_GCA_902497465.1	2	60.6875	0.615385	NA	NA	NA	NA	60.8333	0.473684	NA	NA	NA	NA
Corynebacterium_ulcerans_GCA_000498915.1	2	56.99	0.769231	NA	NA	NA	NA	58.32	0.526316	NA	NA	NA	NA
Corynebacterium_diphtheriae_GCA_001832975.1	2	59.0778	0.692308	NA	NA	NA	NA	60.8333	0.473684	NA	NA	NA	NA
Corynebacterium_ulcerans_GCA_013135435.1	2	57.2	0.769231	NA	NA	NA	NA	59.3842	0.5	NA	NA	NA	NA
Corynebacterium_afermentans_GCA_900156035.1	3	78.2385	1	NA	NA	NA	NA	78.388	0.657895	NA	NA	90.1571	0.7
Corynebacterium_sanguinis_GCA_007641235.1	2	70.27	0.769231	NA	NA	NA	NA	72.1632	0.5	NA	NA	NA	NA
Corynebacterium_auriscanis_GCA_000767255.1	1	55.8857	0.538462	NA	NA	NA	NA	NA	NA	NA	NA	NA	NA
Corynebacterium_silvaticum_GCA_013135445.1	2	56.78	0.769231	NA	NA	NA	NA	59.0263	0.5	NA	NA	NA	NA
Corynebacterium_glutamicum_GCA_001912785.1	2	59.1889	0.692308	NA	NA	NA	NA	60.7632	0.5	NA	NA	NA	NA
Corynebacterium_sp900539985_GCA_900766345.1	1	59.15	0.769231	NA	NA	NA	NA	NA	NA	NA	NA	NA	NA
Corynebacterium_tuscaniense_GCA_008693065.1	1	65.13	0.769231	NA	NA	NA	NA	NA	NA	NA	NA	NA	NA
Corynebacterium_diphtheriae_GCA_002115225.1	2	59.0889	0.692308	NA	NA	NA	NA	60.8	0.473684	NA	NA	NA	NA
Corynebacterium_sp002994655_GCA_002994655.1	1	62.5286	0.538462	NA	NA	NA	NA	NA	NA	NA	NA	NA	NA
Corynebacterium_glutamicum_GCA_002847425.1	2	58.52	0.769231	NA	NA	NA	NA	61.1421	0.5	NA	NA	NA	NA
Corynebacterium_sp900618065_GCA_900618065.1	2	64.09	0.769231	NA	NA	NA	NA	NA	NA	NA	NA	84.5167	0.6
Corynebacterium_falsenii_A_GCA_001054945.1	1	52.7667	0.461538	NA	NA	NA	NA	NA	NA	NA	NA	NA	NA
Corynebacterium_pseudodiphtheriticum_GCA_000477935.1	1	60.5875	0.615385	NA	NA	NA	NA	NA	NA	NA	NA	NA	NA
Corynebacterium_bovis_GCA_003932095.1	1	52.05	0.461538	NA	NA	NA	NA	NA	NA	NA	NA	NA	NA
Corynebacterium_bovis_GCA_003932215.1	1	54.1571	0.538462	NA	NA	NA	NA	NA	NA	NA	NA	NA	NA
Corynebacterium_pseudotuberculosis_GCA_000259155.4	2	58.5667	0.692308	NA	NA	NA	NA	60.1889	0.473684	NA	NA	NA	NA
Corynebacterium_spheniscorum_GCA_900113445.1	1	58.71	0.769231	NA	NA	NA	NA	NA	NA	NA	NA	NA	NA
Corynebacterium_diphtheriae_GCA_000455785.1	1	57.8143	0.538462	NA	NA	NA	NA	NA	NA	NA	NA	NA	NA
Corynebacterium_heidelbergense_GCA_003285565.1	1	54.125	0.615385	NA	NA	NA	NA	NA	NA	NA	NA	NA	NA
Corynebacterium_jeikeium_A_GCA_000738165.1	1	56.5286	0.538462	NA	NA	NA	NA	NA	NA	NA	NA	NA	NA
Corynebacterium_striatum_GCA_001053435.1	1	64.025	0.615385	NA	NA	NA	NA	NA	NA	NA	NA	NA	NA
Corynebacterium_nuruki_GCA_000213935.2	1	54.3286	0.538462	NA	NA	NA	NA	NA	NA	NA	NA	NA	NA
Corynebacterium_diphtheriae_GCA_002201215.1	2	58.7778	0.692308	NA	NA	NA	NA	60.7	0.473684	NA	NA	NA	NA
Corynebacterium_striatum_GCA_001807295.1	2	61.3556	0.692308	NA	NA	NA	NA	63.2611	0.473684	NA	NA	NA	NA
Corynebacterium_diphtheriae_GCA_002203895.1	2	58.9111	0.692308	NA	NA	NA	NA	60.7222	0.473684	NA	NA	NA	NA
Corynebacterium_ulcerans_GCA_900187135.1	2	57.04	0.769231	NA	NA	NA	NA	58.185	0.526316	NA	NA	NA	NA
Corynebacterium_diphtheriae_GCA_002203075.1	2	58.9111	0.692308	NA	NA	NA	NA	60.7278	0.473684	NA	NA	NA	NA
Corynebacterium_sp008930665_GCA_008930985.1	3	57.5889	0.692308	NA	NA	NA	NA	60.3833	0.473684	63.1571	0.5	NA	NA
Corynebacterium_pacaense_GCA_902386875.1	2	59.03	0.769231	NA	NA	NA	NA	61.3632	0.5	NA	NA	NA	NA
Corynebacterium_coyleae_GCA_001835905.1	2	76.2909	0.846154	NA	NA	NA	NA	76.1571	0.552632	NA	NA	NA	NA
Corynebacterium_diphtheriae_GCA_903986065.1	2	60.6875	0.615385	NA	NA	NA	NA	60.8333	0.473684	NA	NA	NA	NA
Corynebacterium_pseudotuberculosis_GCA_001969485.1	2	57.6778	0.692308	NA	NA	NA	NA	59.8944	0.473684	NA	NA	NA	NA
Corynebacterium_amycolatum_A_GCA_002861405.1	0	NA	NA	NA	NA	NA	NA	NA	NA	NA	NA	NA	NA
Corynebacterium_doosanense_GCA_000372245.1	2	62.69	0.769231	NA	NA	NA	NA	61.4714	0.552632	NA	NA	NA	NA
Corynebacterium_halotolerans_GCA_000341345.1	1	62.3	0.692308	NA	NA	NA	NA	NA	NA	NA	NA	NA	NA
Corynebacterium_diphtheriae_GCA_000255175.1	1	60.45	0.615385	NA	NA	NA	NA	NA	NA	NA	NA	NA	NA
Corynebacterium_diphtheriae_GCA_002115215.1	2	59.0778	0.692308	NA	NA	NA	NA	60.8222	0.473684	NA	NA	NA	NA
Corynebacterium_silvaticum_GCA_006370535.1	2	56.76	0.769231	NA	NA	NA	NA	59.0368	0.5	NA	NA	NA	NA
Corynebacterium_accolens_GCA_000159115.1	1	59.08	0.769231	NA	NA	NA	NA	NA	NA	NA	NA	NA	NA
Corynebacterium_glutamicum_GCA_007858755.1	2	57.77	0.769231	NA	NA	NA	NA	60.7474	0.5	NA	NA	NA	NA
Corynebacterium_amycolatum_A_GCA_014335115.1	0	NA	NA	NA	NA	NA	NA	NA	NA	NA	NA	NA	NA
Corynebacterium_sanguinis_GCA_013868425.1	1	66.7	0.538462	NA	NA	NA	NA	NA	NA	NA	NA	NA	NA
Corynebacterium_lubricantis_GCA_000379425.1	3	66.8	0.769231	NA	NA	NA	NA	69.0421	0.5	63.1187	0.571429	NA	NA
Corynebacterium_diphtheriae_GCA_002203785.1	2	58.9111	0.692308	NA	NA	NA	NA	60.7278	0.473684	NA	NA	NA	NA
Corynebacterium_coyleae_GCA_001806995.1	2	76.4818	0.846154	NA	NA	NA	NA	76.1667	0.552632	NA	NA	NA	NA
Corynebacterium_sp012837295_GCA_012837295.1	0	NA	NA	NA	NA	NA	NA	NA	NA	NA	NA	NA	NA
Corynebacterium_sp001836165_GCA_001836165.1	2	62.3556	0.692308	NA	NA	NA	NA	62.2579	0.5	NA	NA	NA	NA
Corynebacterium_amycolatum_GCA_001809455.1	0	NA	NA	NA	NA	NA	NA	NA	NA	NA	NA	NA	NA
Corynebacterium_sp014490555_GCA_013051085.1	3	77.4077	1	NA	NA	NA	NA	76.62	0.657895	NA	NA	89.8143	0.7
Corynebacterium_amycolatum_A_GCA_001055995.1	0	NA	NA	NA	NA	NA	NA	NA	NA	NA	NA	NA	NA
Corynebacterium_glutamicum_GCA_001912805.1	2	57.85	0.769231	NA	NA	NA	NA	60.6105	0.5	NA	NA	NA	NA
Corynebacterium_flavescens_GCA_002390965.1	2	59.5	0.769231	NA	NA	NA	NA	61.7368	0.5	NA	NA	NA	NA
Corynebacterium_amycolatum_GCA_001807105.1	0	NA	NA	NA	NA	NA	NA	NA	NA	NA	NA	NA	NA
Corynebacterium_diphtheriae_GCA_000255195.1	2	58.9333	0.692308	NA	NA	NA	NA	60.7778	0.473684	NA	NA	NA	NA
Corynebacterium_sp013978595_GCA_013978595.1	2	78.7692	1	NA	NA	NA	NA	77.5	0.657895	NA	NA	NA	NA
Corynebacterium_kroppenstedtii_A_GCA_001552955.1	0	NA	NA	NA	NA	NA	NA	NA	NA	NA	NA	NA	NA
Corynebacterium_jeikeium_GCA_900461185.1	1	56.3714	0.538462	NA	NA	NA	NA	NA	NA	NA	NA	NA	NA
Corynebacterium_ulcerans_GCA_000215665.1	2	57.2	0.769231	NA	NA	NA	NA	59.3842	0.5	NA	NA	NA	NA
Corynebacterium_amycolatum_A_GCA_001837705.1	0	NA	NA	NA	NA	NA	NA	NA	NA	NA	NA	NA	NA
Corynebacterium_accolens_GCA_900637825.1	1	61.4222	0.692308	NA	NA	NA	NA	NA	NA	NA	NA	NA	NA
Corynebacterium_jeikeium_GCA_900100745.1	1	56.2714	0.538462	NA	NA	NA	NA	NA	NA	NA	NA	NA	NA
Corynebacterium_diphtheriae_GCA_002202445.1	2	58.9111	0.692308	NA	NA	NA	NA	60.7389	0.473684	NA	NA	NA	NA
Corynebacterium_matruchotii_GCA_000175375.1	2	60.0111	0.692308	NA	NA	NA	NA	59	0.5	NA	NA	NA	NA
Corynebacterium_glutamicum_GCA_900163685.1	2	58.34	0.769231	NA	NA	NA	NA	60.9737	0.5	NA	NA	NA	NA
Corynebacterium_diphtheriae_GCA_002203055.1	2	58.9111	0.692308	NA	NA	NA	NA	60.7278	0.473684	NA	NA	NA	NA
Corynebacterium_diphtheriae_GCA_001913265.1	1	60.45	0.615385	NA	NA	NA	NA	NA	NA	NA	NA	NA	NA
Corynebacterium_sp001831515_GCA_001831515.1	4	94.8273	0.846154	89.5091	0.6875	90.4154	0.52	94.8292	0.631579	NA	NA	NA	NA
Corynebacterium_diphtheriae_GCA_002202525.1	1	60.475	0.615385	NA	NA	NA	NA	NA	NA	NA	NA	NA	NA
Corynebacterium_stationis_GCA_001561975.1	1	64.075	0.615385	NA	NA	NA	NA	NA	NA	NA	NA	NA	NA
Corynebacterium_heidelbergense_GCA_003313035.1	1	52.2143	0.538462	NA	NA	NA	NA	NA	NA	NA	NA	NA	NA
Corynebacterium_minutissimum_A_GCA_001059615.1	2	59.57	0.769231	NA	NA	NA	NA	60.735	0.526316	NA	NA	NA	NA
Corynebacterium_pseudotuberculosis_GCA_001867085.1	2	58.5667	0.692308	NA	NA	NA	NA	60.1889	0.473684	NA	NA	NA	NA
Corynebacterium_matruchotii_GCA_008868665.1	2	60.0111	0.692308	NA	NA	NA	NA	59	0.5	NA	NA	NA	NA
Corynebacterium_jeikeium_A_GCA_000738265.1	1	55.05	0.615385	NA	NA	NA	NA	NA	NA	NA	NA	NA	NA
Corynebacterium_diphtheriae_GCA_003046845.1	2	58.9111	0.692308	NA	NA	NA	NA	60.7389	0.473684	NA	NA	NA	NA
Corynebacterium_aurimucosum_C_GCA_001811255.1	2	61.7111	0.692308	NA	NA	NA	NA	61.8737	0.5	NA	NA	NA	NA
Corynebacterium_urealyticum_GCA_008180045.1	2	53.575	0.615385	NA	NA	NA	NA	53.5238	0.552632	NA	NA	NA	NA
Corynebacterium_diphtheriae_GCA_000255235.1	2	59.0444	0.692308	NA	NA	NA	NA	60.8333	0.473684	NA	NA	NA	NA
Corynebacterium_diphtheriae_GCA_002203775.1	2	58.7778	0.692308	NA	NA	NA	NA	60.7	0.473684	NA	NA	NA	NA
Corynebacterium_sp008930665_GCA_008930855.1	2	57.4	0.692308	NA	NA	NA	NA	60.2278	0.473684	NA	NA	NA	NA
Corynebacterium_diphtheriae_GCA_001876115.1	2	60.3375	0.615385	NA	NA	NA	NA	60.6944	0.473684	NA	NA	NA	NA
Corynebacterium_minutissimum_A_GCA_001815175.1	2	59.79	0.769231	NA	NA	NA	NA	62.5474	0.5	NA	NA	NA	NA
Corynebacterium_sp014490595_GCA_013601005.1	3	78.1308	1	NA	NA	NA	NA	77.3174	0.605263	NA	NA	89.4286	0.7
Corynebacterium_ammoniagenes_GCA_001941425.1	1	61.2778	0.692308	NA	NA	NA	NA	NA	NA	NA	NA	NA	NA
Corynebacterium_pseudotuberculosis_GCA_001579865.1	2	58.6	0.692308	NA	NA	NA	NA	60.1944	0.473684	NA	NA	NA	NA
Corynebacterium_glutamicum_GCA_000224315.2	2	57.78	0.769231	NA	NA	NA	NA	60.5526	0.5	NA	NA	NA	NA
Corynebacterium_amycolatum_GCA_900461385.1	0	NA	NA	NA	NA	NA	NA	NA	NA	NA	NA	NA	NA
Corynebacterium_diphtheriae_GCA_903986545.1	2	58.7778	0.692308	NA	NA	NA	NA	60.7	0.473684	NA	NA	NA	NA
Corynebacterium_phoceense_GCA_902797425.1	2	61.1714	0.538462	NA	NA	NA	NA	64.9056	0.473684	NA	NA	NA	NA
Corynebacterium_diphtheriae_GCA_002115185.1	2	58.9	0.692308	NA	NA	NA	NA	60.7556	0.473684	NA	NA	NA	NA
Corynebacterium_sp001807205_GCA_007786375.1	1	61.4667	0.692308	NA	NA	NA	NA	NA	NA	NA	NA	NA	NA
Corynebacterium_diphtheriae_GCA_903986395.1	2	60.6875	0.615385	NA	NA	NA	NA	60.8333	0.473684	NA	NA	NA	NA
Corynebacterium_amycolatum_A_GCA_003955985.1	0	NA	NA	NA	NA	NA	NA	NA	NA	NA	NA	NA	NA
Corynebacterium_coyleae_GCA_001815635.1	2	76.3545	0.846154	NA	NA	NA	NA	77.2261	0.605263	NA	NA	NA	NA
Corynebacterium_pseudotuberculosis_GCA_002953275.1	2	58.7222	0.692308	NA	NA	NA	NA	60.1833	0.473684	NA	NA	NA	NA
Corynebacterium_propinquum_GCA_003989215.1	1	61.1875	0.615385	NA	NA	NA	NA	NA	NA	NA	NA	NA	NA
Corynebacterium_pseudotuberculosis_GCA_009762655.1	2	58.7222	0.692308	NA	NA	NA	NA	60.1833	0.473684	NA	NA	NA	NA
Corynebacterium_pseudotuberculosis_GCA_001186445.1	2	58.6111	0.692308	NA	NA	NA	NA	60.2167	0.473684	NA	NA	NA	NA
Corynebacterium_amycolatum_GCA_008726785.1	0	NA	NA	NA	NA	NA	NA	NA	NA	NA	NA	NA	NA
Corynebacterium_pseudotuberculosis_GCA_000730365.1	2	58.6889	0.692308	NA	NA	NA	NA	60.1722	0.473684	NA	NA	NA	NA
Corynebacterium_aurimucosum_C_GCA_007672555.1	2	59.54	0.769231	NA	NA	NA	NA	60.77	0.526316	NA	NA	NA	NA
Corynebacterium_provencense_GCA_902375935.1	1	53.1875	0.615385	NA	NA	NA	NA	NA	NA	NA	NA	NA	NA
Corynebacterium_gottingense_GCA_002285155.1	3	88.1385	1	81.2444	0.5625	NA	NA	88.2469	0.842105	NA	NA	NA	NA
Corynebacterium_pseudotuberculosis_GCA_000258385.1	2	58.5667	0.692308	NA	NA	NA	NA	59.95	0.473684	NA	NA	NA	NA
Corynebacterium_pseudotuberculosis_GCA_001481715.1	2	58.6778	0.692308	NA	NA	NA	NA	60.1833	0.473684	NA	NA	NA	NA
Corynebacterium_phoceense_GCA_001552965.1	2	61.3889	0.692308	NA	NA	NA	NA	62.8833	0.473684	NA	NA	NA	NA
Corynebacterium_diphtheriae_GCA_001742085.1	2	58.9	0.692308	NA	NA	NA	NA	60.8722	0.473684	NA	NA	NA	NA
Corynebacterium_diphtheriae_GCA_002073375.2	2	58.9111	0.692308	NA	NA	NA	NA	60.7389	0.473684	NA	NA	NA	NA
Corynebacterium_sp001764565_GCA_903645305.1	2	77.0385	1	NA	NA	NA	NA	75.8375	0.631579	NA	NA	NA	NA
Corynebacterium_pseudotuberculosis_GCA_001719645.1	2	58.6667	0.692308	NA	NA	NA	NA	60.2111	0.473684	NA	NA	NA	NA
Corynebacterium_glucuronolyticum_GCA_001815555.1	1	60.5375	0.615385	NA	NA	NA	NA	NA	NA	NA	NA	NA	NA
Corynebacterium_jeikeium_A_GCA_001809885.1	1	56.4429	0.538462	NA	NA	NA	NA	NA	NA	NA	NA	NA	NA
Corynebacterium_pseudotuberculosis_GCA_004193635.1	2	58.7222	0.692308	NA	NA	NA	NA	60.1833	0.473684	NA	NA	NA	NA
Corynebacterium_sp014490575_GCA_009016505.1	1	55.7286	0.538462	NA	NA	NA	NA	NA	NA	NA	NA	NA	NA
Corynebacterium_diphtheriae_GCA_002202425.1	2	58.7778	0.692308	NA	NA	NA	NA	60.7	0.473684	NA	NA	NA	NA
Corynebacterium_ulcerans_GCA_000767415.1	2	59.0222	0.692308	NA	NA	NA	NA	60.3389	0.473684	NA	NA	NA	NA
Corynebacterium_pseudotuberculosis_GCA_009759725.1	2	58.7	0.692308	NA	NA	NA	NA	60.2278	0.473684	NA	NA	NA	NA
Corynebacterium_diphtheriae_GCA_002203945.1	2	58.9111	0.692308	NA	NA	NA	NA	60.7278	0.473684	NA	NA	NA	NA
Corynebacterium_bovis_GCA_003932205.1	1	54.2429	0.538462	NA	NA	NA	NA	NA	NA	NA	NA	NA	NA
Corynebacterium_amycolatum_GCA_014335185.1	0	NA	NA	NA	NA	NA	NA	NA	NA	NA	NA	NA	NA
Corynebacterium_diphtheriae_GCA_001937315.1	2	58.8333	0.692308	NA	NA	NA	NA	60.6944	0.473684	NA	NA	NA	NA
Corynebacterium_amycolatum_A_GCA_008726175.1	0	NA	NA	NA	NA	NA	NA	NA	NA	NA	NA	NA	NA
Corynebacterium_diphtheriae_GCA_001981275.1	2	58.9	0.692308	NA	NA	NA	NA	60.7278	0.473684	NA	NA	NA	NA
Corynebacterium_simulans_GCA_001586235.1	2	61.4333	0.692308	NA	NA	NA	NA	61.1474	0.5	NA	NA	NA	NA
Corynebacterium_diphtheriae_GCA_001832945.1	2	58.8222	0.692308	NA	NA	NA	NA	60.6	0.473684	NA	NA	NA	NA
Corynebacterium_mucifaciens_GCA_012396315.1	2	76.8308	1	NA	NA	NA	NA	76.3913	0.605263	NA	NA	NA	NA
Corynebacterium_sp001807205_GCA_001814945.1	2	61.5667	0.692308	NA	NA	NA	NA	63.6444	0.473684	NA	NA	NA	NA
Corynebacterium_diphtheriae_GCA_002203435.1	2	58.7778	0.692308	NA	NA	NA	NA	60.7	0.473684	NA	NA	NA	NA
Corynebacterium_aurimucosum_C_GCA_007672735.1	2	59.54	0.769231	NA	NA	NA	NA	60.77	0.526316	NA	NA	NA	NA
Corynebacterium_glucuronolyticum_GCA_000156595.1	1	59.7	0.692308	NA	NA	NA	NA	NA	NA	NA	NA	NA	NA
Corynebacterium_aurimucosum_C_GCA_009707975.1	2	61.6889	0.692308	NA	NA	NA	NA	64.1	0.473684	NA	NA	NA	NA
Corynebacterium_sp009026825_GCA_009026825.1	1	56.0143	0.538462	NA	NA	NA	NA	NA	NA	NA	NA	NA	NA
Corynebacterium_sp002967075_GCA_002967075.1	2	61.5667	0.692308	NA	NA	NA	NA	63.1222	0.473684	NA	NA	NA	NA
Corynebacterium_pseudotuberculosis_GCA_000255935.1	2	58.6667	0.692308	NA	NA	NA	NA	60.2	0.473684	NA	NA	NA	NA
Corynebacterium_pseudotuberculosis_GCA_008462025.1	2	58.7	0.692308	NA	NA	NA	NA	60.2278	0.473684	NA	NA	NA	NA
Corynebacterium_sp014490575_GCA_014490575.1	1	55.6857	0.538462	NA	NA	NA	NA	NA	NA	NA	NA	NA	NA
Corynebacterium_amycolatum_A_GCA_902381695.1	0	NA	NA	NA	NA	NA	NA	NA	NA	NA	NA	NA	NA
Corynebacterium_imitans_GCA_900187215.1	5	94.6182	0.846154	90.5455	0.6875	91.3231	0.52	94.85	0.631579	95.8	0.785714	NA	NA
Corynebacterium_striatum_GCA_001058455.1	2	59.85	0.769231	NA	NA	NA	NA	62.3316	0.5	NA	NA	NA	NA
Corynebacterium_striatum_GCA_004138065.1	2	61.4	0.692308	NA	NA	NA	NA	63.2167	0.473684	NA	NA	NA	NA
Corynebacterium_sp003070865_GCA_003113375.1	2	69.84	0.769231	NA	NA	NA	NA	71.8211	0.5	NA	NA	NA	NA
Corynebacterium_otitidis_GCA_000988215.1	0	NA	NA	NA	NA	NA	NA	NA	NA	NA	NA	NA	NA
Corynebacterium_diphtheriae_GCA_000195815.1	2	58.9111	0.692308	NA	NA	NA	NA	60.7389	0.473684	NA	NA	NA	NA
Corynebacterium_mastitidis_GCA_002835695.1	1	61.25	0.615385	NA	NA	NA	NA	NA	NA	NA	NA	NA	NA
Corynebacterium_glutamicum_GCA_002243555.1	2	57.83	0.769231	NA	NA	NA	NA	60.6526	0.5	NA	NA	NA	NA
Corynebacterium_glutamicum_GCA_013867945.1	2	58.52	0.769231	NA	NA	NA	NA	61.1421	0.5	NA	NA	NA	NA
Corynebacterium_pseudotuberculosis_GCA_009905175.1	2	58.7222	0.692308	NA	NA	NA	NA	60.1833	0.473684	NA	NA	NA	NA
Corynebacterium_coyleae_GCA_002861345.1	2	76.2273	0.846154	NA	NA	NA	NA	77.0565	0.605263	NA	NA	NA	NA
Corynebacterium_sp008930665_GCA_008930725.1	2	57.4	0.692308	NA	NA	NA	NA	60.2278	0.473684	NA	NA	NA	NA
Corynebacterium_amycolatum_GCA_014335155.1	0	NA	NA	NA	NA	NA	NA	NA	NA	NA	NA	NA	NA
Corynebacterium_diphtheriae_GCA_001889835.1	2	58.6556	0.692308	NA	NA	NA	NA	60.5778	0.473684	NA	NA	NA	NA
Corynebacterium_simulans_GCA_001810285.1	2	60.3778	0.692308	NA	NA	NA	NA	62.4944	0.473684	NA	NA	NA	NA
Corynebacterium_ulcerans_GCA_000988295.1	2	58.2	0.769231	NA	NA	NA	NA	59.375	0.526316	NA	NA	NA	NA
Corynebacterium_diphtheriae_GCA_002203295.1	2	58.7778	0.692308	NA	NA	NA	NA	60.7	0.473684	NA	NA	NA	NA
Corynebacterium_renale_GCA_001044175.1	2	58.85	0.769231	NA	NA	NA	NA	60.8632	0.5	NA	NA	NA	NA
Corynebacterium_diphtheriae_GCA_003641025.1	1	60.5125	0.615385	NA	NA	NA	NA	NA	NA	NA	NA	NA	NA
Corynebacterium_ulcerans_GCA_001876325.1	2	57.05	0.769231	NA	NA	NA	NA	58.23	0.526316	NA	NA	NA	NA
Corynebacterium_diphtheriae_GCA_002203465.1	2	58.9111	0.692308	NA	NA	NA	NA	60.7389	0.473684	NA	NA	NA	NA
Corynebacterium_diphtheriae_GCA_002202665.1	2	58.7778	0.692308	NA	NA	NA	NA	60.7	0.473684	NA	NA	NA	NA
Corynebacterium_diphtheriae_GCA_903986535.1	2	58.7778	0.692308	NA	NA	NA	NA	60.7	0.473684	NA	NA	NA	NA
Corynebacterium_phoceense_GCA_900092335.1	1	61.5333	0.692308	NA	NA	NA	NA	NA	NA	NA	NA	NA	NA
Corynebacterium_capitovis_GCA_000372085.1	2	68.58	0.769231	NA	NA	NA	NA	71.1316	0.5	NA	NA	NA	NA
Corynebacterium_pseudotuberculosis_GCA_009905275.1	2	58.6444	0.692308	NA	NA	NA	NA	60.1889	0.473684	NA	NA	NA	NA
Corynebacterium_diphtheriae_GCA_004329625.1	2	58.6556	0.692308	NA	NA	NA	NA	60.6389	0.473684	NA	NA	NA	NA
Corynebacterium_pseudotuberculosis_GCA_002155265.1	2	58.6444	0.692308	NA	NA	NA	NA	60.1889	0.473684	NA	NA	NA	NA
Corynebacterium_diphtheriae_GCA_903986275.1	2	60.6875	0.615385	NA	NA	NA	NA	60.8333	0.473684	NA	NA	NA	NA
Corynebacterium_bovis_GCA_003932405.1	0	NA	NA	NA	NA	NA	NA	NA	NA	NA	NA	NA	NA
Corynebacterium_jeikeium_A_GCA_014335105.1	1	56.4	0.538462	NA	NA	NA	NA	NA	NA	NA	NA	NA	NA
Corynebacterium_timonense_GCA_900105305.1	2	71.92	0.769231	NA	NA	NA	NA	73.2947	0.5	NA	NA	NA	NA
Corynebacterium_jeikeium_GCA_000738385.1	1	56.2714	0.538462	NA	NA	NA	NA	NA	NA	NA	NA	NA	NA
Corynebacterium_pseudotuberculosis_GCA_001867105.1	2	58.5667	0.692308	NA	NA	NA	NA	60.1889	0.473684	NA	NA	NA	NA
Corynebacterium_diphtheriae_GCA_002202835.1	1	60.35	0.615385	NA	NA	NA	NA	NA	NA	NA	NA	NA	NA
Corynebacterium_flavescens_GCA_008693105.1	1	61.4889	0.692308	NA	NA	NA	NA	NA	NA	NA	NA	NA	NA
Corynebacterium_diphtheriae_GCA_002202605.1	2	58.6667	0.692308	NA	NA	NA	NA	60.6833	0.473684	NA	NA	NA	NA
Corynebacterium_pseudotuberculosis_GCA_001889145.1	2	58.7556	0.692308	NA	NA	NA	NA	60.2889	0.473684	NA	NA	NA	NA
Corynebacterium_pseudotuberculosis_GCA_001975165.1	2	58.7111	0.692308	NA	NA	NA	NA	60.4611	0.473684	NA	NA	NA	NA
Corynebacterium_diphtheriae_GCA_903986425.1	2	60.6875	0.615385	NA	NA	NA	NA	60.8333	0.473684	NA	NA	NA	NA
Corynebacterium_riegelii_GCA_001806945.1	2	75.04	0.769231	NA	NA	NA	NA	76.1846	0.684211	NA	NA	NA	NA
Corynebacterium_sp008930665_GCA_008930975.1	2	57.4	0.692308	NA	NA	NA	NA	60.2278	0.473684	NA	NA	NA	NA
Corynebacterium_pseudotuberculosis_GCA_002953955.1	2	58.7	0.692308	NA	NA	NA	NA	60.1944	0.473684	NA	NA	NA	NA
Corynebacterium_diphtheriae_GCA_903986325.1	3	59.0667	0.692308	NA	NA	NA	NA	60.8333	0.473684	63.55	0.5	NA	NA
Corynebacterium_geronticis_GCA_003813985.1	0	NA	NA	NA	NA	NA	NA	NA	NA	NA	NA	NA	NA
Corynebacterium_sp008930665_GCA_008930825.1	2	57.4	0.692308	NA	NA	NA	NA	60.2278	0.473684	NA	NA	NA	NA
Corynebacterium_pseudotuberculosis_GCA_001969175.1	2	58.0667	0.692308	NA	NA	NA	NA	60.1167	0.473684	NA	NA	NA	NA
Corynebacterium_bovis_GCA_003932105.1	1	53.1833	0.461538	NA	NA	NA	NA	NA	NA	NA	NA	NA	NA
Corynebacterium_bovis_GCA_003932315.1	0	NA	NA	NA	NA	NA	NA	NA	NA	NA	NA	NA	NA
Corynebacterium_vitaeruminis_GCA_002454915.1	1	59.9889	0.692308	NA	NA	NA	NA	NA	NA	NA	NA	NA	NA
Corynebacterium_sp008930665_GCA_008930875.1	3	57.5889	0.692308	NA	NA	NA	NA	60.3833	0.473684	63.1571	0.5	NA	NA
Corynebacterium_kefirresidentii_GCA_011525585.1	1	56.5714	0.538462	NA	NA	NA	NA	NA	NA	NA	NA	NA	NA
Corynebacterium_glutamicum_GCA_000742735.1	2	57.82	0.769231	NA	NA	NA	NA	60.6579	0.5	NA	NA	NA	NA
Corynebacterium_stationis_GCA_012843865.1	1	60.1333	0.692308	NA	NA	NA	NA	NA	NA	NA	NA	NA	NA
Corynebacterium_diphtheriae_GCA_900205605.1	2	60.8	0.615385	NA	NA	NA	NA	NA	NA	63.6143	0.5	NA	NA
Corynebacterium_diphtheriae_GCA_003640815.1	1	60.5125	0.615385	NA	NA	NA	NA	NA	NA	NA	NA	NA	NA
Corynebacterium_diphtheriae_GCA_001876335.1	2	58.7778	0.692308	NA	NA	NA	NA	60.6944	0.473684	NA	NA	NA	NA
Corynebacterium_aurimucosum_GCA_000174695.1	2	61.8667	0.692308	NA	NA	NA	NA	63.8222	0.473684	NA	NA	NA	NA
Corynebacterium_pilosum_GCA_000373805.1	2	65.96	0.769231	NA	NA	NA	NA	68.5	0.5	NA	NA	NA	NA
Corynebacterium_striatum_GCA_006538485.1	3	61.5	0.692308	NA	NA	NA	NA	63.4111	0.473684	NA	NA	97.975	0.4
Corynebacterium_bovis_GCA_003932375.1	1	53.2	0.461538	NA	NA	NA	NA	NA	NA	NA	NA	NA	NA
Corynebacterium_diphtheriae_GCA_003003395.1	2	58.9111	0.692308	NA	NA	NA	NA	60.7389	0.473684	NA	NA	NA	NA
Corynebacterium_aurimucosum_C_GCA_002861385.1	2	61.8889	0.692308	NA	NA	NA	NA	61.9421	0.5	NA	NA	NA	NA
Corynebacterium_diphtheriae_GCA_002202825.1	2	58.7778	0.692308	NA	NA	NA	NA	60.7	0.473684	NA	NA	NA	NA
Corynebacterium_diphtheriae_GCA_002203395.1	2	58.9111	0.692308	NA	NA	NA	NA	60.7222	0.473684	NA	NA	NA	NA
Corynebacterium_diphtheriae_GCA_002201165.1	2	58.6667	0.692308	NA	NA	NA	NA	60.6778	0.473684	NA	NA	NA	NA
Corynebacterium_sp008930665_GCA_008930935.1	3	57.6111	0.692308	NA	NA	NA	NA	60.3389	0.473684	63.3286	0.5	NA	NA
Corynebacterium_sanguinis_GCA_007713815.1	2	70.34	0.769231	NA	NA	NA	NA	72.1526	0.5	NA	NA	NA	NA
Corynebacterium_pseudotuberculosis_GCA_000972805.1	2	57.7556	0.692308	NA	NA	NA	NA	59.7556	0.473684	NA	NA	NA	NA
Corynebacterium_ulcerans_GCA_001281445.1	2	59.0222	0.692308	NA	NA	NA	NA	60.3389	0.473684	NA	NA	NA	NA
Corynebacterium_diphtheriae_GCA_002203965.1	2	58.9556	0.692308	NA	NA	NA	NA	60.7167	0.473684	NA	NA	NA	NA
Corynebacterium_pseudotuberculosis_GCA_004193675.1	2	58.7222	0.692308	NA	NA	NA	NA	60.1833	0.473684	NA	NA	NA	NA
Corynebacterium_marinum_GCA_014645275.1	1	61.3111	0.692308	NA	NA	NA	NA	NA	NA	NA	NA	NA	NA
Corynebacterium_diphtheriae_GCA_000241875.1	1	60.3875	0.615385	NA	NA	NA	NA	NA	NA	NA	NA	NA	NA
Corynebacterium_matruchotii_GCA_000158635.1	2	59.7444	0.692308	NA	NA	NA	NA	58.8368	0.5	NA	NA	NA	NA
Corynebacterium_diphtheriae_GCA_002201085.1	2	58.9111	0.692308	NA	NA	NA	NA	60.7389	0.473684	NA	NA	NA	NA
Corynebacterium_diphtheriae_GCA_003640875.1	2	58.4	0.692308	NA	NA	NA	NA	60.45	0.473684	NA	NA	NA	NA
Corynebacterium_xerosis_GCA_900461265.1	2	55.575	0.615385	NA	NA	NA	NA	56.2889	0.473684	NA	NA	NA	NA
Corynebacterium_amycolatum_A_GCA_014335215.1	0	NA	NA	NA	NA	NA	NA	NA	NA	NA	NA	NA	NA
Corynebacterium_diphtheriae_GCA_903986495.1	2	58.7778	0.692308	NA	NA	NA	NA	60.7	0.473684	NA	NA	NA	NA
Corynebacterium_jeikeium_A_GCA_000738305.1	1	56.4571	0.538462	NA	NA	NA	NA	NA	NA	NA	NA	NA	NA
Corynebacterium_glutamicum_GCA_013867855.1	2	58.52	0.769231	NA	NA	NA	NA	61.1421	0.5	NA	NA	NA	NA
Corynebacterium_flavescens_GCA_001941465.1	1	61.4889	0.692308	NA	NA	NA	NA	NA	NA	NA	NA	NA	NA
Corynebacterium_diphtheriae_GCA_002202345.1	2	58.7778	0.692308	NA	NA	NA	NA	60.7	0.473684	NA	NA	NA	NA
Corynebacterium_stationis_GCA_013393575.1	1	62.2857	0.538462	NA	NA	NA	NA	NA	NA	NA	NA	NA	NA
Corynebacterium_striatum_GCA_001807215.1	1	62.0333	0.692308	NA	NA	NA	NA	NA	NA	NA	NA	NA	NA
Corynebacterium_phocae_GCA_001941565.1	2	59.37	0.769231	NA	NA	NA	NA	61.18	0.526316	NA	NA	NA	NA
Corynebacterium_aurimucosum_GCA_000022905.1	2	61.8667	0.692308	NA	NA	NA	NA	63.8222	0.473684	NA	NA	NA	NA
Corynebacterium_pollutisoli_GCA_900177745.1	2	60.78	0.769231	NA	NA	NA	NA	63.8211	0.5	NA	NA	NA	NA
Corynebacterium_aurimucosum_E_GCA_001913985.1	2	59.79	0.769231	NA	NA	NA	NA	62.4316	0.5	NA	NA	NA	NA
Corynebacterium_glutamicum_GCA_001518935.2	2	57.77	0.769231	NA	NA	NA	NA	60.8421	0.5	NA	NA	NA	NA
Corynebacterium_glutamicum_GCA_000417765.1	2	57.78	0.769231	NA	NA	NA	NA	60.6	0.5	NA	NA	NA	NA
Corynebacterium_diphtheriae_GCA_001742095.1	2	58.8333	0.692308	NA	NA	NA	NA	60.6833	0.473684	NA	NA	NA	NA
Corynebacterium_stationis_GCA_002024345.1	1	64.075	0.615385	NA	NA	NA	NA	NA	NA	NA	NA	NA	NA
Corynebacterium_minutissimum_A_GCA_001811545.1	2	59.31	0.769231	NA	NA	NA	NA	60.635	0.526316	NA	NA	NA	NA
Corynebacterium_diphtheriae_GCA_000255155.1	2	59.0111	0.692308	NA	NA	NA	NA	60.7222	0.473684	NA	NA	NA	NA
Corynebacterium_diphtheriae_GCA_003640795.1	2	58.3778	0.692308	NA	NA	NA	NA	60.4	0.473684	NA	NA	NA	NA
Corynebacterium_sp001831515_GCA_001814825.1	2	93.9727	0.846154	89.6667	0.5625	NA	NA	NA	NA	NA	NA	NA	NA
Corynebacterium_diphtheriae_GCA_002200995.1	2	58.9111	0.692308	NA	NA	NA	NA	60.7389	0.473684	NA	NA	NA	NA
Corynebacterium_glutamicum_GCA_007431185.1	2	58.36	0.769231	NA	NA	NA	NA	60.9263	0.5	NA	NA	NA	NA
Corynebacterium_sp008930665_GCA_008931025.1	2	57.4	0.692308	NA	NA	NA	NA	60.2278	0.473684	NA	NA	NA	NA
Corynebacterium_diphtheriae_GCA_002203235.1	2	58.7889	0.692308	NA	NA	NA	NA	60.7056	0.473684	NA	NA	NA	NA
Corynebacterium_phoceense_GCA_001814975.1	2	61.4222	0.692308	NA	NA	NA	NA	62.9	0.473684	NA	NA	NA	NA
Corynebacterium_frankenforstense_GCA_001941485.1	2	60.73	0.769231	NA	NA	NA	NA	61.1316	0.5	NA	NA	NA	NA
Corynebacterium_accolens_GCA_000477975.1	2	59.25	0.769231	NA	NA	NA	NA	60.6619	0.552632	NA	NA	NA	NA
Corynebacterium_diphtheriae_GCA_903986505.1	3	58.7333	0.692308	NA	NA	NA	NA	60.7167	0.473684	63.5214	0.5	NA	NA
Corynebacterium_diphtheriae_GCA_002203415.1	2	58.9111	0.692308	NA	NA	NA	NA	60.7389	0.473684	NA	NA	NA	NA
Corynebacterium_propinquum_GCA_001052555.1	1	60.875	0.615385	NA	NA	NA	NA	NA	NA	NA	NA	NA	NA
Corynebacterium_aurimucosum_C_GCA_012030615.1	2	61.7222	0.692308	NA	NA	NA	NA	61.8474	0.5	NA	NA	NA	NA
Corynebacterium_diphtheriae_GCA_002203455.1	2	58.7778	0.692308	NA	NA	NA	NA	60.7	0.473684	NA	NA	NA	NA
Corynebacterium_testudinoris_GCA_001021045.1	2	60.09	0.769231	NA	NA	NA	NA	62.9684	0.5	NA	NA	NA	NA
Corynebacterium_glutamicum_GCA_001936195.1	2	57.72	0.769231	NA	NA	NA	NA	60.6053	0.5	NA	NA	NA	NA
Corynebacterium_striatum_GCA_008373895.1	2	61.4	0.692308	NA	NA	NA	NA	63.2056	0.473684	NA	NA	NA	NA
Corynebacterium_pseudotuberculosis_GCA_009759705.1	2	58.6444	0.692308	NA	NA	NA	NA	60.1889	0.473684	NA	NA	NA	NA
Corynebacterium_amycolatum_GCA_001837775.1	0	NA	NA	NA	NA	NA	NA	NA	NA	NA	NA	NA	NA
Corynebacterium_pyruviciproducens_GCA_000411375.1	1	59.8222	0.692308	NA	NA	NA	NA	NA	NA	NA	NA	NA	NA
Corynebacterium_auriscanis_GCA_001806865.1	1	53.0333	0.461538	NA	NA	NA	NA	NA	NA	NA	NA	NA	NA
Corynebacterium_sp001815985_GCA_008180085.1	2	53.9	0.615385	NA	NA	NA	NA	53.7048	0.552632	NA	NA	NA	NA
Corynebacterium_simulans_GCA_001807495.1	2	61.6222	0.692308	NA	NA	NA	NA	63.0167	0.473684	NA	NA	NA	NA
Corynebacterium_pseudotuberculosis_GCA_002953315.1	2	58.7222	0.692308	NA	NA	NA	NA	60.1833	0.473684	NA	NA	NA	NA
Corynebacterium_ulcerans_GCA_000988285.1	2	58.25	0.769231	NA	NA	NA	NA	58.85	0.526316	NA	NA	NA	NA
Corynebacterium_diphtheriae_GCA_900312965.1	2	60.575	0.615385	NA	NA	NA	NA	NA	NA	63.4786	0.5	NA	NA
Corynebacterium_glutamicum_GCA_000404185.1	2	57.78	0.769231	NA	NA	NA	NA	60.6	0.5	NA	NA	NA	NA
Corynebacterium_sanguinis_GCA_007713855.1	2	70.55	0.769231	NA	NA	NA	NA	72.4	0.5	NA	NA	NA	NA
Corynebacterium_pseudotuberculosis_GCA_006974085.1	2	58.7	0.692308	NA	NA	NA	NA	60.2278	0.473684	NA	NA	NA	NA
Corynebacterium_aurimucosum_E_GCA_900538785.1	2	59.79	0.769231	NA	NA	NA	NA	62.4316	0.5	NA	NA	NA	NA
Corynebacterium_amycolatum_A_GCA_014335195.1	0	NA	NA	NA	NA	NA	NA	NA	NA	NA	NA	NA	NA
Corynebacterium_diphtheriae_GCA_002203815.1	2	58.9111	0.692308	NA	NA	NA	NA	60.7389	0.473684	NA	NA	NA	NA
Corynebacterium_diphtheriae_GCA_003003455.1	2	58.9111	0.692308	NA	NA	NA	NA	60.7389	0.473684	NA	NA	NA	NA
Corynebacterium_amycolatum_GCA_001838295.1	0	NA	NA	NA	NA	NA	NA	NA	NA	NA	NA	NA	NA
Corynebacterium_diphtheriae_GCA_002203705.1	2	58.7889	0.692308	NA	NA	NA	NA	60.7056	0.473684	NA	NA	NA	NA
Corynebacterium_diphtheriae_GCA_002202595.1	2	58.7778	0.692308	NA	NA	NA	NA	60.7	0.473684	NA	NA	NA	NA
Corynebacterium_pseudotuberculosis_GCA_001663495.1	2	58.7222	0.692308	NA	NA	NA	NA	60.1833	0.473684	NA	NA	NA	NA
Corynebacterium_glutamicum_GCA_001912155.1	2	57.78	0.769231	NA	NA	NA	NA	60.6	0.5	NA	NA	NA	NA
Corynebacterium_diphtheriae_GCA_002202575.1	2	58.7778	0.692308	NA	NA	NA	NA	60.7	0.473684	NA	NA	NA	NA
Corynebacterium_striatum_GCA_900447675.1	3	61.5	0.692308	NA	NA	NA	NA	63.4111	0.473684	NA	NA	97.975	0.4
Corynebacterium_pseudotuberculosis_GCA_001017615.1	2	58.7111	0.692308	NA	NA	NA	NA	60.1778	0.473684	NA	NA	NA	NA
Corynebacterium_ulcerans_GCA_009789155.1	2	57.03	0.769231	NA	NA	NA	NA	58.22	0.526316	NA	NA	NA	NA
Corynebacterium_sp902373425_GCA_902373425.1	0	NA	NA	NA	NA	NA	NA	NA	NA	NA	NA	NA	NA
Corynebacterium_diphtheriae_GCA_002115155.1	2	58.6556	0.692308	NA	NA	NA	NA	60.5778	0.473684	NA	NA	NA	NA
Corynebacterium_diphtheriae_GCA_903986315.1	2	58.6333	0.692308	NA	NA	NA	NA	60.6667	0.473684	NA	NA	NA	NA
Corynebacterium_sp001812805_GCA_001812805.1	2	61.2333	0.692308	NA	NA	NA	NA	63.1556	0.473684	NA	NA	NA	NA
Corynebacterium_flavescens_GCA_006539465.1	1	61.4889	0.692308	NA	NA	NA	NA	NA	NA	NA	NA	NA	NA
Corynebacterium_diphtheriae_GCA_002202675.1	2	59.0444	0.692308	NA	NA	NA	NA	60.8	0.473684	NA	NA	NA	NA
Corynebacterium_diphtheriae_GCA_001889785.1	2	58.6556	0.692308	NA	NA	NA	NA	60.6056	0.473684	NA	NA	NA	NA
Corynebacterium_diphtheriae_GCA_903986525.1	2	58.6333	0.692308	NA	NA	NA	NA	60.6667	0.473684	NA	NA	NA	NA
Corynebacterium_bovis_GCA_003932435.1	1	54.2429	0.538462	NA	NA	NA	NA	NA	NA	NA	NA	NA	NA
Corynebacterium_pilosum_GCA_900447205.1	2	65.96	0.769231	NA	NA	NA	NA	68.5	0.5	NA	NA	NA	NA
Corynebacterium_matruchotii_GCA_900447555.1	2	60.0111	0.692308	NA	NA	NA	NA	59	0.5	NA	NA	NA	NA
Corynebacterium_pseudotuberculosis_GCA_008461845.1	2	58.7	0.692308	NA	NA	NA	NA	60.2278	0.473684	NA	NA	NA	NA
Corynebacterium_aurimucosum_C_GCA_001814395.1	2	61.8222	0.692308	NA	NA	NA	NA	61.9211	0.5	NA	NA	NA	NA
Corynebacterium_diphtheriae_GCA_002203015.1	2	58.7778	0.692308	NA	NA	NA	NA	60.7	0.473684	NA	NA	NA	NA
Corynebacterium_gottingense_GCA_003693265.1	3	88.3769	1	79.9333	0.5625	NA	NA	89.0857	0.736842	NA	NA	NA	NA
Corynebacterium_glutamicum_GCA_013868025.1	2	58.52	0.769231	NA	NA	NA	NA	61.1421	0.5	NA	NA	NA	NA
Corynebacterium_sputi_GCA_000427865.1	1	53.225	0.615385	NA	NA	NA	NA	NA	NA	NA	NA	NA	NA
Corynebacterium_kefirresidentii_GCA_001054195.1	2	59.06	0.769231	NA	NA	NA	NA	62.1842	0.5	NA	NA	NA	NA
Corynebacterium_diphtheriae_GCA_003666645.1	3	58.5889	0.692308	NA	NA	NA	NA	60.6556	0.473684	63.5643	0.5	NA	NA
Corynebacterium_jeikeium_A_GCA_000738325.1	1	55.05	0.615385	NA	NA	NA	NA	NA	NA	NA	NA	NA	NA
Corynebacterium_rouxii_GCA_902702935.1	3	58.5	0.692308	NA	NA	NA	NA	60.5111	0.473684	63.32	0.535714	NA	NA
Corynebacterium_halotolerans_GCA_000688435.1	1	62.3	0.692308	NA	NA	NA	NA	NA	NA	NA	NA	NA	NA
Corynebacterium_propinquum_GCA_902362995.1	1	60.7375	0.615385	NA	NA	NA	NA	NA	NA	NA	NA	NA	NA
Corynebacterium_diphtheriae_GCA_000255275.1	2	58.7222	0.692308	NA	NA	NA	NA	60.5056	0.473684	NA	NA	NA	NA
Corynebacterium_pseudotuberculosis_GCA_009789135.1	2	58.7	0.692308	NA	NA	NA	NA	60.2278	0.473684	NA	NA	NA	NA
Corynebacterium_diphtheriae_GCA_903986265.1	2	60.6875	0.615385	NA	NA	NA	NA	60.8333	0.473684	NA	NA	NA	NA
Corynebacterium_diphtheriae_GCA_000242775.1	3	58.9111	0.692308	NA	NA	NA	NA	60.7111	0.473684	63.5857	0.5	NA	NA
Corynebacterium_diphtheriae_GCA_003666665.1	2	58.9778	0.692308	NA	NA	NA	NA	60.8778	0.473684	NA	NA	NA	NA
Corynebacterium_pseudotuberculosis_GCA_001433475.1	2	58.7222	0.692308	NA	NA	NA	NA	60.1833	0.473684	NA	NA	NA	NA
Corynebacterium_kutscheri_GCA_900637605.1	2	58.01	0.769231	NA	NA	NA	NA	58.035	0.526316	NA	NA	NA	NA
Corynebacterium_diphtheriae_GCA_000241935.1	2	58.7111	0.692308	NA	NA	NA	NA	60.7167	0.473684	NA	NA	NA	NA
Corynebacterium_diphtheriae_GCA_004916775.1	2	58.7222	0.692308	NA	NA	NA	NA	60.5056	0.473684	NA	NA	NA	NA
Corynebacterium_bovis_GCA_003932475.1	1	54.3286	0.538462	NA	NA	NA	NA	NA	NA	NA	NA	NA	NA
Corynebacterium_diphtheriae_GCA_001876025.1	1	60.3125	0.615385	NA	NA	NA	NA	NA	NA	NA	NA	NA	NA
Corynebacterium_atypicum_GCA_000732945.1	2	58.73	0.769231	NA	NA	NA	NA	59.2474	0.5	NA	NA	NA	NA
Corynebacterium_sp009734385_GCA_009734385.1	2	56.6	0.692308	NA	NA	NA	NA	60.05	0.473684	NA	NA	NA	NA
Corynebacterium_pseudotuberculosis_GCA_001969065.1	2	58.6	0.692308	NA	NA	NA	NA	60.1944	0.473684	NA	NA	NA	NA
Corynebacterium_gottingense_GCA_002285125.1	2	88.2385	1	NA	NA	NA	NA	87.0719	0.842105	NA	NA	NA	NA
Corynebacterium_macginleyi_GCA_003688975.1	1	60.9778	0.692308	NA	NA	NA	NA	NA	NA	NA	NA	NA	NA
Corynebacterium_diphtheriae_GCA_002203865.1	2	58.9111	0.692308	NA	NA	NA	NA	60.7389	0.473684	NA	NA	NA	NA
Corynebacterium_aurimucosum_C_GCA_007097445.1	2	61.9222	0.692308	NA	NA	NA	NA	62.4684	0.5	NA	NA	NA	NA
Corynebacterium_striatum_GCA_000159135.1	3	61.4778	0.692308	NA	NA	NA	NA	63.4	0.473684	NA	NA	97.975	0.4
Corynebacterium_diphtheriae_GCA_903986185.1	2	60.6875	0.615385	NA	NA	NA	NA	60.8333	0.473684	NA	NA	NA	NA
Corynebacterium_sp003955685_GCA_003955685.1	2	61.07	0.769231	NA	NA	NA	NA	63.9632	0.5	NA	NA	NA	NA
Corynebacterium_gottingense_GCA_007786415.1	4	88.3385	1	80.18	0.625	82.1538	0.52	87.2577	0.684211	NA	NA	NA	NA
Corynebacterium_pseudotuberculosis_GCA_001922265.1	2	58.3889	0.692308	NA	NA	NA	NA	59.95	0.473684	NA	NA	NA	NA
Corynebacterium_amycolatum_A_GCA_001810555.1	0	NA	NA	NA	NA	NA	NA	NA	NA	NA	NA	NA	NA
Corynebacterium_jeikeium_GCA_900461255.1	1	56.6286	0.538462	NA	NA	NA	NA	NA	NA	NA	NA	NA	NA
Corynebacterium_jeikeium_GCA_000163435.1	1	56.3714	0.538462	NA	NA	NA	NA	NA	NA	NA	NA	NA	NA
Corynebacterium_sp014490575_GCA_008830455.1	1	55.6857	0.538462	NA	NA	NA	NA	NA	NA	NA	NA	NA	NA
Corynebacterium_ulcerans_GCA_013135455.1	2	57.2	0.769231	NA	NA	NA	NA	59.3842	0.5	NA	NA	NA	NA
Corynebacterium_glutamicum_GCA_007858735.1	2	58.08	0.769231	NA	NA	NA	NA	60.7632	0.5	NA	NA	NA	NA
Corynebacterium_glutamicum_GCA_002379385.1	2	58.52	0.769231	NA	NA	NA	NA	61.1421	0.5	NA	NA	NA	NA
Corynebacterium_uterequi_GCA_001021065.1	1	57.8875	0.615385	NA	NA	NA	NA	NA	NA	NA	NA	NA	NA
Corynebacterium_sp009734405_GCA_009734405.1	1	60.8889	0.692308	NA	NA	NA	NA	NA	NA	NA	NA	NA	NA
Corynebacterium_diphtheriae_GCA_002202505.1	2	58.7778	0.692308	NA	NA	NA	NA	60.7	0.473684	NA	NA	NA	NA
Corynebacterium_coyleae_GCA_001807545.1	3	76.3455	0.846154	NA	NA	NA	NA	76.2667	0.552632	NA	NA	89.0286	0.7
Corynebacterium_urinapleomorphum_GCA_900155535.1	2	69.3833	0.923077	NA	NA	NA	NA	71.3571	0.552632	NA	NA	NA	NA
Corynebacterium_diphtheriae_GCA_003721315.1	1	60.675	0.615385	NA	NA	NA	NA	NA	NA	NA	NA	NA	NA
Corynebacterium_striatum_GCA_001261935.1	1	64.2625	0.615385	NA	NA	NA	NA	NA	NA	NA	NA	NA	NA
Corynebacterium_coyleae_GCA_012030345.1	2	76.2364	0.846154	NA	NA	NA	NA	76.0333	0.552632	NA	NA	NA	NA
Corynebacterium_amycolatum_GCA_001807045.1	0	NA	NA	NA	NA	NA	NA	NA	NA	NA	NA	NA	NA
Corynebacterium_humireducens_GCA_001571025.1	2	60.15	0.769231	NA	NA	NA	NA	63.4053	0.5	NA	NA	NA	NA
Corynebacterium_amycolatum_A_GCA_001809225.1	0	NA	NA	NA	NA	NA	NA	NA	NA	NA	NA	NA	NA
Corynebacterium_aurimucosum_C_GCA_007672605.1	2	59.54	0.769231	NA	NA	NA	NA	60.77	0.526316	NA	NA	NA	NA
Corynebacterium_diphtheriae_GCA_001935935.1	1	60.275	0.615385	NA	NA	NA	NA	NA	NA	NA	NA	NA	NA
Corynebacterium_pseudotuberculosis_GCA_003634885.1	2	58.6444	0.692308	NA	NA	NA	NA	60.1889	0.473684	NA	NA	NA	NA
Corynebacterium_ulcerans_GCA_001298275.1	2	57.05	0.769231	NA	NA	NA	NA	58.25	0.526316	NA	NA	NA	NA
Corynebacterium_amycolatum_A_GCA_001807075.1	0	NA	NA	NA	NA	NA	NA	NA	NA	NA	NA	NA	NA
Corynebacterium_amycolatum_A_GCA_001814235.1	0	NA	NA	NA	NA	NA	NA	NA	NA	NA	NA	NA	NA
Corynebacterium_pseudotuberculosis_GCA_002009385.1	2	58.7222	0.692308	NA	NA	NA	NA	60.1833	0.473684	NA	NA	NA	NA
Corynebacterium_sp008930665_GCA_008930665.1	3	57.5889	0.692308	NA	NA	NA	NA	60.3833	0.473684	63.1571	0.5	NA	NA
Corynebacterium_diphtheriae_GCA_001723465.1	3	58.9556	0.692308	NA	NA	NA	NA	61	0.473684	63.7357	0.5	NA	NA
Corynebacterium_ulcerans_GCA_000306825.1	2	57.05	0.769231	NA	NA	NA	NA	58.23	0.526316	NA	NA	NA	NA
Corynebacterium_amycolatum_GCA_001975925.1	0	NA	NA	NA	NA	NA	NA	NA	NA	NA	NA	NA	NA
Corynebacterium_diphtheriae_GCA_002115285.1	1	60.35	0.615385	NA	NA	NA	NA	NA	NA	NA	NA	NA	NA
Corynebacterium_diphtheriae_GCA_001876055.1	1	60.3375	0.615385	NA	NA	NA	NA	NA	NA	NA	NA	NA	NA
Corynebacterium_tuberculostearicum_GCA_000156615.2	2	59.57	0.769231	NA	NA	NA	NA	60.685	0.526316	NA	NA	NA	NA
Corynebacterium_pseudotuberculosis_GCA_000729725.1	2	58.6111	0.692308	NA	NA	NA	NA	60.2167	0.473684	NA	NA	NA	NA
Corynebacterium_jeikeium_A_GCA_000738245.1	1	55.1667	0.461538	NA	NA	NA	NA	NA	NA	NA	NA	NA	NA
Corynebacterium_minutissimum_GCA_900637065.1	2	61.2556	0.692308	NA	NA	NA	NA	61.6316	0.5	NA	NA	NA	NA
Corynebacterium_sp000478175_GCA_000478175.1	1	61.0667	0.692308	NA	NA	NA	NA	NA	NA	NA	NA	NA	NA
Corynebacterium_crudilactis_GCA_001643015.1	2	59.6889	0.692308	NA	NA	NA	NA	61.2667	0.473684	NA	NA	NA	NA
Corynebacterium_diphtheriae_GCA_002202585.1	2	60.4875	0.615385	NA	NA	NA	NA	60.7167	0.473684	NA	NA	NA	NA
Corynebacterium_bovis_GCA_003932275.1	1	54.2429	0.538462	NA	NA	NA	NA	NA	NA	NA	NA	NA	NA
Corynebacterium_mycetoides_GCA_900103625.1	2	70.63	0.769231	NA	NA	NA	NA	72.4737	0.5	NA	NA	NA	NA
Corynebacterium_sp001767255_GCA_001767255.1	3	73.89	0.769231	NA	NA	NA	NA	74.8048	0.552632	62.7857	0.5	NA	NA
Corynebacterium_kefirresidentii_GCA_000477995.1	1	56.5429	0.538462	NA	NA	NA	NA	NA	NA	NA	NA	NA	NA
Corynebacterium_urealyticum_GCA_008180065.1	2	53.525	0.615385	NA	NA	NA	NA	52.8947	0.5	NA	NA	NA	NA
Corynebacterium_diphtheriae_GCA_001937225.1	1	60.5875	0.615385	NA	NA	NA	NA	NA	NA	NA	NA	NA	NA
Corynebacterium_bovis_GCA_003932145.1	0	NA	NA	NA	NA	NA	NA	NA	NA	NA	NA	NA	NA
Corynebacterium_simulans_GCA_001836185.1	2	61.4556	0.692308	NA	NA	NA	NA	63.0111	0.473684	NA	NA	NA	NA
Corynebacterium_sp014262665_GCA_014235805.1	2	55.125	0.615385	NA	NA	NA	NA	54.4895	0.5	NA	NA	NA	NA
Corynebacterium_diphtheriae_GCA_001875845.1	1	60.3375	0.615385	NA	NA	NA	NA	NA	NA	NA	NA	NA	NA
Corynebacterium_ulcerans_GCA_002866485.1	2	57.02	0.769231	NA	NA	NA	NA	58.225	0.526316	NA	NA	NA	NA
Corynebacterium_sp002339505_GCA_002339505.1	2	71.82	0.769231	NA	NA	NA	NA	73.3579	0.5	NA	NA	NA	NA
Corynebacterium_xerosis_GCA_002871715.1	1	54.9429	0.538462	NA	NA	NA	NA	NA	NA	NA	NA	NA	NA
Corynebacterium_minutissimum_A_GCA_001814885.1	2	59.7	0.769231	NA	NA	NA	NA	61.9526	0.5	NA	NA	NA	NA
Corynebacterium_amycolatum_A_GCA_001809925.1	0	NA	NA	NA	NA	NA	NA	NA	NA	NA	NA	NA	NA
Corynebacterium_diphtheriae_GCA_903986365.1	2	60.6875	0.615385	NA	NA	NA	NA	60.8333	0.473684	NA	NA	NA	NA
Corynebacterium_pseudotuberculosis_GCA_006971625.1	2	58.7222	0.692308	NA	NA	NA	NA	60.1833	0.473684	NA	NA	NA	NA
Corynebacterium_sanguinis_GCA_007713825.1	2	68.7333	0.692308	NA	NA	NA	NA	72.3105	0.5	NA	NA	NA	NA
Corynebacterium_minutissimum_A_GCA_001809235.1	2	61.4333	0.692308	NA	NA	NA	NA	61.7105	0.5	NA	NA	NA	NA
Corynebacterium_dentalis_GCA_900232865.1	2	53.8	0.692308	NA	NA	NA	NA	53.83	0.526316	NA	NA	NA	NA
Corynebacterium_striatum_GCA_900447625.1	2	61.4222	0.692308	NA	NA	NA	NA	63.2611	0.473684	NA	NA	NA	NA
Corynebacterium_tuscaniense_GCA_002884935.1	1	65.17	0.769231	NA	NA	NA	NA	NA	NA	NA	NA	NA	NA
Corynebacterium_stationis_GCA_002214685.1	1	64.075	0.615385	NA	NA	NA	NA	NA	NA	NA	NA	NA	NA
Corynebacterium_striatum_GCA_001059665.1	2	59.84	0.769231	NA	NA	NA	NA	62.3105	0.5	NA	NA	NA	NA
Corynebacterium_urealyticum_GCA_000069945.1	2	53.7625	0.615385	NA	NA	NA	NA	53.1263	0.5	NA	NA	NA	NA
Corynebacterium_diphtheriae_GCA_002203575.1	1	60.3375	0.615385	NA	NA	NA	NA	NA	NA	NA	NA	NA	NA
Corynebacterium_pseudotuberculosis_GCA_000730405.1	2	58.6889	0.692308	NA	NA	NA	NA	60.1722	0.473684	NA	NA	NA	NA
Corynebacterium_diphtheriae_GCA_002202745.1	2	58.7667	0.692308	NA	NA	NA	NA	60.6944	0.473684	NA	NA	NA	NA
Corynebacterium_cystitidis_GCA_900187295.1	2	67.15	0.769231	NA	NA	NA	NA	68.8789	0.5	NA	NA	NA	NA
Corynebacterium_urealyticum_GCA_008244525.1	2	53.5875	0.615385	NA	NA	NA	NA	53.5286	0.552632	NA	NA	NA	NA
Corynebacterium_diphtheriae_GCA_002203855.1	2	58.9111	0.692308	NA	NA	NA	NA	60.7278	0.473684	NA	NA	NA	NA
Corynebacterium_kefirresidentii_GCA_000478155.1	1	56.5714	0.538462	NA	NA	NA	NA	NA	NA	NA	NA	NA	NA
Corynebacterium_striatum_GCA_001055405.1	2	59.83	0.769231	NA	NA	NA	NA	62.3053	0.5	NA	NA	NA	NA
Corynebacterium_glutamicum_GCA_007858665.1	2	57.92	0.769231	NA	NA	NA	NA	60.8	0.5	NA	NA	NA	NA
Corynebacterium_minutissimum_GCA_001552395.1	2	61.2556	0.692308	NA	NA	NA	NA	61.6316	0.5	NA	NA	NA	NA
Corynebacterium_sp011038735_GCA_011038735.1	2	60.8667	0.692308	NA	NA	NA	NA	61.4053	0.5	NA	NA	NA	NA
Corynebacterium_diphtheriae_GCA_903986485.1	3	58.8222	0.692308	NA	NA	NA	NA	60.7722	0.473684	63.5071	0.5	NA	NA
Corynebacterium_diphtheriae_GCA_001833025.1	2	59.0556	0.692308	NA	NA	NA	NA	60.8222	0.473684	NA	NA	NA	NA
Corynebacterium_diphtheriae_GCA_002202905.1	2	58.9556	0.692308	NA	NA	NA	NA	60.7167	0.473684	NA	NA	NA	NA
Corynebacterium_pseudotuberculosis_GCA_001867145.1	2	58.5667	0.692308	NA	NA	NA	NA	60.1889	0.473684	NA	NA	NA	NA
Corynebacterium_canis_GCA_007859215.1	3	58.5667	0.692308	NA	NA	NA	NA	59.8111	0.473684	62.0632	0.678571	NA	NA
Corynebacterium_maris_GCA_000442645.1	2	60.35	0.769231	NA	NA	NA	NA	63.5421	0.5	NA	NA	NA	NA
Corynebacterium_sp014117265_GCA_014117265.1	3	56.8222	0.692308	NA	NA	NA	NA	59.6222	0.473684	65.555	0.714286	NA	NA
Corynebacterium_diphtheriae_GCA_003640965.1	2	58.9	0.692308	NA	NA	NA	NA	60.9056	0.473684	NA	NA	NA	NA
Corynebacterium_amycolatum_A_GCA_008726215.1	0	NA	NA	NA	NA	NA	NA	NA	NA	NA	NA	NA	NA
Corynebacterium_glutamicum_GCA_013867915.1	2	58.52	0.769231	NA	NA	NA	NA	61.1421	0.5	NA	NA	NA	NA
Corynebacterium_sp014217255_GCA_014217255.1	1	59.9667	0.692308	NA	NA	NA	NA	NA	NA	NA	NA	NA	NA
Corynebacterium_senegalense_GCA_900411315.1	1	73.2889	0.692308	NA	NA	NA	NA	NA	NA	NA	NA	NA	NA
Corynebacterium_bovis_GCA_000183325.2	0	NA	NA	NA	NA	NA	NA	NA	NA	NA	NA	NA	NA
Corynebacterium_diphtheriae_GCA_002203135.1	2	60.6	0.615385	NA	NA	NA	NA	59.3737	0.5	NA	NA	NA	NA
Corynebacterium_pseudotuberculosis_GCA_008461625.1	2	58.7	0.692308	NA	NA	NA	NA	60.2278	0.473684	NA	NA	NA	NA
Corynebacterium_glutamicum_GCA_001643035.1	2	57.75	0.769231	NA	NA	NA	NA	60.5684	0.5	NA	NA	NA	NA
Corynebacterium_gottingense_GCA_007559235.1	3	88.2692	1	79.9333	0.5625	NA	NA	88.6125	0.842105	NA	NA	NA	NA
Corynebacterium_glutamicum_GCA_002163915.1	2	58.33	0.769231	NA	NA	NA	NA	61.0421	0.5	NA	NA	NA	NA
Corynebacterium_pseudotuberculosis_GCA_009762615.1	2	58.7222	0.692308	NA	NA	NA	NA	60.1833	0.473684	NA	NA	NA	NA
Corynebacterium_diphtheriae_GCA_003640945.1	1	60.575	0.615385	NA	NA	NA	NA	NA	NA	NA	NA	NA	NA
Corynebacterium_ulceribovis_GCA_000372445.1	2	55.5333	0.692308	NA	NA	NA	NA	55.8316	0.5	NA	NA	NA	NA
Corynebacterium_diphtheriae_GCA_002201065.1	2	58.9333	0.692308	NA	NA	NA	NA	60.75	0.473684	NA	NA	NA	NA
Corynebacterium_diphtheriae_GCA_003003405.1	2	58.9111	0.692308	NA	NA	NA	NA	60.7389	0.473684	NA	NA	NA	NA
Corynebacterium_accolens_GCA_000478135.1	1	61.4333	0.692308	NA	NA	NA	NA	NA	NA	NA	NA	NA	NA
Corynebacterium_pseudotuberculosis_GCA_001867165.1	2	58.5667	0.692308	NA	NA	NA	NA	60.1889	0.473684	NA	NA	NA	NA
Corynebacterium_diphtheriae_GCA_002202655.1	2	58.6667	0.692308	NA	NA	NA	NA	60.6833	0.473684	NA	NA	NA	NA
Corynebacterium_humireducens_GCA_012510795.1	1	60.79	0.769231	NA	NA	NA	NA	NA	NA	NA	NA	NA	NA
Corynebacterium_diphtheriae_GCA_002203655.1	1	60.3375	0.615385	NA	NA	NA	NA	NA	NA	NA	NA	NA	NA
Corynebacterium_aurimucosum_C_GCA_001810695.1	2	62.0444	0.692308	NA	NA	NA	NA	61.9526	0.5	NA	NA	NA	NA
Corynebacterium_sp000478175_GCA_000478015.1	1	61.0667	0.692308	NA	NA	NA	NA	NA	NA	NA	NA	NA	NA
Corynebacterium_diphtheriae_GCA_002203215.1	2	58.9111	0.692308	NA	NA	NA	NA	60.7389	0.473684	NA	NA	NA	NA
Corynebacterium_pseudotuberculosis_GCA_000233735.1	2	58.6	0.692308	NA	NA	NA	NA	60.2778	0.473684	NA	NA	NA	NA
Corynebacterium_ulcerans_GCA_002866525.1	2	57.06	0.769231	NA	NA	NA	NA	59.2684	0.5	NA	NA	NA	NA
Corynebacterium_pseudotuberculosis_GCA_000143705.2	2	58.6778	0.692308	NA	NA	NA	NA	60.1833	0.473684	NA	NA	NA	NA
Corynebacterium_diphtheriae_GCA_002200985.1	3	59	0.692308	NA	NA	NA	NA	60.8	0.473684	63.5786	0.5	NA	NA
Corynebacterium_diphtheriae_GCA_001875965.1	1	60.3125	0.615385	NA	NA	NA	NA	NA	NA	NA	NA	NA	NA
Corynebacterium_aurimucosum_C_GCA_007672765.1	2	59.54	0.769231	NA	NA	NA	NA	60.77	0.526316	NA	NA	NA	NA
Corynebacterium_diphtheriae_GCA_002202685.1	2	58.7889	0.692308	NA	NA	NA	NA	60.7056	0.473684	NA	NA	NA	NA
Corynebacterium_pseudotuberculosis_GCA_000248375.2	2	58.6111	0.692308	NA	NA	NA	NA	60.2	0.473684	NA	NA	NA	NA
Corynebacterium_diphtheriae_GCA_002115265.1	2	59.0222	0.692308	NA	NA	NA	NA	60.8222	0.473684	NA	NA	NA	NA
Corynebacterium_lipophiloflavum_GCA_000159635.1	2	70.2	0.769231	NA	NA	NA	NA	72.1579	0.5	NA	NA	NA	NA
Corynebacterium_aurimucosum_C_GCA_007097675.1	2	61.8667	0.692308	NA	NA	NA	NA	62.4368	0.5	NA	NA	NA	NA
Corynebacterium_glutamicum_GCA_000445015.1	2	58.52	0.769231	NA	NA	NA	NA	60.9895	0.5	NA	NA	NA	NA
Corynebacterium_ulcerans_GCA_900475605.1	2	59.0222	0.692308	NA	NA	NA	NA	60.3389	0.473684	NA	NA	NA	NA
Corynebacterium_pseudotuberculosis_GCA_000764045.2	2	59.6889	0.692308	NA	NA	NA	NA	60.7389	0.473684	NA	NA	NA	NA
Corynebacterium_phoceense_GCA_001563605.1	2	61.2778	0.692308	NA	NA	NA	NA	62.8056	0.473684	NA	NA	NA	NA
Corynebacterium_pseudotuberculosis_GCA_002794435.1	2	58.6222	0.692308	NA	NA	NA	NA	60.1889	0.473684	NA	NA	NA	NA
Corynebacterium_diphtheriae_GCA_002213115.1	2	58.7	0.692308	NA	NA	NA	NA	59.2263	0.5	NA	NA	NA	NA
Corynebacterium_diphtheriae_GCA_001832925.1	2	58.6778	0.692308	NA	NA	NA	NA	60.6722	0.473684	NA	NA	NA	NA
Corynebacterium_diphtheriae_GCA_001974725.1	1	60.7375	0.615385	NA	NA	NA	NA	NA	NA	NA	NA	NA	NA
Corynebacterium_diphtheriae_GCA_001913255.1	2	58.7222	0.692308	NA	NA	NA	NA	60.5056	0.473684	NA	NA	NA	NA
Corynebacterium_diphtheriae_GCA_002202995.1	2	58.9111	0.692308	NA	NA	NA	NA	60.7278	0.473684	NA	NA	NA	NA
Corynebacterium_amycolatum_A_GCA_002209185.2	0	NA	NA	NA	NA	NA	NA	NA	NA	NA	NA	NA	NA
Corynebacterium_xerosis_GCA_001552415.1	2	54.7	0.615385	NA	NA	NA	NA	55.9	0.473684	NA	NA	NA	NA
Corynebacterium_diphtheriae_GCA_002203325.1	2	58.7889	0.692308	NA	NA	NA	NA	60.7056	0.473684	NA	NA	NA	NA
Corynebacterium_diphtheriae_GCA_004771215.1	2	58.6111	0.692308	NA	NA	NA	NA	60.5	0.473684	NA	NA	NA	NA
Corynebacterium_aurimucosum_E_GCA_001059565.1	1	59.34	0.769231	NA	NA	NA	NA	NA	NA	NA	NA	NA	NA
Corynebacterium_spheniscorum_GCA_008693095.1	2	58.71	0.769231	NA	NA	NA	NA	60.5579	0.5	NA	NA	NA	NA
Corynebacterium_striatum_GCA_011682945.1	2	61.4	0.692308	NA	NA	NA	NA	63.2389	0.473684	NA	NA	NA	NA
Corynebacterium_durum_GCA_013410305.1	2	59.0444	0.692308	NA	NA	NA	NA	60.55	0.473684	NA	NA	NA	NA
Corynebacterium_diphtheriae_GCA_903986165.1	2	60.6875	0.615385	NA	NA	NA	NA	60.8333	0.473684	NA	NA	NA	NA
Corynebacterium_pseudotuberculosis_GCA_000265545.3	2	58.7333	0.692308	NA	NA	NA	NA	60.2944	0.473684	NA	NA	NA	NA
Corynebacterium_sp003716585_GCA_003716585.1	2	60.2	0.769231	NA	NA	NA	NA	62.2632	0.5	NA	NA	NA	NA
Corynebacterium_striatum_GCA_002803965.1	1	64.05	0.615385	NA	NA	NA	NA	NA	NA	NA	NA	NA	NA
Corynebacterium_simulans_GCA_001586215.1	2	61.4556	0.692308	NA	NA	NA	NA	62.9	0.473684	NA	NA	NA	NA
Corynebacterium_amycolatum_A_GCA_014335085.1	0	NA	NA	NA	NA	NA	NA	NA	NA	NA	NA	NA	NA
Corynebacterium_singulare_GCA_000833575.1	2	61.4444	0.692308	NA	NA	NA	NA	61.6947	0.5	NA	NA	NA	NA
Corynebacterium_simulans_GCA_001808545.1	2	61.5889	0.692308	NA	NA	NA	NA	62.7222	0.473684	NA	NA	NA	NA
Corynebacterium_pseudotuberculosis_GCA_001298505.1	2	58.7222	0.692308	NA	NA	NA	NA	60.3833	0.473684	NA	NA	NA	NA
Corynebacterium_marinum_GCA_012515295.1	1	58.5875	0.615385	NA	NA	NA	NA	NA	NA	NA	NA	NA	NA
Corynebacterium_simulans_GCA_001807365.1	2	61.3778	0.692308	NA	NA	NA	NA	62.9056	0.473684	NA	NA	NA	NA
Corynebacterium_macginleyi_GCA_003688935.1	1	58.67	0.769231	NA	NA	NA	NA	NA	NA	NA	NA	NA	NA
Corynebacterium_propinquum_GCA_003989475.1	1	61.1875	0.615385	NA	NA	NA	NA	NA	NA	NA	NA	NA	NA
Corynebacterium_striatum_GCA_008042215.1	2	59.73	0.769231	NA	NA	NA	NA	62.2789	0.5	NA	NA	NA	NA
Corynebacterium_striatum_GCA_011682935.1	2	61.4	0.692308	NA	NA	NA	NA	63.2389	0.473684	NA	NA	NA	NA
Corynebacterium_diphtheriae_GCA_003640925.1	2	58.7111	0.692308	NA	NA	NA	NA	60.85	0.473684	NA	NA	NA	NA
Corynebacterium_amycolatum_A_GCA_014335015.1	0	NA	NA	NA	NA	NA	NA	NA	NA	NA	NA	NA	NA
Corynebacterium_amycolatum_GCA_001809695.1	0	NA	NA	NA	NA	NA	NA	NA	NA	NA	NA	NA	NA
Corynebacterium_diphtheriae_GCA_903986385.1	2	60.6875	0.615385	NA	NA	NA	NA	60.8333	0.473684	NA	NA	NA	NA
Corynebacterium_glutamicum_GCA_000987865.1	2	57.83	0.769231	NA	NA	NA	NA	60.6526	0.5	NA	NA	NA	NA
Corynebacterium_glutamicum_GCA_013867845.1	2	58.52	0.769231	NA	NA	NA	NA	61.1421	0.5	NA	NA	NA	NA
Corynebacterium_bovis_GCA_003932255.1	1	54.2429	0.538462	NA	NA	NA	NA	NA	NA	NA	NA	NA	NA
Corynebacterium_glutamicum_GCA_007858765.1	2	57.92	0.769231	NA	NA	NA	NA	60.6526	0.5	NA	NA	NA	NA
Corynebacterium_diphtheriae_GCA_900461215.1	2	58.7222	0.692308	NA	NA	NA	NA	60.5056	0.473684	NA	NA	NA	NA
Corynebacterium_aurimucosum_C_GCA_001813425.1	2	61.8111	0.692308	NA	NA	NA	NA	61.8842	0.5	NA	NA	NA	NA
Corynebacterium_pseudotuberculosis_GCA_001969095.2	2	58.6111	0.692308	NA	NA	NA	NA	60.3333	0.473684	NA	NA	NA	NA
Corynebacterium_mustelae_GCA_001020985.1	1	NA	NA	NA	NA	NA	NA	NA	NA	60.8667	0.535714	NA	NA
Corynebacterium_diphtheriae_GCA_001875945.1	1	60.3375	0.615385	NA	NA	NA	NA	NA	NA	NA	NA	NA	NA
Corynebacterium_glutamicum_GCA_002847405.1	2	58.52	0.769231	NA	NA	NA	NA	61.1421	0.5	NA	NA	NA	NA
Corynebacterium_jeddahense_GCA_000577555.1	2	76.6364	0.846154	NA	NA	NA	NA	76.108	0.657895	NA	NA	NA	NA
Corynebacterium_vitaeruminis_GCA_000550805.1	2	59.9333	0.692308	NA	NA	NA	NA	60.1316	0.5	NA	NA	NA	NA
Corynebacterium_sp008930665_GCA_008930885.1	2	57.4	0.692308	NA	NA	NA	NA	60.2278	0.473684	NA	NA	NA	NA
Corynebacterium_striatum_GCA_014610885.1	2	61.4556	0.692308	NA	NA	NA	NA	63.1889	0.473684	NA	NA	NA	NA
Corynebacterium_jeikeium_A_GCA_000738195.1	1	56.4571	0.538462	NA	NA	NA	NA	NA	NA	NA	NA	NA	NA
Corynebacterium_sp002363255_GCA_007673095.1	1	51.5375	0.615385	NA	NA	NA	NA	NA	NA	NA	NA	NA	NA
Corynebacterium_glucuronolyticum_GCA_900176155.1	1	60.55	0.615385	NA	NA	NA	NA	NA	NA	NA	NA	NA	NA
Corynebacterium_simulans_GCA_001813815.1	2	61.3	0.692308	NA	NA	NA	NA	62.8444	0.473684	NA	NA	NA	NA
Corynebacterium_diphtheriae_GCA_001876195.1	2	60.6125	0.615385	NA	NA	NA	NA	59.2368	0.5	NA	NA	NA	NA
Corynebacterium_variabile_GCA_002345405.1	0	NA	NA	NA	NA	NA	NA	NA	NA	NA	NA	NA	NA
Corynebacterium_sp001807485_GCA_000738355.1	1	56.6	0.538462	NA	NA	NA	NA	NA	NA	NA	NA	NA	NA
Corynebacterium_diphtheriae_GCA_001876255.1	2	60.6125	0.615385	NA	NA	NA	NA	59.3579	0.5	NA	NA	NA	NA
Corynebacterium_diphtheriae_GCA_001833035.1	1	60.35	0.615385	NA	NA	NA	NA	NA	NA	NA	NA	NA	NA
Corynebacterium_cystitidis_GCA_900111265.1	2	67.15	0.769231	NA	NA	NA	NA	68.8789	0.5	NA	NA	NA	NA
Corynebacterium_sp001767255_GCA_900099485.1	3	74.57	0.769231	NA	NA	NA	NA	73.2909	0.578947	62.7857	0.5	NA	NA
Corynebacterium_pseudotuberculosis_GCA_000730445.1	2	58.7111	0.692308	NA	NA	NA	NA	60.2	0.473684	NA	NA	NA	NA
Corynebacterium_aurimucosum_C_GCA_007672585.1	2	59.54	0.769231	NA	NA	NA	NA	60.77	0.526316	NA	NA	NA	NA
Corynebacterium_glutamicum_GCA_000380545.1	2	57.76	0.769231	NA	NA	NA	NA	60.5684	0.5	NA	NA	NA	NA
Corynebacterium_ulcerans_GCA_001298285.2	2	58.3778	0.692308	NA	NA	NA	NA	59.2895	0.5	NA	NA	NA	NA
Corynebacterium_diphtheriae_GCA_001875805.1	1	60.3375	0.615385	NA	NA	NA	NA	NA	NA	NA	NA	NA	NA
Corynebacterium_sp001942345_GCA_001942345.1	1	51.4875	0.615385	NA	NA	NA	NA	NA	NA	NA	NA	NA	NA
Corynebacterium_diphtheriae_GCA_001889775.1	2	58.6333	0.692308	NA	NA	NA	NA	60.6278	0.473684	NA	NA	NA	NA
Corynebacterium_diphtheriae_GCA_001981265.1	3	58.5444	0.692308	NA	NA	NA	NA	60.6333	0.473684	63.5429	0.5	NA	NA
Corynebacterium_diphtheriae_GCA_903986085.1	2	60.6875	0.615385	NA	NA	NA	NA	60.8333	0.473684	NA	NA	NA	NA
Corynebacterium_pyruviciproducens_GCA_002847965.1	1	60.1111	0.692308	NA	NA	NA	NA	NA	NA	NA	NA	NA	NA
Corynebacterium_amycolatum_GCA_001815745.1	0	NA	NA	NA	NA	NA	NA	NA	NA	NA	NA	NA	NA
Corynebacterium_ulcerans_GCA_900475775.1	2	57.04	0.769231	NA	NA	NA	NA	58.185	0.526316	NA	NA	NA	NA
Corynebacterium_diphtheriae_GCA_002200975.1	2	60.8	0.615385	NA	NA	NA	NA	NA	NA	63.6143	0.5	NA	NA
Corynebacterium_gottingense_GCA_002285085.1	4	88.2769	1	80.38	0.625	82.4538	0.52	87.1188	0.842105	NA	NA	NA	NA
Corynebacterium_diphtheriae_GCA_002115145.1	2	58.7333	0.692308	NA	NA	NA	NA	60.6611	0.473684	NA	NA	NA	NA
Corynebacterium_pseudotuberculosis_GCA_901482545.1	2	58.6111	0.692308	NA	NA	NA	NA	60.2167	0.473684	NA	NA	NA	NA
Corynebacterium_pseudotuberculosis_GCA_002072715.1	2	58.7222	0.692308	NA	NA	NA	NA	60.1833	0.473684	NA	NA	NA	NA
Corynebacterium_sp001807265_GCA_001838175.1	2	78.1923	1	NA	NA	NA	NA	76.948	0.657895	NA	NA	NA	NA
Corynebacterium_diphtheriae_GCA_903986055.1	2	60.6875	0.615385	NA	NA	NA	NA	60.8333	0.473684	NA	NA	NA	NA
Corynebacterium_ulcerans_GCA_001302345.1	2	57.11	0.769231	NA	NA	NA	NA	59.3895	0.5	NA	NA	NA	NA
Corynebacterium_diphtheriae_GCA_903986515.1	2	58.5333	0.692308	NA	NA	NA	NA	60.6167	0.473684	NA	NA	NA	NA
Corynebacterium_sp001807485_GCA_001059385.1	1	56.3714	0.538462	NA	NA	NA	NA	NA	NA	NA	NA	NA	NA
Corynebacterium_glutamicum_GCA_007858615.1	2	57.78	0.769231	NA	NA	NA	NA	60.7526	0.5	NA	NA	NA	NA
Corynebacterium_halotolerans_A_GCA_001056295.1	1	54.9125	0.615385	NA	NA	NA	NA	NA	NA	NA	NA	NA	NA
Corynebacterium_durum_GCA_000318135.1	1	60.675	0.615385	NA	NA	NA	NA	NA	NA	NA	NA	NA	NA
Corynebacterium_diphtheriae_GCA_002202515.1	2	58.9111	0.692308	NA	NA	NA	NA	60.7389	0.473684	NA	NA	NA	NA
Corynebacterium_tuscaniense_GCA_000759055.1	2	62.9875	0.615385	NA	NA	NA	NA	69.2684	0.5	NA	NA	NA	NA
Corynebacterium_diphtheriae_GCA_002203545.1	2	60.6375	0.615385	NA	NA	NA	NA	59.3895	0.5	NA	NA	NA	NA
Corynebacterium_amycolatum_GCA_001053765.1	0	NA	NA	NA	NA	NA	NA	NA	NA	NA	NA	NA	NA
Corynebacterium_casei_GCA_000234765.2	2	61.2222	0.692308	NA	NA	NA	NA	63.1556	0.473684	NA	NA	NA	NA
Corynebacterium_diphtheriae_GCA_000968865.1	2	58.9333	0.692308	NA	NA	NA	NA	60.75	0.473684	NA	NA	NA	NA
Corynebacterium_diphtheriae_GCA_001876035.1	2	60.575	0.615385	NA	NA	NA	NA	59.3526	0.5	NA	NA	NA	NA
Corynebacterium_amycolatum_A_GCA_014334985.1	0	NA	NA	NA	NA	NA	NA	NA	NA	NA	NA	NA	NA
Corynebacterium_diphtheriae_GCA_002202975.1	2	58.7778	0.692308	NA	NA	NA	NA	60.7	0.473684	NA	NA	NA	NA
Corynebacterium_glutamicum_GCA_013867955.1	2	58.52	0.769231	NA	NA	NA	NA	61.1421	0.5	NA	NA	NA	NA
Corynebacterium_pseudotuberculosis_GCA_901482565.1	2	58.6667	0.692308	NA	NA	NA	NA	60.2111	0.473684	NA	NA	NA	NA
Corynebacterium_diphtheriae_GCA_903986285.1	2	60.6875	0.615385	NA	NA	NA	NA	60.8333	0.473684	NA	NA	NA	NA
Corynebacterium_striatum_GCA_002775055.1	2	64.175	0.615385	NA	NA	NA	NA	NA	NA	NA	NA	97.7	0.4
Corynebacterium_aurimucosum_C_GCA_007109275.1	2	62.0889	0.692308	NA	NA	NA	NA	62.4053	0.5	NA	NA	NA	NA
Corynebacterium_variabile_GCA_000179395.2	1	52.2625	0.615385	NA	NA	NA	NA	NA	NA	NA	NA	NA	NA
Corynebacterium_glutamicum_GCA_000382905.1	2	58.48	0.769231	NA	NA	NA	NA	61.0947	0.5	NA	NA	NA	NA
Corynebacterium_diphtheriae_GCA_001875815.1	1	60.3375	0.615385	NA	NA	NA	NA	NA	NA	NA	NA	NA	NA
Corynebacterium_variabile_GCA_002454755.1	1	52.0667	0.461538	NA	NA	NA	NA	NA	NA	NA	NA	NA	NA
Corynebacterium_sp009734425_GCA_009734425.1	2	60.7889	0.692308	NA	NA	NA	NA	NA	NA	64.9467	0.535714	NA	NA
Corynebacterium_lowii_GCA_001412085.1	1	61.1125	0.615385	NA	NA	NA	NA	NA	NA	NA	NA	NA	NA
Corynebacterium_diphtheriae_GCA_003004395.1	2	59.0889	0.692308	NA	NA	NA	NA	60.8111	0.473684	NA	NA	NA	NA
Corynebacterium_callunae_GCA_000420585.1	2	59.8444	0.692308	NA	NA	NA	NA	61.75	0.473684	NA	NA	NA	NA
Corynebacterium_sp014490595_GCA_013601105.1	3	78.3	1	NA	NA	NA	NA	77.4	0.605263	NA	NA	88.7667	0.6
Corynebacterium_amycolatum_GCA_008042455.1	0	NA	NA	NA	NA	NA	NA	NA	NA	NA	NA	NA	NA
Corynebacterium_sp014490575_GCA_008830655.1	1	55.9429	0.538462	NA	NA	NA	NA	NA	NA	NA	NA	NA	NA
Corynebacterium_caspium_GCA_000379705.1	1	61.95	0.615385	NA	NA	NA	NA	NA	NA	NA	NA	NA	NA
Corynebacterium_propinquum_GCA_007672025.1	1	60.7125	0.615385	NA	NA	NA	NA	NA	NA	NA	NA	NA	NA
Corynebacterium_diphtheriae_GCA_002202335.1	2	58.9111	0.692308	NA	NA	NA	NA	60.7389	0.473684	NA	NA	NA	NA
Corynebacterium_afermentans_GCA_003989555.1	2	78.2769	1	NA	NA	NA	NA	77.1478	0.605263	NA	NA	NA	NA
Corynebacterium_kroppenstedtii_A_GCA_002871755.1	0	NA	NA	NA	NA	NA	NA	NA	NA	NA	NA	NA	NA
Corynebacterium_diphtheriae_GCA_003640955.1	2	58.8333	0.692308	NA	NA	NA	NA	60.8278	0.473684	NA	NA	NA	NA
Corynebacterium_provencense_GCA_900049755.1	1	53.1875	0.615385	NA	NA	NA	NA	NA	NA	NA	NA	NA	NA
Corynebacterium_sp008930665_GCA_008930745.1	2	57.4	0.692308	NA	NA	NA	NA	60.2278	0.473684	NA	NA	NA	NA
Corynebacterium_renale_GCA_002563965.1	2	58.11	0.769231	NA	NA	NA	NA	60.5737	0.5	NA	NA	NA	NA
Corynebacterium_sp001767255_GCA_001807505.1	2	73.81	0.769231	NA	NA	NA	NA	NA	NA	62.6929	0.5	NA	NA
Corynebacterium_pseudotuberculosis_GCA_006971245.1	2	58.7	0.692308	NA	NA	NA	NA	60.2278	0.473684	NA	NA	NA	NA
Corynebacterium_pseudotuberculosis_GCA_000241855.1	2	58.7	0.692308	NA	NA	NA	NA	60.1944	0.473684	NA	NA	NA	NA
Corynebacterium_pseudotuberculosis_GCA_006971065.1	2	58.7222	0.692308	NA	NA	NA	NA	60.1833	0.473684	NA	NA	NA	NA
Corynebacterium_diphtheriae_GCA_002202895.1	2	58.6	0.692308	NA	NA	NA	NA	60.5889	0.473684	NA	NA	NA	NA
Corynebacterium_diphtheriae_GCA_002201005.1	2	58.7889	0.692308	NA	NA	NA	NA	60.7056	0.473684	NA	NA	NA	NA
Corynebacterium_glutamicum_GCA_003025195.1	2	57.75	0.769231	NA	NA	NA	NA	60.6	0.5	NA	NA	NA	NA
Corynebacterium_pseudotuberculosis_GCA_001682255.2	2	58.7222	0.692308	NA	NA	NA	NA	60.1833	0.473684	NA	NA	NA	NA
Corynebacterium_striatum_GCA_002775105.1	1	64	0.615385	NA	NA	NA	NA	NA	NA	NA	NA	NA	NA
Corynebacterium_sp014267345_GCA_014267345.1	1	61.1	0.615385	NA	NA	NA	NA	NA	NA	NA	NA	NA	NA
Corynebacterium_pseudotuberculosis_GCA_001867065.1	2	58.5667	0.692308	NA	NA	NA	NA	60.1889	0.473684	NA	NA	NA	NA
Corynebacterium_tuberculostearicum_C_GCA_000175635.1	2	59.49	0.769231	NA	NA	NA	NA	62.2895	0.5	NA	NA	NA	NA
Corynebacterium_pseudotuberculosis_GCA_004353245.1	2	58.7	0.692308	NA	NA	NA	NA	60.2278	0.473684	NA	NA	NA	NA
Corynebacterium_striatum_GCA_003202375.1	2	64.175	0.615385	NA	NA	NA	NA	NA	NA	NA	NA	97.7	0.4
Corynebacterium_pseudotuberculosis_GCA_001969145.2	2	58.6	0.692308	NA	NA	NA	NA	60.1944	0.473684	NA	NA	NA	NA
Corynebacterium_pelargi_GCA_014635485.1	0	NA	NA	NA	NA	NA	NA	NA	NA	NA	NA	NA	NA
Corynebacterium_sp001807205_GCA_001807205.1	2	61.8444	0.692308	NA	NA	NA	NA	63.8722	0.473684	NA	NA	NA	NA
Corynebacterium_minutissimum_A_GCA_903645345.1	2	59.71	0.769231	NA	NA	NA	NA	60.61	0.526316	NA	NA	NA	NA
Corynebacterium_matruchotii_GCA_003638845.1	0	NA	NA	NA	NA	NA	NA	NA	NA	NA	NA	NA	NA
Corynebacterium_xerosis_GCA_009730475.1	2	54.5	0.615385	NA	NA	NA	NA	56.4105	0.5	NA	NA	NA	NA
Corynebacterium_diphtheriae_GCA_001833005.2	1	60.35	0.615385	NA	NA	NA	NA	NA	NA	NA	NA	NA	NA
Corynebacterium_diphtheriae_GCA_002203535.1	2	58.9111	0.692308	NA	NA	NA	NA	60.7278	0.473684	NA	NA	NA	NA
Corynebacterium_gottingense_GCA_002285175.1	4	87.9154	1	80.6333	0.5625	83.075	0.48	84.9968	0.815789	NA	NA	NA	NA
Corynebacterium_aurimucosum_C_GCA_007678885.1	2	59.54	0.769231	NA	NA	NA	NA	60.77	0.526316	NA	NA	NA	NA
Corynebacterium_sphenisci_GCA_001941505.1	1	54.775	0.615385	NA	NA	NA	NA	NA	NA	NA	NA	NA	NA
Corynebacterium_pseudotuberculosis_GCA_005341445.1	2	58.7222	0.692308	NA	NA	NA	NA	60.1833	0.473684	NA	NA	NA	NA
Corynebacterium_coyleae_GCA_002861365.1	2	75.9364	0.846154	NA	NA	NA	NA	75.9381	0.552632	NA	NA	NA	NA
Corynebacterium_diphtheriae_GCA_900638705.1	2	58.7778	0.692308	NA	NA	NA	NA	60.6722	0.473684	NA	NA	NA	NA
Corynebacterium_pseudotuberculosis_GCA_000227605.3	2	58.6111	0.692308	NA	NA	NA	NA	60.1778	0.473684	NA	NA	NA	NA
Corynebacterium_sanguinis_GCA_007713875.1	2	70.28	0.769231	NA	NA	NA	NA	72.0684	0.5	NA	NA	NA	NA
Corynebacterium_efficiens_GCA_000011305.1	2	59.36	0.769231	NA	NA	NA	NA	61.4526	0.5	NA	NA	NA	NA
Corynebacterium_diphtheriae_GCA_001876295.1	2	58.7778	0.692308	NA	NA	NA	NA	60.6944	0.473684	NA	NA	NA	NA
Corynebacterium_amycolatum_GCA_001838285.1	0	NA	NA	NA	NA	NA	NA	NA	NA	NA	NA	NA	NA
Corynebacterium_striatum_GCA_003202295.1	2	61.5111	0.692308	NA	NA	NA	NA	63.2778	0.473684	NA	NA	NA	NA
Corynebacterium_diphtheriae_GCA_001875855.1	1	60.3375	0.615385	NA	NA	NA	NA	NA	NA	NA	NA	NA	NA
Corynebacterium_stationis_GCA_003535845.1	1	61.3143	0.538462	NA	NA	NA	NA	NA	NA	NA	NA	NA	NA
Corynebacterium_diphtheriae_GCA_002202845.1	1	60.35	0.615385	NA	NA	NA	NA	NA	NA	NA	NA	NA	NA
Corynebacterium_glutamicum_GCA_011761195.1	2	57.78	0.769231	NA	NA	NA	NA	60.7526	0.5	NA	NA	NA	NA
Corynebacterium_glutamicum_GCA_011761285.1	2	58.52	0.769231	NA	NA	NA	NA	61.1421	0.5	NA	NA	NA	NA
Corynebacterium_diphtheriae_GCA_903986435.1	2	60.6875	0.615385	NA	NA	NA	NA	60.8333	0.473684	NA	NA	NA	NA
Corynebacterium_sp012838985_GCA_012838985.1	1	60.21	0.769231	NA	NA	NA	NA	NA	NA	NA	NA	NA	NA
Corynebacterium_glutamicum_GCA_007858625.1	2	57.92	0.769231	NA	NA	NA	NA	60.8053	0.5	NA	NA	NA	NA
Corynebacterium_fournieri_GCA_900176865.1	2	79.9083	0.923077	NA	NA	NA	NA	77.384	0.657895	NA	NA	NA	NA
Corynebacterium_sp014262665_GCA_014262665.1	2	54.875	0.615385	NA	NA	NA	NA	54.4368	0.5	NA	NA	NA	NA
Corynebacterium_pseudotuberculosis_GCA_001867125.1	2	58.5667	0.692308	NA	NA	NA	NA	60.1889	0.473684	NA	NA	NA	NA
Corynebacterium_pseudotuberculosis_GCA_000144675.2	2	58.6667	0.692308	NA	NA	NA	NA	60.2111	0.473684	NA	NA	NA	NA
Corynebacterium_pseudotuberculosis_GCA_002869805.1	2	58.6667	0.692308	NA	NA	NA	NA	60.2111	0.473684	NA	NA	NA	NA
Corynebacterium_sp001764565_GCA_001764565.1	3	76.7077	1	NA	NA	NA	NA	75.5167	0.631579	NA	NA	89.1429	0.7
Corynebacterium_diphtheriae_GCA_001889855.1	2	59.1	0.692308	NA	NA	NA	NA	60.9389	0.473684	NA	NA	NA	NA
Corynebacterium_gottingense_GCA_002273005.1	4	88.0692	1	81.56	0.625	83.6667	0.48	85.5462	0.684211	NA	NA	NA	NA
Corynebacterium_diphtheriae_GCA_903986155.1	2	60.6875	0.615385	NA	NA	NA	NA	60.8333	0.473684	NA	NA	NA	NA
Corynebacterium_ammoniagenes_GCA_012843925.1	1	61.3333	0.692308	NA	NA	NA	NA	NA	NA	NA	NA	NA	NA
Corynebacterium_diphtheriae_GCA_001875905.1	0	NA	NA	NA	NA	NA	NA	NA	NA	NA	NA	NA	NA
Corynebacterium_diphtheriae_GCA_002203495.1	2	58.9444	0.692308	NA	NA	NA	NA	60.7111	0.473684	NA	NA	NA	NA
Corynebacterium_pseudotuberculosis_GCA_001865765.1	2	58.5778	0.692308	NA	NA	NA	NA	60.1278	0.473684	NA	NA	NA	NA
Corynebacterium_gottingense_GCA_002285115.1	3	88.1	1	80.6333	0.5625	NA	NA	88.125	0.842105	NA	NA	NA	NA
Corynebacterium_sp014522205_GCA_014522205.1	1	61.4375	0.615385	NA	NA	NA	NA	NA	NA	NA	NA	NA	NA
Corynebacterium_diphtheriae_GCA_000455805.1	2	59.0333	0.692308	NA	NA	NA	NA	59.3842	0.5	NA	NA	NA	NA
Corynebacterium_pseudotuberculosis_GCA_004941425.1	2	58.7	0.692308	NA	NA	NA	NA	60.2278	0.473684	NA	NA	NA	NA
Corynebacterium_jeikeium_GCA_000738405.1	1	56.3	0.538462	NA	NA	NA	NA	NA	NA	NA	NA	NA	NA
Corynebacterium_sp900539985_GCA_900539985.1	1	61.7778	0.692308	NA	NA	NA	NA	NA	NA	NA	NA	NA	NA
Corynebacterium_diphtheriae_GCA_001723445.1	2	59.0111	0.692308	NA	NA	NA	NA	60.8944	0.473684	NA	NA	NA	NA
Corynebacterium_jeikeium_A_GCA_000738255.1	1	56.5	0.538462	NA	NA	NA	NA	NA	NA	NA	NA	NA	NA
Corynebacterium_pseudotuberculosis_GCA_001989595.1	2	57.8111	0.692308	NA	NA	NA	NA	59.65	0.473684	NA	NA	NA	NA
Corynebacterium_pseudotuberculosis_GCA_000814865.1	2	58.7222	0.692308	NA	NA	NA	NA	60.1833	0.473684	NA	NA	NA	NA
Corynebacterium_bovis_GCA_003932385.1	1	54.2429	0.538462	NA	NA	NA	NA	NA	NA	NA	NA	NA	NA
Corynebacterium_ulcerans_GCA_900475635.1	2	57.03	0.769231	NA	NA	NA	NA	58.18	0.526316	NA	NA	NA	NA
Corynebacterium_glutamicum_GCA_013867825.1	2	58.52	0.769231	NA	NA	NA	NA	61.1421	0.5	NA	NA	NA	NA
Corynebacterium_diphtheriae_GCA_002202495.1	2	58.6667	0.692308	NA	NA	NA	NA	60.6778	0.473684	NA	NA	NA	NA
Corynebacterium_sp008930665_GCA_008930775.1	2	57.4	0.692308	NA	NA	NA	NA	60.2278	0.473684	NA	NA	NA	NA
Corynebacterium_diphtheriae_GCA_903986415.1	2	60.6875	0.615385	NA	NA	NA	NA	60.8333	0.473684	NA	NA	NA	NA
Corynebacterium_diphtheriae_GCA_000257885.1	2	58.7778	0.692308	NA	NA	NA	NA	60.6722	0.473684	NA	NA	NA	NA
Corynebacterium_pseudotuberculosis_GCA_004323775.1	2	58.7	0.692308	NA	NA	NA	NA	60.2278	0.473684	NA	NA	NA	NA
Corynebacterium_jeikeium_C_GCA_000738175.1	1	56.3286	0.538462	NA	NA	NA	NA	NA	NA	NA	NA	NA	NA
Corynebacterium_diphtheriae_GCA_000263415.1	3	59.0333	0.692308	NA	NA	NA	NA	60.7889	0.473684	63.6714	0.5	NA	NA
Corynebacterium_amycolatum_A_GCA_001812455.1	0	NA	NA	NA	NA	NA	NA	NA	NA	NA	NA	NA	NA
Corynebacterium_urealyticum_GCA_900187235.1	2	53.7625	0.615385	NA	NA	NA	NA	53.1263	0.5	NA	NA	NA	NA
Corynebacterium_pseudotuberculosis_GCA_001456175.1	2	58.7	0.692308	NA	NA	NA	NA	60.2278	0.473684	NA	NA	NA	NA
Corynebacterium_pseudotuberculosis_GCA_001969085.2	2	58.6111	0.692308	NA	NA	NA	NA	60.2	0.473684	NA	NA	NA	NA
Corynebacterium_pseudodiphtheriticum_GCA_003989495.1	1	60.6125	0.615385	NA	NA	NA	NA	NA	NA	NA	NA	NA	NA
Corynebacterium_pseudotuberculosis_GCA_001866985.1	2	58.5667	0.692308	NA	NA	NA	NA	60.1889	0.473684	NA	NA	NA	NA
Corynebacterium_diphtheriae_GCA_001902275.1	2	58.6556	0.692308	NA	NA	NA	NA	60.6056	0.473684	NA	NA	NA	NA
Corynebacterium_amycolatum_A_GCA_002847785.1	0	NA	NA	NA	NA	NA	NA	NA	NA	NA	NA	NA	NA
Corynebacterium_sp001807205_GCA_001813175.1	2	61.7	0.692308	NA	NA	NA	NA	62.1842	0.5	NA	NA	NA	NA
Corynebacterium_striatum_GCA_001053405.1	1	64.025	0.615385	NA	NA	NA	NA	NA	NA	NA	NA	NA	NA
Corynebacterium_sp001767255_GCA_001875735.1	2	73.45	0.769231	NA	NA	NA	NA	NA	NA	62.7429	0.5	NA	NA
Corynebacterium_vitaeruminis_GCA_000702185.1	2	60.0222	0.692308	NA	NA	NA	NA	60.2	0.5	NA	NA	NA	NA
Corynebacterium_glutamicum_GCA_000819915.1	2	57.78	0.769231	NA	NA	NA	NA	60.5947	0.5	NA	NA	NA	NA
Corynebacterium_kefirresidentii_GCA_000478035.1	1	56.5429	0.538462	NA	NA	NA	NA	NA	NA	NA	NA	NA	NA
Corynebacterium_diphtheriae_GCA_002201175.1	2	58.9111	0.692308	NA	NA	NA	NA	60.7222	0.473684	NA	NA	NA	NA
Corynebacterium_striatum_GCA_011682965.1	3	61.4111	0.692308	NA	NA	NA	NA	63.2611	0.473684	NA	NA	98.025	0.4
Corynebacterium_jeikeium_A_GCA_000738335.1	1	56.3429	0.538462	NA	NA	NA	NA	NA	NA	NA	NA	NA	NA
Corynebacterium_pseudotuberculosis_GCA_001867045.1	2	58.3667	0.692308	NA	NA	NA	NA	60.0889	0.473684	NA	NA	NA	NA
Corynebacterium_glutamicum_GCA_013868035.1	2	58.52	0.769231	NA	NA	NA	NA	61.1421	0.5	NA	NA	NA	NA
Corynebacterium_afermentans_GCA_001639025.1	3	78.2385	1	NA	NA	NA	NA	78.388	0.657895	NA	NA	90.1571	0.7
Corynebacterium_sp007904105_GCA_007489295.1	1	58.1875	0.615385	NA	NA	NA	NA	NA	NA	NA	NA	NA	NA
Corynebacterium_amycolatum_A_GCA_001838335.1	0	NA	NA	NA	NA	NA	NA	NA	NA	NA	NA	NA	NA
Corynebacterium_minutissimum_A_GCA_007786365.1	2	61.3333	0.692308	NA	NA	NA	NA	63.4111	0.473684	NA	NA	NA	NA
Corynebacterium_ammoniagenes_GCA_000164115.1	1	61.2778	0.692308	NA	NA	NA	NA	NA	NA	NA	NA	NA	NA
Corynebacterium_diphtheriae_GCA_001937335.1	2	60.5125	0.615385	NA	NA	NA	NA	60.6278	0.473684	NA	NA	NA	NA
Corynebacterium_timonense_GCA_000312345.1	2	71.92	0.769231	NA	NA	NA	NA	73.2632	0.5	NA	NA	NA	NA
Corynebacterium_glutamicum_GCA_013046805.1	2	57.83	0.769231	NA	NA	NA	NA	60.6526	0.5	NA	NA	NA	NA
Corynebacterium_pseudotuberculosis_GCA_003955885.1	2	58.7222	0.692308	NA	NA	NA	NA	60.1833	0.473684	NA	NA	NA	NA
Corynebacterium_glutamicum_GCA_001912725.1	2	57.92	0.769231	NA	NA	NA	NA	60.8053	0.5	NA	NA	NA	NA
Corynebacterium_diphtheriae_GCA_001875925.1	2	60.3375	0.615385	NA	NA	NA	NA	60.6944	0.473684	NA	NA	NA	NA
Corynebacterium_phoceense_GCA_001814575.1	2	61.4222	0.692308	NA	NA	NA	NA	62.9	0.473684	NA	NA	NA	NA
Corynebacterium_minutissimum_A_GCA_001811515.1	2	59.87	0.769231	NA	NA	NA	NA	60.735	0.526316	NA	NA	NA	NA
Corynebacterium_phocae_GCA_008693075.1	1	57.5429	0.538462	NA	NA	NA	NA	NA	NA	NA	NA	NA	NA
Corynebacterium_otitidis_GCA_000296405.1	0	NA	NA	NA	NA	NA	NA	NA	NA	NA	NA	NA	NA
Corynebacterium_mucifaciens_GCA_000747315.1	2	76.5462	1	NA	NA	NA	NA	76	0.605263	NA	NA	NA	NA
Corynebacterium_pseudodiphtheriticum_GCA_001665955.1	0	NA	NA	NA	NA	NA	NA	NA	NA	NA	NA	NA	NA
Corynebacterium_diphtheriae_GCA_903986295.1	2	60.6875	0.615385	NA	NA	NA	NA	60.8333	0.473684	NA	NA	NA	NA
Corynebacterium_propinquum_GCA_001053555.1	1	62.2143	0.538462	NA	NA	NA	NA	NA	NA	NA	NA	NA	NA
Corynebacterium_pseudotuberculosis_GCA_002009415.1	2	58.7222	0.692308	NA	NA	NA	NA	60.1833	0.473684	NA	NA	NA	NA
Corynebacterium_ciconiae_GCA_000372385.1	3	56.4	0.769231	NA	NA	NA	NA	59.3211	0.5	62.9571	0.5	NA	NA
Corynebacterium_pseudotuberculosis_GCA_001579825.2	2	58.6	0.692308	NA	NA	NA	NA	60.1944	0.473684	NA	NA	NA	NA
Corynebacterium_diphtheriae_GCA_903986465.1	2	58.6333	0.692308	NA	NA	NA	NA	60.6667	0.473684	NA	NA	NA	NA
Corynebacterium_bovis_GCA_003932395.1	0	NA	NA	NA	NA	NA	NA	NA	NA	NA	NA	NA	NA
Corynebacterium_kroppenstedtii_A_GCA_000971845.1	0	NA	NA	NA	NA	NA	NA	NA	NA	NA	NA	NA	NA
Corynebacterium_variabile_GCA_006539825.1	1	52.3	0.615385	NA	NA	NA	NA	NA	NA	NA	NA	NA	NA
Corynebacterium_glutamicum_GCA_000732145.1	2	57.76	0.769231	NA	NA	NA	NA	60.5684	0.5	NA	NA	NA	NA
Corynebacterium_diphtheriae_GCA_002115325.1	2	58.6556	0.692308	NA	NA	NA	NA	60.5778	0.473684	NA	NA	NA	NA
Corynebacterium_phoceense_GCA_902376105.1	1	61.5333	0.692308	NA	NA	NA	NA	NA	NA	NA	NA	NA	NA
Corynebacterium_sp012838715_GCA_012838715.1	0	NA	NA	NA	NA	NA	NA	NA	NA	NA	NA	NA	NA
Corynebacterium_diphtheriae_GCA_002203825.1	2	58.7556	0.692308	NA	NA	NA	NA	60.6889	0.473684	NA	NA	NA	NA
Corynebacterium_diphtheriae_GCA_001026805.1	1	60.35	0.615385	NA	NA	NA	NA	NA	NA	NA	NA	NA	NA
Corynebacterium_amycolatum_GCA_008042235.1	0	NA	NA	NA	NA	NA	NA	NA	NA	NA	NA	NA	NA
Corynebacterium_freneyi_GCA_001807025.1	1	52.7667	0.461538	NA	NA	NA	NA	NA	NA	NA	NA	NA	NA
Corynebacterium_sp014267345_GCA_009362465.1	1	61.1	0.615385	NA	NA	NA	NA	NA	NA	NA	NA	NA	NA
Corynebacterium_pseudotuberculosis_GCA_000152065.3	2	58.6667	0.692308	NA	NA	NA	NA	60.2111	0.473684	NA	NA	NA	NA
Corynebacterium_diphtheriae_GCA_001889905.1	1	60.3375	0.615385	NA	NA	NA	NA	NA	NA	NA	NA	NA	NA
Corynebacterium_sp001807265_GCA_001807265.1	2	78.4231	1	NA	NA	NA	NA	77.12	0.657895	NA	NA	NA	NA
Corynebacterium_diphtheriae_GCA_000953975.1	3	58.9778	0.692308	NA	NA	NA	NA	60.7556	0.473684	63.5857	0.5	NA	NA
Corynebacterium_diphtheriae_GCA_003003435.1	2	58.9111	0.692308	NA	NA	NA	NA	60.7389	0.473684	NA	NA	NA	NA
Corynebacterium_aurimucosum_C_GCA_001814525.1	2	61.7667	0.692308	NA	NA	NA	NA	61.8947	0.5	NA	NA	NA	NA
Corynebacterium_pollutisoli_GCA_012523995.1	0	NA	NA	NA	NA	NA	NA	NA	NA	NA	NA	NA	NA
Corynebacterium_diphtheriae_GCA_002203905.1	2	58.9111	0.692308	NA	NA	NA	NA	60.7278	0.473684	NA	NA	NA	NA
Corynebacterium_diphtheriae_GCA_001832935.1	1	60.35	0.615385	NA	NA	NA	NA	NA	NA	NA	NA	NA	NA
Corynebacterium_minutissimum_A_GCA_007097425.1	2	59.45	0.769231	NA	NA	NA	NA	62.7526	0.5	NA	NA	NA	NA
Corynebacterium_silvaticum_GCA_004382125.1	2	56.76	0.769231	NA	NA	NA	NA	59.0263	0.5	NA	NA	NA	NA
Corynebacterium_nuruki_GCA_003524425.1	0	NA	NA	NA	NA	NA	NA	NA	NA	NA	NA	NA	NA
Corynebacterium_sp007904105_GCA_007904105.1	1	58.3	0.615385	NA	NA	NA	NA	NA	NA	NA	NA	NA	NA
Corynebacterium_diphtheriae_GCA_002843135.1	1	60.45	0.615385	NA	NA	NA	NA	NA	NA	NA	NA	NA	NA
Corynebacterium_amycolatum_A_GCA_001810195.1	0	NA	NA	NA	NA	NA	NA	NA	NA	NA	NA	NA	NA
Corynebacterium_diphtheriae_GCA_001876215.1	2	60.6625	0.615385	NA	NA	NA	NA	60.8056	0.473684	NA	NA	NA	NA
Corynebacterium_aurimucosum_C_GCA_007097455.1	2	61.8889	0.692308	NA	NA	NA	NA	62.6	0.5	NA	NA	NA	NA
Corynebacterium_amycolatum_GCA_014335175.1	0	NA	NA	NA	NA	NA	NA	NA	NA	NA	NA	NA	NA
Corynebacterium_amycolatum_A_GCA_001811805.1	0	NA	NA	NA	NA	NA	NA	NA	NA	NA	NA	NA	NA
Corynebacterium_minutissimum_GCA_900478045.1	2	61.2556	0.692308	NA	NA	NA	NA	61.6316	0.5	NA	NA	NA	NA
Corynebacterium_variabile_GCA_002316455.1	0	NA	NA	NA	NA	NA	NA	NA	NA	NA	NA	NA	NA
Corynebacterium_aquilae_GCA_001941445.1	0	NA	NA	NA	NA	NA	NA	NA	NA	NA	NA	NA	NA
Corynebacterium_kutscheri_GCA_000980835.1	2	58.01	0.769231	NA	NA	NA	NA	58.035	0.526316	NA	NA	NA	NA
Corynebacterium_pseudopelargi_GCA_003814005.1	0	NA	NA	NA	NA	NA	NA	NA	NA	NA	NA	NA	NA
Corynebacterium_minutissimum_A_GCA_009708045.1	2	59.95	0.769231	NA	NA	NA	NA	62.8684	0.5	NA	NA	NA	NA
Corynebacterium_sp001806875_GCA_001806875.1	3	74.07	0.769231	NA	NA	NA	NA	73.4524	0.552632	62.7357	0.5	NA	NA
Corynebacterium_kutscheri_GCA_900637815.1	2	58.03	0.769231	NA	NA	NA	NA	58.04	0.526316	NA	NA	NA	NA
Corynebacterium_amycolatum_A_GCA_001722255.1	0	NA	NA	NA	NA	NA	NA	NA	NA	NA	NA	NA	NA
Corynebacterium_diphtheriae_GCA_001875875.1	2	58.9889	0.692308	NA	NA	NA	NA	59.3526	0.5	NA	NA	NA	NA
Corynebacterium_pseudotuberculosis_GCA_004193655.1	2	58.7222	0.692308	NA	NA	NA	NA	60.1833	0.473684	NA	NA	NA	NA
Corynebacterium_diphtheriae_GCA_002202985.1	2	58.9111	0.692308	NA	NA	NA	NA	60.7389	0.473684	NA	NA	NA	NA
Corynebacterium_genitalium_A_GCA_000143825.1	2	68.2667	0.923077	NA	NA	NA	NA	70.4714	0.552632	NA	NA	NA	NA
Corynebacterium_ulcerans_GCA_000769635.1	2	57.13	0.769231	NA	NA	NA	NA	58.195	0.526316	NA	NA	NA	NA
Corynebacterium_pseudotuberculosis_GCA_001969155.1	2	57.7778	0.692308	NA	NA	NA	NA	60.0111	0.473684	NA	NA	NA	NA
Corynebacterium_sp003065405_GCA_003065405.1	1	61.32	0.769231	NA	NA	NA	NA	NA	NA	NA	NA	NA	NA
Corynebacterium_deserti_GCA_001277995.1	2	60.4778	0.692308	NA	NA	NA	NA	62.1278	0.473684	NA	NA	NA	NA
Corynebacterium_pseudotuberculosis_GCA_000263755.3	2	58.6111	0.692308	NA	NA	NA	NA	60.1778	0.473684	NA	NA	NA	NA
Corynebacterium_diphtheriae_GCA_002201145.1	2	58.6667	0.692308	NA	NA	NA	NA	60.6778	0.473684	NA	NA	NA	NA
Corynebacterium_pseudotuberculosis_GCA_001682275.1	2	58.7222	0.692308	NA	NA	NA	NA	60.1833	0.473684	NA	NA	NA	NA
Corynebacterium_striatum_GCA_001059955.1	2	59.84	0.769231	NA	NA	NA	NA	62.3105	0.5	NA	NA	NA	NA
Corynebacterium_pseudotuberculosis_GCA_009789115.1	2	58.6667	0.692308	NA	NA	NA	NA	60.2111	0.473684	NA	NA	NA	NA
Corynebacterium_glutamicum_GCA_002355675.1	2	57.77	0.769231	NA	NA	NA	NA	60.6474	0.5	NA	NA	NA	NA
Corynebacterium_diphtheriae_GCA_002115085.1	2	58.6556	0.692308	NA	NA	NA	NA	60.5778	0.473684	NA	NA	NA	NA
Corynebacterium_amycolatum_GCA_001058525.1	0	NA	NA	NA	NA	NA	NA	NA	NA	NA	NA	NA	NA
Corynebacterium_diphtheriae_GCA_003004415.1	2	59.3889	0.692308	NA	NA	NA	NA	60.8889	0.473684	NA	NA	NA	NA
Corynebacterium_pseudotuberculosis_GCA_009759745.1	2	58.7	0.692308	NA	NA	NA	NA	60.2278	0.473684	NA	NA	NA	NA
Corynebacterium_glutamicum_GCA_013868015.1	2	58.52	0.769231	NA	NA	NA	NA	61.1421	0.5	NA	NA	NA	NA
Corynebacterium_diphtheriae_GCA_002202435.1	2	58.9111	0.692308	NA	NA	NA	NA	60.7389	0.473684	NA	NA	NA	NA
Corynebacterium_diphtheriae_GCA_002203105.1	2	58.9111	0.692308	NA	NA	NA	NA	60.7389	0.473684	NA	NA	NA	NA
Corynebacterium_bouchesdurhonense_GCA_902376035.1	2	76.09	0.769231	NA	NA	NA	NA	77.3	0.631579	NA	NA	NA	NA
Corynebacterium_pseudotuberculosis_GCA_004332355.1	2	58.7	0.692308	NA	NA	NA	NA	60.2278	0.473684	NA	NA	NA	NA
Corynebacterium_bovis_GCA_003932285.1	0	NA	NA	NA	NA	NA	NA	NA	NA	NA	NA	NA	NA
Corynebacterium_phoceense_GCA_001810505.1	2	61.4222	0.692308	NA	NA	NA	NA	62.9	0.473684	NA	NA	NA	NA
Corynebacterium_bovis_GCA_014191555.1	1	54.3143	0.538462	NA	NA	NA	NA	NA	NA	NA	NA	NA	NA
Corynebacterium_diphtheriae_GCA_903986225.1	2	60.6875	0.615385	NA	NA	NA	NA	60.8333	0.473684	NA	NA	NA	NA
Corynebacterium_diphtheriae_GCA_002203155.1	2	58.9556	0.692308	NA	NA	NA	NA	60.7167	0.473684	NA	NA	NA	NA
Corynebacterium_sanguinis_GCA_007672625.1	2	70.32	0.769231	NA	NA	NA	NA	72.2737	0.5	NA	NA	NA	NA
Corynebacterium_callunae_GCA_000344785.1	2	59.8444	0.692308	NA	NA	NA	NA	61.75	0.473684	NA	NA	NA	NA
Corynebacterium_glutamicum_GCA_007858685.1	2	57.92	0.769231	NA	NA	NA	NA	60.8	0.5	NA	NA	NA	NA
Corynebacterium_diphtheriae_GCA_001876245.1	0	NA	NA	NA	NA	NA	NA	NA	NA	NA	NA	NA	NA
Corynebacterium_pseudotuberculosis_GCA_009762695.1	2	58.6	0.692308	NA	NA	NA	NA	60.1944	0.473684	NA	NA	NA	NA
Corynebacterium_aurimucosum_E_GCA_001057615.1	1	59.34	0.769231	NA	NA	NA	NA	NA	NA	NA	NA	NA	NA
Corynebacterium_diphtheriae_GCA_001876165.1	0	NA	NA	NA	NA	NA	NA	NA	NA	NA	NA	NA	NA
Corynebacterium_variabile_GCA_002482225.1	1	52.225	0.615385	NA	NA	NA	NA	NA	NA	NA	NA	NA	NA
Corynebacterium_diphtheriae_GCA_000255215.1	2	58.8222	0.692308	NA	NA	NA	NA	60.7111	0.473684	NA	NA	NA	NA
Corynebacterium_glutamicum_GCA_007858595.1	2	57.92	0.769231	NA	NA	NA	NA	60.8053	0.5	NA	NA	NA	NA
Corynebacterium_pseudotuberculosis_GCA_006974065.1	2	58.7	0.692308	NA	NA	NA	NA	60.2278	0.473684	NA	NA	NA	NA
Corynebacterium_sp014490555_GCA_014267325.1	3	77.4077	1	NA	NA	NA	NA	76.62	0.657895	NA	NA	89.8143	0.7
Corynebacterium_pseudotuberculosis_GCA_001579885.2	2	58.6	0.692308	NA	NA	NA	NA	60.1944	0.473684	NA	NA	NA	NA
Corynebacterium_amycolatum_A_GCA_001809065.1	0	NA	NA	NA	NA	NA	NA	NA	NA	NA	NA	NA	NA
Corynebacterium_glutamicum_GCA_007858715.1	2	57.92	0.769231	NA	NA	NA	NA	60.8053	0.5	NA	NA	NA	NA
Corynebacterium_ulcerans_GCA_013135535.1	2	57.13	0.769231	NA	NA	NA	NA	58.195	0.526316	NA	NA	NA	NA
Corynebacterium_variabile_GCA_900015285.1	1	52.25	0.615385	NA	NA	NA	NA	NA	NA	NA	NA	NA	NA
Corynebacterium_diphtheriae_GCA_900638715.1	2	59.0222	0.692308	NA	NA	NA	NA	60.8222	0.473684	NA	NA	NA	NA
Corynebacterium_glutamicum_GCA_000011325.1	2	58.52	0.769231	NA	NA	NA	NA	61.1421	0.5	NA	NA	NA	NA
Corynebacterium_minutissimum_A_GCA_001813755.1	2	60	0.769231	NA	NA	NA	NA	62.6737	0.5	NA	NA	NA	NA
Corynebacterium_ulcerans_GCA_000767685.1	2	57.08	0.769231	NA	NA	NA	NA	58.25	0.526316	NA	NA	NA	NA
Corynebacterium_diphtheriae_GCA_000241915.1	2	58.7333	0.692308	NA	NA	NA	NA	60.7389	0.473684	NA	NA	NA	NA
Corynebacterium_lactis_GCA_001274895.1	0	NA	NA	NA	NA	NA	NA	NA	NA	NA	NA	NA	NA
Corynebacterium_diphtheriae_GCA_001889825.1	2	58.6667	0.692308	NA	NA	NA	NA	60.6167	0.473684	NA	NA	NA	NA
Corynebacterium_coyleae_GCA_900105505.1	2	76.4636	0.846154	NA	NA	NA	NA	76.2476	0.552632	NA	NA	NA	NA
Corynebacterium_diphtheriae_GCA_001875975.1	1	60.3375	0.615385	NA	NA	NA	NA	NA	NA	NA	NA	NA	NA
Corynebacterium_simulans_GCA_002351405.1	2	61.4778	0.692308	NA	NA	NA	NA	62.9667	0.473684	NA	NA	NA	NA
Corynebacterium_simulans_GCA_001579275.1	2	61.5889	0.692308	NA	NA	NA	NA	63.1444	0.473684	NA	NA	NA	NA
Corynebacterium_pseudotuberculosis_GCA_000227175.1	2	58.6667	0.692308	NA	NA	NA	NA	60.2111	0.473684	NA	NA	NA	NA
Corynebacterium_kroppenstedtii_GCA_000023145.1	0	NA	NA	NA	NA	NA	NA	NA	NA	NA	NA	NA	NA
Corynebacterium_kroppenstedtii_A_GCA_000971855.1	0	NA	NA	NA	NA	NA	NA	NA	NA	NA	NA	NA	NA
Corynebacterium_diphtheriae_GCA_003194045.1	2	58.8333	0.692308	NA	NA	NA	NA	60.6889	0.473684	NA	NA	NA	NA
Corynebacterium_pseudotuberculosis_GCA_001867025.1	2	58.5667	0.692308	NA	NA	NA	NA	60.1889	0.473684	NA	NA	NA	NA
Corynebacterium_epidermidicanis_GCA_001021025.1	1	56.7778	0.692308	NA	NA	NA	NA	NA	NA	NA	NA	NA	NA
Corynebacterium_ulcerans_GCA_900447245.1	2	57.08	0.769231	NA	NA	NA	NA	59.3684	0.5	NA	NA	NA	NA
Corynebacterium_diphtheriae_GCA_903986205.1	2	60.6875	0.615385	NA	NA	NA	NA	60.8333	0.473684	NA	NA	NA	NA
Corynebacterium_diphtheriae_GCA_002203315.1	2	58.7556	0.692308	NA	NA	NA	NA	60.6833	0.473684	NA	NA	NA	NA
Corynebacterium_diphtheriae_GCA_903986105.1	2	60.6875	0.615385	NA	NA	NA	NA	60.8333	0.473684	NA	NA	NA	NA
Corynebacterium_coyleae_GCA_001810365.1	2	76.6182	0.846154	NA	NA	NA	NA	76.2714	0.552632	NA	NA	NA	NA
Corynebacterium_diphtheriae_GCA_002115305.1	2	58.8222	0.692308	NA	NA	NA	NA	60.5944	0.473684	NA	NA	NA	NA
Corynebacterium_riegelii_GCA_002861325.1	2	74.98	0.769231	NA	NA	NA	NA	76.1462	0.684211	NA	NA	NA	NA
Corynebacterium_ulcerans_GCA_000767645.1	2	57.13	0.769231	NA	NA	NA	NA	58.195	0.526316	NA	NA	NA	NA
Corynebacterium_diphtheriae_GCA_002115095.1	2	58.6667	0.692308	NA	NA	NA	NA	60.6167	0.473684	NA	NA	NA	NA
Corynebacterium_diphtheriae_GCA_003641005.1	1	60.35	0.615385	NA	NA	NA	NA	NA	NA	NA	NA	NA	NA
Corynebacterium_sp001815985_GCA_001815965.1	2	53.925	0.615385	NA	NA	NA	NA	53.2632	0.5	NA	NA	NA	NA
Corynebacterium_ulcerans_GCA_013135495.1	2	57.13	0.769231	NA	NA	NA	NA	58.195	0.526316	NA	NA	NA	NA
Corynebacterium_accolens_GCA_000146485.1	2	59.21	0.769231	NA	NA	NA	NA	59.925	0.526316	NA	NA	NA	NA
Corynebacterium_diphtheriae_GCA_002203935.1	2	58.9111	0.692308	NA	NA	NA	NA	60.7222	0.473684	NA	NA	NA	NA
Corynebacterium_choanis_GCA_003813965.1	1	55.4667	0.461538	NA	NA	NA	NA	NA	NA	NA	NA	NA	NA
Corynebacterium_sp001807485_GCA_001807485.1	1	56.5429	0.538462	NA	NA	NA	NA	NA	NA	NA	NA	NA	NA
Corynebacterium_bovis_GCA_003932295.1	1	54.2429	0.538462	NA	NA	NA	NA	NA	NA	NA	NA	NA	NA
Corynebacterium_sp014490575_GCA_008830685.1	1	55.6857	0.538462	NA	NA	NA	NA	NA	NA	NA	NA	NA	NA
Corynebacterium_sp003070865_GCA_003070865.1	2	69.84	0.769231	NA	NA	NA	NA	71.8211	0.5	NA	NA	NA	NA
Corynebacterium_silvaticum_GCA_013135545.1	2	56.76	0.769231	NA	NA	NA	NA	59.0263	0.5	NA	NA	NA	NA
Corynebacterium_propinquum_GCA_001054395.1	1	62.2143	0.538462	NA	NA	NA	NA	NA	NA	NA	NA	NA	NA
Corynebacterium_diphtheriae_GCA_002201135.1	2	58.9111	0.692308	NA	NA	NA	NA	60.7389	0.473684	NA	NA	NA	NA
Corynebacterium_amycolatum_A_GCA_001812845.1	0	NA	NA	NA	NA	NA	NA	NA	NA	NA	NA	NA	NA
Corynebacterium_sp011038645_GCA_011038635.1	2	70.92	0.769231	NA	NA	NA	NA	72.9	0.5	NA	NA	NA	NA
Corynebacterium_diphtheriae_GCA_000241895.1	2	59.0444	0.692308	NA	NA	NA	NA	60.8333	0.473684	NA	NA	NA	NA
Corynebacterium_coyleae_GCA_001835805.1	2	76.1545	0.846154	NA	NA	NA	NA	76.1048	0.552632	NA	NA	NA	NA
Corynebacterium_diphtheriae_GCA_002201075.1	2	58.6111	0.692308	NA	NA	NA	NA	60.5944	0.473684	NA	NA	NA	NA
Corynebacterium_diphtheriae_GCA_004916755.1	2	58.7222	0.692308	NA	NA	NA	NA	60.5056	0.473684	NA	NA	NA	NA
Corynebacterium_diphtheriae_GCA_002203175.1	1	60.3375	0.615385	NA	NA	NA	NA	NA	NA	NA	NA	NA	NA
Corynebacterium_sp001875665_GCA_001875665.1	1	74.46	0.769231	NA	NA	NA	NA	NA	NA	NA	NA	NA	NA
Corynebacterium_diphtheriae_GCA_001889765.1	2	58.6556	0.692308	NA	NA	NA	NA	60.5778	0.473684	NA	NA	NA	NA
Corynebacterium_appendicis_GCA_900156665.1	2	70.15	0.923077	NA	NA	NA	NA	71.6857	0.552632	NA	NA	NA	NA
Corynebacterium_glutamicum_GCA_001912755.2	2	57.9	0.769231	NA	NA	NA	NA	60.7105	0.5	NA	NA	NA	NA
Corynebacterium_diphtheriae_GCA_903986255.1	2	60.6875	0.615385	NA	NA	NA	NA	60.8333	0.473684	NA	NA	NA	NA
Corynebacterium_sp008930665_GCA_008930965.1	2	57.4	0.692308	NA	NA	NA	NA	60.2278	0.473684	NA	NA	NA	NA
Corynebacterium_gottingense_GCA_002285075.1	3	88.3923	1	80.7222	0.5625	NA	NA	88.5606	0.868421	NA	NA	NA	NA
Corynebacterium_diphtheriae_GCA_002201055.1	2	58.5889	0.692308	NA	NA	NA	NA	60.5833	0.473684	NA	NA	NA	NA
Corynebacterium_camporealensis_GCA_000980815.1	2	60.9444	0.692308	NA	NA	NA	NA	63.2778	0.473684	NA	NA	NA	NA
Corynebacterium_bovis_GCA_003932325.1	0	NA	NA	NA	NA	NA	NA	NA	NA	NA	NA	NA	NA
Corynebacterium_diphtheriae_GCA_001457455.1	1	60.45	0.615385	NA	NA	NA	NA	NA	NA	NA	NA	NA	NA
Corynebacterium_pseudodiphtheriticum_GCA_003989305.1	1	60.525	0.615385	NA	NA	NA	NA	NA	NA	NA	NA	NA	NA
Corynebacterium_doosanense_GCA_000767055.1	2	62.69	0.769231	NA	NA	NA	NA	61.4714	0.552632	NA	NA	NA	NA
Corynebacterium_sp001815985_GCA_001815985.1	1	53.8	0.615385	NA	NA	NA	NA	NA	NA	NA	NA	NA	NA
Corynebacterium_simulans_GCA_001807315.1	2	61.6	0.692308	NA	NA	NA	NA	63.0389	0.473684	NA	NA	NA	NA
Corynebacterium_minutissimum_A_GCA_001808895.1	1	59.16	0.769231	NA	NA	NA	NA	NA	NA	NA	NA	NA	NA
Corynebacterium_amycolatum_A_GCA_008368695.1	0	NA	NA	NA	NA	NA	NA	NA	NA	NA	NA	NA	NA
Corynebacterium_diphtheriae_GCA_002203615.1	2	58.5889	0.692308	NA	NA	NA	NA	60.5833	0.473684	NA	NA	NA	NA
Corynebacterium_glutamicum_GCA_001912735.1	2	57.78	0.769231	NA	NA	NA	NA	60.6	0.5	NA	NA	NA	NA
Corynebacterium_diphtheriae_GCA_001935945.1	2	60.575	0.615385	NA	NA	NA	NA	60.6556	0.473684	NA	NA	NA	NA
Corynebacterium_xerosis_GCA_012843915.1	2	54.6375	0.615385	NA	NA	NA	NA	55.9	0.473684	NA	NA	NA	NA
Corynebacterium_freiburgense_GCA_000428805.1	3	59.3222	0.692308	NA	NA	NA	NA	60.2056	0.473684	59.8857	0.5	NA	NA
Corynebacterium_argentoratense_GCA_000590555.1	2	57.5556	0.692308	NA	NA	NA	NA	59.2333	0.473684	NA	NA	NA	NA
Corynebacterium_xerosis_GCA_000988235.1	1	53.75	0.461538	NA	NA	NA	NA	NA	NA	NA	NA	NA	NA
Corynebacterium_bovis_GCA_003932125.1	0	NA	NA	NA	NA	NA	NA	NA	NA	NA	NA	NA	NA
Corynebacterium_argentoratense_GCA_000971865.1	1	59.35	0.615385	NA	NA	NA	NA	NA	NA	NA	NA	NA	NA
Corynebacterium_sp001807205_GCA_001811145.1	2	61.6444	0.692308	NA	NA	NA	NA	63.6389	0.473684	NA	NA	NA	NA
Corynebacterium_pseudotuberculosis_GCA_000221625.1	2	58.6444	0.692308	NA	NA	NA	NA	60.1556	0.473684	NA	NA	NA	NA
Corynebacterium_singulare_GCA_001807225.1	1	64.2375	0.615385	NA	NA	NA	NA	NA	NA	NA	NA	NA	NA
Corynebacterium_striatum_GCA_003202245.1	2	61.4778	0.692308	NA	NA	NA	NA	63.25	0.473684	NA	NA	NA	NA
Corynebacterium_pseudotuberculosis_GCA_009762635.1	2	58.7222	0.692308	NA	NA	NA	NA	60.1833	0.473684	NA	NA	NA	NA
Corynebacterium_amycolatum_A_GCA_001838245.1	0	NA	NA	NA	NA	NA	NA	NA	NA	NA	NA	NA	NA
Corynebacterium_glutamicum_GCA_002277975.1	2	58.52	0.769231	NA	NA	NA	NA	61.1421	0.5	NA	NA	NA	NA
Corynebacterium_jeikeium_GCA_900477975.1	1	56.4143	0.538462	NA	NA	NA	NA	NA	NA	NA	NA	NA	NA
Corynebacterium_phoceense_GCA_006547305.1	2	61.3778	0.692308	NA	NA	NA	NA	62.8833	0.473684	NA	NA	NA	NA
Corynebacterium_pilosum_GCA_001044155.1	2	66.19	0.769231	NA	NA	NA	NA	68.5421	0.5	NA	NA	NA	NA
Corynebacterium_pseudotuberculosis_GCA_001969165.3	2	58.6111	0.692308	NA	NA	NA	NA	60.2	0.473684	NA	NA	NA	NA
Corynebacterium_diphtheriae_GCA_903986445.1	2	60.6875	0.615385	NA	NA	NA	NA	60.8333	0.473684	NA	NA	NA	NA
Corynebacterium_glutamicum_GCA_007833315.1	2	57.92	0.769231	NA	NA	NA	NA	60.6526	0.5	NA	NA	NA	NA
Corynebacterium_diphtheriae_GCA_002203695.1	2	58.9111	0.692308	NA	NA	NA	NA	60.7389	0.473684	NA	NA	NA	NA
Corynebacterium_diphtheriae_GCA_002213145.1	2	58.6556	0.692308	NA	NA	NA	NA	60.5778	0.473684	NA	NA	NA	NA
Corynebacterium_diphtheriae_GCA_001876175.1	2	60.575	0.615385	NA	NA	NA	NA	59.3526	0.5	NA	NA	NA	NA
Corynebacterium_diphtheriae_GCA_002202415.1	1	60.35	0.615385	NA	NA	NA	NA	NA	NA	NA	NA	NA	NA
Corynebacterium_glutamicum_GCA_002003445.1	2	57.92	0.769231	NA	NA	NA	NA	60.7211	0.5	NA	NA	NA	NA
Corynebacterium_phoceense_GCA_001809185.1	2	61.3667	0.692308	NA	NA	NA	NA	62.8889	0.473684	NA	NA	NA	NA
Corynebacterium_glutamicum_GCA_000934815.1	2	57.78	0.769231	NA	NA	NA	NA	60.5947	0.5	NA	NA	NA	NA
Corynebacterium_diphtheriae_GCA_001876005.1	2	60.85	0.461538	NA	NA	NA	NA	59.3526	0.5	NA	NA	NA	NA
Corynebacterium_glucuronolyticum_GCA_000159595.1	1	59.8	0.692308	NA	NA	NA	NA	NA	NA	NA	NA	NA	NA
Corynebacterium_diphtheriae_GCA_001876085.1	1	60.3375	0.615385	NA	NA	NA	NA	NA	NA	NA	NA	NA	NA
Corynebacterium_glutamicum_GCA_001683055.1	2	57.75	0.769231	NA	NA	NA	NA	60.6	0.5	NA	NA	NA	NA
Corynebacterium_glutamicum_GCA_013014865.1	2	57.78	0.769231	NA	NA	NA	NA	60.6316	0.5	NA	NA	NA	NA
Corynebacterium_pseudotuberculosis_GCA_001653295.1	2	58.6667	0.692308	NA	NA	NA	NA	60.2	0.473684	NA	NA	NA	NA
Corynebacterium_pseudotuberculosis_GCA_001447295.1	2	58.7	0.692308	NA	NA	NA	NA	60.2278	0.473684	NA	NA	NA	NA
Corynebacterium_diphtheriae_GCA_002203745.1	2	58.7556	0.692308	NA	NA	NA	NA	60.6889	0.473684	NA	NA	NA	NA
Corynebacterium_propinquum_GCA_003989165.1	1	61.1875	0.615385	NA	NA	NA	NA	NA	NA	NA	NA	NA	NA
Corynebacterium_aurimucosum_C_GCA_007672575.1	2	59.54	0.769231	NA	NA	NA	NA	60.77	0.526316	NA	NA	NA	NA
Corynebacterium_accolens_GCA_000477915.1	2	59.25	0.769231	NA	NA	NA	NA	60.6619	0.552632	NA	NA	NA	NA
Corynebacterium_amycolatum_A_GCA_001838255.1	0	NA	NA	NA	NA	NA	NA	NA	NA	NA	NA	NA	NA
Corynebacterium_glutamicum_GCA_000404145.1	2	57.78	0.769231	NA	NA	NA	NA	60.7526	0.5	NA	NA	NA	NA
Corynebacterium_renale_GCA_900447255.1	2	58.22	0.769231	NA	NA	NA	NA	60.6526	0.5	NA	NA	NA	NA
Corynebacterium_sp001836165_GCA_001808885.1	2	59.94	0.769231	NA	NA	NA	NA	61.125	0.526316	NA	NA	NA	NA
Corynebacterium_ulcerans_GCA_000499805.2	2	59.0222	0.692308	NA	NA	NA	NA	60.3778	0.473684	NA	NA	NA	NA
Corynebacterium_pseudotuberculosis_GCA_001481755.1	2	58.6667	0.692308	NA	NA	NA	NA	60.2	0.473684	NA	NA	NA	NA
Corynebacterium_casei_GCA_900163675.1	2	61.1444	0.692308	NA	NA	NA	NA	63.1667	0.473684	NA	NA	NA	NA
Corynebacterium_massiliense_GCA_000420605.1	1	58.51	0.769231	NA	NA	NA	NA	NA	NA	NA	NA	NA	NA
Corynebacterium_oculi_GCA_001412105.1	1	62.0375	0.615385	NA	NA	NA	NA	NA	NA	NA	NA	NA	NA
Corynebacterium_pseudotuberculosis_GCA_001026945.2	2	58.6667	0.692308	NA	NA	NA	NA	60.2111	0.473684	NA	NA	NA	NA
Corynebacterium_diphtheriae_GCA_002202815.1	2	58.6111	0.692308	NA	NA	NA	NA	60.5944	0.473684	NA	NA	NA	NA
Corynebacterium_amycolatum_A_GCA_001913955.1	0	NA	NA	NA	NA	NA	NA	NA	NA	NA	NA	NA	NA
Corynebacterium_pseudotuberculosis_GCA_004323755.1	2	58.7222	0.692308	NA	NA	NA	NA	60.1833	0.473684	NA	NA	NA	NA
Corynebacterium_suranareeae_GCA_002355155.1	2	60.3667	0.692308	NA	NA	NA	NA	62.1833	0.473684	NA	NA	NA	NA
Corynebacterium_diphtheriae_GCA_002203665.1	2	58.9111	0.692308	NA	NA	NA	NA	60.7278	0.473684	NA	NA	NA	NA
Corynebacterium_endometrii_GCA_004795735.1	2	60.02	0.769231	NA	NA	NA	NA	62.2526	0.5	NA	NA	NA	NA
Corynebacterium_xerosis_GCA_003641245.1	2	54.4875	0.615385	NA	NA	NA	NA	55.7	0.473684	NA	NA	NA	NA
Corynebacterium_pseudotuberculosis_GCA_001969465.1	2	57.6333	0.692308	NA	NA	NA	NA	59.5278	0.473684	NA	NA	NA	NA
Corynebacterium_pseudotuberculosis_GCA_001481675.1	2	58.6444	0.692308	NA	NA	NA	NA	60.2	0.473684	NA	NA	NA	NA
Corynebacterium_diphtheriae_GCA_001889845.1	2	58.8778	0.692308	NA	NA	NA	NA	60.7444	0.473684	NA	NA	NA	NA
Corynebacterium_jeikeium_A_GCA_000738185.1	1	55.225	0.615385	NA	NA	NA	NA	NA	NA	NA	NA	NA	NA
Corynebacterium_pseudodiphtheriticum_GCA_003989225.1	1	60.525	0.615385	NA	NA	NA	NA	NA	NA	NA	NA	NA	NA
Corynebacterium_striatum_GCA_900683645.1	2	59.77	0.769231	NA	NA	NA	NA	62.2632	0.5	NA	NA	NA	NA
Corynebacterium_stationis_GCA_001643075.1	1	64.1	0.615385	NA	NA	NA	NA	NA	NA	NA	NA	NA	NA
Corynebacterium_nuruki_GCA_007970465.1	1	54.3286	0.538462	NA	NA	NA	NA	NA	NA	NA	NA	NA	NA
Corynebacterium_provencense_GCA_003209395.1	1	53.2	0.615385	NA	NA	NA	NA	NA	NA	NA	NA	NA	NA
Corynebacterium_silvaticum_GCA_004382825.2	2	56.76	0.769231	NA	NA	NA	NA	59.0368	0.5	NA	NA	NA	NA
Corynebacterium_aurimucosum_C_GCA_001811845.1	2	61.7222	0.692308	NA	NA	NA	NA	61.8421	0.5	NA	NA	NA	NA
Corynebacterium_propinquum_GCA_003241755.1	1	61.1	0.615385	NA	NA	NA	NA	NA	NA	NA	NA	NA	NA
Corynebacterium_pseudotuberculosis_GCA_006971425.1	2	58.7	0.692308	NA	NA	NA	NA	60.2278	0.473684	NA	NA	NA	NA
Corynebacterium_stationis_GCA_012838005.1	2	63.5875	0.615385	NA	NA	NA	NA	62.9667	0.473684	NA	NA	NA	NA
Corynebacterium_diphtheriae_GCA_002115125.1	2	58.4111	0.692308	NA	NA	NA	NA	60.4056	0.473684	NA	NA	NA	NA
Corynebacterium_singulare_GCA_007666555.1	2	61.2667	0.692308	NA	NA	NA	NA	61.6158	0.5	NA	NA	NA	NA
Corynebacterium_pseudotuberculosis_GCA_004193955.1	2	58.7222	0.692308	NA	NA	NA	NA	60.1833	0.473684	NA	NA	NA	NA
Corynebacterium_pseudotuberculosis_GCA_001867005.1	2	58.5667	0.692308	NA	NA	NA	NA	60.1889	0.473684	NA	NA	NA	NA
Corynebacterium_bovis_GCA_003932195.1	0	NA	NA	NA	NA	NA	NA	NA	NA	NA	NA	NA	NA
Corynebacterium_diphtheriae_GCA_002203225.1	2	58.7889	0.692308	NA	NA	NA	NA	60.7056	0.473684	NA	NA	NA	NA
Corynebacterium_glutamicum_GCA_000742715.1	2	57.83	0.769231	NA	NA	NA	NA	60.8158	0.5	NA	NA	NA	NA
Corynebacterium_otitidis_GCA_000297795.2	0	NA	NA	NA	NA	NA	NA	NA	NA	NA	NA	NA	NA
Corynebacterium_lactis_A_GCA_900519355.1	0	NA	NA	NA	NA	NA	NA	NA	NA	NA	NA	NA	NA
Corynebacterium_diphtheriae_GCA_004758745.1	2	59.0444	0.692308	NA	NA	NA	NA	60.9111	0.473684	NA	NA	NA	NA
Corynebacterium_amycolatum_GCA_014335055.1	0	NA	NA	NA	NA	NA	NA	NA	NA	NA	NA	NA	NA
Corynebacterium_propinquum_GCA_000375525.1	1	60.7375	0.615385	NA	NA	NA	NA	NA	NA	NA	NA	NA	NA
Corynebacterium_minutissimum_A_GCA_002871735.1	2	59.6	0.769231	NA	NA	NA	NA	60.67	0.526316	NA	NA	NA	NA
Corynebacterium_jeikeium_GCA_000006605.1	1	56.6286	0.538462	NA	NA	NA	NA	NA	NA	NA	NA	NA	NA
Corynebacterium_kroppenstedtii_B_GCA_003243515.1	0	NA	NA	NA	NA	NA	NA	NA	NA	NA	NA	NA	NA
Corynebacterium_glaucum_A_GCA_002287505.1	2	73.94	0.769231	NA	NA	NA	NA	74.79	0.526316	NA	NA	NA	NA
Corynebacterium_sp008930665_GCA_008930925.1	3	57.5889	0.692308	NA	NA	NA	NA	60.3833	0.473684	63.1571	0.5	NA	NA
Corynebacterium_ulcerans_GCA_000215645.1	2	57.06	0.769231	NA	NA	NA	NA	58.19	0.526316	NA	NA	NA	NA
Corynebacterium_sp014490575_GCA_009016485.1	1	55.6857	0.538462	NA	NA	NA	NA	NA	NA	NA	NA	NA	NA
Corynebacterium_amycolatum_GCA_001838205.1	0	NA	NA	NA	NA	NA	NA	NA	NA	NA	NA	NA	NA
Corynebacterium_glutamicum_GCA_007858655.1	2	57.92	0.769231	NA	NA	NA	NA	60.8	0.5	NA	NA	NA	NA
Corynebacterium_diphtheriae_GCA_002202765.1	2	58.9111	0.692308	NA	NA	NA	NA	60.7278	0.473684	NA	NA	NA	NA
Corynebacterium_diphtheriae_GCA_003640855.1	2	59.0889	0.692308	NA	NA	NA	NA	60.7889	0.473684	NA	NA	NA	NA
Corynebacterium_diphtheriae_GCA_002115335.1	2	58.8222	0.692308	NA	NA	NA	NA	60.6	0.473684	NA	NA	NA	NA
Corynebacterium_flavescens_GCA_003522365.1	2	59.21	0.769231	NA	NA	NA	NA	58.6174	0.605263	NA	NA	NA	NA
Corynebacterium_pseudodiphtheriticum_GCA_000477955.1	1	60.5875	0.615385	NA	NA	NA	NA	NA	NA	NA	NA	NA	NA
Corynebacterium_diphtheriae_GCA_002203735.1	1	60.3375	0.615385	NA	NA	NA	NA	NA	NA	NA	NA	NA	NA
Corynebacterium_kutscheri_GCA_900637565.1	2	58.03	0.769231	NA	NA	NA	NA	58	0.526316	NA	NA	NA	NA
Corynebacterium_amycolatum_GCA_001811205.1	0	NA	NA	NA	NA	NA	NA	NA	NA	NA	NA	NA	NA
Corynebacterium_striatum_GCA_002775095.1	2	61.6	0.692308	NA	NA	NA	NA	63.7389	0.473684	NA	NA	NA	NA
Corynebacterium_glutamicum_GCA_001447865.2	2	57.76	0.769231	NA	NA	NA	NA	60.6211	0.5	NA	NA	NA	NA
Corynebacterium_pseudodiphtheriticum_GCA_000466825.2	1	61.8429	0.538462	NA	NA	NA	NA	NA	NA	NA	NA	NA	NA
Corynebacterium_diphtheriae_GCA_001974665.1	1	60.975	0.615385	NA	NA	NA	NA	NA	NA	NA	NA	NA	NA
Corynebacterium_afermentans_GCA_902377555.1	2	77.8364	0.846154	NA	NA	NA	NA	76.6304	0.605263	NA	NA	NA	NA
Corynebacterium_sp001807205_GCA_001813925.1	2	61.6333	0.692308	NA	NA	NA	NA	63.65	0.473684	NA	NA	NA	NA
Corynebacterium_variabile_GCA_003446625.1	0	NA	NA	NA	NA	NA	NA	NA	NA	NA	NA	NA	NA
Corynebacterium_amycolatum_A_GCA_001810585.1	0	NA	NA	NA	NA	NA	NA	NA	NA	NA	NA	NA	NA
Corynebacterium_diphtheriae_GCA_002203275.1	1	60.3375	0.615385	NA	NA	NA	NA	NA	NA	NA	NA	NA	NA
Corynebacterium_aurimucosum_C_GCA_007672635.1	2	59.54	0.769231	NA	NA	NA	NA	60.77	0.526316	NA	NA	NA	NA
Corynebacterium_ulcerans_GCA_008995395.1	2	57.05	0.769231	NA	NA	NA	NA	58.23	0.526316	NA	NA	NA	NA
Corynebacterium_humireducens_GCA_000819445.1	2	60.15	0.769231	NA	NA	NA	NA	63.4053	0.5	NA	NA	NA	NA
Corynebacterium_coyleae_GCA_001837615.1	2	76.4818	0.846154	NA	NA	NA	NA	76.319	0.552632	NA	NA	NA	NA
Corynebacterium_bouchesdurhonense_GCA_900078305.2	2	76.09	0.769231	NA	NA	NA	NA	77.3	0.631579	NA	NA	NA	NA
Corynebacterium_glyciniphilum_GCA_000626675.1	1	51.4375	0.615385	NA	NA	NA	NA	NA	NA	NA	NA	NA	NA
Corynebacterium_pelargi_GCA_004114895.1	0	NA	NA	NA	NA	NA	NA	NA	NA	NA	NA	NA	NA
Corynebacterium_sp008930665_GCA_008930845.1	2	57.4	0.692308	NA	NA	NA	NA	60.2278	0.473684	NA	NA	NA	NA
Corynebacterium_pseudodiphtheriticum_GCA_003989375.1	1	60.525	0.615385	NA	NA	NA	NA	NA	NA	NA	NA	NA	NA
Corynebacterium_sp002363255_GCA_002363255.1	1	51.7	0.615385	NA	NA	NA	NA	NA	NA	NA	NA	NA	NA
Corynebacterium_diphtheriae_GCA_002202355.1	2	60.4875	0.615385	NA	NA	NA	NA	60.7389	0.473684	NA	NA	NA	NA
Corynebacterium_pseudotuberculosis_GCA_001653315.1	2	58.7222	0.692308	NA	NA	NA	NA	60.2056	0.473684	NA	NA	NA	NA
Corynebacterium_striatum_GCA_011682985.1	3	61.4111	0.692308	NA	NA	NA	NA	63.2611	0.473684	NA	NA	98.025	0.4
Corynebacterium_kefirresidentii_GCA_000478115.1	1	56.5429	0.538462	NA	NA	NA	NA	NA	NA	NA	NA	NA	NA
Corynebacterium_pseudotuberculosis_GCA_001047215.2	2	58.6333	0.692308	NA	NA	NA	NA	60.1889	0.473684	NA	NA	NA	NA
Corynebacterium_minutissimum_B_GCA_900447475.1	2	59.57	0.769231	NA	NA	NA	NA	62.1789	0.5	NA	NA	NA	NA
Corynebacterium_pseudotuberculosis_GCA_004295625.1	2	58.7222	0.692308	NA	NA	NA	NA	60.1833	0.473684	NA	NA	NA	NA
Corynebacterium_diphtheriae_GCA_001876285.1	2	58.8333	0.692308	NA	NA	NA	NA	60.7333	0.473684	NA	NA	NA	NA
Corynebacterium_glutamicum_GCA_013867935.1	2	58.52	0.769231	NA	NA	NA	NA	61.1421	0.5	NA	NA	NA	NA
Corynebacterium_sp014490575_GCA_009016555.1	1	55.9429	0.538462	NA	NA	NA	NA	NA	NA	NA	NA	NA	NA
Corynebacterium_urealyticum_GCA_000338095.1	1	54.2875	0.615385	NA	NA	NA	NA	NA	NA	NA	NA	NA	NA
Corynebacterium_aurimucosum_C_GCA_009707995.1	2	61.9778	0.692308	NA	NA	NA	NA	62.3368	0.5	NA	NA	NA	NA
Corynebacterium_glutamicum_GCA_002220135.1	2	57.75	0.769231	NA	NA	NA	NA	60.6105	0.5	NA	NA	NA	NA
Corynebacterium_glutamicum_GCA_000233355.3	2	57.82	0.769231	NA	NA	NA	NA	60.5684	0.5	NA	NA	NA	NA
Corynebacterium_diphtheriae_GCA_002203515.1	2	58.7889	0.692308	NA	NA	NA	NA	60.7056	0.473684	NA	NA	NA	NA
Corynebacterium_sp001875725_GCA_001875725.1	2	73.61	0.769231	NA	NA	NA	NA	72.7455	0.578947	NA	NA	NA	NA
Corynebacterium_renale_GCA_900475655.1	2	58.23	0.769231	NA	NA	NA	NA	60.6474	0.5	NA	NA	NA	NA
Corynebacterium_riegelii_GCA_001263755.1	2	75.38	0.769231	NA	NA	NA	NA	76.3038	0.684211	NA	NA	NA	NA
Corynebacterium_diphtheriae_GCA_002202925.1	2	58.6667	0.692308	NA	NA	NA	NA	60.9	0.473684	NA	NA	NA	NA
Corynebacterium_amycolatum_A_GCA_008042245.1	0	NA	NA	NA	NA	NA	NA	NA	NA	NA	NA	NA	NA
Corynebacterium_striatum_GCA_014610855.1	2	61.2667	0.692308	NA	NA	NA	NA	63.2	0.473684	NA	NA	NA	NA
Corynebacterium_diphtheriae_GCA_001876145.1	0	NA	NA	NA	NA	NA	NA	NA	NA	NA	NA	NA	NA
Corynebacterium_diphtheriae_GCA_903986335.1	2	60.6875	0.615385	NA	NA	NA	NA	60.8333	0.473684	NA	NA	NA	NA
Corynebacterium_aurimucosum_C_GCA_007672675.1	2	59.54	0.769231	NA	NA	NA	NA	60.77	0.526316	NA	NA	NA	NA
Corynebacterium_diphtheriae_GCA_903986245.1	2	60.6875	0.615385	NA	NA	NA	NA	60.8333	0.473684	NA	NA	NA	NA
Corynebacterium_pseudotuberculosis_GCA_000144935.3	2	58.7222	0.692308	NA	NA	NA	NA	60.1833	0.473684	NA	NA	NA	NA
Corynebacterium_diphtheriae_GCA_002203375.1	2	58.9111	0.692308	NA	NA	NA	NA	60.7389	0.473684	NA	NA	NA	NA
Corynebacterium_diphtheriae_GCA_903986455.1	2	58.8111	0.692308	NA	NA	NA	NA	60.6944	0.473684	NA	NA	NA	NA
Corynebacterium_pseudotuberculosis_GCA_005341465.1	2	58.7222	0.692308	NA	NA	NA	NA	60.1833	0.473684	NA	NA	NA	NA
Corynebacterium_sp001836165_GCA_001814605.1	2	59.91	0.769231	NA	NA	NA	NA	61.08	0.526316	NA	NA	NA	NA
Corynebacterium_aurimucosum_C_GCA_001810085.1	2	61.8556	0.692308	NA	NA	NA	NA	61.9421	0.5	NA	NA	NA	NA
Corynebacterium_diphtheriae_GCA_001026845.1	2	60.6375	0.615385	NA	NA	NA	NA	59.3895	0.5	NA	NA	NA	NA
Corynebacterium_resistens_GCA_000177535.2	1	56.0857	0.538462	NA	NA	NA	NA	NA	NA	NA	NA	NA	NA
Corynebacterium_mastitidis_GCA_000375365.1	1	61.175	0.615385	NA	NA	NA	NA	NA	NA	NA	NA	NA	NA
Corynebacterium_diphtheriae_GCA_001974705.1	1	60.35	0.615385	NA	NA	NA	NA	NA	NA	NA	NA	NA	NA
Corynebacterium_bovis_GCA_003932115.1	1	52.6667	0.461538	NA	NA	NA	NA	NA	NA	NA	NA	NA	NA
Corynebacterium_aurimucosum_C_GCA_001811565.1	2	61.7889	0.692308	NA	NA	NA	NA	61.8789	0.5	NA	NA	NA	NA
Corynebacterium_coyleae_GCA_001807155.1	2	76.2909	0.846154	NA	NA	NA	NA	77.2	0.605263	NA	NA	NA	NA
Corynebacterium_argentoratense_GCA_000971875.1	2	57.2778	0.692308	NA	NA	NA	NA	59.1167	0.473684	NA	NA	NA	NA
Corynebacterium_diphtheriae_GCA_002202755.1	2	58.7778	0.692308	NA	NA	NA	NA	60.7	0.473684	NA	NA	NA	NA
Corynebacterium_glutamicum_GCA_007833335.1	2	57.92	0.769231	NA	NA	NA	NA	60.8053	0.5	NA	NA	NA	NA
Corynebacterium_marinum_GCA_000835165.1	1	61.3111	0.692308	NA	NA	NA	NA	NA	NA	NA	NA	NA	NA
Corynebacterium_striatum_GCA_003202335.1	2	61.4889	0.692308	NA	NA	NA	NA	63.2611	0.473684	NA	NA	NA	NA
