# Supplementary material for: Large-scale investigation for antimicrobial activity reveals newly-identified defensive species across the healthy skin microbiome
Source: Nat Commun. 2026 May 25;17:6806. doi: 10.1038/s41467-026-73524-z (PMC13385363; doi:10.1038/s41467-026-73524-z)
Supplement: Supplementary file 15 — Source data [file 41467_2026_73524_MOESM15_ESM.zip › SourceData/Fig_5/e/Kocuria_ABON_Results.xlsx]

## Sheet: Sample BGCome Overview
bgc_id	bgc_prediction_software	scaffold_id	start	end	bgc_type	bgc_length	cds_count	key_cds_count
LK960_53.region001	antismash	53	0	18083	arylpolyene	18083	15	5
LK960_29.region001	antismash	29	8234	20127	siderophore	11893	6	1
LK960_3.region001	antismash	3	34175	55027	terpene	20852	24	2
29_cluster_1	gecco	29	7490	17970	Unknown	10481	12	4
3_cluster_1	gecco	3	42467	49131	Terpene	6665	18	4

## Sheet: Similarity to Target Genomes
target_genome	shared_bgcs	29_cluster_1 - AAI	29_cluster_1 - Proportion Shared Genes	3_cluster_1 - AAI	3_cluster_1 - Proportion Shared Genes	LK960_29.region001 - AAI	LK960_29.region001 - Proportion Shared Genes	LK960_3.region001 - AAI	LK960_3.region001 - Proportion Shared Genes	LK960_53.region001 - AAI	LK960_53.region001 - Proportion Shared Genes
Kocuria_turfanensis_GCA_001027955.1	1	NA	NA	NA	NA	50.7667	0.5	NA	NA	NA	NA
Kocuria_salsicia_GCA_007681555.1	1	NA	NA	48.6167	0.666667	NA	NA	NA	NA	NA	NA
Kocuria_marina_GCA_004328535.1	3	59.5833	1	47.3667	0.666667	64.8167	1	NA	NA	NA	NA
Kocuria_palustris_GCA_900008265.1	5	94.5667	1	93.3	0.777778	95	1	92.5786	0.583333	94.2214	0.933333
Kocuria_rhizophila_A_GCA_003450595.1	0	NA	NA	NA	NA	NA	NA	NA	NA	NA	NA
Kocuria_palustris_A_GCA_007666205.1	2	67.1833	1	NA	NA	71.3333	1	NA	NA	NA	NA
Kocuria_marina_GCA_001665945.1	3	59.6333	1	47.9333	0.666667	64.8167	1	NA	NA	NA	NA
Kocuria_rosea_GCA_004358895.1	1	NA	NA	NA	NA	50.6667	0.5	NA	NA	NA	NA
Kocuria_palustris_GCA_005502825.1	5	93.25	1	92.6571	0.777778	93.6	1	92.2429	0.583333	94.7923	0.866667
Kocuria_varians_GCA_900014985.1	1	NA	NA	51.8167	0.666667	NA	NA	NA	NA	NA	NA
Kocuria_rosea_GCA_003124065.1	1	NA	NA	NA	NA	50.9667	0.5	NA	NA	NA	NA
Kocuria_rhizophila_GCA_007677895.1	3	60.2333	1	49.2833	0.666667	65.3	1	NA	NA	NA	NA
Kocuria_salsicia_GCA_002398425.1	1	NA	NA	48.5833	0.666667	NA	NA	NA	NA	NA	NA
Kocuria_palustris_GCA_003240705.1	1	NA	NA	NA	NA	NA	NA	NA	NA	94.8133	1
Kocuria_marina_GCA_007681515.1	3	59.4333	1	47.5833	0.666667	64.6667	1	NA	NA	NA	NA
Kocuria_salsicia_GCA_001408335.1	1	NA	NA	48.6667	0.666667	NA	NA	NA	NA	NA	NA
Kocuria_marina_GCA_014652975.1	3	59.6333	1	47.8833	0.666667	64.8167	1	NA	NA	NA	NA
Kocuria_rosea_GCA_013368965.1	1	NA	NA	NA	NA	51	0.5	NA	NA	NA	NA
Kocuria_subflava_GCA_000800955.1	0	NA	NA	NA	NA	NA	NA	NA	NA	NA	NA
Kocuria_rhizophila_GCA_001812045.1	3	60.2	1	49.7833	0.666667	65.1833	1	NA	NA	NA	NA
Kocuria_marina_A_GCA_000786655.1	3	60.3667	1	47.5	0.666667	65.25	1	NA	NA	NA	NA
Kocuria_rhizophila_A_GCA_002208685.2	3	60.2167	1	49.45	0.666667	64.9333	1	NA	NA	NA	NA
Kocuria_subflava_GCA_012163155.1	0	NA	NA	NA	NA	NA	NA	NA	NA	NA	NA
Kocuria_turfanensis_GCA_001580365.1	1	NA	NA	NA	NA	51.1333	0.5	NA	NA	NA	NA
Kocuria_rhizophila_A_GCA_003290245.1	3	60.3667	1	49.5167	0.666667	65.2333	1	NA	NA	NA	NA
Kocuria_salsicia_GCA_003989485.1	1	NA	NA	48.4333	0.666667	NA	NA	NA	NA	NA	NA
Kocuria_turfanensis_GCA_001942375.1	1	NA	NA	NA	NA	53.7333	0.5	NA	NA	NA	NA
Kocuria_rosea_GCA_000349605.1	1	NA	NA	NA	NA	51.0333	0.5	NA	NA	NA	NA
Kocuria_rosea_GCA_003124035.1	1	NA	NA	NA	NA	51.2	0.5	NA	NA	NA	NA
Kocuria_subflava_GCA_003598585.1	0	NA	NA	NA	NA	NA	NA	NA	NA	NA	NA
Kocuria_rhizophila_GCA_004563775.1	2	NA	NA	49.9333	0.666667	65.2167	1	NA	NA	NA	NA
Kocuria_palustris_GCA_001275345.1	5	94.3167	1	93.6571	0.777778	94.7	1	89.8867	0.625	94.9692	0.866667
Kocuria_marina_GCA_002237805.1	3	60.7833	1	47.8833	0.666667	65.9667	1	NA	NA	NA	NA
Kocuria_flava_GCA_003284705.1	0	NA	NA	NA	NA	NA	NA	NA	NA	NA	NA
Kocuria_rhizophila_A_GCA_001499775.1	3	60.3167	1	49.3667	0.666667	65.05	1	NA	NA	NA	NA
Kocuria_marina_GCA_002338785.1	2	59.4333	1	NA	NA	64.6167	1	NA	NA	NA	NA
Kocuria_rosea_GCA_900638085.1	1	NA	NA	NA	NA	51.0333	0.5	NA	NA	NA	NA
Kocuria_rhizophila_GCA_002861865.1	3	59.9333	1	49.7833	0.666667	65.1667	1	NA	NA	NA	NA
Kocuria_rhizophila_GCA_001190985.2	3	59.9833	1	49.2833	0.666667	64.8167	1	NA	NA	NA	NA
Kocuria_rosea_GCA_900452325.1	1	NA	NA	NA	NA	50.9667	0.5	NA	NA	NA	NA
Kocuria_tytonicola_GCA_003687175.1	2	59.8167	1	NA	NA	64.6833	1	NA	NA	NA	NA
Kocuria_flava_GCA_007992135.1	1	NA	NA	NA	NA	50.9	0.5	NA	NA	NA	NA
Kocuria_flava_GCA_001482365.1	1	NA	NA	NA	NA	50.9	0.5	NA	NA	NA	NA
Kocuria_carniphila_GCA_002295155.1	3	60.7667	1	48.4	0.666667	65.55	1	NA	NA	NA	NA
Kocuria_rosea_GCA_004799725.1	0	NA	NA	NA	NA	NA	NA	NA	NA	NA	NA
Kocuria_rhizophila_GCA_009826915.1	3	59.9167	1	49.4667	0.666667	65.0167	1	NA	NA	NA	NA
Kocuria_turfanensis_GCA_007992155.1	1	NA	NA	NA	NA	51.1333	0.5	NA	NA	NA	NA
Kocuria_rosea_GCA_900452305.1	1	NA	NA	NA	NA	51.0667	0.5	NA	NA	NA	NA
Kocuria_polaris_A_GCA_001483755.1	0	NA	NA	NA	NA	NA	NA	NA	NA	NA	NA
Kocuria_marina_GCA_007672315.1	3	59.4667	1	47.8833	0.666667	64.55	1	NA	NA	NA	NA
Kocuria_dechangensis_GCA_014636775.1	1	NA	NA	NA	NA	50.3333	0.5	NA	NA	NA	NA
Kocuria_marina_GCA_900169805.1	3	60.0167	1	47.8833	0.666667	64.7833	1	NA	NA	NA	NA
Kocuria_rhizophila_A_GCA_003507835.1	0	NA	NA	NA	NA	NA	NA	NA	NA	NA	NA
Kocuria_flava_GCA_002849405.1	1	NA	NA	NA	NA	47.7667	0.5	NA	NA	NA	NA
Kocuria_rosea_GCA_003124025.1	1	NA	NA	NA	NA	50.9333	0.5	NA	NA	NA	NA
Kocuria_carniphila_GCA_004136555.1	3	60.7167	1	48.3333	0.666667	65.4167	1	NA	NA	NA	NA
Kocuria_rhizophila_GCA_003667225.1	1	NA	NA	49.6	0.666667	NA	NA	NA	NA	NA	NA
Kocuria_rhizophila_A_GCA_000010285.1	3	60.2167	1	49.45	0.666667	64.9333	1	NA	NA	NA	NA
Kocuria_rhizophila_A_GCA_007677595.1	3	60.3167	1	49.85	0.666667	65.1167	1	NA	NA	NA	NA
Kocuria_rhizophila_GCA_004563945.1	3	59.75	1	49.9333	0.666667	65.1167	1	NA	NA	NA	NA
Kocuria_rhizophila_GCA_007677945.1	3	60.1833	1	49.2833	0.666667	65.2	1	NA	NA	NA	NA
Kocuria_marina_A_GCA_010214965.1	3	59.9833	1	48.0833	0.666667	65.1	1	NA	NA	NA	NA
Kocuria_rhizophila_GCA_000813865.1	3	59.9333	1	49.2	0.666667	64.7667	1	NA	NA	NA	NA
Kocuria_marina_GCA_011769905.1	3	59.9833	1	47.8833	0.666667	65.0667	1	NA	NA	NA	NA
Kocuria_coralli_GCA_008831305.1	1	NA	NA	NA	NA	69.74	0.833333	NA	NA	NA	NA
Kocuria_rosea_GCA_007681255.1	1	NA	NA	NA	NA	50.8	0.5	NA	NA	NA	NA
Kocuria_rosea_GCA_002287015.1	1	NA	NA	NA	NA	51.2667	0.5	NA	NA	NA	NA
Kocuria_marina_GCA_002322055.1	3	60.75	1	47.8833	0.666667	65.9333	1	NA	NA	NA	NA
Kocuria_rosea_GCA_900637715.1	1	NA	NA	NA	NA	51.1667	0.5	NA	NA	NA	NA
Kocuria_rhizophila_A_GCA_900637835.1	3	60.2167	1	49.45	0.666667	64.9333	1	NA	NA	NA	NA
Kocuria_salsicia_GCA_007681705.1	2	NA	NA	48.55	0.666667	44.625	0.666667	NA	NA	NA	NA
Kocuria_atrinae_GCA_000286355.1	2	61.6167	1	NA	NA	64.0167	1	NA	NA	NA	NA
Kocuria_sp003797835_GCA_003797835.1	2	63.6667	1	NA	NA	68.35	1	NA	NA	NA	NA
Kocuria_sp003797835_GCA_011602805.1	2	63.4167	1	NA	NA	68.2667	1	NA	NA	NA	NA
Kocuria_rhizophila_GCA_002879775.1	3	60.2833	1	49.8333	0.666667	65.2333	1	NA	NA	NA	NA
Kocuria_marina_GCA_900177335.1	3	60.7833	1	47.8833	0.666667	65.9667	1	NA	NA	NA	NA
Kocuria_turfanensis_GCA_009735315.1	1	NA	NA	NA	NA	50.9	0.5	NA	NA	NA	NA
Kocuria_rhizophila_GCA_001038535.1	3	59.6833	1	49.7	0.666667	64.7	1	NA	NA	NA	NA
Kocuria_rhizophila_GCA_000214115.2	3	60.1667	1	49.95	0.666667	65.1833	1	NA	NA	NA	NA
Kocuria_rosea_GCA_006717035.1	1	NA	NA	NA	NA	51.2	0.5	NA	NA	NA	NA
Kocuria_salsicia_GCA_003989235.1	1	NA	NA	48.4333	0.666667	NA	NA	NA	NA	NA	NA
Kocuria_palustris_GCA_001483775.1	5	94.0833	1	93.7714	0.777778	94.4333	1	92.9929	0.583333	94.45	0.933333
Kocuria_salsicia_GCA_002250745.2	1	NA	NA	48.8333	0.666667	NA	NA	NA	NA	NA	NA
Kocuria_palustris_GCA_000315815.2	5	94.0667	1	93.6	0.777778	94.4167	1	92.95	0.583333	95.3733	1
Kocuria_varians_GCA_006539885.1	1	NA	NA	51.8167	0.666667	NA	NA	NA	NA	NA	NA
Kocuria_marina_GCA_007671865.1	3	59.9	1	47.8833	0.666667	64.9833	1	NA	NA	NA	NA
Kocuria_rosea_GCA_006094695.1	1	NA	NA	NA	NA	51.2	0.5	NA	NA	NA	NA
Kocuria_rosea_GCA_000786195.1	1	NA	NA	NA	NA	50.9333	0.5	NA	NA	NA	NA
Kocuria_rhizophila_GCA_900576785.1	3	60.2833	1	49.9333	0.666667	65.4833	1	NA	NA	NA	NA
Kocuria_rhizophila_GCA_902388135.1	3	60.2833	1	49.8333	0.666667	65.2333	1	NA	NA	NA	NA
Kocuria_sp003226895_GCA_003226895.2	2	60.8833	1	NA	NA	65.4167	1	NA	NA	NA	NA
Kocuria_tytonicola_GCA_003687455.1	2	60.2333	1	NA	NA	65.05	1	NA	NA	NA	NA
Kocuria_marina_GCA_003667205.1	3	60.7833	1	47.8833	0.666667	65.9667	1	NA	NA	NA	NA
