# Supplementary material for: Large-scale investigation for antimicrobial activity reveals newly-identified defensive species across the healthy skin microbiome
Source: Nat Commun. 2026 May 25;17:6806. doi: 10.1038/s41467-026-73524-z (PMC13385363; doi:10.1038/s41467-026-73524-z)
Supplement: Supplementary file 15 — Source data [file 41467_2026_73524_MOESM15_ESM.zip › SourceData/Fig_5/b/novel_species_bioassay_121823.xlsx]

## Sheet: Sheet1
LK	Pathogen_Name	Pathogen_Type	Strain	Replicate	Bioactivity_score	Simplified_score
LK41	Staphylococcus aureus	Gram-positive	LK952	1	1	1
LK42	Bacillus cereus	Gram-positive	LK952	1	1	1
LK43	Bacillus subtilis	Gram-positive	LK952	1	2	1
LK44	Mycobacterium smegmatis	Gram-positive	LK952	1	1	1
LK45	Nocardia corynebacteroides	Gram-positive	LK952	1	1	1
LK46	Staphylococcus epidermidis	Gram-positive	LK952	1	0	0
LK47	Micrococcus luteus	Gram-positive	LK952	1	0	0
LK48	Enterococcus faecalis	Gram-positive	LK952	1	1	1
LK49	Escherichia coli	Gram-negative	LK952	1	1	1
LK50	Pseudomonas aeruginosa (PA01)	Gram-negative	LK952	1	0	0
LK51	Pseudomonas aeruginosa 27873	Gram-negative	LK952	1	0	0
LK52	Enterobacter cloacae	Gram-negative	LK952	1	1	1
LK53	Klebsiella oxytoca	Gram-negative	LK952	1	0	0
LK54	Citrobacter freundii	Gram-negative	LK952	1	0	0
LK55	Proteus vulgaris	Gram-negative	LK952	1	2	1
LK57	Acinetobacter baumanii	Gram-negative	LK952	1	0	0
LK58	Cryptococcus neoformans	Fungi	LK952	1	3	2
LK59	Candida albicans (K1)	Fungi	LK952	1	3	2
LK60	Candida sp.	Fungi	LK952	1	3	2
LK1628	Candida auris (B11211)	Fungi	LK952	1	2	1
LK2	Trichosporon asahii	Fungi	LK952	1	1	1
PID14	Aspergillus flavus	Fungi	LK952	1	1	1
LK41	Staphylococcus aureus	Gram-positive	LK952	2	1	1
LK42	Bacillus cereus	Gram-positive	LK952	2	1	1
LK43	Bacillus subtilis	Gram-positive	LK952	2	2	1
LK44	Mycobacterium smegmatis	Gram-positive	LK952	2	0	0
LK45	Nocardia corynebacteroides	Gram-positive	LK952	2	1	1
LK46	Staphylococcus epidermidis	Gram-positive	LK952	2	1	1
LK47	Micrococcus luteus	Gram-positive	LK952	2	1	1
LK48	Enterococcus faecalis	Gram-positive	LK952	2	1	1
LK49	Escherichia coli	Gram-negative	LK952	2	1	1
LK50	Pseudomonas aeruginosa (PA01)	Gram-negative	LK952	2	1	1
LK51	Pseudomonas aeruginosa 27873	Gram-negative	LK952	2	1	1
LK52	Enterobacter cloacae	Gram-negative	LK952	2	1	1
LK53	Klebsiella oxytoca	Gram-negative	LK952	2	1	1
LK54	Citrobacter freundii	Gram-negative	LK952	2	1	1
LK55	Proteus vulgaris	Gram-negative	LK952	2	2	1
LK57	Acinetobacter baumanii	Gram-negative	LK952	2	1	1
LK58	Cryptococcus neoformans	Fungi	LK952	2	3	2
LK59	Candida albicans (K1)	Fungi	LK952	2	3	2
LK60	Candida sp.	Fungi	LK952	2	3	2
LK1628	Candida auris (B11211)	Fungi	LK952	2	2	1
LK2	Trichosporon asahii	Fungi	LK952	2	1	1
PID14	Aspergillus flavus	Fungi	LK952	2	1	1
LK41	Staphylococcus aureus	Gram-positive	LK952	3	1	1
LK42	Bacillus cereus	Gram-positive	LK952	3	1	1
LK43	Bacillus subtilis	Gram-positive	LK952	3	1	1
LK44	Mycobacterium smegmatis	Gram-positive	LK952	3	1	1
LK45	Nocardia corynebacteroides	Gram-positive	LK952	3	1	1
LK46	Staphylococcus epidermidis	Gram-positive	LK952	3	1	1
LK47	Micrococcus luteus	Gram-positive	LK952	3	2	1
LK48	Enterococcus faecalis	Gram-positive	LK952	3	1	1
LK49	Escherichia coli	Gram-negative	LK952	3	2	1
LK50	Pseudomonas aeruginosa (PA01)	Gram-negative	LK952	3	1	1
LK51	Pseudomonas aeruginosa 27873	Gram-negative	LK952	3	1	1
LK52	Enterobacter cloacae	Gram-negative	LK952	3	1	1
LK53	Klebsiella oxytoca	Gram-negative	LK952	3	0	0
LK54	Citrobacter freundii	Gram-negative	LK952	3	1	1
LK55	Proteus vulgaris	Gram-negative	LK952	3	2	1
LK57	Acinetobacter baumanii	Gram-negative	LK952	3	1	1
LK58	Cryptococcus neoformans	Fungi	LK952	3	3	2
LK59	Candida albicans (K1)	Fungi	LK952	3	3	2
LK60	Candida sp.	Fungi	LK952	3	2	1
LK1628	Candida auris (B11211)	Fungi	LK952	3	2	1
LK2	Trichosporon asahii	Fungi	LK952	3	1	1
PID14	Aspergillus flavus	Fungi	LK952	3	1	1
LK41	Staphylococcus aureus	Gram-positive	LK952	4	1	1
LK42	Bacillus cereus	Gram-positive	LK952	4	2	1
LK43	Bacillus subtilis	Gram-positive	LK952	4	2	1
LK44	Mycobacterium smegmatis	Gram-positive	LK952	4	0	0
LK45	Nocardia corynebacteroides	Gram-positive	LK952	4	2	1
LK46	Staphylococcus epidermidis	Gram-positive	LK952	4	1	1
LK47	Micrococcus luteus	Gram-positive	LK952	4	1	1
LK48	Enterococcus faecalis	Gram-positive	LK952	4	1	1
LK49	Escherichia coli	Gram-negative	LK952	4	2	1
LK50	Pseudomonas aeruginosa (PA01)	Gram-negative	LK952	4	0	0
LK51	Pseudomonas aeruginosa 27873	Gram-negative	LK952	4	1	1
LK52	Enterobacter cloacae	Gram-negative	LK952	4	1	1
LK53	Klebsiella oxytoca	Gram-negative	LK952	4	1	1
LK54	Citrobacter freundii	Gram-negative	LK952	4	2	1
LK55	Proteus vulgaris	Gram-negative	LK952	4	1	1
LK57	Acinetobacter baumanii	Gram-negative	LK952	4	1	1
LK58	Cryptococcus neoformans	Fungi	LK952	4	3	2
LK59	Candida albicans (K1)	Fungi	LK952	4	3	2
LK60	Candida sp.	Fungi	LK952	4	2	1
LK1628	Candida auris (B11211)	Fungi	LK952	4	2	1
LK2	Trichosporon asahii	Fungi	LK952	4	1	1
PID14	Aspergillus flavus	Fungi	LK952	4	1	1
LK41	Staphylococcus aureus	Gram-positive	LK952	5	1	1
LK42	Bacillus cereus	Gram-positive	LK952	5	2	1
LK43	Bacillus subtilis	Gram-positive	LK952	5	2	1
LK44	Mycobacterium smegmatis	Gram-positive	LK952	5	0	0
LK45	Nocardia corynebacteroides	Gram-positive	LK952	5	2	1
LK46	Staphylococcus epidermidis	Gram-positive	LK952	5	2	1
LK47	Micrococcus luteus	Gram-positive	LK952	5	1	1
LK48	Enterococcus faecalis	Gram-positive	LK952	5	2	1
LK49	Escherichia coli	Gram-negative	LK952	5	2	1
LK50	Pseudomonas aeruginosa (PA01)	Gram-negative	LK952	5	1	1
LK51	Pseudomonas aeruginosa 27873	Gram-negative	LK952	5	1	1
LK52	Enterobacter cloacae	Gram-negative	LK952	5	1	1
LK53	Klebsiella oxytoca	Gram-negative	LK952	5	2	1
LK54	Citrobacter freundii	Gram-negative	LK952	5	1	1
LK55	Proteus vulgaris	Gram-negative	LK952	5	1	1
LK57	Acinetobacter baumanii	Gram-negative	LK952	5	1	1
LK58	Cryptococcus neoformans	Fungi	LK952	5	3	2
LK59	Candida albicans (K1)	Fungi	LK952	5	2	1
LK60	Candida sp.	Fungi	LK952	5	2	1
LK1628	Candida auris (B11211)	Fungi	LK952	5	2	1
LK2	Trichosporon asahii	Fungi	LK952	5	1	1
PID14	Aspergillus flavus	Fungi	LK952	5	1	1
LK41	Staphylococcus aureus	Gram-positive	LK952	6	1	1
LK42	Bacillus cereus	Gram-positive	LK952	6	1	1
LK43	Bacillus subtilis	Gram-positive	LK952	6	2	1
LK44	Mycobacterium smegmatis	Gram-positive	LK952	6	0	0
LK45	Nocardia corynebacteroides	Gram-positive	LK952	6	2	1
LK46	Staphylococcus epidermidis	Gram-positive	LK952	6	1	1
LK47	Micrococcus luteus	Gram-positive	LK952	6	1	1
LK48	Enterococcus faecalis	Gram-positive	LK952	6	2	1
LK49	Escherichia coli	Gram-negative	LK952	6	2	1
LK50	Pseudomonas aeruginosa (PA01)	Gram-negative	LK952	6	0	0
LK51	Pseudomonas aeruginosa 27873	Gram-negative	LK952	6	1	1
LK52	Enterobacter cloacae	Gram-negative	LK952	6	1	1
LK53	Klebsiella oxytoca	Gram-negative	LK952	6	1	1
LK54	Citrobacter freundii	Gram-negative	LK952	6	1	1
LK55	Proteus vulgaris	Gram-negative	LK952	6	1	1
LK57	Acinetobacter baumanii	Gram-negative	LK952	6	1	1
LK58	Cryptococcus neoformans	Fungi	LK952	6	3	2
LK59	Candida albicans (K1)	Fungi	LK952	6	3	2
LK60	Candida sp.	Fungi	LK952	6	2	1
LK1628	Candida auris (B11211)	Fungi	LK952	6	2	1
LK2	Trichosporon asahii	Fungi	LK952	6	1	1
PID14	Aspergillus flavus	Fungi	LK952	6	1	1
LK41	Staphylococcus aureus	Gram-positive	LK960	1	2	1
LK42	Bacillus cereus	Gram-positive	LK960	1	1	1
LK43	Bacillus subtilis	Gram-positive	LK960	1	2	1
LK44	Mycobacterium smegmatis	Gram-positive	LK960	1	1	1
LK45	Nocardia corynebacteroides	Gram-positive	LK960	1	2	1
LK46	Staphylococcus epidermidis	Gram-positive	LK960	1	2	1
LK47	Micrococcus luteus	Gram-positive	LK960	1	1	1
LK48	Enterococcus faecalis	Gram-positive	LK960	1	2	1
LK49	Escherichia coli	Gram-negative	LK960	1	2	1
LK50	Pseudomonas aeruginosa (PA01)	Gram-negative	LK960	1	1	1
LK51	Pseudomonas aeruginosa 27873	Gram-negative	LK960	1	1	1
LK52	Enterobacter cloacae	Gram-negative	LK960	1	1	1
LK53	Klebsiella oxytoca	Gram-negative	LK960	1	1	1
LK54	Citrobacter freundii	Gram-negative	LK960	1	1	1
LK55	Proteus vulgaris	Gram-negative	LK960	1	3	2
LK57	Acinetobacter baumanii	Gram-negative	LK960	1	1	1
LK58	Cryptococcus neoformans	Fungi	LK960	1	3	2
LK59	Candida albicans (K1)	Fungi	LK960	1	3	2
LK60	Candida sp.	Fungi	LK960	1	3	2
LK1628	Candida auris (B11211)	Fungi	LK960	1	3	2
LK2	Trichosporon asahii	Fungi	LK960	1	2	1
PID14	Aspergillus flavus	Fungi	LK960	1	3	2
LK41	Staphylococcus aureus	Gram-positive	LK960	2	2	1
LK42	Bacillus cereus	Gram-positive	LK960	2	1	1
LK43	Bacillus subtilis	Gram-positive	LK960	2	2	1
LK44	Mycobacterium smegmatis	Gram-positive	LK960	2	1	1
LK45	Nocardia corynebacteroides	Gram-positive	LK960	2	2	1
LK46	Staphylococcus epidermidis	Gram-positive	LK960	2	2	1
LK47	Micrococcus luteus	Gram-positive	LK960	2	2	1
LK48	Enterococcus faecalis	Gram-positive	LK960	2	2	1
LK49	Escherichia coli	Gram-negative	LK960	2	3	2
LK50	Pseudomonas aeruginosa (PA01)	Gram-negative	LK960	2	1	1
LK51	Pseudomonas aeruginosa 27873	Gram-negative	LK960	2	2	1
LK52	Enterobacter cloacae	Gram-negative	LK960	2	2	1
LK53	Klebsiella oxytoca	Gram-negative	LK960	2	2	1
LK54	Citrobacter freundii	Gram-negative	LK960	2	2	1
LK55	Proteus vulgaris	Gram-negative	LK960	2	3	2
LK57	Acinetobacter baumanii	Gram-negative	LK960	2	2	1
LK58	Cryptococcus neoformans	Fungi	LK960	2	3	2
LK59	Candida albicans (K1)	Fungi	LK960	2	3	2
LK60	Candida sp.	Fungi	LK960	2	3	2
LK1628	Candida auris (B11211)	Fungi	LK960	2	3	2
LK2	Trichosporon asahii	Fungi	LK960	2	2	1
PID14	Aspergillus flavus	Fungi	LK960	2	3	2
LK41	Staphylococcus aureus	Gram-positive	LK960	3	2	1
LK42	Bacillus cereus	Gram-positive	LK960	3	2	1
LK43	Bacillus subtilis	Gram-positive	LK960	3	2	1
LK44	Mycobacterium smegmatis	Gram-positive	LK960	3	1	1
LK45	Nocardia corynebacteroides	Gram-positive	LK960	3	2	1
LK46	Staphylococcus epidermidis	Gram-positive	LK960	3	2	1
LK47	Micrococcus luteus	Gram-positive	LK960	3	2	1
LK48	Enterococcus faecalis	Gram-positive	LK960	3	2	1
LK49	Escherichia coli	Gram-negative	LK960	3	2	1
LK50	Pseudomonas aeruginosa (PA01)	Gram-negative	LK960	3	1	1
LK51	Pseudomonas aeruginosa 27873	Gram-negative	LK960	3	2	1
LK52	Enterobacter cloacae	Gram-negative	LK960	3	2	1
LK53	Klebsiella oxytoca	Gram-negative	LK960	3	2	1
LK54	Citrobacter freundii	Gram-negative	LK960	3	1	1
LK55	Proteus vulgaris	Gram-negative	LK960	3	3	2
LK57	Acinetobacter baumanii	Gram-negative	LK960	3	2	1
LK58	Cryptococcus neoformans	Fungi	LK960	3	3	2
LK59	Candida albicans (K1)	Fungi	LK960	3	3	2
LK60	Candida sp.	Fungi	LK960	3	3	2
LK1628	Candida auris (B11211)	Fungi	LK960	3	3	2
LK2	Trichosporon asahii	Fungi	LK960	3	2	1
PID14	Aspergillus flavus	Fungi	LK960	3	3	2
LK41	Staphylococcus aureus	Gram-positive	LK960	4	1	1
LK42	Bacillus cereus	Gram-positive	LK960	4	1	1
LK43	Bacillus subtilis	Gram-positive	LK960	4	2	1
LK44	Mycobacterium smegmatis	Gram-positive	LK960	4	0	0
LK45	Nocardia corynebacteroides	Gram-positive	LK960	4	2	1
LK46	Staphylococcus epidermidis	Gram-positive	LK960	4	1	1
LK47	Micrococcus luteus	Gram-positive	LK960	4	0	0
LK48	Enterococcus faecalis	Gram-positive	LK960	4	2	1
LK49	Escherichia coli	Gram-negative	LK960	4	2	1
LK50	Pseudomonas aeruginosa (PA01)	Gram-negative	LK960	4	2	1
LK51	Pseudomonas aeruginosa 27873	Gram-negative	LK960	4	1	1
LK52	Enterobacter cloacae	Gram-negative	LK960	4	1	1
LK53	Klebsiella oxytoca	Gram-negative	LK960	4	2	1
LK54	Citrobacter freundii	Gram-negative	LK960	4	2	1
LK55	Proteus vulgaris	Gram-negative	LK960	4	3	2
LK57	Acinetobacter baumanii	Gram-negative	LK960	4	2	1
LK58	Cryptococcus neoformans	Fungi	LK960	4	3	2
LK59	Candida albicans (K1)	Fungi	LK960	4	3	2
LK60	Candida sp.	Fungi	LK960	4	2	1
LK1628	Candida auris (B11211)	Fungi	LK960	4	3	2
LK2	Trichosporon asahii	Fungi	LK960	4	2	1
PID14	Aspergillus flavus	Fungi	LK960	4	1	1
LK41	Staphylococcus aureus	Gram-positive	LK960	5	1	1
LK42	Bacillus cereus	Gram-positive	LK960	5	2	1
LK43	Bacillus subtilis	Gram-positive	LK960	5	2	1
LK44	Mycobacterium smegmatis	Gram-positive	LK960	5	0	0
LK45	Nocardia corynebacteroides	Gram-positive	LK960	5	2	1
LK46	Staphylococcus epidermidis	Gram-positive	LK960	5	2	1
LK47	Micrococcus luteus	Gram-positive	LK960	5	0	0
LK48	Enterococcus faecalis	Gram-positive	LK960	5	2	1
LK49	Escherichia coli	Gram-negative	LK960	5	2	1
LK50	Pseudomonas aeruginosa (PA01)	Gram-negative	LK960	5	2	1
LK51	Pseudomonas aeruginosa 27873	Gram-negative	LK960	5	1	1
LK52	Enterobacter cloacae	Gram-negative	LK960	5	1	1
LK53	Klebsiella oxytoca	Gram-negative	LK960	5	2	1
LK54	Citrobacter freundii	Gram-negative	LK960	5	2	1
LK55	Proteus vulgaris	Gram-negative	LK960	5	3	2
LK57	Acinetobacter baumanii	Gram-negative	LK960	5	2	1
LK58	Cryptococcus neoformans	Fungi	LK960	5	3	2
LK59	Candida albicans (K1)	Fungi	LK960	5	3	2
LK60	Candida sp.	Fungi	LK960	5	3	2
LK1628	Candida auris (B11211)	Fungi	LK960	5	2	1
LK2	Trichosporon asahii	Fungi	LK960	5	2	1
PID14	Aspergillus flavus	Fungi	LK960	5	3	2
LK41	Staphylococcus aureus	Gram-positive	LK960	6	1	1
LK42	Bacillus cereus	Gram-positive	LK960	6	2	1
LK43	Bacillus subtilis	Gram-positive	LK960	6	2	1
LK44	Mycobacterium smegmatis	Gram-positive	LK960	6	0	0
LK45	Nocardia corynebacteroides	Gram-positive	LK960	6	3	2
LK46	Staphylococcus epidermidis	Gram-positive	LK960	6	1	1
LK47	Micrococcus luteus	Gram-positive	LK960	6	1	1
LK48	Enterococcus faecalis	Gram-positive	LK960	6	2	1
LK49	Escherichia coli	Gram-negative	LK960	6	2	1
LK50	Pseudomonas aeruginosa (PA01)	Gram-negative	LK960	6	2	1
LK51	Pseudomonas aeruginosa 27873	Gram-negative	LK960	6	1	1
LK52	Enterobacter cloacae	Gram-negative	LK960	6	1	1
LK53	Klebsiella oxytoca	Gram-negative	LK960	6	2	1
LK54	Citrobacter freundii	Gram-negative	LK960	6	2	1
LK55	Proteus vulgaris	Gram-negative	LK960	6	2	1
LK57	Acinetobacter baumanii	Gram-negative	LK960	6	2	1
LK58	Cryptococcus neoformans	Fungi	LK960	6	3	2
LK59	Candida albicans (K1)	Fungi	LK960	6	3	2
LK60	Candida sp.	Fungi	LK960	6	3	2
LK1628	Candida auris (B11211)	Fungi	LK960	6	2	1
LK2	Trichosporon asahii	Fungi	LK960	6	2	1
PID14	Aspergillus flavus	Fungi	LK960	6	3	2
LK41	Staphylococcus aureus	Gram-positive	LK1000	1	2	1
LK42	Bacillus cereus	Gram-positive	LK1000	1	2	1
LK43	Bacillus subtilis	Gram-positive	LK1000	1	2	1
LK44	Mycobacterium smegmatis	Gram-positive	LK1000	1	1	1
LK45	Nocardia corynebacteroides	Gram-positive	LK1000	1	2	1
LK46	Staphylococcus epidermidis	Gram-positive	LK1000	1	1	1
LK47	Micrococcus luteus	Gram-positive	LK1000	1	1	1
LK48	Enterococcus faecalis	Gram-positive	LK1000	1	2	1
LK49	Escherichia coli	Gram-negative	LK1000	1	2	1
LK50	Pseudomonas aeruginosa (PA01)	Gram-negative	LK1000	1	2	1
LK51	Pseudomonas aeruginosa 27873	Gram-negative	LK1000	1	1	1
LK52	Enterobacter cloacae	Gram-negative	LK1000	1	1	1
LK53	Klebsiella oxytoca	Gram-negative	LK1000	1	1	1
LK54	Citrobacter freundii	Gram-negative	LK1000	1	1	1
LK55	Proteus vulgaris	Gram-negative	LK1000	1	3	2
LK57	Acinetobacter baumanii	Gram-negative	LK1000	1	2	1
LK58	Cryptococcus neoformans	Fungi	LK1000	1	3	2
LK59	Candida albicans (K1)	Fungi	LK1000	1	3	2
LK60	Candida sp.	Fungi	LK1000	1	3	2
LK1628	Candida auris (B11211)	Fungi	LK1000	1	2	1
LK2	Trichosporon asahii	Fungi	LK1000	1	2	1
LK41	Staphylococcus aureus	Gram-positive	LK1000	2	2	1
LK42	Bacillus cereus	Gram-positive	LK1000	2	1	1
LK43	Bacillus subtilis	Gram-positive	LK1000	2	2	1
LK44	Mycobacterium smegmatis	Gram-positive	LK1000	2	1	1
LK45	Nocardia corynebacteroides	Gram-positive	LK1000	2	2	1
LK46	Staphylococcus epidermidis	Gram-positive	LK1000	2	1	1
LK47	Micrococcus luteus	Gram-positive	LK1000	2	1	1
LK48	Enterococcus faecalis	Gram-positive	LK1000	2	3	2
LK49	Escherichia coli	Gram-negative	LK1000	2	2	1
LK50	Pseudomonas aeruginosa (PA01)	Gram-negative	LK1000	2	2	1
LK51	Pseudomonas aeruginosa 27873	Gram-negative	LK1000	2	1	1
LK52	Enterobacter cloacae	Gram-negative	LK1000	2	2	1
LK53	Klebsiella oxytoca	Gram-negative	LK1000	2	2	1
LK54	Citrobacter freundii	Gram-negative	LK1000	2	2	1
LK55	Proteus vulgaris	Gram-negative	LK1000	2	3	2
LK57	Acinetobacter baumanii	Gram-negative	LK1000	2	2	1
LK58	Cryptococcus neoformans	Fungi	LK1000	2	3	2
LK59	Candida albicans (K1)	Fungi	LK1000	2	3	2
LK60	Candida sp.	Fungi	LK1000	2	3	2
LK1628	Candida auris (B11211)	Fungi	LK1000	2	2	1
LK2	Trichosporon asahii	Fungi	LK1000	2	2	1
LK41	Staphylococcus aureus	Gram-positive	LK1000	3	2	1
LK42	Bacillus cereus	Gram-positive	LK1000	3	2	1
LK43	Bacillus subtilis	Gram-positive	LK1000	3	3	2
LK44	Mycobacterium smegmatis	Gram-positive	LK1000	3	1	1
LK45	Nocardia corynebacteroides	Gram-positive	LK1000	3	2	1
LK46	Staphylococcus epidermidis	Gram-positive	LK1000	3	1	1
LK47	Micrococcus luteus	Gram-positive	LK1000	3	1	1
LK48	Enterococcus faecalis	Gram-positive	LK1000	3	3	2
LK49	Escherichia coli	Gram-negative	LK1000	3	2	1
LK50	Pseudomonas aeruginosa (PA01)	Gram-negative	LK1000	3	2	1
LK51	Pseudomonas aeruginosa 27873	Gram-negative	LK1000	3	1	1
LK52	Enterobacter cloacae	Gram-negative	LK1000	3	2	1
LK53	Klebsiella oxytoca	Gram-negative	LK1000	3	1	1
LK54	Citrobacter freundii	Gram-negative	LK1000	3	1	1
LK55	Proteus vulgaris	Gram-negative	LK1000	3	3	2
LK57	Acinetobacter baumanii	Gram-negative	LK1000	3	2	1
LK58	Cryptococcus neoformans	Fungi	LK1000	3	3	2
LK59	Candida albicans (K1)	Fungi	LK1000	3	3	2
LK60	Candida sp.	Fungi	LK1000	3	3	2
LK1628	Candida auris (B11211)	Fungi	LK1000	3	2	1
LK2	Trichosporon asahii	Fungi	LK1000	3	2	1
LK41	Staphylococcus aureus	Gram-positive	LK1000	4	0	0
LK42	Bacillus cereus	Gram-positive	LK1000	4	2	1
LK43	Bacillus subtilis	Gram-positive	LK1000	4	2	1
LK44	Mycobacterium smegmatis	Gram-positive	LK1000	4	0	0
LK45	Nocardia corynebacteroides	Gram-positive	LK1000	4	2	1
LK46	Staphylococcus epidermidis	Gram-positive	LK1000	4	1	1
LK47	Micrococcus luteus	Gram-positive	LK1000	4	1	1
LK48	Enterococcus faecalis	Gram-positive	LK1000	4	1	1
LK49	Escherichia coli	Gram-negative	LK1000	4	2	1
LK50	Pseudomonas aeruginosa (PA01)	Gram-negative	LK1000	4	1	1
LK51	Pseudomonas aeruginosa 27873	Gram-negative	LK1000	4	1	1
LK52	Enterobacter cloacae	Gram-negative	LK1000	4	2	1
LK53	Klebsiella oxytoca	Gram-negative	LK1000	4	2	1
LK54	Citrobacter freundii	Gram-negative	LK1000	4	2	1
LK55	Proteus vulgaris	Gram-negative	LK1000	4	3	2
LK57	Acinetobacter baumanii	Gram-negative	LK1000	4	1	1
LK58	Cryptococcus neoformans	Fungi	LK1000	4	3	2
LK59	Candida albicans (K1)	Fungi	LK1000	4	3	2
LK60	Candida sp.	Fungi	LK1000	4	3	2
LK1628	Candida auris (B11211)	Fungi	LK1000	4	2	1
LK2	Trichosporon asahii	Fungi	LK1000	4	2	1
LK41	Staphylococcus aureus	Gram-positive	LK1000	5	1	1
LK42	Bacillus cereus	Gram-positive	LK1000	5	2	1
LK43	Bacillus subtilis	Gram-positive	LK1000	5	2	1
LK44	Mycobacterium smegmatis	Gram-positive	LK1000	5	0	0
LK45	Nocardia corynebacteroides	Gram-positive	LK1000	5	2	1
LK46	Staphylococcus epidermidis	Gram-positive	LK1000	5	3	2
LK47	Micrococcus luteus	Gram-positive	LK1000	5	1	1
LK48	Enterococcus faecalis	Gram-positive	LK1000	5	1	1
LK49	Escherichia coli	Gram-negative	LK1000	5	2	1
LK50	Pseudomonas aeruginosa (PA01)	Gram-negative	LK1000	5	1	1
LK51	Pseudomonas aeruginosa 27873	Gram-negative	LK1000	5	1	1
LK52	Enterobacter cloacae	Gram-negative	LK1000	5	2	1
LK53	Klebsiella oxytoca	Gram-negative	LK1000	5	2	1
LK54	Citrobacter freundii	Gram-negative	LK1000	5	2	1
LK55	Proteus vulgaris	Gram-negative	LK1000	5	3	2
LK57	Acinetobacter baumanii	Gram-negative	LK1000	5	2	1
LK58	Cryptococcus neoformans	Fungi	LK1000	5	3	2
LK59	Candida albicans (K1)	Fungi	LK1000	5	3	2
LK60	Candida sp.	Fungi	LK1000	5	3	2
LK1628	Candida auris (B11211)	Fungi	LK1000	5	2	1
LK2	Trichosporon asahii	Fungi	LK1000	5	2	1
LK41	Staphylococcus aureus	Gram-positive	LK1000	6	1	1
LK42	Bacillus cereus	Gram-positive	LK1000	6	3	2
LK43	Bacillus subtilis	Gram-positive	LK1000	6	2	1
LK44	Mycobacterium smegmatis	Gram-positive	LK1000	6	1	1
LK45	Nocardia corynebacteroides	Gram-positive	LK1000	6	2	1
LK46	Staphylococcus epidermidis	Gram-positive	LK1000	6	1	1
LK47	Micrococcus luteus	Gram-positive	LK1000	6	1	1
LK48	Enterococcus faecalis	Gram-positive	LK1000	6	1	1
LK49	Escherichia coli	Gram-negative	LK1000	6	2	1
LK50	Pseudomonas aeruginosa (PA01)	Gram-negative	LK1000	6	0	0
LK51	Pseudomonas aeruginosa 27873	Gram-negative	LK1000	6	2	1
LK52	Enterobacter cloacae	Gram-negative	LK1000	6	2	1
LK53	Klebsiella oxytoca	Gram-negative	LK1000	6	1	1
LK54	Citrobacter freundii	Gram-negative	LK1000	6	2	1
LK55	Proteus vulgaris	Gram-negative	LK1000	6	3	2
LK57	Acinetobacter baumanii	Gram-negative	LK1000	6	1	1
LK58	Cryptococcus neoformans	Fungi	LK1000	6	3	2
LK59	Candida albicans (K1)	Fungi	LK1000	6	3	2
LK60	Candida sp.	Fungi	LK1000	6	3	2
LK1628	Candida auris (B11211)	Fungi	LK1000	6	2	1
LK2	Trichosporon asahii	Fungi	LK1000	6	2	1
LK41	Staphylococcus aureus	Gram-positive	LK1337	1	0	0
LK42	Bacillus cereus	Gram-positive	LK1337	1	1	1
LK43	Bacillus subtilis	Gram-positive	LK1337	1	2	1
LK44	Mycobacterium smegmatis	Gram-positive	LK1337	1	0	0
LK45	Nocardia corynebacteroides	Gram-positive	LK1337	1	2	1
LK46	Staphylococcus epidermidis	Gram-positive	LK1337	1	0	0
LK47	Micrococcus luteus	Gram-positive	LK1337	1	0	0
LK48	Enterococcus faecalis	Gram-positive	LK1337	1	0	0
LK49	Escherichia coli	Gram-negative	LK1337	1	1	1
LK50	Pseudomonas aeruginosa (PA01)	Gram-negative	LK1337	1	0	0
LK51	Pseudomonas aeruginosa 27873	Gram-negative	LK1337	1	1	1
LK52	Enterobacter cloacae	Gram-negative	LK1337	1	1	1
LK53	Klebsiella oxytoca	Gram-negative	LK1337	1	1	1
LK54	Citrobacter freundii	Gram-negative	LK1337	1	0	0
LK55	Proteus vulgaris	Gram-negative	LK1337	1	0	0
LK57	Acinetobacter baumanii	Gram-negative	LK1337	1	0	0
LK58	Cryptococcus neoformans	Fungi	LK1337	1	3	2
LK59	Candida albicans (K1)	Fungi	LK1337	1	2	1
LK60	Candida sp.	Fungi	LK1337	1	3	2
LK1628	Candida auris (B11211)	Fungi	LK1337	1	1	1
LK2	Trichosporon asahii	Fungi	LK1337	1	1	1
PID14	Aspergillus flavus	Fungi	LK1337	1	1	1
LK41	Staphylococcus aureus	Gram-positive	LK1337	2	0	0
LK42	Bacillus cereus	Gram-positive	LK1337	2	0	0
LK43	Bacillus subtilis	Gram-positive	LK1337	2	2	1
LK44	Mycobacterium smegmatis	Gram-positive	LK1337	2	0	0
LK45	Nocardia corynebacteroides	Gram-positive	LK1337	2	2	1
LK46	Staphylococcus epidermidis	Gram-positive	LK1337	2	1	1
LK47	Micrococcus luteus	Gram-positive	LK1337	2	0	0
LK48	Enterococcus faecalis	Gram-positive	LK1337	2	0	0
LK49	Escherichia coli	Gram-negative	LK1337	2	0	0
LK50	Pseudomonas aeruginosa (PA01)	Gram-negative	LK1337	2	0	0
LK51	Pseudomonas aeruginosa 27873	Gram-negative	LK1337	2	1	1
LK52	Enterobacter cloacae	Gram-negative	LK1337	2	0	0
LK53	Klebsiella oxytoca	Gram-negative	LK1337	2	0	0
LK54	Citrobacter freundii	Gram-negative	LK1337	2	0	0
LK55	Proteus vulgaris	Gram-negative	LK1337	2	0	0
LK57	Acinetobacter baumanii	Gram-negative	LK1337	2	0	0
LK58	Cryptococcus neoformans	Fungi	LK1337	2	3	2
LK59	Candida albicans (K1)	Fungi	LK1337	2	2	1
LK60	Candida sp.	Fungi	LK1337	2	2	1
LK1628	Candida auris (B11211)	Fungi	LK1337	2	1	1
LK2	Trichosporon asahii	Fungi	LK1337	2	1	1
PID14	Aspergillus flavus	Fungi	LK1337	2	1	1
LK41	Staphylococcus aureus	Gram-positive	LK1337	3	0	0
LK42	Bacillus cereus	Gram-positive	LK1337	3	0	0
LK43	Bacillus subtilis	Gram-positive	LK1337	3	1	1
LK44	Mycobacterium smegmatis	Gram-positive	LK1337	3	0	0
LK45	Nocardia corynebacteroides	Gram-positive	LK1337	3	1	1
LK46	Staphylococcus epidermidis	Gram-positive	LK1337	3	0	0
LK47	Micrococcus luteus	Gram-positive	LK1337	3	0	0
LK48	Enterococcus faecalis	Gram-positive	LK1337	3	0	0
LK49	Escherichia coli	Gram-negative	LK1337	3	0	0
LK50	Pseudomonas aeruginosa (PA01)	Gram-negative	LK1337	3	0	0
LK51	Pseudomonas aeruginosa 27873	Gram-negative	LK1337	3	0	0
LK52	Enterobacter cloacae	Gram-negative	LK1337	3	0	0
LK53	Klebsiella oxytoca	Gram-negative	LK1337	3	0	0
LK54	Citrobacter freundii	Gram-negative	LK1337	3	0	0
LK55	Proteus vulgaris	Gram-negative	LK1337	3	0	0
LK57	Acinetobacter baumanii	Gram-negative	LK1337	3	0	0
LK58	Cryptococcus neoformans	Fungi	LK1337	3	2	1
LK59	Candida albicans (K1)	Fungi	LK1337	3	2	1
LK60	Candida sp.	Fungi	LK1337	3	2	1
LK1628	Candida auris (B11211)	Fungi	LK1337	3	1	1
LK2	Trichosporon asahii	Fungi	LK1337	3	1	1
PID14	Aspergillus flavus	Fungi	LK1337	3	0	0
LK41	Staphylococcus aureus	Gram-positive	LK1337	4	0	0
LK42	Bacillus cereus	Gram-positive	LK1337	4	1	1
LK43	Bacillus subtilis	Gram-positive	LK1337	4	2	1
LK44	Mycobacterium smegmatis	Gram-positive	LK1337	4	0	0
LK45	Nocardia corynebacteroides	Gram-positive	LK1337	4	1	1
LK46	Staphylococcus epidermidis	Gram-positive	LK1337	4	0	0
LK47	Micrococcus luteus	Gram-positive	LK1337	4	0	0
LK48	Enterococcus faecalis	Gram-positive	LK1337	4	0	0
LK49	Escherichia coli	Gram-negative	LK1337	4	0	0
LK50	Pseudomonas aeruginosa (PA01)	Gram-negative	LK1337	4	0	0
LK51	Pseudomonas aeruginosa 27873	Gram-negative	LK1337	4	0	0
LK52	Enterobacter cloacae	Gram-negative	LK1337	4	0	0
LK53	Klebsiella oxytoca	Gram-negative	LK1337	4	0	0
LK54	Citrobacter freundii	Gram-negative	LK1337	4	0	0
LK55	Proteus vulgaris	Gram-negative	LK1337	4	0	0
LK57	Acinetobacter baumanii	Gram-negative	LK1337	4	0	0
LK58	Cryptococcus neoformans	Fungi	LK1337	4	2	1
LK59	Candida albicans (K1)	Fungi	LK1337	4	2	1
LK60	Candida sp.	Fungi	LK1337	4	2	1
LK1628	Candida auris (B11211)	Fungi	LK1337	4	1	1
LK2	Trichosporon asahii	Fungi	LK1337	4	1	1
PID14	Aspergillus flavus	Fungi	LK1337	4	0	0
LK41	Staphylococcus aureus	Gram-positive	LK1337	5	0	0
LK42	Bacillus cereus	Gram-positive	LK1337	5	1	1
LK43	Bacillus subtilis	Gram-positive	LK1337	5	2	1
LK44	Mycobacterium smegmatis	Gram-positive	LK1337	5	0	0
LK45	Nocardia corynebacteroides	Gram-positive	LK1337	5	1	1
LK46	Staphylococcus epidermidis	Gram-positive	LK1337	5	0	0
LK47	Micrococcus luteus	Gram-positive	LK1337	5	0	0
LK48	Enterococcus faecalis	Gram-positive	LK1337	5	0	0
LK49	Escherichia coli	Gram-negative	LK1337	5	0	0
LK50	Pseudomonas aeruginosa (PA01)	Gram-negative	LK1337	5	0	0
LK51	Pseudomonas aeruginosa 27873	Gram-negative	LK1337	5	1	1
LK52	Enterobacter cloacae	Gram-negative	LK1337	5	0	0
LK53	Klebsiella oxytoca	Gram-negative	LK1337	5	0	0
LK54	Citrobacter freundii	Gram-negative	LK1337	5	0	0
LK55	Proteus vulgaris	Gram-negative	LK1337	5	0	0
LK57	Acinetobacter baumanii	Gram-negative	LK1337	5	0	0
LK58	Cryptococcus neoformans	Fungi	LK1337	5	3	2
LK59	Candida albicans (K1)	Fungi	LK1337	5	2	1
LK60	Candida sp.	Fungi	LK1337	5	2	1
LK1628	Candida auris (B11211)	Fungi	LK1337	5	1	1
LK2	Trichosporon asahii	Fungi	LK1337	5	1	1
PID14	Aspergillus flavus	Fungi	LK1337	5	1	1
LK41	Staphylococcus aureus	Gram-positive	LK1337	6	0	0
LK42	Bacillus cereus	Gram-positive	LK1337	6	0	0
LK43	Bacillus subtilis	Gram-positive	LK1337	6	2	1
LK44	Mycobacterium smegmatis	Gram-positive	LK1337	6	0	0
LK45	Nocardia corynebacteroides	Gram-positive	LK1337	6	1	1
LK46	Staphylococcus epidermidis	Gram-positive	LK1337	6	0	0
LK47	Micrococcus luteus	Gram-positive	LK1337	6	0	0
LK48	Enterococcus faecalis	Gram-positive	LK1337	6	0	0
LK49	Escherichia coli	Gram-negative	LK1337	6	0	0
LK50	Pseudomonas aeruginosa (PA01)	Gram-negative	LK1337	6	0	0
LK51	Pseudomonas aeruginosa 27873	Gram-negative	LK1337	6	1	1
LK52	Enterobacter cloacae	Gram-negative	LK1337	6	0	0
LK53	Klebsiella oxytoca	Gram-negative	LK1337	6	0	0
LK54	Citrobacter freundii	Gram-negative	LK1337	6	0	0
LK55	Proteus vulgaris	Gram-negative	LK1337	6	0	0
LK57	Acinetobacter baumanii	Gram-negative	LK1337	6	0	0
LK58	Cryptococcus neoformans	Fungi	LK1337	6	3	2
LK59	Candida albicans (K1)	Fungi	LK1337	6	2	1
LK60	Candida sp.	Fungi	LK1337	6	2	1
LK1628	Candida auris (B11211)	Fungi	LK1337	6	1	1
LK2	Trichosporon asahii	Fungi	LK1337	6	1	1
PID14	Aspergillus flavus	Fungi	LK1337	6	1	1
LK41	Staphylococcus aureus	Gram-positive	LK1188	1	0	0
LK42	Bacillus cereus	Gram-positive	LK1188	1	0	0
LK43	Bacillus subtilis	Gram-positive	LK1188	1	0	0
LK44	Mycobacterium smegmatis	Gram-positive	LK1188	1	0	0
LK45	Nocardia corynebacteroides	Gram-positive	LK1188	1	0	0
LK46	Staphylococcus epidermidis	Gram-positive	LK1188	1	0	0
LK47	Micrococcus luteus	Gram-positive	LK1188	1	1	1
LK48	Enterococcus faecalis	Gram-positive	LK1188	1	1	1
LK49	Escherichia coli	Gram-negative	LK1188	1	0	0
LK50	Pseudomonas aeruginosa (PA01)	Gram-negative	LK1188	1	0	0
LK51	Pseudomonas aeruginosa 27873	Gram-negative	LK1188	1	0	0
LK52	Enterobacter cloacae	Gram-negative	LK1188	1	0	0
LK53	Klebsiella oxytoca	Gram-negative	LK1188	1	0	0
LK54	Citrobacter freundii	Gram-negative	LK1188	1	0	0
LK55	Proteus vulgaris	Gram-negative	LK1188	1	0	0
LK57	Acinetobacter baumanii	Gram-negative	LK1188	1	0	0
LK58	Cryptococcus neoformans	Fungi	LK1188	1	0	0
LK59	Candida albicans (K1)	Fungi	LK1188	1	0	0
LK60	Candida sp.	Fungi	LK1188	1	0	0
LK1628	Candida auris (B11211)	Fungi	LK1188	1	0	0
LK2	Trichosporon asahii	Fungi	LK1188	1	0	0
PID14	Aspergillus flavus	Fungi	LK1188	1	0	0
LK41	Staphylococcus aureus	Gram-positive	LK1188	2	0	0
LK42	Bacillus cereus	Gram-positive	LK1188	2	0	0
LK43	Bacillus subtilis	Gram-positive	LK1188	2	0	0
LK44	Mycobacterium smegmatis	Gram-positive	LK1188	2	0	0
LK45	Nocardia corynebacteroides	Gram-positive	LK1188	2	0	0
LK46	Staphylococcus epidermidis	Gram-positive	LK1188	2	0	0
LK47	Micrococcus luteus	Gram-positive	LK1188	2	0	0
LK48	Enterococcus faecalis	Gram-positive	LK1188	2	1	1
LK49	Escherichia coli	Gram-negative	LK1188	2	0	0
LK50	Pseudomonas aeruginosa (PA01)	Gram-negative	LK1188	2	0	0
LK51	Pseudomonas aeruginosa 27873	Gram-negative	LK1188	2	0	0
LK52	Enterobacter cloacae	Gram-negative	LK1188	2	0	0
LK53	Klebsiella oxytoca	Gram-negative	LK1188	2	0	0
LK54	Citrobacter freundii	Gram-negative	LK1188	2	0	0
LK55	Proteus vulgaris	Gram-negative	LK1188	2	0	0
LK57	Acinetobacter baumanii	Gram-negative	LK1188	2	0	0
LK58	Cryptococcus neoformans	Fungi	LK1188	2	0	0
LK59	Candida albicans (K1)	Fungi	LK1188	2	0	0
LK60	Candida sp.	Fungi	LK1188	2	0	0
LK1628	Candida auris (B11211)	Fungi	LK1188	2	0	0
LK2	Trichosporon asahii	Fungi	LK1188	2	0	0
PID14	Aspergillus flavus	Fungi	LK1188	2	0	0
LK41	Staphylococcus aureus	Gram-positive	LK1188	3	0	0
LK42	Bacillus cereus	Gram-positive	LK1188	3	0	0
LK43	Bacillus subtilis	Gram-positive	LK1188	3	0	0
LK44	Mycobacterium smegmatis	Gram-positive	LK1188	3	0	0
LK45	Nocardia corynebacteroides	Gram-positive	LK1188	3	0	0
LK46	Staphylococcus epidermidis	Gram-positive	LK1188	3	0	0
LK47	Micrococcus luteus	Gram-positive	LK1188	3	0	0
LK48	Enterococcus faecalis	Gram-positive	LK1188	3	0	0
LK49	Escherichia coli	Gram-negative	LK1188	3	0	0
LK50	Pseudomonas aeruginosa (PA01)	Gram-negative	LK1188	3	0	0
LK51	Pseudomonas aeruginosa 27873	Gram-negative	LK1188	3	0	0
LK52	Enterobacter cloacae	Gram-negative	LK1188	3	0	0
LK53	Klebsiella oxytoca	Gram-negative	LK1188	3	0	0
LK54	Citrobacter freundii	Gram-negative	LK1188	3	0	0
LK55	Proteus vulgaris	Gram-negative	LK1188	3	0	0
LK57	Acinetobacter baumanii	Gram-negative	LK1188	3	0	0
LK58	Cryptococcus neoformans	Fungi	LK1188	3	0	0
LK59	Candida albicans (K1)	Fungi	LK1188	3	0	0
LK60	Candida sp.	Fungi	LK1188	3	0	0
LK1628	Candida auris (B11211)	Fungi	LK1188	3	0	0
LK2	Trichosporon asahii	Fungi	LK1188	3	0	0
PID14	Aspergillus flavus	Fungi	LK1188	3	0	0
LK41	Staphylococcus aureus	Gram-positive	LK1188	4	0	0
LK42	Bacillus cereus	Gram-positive	LK1188	4	0	0
LK43	Bacillus subtilis	Gram-positive	LK1188	4	0	0
LK44	Mycobacterium smegmatis	Gram-positive	LK1188	4	0	0
LK45	Nocardia corynebacteroides	Gram-positive	LK1188	4	0	0
LK46	Staphylococcus epidermidis	Gram-positive	LK1188	4	0	0
LK47	Micrococcus luteus	Gram-positive	LK1188	4	0	0
LK48	Enterococcus faecalis	Gram-positive	LK1188	4	1	1
LK49	Escherichia coli	Gram-negative	LK1188	4	0	0
LK50	Pseudomonas aeruginosa (PA01)	Gram-negative	LK1188	4	0	0
LK51	Pseudomonas aeruginosa 27873	Gram-negative	LK1188	4	0	0
LK52	Enterobacter cloacae	Gram-negative	LK1188	4	0	0
LK53	Klebsiella oxytoca	Gram-negative	LK1188	4	0	0
LK54	Citrobacter freundii	Gram-negative	LK1188	4	0	0
LK55	Proteus vulgaris	Gram-negative	LK1188	4	0	0
LK57	Acinetobacter baumanii	Gram-negative	LK1188	4	0	0
LK58	Cryptococcus neoformans	Fungi	LK1188	4	0	0
LK59	Candida albicans (K1)	Fungi	LK1188	4	0	0
LK60	Candida sp.	Fungi	LK1188	4	0	0
LK1628	Candida auris (B11211)	Fungi	LK1188	4	0	0
LK2	Trichosporon asahii	Fungi	LK1188	4	0	0
PID14	Aspergillus flavus	Fungi	LK1188	4	0	0
LK41	Staphylococcus aureus	Gram-positive	LK1188	5	0	0
LK42	Bacillus cereus	Gram-positive	LK1188	5	0	0
LK43	Bacillus subtilis	Gram-positive	LK1188	5	0	0
LK44	Mycobacterium smegmatis	Gram-positive	LK1188	5	0	0
LK45	Nocardia corynebacteroides	Gram-positive	LK1188	5	0	0
LK46	Staphylococcus epidermidis	Gram-positive	LK1188	5	0	0
LK47	Micrococcus luteus	Gram-positive	LK1188	5	0	0
LK48	Enterococcus faecalis	Gram-positive	LK1188	5	0	0
LK49	Escherichia coli	Gram-negative	LK1188	5	0	0
LK50	Pseudomonas aeruginosa (PA01)	Gram-negative	LK1188	5	0	0
LK51	Pseudomonas aeruginosa 27873	Gram-negative	LK1188	5	0	0
LK52	Enterobacter cloacae	Gram-negative	LK1188	5	0	0
LK53	Klebsiella oxytoca	Gram-negative	LK1188	5	0	0
LK54	Citrobacter freundii	Gram-negative	LK1188	5	0	0
LK55	Proteus vulgaris	Gram-negative	LK1188	5	0	0
LK57	Acinetobacter baumanii	Gram-negative	LK1188	5	0	0
LK58	Cryptococcus neoformans	Fungi	LK1188	5	0	0
LK59	Candida albicans (K1)	Fungi	LK1188	5	0	0
LK60	Candida sp.	Fungi	LK1188	5	0	0
LK1628	Candida auris (B11211)	Fungi	LK1188	5	0	0
LK2	Trichosporon asahii	Fungi	LK1188	5	0	0
PID14	Aspergillus flavus	Fungi	LK1188	5	0	0
LK41	Staphylococcus aureus	Gram-positive	LK1188	6	0	0
LK42	Bacillus cereus	Gram-positive	LK1188	6	0	0
LK43	Bacillus subtilis	Gram-positive	LK1188	6	0	0
LK44	Mycobacterium smegmatis	Gram-positive	LK1188	6	0	0
LK45	Nocardia corynebacteroides	Gram-positive	LK1188	6	0	0
LK46	Staphylococcus epidermidis	Gram-positive	LK1188	6	0	0
LK47	Micrococcus luteus	Gram-positive	LK1188	6	0	0
LK48	Enterococcus faecalis	Gram-positive	LK1188	6	0	0
LK49	Escherichia coli	Gram-negative	LK1188	6	0	0
LK50	Pseudomonas aeruginosa (PA01)	Gram-negative	LK1188	6	0	0
LK51	Pseudomonas aeruginosa 27873	Gram-negative	LK1188	6	0	0
LK52	Enterobacter cloacae	Gram-negative	LK1188	6	0	0
LK53	Klebsiella oxytoca	Gram-negative	LK1188	6	0	0
LK54	Citrobacter freundii	Gram-negative	LK1188	6	0	0
LK55	Proteus vulgaris	Gram-negative	LK1188	6	0	0
LK57	Acinetobacter baumanii	Gram-negative	LK1188	6	0	0
LK58	Cryptococcus neoformans	Fungi	LK1188	6	0	0
LK59	Candida albicans (K1)	Fungi	LK1188	6	0	0
LK60	Candida sp.	Fungi	LK1188	6	0	0
LK1628	Candida auris (B11211)	Fungi	LK1188	6	0	0
LK2	Trichosporon asahii	Fungi	LK1188	6	0	0
PID14	Aspergillus flavus	Fungi	LK1188	6	0	0

## Sheet: media
LK	Pathogen_Name	Pathogen_Type	Strain	Simplified_score_median
LK41	Staphylococcus aureus	Gram-positive	LK1000	1
LK42	Bacillus cereus	Gram-positive	LK1000	1
LK43	Bacillus subtilis	Gram-positive	LK1000	1
LK44	Mycobacterium smegmatis	Gram-positive	LK1000	1
LK45	Nocardia corynebacteroides	Gram-positive	LK1000	1
LK46	Staphylococcus epidermidis	Gram-positive	LK1000	1
LK47	Micrococcus luteus	Gram-positive	LK1000	1
LK48	Enterococcus faecalis	Gram-positive	LK1000	1
LK49	Escherichia coli	Gram-negative	LK1000	1
LK50	Pseudomonas aeruginosa (PA01)	Gram-negative	LK1000	1
LK51	Pseudomonas aeruginosa 27873	Gram-negative	LK1000	1
LK52	Enterobacter cloacae	Gram-negative	LK1000	1
LK53	Klebsiella oxytoca	Gram-negative	LK1000	1
LK54	Citrobacter freundii	Gram-negative	LK1000	1
LK55	Proteus vulgaris	Gram-negative	LK1000	2
LK57	Acinetobacter baumanii	Gram-negative	LK1000	1
LK58	Cryptococcus neoformans	Fungi	LK1000	2
LK59	Candida albicans (K1)	Fungi	LK1000	2
LK60	Candida sp.	Fungi	LK1000	2
LK41	Staphylococcus aureus	Gram-positive	LK13337
LK42	Bacillus cereus	Gram-positive	LK13337
LK43	Bacillus subtilis	Gram-positive	LK13337
LK44	Mycobacterium smegmatis	Gram-positive	LK13337
LK45	Nocardia corynebacteroides	Gram-positive	LK13337
LK46	Staphylococcus epidermidis	Gram-positive	LK13337
LK47	Micrococcus luteus	Gram-positive	LK13337
LK48	Enterococcus faecalis	Gram-positive	LK13337
LK49	Escherichia coli	Gram-negative	LK13337
LK50	Pseudomonas aeruginosa (PA01)	Gram-negative	LK13337
LK51	Pseudomonas aeruginosa 27873	Gram-negative	LK13337
LK52	Enterobacter cloacae	Gram-negative	LK13337
LK53	Klebsiella oxytoca	Gram-negative	LK13337
LK54	Citrobacter freundii	Gram-negative	LK13337
LK55	Proteus vulgaris	Gram-negative	LK13337
LK57	Acinetobacter baumanii	Gram-negative	LK13337
LK58	Cryptococcus neoformans	Fungi	LK13337
LK59	Candida albicans (K1)	Fungi	LK13337
LK60	Candida sp.	Fungi	LK13337
LK41	Staphylococcus aureus	Gram-positive	LK952
LK42	Bacillus cereus	Gram-positive	LK952
LK43	Bacillus subtilis	Gram-positive	LK952
LK44	Mycobacterium smegmatis	Gram-positive	LK952
LK45	Nocardia corynebacteroides	Gram-positive	LK952
LK46	Staphylococcus epidermidis	Gram-positive	LK952
LK47	Micrococcus luteus	Gram-positive	LK952
LK48	Enterococcus faecalis	Gram-positive	LK952
LK49	Escherichia coli	Gram-negative	LK952
LK50	Pseudomonas aeruginosa (PA01)	Gram-negative	LK952
LK51	Pseudomonas aeruginosa 27873	Gram-negative	LK952
LK52	Enterobacter cloacae	Gram-negative	LK952
LK53	Klebsiella oxytoca	Gram-negative	LK952
LK54	Citrobacter freundii	Gram-negative	LK952
LK55	Proteus vulgaris	Gram-negative	LK952
LK57	Acinetobacter baumanii	Gram-negative	LK952
LK58	Cryptococcus neoformans	Fungi	LK952
LK59	Candida albicans (K1)	Fungi	LK952
LK60	Candida sp.	Fungi	LK952
LK41	Staphylococcus aureus	Gram-positive	LK960
LK42	Bacillus cereus	Gram-positive	LK960
LK43	Bacillus subtilis	Gram-positive	LK960
LK44	Mycobacterium smegmatis	Gram-positive	LK960
LK45	Nocardia corynebacteroides	Gram-positive	LK960
LK46	Staphylococcus epidermidis	Gram-positive	LK960
LK47	Micrococcus luteus	Gram-positive	LK960
LK48	Enterococcus faecalis	Gram-positive	LK960
LK49	Escherichia coli	Gram-negative	LK960
LK50	Pseudomonas aeruginosa (PA01)	Gram-negative	LK960
LK51	Pseudomonas aeruginosa 27873	Gram-negative	LK960
LK52	Enterobacter cloacae	Gram-negative	LK960
LK53	Klebsiella oxytoca	Gram-negative	LK960
LK54	Citrobacter freundii	Gram-negative	LK960
LK55	Proteus vulgaris	Gram-negative	LK960
LK57	Acinetobacter baumanii	Gram-negative	LK960
LK58	Cryptococcus neoformans	Fungi	LK960
LK59	Candida albicans (K1)	Fungi	LK960
LK60	Candida sp.	Fungi	LK960
