# Supplementary material for: Large-scale investigation for antimicrobial activity reveals newly-identified defensive species across the healthy skin microbiome
Source: Nat Commun. 2026 May 25;17:6806. doi: 10.1038/s41467-026-73524-z (PMC13385363; doi:10.1038/s41467-026-73524-z)
Supplement: Supplementary file 15 — Source data [file 41467_2026_73524_MOESM15_ESM.zip › SourceData/Fig_5/b/Boxplot_Input.txt]

Target	Isolate	SummmaryScore	NumberTested	IsolateGenus	IsolatePhylum
Fungal	LK1000	1.2	5	Kocuria	Actinomycetota
Fungal	LK1002	0.8	5	Micrococcus	Actinomycetota
Fungal	LK1003	0.6	5	Staphylococcus	Bacillota
Fungal	LK1004	0.2	5	Micrococcus	Actinomycetota
Fungal	LK1005	0.2	5	Micrococcus	Actinomycetota
Fungal	LK1006	0.6	5	Dietzia	Actinomycetota
Fungal	LK1008	0.8	5	Micrococcus	Actinomycetota
Fungal	LK1009	0.8	5	Micrococcus	Actinomycetota
Fungal	LK1011	0.4	5	Micrococcus	Actinomycetota
Fungal	LK1012	1.2	5	Micrococcus	Actinomycetota
Fungal	LK1013	0.4	5	Micrococcus	Actinomycetota
Fungal	LK1015	0.6	5	Staphylococcus	Bacillota
Fungal	LK1017	0.4	5	Dietzia	Actinomycetota
Fungal	LK1018	0.8	5	Micrococcus	Actinomycetota
Fungal	LK1019	0.8	5	Micrococcus	Actinomycetota
Fungal	LK1021	1.6	5	Kocuria	Actinomycetota
Fungal	LK1022	0.6	5	Micrococcus	Actinomycetota
Fungal	LK1024	0.4	5	Brachybacterium	Actinomycetota
Fungal	LK1026	0.4	5	Micrococcus	Actinomycetota
Fungal	LK1027	1.8	5	Brevibacterium	Actinomycetota
Fungal	LK1030	0.4	5	Corynebacterium	Actinomycetota
Fungal	LK1031	0.4	5	Dietzia	Actinomycetota
Fungal	LK1034	0.4	5	Paenibacillus	Bacillota
Fungal	LK1036	0.4	5	Micrococcus	Actinomycetota
Fungal	LK1041	0.4	5	Corynebacterium	Actinomycetota
Fungal	LK1045	0.0	5	Brachybacterium	Actinomycetota
Fungal	LK1046	0.4	5	Dietzia	Actinomycetota
Fungal	LK1049	0.6	5	Micrococcus	Actinomycetota
Fungal	LK1053	0.8	5	Micrococcus	Actinomycetota
Fungal	LK1054	0.4	5	Gordonia	Actinomycetota
Fungal	LK1055	1.2	5	Kocuria	Actinomycetota
Fungal	LK1056	0.6	5	Micrococcus	Actinomycetota
Fungal	LK1059	0.0	5	Corynebacterium	Actinomycetota
Fungal	LK1060	1.2	5	Kocuria	Actinomycetota
Fungal	LK1063	0.2	5	Dietzia	Actinomycetota
Fungal	LK1072	0.2	5	Micrococcus	Actinomycetota
Fungal	LK1073	1.4	5	Micrococcus	Actinomycetota
Fungal	LK1075	0.8	5	Micrococcus	Actinomycetota
Fungal	LK1076	0.8	5	Micrococcus	Actinomycetota
Fungal	LK1077	0.4	5	Dermabacter	Actinomycetota
Fungal	LK1080	0.0	5	Dermabacter	Actinomycetota
Fungal	LK1081	0.6	5	Rothia	Actinomycetota
Fungal	LK1082	0.0	5	Dermabacter	Actinomycetota
Fungal	LK1083	0.6	5	Rothia	Actinomycetota
Fungal	LK1084	0.6	5	Corynebacterium	Actinomycetota
Fungal	LK1085	0.0	5	Brachybacterium	Actinomycetota
Fungal	LK1086	1.0	5	Rothia	Actinomycetota
Fungal	LK1090	1.2	5	Micrococcus	Actinomycetota
Fungal	LK1091	1.4	5	Micrococcus	Actinomycetota
Fungal	LK1092	0.6	5	Dietzia	Actinomycetota
Fungal	LK1093	1.6	5	Kocuria	Actinomycetota
Fungal	LK1094	2.0	5	Brevibacterium	Actinomycetota
Fungal	LK1095	0.8	5	Staphylococcus	Bacillota
Fungal	LK1096	1.0	5	Staphylococcus	Bacillota
Fungal	LK1098	1.6	5	Morganella	Pseudomonadota
Fungal	LK1099	0.8	5	Micrococcus	Actinomycetota
Fungal	LK1102	0.2	5	Oceanobacillus	Bacillota
Fungal	LK1103	0.4	5	Micrococcus	Actinomycetota
Fungal	LK1106	1.4	5	Micrococcus	Actinomycetota
Fungal	LK1110	1.2	5	Staphylococcus	Bacillota
Fungal	LK1112	1.2	5	Rothia	Actinomycetota
Fungal	LK1113	0.4	5	Micrococcus	Actinomycetota
Fungal	LK1116	1.4	5	Staphylococcus	Bacillota
Fungal	LK1117	1.4	5	Micrococcus	Actinomycetota
Fungal	LK1118	2.0	5	Microbacterium	Actinomycetota
Fungal	LK1120	1.4	5	Kocuria	Actinomycetota
Fungal	LK1127	0.4	5	Bacillus	Bacillota
Fungal	LK1128	1.0	5	Dermacoccus	Actinomycetota
Fungal	LK1136	0.6	5	Staphylococcus	Bacillota
Fungal	LK1137	0.6	5	Staphylococcus	Bacillota
Fungal	LK1138	0.6	5	Staphylococcus	Bacillota
Fungal	LK1139	0.4	5	Escherichia	Pseudomonadota
Fungal	LK1140	0.2	5	Escherichia	Pseudomonadota
Fungal	LK1145	1.0	5	Micrococcus	Actinomycetota
Fungal	LK1147	1.2	5	Micrococcus	Actinomycetota
Fungal	LK1157	0.8	5	Escherichia	Pseudomonadota
Fungal	LK1162	0.0	5	Micrococcus	Actinomycetota
Fungal	LK1167	0.2	5	Staphylococcus	Bacillota
Fungal	LK1168	0.4	5	Micrococcus	Actinomycetota
Fungal	LK1170	0.4	5	Micrococcus	Actinomycetota
Fungal	LK1172	0.4	5	Oceanobacillus	Bacillota
Fungal	LK1173	0.5	4	Micrococcus	Actinomycetota
Fungal	LK1174	0.8	5	Citricoccus	Actinomycetota
Fungal	LK1176	0.4	5	Citricoccus	Actinomycetota
Fungal	LK1183	0.0	5	Brachybacterium	Actinomycetota
Fungal	LK1184	0.4	5	Kocuria	Actinomycetota
Fungal	LK1186	0.0	5	Micrococcus	Actinomycetota
Fungal	LK1188	0.4	5	Aestuariimicrobium	Actinomycetota
Fungal	LK1196	0.6	5	Micrococcus	Actinomycetota
Fungal	LK1197	0.0	5	Micrococcus	Actinomycetota
Fungal	LK1198	1.6	5	Escherichia	Pseudomonadota
Fungal	LK1204	0.0	5	Granulicatella	Bacillota
Fungal	LK1207	0.0	5	Micrococcus	Actinomycetota
Fungal	LK1208	0.0	5	Micrococcus	Actinomycetota
Fungal	LK1216	0.0	5	Micrococcus	Actinomycetota
Fungal	LK1219	0.0	5	Staphylococcus	Bacillota
Fungal	LK1220	0.0	5	Micrococcus	Actinomycetota
Fungal	LK1224	0.4	5	Micrococcus	Actinomycetota
Fungal	LK1231	0.0	5	Micrococcus	Actinomycetota
Fungal	LK1232	1.4	5	Escherichia	Pseudomonadota
Fungal	LK1237	0.0	2	Kocuria	Actinomycetota
Fungal	LK1238	0.4	5	Micrococcus	Actinomycetota
Fungal	LK1239	0.0	5	Corynebacterium	Actinomycetota
Fungal	LK1244	0.8	5	Rothia	Actinomycetota
Fungal	LK1245	0.0	5	Dermabacter	Actinomycetota
Fungal	LK1246	0.0	5	Kocuria	Actinomycetota
Fungal	LK1247	0.0	5	Dietzia	Actinomycetota
Fungal	LK1249	0.0	5	Dietzia	Actinomycetota
Fungal	LK1250	0.2	5	Kocuria	Actinomycetota
Fungal	LK1252	0.0	5	Dermabacter	Actinomycetota
Fungal	LK1253	0.2	5	Staphylococcus	Bacillota
Fungal	LK1254	0.0	5	Staphylococcus	Bacillota
Fungal	LK1255	0.25	4	Staphylococcus	Bacillota
Fungal	LK1256	0.0	5	Dietzia	Actinomycetota
Fungal	LK1257	0.0	5	Dermabacter	Actinomycetota
Fungal	LK1258	0.6	5	Micrococcus	Actinomycetota
Fungal	LK1259	0.6	5	Rothia	Actinomycetota
Fungal	LK1262	0.4	5	Micrococcus	Actinomycetota
Fungal	LK1263	0.2	5	Rothia	Actinomycetota
Fungal	LK1264	0.2	5	Staphylococcus	Bacillota
Fungal	LK1265	0.0	5	Staphylococcus	Bacillota
Fungal	LK1266	0.0	5	Dietzia	Actinomycetota
Fungal	LK1267	0.0	5	Dietzia	Actinomycetota
Fungal	LK1269	0.0	5	Corynebacterium	Actinomycetota
Fungal	LK1271	0.0	5	Nesterenkonia	Actinomycetota
Fungal	LK1272	0.0	5	Corynebacterium	Actinomycetota
Fungal	LK1274	1.6	5	Micrococcus	Actinomycetota
Fungal	LK1275	0.6	5	Micrococcus	Actinomycetota
Fungal	LK1277	0.0	5	Dietzia	Actinomycetota
Fungal	LK1278	0.0	5	Dietzia	Actinomycetota
Fungal	LK1279	0.0	5	Pseudoclavibacter	Actinomycetota
Fungal	LK1282	1.4	5	Rothia	Actinomycetota
Fungal	LK1285	1.2	5	Rothia	Actinomycetota
Fungal	LK1287	1.2	5	Rothia	Actinomycetota
Fungal	LK1289	0.0	5	Corynebacterium	Actinomycetota
Fungal	LK1299	0.8	5	Micrococcus	Actinomycetota
Fungal	LK1306	1.2	5	Micrococcus	Actinomycetota
Fungal	LK1330	1.6	5	Micrococcus	Actinomycetota
Fungal	LK1333	0.0	5	Micrococcus	Actinomycetota
Fungal	LK1334	0.8	5	Micrococcus	Actinomycetota
Fungal	LK1335	0.4	5	Micrococcus	Actinomycetota
Fungal	LK1337	0.0	5	Brevibacterium	Actinomycetota
Fungal	LK1340	0.0	5	Corynebacterium	Actinomycetota
Fungal	LK1341	0.0	5	Staphylococcus	Bacillota
Fungal	LK1342	0.2	5	Staphylococcus	Bacillota
Fungal	LK1346	0.4	5	Corynebacterium	Actinomycetota
Fungal	LK1348	0.0	5	Corynebacterium	Actinomycetota
Fungal	LK1349	0.0	5	Corynebacterium	Actinomycetota
Fungal	LK1350	0.0	5	Brachybacterium	Actinomycetota
Fungal	LK1351	0.0	5	Dermabacter	Actinomycetota
Fungal	LK1352	0.0	5	Brachybacterium	Actinomycetota
Fungal	LK1353	0.6	5	Dermabacter	Actinomycetota
Fungal	LK1355	0.0	5	Micrococcus	Actinomycetota
Fungal	LK1356	0.0	5	Micrococcus	Actinomycetota
Fungal	LK1359	0.0	5	Corynebacterium	Actinomycetota
Fungal	LK1363	1.8	5	Brevibacterium	Actinomycetota
Fungal	LK1365	0.0	5	Corynebacterium	Actinomycetota
Fungal	LK1366	0.0	5	Corynebacterium	Actinomycetota
Fungal	LK1367	0.0	5	Corynebacterium	Actinomycetota
Fungal	LK1379	0.8	5	Micrococcus	Actinomycetota
Fungal	LK1380	1.4	5	Micrococcus	Actinomycetota
Fungal	LK1382	1.0	5	Micrococcus	Actinomycetota
Fungal	LK1383	1.0	5	Micrococcus	Actinomycetota
Fungal	LK1384	1.0	5	Micrococcus	Actinomycetota
Fungal	LK1386	0.6	5	Dermacoccus	Actinomycetota
Fungal	LK1387	0.2	5	Corynebacterium	Actinomycetota
Fungal	LK1388	0.0	5	Corynebacterium	Actinomycetota
Fungal	LK1390	0.4	5	Micrococcus	Actinomycetota
Fungal	LK1393	1.0	5	Micrococcus	Actinomycetota
Fungal	LK1403	0.0	5	Helcococcus	Bacillota
Fungal	LK1404	0.0	5	Brachybacterium	Actinomycetota
Fungal	LK401	1.0	5	Staphylococcus	Bacillota
Fungal	LK403	1.8	5	Staphylococcus	Bacillota
Fungal	LK405	0.0	5	Enterococcus	Bacillota
Fungal	LK407	0.4	5	Staphylococcus	Bacillota
Fungal	LK408	1.0	3	Micrococcus	Actinomycetota
Fungal	LK409	2.0	3	Micrococcus	Actinomycetota
Fungal	LK411	0.0	3	Corynebacterium	Actinomycetota
Fungal	LK413	0.6	5	Staphylococcus	Bacillota
Fungal	LK414	0.6	5	Staphylococcus	Bacillota
Fungal	LK415	0.6	5	Staphylococcus	Bacillota
Fungal	LK419	1.2	5	Micrococcus	Actinomycetota
Fungal	LK421	1.8	5	Sphingobacterium	Bacteroidota
Fungal	LK425	0.0	5	Micrococcus	Actinomycetota
Fungal	LK426	0.2	5	Micrococcus	Actinomycetota
Fungal	LK428	0.0	5	Staphylococcus	Bacillota
Fungal	LK432	0.4	5	Corynebacterium	Actinomycetota
Fungal	LK434	0.0	5	Corynebacterium	Actinomycetota
Fungal	LK435	0.4	5	Staphylococcus	Bacillota
Fungal	LK436	0.0	5	Staphylococcus	Bacillota
Fungal	LK438	0.6	5	Micrococcus	Actinomycetota
Fungal	LK439	0.0	5	Dietzia	Actinomycetota
Fungal	LK441	0.8	5	Micrococcus	Actinomycetota
Fungal	LK442	0.4	5	Klebsiella	Pseudomonadota
Fungal	LK443	1.2	5	Micrococcus	Actinomycetota
Fungal	LK444	0.6	5	Corynebacterium	Actinomycetota
Fungal	LK445	1.6	5	Staphylococcus	Bacillota
Fungal	LK449	0.75	4	Staphylococcus	Bacillota
Fungal	LK452	0.0	5	Staphylococcus	Bacillota
Fungal	LK454	0.6	5	Micrococcus	Actinomycetota
Fungal	LK455	0.8	5	Micrococcus	Actinomycetota
Fungal	LK456	0.0	5	Staphylococcus	Bacillota
Fungal	LK457	0.0	5	Staphylococcus	Bacillota
Fungal	LK458	1.8	5	Klebsiella	Pseudomonadota
Fungal	LK459	0.6	5	Staphylococcus	Bacillota
Fungal	LK460	0.6	5	Staphylococcus	Bacillota
Fungal	LK461	0.0	5	Klebsiella	Pseudomonadota
Fungal	LK464	1.4	5	Peribacillus	Bacillota
Fungal	LK465	0.4	5	Corynebacterium	Actinomycetota
Fungal	LK466	0.8	5	Corynebacterium	Actinomycetota
Fungal	LK467	0.8	5	Micrococcus	Actinomycetota
Fungal	LK469	0.4	5	Klebsiella	Pseudomonadota
Fungal	LK470	0.6	5	Staphylococcus	Bacillota
Fungal	LK471	0.4	5	Micrococcus	Actinomycetota
Fungal	LK473	0.0	5	Staphylococcus	Bacillota
Fungal	LK478	0.0	5	Kocuria	Actinomycetota
Fungal	LK480	0.2	5	Staphylococcus	Bacillota
Fungal	LK485	2.0	5	Sphingobacterium	Bacteroidota
Fungal	LK486	0.0	5	Staphylococcus	Bacillota
Fungal	LK488	0.6	5	Corynebacterium	Actinomycetota
Fungal	LK489	0.0	5	Staphylococcus	Bacillota
Fungal	LK490	0.6	5	Staphylococcus	Bacillota
Fungal	LK494	0.0	5	Citrobacter	Pseudomonadota
Fungal	LK496	0.6	5	Staphylococcus	Bacillota
Fungal	LK497	0.2	5	Staphylococcus	Bacillota
Fungal	LK500	1.2	5	Klebsiella	Pseudomonadota
Fungal	LK501	1.6	5	Klebsiella	Pseudomonadota
Fungal	LK503	0.6	5	Staphylococcus	Bacillota
Fungal	LK504	0.0	5	Staphylococcus	Bacillota
Fungal	LK507	0.0	5	Staphylococcus	Bacillota
Fungal	LK515	0.0	5	Staphylococcus	Bacillota
Fungal	LK516	0.2	5	Staphylococcus	Bacillota
Fungal	LK518	0.8	5	Nesterenkonia	Actinomycetota
Fungal	LK519	0.4	5	Corynebacterium	Actinomycetota
Fungal	LK522	0.0	5	Dermabacter	Actinomycetota
Fungal	LK523	0.2	5	Staphylococcus	Bacillota
Fungal	LK524	0.8	5	Staphylococcus	Bacillota
Fungal	LK525	1.4	5	Klebsiella	Pseudomonadota
Fungal	LK526	0.8	5	Klebsiella	Pseudomonadota
Fungal	LK527	0.2	5	Klebsiella	Pseudomonadota
Fungal	LK528	0.0	5	Staphylococcus	Bacillota
Fungal	LK529	0.0	5	Staphylococcus	Bacillota
Fungal	LK530	0.0	5	Staphylococcus	Bacillota
Fungal	LK531	0.4	5	Staphylococcus	Bacillota
Fungal	LK533	0.0	5	Staphylococcus	Bacillota
Fungal	LK535	0.0	5	Staphylococcus	Bacillota
Fungal	LK536	0.0	5	Niallia	Bacillota
Fungal	LK538	1.2	5	Janibacter	Actinomycetota
Fungal	LK541	0.2	5	Micrococcus	Actinomycetota
Fungal	LK542	0.0	5	Micrococcus	Actinomycetota
Fungal	LK543	0.0	5	Staphylococcus	Bacillota
Fungal	LK544	0.4	5	Staphylococcus	Bacillota
Fungal	LK547	0.4	5	Staphylococcus	Bacillota
Fungal	LK548	0.0	5	Staphylococcus	Bacillota
Fungal	LK549	0.6	5	Staphylococcus	Bacillota
Fungal	LK550	0.0	5	Staphylococcus	Bacillota
Fungal	LK551	0.4	5	Staphylococcus	Bacillota
Fungal	LK552	0.0	5	Micrococcus	Actinomycetota
Fungal	LK553	0.4	5	Micrococcus	Actinomycetota
Fungal	LK555	0.6	5	Staphylococcus	Bacillota
Fungal	LK556	0.0	5	Staphylococcus	Bacillota
Fungal	LK557	0.0	5	Dermabacter	Actinomycetota
Fungal	LK560	0.0	5	Staphylococcus	Bacillota
Fungal	LK561	0.0	5	Corynebacterium	Actinomycetota
Fungal	LK567	0.0	5	Micrococcus	Actinomycetota
Fungal	LK569	0.0	5	Micrococcus	Actinomycetota
Fungal	LK570	0.4	5	Raoultella	Pseudomonadota
Fungal	LK571	0.2	5	Staphylococcus	Bacillota
Fungal	LK572	1.2	5	Kocuria	Actinomycetota
Fungal	LK574	0.0	5	Staphylococcus	Bacillota
Fungal	LK579	0.0	5	Kocuria	Actinomycetota
Fungal	LK580	0.0	5	Staphylococcus	Bacillota
Fungal	LK581	0.0	5	Micrococcus	Actinomycetota
Fungal	LK583	1.6	5	Klebsiella	Pseudomonadota
Fungal	LK585	1.2	5	Bacillus	Bacillota
Fungal	LK586	0.0	5	Corynebacterium	Actinomycetota
Fungal	LK587	0.2	5	Micrococcus	Actinomycetota
Fungal	LK588	0.2	5	Staphylococcus	Bacillota
Fungal	LK590	0.4	5	Staphylococcus	Bacillota
Fungal	LK591	0.4	5	Enterobacter	Pseudomonadota
Fungal	LK593	2.0	5	Staphylococcus	Bacillota
Fungal	LK594	0.0	5	Staphylococcus	Bacillota
Fungal	LK595	0.0	5	Staphylococcus	Bacillota
Fungal	LK596	0.4	5	Staphylococcus	Bacillota
Fungal	LK597	0.4	5	Bacillus	Bacillota
Fungal	LK600	0.0	5	Staphylococcus	Bacillota
Fungal	LK601	0.0	5	Staphylococcus	Bacillota
Fungal	LK602	0.6	5	Staphylococcus	Bacillota
Fungal	LK603	0.2	5	Bacillus	Bacillota
Fungal	LK605	0.0	5	Staphylococcus	Bacillota
Fungal	LK606	0.0	5	Staphylococcus	Bacillota
Fungal	LK615	0.2	5	Staphylococcus	Bacillota
Fungal	LK616	0.0	5	Staphylococcus	Bacillota
Fungal	LK617	0.0	5	Helcococcus	Bacillota
Fungal	LK619	0.8	5	Klebsiella	Pseudomonadota
Fungal	LK620	0.4	5	Staphylococcus	Bacillota
Fungal	LK622	0.4	5	Micrococcus	Actinomycetota
Fungal	LK623	0.6	5	Staphylococcus	Bacillota
Fungal	LK625	0.4	5	Staphylococcus	Bacillota
Fungal	LK626	0.0	5	Staphylococcus	Bacillota
Fungal	LK630	0.0	5	Brachybacterium	Actinomycetota
Fungal	LK635	0.0	5	Staphylococcus	Bacillota
Fungal	LK636	0.0	5	Staphylococcus	Bacillota
Fungal	LK637	0.0	5	Staphylococcus	Bacillota
Fungal	LK639	0.0	5	Dietzia	Actinomycetota
Fungal	LK657	1.4	5	Staphylococcus	Bacillota
Fungal	LK659	0.4	5	Staphylococcus	Bacillota
Fungal	LK660	0.0	5	Bacillus	Bacillota
Fungal	LK661	0.4	5	Micrococcus	Actinomycetota
Fungal	LK662	0.8	5	Lysinibacillus	Bacillota
Fungal	LK664	0.0	5	Lysinibacillus	Bacillota
Fungal	LK665	0.4	5	Staphylococcus	Bacillota
Fungal	LK666	0.4	5	Lysinibacillus	Bacillota
Fungal	LK668	1.8	5	Lysinibacillus	Bacillota
Fungal	LK669	0.4	5	Lysinibacillus	Bacillota
Fungal	LK670	0.4	5	Klebsiella	Pseudomonadota
Fungal	LK672	0.0	5	Corynebacterium	Actinomycetota
Fungal	LK673	0.6	5	Staphylococcus	Bacillota
Fungal	LK674	1.8	5	Staphylococcus	Bacillota
Fungal	LK675	1.8	5	Lysinibacillus	Bacillota
Fungal	LK677	0.0	5	Staphylococcus	Bacillota
Fungal	LK679	1.2	5	Janibacter	Actinomycetota
Fungal	LK681	1.6	5	Bacillus	Bacillota
Fungal	LK683	0.6	5	Micrococcus	Actinomycetota
Fungal	LK684	0.4	5	Staphylococcus	Bacillota
Fungal	LK685	0.6	5	Staphylococcus	Bacillota
Fungal	LK686	1.0	5	Staphylococcus	Bacillota
Fungal	LK687	0.0	5	Corynebacterium	Actinomycetota
Fungal	LK688	0.4	5	Staphylococcus	Bacillota
Fungal	LK690	0.4	5	Staphylococcus	Bacillota
Fungal	LK691	0.0	5	Staphylococcus	Bacillota
Fungal	LK692	1.8	5	Bacillus	Bacillota
Fungal	LK693	0.4	5	Staphylococcus	Bacillota
Fungal	LK696	2.0	5	Bacillus	Bacillota
Fungal	LK697	0.0	5	Micrococcus	Actinomycetota
Fungal	LK698	1.2	5	Kocuria	Actinomycetota
Fungal	LK704	1.6	5	Citrobacter	Pseudomonadota
Fungal	LK705	1.2	5	Micrococcus	Actinomycetota
Fungal	LK712	1.2	5	Niallia	Bacillota
Fungal	LK719	1.4	5	Micrococcus	Actinomycetota
Fungal	LK722	0.4	5	Bacillus	Bacillota
Fungal	LK724	0.0	5	Lysinibacillus	Bacillota
Fungal	LK820	0.6	5	Corynebacterium	Actinomycetota
Fungal	LK821	0.0	5	Corynebacterium	Actinomycetota
Fungal	LK822	1.6	5	Citricoccus	Actinomycetota
Fungal	LK823	0.0	5	Dietzia	Actinomycetota
Fungal	LK826	0.4	5	Dietzia	Actinomycetota
Fungal	LK827	0.2	5	Corynebacterium	Actinomycetota
Fungal	LK832	1.6	5	Micrococcus	Actinomycetota
Fungal	LK834	1.0	5	Staphylococcus	Bacillota
Fungal	LK835	1.8	5	Staphylococcus	Bacillota
Fungal	LK836	0.8	5	Dermacoccus	Actinomycetota
Fungal	LK837	1.6	5	Staphylococcus	Bacillota
Fungal	LK838	0.6	5	Brevibacterium	Actinomycetota
Fungal	LK843	1.0	5	Kocuria	Actinomycetota
Fungal	LK844	0.0	5	Dietzia	Actinomycetota
Fungal	LK845	1.2	5	Dietzia	Actinomycetota
Fungal	LK847	1.4	5	Micrococcus	Actinomycetota
Fungal	LK849	0.6	5	Staphylococcus	Bacillota
Fungal	LK853	0.0	5	Staphylococcus	Bacillota
Fungal	LK854	0.0	5	Kocuria	Actinomycetota
Fungal	LK855	0.0	5	Corynebacterium	Actinomycetota
Fungal	LK856	0.0	5	Corynebacterium	Actinomycetota
Fungal	LK857	1.2	5	Staphylococcus	Bacillota
Fungal	LK858	1.6	5	Klebsiella	Pseudomonadota
Fungal	LK860	0.4	5	Rhodocococcus	Actinomycetota
Fungal	LK861	0.0	5	Staphylococcus	Bacillota
Fungal	LK863	0.4	5	Micrococcus	Actinomycetota
Fungal	LK864	1.4	5	Bacillus	Bacillota
Fungal	LK866	0.6	5	Kocuria	Actinomycetota
Fungal	LK869	0.6	5	Klebsiella	Pseudomonadota
Fungal	LK870	1.8	5	Brevibacterium	Actinomycetota
Fungal	LK871	0.0	5	Corynebacterium	Actinomycetota
Fungal	LK872	0.0	5	Corynebacterium	Actinomycetota
Fungal	LK873	0.0	5	Micrococcus	Actinomycetota
Fungal	LK874	0.6	5	Micrococcus	Actinomycetota
Fungal	LK875	1.2	5	Sphingobacterium	Bacteroidota
Fungal	LK876	0.0	5	Corynebacterium	Actinomycetota
Fungal	LK877	0.0	5	Corynebacterium	Actinomycetota
Fungal	LK892	1.2	5	Micrococcus	Actinomycetota
Fungal	LK903	0.4	5	Micrococcus	Actinomycetota
Fungal	LK911	0.0	5	Micrococcus	Actinomycetota
Fungal	LK912	0.0	5	Citricoccus	Actinomycetota
Fungal	LK931	0.2	5	Corynebacterium	Actinomycetota
Fungal	LK934	1.8	5	Kocuria	Actinomycetota
Fungal	LK935	0.6	5	Corynebacterium	Actinomycetota
Fungal	LK936	0.0	5	Corynebacterium	Actinomycetota
Fungal	LK942	0.4	5	Corynebacterium	Actinomycetota
Fungal	LK945	0.0	5	Micromonospora	Actinomycetota
Fungal	LK949	0.4	5	Dietzia	Actinomycetota
Fungal	LK950	0.2	5	Corynebacterium	Actinomycetota
Fungal	LK951	0.2	5	Dietzia	Actinomycetota
Fungal	LK955	0.0	5	Corynebacterium	Actinomycetota
Fungal	LK956	0.0	5	Corynebacterium	Actinomycetota
Fungal	LK960	1.6	5	Kocuria	Actinomycetota
Fungal	LK978	2.0	5	Brevibacterium	Actinomycetota
Fungal	LK984	0.4	5	Dietzia	Actinomycetota
Fungal	LK998	1.2	5	Micrococcus	Actinomycetota
Gram Negative	LK1000	0.0	9	Kocuria	Actinomycetota
Gram Negative	LK1002	0.1111111111111111	9	Micrococcus	Actinomycetota
Gram Negative	LK1003	0.2222222222222222	9	Staphylococcus	Bacillota
Gram Negative	LK1004	0.1111111111111111	9	Micrococcus	Actinomycetota
Gram Negative	LK1005	0.2222222222222222	9	Micrococcus	Actinomycetota
Gram Negative	LK1006	0.0	9	Dietzia	Actinomycetota
Gram Negative	LK1008	0.1111111111111111	9	Micrococcus	Actinomycetota
Gram Negative	LK1009	0.2222222222222222	9	Micrococcus	Actinomycetota
Gram Negative	LK1011	0.0	9	Micrococcus	Actinomycetota
Gram Negative	LK1012	0.1111111111111111	9	Micrococcus	Actinomycetota
Gram Negative	LK1013	0.2222222222222222	9	Micrococcus	Actinomycetota
Gram Negative	LK1015	0.2222222222222222	9	Staphylococcus	Bacillota
Gram Negative	LK1017	0.1111111111111111	9	Dietzia	Actinomycetota
Gram Negative	LK1018	0.0	9	Micrococcus	Actinomycetota
Gram Negative	LK1019	0.1111111111111111	9	Micrococcus	Actinomycetota
Gram Negative	LK1021	0.6666666666666666	9	Kocuria	Actinomycetota
Gram Negative	LK1022	0.0	9	Micrococcus	Actinomycetota
Gram Negative	LK1024	0.0	9	Brachybacterium	Actinomycetota
Gram Negative	LK1026	0.1111111111111111	9	Micrococcus	Actinomycetota
Gram Negative	LK1027	0.6666666666666666	9	Brevibacterium	Actinomycetota
Gram Negative	LK1030	0.0	9	Corynebacterium	Actinomycetota
Gram Negative	LK1031	0.0	9	Dietzia	Actinomycetota
Gram Negative	LK1034	0.0	9	Paenibacillus	Bacillota
Gram Negative	LK1036	0.1111111111111111	9	Micrococcus	Actinomycetota
Gram Negative	LK1041	0.0	9	Corynebacterium	Actinomycetota
Gram Negative	LK1045	0.0	9	Brachybacterium	Actinomycetota
Gram Negative	LK1046	0.0	9	Dietzia	Actinomycetota
Gram Negative	LK1049	0.1111111111111111	9	Micrococcus	Actinomycetota
Gram Negative	LK1053	0.0	9	Micrococcus	Actinomycetota
Gram Negative	LK1054	0.0	9	Gordonia	Actinomycetota
Gram Negative	LK1055	0.1111111111111111	9	Kocuria	Actinomycetota
Gram Negative	LK1056	0.1111111111111111	9	Micrococcus	Actinomycetota
Gram Negative	LK1059	0.0	9	Corynebacterium	Actinomycetota
Gram Negative	LK1060	0.0	9	Kocuria	Actinomycetota
Gram Negative	LK1063	0.1111111111111111	9	Dietzia	Actinomycetota
Gram Negative	LK1072	0.0	9	Micrococcus	Actinomycetota
Gram Negative	LK1073	0.4444444444444444	9	Micrococcus	Actinomycetota
Gram Negative	LK1075	0.0	9	Micrococcus	Actinomycetota
Gram Negative	LK1076	0.1111111111111111	9	Micrococcus	Actinomycetota
Gram Negative	LK1077	0.0	9	Dermabacter	Actinomycetota
Gram Negative	LK1080	0.0	9	Dermabacter	Actinomycetota
Gram Negative	LK1081	0.0	9	Rothia	Actinomycetota
Gram Negative	LK1082	0.0	9	Dermabacter	Actinomycetota
Gram Negative	LK1083	0.1111111111111111	9	Rothia	Actinomycetota
Gram Negative	LK1084	0.1111111111111111	9	Corynebacterium	Actinomycetota
Gram Negative	LK1085	0.0	9	Brachybacterium	Actinomycetota
Gram Negative	LK1086	0.2222222222222222	9	Rothia	Actinomycetota
Gram Negative	LK1090	0.6666666666666666	9	Micrococcus	Actinomycetota
Gram Negative	LK1091	0.2222222222222222	9	Micrococcus	Actinomycetota
Gram Negative	LK1092	0.0	9	Dietzia	Actinomycetota
Gram Negative	LK1093	0.4444444444444444	9	Kocuria	Actinomycetota
Gram Negative	LK1094	0.3333333333333333	9	Brevibacterium	Actinomycetota
Gram Negative	LK1095	0.2222222222222222	9	Staphylococcus	Bacillota
Gram Negative	LK1096	0.0	9	Staphylococcus	Bacillota
Gram Negative	LK1098	0.3333333333333333	9	Morganella	Pseudomonadota
Gram Negative	LK1099	0.1111111111111111	9	Micrococcus	Actinomycetota
Gram Negative	LK1102	0.1111111111111111	9	Oceanobacillus	Bacillota
Gram Negative	LK1103	0.1111111111111111	9	Micrococcus	Actinomycetota
Gram Negative	LK1106	0.4444444444444444	9	Micrococcus	Actinomycetota
Gram Negative	LK1110	0.0	9	Staphylococcus	Bacillota
Gram Negative	LK1112	0.0	9	Rothia	Actinomycetota
Gram Negative	LK1113	0.0	9	Micrococcus	Actinomycetota
Gram Negative	LK1116	0.5555555555555556	9	Staphylococcus	Bacillota
Gram Negative	LK1117	0.2222222222222222	9	Micrococcus	Actinomycetota
Gram Negative	LK1118	0.2222222222222222	9	Microbacterium	Actinomycetota
Gram Negative	LK1120	0.1111111111111111	9	Kocuria	Actinomycetota
Gram Negative	LK1127	0.1111111111111111	9	Bacillus	Bacillota
Gram Negative	LK1128	0.0	9	Dermacoccus	Actinomycetota
Gram Negative	LK1136	0.0	9	Staphylococcus	Bacillota
Gram Negative	LK1137	0.0	9	Staphylococcus	Bacillota
Gram Negative	LK1138	0.0	9	Staphylococcus	Bacillota
Gram Negative	LK1139	0.3333333333333333	9	Escherichia	Pseudomonadota
Gram Negative	LK1140	0.0	9	Escherichia	Pseudomonadota
Gram Negative	LK1145	0.0	9	Micrococcus	Actinomycetota
Gram Negative	LK1147	0.0	9	Micrococcus	Actinomycetota
Gram Negative	LK1157	0.0	9	Escherichia	Pseudomonadota
Gram Negative	LK1162	0.1111111111111111	9	Micrococcus	Actinomycetota
Gram Negative	LK1167	0.0	9	Staphylococcus	Bacillota
Gram Negative	LK1168	0.2222222222222222	9	Micrococcus	Actinomycetota
Gram Negative	LK1170	0.0	9	Micrococcus	Actinomycetota
Gram Negative	LK1172	0.0	9	Oceanobacillus	Bacillota
Gram Negative	LK1173	0.2222222222222222	9	Micrococcus	Actinomycetota
Gram Negative	LK1174	0.0	9	Citricoccus	Actinomycetota
Gram Negative	LK1176	0.2222222222222222	9	Citricoccus	Actinomycetota
Gram Negative	LK1183	0.0	9	Brachybacterium	Actinomycetota
Gram Negative	LK1184	0.0	9	Kocuria	Actinomycetota
Gram Negative	LK1186	0.0	9	Micrococcus	Actinomycetota
Gram Negative	LK1188	0.0	9	Aestuariimicrobium	Actinomycetota
Gram Negative	LK1196	0.0	9	Micrococcus	Actinomycetota
Gram Negative	LK1197	0.0	9	Micrococcus	Actinomycetota
Gram Negative	LK1198	0.8888888888888888	9	Escherichia	Pseudomonadota
Gram Negative	LK1204	0.0	9	Granulicatella	Bacillota
Gram Negative	LK1207	0.2222222222222222	9	Micrococcus	Actinomycetota
Gram Negative	LK1208	0.2222222222222222	9	Micrococcus	Actinomycetota
Gram Negative	LK1216	0.0	9	Micrococcus	Actinomycetota
Gram Negative	LK1219	0.0	9	Staphylococcus	Bacillota
Gram Negative	LK1220	0.0	9	Micrococcus	Actinomycetota
Gram Negative	LK1224	0.2222222222222222	9	Micrococcus	Actinomycetota
Gram Negative	LK1231	0.6666666666666666	9	Micrococcus	Actinomycetota
Gram Negative	LK1232	0.1111111111111111	9	Escherichia	Pseudomonadota
Gram Negative	LK1237	0.125	8	Kocuria	Actinomycetota
Gram Negative	LK1238	0.0	9	Micrococcus	Actinomycetota
Gram Negative	LK1239	0.0	9	Corynebacterium	Actinomycetota
Gram Negative	LK1244	0.0	9	Rothia	Actinomycetota
Gram Negative	LK1245	0.0	9	Dermabacter	Actinomycetota
Gram Negative	LK1246	0.0	9	Kocuria	Actinomycetota
Gram Negative	LK1247	0.0	9	Dietzia	Actinomycetota
Gram Negative	LK1249	0.0	9	Dietzia	Actinomycetota
Gram Negative	LK1250	0.1111111111111111	9	Kocuria	Actinomycetota
Gram Negative	LK1252	0.0	9	Dermabacter	Actinomycetota
Gram Negative	LK1253	0.0	9	Staphylococcus	Bacillota
Gram Negative	LK1254	0.0	9	Staphylococcus	Bacillota
Gram Negative	LK1255	0.0	9	Staphylococcus	Bacillota
Gram Negative	LK1256	0.0	9	Dietzia	Actinomycetota
Gram Negative	LK1257	0.0	9	Dermabacter	Actinomycetota
Gram Negative	LK1258	0.0	9	Micrococcus	Actinomycetota
Gram Negative	LK1259	0.0	9	Rothia	Actinomycetota
Gram Negative	LK1262	0.2222222222222222	9	Micrococcus	Actinomycetota
Gram Negative	LK1263	0.0	9	Rothia	Actinomycetota
Gram Negative	LK1264	0.0	9	Staphylococcus	Bacillota
Gram Negative	LK1265	0.0	9	Staphylococcus	Bacillota
Gram Negative	LK1266	0.0	9	Dietzia	Actinomycetota
Gram Negative	LK1267	0.0	9	Dietzia	Actinomycetota
Gram Negative	LK1269	0.0	9	Corynebacterium	Actinomycetota
Gram Negative	LK1271	0.0	9	Nesterenkonia	Actinomycetota
Gram Negative	LK1272	0.0	9	Corynebacterium	Actinomycetota
Gram Negative	LK1274	0.0	9	Micrococcus	Actinomycetota
Gram Negative	LK1275	0.2222222222222222	9	Micrococcus	Actinomycetota
Gram Negative	LK1277	0.0	9	Dietzia	Actinomycetota
Gram Negative	LK1278	0.0	9	Dietzia	Actinomycetota
Gram Negative	LK1279	0.0	9	Pseudoclavibacter	Actinomycetota
Gram Negative	LK1282	0.0	9	Rothia	Actinomycetota
Gram Negative	LK1285	0.0	9	Rothia	Actinomycetota
Gram Negative	LK1287	0.0	9	Rothia	Actinomycetota
Gram Negative	LK1289	0.0	9	Corynebacterium	Actinomycetota
Gram Negative	LK1299	0.1111111111111111	9	Micrococcus	Actinomycetota
Gram Negative	LK1306	0.0	9	Micrococcus	Actinomycetota
Gram Negative	LK1330	0.0	9	Micrococcus	Actinomycetota
Gram Negative	LK1333	0.2222222222222222	9	Micrococcus	Actinomycetota
Gram Negative	LK1334	0.4444444444444444	9	Micrococcus	Actinomycetota
Gram Negative	LK1335	0.3333333333333333	9	Micrococcus	Actinomycetota
Gram Negative	LK1337	0.0	9	Brevibacterium	Actinomycetota
Gram Negative	LK1340	0.0	9	Corynebacterium	Actinomycetota
Gram Negative	LK1341	0.0	9	Staphylococcus	Bacillota
Gram Negative	LK1342	0.0	9	Staphylococcus	Bacillota
Gram Negative	LK1346	0.0	9	Corynebacterium	Actinomycetota
Gram Negative	LK1348	0.0	9	Corynebacterium	Actinomycetota
Gram Negative	LK1349	0.0	9	Corynebacterium	Actinomycetota
Gram Negative	LK1350	0.0	9	Brachybacterium	Actinomycetota
Gram Negative	LK1351	0.0	9	Dermabacter	Actinomycetota
Gram Negative	LK1352	0.0	9	Brachybacterium	Actinomycetota
Gram Negative	LK1353	0.0	9	Dermabacter	Actinomycetota
Gram Negative	LK1355	0.0	9	Micrococcus	Actinomycetota
Gram Negative	LK1356	0.0	9	Micrococcus	Actinomycetota
Gram Negative	LK1359	0.0	9	Corynebacterium	Actinomycetota
Gram Negative	LK1363	1.0	9	Brevibacterium	Actinomycetota
Gram Negative	LK1365	0.0	9	Corynebacterium	Actinomycetota
Gram Negative	LK1366	0.0	9	Corynebacterium	Actinomycetota
Gram Negative	LK1367	0.3333333333333333	9	Corynebacterium	Actinomycetota
Gram Negative	LK1379	0.5555555555555556	9	Micrococcus	Actinomycetota
Gram Negative	LK1380	0.7777777777777778	9	Micrococcus	Actinomycetota
Gram Negative	LK1382	0.8888888888888888	9	Micrococcus	Actinomycetota
Gram Negative	LK1383	0.2222222222222222	9	Micrococcus	Actinomycetota
Gram Negative	LK1384	0.1111111111111111	9	Micrococcus	Actinomycetota
Gram Negative	LK1386	0.0	9	Dermacoccus	Actinomycetota
Gram Negative	LK1387	0.0	9	Corynebacterium	Actinomycetota
Gram Negative	LK1388	0.0	9	Corynebacterium	Actinomycetota
Gram Negative	LK1390	0.1111111111111111	9	Micrococcus	Actinomycetota
Gram Negative	LK1393	0.4444444444444444	9	Micrococcus	Actinomycetota
Gram Negative	LK1403	0.0	9	Helcococcus	Bacillota
Gram Negative	LK1404	0.0	9	Brachybacterium	Actinomycetota
Gram Negative	LK401	0.3333333333333333	9	Staphylococcus	Bacillota
Gram Negative	LK403	1.0	9	Staphylococcus	Bacillota
Gram Negative	LK405	0.0	9	Enterococcus	Bacillota
Gram Negative	LK407	0.0	9	Staphylococcus	Bacillota
Gram Negative	LK408	0.2222222222222222	9	Micrococcus	Actinomycetota
Gram Negative	LK409	0.0	9	Micrococcus	Actinomycetota
Gram Negative	LK411	0.0	9	Corynebacterium	Actinomycetota
Gram Negative	LK413	0.1111111111111111	9	Staphylococcus	Bacillota
Gram Negative	LK414	0.2222222222222222	9	Staphylococcus	Bacillota
Gram Negative	LK415	0.0	9	Staphylococcus	Bacillota
Gram Negative	LK419	0.2222222222222222	9	Micrococcus	Actinomycetota
Gram Negative	LK421	0.0	9	Sphingobacterium	Bacteroidota
Gram Negative	LK425	0.2222222222222222	9	Micrococcus	Actinomycetota
Gram Negative	LK426	0.0	9	Micrococcus	Actinomycetota
Gram Negative	LK428	0.0	9	Staphylococcus	Bacillota
Gram Negative	LK432	0.0	9	Corynebacterium	Actinomycetota
Gram Negative	LK434	0.0	9	Corynebacterium	Actinomycetota
Gram Negative	LK435	0.0	9	Staphylococcus	Bacillota
Gram Negative	LK436	0.1111111111111111	9	Staphylococcus	Bacillota
Gram Negative	LK438	0.0	9	Micrococcus	Actinomycetota
Gram Negative	LK439	0.0	9	Dietzia	Actinomycetota
Gram Negative	LK441	0.2222222222222222	9	Micrococcus	Actinomycetota
Gram Negative	LK442	0.0	9	Klebsiella	Pseudomonadota
Gram Negative	LK443	1.0	9	Micrococcus	Actinomycetota
Gram Negative	LK444	0.0	9	Corynebacterium	Actinomycetota
Gram Negative	LK445	0.0	9	Staphylococcus	Bacillota
Gram Negative	LK449	0.1111111111111111	9	Staphylococcus	Bacillota
Gram Negative	LK452	0.0	9	Staphylococcus	Bacillota
Gram Negative	LK454	0.0	9	Micrococcus	Actinomycetota
Gram Negative	LK455	0.4444444444444444	9	Micrococcus	Actinomycetota
Gram Negative	LK456	0.0	9	Staphylococcus	Bacillota
Gram Negative	LK457	0.0	9	Staphylococcus	Bacillota
Gram Negative	LK458	1.1111111111111112	9	Klebsiella	Pseudomonadota
Gram Negative	LK459	0.0	9	Staphylococcus	Bacillota
Gram Negative	LK460	0.0	9	Staphylococcus	Bacillota
Gram Negative	LK461	0.0	9	Klebsiella	Pseudomonadota
Gram Negative	LK464	1.0	9	Peribacillus	Bacillota
Gram Negative	LK465	0.0	9	Corynebacterium	Actinomycetota
Gram Negative	LK466	0.0	9	Corynebacterium	Actinomycetota
Gram Negative	LK467	0.3333333333333333	9	Micrococcus	Actinomycetota
Gram Negative	LK469	0.0	9	Klebsiella	Pseudomonadota
Gram Negative	LK470	0.7777777777777778	9	Staphylococcus	Bacillota
Gram Negative	LK471	0.5555555555555556	9	Micrococcus	Actinomycetota
Gram Negative	LK473	0.0	9	Staphylococcus	Bacillota
Gram Negative	LK478	0.4444444444444444	9	Kocuria	Actinomycetota
Gram Negative	LK480	0.0	9	Staphylococcus	Bacillota
Gram Negative	LK485	0.0	9	Sphingobacterium	Bacteroidota
Gram Negative	LK486	0.1111111111111111	9	Staphylococcus	Bacillota
Gram Negative	LK488	0.0	9	Corynebacterium	Actinomycetota
Gram Negative	LK489	0.0	9	Staphylococcus	Bacillota
Gram Negative	LK490	0.0	9	Staphylococcus	Bacillota
Gram Negative	LK494	0.0	9	Citrobacter	Pseudomonadota
Gram Negative	LK496	0.0	9	Staphylococcus	Bacillota
Gram Negative	LK497	0.0	9	Staphylococcus	Bacillota
Gram Negative	LK500	0.8888888888888888	9	Klebsiella	Pseudomonadota
Gram Negative	LK501	0.0	9	Klebsiella	Pseudomonadota
Gram Negative	LK503	0.0	5	Staphylococcus	Bacillota
Gram Negative	LK504	0.0	9	Staphylococcus	Bacillota
Gram Negative	LK507	0.0	9	Staphylococcus	Bacillota
Gram Negative	LK515	0.0	9	Staphylococcus	Bacillota
Gram Negative	LK516	0.0	9	Staphylococcus	Bacillota
Gram Negative	LK518	0.0	9	Nesterenkonia	Actinomycetota
Gram Negative	LK519	0.0	9	Corynebacterium	Actinomycetota
Gram Negative	LK522	0.0	9	Dermabacter	Actinomycetota
Gram Negative	LK523	0.2222222222222222	9	Staphylococcus	Bacillota
Gram Negative	LK524	0.0	9	Staphylococcus	Bacillota
Gram Negative	LK525	0.5555555555555556	9	Klebsiella	Pseudomonadota
Gram Negative	LK526	0.0	9	Klebsiella	Pseudomonadota
Gram Negative	LK527	0.0	9	Klebsiella	Pseudomonadota
Gram Negative	LK528	0.0	9	Staphylococcus	Bacillota
Gram Negative	LK529	0.0	9	Staphylococcus	Bacillota
Gram Negative	LK530	0.0	9	Staphylococcus	Bacillota
Gram Negative	LK531	0.0	9	Staphylococcus	Bacillota
Gram Negative	LK533	0.0	9	Staphylococcus	Bacillota
Gram Negative	LK535	0.0	9	Staphylococcus	Bacillota
Gram Negative	LK536	0.0	9	Niallia	Bacillota
Gram Negative	LK538	0.2222222222222222	9	Janibacter	Actinomycetota
Gram Negative	LK541	0.1111111111111111	9	Micrococcus	Actinomycetota
Gram Negative	LK542	0.0	9	Micrococcus	Actinomycetota
Gram Negative	LK543	0.0	9	Staphylococcus	Bacillota
Gram Negative	LK544	0.0	9	Staphylococcus	Bacillota
Gram Negative	LK547	0.1111111111111111	9	Staphylococcus	Bacillota
Gram Negative	LK548	0.0	9	Staphylococcus	Bacillota
Gram Negative	LK549	0.3333333333333333	9	Staphylococcus	Bacillota
Gram Negative	LK550	0.0	9	Staphylococcus	Bacillota
Gram Negative	LK551	0.0	9	Staphylococcus	Bacillota
Gram Negative	LK552	0.0	9	Micrococcus	Actinomycetota
Gram Negative	LK553	0.0	9	Micrococcus	Actinomycetota
Gram Negative	LK555	0.2222222222222222	9	Staphylococcus	Bacillota
Gram Negative	LK556	0.1111111111111111	9	Staphylococcus	Bacillota
Gram Negative	LK557	0.0	9	Dermabacter	Actinomycetota
Gram Negative	LK560	0.0	9	Staphylococcus	Bacillota
Gram Negative	LK561	0.0	9	Corynebacterium	Actinomycetota
Gram Negative	LK567	0.0	9	Micrococcus	Actinomycetota
Gram Negative	LK569	0.0	9	Micrococcus	Actinomycetota
Gram Negative	LK570	0.4444444444444444	9	Raoultella	Pseudomonadota
Gram Negative	LK571	0.0	9	Staphylococcus	Bacillota
Gram Negative	LK572	0.2222222222222222	9	Kocuria	Actinomycetota
Gram Negative	LK574	0.0	9	Staphylococcus	Bacillota
Gram Negative	LK579	0.2222222222222222	9	Kocuria	Actinomycetota
Gram Negative	LK580	0.0	9	Staphylococcus	Bacillota
Gram Negative	LK581	0.1111111111111111	9	Micrococcus	Actinomycetota
Gram Negative	LK583	0.3333333333333333	9	Klebsiella	Pseudomonadota
Gram Negative	LK585	0.1111111111111111	9	Bacillus	Bacillota
Gram Negative	LK586	0.0	9	Corynebacterium	Actinomycetota
Gram Negative	LK587	0.0	9	Micrococcus	Actinomycetota
Gram Negative	LK588	0.0	9	Staphylococcus	Bacillota
Gram Negative	LK590	0.0	9	Staphylococcus	Bacillota
Gram Negative	LK591	0.2222222222222222	9	Enterobacter	Pseudomonadota
Gram Negative	LK593	0.0	9	Staphylococcus	Bacillota
Gram Negative	LK594	0.0	9	Staphylococcus	Bacillota
Gram Negative	LK595	0.0	9	Staphylococcus	Bacillota
Gram Negative	LK596	0.0	9	Staphylococcus	Bacillota
Gram Negative	LK597	0.7777777777777778	9	Bacillus	Bacillota
Gram Negative	LK600	0.0	9	Staphylococcus	Bacillota
Gram Negative	LK601	0.0	9	Staphylococcus	Bacillota
Gram Negative	LK602	0.0	9	Staphylococcus	Bacillota
Gram Negative	LK603	0.0	9	Bacillus	Bacillota
Gram Negative	LK605	0.0	9	Staphylococcus	Bacillota
Gram Negative	LK606	0.0	9	Staphylococcus	Bacillota
Gram Negative	LK615	0.1111111111111111	9	Staphylococcus	Bacillota
Gram Negative	LK616	0.0	9	Staphylococcus	Bacillota
Gram Negative	LK617	0.0	9	Helcococcus	Bacillota
Gram Negative	LK619	0.0	9	Klebsiella	Pseudomonadota
Gram Negative	LK620	0.0	9	Staphylococcus	Bacillota
Gram Negative	LK622	0.0	9	Micrococcus	Actinomycetota
Gram Negative	LK623	0.0	9	Staphylococcus	Bacillota
Gram Negative	LK625	0.0	9	Staphylococcus	Bacillota
Gram Negative	LK626	0.0	9	Staphylococcus	Bacillota
Gram Negative	LK630	0.0	9	Brachybacterium	Actinomycetota
Gram Negative	LK635	0.0	9	Staphylococcus	Bacillota
Gram Negative	LK636	0.0	9	Staphylococcus	Bacillota
Gram Negative	LK637	0.0	9	Staphylococcus	Bacillota
Gram Negative	LK639	0.0	9	Dietzia	Actinomycetota
Gram Negative	LK657	0.1111111111111111	9	Staphylococcus	Bacillota
Gram Negative	LK659	0.0	9	Staphylococcus	Bacillota
Gram Negative	LK660	0.0	9	Bacillus	Bacillota
Gram Negative	LK661	0.0	9	Micrococcus	Actinomycetota
Gram Negative	LK662	0.0	9	Lysinibacillus	Bacillota
Gram Negative	LK664	0.0	9	Lysinibacillus	Bacillota
Gram Negative	LK665	0.0	9	Staphylococcus	Bacillota
Gram Negative	LK666	0.0	9	Lysinibacillus	Bacillota
Gram Negative	LK668	0.0	9	Lysinibacillus	Bacillota
Gram Negative	LK669	0.0	9	Lysinibacillus	Bacillota
Gram Negative	LK670	0.0	9	Klebsiella	Pseudomonadota
Gram Negative	LK672	0.0	9	Corynebacterium	Actinomycetota
Gram Negative	LK673	0.0	9	Staphylococcus	Bacillota
Gram Negative	LK674	0.1111111111111111	9	Staphylococcus	Bacillota
Gram Negative	LK675	0.1111111111111111	9	Lysinibacillus	Bacillota
Gram Negative	LK677	0.0	9	Staphylococcus	Bacillota
Gram Negative	LK679	0.0	9	Janibacter	Actinomycetota
Gram Negative	LK681	0.0	9	Bacillus	Bacillota
Gram Negative	LK683	0.0	9	Micrococcus	Actinomycetota
Gram Negative	LK684	0.0	9	Staphylococcus	Bacillota
Gram Negative	LK685	0.0	9	Staphylococcus	Bacillota
Gram Negative	LK686	0.1111111111111111	9	Staphylococcus	Bacillota
Gram Negative	LK687	0.0	9	Corynebacterium	Actinomycetota
Gram Negative	LK688	0.0	9	Staphylococcus	Bacillota
Gram Negative	LK690	0.0	9	Staphylococcus	Bacillota
Gram Negative	LK691	0.0	9	Staphylococcus	Bacillota
Gram Negative	LK692	0.2222222222222222	9	Bacillus	Bacillota
Gram Negative	LK693	0.1111111111111111	9	Staphylococcus	Bacillota
Gram Negative	LK696	1.1111111111111112	9	Bacillus	Bacillota
Gram Negative	LK697	0.0	9	Micrococcus	Actinomycetota
Gram Negative	LK698	0.2222222222222222	9	Kocuria	Actinomycetota
Gram Negative	LK704	0.5555555555555556	9	Citrobacter	Pseudomonadota
Gram Negative	LK705	0.2222222222222222	9	Micrococcus	Actinomycetota
Gram Negative	LK712	0.0	9	Niallia	Bacillota
Gram Negative	LK719	0.2222222222222222	9	Micrococcus	Actinomycetota
Gram Negative	LK722	0.0	9	Bacillus	Bacillota
Gram Negative	LK724	0.0	9	Lysinibacillus	Bacillota
Gram Negative	LK820	0.0	9	Corynebacterium	Actinomycetota
Gram Negative	LK821	0.0	9	Corynebacterium	Actinomycetota
Gram Negative	LK822	0.0	9	Citricoccus	Actinomycetota
Gram Negative	LK823	0.0	9	Dietzia	Actinomycetota
Gram Negative	LK826	0.0	9	Dietzia	Actinomycetota
Gram Negative	LK827	0.0	9	Corynebacterium	Actinomycetota
Gram Negative	LK832	0.1111111111111111	9	Micrococcus	Actinomycetota
Gram Negative	LK834	0.0	9	Staphylococcus	Bacillota
Gram Negative	LK835	0.3333333333333333	9	Staphylococcus	Bacillota
Gram Negative	LK836	0.0	9	Dermacoccus	Actinomycetota
Gram Negative	LK837	0.2222222222222222	9	Staphylococcus	Bacillota
Gram Negative	LK838	0.0	9	Brevibacterium	Actinomycetota
Gram Negative	LK843	0.2222222222222222	9	Kocuria	Actinomycetota
Gram Negative	LK844	0.0	9	Dietzia	Actinomycetota
Gram Negative	LK845	0.4444444444444444	9	Dietzia	Actinomycetota
Gram Negative	LK847	0.0	9	Micrococcus	Actinomycetota
Gram Negative	LK849	0.0	9	Staphylococcus	Bacillota
Gram Negative	LK853	0.0	9	Staphylococcus	Bacillota
Gram Negative	LK854	0.0	9	Kocuria	Actinomycetota
Gram Negative	LK855	0.0	9	Corynebacterium	Actinomycetota
Gram Negative	LK856	0.1111111111111111	9	Corynebacterium	Actinomycetota
Gram Negative	LK857	0.1111111111111111	9	Staphylococcus	Bacillota
Gram Negative	LK858	1.0	9	Klebsiella	Pseudomonadota
Gram Negative	LK860	0.2222222222222222	9	Rhodocococcus	Actinomycetota
Gram Negative	LK861	0.0	9	Staphylococcus	Bacillota
Gram Negative	LK863	0.1111111111111111	9	Micrococcus	Actinomycetota
Gram Negative	LK864	0.0	9	Bacillus	Bacillota
Gram Negative	LK866	0.1111111111111111	9	Kocuria	Actinomycetota
Gram Negative	LK869	0.4444444444444444	9	Klebsiella	Pseudomonadota
Gram Negative	LK870	0.4444444444444444	9	Brevibacterium	Actinomycetota
Gram Negative	LK871	0.0	9	Corynebacterium	Actinomycetota
Gram Negative	LK872	0.0	9	Corynebacterium	Actinomycetota
Gram Negative	LK873	0.0	9	Micrococcus	Actinomycetota
Gram Negative	LK874	0.3333333333333333	9	Micrococcus	Actinomycetota
Gram Negative	LK875	0.0	9	Sphingobacterium	Bacteroidota
Gram Negative	LK876	0.0	9	Corynebacterium	Actinomycetota
Gram Negative	LK877	0.0	9	Corynebacterium	Actinomycetota
Gram Negative	LK892	0.7777777777777778	9	Micrococcus	Actinomycetota
Gram Negative	LK903	0.0	9	Micrococcus	Actinomycetota
Gram Negative	LK911	0.0	9	Micrococcus	Actinomycetota
Gram Negative	LK912	0.0	9	Citricoccus	Actinomycetota
Gram Negative	LK931	0.0	9	Corynebacterium	Actinomycetota
Gram Negative	LK934	0.2222222222222222	9	Kocuria	Actinomycetota
Gram Negative	LK935	0.0	9	Corynebacterium	Actinomycetota
Gram Negative	LK936	0.0	9	Corynebacterium	Actinomycetota
Gram Negative	LK942	0.0	9	Corynebacterium	Actinomycetota
Gram Negative	LK945	0.0	9	Micromonospora	Actinomycetota
Gram Negative	LK949	0.0	9	Dietzia	Actinomycetota
Gram Negative	LK950	0.0	9	Corynebacterium	Actinomycetota
Gram Negative	LK951	0.0	9	Dietzia	Actinomycetota
Gram Negative	LK955	0.0	9	Corynebacterium	Actinomycetota
Gram Negative	LK956	0.0	9	Corynebacterium	Actinomycetota
Gram Negative	LK960	0.4444444444444444	9	Kocuria	Actinomycetota
Gram Negative	LK978	0.6666666666666666	9	Brevibacterium	Actinomycetota
Gram Negative	LK984	0.0	9	Dietzia	Actinomycetota
Gram Negative	LK998	0.2222222222222222	9	Micrococcus	Actinomycetota
Gram Positive	LK1000	0.0	8	Kocuria	Actinomycetota
Gram Positive	LK1002	0.75	8	Micrococcus	Actinomycetota
Gram Positive	LK1003	0.375	8	Staphylococcus	Bacillota
Gram Positive	LK1004	0.5	8	Micrococcus	Actinomycetota
Gram Positive	LK1005	0.125	8	Micrococcus	Actinomycetota
Gram Positive	LK1006	0.875	8	Dietzia	Actinomycetota
Gram Positive	LK1008	0.25	8	Micrococcus	Actinomycetota
Gram Positive	LK1009	0.125	8	Micrococcus	Actinomycetota
Gram Positive	LK1011	0.375	8	Micrococcus	Actinomycetota
Gram Positive	LK1012	0.25	8	Micrococcus	Actinomycetota
Gram Positive	LK1013	0.375	8	Micrococcus	Actinomycetota
Gram Positive	LK1015	0.25	8	Staphylococcus	Bacillota
Gram Positive	LK1017	0.0	8	Dietzia	Actinomycetota
Gram Positive	LK1018	0.5	8	Micrococcus	Actinomycetota
Gram Positive	LK1019	0.125	8	Micrococcus	Actinomycetota
Gram Positive	LK1021	0.375	8	Kocuria	Actinomycetota
Gram Positive	LK1022	0.125	8	Micrococcus	Actinomycetota
Gram Positive	LK1024	0.0	8	Brachybacterium	Actinomycetota
Gram Positive	LK1026	0.125	8	Micrococcus	Actinomycetota
Gram Positive	LK1027	0.875	8	Brevibacterium	Actinomycetota
Gram Positive	LK1030	0.5	8	Corynebacterium	Actinomycetota
Gram Positive	LK1031	0.125	8	Dietzia	Actinomycetota
Gram Positive	LK1034	0.0	8	Paenibacillus	Bacillota
Gram Positive	LK1036	0.0	8	Micrococcus	Actinomycetota
Gram Positive	LK1041	0.125	8	Corynebacterium	Actinomycetota
Gram Positive	LK1045	0.0	8	Brachybacterium	Actinomycetota
Gram Positive	LK1046	0.25	8	Dietzia	Actinomycetota
Gram Positive	LK1049	0.125	8	Micrococcus	Actinomycetota
Gram Positive	LK1053	0.25	8	Micrococcus	Actinomycetota
Gram Positive	LK1054	0.25	8	Gordonia	Actinomycetota
Gram Positive	LK1055	0.125	8	Kocuria	Actinomycetota
Gram Positive	LK1056	0.25	8	Micrococcus	Actinomycetota
Gram Positive	LK1059	0.25	8	Corynebacterium	Actinomycetota
Gram Positive	LK1060	0.0	8	Kocuria	Actinomycetota
Gram Positive	LK1063	0.0	6	Dietzia	Actinomycetota
Gram Positive	LK1072	0.0	8	Micrococcus	Actinomycetota
Gram Positive	LK1073	0.3333333333333333	6	Micrococcus	Actinomycetota
Gram Positive	LK1075	0.16666666666666666	6	Micrococcus	Actinomycetota
Gram Positive	LK1076	0.16666666666666666	6	Micrococcus	Actinomycetota
Gram Positive	LK1077	0.16666666666666666	6	Dermabacter	Actinomycetota
Gram Positive	LK1080	0.0	8	Dermabacter	Actinomycetota
Gram Positive	LK1081	0.0	6	Rothia	Actinomycetota
Gram Positive	LK1082	0.125	8	Dermabacter	Actinomycetota
Gram Positive	LK1083	0.0	6	Rothia	Actinomycetota
Gram Positive	LK1084	0.0	6	Corynebacterium	Actinomycetota
Gram Positive	LK1085	0.0	8	Brachybacterium	Actinomycetota
Gram Positive	LK1086	0.5	6	Rothia	Actinomycetota
Gram Positive	LK1090	1.0	6	Micrococcus	Actinomycetota
Gram Positive	LK1091	0.0	8	Micrococcus	Actinomycetota
Gram Positive	LK1092	0.16666666666666666	6	Dietzia	Actinomycetota
Gram Positive	LK1093	0.8333333333333334	6	Kocuria	Actinomycetota
Gram Positive	LK1094	1.0	8	Brevibacterium	Actinomycetota
Gram Positive	LK1095	0.5	6	Staphylococcus	Bacillota
Gram Positive	LK1096	0.8333333333333334	6	Staphylococcus	Bacillota
Gram Positive	LK1098	0.625	8	Morganella	Pseudomonadota
Gram Positive	LK1099	0.3333333333333333	6	Micrococcus	Actinomycetota
Gram Positive	LK1102	0.16666666666666666	6	Oceanobacillus	Bacillota
Gram Positive	LK1103	0.0	6	Micrococcus	Actinomycetota
Gram Positive	LK1106	0.3333333333333333	6	Micrococcus	Actinomycetota
Gram Positive	LK1110	0.8333333333333334	6	Staphylococcus	Bacillota
Gram Positive	LK1112	0.25	8	Rothia	Actinomycetota
Gram Positive	LK1113	0.25	8	Micrococcus	Actinomycetota
Gram Positive	LK1116	0.6666666666666666	6	Staphylococcus	Bacillota
Gram Positive	LK1117	0.8333333333333334	6	Micrococcus	Actinomycetota
Gram Positive	LK1118	0.75	8	Microbacterium	Actinomycetota
Gram Positive	LK1120	0.125	8	Kocuria	Actinomycetota
Gram Positive	LK1127	0.125	8	Bacillus	Bacillota
Gram Positive	LK1128	1.125	8	Dermacoccus	Actinomycetota
Gram Positive	LK1136	0.625	8	Staphylococcus	Bacillota
Gram Positive	LK1137	0.25	8	Staphylococcus	Bacillota
Gram Positive	LK1138	0.875	8	Staphylococcus	Bacillota
Gram Positive	LK1139	0.5	8	Escherichia	Pseudomonadota
Gram Positive	LK1140	0.5	8	Escherichia	Pseudomonadota
Gram Positive	LK1145	0.5	8	Micrococcus	Actinomycetota
Gram Positive	LK1147	0.25	8	Micrococcus	Actinomycetota
Gram Positive	LK1157	0.375	8	Escherichia	Pseudomonadota
Gram Positive	LK1162	0.125	8	Micrococcus	Actinomycetota
Gram Positive	LK1167	0.625	8	Staphylococcus	Bacillota
Gram Positive	LK1168	0.125	8	Micrococcus	Actinomycetota
Gram Positive	LK1170	0.375	8	Micrococcus	Actinomycetota
Gram Positive	LK1172	0.375	8	Oceanobacillus	Bacillota
Gram Positive	LK1173	0.625	8	Micrococcus	Actinomycetota
Gram Positive	LK1174	0.125	8	Citricoccus	Actinomycetota
Gram Positive	LK1176	0.14285714285714285	7	Citricoccus	Actinomycetota
Gram Positive	LK1183	0.0	8	Brachybacterium	Actinomycetota
Gram Positive	LK1184	0.0	7	Kocuria	Actinomycetota
Gram Positive	LK1186	0.0	7	Micrococcus	Actinomycetota
Gram Positive	LK1188	0.0	7	Aestuariimicrobium	Actinomycetota
Gram Positive	LK1196	0.0	7	Micrococcus	Actinomycetota
Gram Positive	LK1197	0.0	7	Micrococcus	Actinomycetota
Gram Positive	LK1198	1.7142857142857142	7	Escherichia	Pseudomonadota
Gram Positive	LK1204	0.0	7	Granulicatella	Bacillota
Gram Positive	LK1207	0.0	7	Micrococcus	Actinomycetota
Gram Positive	LK1208	0.2857142857142857	7	Micrococcus	Actinomycetota
Gram Positive	LK1216	0.14285714285714285	7	Micrococcus	Actinomycetota
Gram Positive	LK1219	0.14285714285714285	7	Staphylococcus	Bacillota
Gram Positive	LK1220	0.0	7	Micrococcus	Actinomycetota
Gram Positive	LK1224	0.14285714285714285	7	Micrococcus	Actinomycetota
Gram Positive	LK1231	0.375	8	Micrococcus	Actinomycetota
Gram Positive	LK1232	1.5	8	Escherichia	Pseudomonadota
Gram Positive	LK1237	0.5	8	Kocuria	Actinomycetota
Gram Positive	LK1238	0.0	8	Micrococcus	Actinomycetota
Gram Positive	LK1239	0.0	8	Corynebacterium	Actinomycetota
Gram Positive	LK1244	0.125	8	Rothia	Actinomycetota
Gram Positive	LK1245	0.0	8	Dermabacter	Actinomycetota
Gram Positive	LK1246	0.0	8	Kocuria	Actinomycetota
Gram Positive	LK1247	0.0	8	Dietzia	Actinomycetota
Gram Positive	LK1249	0.0	8	Dietzia	Actinomycetota
Gram Positive	LK1250	0.5	8	Kocuria	Actinomycetota
Gram Positive	LK1252	0.0	8	Dermabacter	Actinomycetota
Gram Positive	LK1253	0.375	8	Staphylococcus	Bacillota
Gram Positive	LK1254	0.375	8	Staphylococcus	Bacillota
Gram Positive	LK1255	0.375	8	Staphylococcus	Bacillota
Gram Positive	LK1256	0.0	8	Dietzia	Actinomycetota
Gram Positive	LK1257	0.0	8	Dermabacter	Actinomycetota
Gram Positive	LK1258	0.0	8	Micrococcus	Actinomycetota
Gram Positive	LK1259	0.25	8	Rothia	Actinomycetota
Gram Positive	LK1262	0.25	8	Micrococcus	Actinomycetota
Gram Positive	LK1263	0.125	8	Rothia	Actinomycetota
Gram Positive	LK1264	0.375	8	Staphylococcus	Bacillota
Gram Positive	LK1265	0.25	8	Staphylococcus	Bacillota
Gram Positive	LK1266	0.0	8	Dietzia	Actinomycetota
Gram Positive	LK1267	0.0	8	Dietzia	Actinomycetota
Gram Positive	LK1269	0.0	8	Corynebacterium	Actinomycetota
Gram Positive	LK1271	0.0	8	Nesterenkonia	Actinomycetota
Gram Positive	LK1272	0.0	8	Corynebacterium	Actinomycetota
Gram Positive	LK1274	0.375	8	Micrococcus	Actinomycetota
Gram Positive	LK1275	0.5	8	Micrococcus	Actinomycetota
Gram Positive	LK1277	0.0	8	Dietzia	Actinomycetota
Gram Positive	LK1278	0.0	8	Dietzia	Actinomycetota
Gram Positive	LK1279	0.0	8	Pseudoclavibacter	Actinomycetota
Gram Positive	LK1282	0.25	8	Rothia	Actinomycetota
Gram Positive	LK1285	0.75	8	Rothia	Actinomycetota
Gram Positive	LK1287	0.125	8	Rothia	Actinomycetota
Gram Positive	LK1289	0.0	8	Corynebacterium	Actinomycetota
Gram Positive	LK1299	0.0	8	Micrococcus	Actinomycetota
Gram Positive	LK1306	0.75	8	Micrococcus	Actinomycetota
Gram Positive	LK1330	0.375	8	Micrococcus	Actinomycetota
Gram Positive	LK1333	0.0	8	Micrococcus	Actinomycetota
Gram Positive	LK1334	0.0	8	Micrococcus	Actinomycetota
Gram Positive	LK1335	0.375	8	Micrococcus	Actinomycetota
Gram Positive	LK1337	0.0	5	Brevibacterium	Actinomycetota
Gram Positive	LK1340	0.125	8	Corynebacterium	Actinomycetota
Gram Positive	LK1341	0.0	8	Staphylococcus	Bacillota
Gram Positive	LK1342	0.125	8	Staphylococcus	Bacillota
Gram Positive	LK1346	0.0	8	Corynebacterium	Actinomycetota
Gram Positive	LK1348	0.0	5	Corynebacterium	Actinomycetota
Gram Positive	LK1349	0.0	8	Corynebacterium	Actinomycetota
Gram Positive	LK1350	0.0	8	Brachybacterium	Actinomycetota
Gram Positive	LK1351	0.0	8	Dermabacter	Actinomycetota
Gram Positive	LK1352	0.0	5	Brachybacterium	Actinomycetota
Gram Positive	LK1353	0.0	8	Dermabacter	Actinomycetota
Gram Positive	LK1355	0.0	8	Micrococcus	Actinomycetota
Gram Positive	LK1356	0.0	8	Micrococcus	Actinomycetota
Gram Positive	LK1359	0.0	5	Corynebacterium	Actinomycetota
Gram Positive	LK1363	1.4	5	Brevibacterium	Actinomycetota
Gram Positive	LK1365	0.0	5	Corynebacterium	Actinomycetota
Gram Positive	LK1366	0.0	5	Corynebacterium	Actinomycetota
Gram Positive	LK1367	0.25	8	Corynebacterium	Actinomycetota
Gram Positive	LK1379	0.5	8	Micrococcus	Actinomycetota
Gram Positive	LK1380	0.375	8	Micrococcus	Actinomycetota
Gram Positive	LK1382	0.125	8	Micrococcus	Actinomycetota
Gram Positive	LK1383	1.0	8	Micrococcus	Actinomycetota
Gram Positive	LK1384	0.625	8	Micrococcus	Actinomycetota
Gram Positive	LK1386	0.0	8	Dermacoccus	Actinomycetota
Gram Positive	LK1387	0.0	8	Corynebacterium	Actinomycetota
Gram Positive	LK1388	0.125	8	Corynebacterium	Actinomycetota
Gram Positive	LK1390	0.5	8	Micrococcus	Actinomycetota
Gram Positive	LK1393	0.5	8	Micrococcus	Actinomycetota
Gram Positive	LK1403	0.0	8	Helcococcus	Bacillota
Gram Positive	LK1404	0.0	8	Brachybacterium	Actinomycetota
Gram Positive	LK401	0.625	8	Staphylococcus	Bacillota
Gram Positive	LK403	1.75	8	Staphylococcus	Bacillota
Gram Positive	LK405	0.0	8	Enterococcus	Bacillota
Gram Positive	LK407	0.5	8	Staphylococcus	Bacillota
Gram Positive	LK408	0.625	8	Micrococcus	Actinomycetota
Gram Positive	LK409	0.625	8	Micrococcus	Actinomycetota
Gram Positive	LK411	0.125	8	Corynebacterium	Actinomycetota
Gram Positive	LK413	0.625	8	Staphylococcus	Bacillota
Gram Positive	LK414	0.5	8	Staphylococcus	Bacillota
Gram Positive	LK415	0.875	8	Staphylococcus	Bacillota
Gram Positive	LK419	1.5	8	Micrococcus	Actinomycetota
Gram Positive	LK421	1.0	8	Sphingobacterium	Bacteroidota
Gram Positive	LK425	1.0	5	Micrococcus	Actinomycetota
Gram Positive	LK426	0.4	5	Micrococcus	Actinomycetota
Gram Positive	LK428	0.2	5	Staphylococcus	Bacillota
Gram Positive	LK432	0.25	8	Corynebacterium	Actinomycetota
Gram Positive	LK434	0.0	5	Corynebacterium	Actinomycetota
Gram Positive	LK435	0.6	5	Staphylococcus	Bacillota
Gram Positive	LK436	0.4	5	Staphylococcus	Bacillota
Gram Positive	LK438	0.4	5	Micrococcus	Actinomycetota
Gram Positive	LK439	0.25	8	Dietzia	Actinomycetota
Gram Positive	LK441	0.6	5	Micrococcus	Actinomycetota
Gram Positive	LK442	1.0	8	Klebsiella	Pseudomonadota
Gram Positive	LK443	1.0	5	Micrococcus	Actinomycetota
Gram Positive	LK444	0.125	8	Corynebacterium	Actinomycetota
Gram Positive	LK445	1.0	8	Staphylococcus	Bacillota
Gram Positive	LK449	0.2	5	Staphylococcus	Bacillota
Gram Positive	LK452	0.0	5	Staphylococcus	Bacillota
Gram Positive	LK454	0.2	5	Micrococcus	Actinomycetota
Gram Positive	LK455	1.2	5	Micrococcus	Actinomycetota
Gram Positive	LK456	0.6	5	Staphylococcus	Bacillota
Gram Positive	LK457	0.2	5	Staphylococcus	Bacillota
Gram Positive	LK458	1.6	5	Klebsiella	Pseudomonadota
Gram Positive	LK459	0.8	5	Staphylococcus	Bacillota
Gram Positive	LK460	0.2	5	Staphylococcus	Bacillota
Gram Positive	LK461	0.0	8	Klebsiella	Pseudomonadota
Gram Positive	LK464	1.6	5	Peribacillus	Bacillota
Gram Positive	LK465	0.75	8	Corynebacterium	Actinomycetota
Gram Positive	LK466	0.625	8	Corynebacterium	Actinomycetota
Gram Positive	LK467	0.2	5	Micrococcus	Actinomycetota
Gram Positive	LK469	0.5	8	Klebsiella	Pseudomonadota
Gram Positive	LK470	1.2	5	Staphylococcus	Bacillota
Gram Positive	LK471	1.0	5	Micrococcus	Actinomycetota
Gram Positive	LK473	0.0	8	Staphylococcus	Bacillota
Gram Positive	LK478	0.25	8	Kocuria	Actinomycetota
Gram Positive	LK480	0.2	5	Staphylococcus	Bacillota
Gram Positive	LK485	1.125	8	Sphingobacterium	Bacteroidota
Gram Positive	LK486	0.2	5	Staphylococcus	Bacillota
Gram Positive	LK488	0.5	8	Corynebacterium	Actinomycetota
Gram Positive	LK489	0.0	8	Staphylococcus	Bacillota
Gram Positive	LK490	0.0	8	Staphylococcus	Bacillota
Gram Positive	LK494	1.0	8	Citrobacter	Pseudomonadota
Gram Positive	LK496	0.5	8	Staphylococcus	Bacillota
Gram Positive	LK497	0.25	8	Staphylococcus	Bacillota
Gram Positive	LK500	1.5	8	Klebsiella	Pseudomonadota
Gram Positive	LK501	1.0	8	Klebsiella	Pseudomonadota
Gram Positive	LK503	0.125	8	Staphylococcus	Bacillota
Gram Positive	LK504	0.5	8	Staphylococcus	Bacillota
Gram Positive	LK507	0.375	8	Staphylococcus	Bacillota
Gram Positive	LK515	0.125	8	Staphylococcus	Bacillota
Gram Positive	LK516	0.25	8	Staphylococcus	Bacillota
Gram Positive	LK518	0.0	8	Nesterenkonia	Actinomycetota
Gram Positive	LK519	0.125	8	Corynebacterium	Actinomycetota
Gram Positive	LK522	0.0	8	Dermabacter	Actinomycetota
Gram Positive	LK523	0.375	8	Staphylococcus	Bacillota
Gram Positive	LK524	0.25	8	Staphylococcus	Bacillota
Gram Positive	LK525	1.75	8	Klebsiella	Pseudomonadota
Gram Positive	LK526	0.125	8	Klebsiella	Pseudomonadota
Gram Positive	LK527	0.0	8	Klebsiella	Pseudomonadota
Gram Positive	LK528	0.5	8	Staphylococcus	Bacillota
Gram Positive	LK529	0.5	8	Staphylococcus	Bacillota
Gram Positive	LK530	0.375	8	Staphylococcus	Bacillota
Gram Positive	LK531	0.25	8	Staphylococcus	Bacillota
Gram Positive	LK533	0.25	8	Staphylococcus	Bacillota
Gram Positive	LK535	0.25	8	Staphylococcus	Bacillota
Gram Positive	LK536	0.25	8	Niallia	Bacillota
Gram Positive	LK538	0.25	8	Janibacter	Actinomycetota
Gram Positive	LK541	0.125	8	Micrococcus	Actinomycetota
Gram Positive	LK542	0.125	8	Micrococcus	Actinomycetota
Gram Positive	LK543	0.0	8	Staphylococcus	Bacillota
Gram Positive	LK544	0.25	8	Staphylococcus	Bacillota
Gram Positive	LK547	0.125	8	Staphylococcus	Bacillota
Gram Positive	LK548	0.375	8	Staphylococcus	Bacillota
Gram Positive	LK549	0.125	8	Staphylococcus	Bacillota
Gram Positive	LK550	0.0	8	Staphylococcus	Bacillota
Gram Positive	LK551	0.375	8	Staphylococcus	Bacillota
Gram Positive	LK552	0.25	8	Micrococcus	Actinomycetota
Gram Positive	LK553	0.5	8	Micrococcus	Actinomycetota
Gram Positive	LK555	0.25	8	Staphylococcus	Bacillota
Gram Positive	LK556	0.125	8	Staphylococcus	Bacillota
Gram Positive	LK557	0.25	8	Dermabacter	Actinomycetota
Gram Positive	LK560	0.0	8	Staphylococcus	Bacillota
Gram Positive	LK561	0.125	8	Corynebacterium	Actinomycetota
Gram Positive	LK567	0.0	8	Micrococcus	Actinomycetota
Gram Positive	LK569	0.0	8	Micrococcus	Actinomycetota
Gram Positive	LK570	0.5	8	Raoultella	Pseudomonadota
Gram Positive	LK571	0.625	8	Staphylococcus	Bacillota
Gram Positive	LK572	0.25	8	Kocuria	Actinomycetota
Gram Positive	LK574	0.0	8	Staphylococcus	Bacillota
Gram Positive	LK579	0.0	8	Kocuria	Actinomycetota
Gram Positive	LK580	0.0	8	Staphylococcus	Bacillota
Gram Positive	LK581	0.0	8	Micrococcus	Actinomycetota
Gram Positive	LK583	1.125	8	Klebsiella	Pseudomonadota
Gram Positive	LK585	0.0	8	Bacillus	Bacillota
Gram Positive	LK586	0.0	8	Corynebacterium	Actinomycetota
Gram Positive	LK587	0.0	8	Micrococcus	Actinomycetota
Gram Positive	LK588	0.125	8	Staphylococcus	Bacillota
Gram Positive	LK590	0.0	8	Staphylococcus	Bacillota
Gram Positive	LK591	0.75	8	Enterobacter	Pseudomonadota
Gram Positive	LK593	1.0	8	Staphylococcus	Bacillota
Gram Positive	LK594	0.125	8	Staphylococcus	Bacillota
Gram Positive	LK595	0.375	8	Staphylococcus	Bacillota
Gram Positive	LK596	0.75	8	Staphylococcus	Bacillota
Gram Positive	LK597	0.25	8	Bacillus	Bacillota
Gram Positive	LK600	0.0	8	Staphylococcus	Bacillota
Gram Positive	LK601	0.0	8	Staphylococcus	Bacillota
Gram Positive	LK602	0.375	8	Staphylococcus	Bacillota
Gram Positive	LK603	0.25	8	Bacillus	Bacillota
Gram Positive	LK605	0.375	8	Staphylococcus	Bacillota
Gram Positive	LK606	0.0	8	Staphylococcus	Bacillota
Gram Positive	LK615	0.125	8	Staphylococcus	Bacillota
Gram Positive	LK616	0.0	8	Staphylococcus	Bacillota
Gram Positive	LK617	0.0	8	Helcococcus	Bacillota
Gram Positive	LK619	1.0	8	Klebsiella	Pseudomonadota
Gram Positive	LK620	0.0	8	Staphylococcus	Bacillota
Gram Positive	LK622	0.375	8	Micrococcus	Actinomycetota
Gram Positive	LK623	0.0	8	Staphylococcus	Bacillota
Gram Positive	LK625	0.375	8	Staphylococcus	Bacillota
Gram Positive	LK626	0.0	8	Staphylococcus	Bacillota
Gram Positive	LK630	0.0	8	Brachybacterium	Actinomycetota
Gram Positive	LK635	0.0	8	Staphylococcus	Bacillota
Gram Positive	LK636	0.0	8	Staphylococcus	Bacillota
Gram Positive	LK637	0.0	8	Staphylococcus	Bacillota
Gram Positive	LK639	0.5	8	Dietzia	Actinomycetota
Gram Positive	LK657	0.0	8	Staphylococcus	Bacillota
Gram Positive	LK659	0.0	8	Staphylococcus	Bacillota
Gram Positive	LK660	0.5	8	Bacillus	Bacillota
Gram Positive	LK661	0.25	8	Micrococcus	Actinomycetota
Gram Positive	LK662	0.0	8	Lysinibacillus	Bacillota
Gram Positive	LK664	0.625	8	Lysinibacillus	Bacillota
Gram Positive	LK665	0.25	8	Staphylococcus	Bacillota
Gram Positive	LK666	0.5	8	Lysinibacillus	Bacillota
Gram Positive	LK668	0.125	8	Lysinibacillus	Bacillota
Gram Positive	LK669	0.5	8	Lysinibacillus	Bacillota
Gram Positive	LK670	0.5	8	Klebsiella	Pseudomonadota
Gram Positive	LK672	0.125	8	Corynebacterium	Actinomycetota
Gram Positive	LK673	0.5	8	Staphylococcus	Bacillota
Gram Positive	LK674	0.375	8	Staphylococcus	Bacillota
Gram Positive	LK675	0.625	8	Lysinibacillus	Bacillota
Gram Positive	LK677	0.125	8	Staphylococcus	Bacillota
Gram Positive	LK679	0.5	8	Janibacter	Actinomycetota
Gram Positive	LK681	0.125	8	Bacillus	Bacillota
Gram Positive	LK683	0.5	8	Micrococcus	Actinomycetota
Gram Positive	LK684	0.5	8	Staphylococcus	Bacillota
Gram Positive	LK685	0.125	8	Staphylococcus	Bacillota
Gram Positive	LK686	0.375	8	Staphylococcus	Bacillota
Gram Positive	LK687	0.375	8	Corynebacterium	Actinomycetota
Gram Positive	LK688	0.0	8	Staphylococcus	Bacillota
Gram Positive	LK690	0.5	8	Staphylococcus	Bacillota
Gram Positive	LK691	0.125	8	Staphylococcus	Bacillota
Gram Positive	LK692	0.0	8	Bacillus	Bacillota
Gram Positive	LK693	0.25	8	Staphylococcus	Bacillota
Gram Positive	LK696	1.375	8	Bacillus	Bacillota
Gram Positive	LK697	0.25	8	Micrococcus	Actinomycetota
Gram Positive	LK698	0.5	8	Kocuria	Actinomycetota
Gram Positive	LK704	1.375	8	Citrobacter	Pseudomonadota
Gram Positive	LK705	0.5	8	Micrococcus	Actinomycetota
Gram Positive	LK712	0.5	8	Niallia	Bacillota
Gram Positive	LK719	0.625	8	Micrococcus	Actinomycetota
Gram Positive	LK722	0.25	8	Bacillus	Bacillota
Gram Positive	LK724	0.0	8	Lysinibacillus	Bacillota
Gram Positive	LK820	1.0	8	Corynebacterium	Actinomycetota
Gram Positive	LK821	0.0	8	Corynebacterium	Actinomycetota
Gram Positive	LK822	0.0	8	Citricoccus	Actinomycetota
Gram Positive	LK823	0.0	8	Dietzia	Actinomycetota
Gram Positive	LK826	0.125	8	Dietzia	Actinomycetota
Gram Positive	LK827	0.0	8	Corynebacterium	Actinomycetota
Gram Positive	LK832	0.375	8	Micrococcus	Actinomycetota
Gram Positive	LK834	0.375	8	Staphylococcus	Bacillota
Gram Positive	LK835	1.125	8	Staphylococcus	Bacillota
Gram Positive	LK836	0.25	8	Dermacoccus	Actinomycetota
Gram Positive	LK837	1.125	8	Staphylococcus	Bacillota
Gram Positive	LK838	0.0	8	Brevibacterium	Actinomycetota
Gram Positive	LK843	0.25	8	Kocuria	Actinomycetota
Gram Positive	LK844	0.25	8	Dietzia	Actinomycetota
Gram Positive	LK845	0.625	8	Dietzia	Actinomycetota
Gram Positive	LK847	0.75	8	Micrococcus	Actinomycetota
Gram Positive	LK849	0.0	8	Staphylococcus	Bacillota
Gram Positive	LK853	0.0	8	Staphylococcus	Bacillota
Gram Positive	LK854	0.25	8	Kocuria	Actinomycetota
Gram Positive	LK855	0.0	8	Corynebacterium	Actinomycetota
Gram Positive	LK856	0.0	8	Corynebacterium	Actinomycetota
Gram Positive	LK857	0.125	8	Staphylococcus	Bacillota
Gram Positive	LK858	1.25	8	Klebsiella	Pseudomonadota
Gram Positive	LK860	0.0	8	Rhodocococcus	Actinomycetota
Gram Positive	LK861	0.0	8	Staphylococcus	Bacillota
Gram Positive	LK863	0.0	8	Micrococcus	Actinomycetota
Gram Positive	LK864	1.125	8	Bacillus	Bacillota
Gram Positive	LK866	0.125	8	Kocuria	Actinomycetota
Gram Positive	LK869	0.5	8	Klebsiella	Pseudomonadota
Gram Positive	LK870	1.125	8	Brevibacterium	Actinomycetota
Gram Positive	LK871	0.0	8	Corynebacterium	Actinomycetota
Gram Positive	LK872	0.0	8	Corynebacterium	Actinomycetota
Gram Positive	LK873	0.0	8	Micrococcus	Actinomycetota
Gram Positive	LK874	0.625	8	Micrococcus	Actinomycetota
Gram Positive	LK875	1.0	8	Sphingobacterium	Bacteroidota
Gram Positive	LK876	0.25	8	Corynebacterium	Actinomycetota
Gram Positive	LK877	0.0	8	Corynebacterium	Actinomycetota
Gram Positive	LK892	0.875	8	Micrococcus	Actinomycetota
Gram Positive	LK903	0.75	8	Micrococcus	Actinomycetota
Gram Positive	LK911	0.125	8	Micrococcus	Actinomycetota
Gram Positive	LK912	0.0	8	Citricoccus	Actinomycetota
Gram Positive	LK931	0.375	8	Corynebacterium	Actinomycetota
Gram Positive	LK934	0.75	8	Kocuria	Actinomycetota
Gram Positive	LK935	0.5	8	Corynebacterium	Actinomycetota
Gram Positive	LK936	0.25	8	Corynebacterium	Actinomycetota
Gram Positive	LK942	0.25	8	Corynebacterium	Actinomycetota
Gram Positive	LK945	0.125	8	Micromonospora	Actinomycetota
Gram Positive	LK949	0.25	8	Dietzia	Actinomycetota
Gram Positive	LK950	0.25	8	Corynebacterium	Actinomycetota
Gram Positive	LK951	0.25	8	Dietzia	Actinomycetota
Gram Positive	LK955	0.0	8	Corynebacterium	Actinomycetota
Gram Positive	LK956	0.25	8	Corynebacterium	Actinomycetota
Gram Positive	LK960	0.5	8	Kocuria	Actinomycetota
Gram Positive	LK978	1.25	8	Brevibacterium	Actinomycetota
Gram Positive	LK984	0.125	8	Dietzia	Actinomycetota
Gram Positive	LK998	1.125	8	Micrococcus	Actinomycetota
