# Supplementary material for: Large-scale investigation for antimicrobial activity reveals newly-identified defensive species across the healthy skin microbiome
Source: Nat Commun. 2026 May 25;17:6806. doi: 10.1038/s41467-026-73524-z (PMC13385363; doi:10.1038/s41467-026-73524-z)
Supplement: Supplementary file 15 — Source data [file 41467_2026_73524_MOESM15_ESM.zip › SourceData/Fig_2/b/reduceDoublesToThreeDigits.py]

import os
import sys
from collections import defaultdict

with open('Kraken_RelAbun_Species.csv') as ocf:
    for i, line in enumerate(ocf):
        line = line.strip()
        if i == 0:
            print(line)
            continue
        ls = line.split(',')
        if ls[-1] == '0':
            print('0')
            continue
        val = float(ls[-1])
        rval = round(val, 3)
        print(','.join(ls + [str(rval)]))
