# Supplementary material for: Large-scale investigation for antimicrobial activity reveals newly-identified defensive species across the healthy skin microbiome
Source: Nat Commun. 2026 May 25;17:6806. doi: 10.1038/s41467-026-73524-z (PMC13385363; doi:10.1038/s41467-026-73524-z)
Supplement: Supplementary file 15 — Source data [file 41467_2026_73524_MOESM15_ESM.zip › SourceData/Fig_3/a/bioassay_data_new_wide_updated.csv]

Pathogen_Type	Pathogen_Name	Pathogen_Name_short	LK1000	LK1002	LK1003	LK1004	LK1005	LK1006	LK1008	LK1009	LK1011	LK1012	LK1013	LK1015	LK1017	LK1018	LK1019	LK1021	LK1022	LK1024	LK1026	LK1027	LK1030	LK1031	LK1034	LK1036	LK1041	LK1045	LK1046	LK1049	LK1053	LK1054	LK1055	LK1056	LK1059	LK1060	LK1063	LK1072	LK1073	LK1076	LK1077	LK1080	LK1082	LK1083	LK1084	LK1085	LK1086	LK1090	LK1091
Gram-negative	Acinetobacter baumannii	A. baumanii	0	0	0	0	0	0	0	0	0	0	0	0	0	0	0	0	0	0	0	0	0	0	0	0	0	0	0	0	0	0	0	0	0	0	0	0	2	0	0	0	0	0	0	0	0	1	0
Fungal	Aspergillus flavus	A. flavus	0	0	0	0	0	0	0	0	0	0	0	0	0	0	0	1	0	0	0	2	0	0	0	0	0	0	0	0	0	0	0	0	0	0	0	0	1	0	0	0	0	0	0	0	0	1	1
Gram-positive	Bacillus cereus	B. cereus	0	0	0	0	0	0	0	0	0	0	0	0	0	0	0	0	0	0	0	0	0	0	0	0	0	0	0	0	0	0	0	0	0	0	0	0	0	0	0	0	0	0	0	0	0	1	0
Gram-positive	Bacillus subtilis	B. subtilis	0	1	1	1	0	1	1	1	0	1	1	0	0	1	1	0	1	0	1	2	0	0	0	0	0	0	2	1	1	0	0	1	0	0	0	0	1	1	0	0	0	0	0	0	1	2	0
Fungal	Candida albicans (K1)	C. albicans	1	1	1	1	1	0	1	1	1	1	1	0	0	1	1	2	1	0	1	2	0	0	0	1	0	0	0	1	1	0	2	1	0	2	0	0	2	1	0	0	0	0	0	0	1	1	1
Fungal	Candida sp.	Candida spp.	2	1	0	0	0	0	1	1	0	1	1	1	0	1	0	2	0	0	0	2	0	0	0	0	0	0	0	0	0	0	1	0	0	2	0	0	2	2	2	0	0	2	2	0	2	1	2
Gram-negative	Citrobacter freundii	C. freundii	0	0	0	0	0	0	0	1	0	0	0	0	0	0	0	0	0	0	0	0	0	0	0	0	0	0	0	0	0	0	0	0	0	0	1	0	0	0	0	0	0	0	0	0	0	1	0
Fungal	Cryptococcus neoformans	C. neoformans	2	1	1	0	0	2	0	0	1	2	0	0	0	1	1	2	0	0	0	2	0	2	0	0	0	0	2	0	1	2	1	0	0	2	1	0	2	1	0	0	0	1	1	0	1	2	2
Gram-negative	Enterobacter cloacae	E. cloacae	0	0	0	0	0	0	0	0	0	0	1	0	0	0	0	0	0	0	0	0	0	0	0	0	0	0	0	0	0	0	0	0	0	0	0	0	1	0	0	0	0	0	0	0	0	0	0
Gram-positive	Enterococcus faecalis	E. faecalis	0	1	0	0	0	0	0	0	1	0	1	1	0	0	0	1	0	0	0	0	1	0	0	0	1	0	0	0	1	0	0	0	0	0	0	0	0	0	1	0	0	0	0	0	0	0	0
Gram-negative	Escherichia coli	E. coli	0	0	1	0	1	0	0	0	0	0	0	1	0	0	0	0	0	0	0	0	0	0	0	0	0	0	0	0	0	0	0	0	0	0	0	0	0	0	0	0	0	1	0	0	0	1	0
Gram-negative	Klebsiella oxytoca	K. oxytoca	0	0	0	0	0	0	0	0	0	0	0	0	0	0	0	0	0	0	0	0	0	0	0	0	0	0	0	0	0	0	0	0	0	0	0	0	0	0	0	0	0	0	0	0	0	0	0
Gram-positive	Micrococcus luteus	M. luteus	0	1	1	1	0	1	0	0	1	0	1	1	0	1	0	0	0	0	0	0	1	0	0	0	0	0	0	0	0	0	0	1	0	0	0	0	0	0	0	0	0	0	0	0	1	1	0
Gram-positive	Mycobacterium smegmatis	M. smegmatis	0	1	0	0	1	2	1	0	0	0	0	0	0	0	0	0	0	0	0	2	0	0	0	0	0	0	0	0	0	0	1	0	0	0	-1	0	-1	-1	-1	0	1	-1	-1	0	-1	-1	0
Gram-positive	Norcardia corynebacteroides	N. corynebacteroides	0	1	0	0	0	2	0	0	0	0	0	0	0	0	0	1	0	0	0	1	1	1	0	0	0	0	0	0	0	2	0	0	0	0	0	0	1	0	0	0	0	0	0	0	1	1	0
Gram-negative	Proteus vulgaris	P. vulgaris	0	1	1	1	1	0	1	1	0	1	1	1	1	0	1	2	0	0	1	2	0	0	0	1	0	0	0	1	0	0	1	1	0	0	0	0	1	1	0	0	0	0	0	0	1	1	2
Gram-negative	Pseudomonas aeruginosa (PAO1)	P. aeruginosa (PAO1)	0	0	0	0	0	0	0	0	0	0	0	0	0	0	0	2	0	0	0	2	0	0	0	0	0	0	0	0	0	0	0	0	0	0	0	0	0	0	0	0	0	0	1	0	1	1	0
Gram-negative	Pseudomonas aeruginosa 27873	P.aeruginosa 27873	0	0	0	0	0	0	0	0	0	0	0	0	0	0	0	2	0	0	0	2	0	0	0	0	0	0	0	0	0	0	0	0	0	0	0	0	0	0	0	0	0	0	0	0	0	1	0
Gram-negative	Serratia marcescens 8055	S. marcescens	0	0	0	0	0	0	0	0	0	0	0	0	0	0	0	0	0	0	0	0	0	0	0	0	0	0	0	0	0	0	0	0	0	0	0	0	0	0	0	0	0	0	0	0	0	0	0
Gram-positive	Staphylococcus aureus	S. aureus	0	0	0	1	0	0	0	0	0	0	0	0	0	1	0	0	0	0	0	0	0	0	0	0	0	0	0	0	0	0	0	0	2	0	0	0	0	0	0	0	0	0	0	0	0	1	0
Gram-positive	Staphylococcus epidermidis	S. epidermidis	0	1	1	1	0	1	0	0	1	1	0	0	0	1	0	1	0	0	0	2	1	0	0	0	0	0	0	0	0	0	0	0	0	0	-1	0	-1	-1	-1	0	0	-1	-1	0	-1	-1	0
Fungal	Trichosporon asahii	T. asahii	1	1	1	0	0	1	2	2	0	2	0	2	2	1	2	1	2	2	1	1	2	0	2	1	2	0	0	2	2	0	2	2	0	0	0	1	0	0	0	0	0	0	0	0	1	1	1
[truncated: 339 more columns]
