# Supplementary material for: Large-scale investigation for antimicrobial activity reveals newly-identified defensive species across the healthy skin microbiome
Source: Nat Commun. 2026 May 25;17:6806. doi: 10.1038/s41467-026-73524-z (PMC13385363; doi:10.1038/s41467-026-73524-z)
Supplement: Supplementary file 15 — Source data [file 41467_2026_73524_MOESM15_ESM.zip › SourceData/Fig_3/a/row_annotation.csv]

Strain_ID	Body_Site	Genus	species	Site_Type
LK1188	Alar crease	Other		Sebaceous
LK464	Alar crease	Other	frigoritolerans	Sebaceous
LK666	Alar crease	Other	capsici	Sebaceous
LK668	Alar crease	Other	capsici	Sebaceous
LK675	Alar crease	Other		Sebaceous
LK912	Alar crease	Other		Sebaceous
LK1005	Alar crease	Micrococcus		Sebaceous
LK1006	Alar crease	Dietzia	cinnamea	Sebaceous
LK1009	Alar crease	Micrococcus	luteus	Sebaceous
LK1017	Alar crease	Dietzia	cinnamea	Sebaceous
LK1024	Alar crease	Brachybacterium	muris	Sebaceous
LK1030	Alar crease	Corynebacterium	sanguinis	Sebaceous
LK1031	Alar crease	Dietzia	cinnamea	Sebaceous
LK1045	Alar crease	Brachybacterium	muris	Sebaceous
LK1076	Alar crease	Micrococcus		Sebaceous
LK1077	Alar crease	Dermabacter	hominis	Sebaceous
LK1080	Alar crease	Dermabacter	hominis	Sebaceous
LK1095	Alar crease	Staphylococcus	epidermidis	Sebaceous
LK1096	Alar crease	Staphylococcus	epidermidis	Sebaceous
LK1116	Alar crease	Staphylococcus	epidermidis	Sebaceous
LK1136	Alar crease	Staphylococcus	epidermidis	Sebaceous
LK1137	Alar crease	Staphylococcus	epidermidis	Sebaceous
LK1138	Alar crease	Staphylococcus	epidermidis	Sebaceous
LK1139	Alar crease	Escherichia	coli	Sebaceous
LK1140	Alar crease	Escherichia	coli	Sebaceous
LK1198	Alar crease	Escherichia	coli	Sebaceous
LK1238	Alar crease	Micrococcus		Sebaceous
LK1244	Alar crease	Rothia	kristinae	Sebaceous
LK1245	Alar crease	Dermabacter	hominis	Sebaceous
LK1337	Alar crease	Brevibacterium		Sebaceous
LK1352	Alar crease	Brachybacterium		Sebaceous
LK1379	Alar crease	Micrococcus	luteus	Sebaceous
LK432	Alar crease	Corynebacterium	sanguinis	Sebaceous
LK439	Alar crease	Dietzia	cinnamea	Sebaceous
LK455	Alar crease	Micrococcus	luteus	Sebaceous
LK456	Alar crease	Staphylococcus		Sebaceous
LK457	Alar crease	Staphylococcus		Sebaceous
LK490	Alar crease	Staphylococcus		Sebaceous
LK496	Alar crease	Staphylococcus		Sebaceous
LK497	Alar crease	Staphylococcus		Sebaceous
LK500	Alar crease	Klebsiella	aerogenes	Sebaceous
LK501	Alar crease	Klebsiella	aerogenes	Sebaceous
LK525	Alar crease	Klebsiella	aerogenes	Sebaceous
LK526	Alar crease	Klebsiella	aerogenes	Sebaceous
LK527	Alar crease	Klebsiella	aerogenes	Sebaceous
LK533	Alar crease	Staphylococcus	epidermidis	Sebaceous
LK543	Alar crease	Staphylococcus		Sebaceous
LK544	Alar crease	Staphylococcus		Sebaceous
LK552	Alar crease	Micrococcus		Sebaceous
LK556	Alar crease	Staphylococcus		Sebaceous
LK581	Alar crease	Micrococcus		Sebaceous
LK586	Alar crease	Corynebacterium	sanguinis	Sebaceous
LK591	Alar crease	Enterobacter	hormaechei	Sebaceous
LK595	Alar crease	Staphylococcus	epidermidis	Sebaceous
LK625	Alar crease	Staphylococcus		Sebaceous
LK635	Alar crease	Staphylococcus		Sebaceous
LK677	Alar crease	Staphylococcus		Sebaceous
LK687	Alar crease	Corynebacterium	sanguinis	Sebaceous
LK693	Alar crease	Staphylococcus		Sebaceous
LK722	Alar crease	Bacillus		Sebaceous
LK832	Alar crease	Micrococcus		Sebaceous
LK835	Alar crease	Staphylococcus		Sebaceous
LK836	Alar crease	Dermacoccus		Sebaceous
LK837	Alar crease	Staphylococcus		Sebaceous
LK844	Alar crease	Dietzia		Sebaceous
LK845	Alar crease	Dietzia		Sebaceous
LK855	Alar crease	Corynebacterium		Sebaceous
LK856	Alar crease	Corynebacterium		Sebaceous
LK858	Alar crease	Klebsiella	pneumoniae	Sebaceous
LK863	Alar crease	Micrococcus		Sebaceous
LK864	Alar crease	Bacillus		Sebaceous
LK869	Alar crease	Klebsiella	pneumoniae	Sebaceous
LK874	Alar crease	Micrococcus		Sebaceous
LK876	Alar crease	Corynebacterium		Sebaceous
LK936	Alar crease	Corynebacterium	sanguinis	Sebaceous
LK942	Alar crease	Corynebacterium	sanguinis	Sebaceous
LK955	Alar crease	Corynebacterium	sanguinis	Sebaceous
LK984	Alar crease	Dietzia	cinnamea	Sebaceous
LK712	Antecubital fossa	Other	taxi	Rarely Moist
LK860	Antecubital fossa	Other		Rarely Moist
LK1002	Antecubital fossa	Micrococcus	luteus	Rarely Moist
LK1004	Antecubital fossa	Micrococcus		Rarely Moist
LK1018	Antecubital fossa	Micrococcus	luteus	Rarely Moist
LK1019	Antecubital fossa	Micrococcus	luteus	Rarely Moist
LK1022	Antecubital fossa	Micrococcus	luteus	Rarely Moist
LK1026	Antecubital fossa	Micrococcus	luteus	Rarely Moist
LK1041	Antecubital fossa	Corynebacterium	sanguinis	Rarely Moist
LK1167	Antecubital fossa	Staphylococcus	epidermidis	Rarely Moist
LK1168	Antecubital fossa	Micrococcus		Rarely Moist
LK1183	Antecubital fossa	Brachybacterium		Rarely Moist
LK1186	Antecubital fossa	Micrococcus		Rarely Moist
LK1197	Antecubital fossa	Micrococcus		Rarely Moist
LK1231	Antecubital fossa	Micrococcus	luteus	Rarely Moist
LK1250	Antecubital fossa	Kocuria	marina	Rarely Moist
LK1256	Antecubital fossa	Dietzia	cinnamea	Rarely Moist
LK1278	Antecubital fossa	Dietzia	cinnamea	Rarely Moist
LK1279	Antecubital fossa	Pseudoclavibacter	alba	Rarely Moist
LK1340	Antecubital fossa	Corynebacterium		Rarely Moist
LK1348	Antecubital fossa	Corynebacterium	appendicis	Rarely Moist
LK1349	Antecubital fossa	Corynebacterium		Rarely Moist
LK1350	Antecubital fossa	Brachybacterium	muris	Rarely Moist
LK409	Antecubital fossa	Micrococcus	luteus	Rarely Moist
LK443	Antecubital fossa	Micrococcus	luteus	Rarely Moist
LK473	Antecubital fossa	Staphylococcus		Rarely Moist
LK478	Antecubital fossa	Kocuria	marina	Rarely Moist
LK489	Antecubital fossa	Staphylococcus	saprophyticus	Rarely Moist
LK541	Antecubital fossa	Micrococcus		Rarely Moist
LK560	Antecubital fossa	Staphylococcus		Rarely Moist
LK571	Antecubital fossa	Staphylococcus		Rarely Moist
LK585	Antecubital fossa	Bacillus		Rarely Moist
LK590	Antecubital fossa	Staphylococcus	epidermidis	Rarely Moist
LK596	Antecubital fossa	Staphylococcus		Rarely Moist
LK600	Antecubital fossa	Staphylococcus		Rarely Moist
LK601	Antecubital fossa	Staphylococcus		Rarely Moist
LK602	Antecubital fossa	Staphylococcus	epidermidis	Rarely Moist
LK636	Antecubital fossa	Staphylococcus		Rarely Moist
LK637	Antecubital fossa	Staphylococcus		Rarely Moist
LK672	Antecubital fossa	Corynebacterium	sanguinis	Rarely Moist
LK681	Antecubital fossa	Bacillus		Rarely Moist
LK691	Antecubital fossa	Staphylococcus		Rarely Moist
LK692	Antecubital fossa	Bacillus		Rarely Moist
LK719	Antecubital fossa	Micrococcus	luteus	Rarely Moist
LK826	Antecubital fossa	Dietzia		Rarely Moist
LK827	Antecubital fossa	Corynebacterium		Rarely Moist
LK847	Antecubital fossa	Micrococcus		Rarely Moist
LK935	Antecubital fossa	Corynebacterium	glucuronolyticum	Rarely Moist
LK956	Antecubital fossa	Corynebacterium	sanguinis	Rarely Moist
LK1102	Back	Other	kimchii	Sebaceous
LK1172	Back	Other	kimchii	Sebaceous
LK1174	Back	Other		Sebaceous
LK669	Back	Other	capsici	Sebaceous
LK1046	Back	Dietzia	cinnamea	Sebaceous
LK1049	Back	Micrococcus	luteus	Sebaceous
LK1053	Back	Micrococcus	luteus	Sebaceous
LK1056	Back	Micrococcus	luteus	Sebaceous
LK1063	Back	Dietzia		Sebaceous
LK1117	Back	Micrococcus	luteus	Sebaceous
LK1118	Back	Microbacterium	paraoxydans	Sebaceous
LK1145	Back	Micrococcus	luteus	Sebaceous
LK1147	Back	Micrococcus	luteus	Sebaceous
LK1216	Back	Micrococcus		Sebaceous
LK1247	Back	Dietzia	cinnamea	Sebaceous
LK1249	Back	Dietzia	cinnamea	Sebaceous
LK1257	Back	Dermabacter	vaginalis	Sebaceous
LK1258	Back	Micrococcus		Sebaceous
LK1333	Back	Micrococcus		Sebaceous
LK1353	Back	Dermabacter		Sebaceous
LK1355	Back	Micrococcus		Sebaceous
LK1356	Back	Micrococcus		Sebaceous
LK1359	Back	Corynebacterium		Sebaceous
LK1367	Back	Corynebacterium	sanguinis	Sebaceous
LK426	Back	Micrococcus	luteus	Sebaceous
LK441	Back	Micrococcus	luteus	Sebaceous
LK452	Back	Staphylococcus		Sebaceous
LK480	Back	Staphylococcus		Sebaceous
LK538	Back	Janibacter	hoylei	Sebaceous
LK555	Back	Staphylococcus		Sebaceous
LK569	Back	Micrococcus	luteus	Sebaceous
LK579	Back	Kocuria	marina	Sebaceous
LK587	Back	Micrococcus		Sebaceous
LK588	Back	Staphylococcus	epidermidis	Sebaceous
LK594	Back	Staphylococcus		Sebaceous
LK606	Back	Staphylococcus		Sebaceous
LK615	Back	Staphylococcus		Sebaceous
LK630	Back	Brachybacterium	muris	Sebaceous
LK659	Back	Staphylococcus		Sebaceous
LK660	Back	Bacillus		Sebaceous
LK679	Back	Janibacter	hoylei	Sebaceous
LK683	Back	Micrococcus		Sebaceous
LK690	Back	Staphylococcus		Sebaceous
LK698	Back	Kocuria	marina	Sebaceous
LK821	Back	Corynebacterium		Sebaceous
LK838	Back	Brevibacterium		Sebaceous
LK873	Back	Micrococcus		Sebaceous
LK931	Back	Corynebacterium		Sebaceous
LK950	Back	Corynebacterium	sanguinis	Sebaceous
LK960	Back	Kocuria		Sebaceous
LK1034	Nares	Other		Moist
LK1098	Nares	Other	morganii	Moist
LK570	Nares	Other	ornithinolytica	Moist
LK1012	Nares	Micrococcus	luteus	Moist
LK1054	Nares	Gordonia	sp002009645	Moist
LK1081	Nares	Rothia		Moist
LK1082	Nares	Dermabacter	hominis	Moist
LK1083	Nares	Rothia		Moist
LK1091	Nares	Micrococcus	luteus	Moist
LK1157	Nares	Escherichia	coli	Moist
LK1173	Nares	Micrococcus	luteus	Moist
LK1220	Nares	Micrococcus		Moist
LK1232	Nares	Escherichia	coli	Moist
LK1266	Nares	Dietzia	cinnamea	Moist
LK1267	Nares	Dietzia	cinnamea	Moist
LK1282	Nares	Rothia	kristinae	Moist
LK1287	Nares	Rothia	kristinae	Moist
LK1334	Nares	Micrococcus	luteus	Moist
LK1351	Nares	Dermabacter	hominis	Moist
LK1388	Nares	Corynebacterium		Moist
LK1404	Nares	Brachybacterium	muris	Moist
LK442	Nares	Klebsiella	pneumoniae	Moist
LK458	Nares	Klebsiella	pneumoniae	Moist
LK465	Nares	Corynebacterium	pseudodiphtheriticum	Moist
LK466	Nares	Corynebacterium	pseudodiphtheriticum	Moist
LK469	Nares	Klebsiella	pneumoniae	Moist
LK470	Nares	Staphylococcus	epidermidis	Moist
LK494	Nares	Citrobacter	freundii	Moist
LK524	Nares	Staphylococcus	aureus	Moist
LK550	Nares	Staphylococcus		Moist
LK551	Nares	Staphylococcus		Moist
LK561	Nares	Corynebacterium	propinquum	Moist
LK583	Nares	Klebsiella	pneumoniae	Moist
LK619	Nares	Klebsiella	pneumoniae	Moist
LK626	Nares	Staphylococcus		Moist
LK670	Nares	Klebsiella	pneumoniae	Moist
LK673	Nares	Staphylococcus		Moist
LK684	Nares	Staphylococcus		Moist
LK685	Nares	Staphylococcus		Moist
LK686	Nares	Staphylococcus		Moist
LK704	Nares	Citrobacter	freundii	Moist
LK834	Nares	Staphylococcus		Moist
LK877	Nares	Corynebacterium		Moist
LK934	Nares	Kocuria	rhizophila	Moist
LK536	Occiput	Other		Sebaceous
LK724	Occiput	Other		Sebaceous
LK1008	Occiput	Micrococcus	luteus	Sebaceous
LK1090	Occiput	Micrococcus	luteus	Sebaceous
LK1099	Occiput	Micrococcus	luteus	Sebaceous
LK1110	Occiput	Staphylococcus	epidermidis	Sebaceous
LK1204	Occiput	Granulicatella	adiacens	Sebaceous
LK1207	Occiput	Micrococcus	luteus	Sebaceous
LK1208	Occiput	Micrococcus	luteus	Sebaceous
LK1237	Occiput	Kocuria	marina	Sebaceous
LK1246	Occiput	Kocuria	palustris	Sebaceous
LK1259	Occiput	Rothia	kristinae	Sebaceous
LK1262	Occiput	Micrococcus		Sebaceous
LK1263	Occiput	Rothia	kristinae	Sebaceous
LK1285	Occiput	Rothia	kristinae	Sebaceous
LK1342	Occiput	Staphylococcus		Sebaceous
LK1390	Occiput	Micrococcus	luteus	Sebaceous
LK1393	Occiput	Micrococcus	luteus	Sebaceous
LK401	Occiput	Staphylococcus	epidermidis	Sebaceous
LK403	Occiput	Staphylococcus		Sebaceous
LK413	Occiput	Staphylococcus	warneri	Sebaceous
LK414	Occiput	Staphylococcus	warneri	Sebaceous
LK415	Occiput	Staphylococcus	warneri	Sebaceous
LK419	Occiput	Micrococcus	luteus	Sebaceous
LK436	Occiput	staphylococcus		Sebaceous
LK449	Occiput	Staphylococcus		Sebaceous
LK503	Occiput	Staphylococcus		Sebaceous
LK504	Occiput	Staphylococcus		Sebaceous
LK507	Occiput	Staphylococcus		Sebaceous
LK523	Occiput	Staphylococcus	epidermidis	Sebaceous
LK535	Occiput	Staphylococcus		Sebaceous
LK542	Occiput	Micrococcus	luteus	Sebaceous
LK572	Occiput	Kocuria	carniphila	Sebaceous
LK580	Occiput	Staphylococcus		Sebaceous
LK597	Occiput	Bacillus		Sebaceous
LK605	Occiput	Staphylococcus	epidermidis	Sebaceous
LK620	Occiput	Staphylococcus		Sebaceous
LK622	Occiput	Micrococcus		Sebaceous
LK639	Occiput	Dietzia	cinnamea	Sebaceous
LK849	Occiput	Staphylococcus		Sebaceous
LK853	Occiput	Staphylococcus		Sebaceous
LK861	Occiput	Staphylococcus		Sebaceous
LK911	Occiput	Micrococcus		Sebaceous
LK998	Occiput	Micrococcus		Sebaceous
LK1176	Toe web space	Other	terreus	Moist
LK822	Toe web space	Other		Moist
LK1011	Toe web space	Micrococcus		Moist
LK1013	Toe web space	Micrococcus		Moist
LK1015	Toe web space	Staphylococcus	urealyticus	Moist
LK1021	Toe web space	Kocuria	rhizophila	Moist
LK1027	Toe web space	Brevibacterium	casei	Moist
LK1055	Toe web space	Kocuria	rhizophila	Moist
LK1059	Toe web space	Corynebacterium	sanguinis	Moist
LK1060	Toe web space	Kocuria		Moist
LK1092	Toe web space	Dietzia	cinnamea	Moist
LK1093	Toe web space	Kocuria	palustris	Moist
LK1094	Toe web space	Brevibacterium	casei	Moist
LK1112	Toe web space	Rothia	massiliensis	Moist
LK1113	Toe web space	Micrococcus	luteus	Moist
LK1269	Toe web space	Corynebacterium	sanguinis	Moist
LK1271	Toe web space	Nesterenkonia		Moist
LK1272	Toe web space	Corynebacterium	sanguinis	Moist
LK1363	Toe web space	Brevibacterium	casei	Moist
LK407	Toe web space	Staphylococcus		Moist
LK408	Toe web space	Micrococcus	luteus	Moist
LK421	Toe web space	Sphingobacterium	daejeonense	Moist
LK438	Toe web space	Micrococcus		Moist
LK471	Toe web space	Micrococcus		Moist
LK485	Toe web space	Sphingobacterium	hotanense	Moist
LK486	Toe web space	Staphylococcus		Moist
LK530	Toe web space	Staphylococcus		Moist
LK547	Toe web space	Staphylococcus		Moist
LK548	Toe web space	Staphylococcus		Moist
LK549	Toe web space	Staphylococcus		Moist
LK553	Toe web space	Micrococcus	luteus	Moist
LK657	Toe web space	Staphylococcus		Moist
LK665	Toe web space	Staphylococcus		Moist
LK823	Toe web space	Dietzia		Moist
LK854	Toe web space	Kocuria		Moist
LK857	Toe web space	Staphylococcus		Moist
LK870	Toe web space	Brevibacterium		Moist
LK892	Toe web space	Micrococcus		Moist
LK949	Toe web space	Dietzia	maris	Moist
LK951	Toe web space	Dietzia	cercidiphylli	Moist
LK978	Toe web space	Brevibacterium	casei	Moist
LK1403	Umbilicus	Other	kunzii	Moist
LK617	Umbilicus	Other	kunzii	Moist
LK662	Umbilicus	Other		Moist
LK664	Umbilicus	Other		Moist
LK1000	Umbilicus	Kocuria		Moist
LK1075	Umbilicus	Micrococcus		Moist
LK1170	Umbilicus	Micrococcus		Moist
LK1184	Umbilicus	Kocuria		Moist
LK1196	Umbilicus	Micrococcus		Moist
LK1219	Umbilicus	Staphylococcus		Moist
LK1239	Umbilicus	Corynebacterium	sanguinis	Moist
LK1252	Umbilicus	Dermabacter	hominis	Moist
LK1253	Umbilicus	Staphylococcus		Moist
LK1254	Umbilicus	Staphylococcus		Moist
LK1255	Umbilicus	Staphylococcus	capitis	Moist
LK1264	Umbilicus	Staphylococcus	epidermidis	Moist
LK1265	Umbilicus	Staphylococcus		Moist
LK1289	Umbilicus	Corynebacterium		Moist
LK1299	Umbilicus	Micrococcus		Moist
LK1386	Umbilicus	Dermacoccus	abyssi	Moist
LK1387	Umbilicus	Corynebacterium		Moist
LK405	Umbilicus	Enterococcus	faecalis	Moist
LK425	Umbilicus	Micrococcus		Moist
LK434	Umbilicus	Corynebacterium	amycolatum	Moist
LK435	Umbilicus	Staphylococcus		Moist
LK444	Umbilicus	Corynebacterium	amycolatum	Moist
LK454	Umbilicus	Micrococcus		Moist
LK488	Umbilicus	Corynebacterium	glucuronolyticum	Moist
LK522	Umbilicus	Dermabacter	hominis	Moist
LK528	Umbilicus	Staphylococcus		Moist
LK529	Umbilicus	Staphylococcus		Moist
LK531	Umbilicus	Staphylococcus		Moist
LK557	Umbilicus	Dermabacter	hominis	Moist
LK574	Umbilicus	Staphylococcus		Moist
LK603	Umbilicus	Bacillus		Moist
LK688	Umbilicus	Staphylococcus		Moist
LK843	Umbilicus	Kocuria		Moist
LK866	Umbilicus	Kocuria		Moist
LK875	Umbilicus	Sphingobacterium		Moist
LK945	Volar forearm	Other	chalcea	Rarely Moist
LK1003	Volar forearm	Staphylococcus		Rarely Moist
LK1036	Volar forearm	Micrococcus	luteus	Rarely Moist
LK1072	Volar forearm	Micrococcus	luteus	Rarely Moist
LK1073	Volar forearm	Micrococcus	luteus	Rarely Moist
LK1084	Volar forearm	Corynebacterium		Rarely Moist
LK1085	Volar forearm	Brachybacterium		Rarely Moist
LK1086	Volar forearm	Rothia	kristinae	Rarely Moist
LK1103	Volar forearm	Micrococcus		Rarely Moist
LK1106	Volar forearm	Micrococcus	luteus	Rarely Moist
LK1120	Volar forearm	Kocuria	rhizophila	Rarely Moist
LK1127	Volar forearm	Bacillus		Rarely Moist
LK1128	Volar forearm	Dermacoccus	nishinomiyaensis	Rarely Moist
LK1162	Volar forearm	Micrococcus		Rarely Moist
LK1224	Volar forearm	Micrococcus	luteus	Rarely Moist
LK1274	Volar forearm	Micrococcus	luteus	Rarely Moist
LK1275	Volar forearm	Micrococcus	luteus	Rarely Moist
LK1277	Volar forearm	Dietzia	cinnamea	Rarely Moist
LK1306	Volar forearm	Micrococcus	luteus	Rarely Moist
LK1330	Volar forearm	Micrococcus	luteus	Rarely Moist
LK1335	Volar forearm	Micrococcus	luteus	Rarely Moist
LK1341	Volar forearm	Staphylococcus		Rarely Moist
LK1346	Volar forearm	Corynebacterium	sanguinis	Rarely Moist
LK1365	Volar forearm	Corynebacterium		Rarely Moist
LK1366	Volar forearm	Corynebacterium	sanguinis	Rarely Moist
LK1380	Volar forearm	Micrococcus	luteus	Rarely Moist
LK1382	Volar forearm	Micrococcus	luteus	Rarely Moist
LK1383	Volar forearm	Micrococcus	luteus	Rarely Moist
LK1384	Volar forearm	Micrococcus	luteus	Rarely Moist
LK411	Volar forearm	Corynebacterium	sanguinis	Rarely Moist
LK428	Volar forearm	Staphylococcus	hominis	Rarely Moist
LK445	Volar forearm	Staphylococcus	epidermidis	Rarely Moist
LK459	Volar forearm	Staphylococcus	epidermidis	Rarely Moist
LK460	Volar forearm	Staphylococcus	epidermidis	Rarely Moist
LK461	Volar forearm	Klebsiella	pneumoniae	Rarely Moist
LK467	Volar forearm	Micrococcus	luteus	Rarely Moist
LK515	Volar forearm	Staphylococcus		Rarely Moist
LK516	Volar forearm	Staphylococcus		Rarely Moist
LK518	Volar forearm	Nesterenkonia	massiliensis	Rarely Moist
LK519	Volar forearm	Corynebacterium	sanguinis	Rarely Moist
LK567	Volar forearm	Micrococcus		Rarely Moist
LK593	Volar forearm	Staphylococcus	epidermidis	Rarely Moist
LK616	Volar forearm	Staphylococcus		Rarely Moist
LK623	Volar forearm	Staphylococcus		Rarely Moist
LK661	Volar forearm	Micrococcus	luteus	Rarely Moist
LK674	Volar forearm	Staphylococcus		Rarely Moist
LK696	Volar forearm	Bacillus		Rarely Moist
LK697	Volar forearm	Micrococcus	luteus	Rarely Moist
LK705	Volar forearm	Micrococcus	luteus	Rarely Moist
LK820	Volar forearm	Corynebacterium		Rarely Moist
LK871	Volar forearm	Corynebacterium	sanguinis	Rarely Moist
LK872	Volar forearm	Corynebacterium		Rarely Moist
LK903	Volar forearm	Micrococcus		Rarely Moist
