# Supplementary material for: Large-scale investigation for antimicrobial activity reveals newly-identified defensive species across the healthy skin microbiome
Source: Nat Commun. 2026 May 25;17:6806. doi: 10.1038/s41467-026-73524-z (PMC13385363; doi:10.1038/s41467-026-73524-z)
Supplement: Supplementary file 15 — Source data [file 41467_2026_73524_MOESM15_ESM.zip › SourceData/Fig_4/c/Fig4c_Pie.tsv]

col	607	887	1231	1369	2457	2527	2528	2530	2547	2548	2556	2557	2558	2564	2565	2566	2581	2582	2616	2618	2619	2620	2622	2624	2628	2630	2633	2634	2672	2675	2678	2681	2686	2687	2688	2689	2690	2704	2705	2722	2725	2726	2728	2729	2730	2734	2742	2755	2756
EPIC	2	2	1	1	1	2	1	1	6	3	8	10	60	1	1	2	1	1	1	1	1	1	1	1	1	1	1	1	1	1	11	9	6	1	1	1	1	1	1	1	1	1	1	1	1	1	1	1	1
MIBiG	1	1	2	1	4	0	0	0	0	0	0	0	0	0	0	0	0	0	0	0	0	0	0	0	0	0	0	0	0	0	0	0	0	0	0	0	0	0	0	0	0	0	0	0	0	0	0	0	0
SMGC	1	3	0	0	2	4	0	0	3	2	1	2	2	0	0	1	0	0	1	0	0	0	5	0	0	0	0	0	0	0	1	2	2	4	0	0	0	1	1	0	0	0	1	1	1	0	0	0	0
[truncated: 256 more columns]
