# Supplementary material for: Large-scale investigation for antimicrobial activity reveals newly-identified defensive species across the healthy skin microbiome
Source: Nat Commun. 2026 May 25;17:6806. doi: 10.1038/s41467-026-73524-z (PMC13385363; doi:10.1038/s41467-026-73524-z)
Supplement: Supplementary file 15 — Source data [file 41467_2026_73524_MOESM15_ESM.zip › SourceData/Fig_4/c/Fig4c_Edges.tsv]

from	to	weight
2565	2722	0.5
2565	2782	0.5
2565	2812	0.5
2565	2883	0.5
2565	2939	0.5
2565	2943	0.5
2565	3023	0.5
2565	3069	0.5
2565	3109	0.5
2565	3111	0.5
2565	3119	0.5
2565	3199	0.5
2565	3258	0.5
2565	3321	0.5
2565	3366	0.5
2565	3881	0.5
2722	2782	1.0
2722	2812	1.0
2722	2883	1.0
2722	2939	1.0
2722	2943	1.0
2722	3023	1.0
2722	3069	1.0
2722	3109	0.5
2722	3111	1.0
2722	3119	1.0
2722	3199	0.5
2722	3258	1.0
2722	3321	1.0
2722	3366	1.0
2722	3881	1.0
2782	2812	1.0
2782	2883	1.0
2782	2939	1.0
2782	2943	1.0
2782	3023	1.0
2782	3069	1.0
2782	3109	0.5
2782	3111	1.0
2782	3119	1.0
2782	3199	0.5
2782	3258	1.0
2782	3321	1.0
2782	3366	1.0
2782	3881	1.0
2812	2883	1.0
2812	2939	1.0
2812	2943	1.0
2812	3023	1.0
2812	3069	1.0
2812	3109	0.5
2812	3111	1.0
2812	3119	1.0
2812	3199	0.5
2812	3258	1.0
2812	3321	1.0
2812	3366	1.0
2812	3881	1.0
2883	2939	1.0
2883	2943	1.0
2883	3023	1.0
2883	3069	1.0
2883	3109	0.5
2883	3111	1.0
2883	3119	1.0
2883	3199	0.5
2883	3258	1.0
2883	3321	1.0
2883	3366	1.0
2883	3881	1.0
2939	2943	1.0
2939	3023	1.0
2939	3069	1.0
2939	3109	0.5
2939	3111	1.0
2939	3119	1.0
2939	3199	0.5
2939	3258	1.0
2939	3321	1.0
2939	3366	1.0
2939	3881	1.0
2943	3023	1.0
2943	3069	1.0
2943	3109	0.5
2943	3111	1.0
2943	3119	1.0
2943	3199	0.5
2943	3258	1.0
2943	3321	1.0
2943	3366	1.0
2943	3881	1.0
3023	3069	1.0
3023	3109	0.5
3023	3111	1.0
3023	3119	1.0
3023	3199	0.5
3023	3258	1.0
3023	3321	1.0
3023	3366	1.0
3023	3881	1.0
3069	3109	0.5
3069	3111	1.0
3069	3119	1.0
3069	3199	0.5
3069	3258	1.0
3069	3321	1.0
3069	3366	1.0
3069	3881	1.0
3109	3111	0.5
3109	3119	0.5
3109	3199	0.5
3109	3258	0.5
3109	3321	0.5
3109	3366	0.5
3109	3881	0.5
3111	3119	1.0
3111	3199	0.5
3111	3258	1.0
3111	3321	1.0
3111	3366	1.0
3111	3881	1.0
3119	3199	0.5
3119	3258	1.0
3119	3321	1.0
3119	3366	1.0
3119	3881	1.0
3199	3258	0.5
3199	3321	0.5
3199	3366	0.5
3199	3881	0.5
3258	3321	1.0
3258	3366	1.0
3258	3881	1.0
3321	3366	1.0
3321	3881	1.0
3366	3881	1.0
2564	3114	1.0
2564	3116	1.0
2564	3160	1.0
2564	3193	1.0
2564	3252	0.333333333333
2564	3295	1.0
2564	3297	1.0
2564	3318	1.0
2564	3336	0.25
2564	3345	1.0
2564	3350	0.333333333333
2564	3359	0.333333333333
2564	3371	0.5
2564	3390	1.0
2564	3420	1.0
2564	5364	0.5
2564	5616	0.5
2564	5673	1.0
3114	3116	1.0
3114	3160	1.0
3114	3193	1.0
3114	3252	0.333333333333
3114	3295	1.0
3114	3297	1.0
3114	3318	1.0
3114	3336	0.25
3114	3345	1.0
3114	3350	0.333333333333
3114	3359	0.333333333333
3114	3371	0.5
3114	3390	1.0
3114	3420	1.0
3114	5364	0.5
3114	5616	0.5
3114	5673	1.0
3116	3160	1.0
3116	3193	1.0
3116	3252	0.333333333333
3116	3295	1.0
3116	3297	1.0
3116	3318	1.0
3116	3336	0.25
3116	3345	1.0
3116	3350	0.333333333333
3116	3359	0.333333333333
3116	3371	0.5
3116	3390	1.0
3116	3420	1.0
3116	5364	0.5
3116	5616	0.5
3116	5673	1.0
3160	3193	1.0
3160	3252	0.333333333333
3160	3295	1.0
3160	3297	1.0
3160	3318	1.0
3160	3336	0.25
3160	3345	1.0
3160	3350	0.333333333333
3160	3359	0.333333333333
3160	3371	0.5
3160	3390	1.0
3160	3420	1.0
3160	5364	0.5
3160	5616	0.5
3160	5673	1.0
3193	3252	0.333333333333
3193	3295	1.0
3193	3297	1.0
3193	3318	1.0
3193	3336	0.25
3193	3345	1.0
3193	3350	0.333333333333
3193	3359	0.333333333333
3193	3371	0.5
3193	3390	1.0
3193	3420	1.0
3193	5364	0.5
3193	5616	0.5
3193	5673	1.0
3252	3295	0.333333333333
3252	3297	0.333333333333
3252	3318	0.333333333333
3252	3336	0.25
3252	3345	0.333333333333
3252	3350	0.333333333333
3252	3359	0.333333333333
3252	3371	0.333333333333
3252	3390	0.333333333333
3252	3420	0.333333333333
3252	5364	0.333333333333
3252	5616	0.333333333333
3252	5673	0.333333333333
3295	3297	1.0
3295	3318	1.0
3295	3336	0.25
3295	3345	1.0
3295	3350	0.333333333333
3295	3359	0.333333333333
3295	3371	0.5
3295	3390	1.0
3295	3420	1.0
3295	5364	0.5
3295	5616	0.5
3295	5673	1.0
3297	3318	1.0
3297	3336	0.25
3297	3345	1.0
3297	3350	0.333333333333
3297	3359	0.333333333333
3297	3371	0.5
3297	3390	1.0
3297	3420	1.0
3297	5364	0.5
3297	5616	0.5
3297	5673	1.0
3318	3336	0.25
3318	3345	1.0
3318	3350	0.333333333333
3318	3359	0.333333333333
3318	3371	0.5
3318	3390	1.0
3318	3420	1.0
3318	5364	0.5
3318	5616	0.5
3318	5673	1.0
3336	3345	0.25
3336	3350	0.25
3336	3359	0.25
3336	3371	0.25
3336	3390	0.25
3336	3420	0.25
3336	5364	0.25
3336	5616	0.25
3336	5673	0.25
3345	3350	0.333333333333
3345	3359	0.333333333333
3345	3371	0.5
3345	3390	1.0
3345	3420	1.0
3345	5364	0.5
3345	5616	0.5
3345	5673	1.0
3350	3359	0.333333333333
3350	3371	0.333333333333
3350	3390	0.333333333333
3350	3420	0.333333333333
3350	5364	0.333333333333
3350	5616	0.333333333333
3350	5673	0.333333333333
3359	3371	0.333333333333
3359	3390	0.333333333333
3359	3420	0.333333333333
3359	5364	0.333333333333
3359	5616	0.333333333333
3359	5673	0.333333333333
3371	3390	0.5
3371	3420	0.5
3371	5364	0.5
3371	5616	0.5
3371	5673	0.5
3390	3420	1.0
3390	5364	0.5
3390	5616	0.5
3390	5673	1.0
3420	5364	0.5
3420	5616	0.5
3420	5673	1.0
5364	5616	0.5
5364	5673	0.5
5616	5673	0.5
2776	3087	0.333333333333
2776	3308	0.333333333333
2776	3326	0.333333333333
2776	3331	0.333333333333
2776	3332	0.333333333333
2776	3333	0.333333333333
2776	3334	0.333333333333
2776	3335	0.333333333333
2776	3336	0.25
2776	3337	0.333333333333
2776	3343	0.333333333333
2776	3346	0.333333333333
2776	3348	0.333333333333
2776	3350	0.333333333333
2776	3356	0.333333333333
2776	3358	0.333333333333
2776	3359	0.333333333333
2776	3361	0.333333333333
2776	3362	0.333333333333
2776	3419	0.333333333333
2776	3436	0.333333333333
2776	4456	0.333333333333
2776	5364	0.333333333333
2776	5626	0.333333333333
3087	3308	1.0
3087	3326	1.0
3087	3331	1.0
3087	3332	1.0
3087	3333	0.5
3087	3334	1.0
3087	3335	1.0
3087	3336	0.25
3087	3337	1.0
3087	3343	1.0
3087	3346	1.0
3087	3348	1.0
3087	3350	0.333333333333
3087	3356	1.0
3087	3358	1.0
3087	3359	0.333333333333
3087	3361	1.0
3087	3362	1.0
3087	3419	1.0
3087	3436	1.0
3087	4456	0.333333333333
3087	5364	0.5
3087	5626	0.5
3308	3326	1.0
3308	3331	1.0
3308	3332	1.0
3308	3333	0.5
3308	3334	1.0
3308	3335	1.0
3308	3336	0.25
3308	3337	1.0
3308	3343	1.0
3308	3346	1.0
3308	3348	1.0
3308	3350	0.333333333333
3308	3356	1.0
3308	3358	1.0
3308	3359	0.333333333333
3308	3361	1.0
3308	3362	1.0
3308	3419	1.0
3308	3436	1.0
3308	4456	0.333333333333
3308	5364	0.5
3308	5626	0.5
3326	3331	1.0
3326	3332	1.0
3326	3333	0.5
3326	3334	1.0
3326	3335	1.0
3326	3336	0.25
3326	3337	1.0
3326	3343	1.0
3326	3346	1.0
3326	3348	1.0
3326	3350	0.333333333333
3326	3356	1.0
3326	3358	1.0
3326	3359	0.333333333333
3326	3361	1.0
3326	3362	1.0
3326	3419	1.0
3326	3436	1.0
3326	4456	0.333333333333
3326	5364	0.5
3326	5626	0.5
3331	3332	1.0
3331	3333	0.5
3331	3334	1.0
3331	3335	1.0
3331	3336	0.25
3331	3337	1.0
3331	3343	1.0
3331	3346	1.0
3331	3348	1.0
3331	3350	0.333333333333
3331	3356	1.0
3331	3358	1.0
3331	3359	0.333333333333
3331	3361	1.0
3331	3362	1.0
3331	3419	1.0
3331	3436	1.0
3331	4456	0.333333333333
3331	5364	0.5
3331	5626	0.5
3332	3333	0.5
3332	3334	1.0
3332	3335	1.0
3332	3336	0.25
3332	3337	1.0
3332	3343	1.0
3332	3346	1.0
3332	3348	1.0
3332	3350	0.333333333333
3332	3356	1.0
3332	3358	1.0
3332	3359	0.333333333333
3332	3361	1.0
3332	3362	1.0
3332	3419	1.0
3332	3436	1.0
3332	4456	0.333333333333
3332	5364	0.5
3332	5626	0.5
3333	3334	0.5
3333	3335	0.5
3333	3336	0.25
3333	3337	0.5
3333	3343	0.5
3333	3346	0.5
3333	3348	0.5
3333	3350	0.333333333333
3333	3356	0.5
3333	3358	0.5
3333	3359	0.333333333333
3333	3361	0.5
3333	3362	0.5
3333	3419	0.5
3333	3436	0.5
3333	4456	0.333333333333
3333	5364	0.5
3333	5626	0.5
3334	3335	1.0
3334	3336	0.25
3334	3337	1.0
3334	3343	1.0
3334	3346	1.0
3334	3348	1.0
3334	3350	0.333333333333
3334	3356	1.0
3334	3358	1.0
3334	3359	0.333333333333
3334	3361	1.0
3334	3362	1.0
3334	3419	1.0
3334	3436	1.0
3334	4456	0.333333333333
3334	5364	0.5
3334	5626	0.5
3335	3336	0.25
3335	3337	1.0
3335	3343	1.0
3335	3346	1.0
3335	3348	1.0
3335	3350	0.333333333333
3335	3356	1.0
3335	3358	1.0
3335	3359	0.333333333333
3335	3361	1.0
3335	3362	1.0
3335	3419	1.0
3335	3436	1.0
3335	4456	0.333333333333
3335	5364	0.5
3335	5626	0.5
3336	3337	0.25
3336	3343	0.25
3336	3346	0.25
3336	3348	0.25
3336	3350	0.25
3336	3356	0.25
3336	3358	0.25
3336	3359	0.25
3336	3361	0.25
3336	3362	0.25
3336	3419	0.25
3336	3436	0.25
3336	4456	0.25
3336	5364	0.25
3336	5626	0.25
3337	3343	1.0
3337	3346	1.0
3337	3348	1.0
3337	3350	0.333333333333
3337	3356	1.0
3337	3358	1.0
3337	3359	0.333333333333
3337	3361	1.0
3337	3362	1.0
3337	3419	1.0
3337	3436	1.0
3337	4456	0.333333333333
3337	5364	0.5
3337	5626	0.5
3343	3346	1.0
3343	3348	1.0
3343	3350	0.333333333333
3343	3356	1.0
3343	3358	1.0
3343	3359	0.333333333333
3343	3361	1.0
3343	3362	1.0
3343	3419	1.0
3343	3436	1.0
3343	4456	0.333333333333
3343	5364	0.5
3343	5626	0.5
3346	3348	1.0
3346	3350	0.333333333333
3346	3356	1.0
3346	3358	1.0
3346	3359	0.333333333333
3346	3361	1.0
3346	3362	1.0
3346	3419	1.0
3346	3436	1.0
3346	4456	0.333333333333
3346	5364	0.5
3346	5626	0.5
3348	3350	0.333333333333
3348	3356	1.0
3348	3358	1.0
3348	3359	0.333333333333
3348	3361	1.0
3348	3362	1.0
3348	3419	1.0
3348	3436	1.0
3348	4456	0.333333333333
3348	5364	0.5
3348	5626	0.5
3350	3356	0.333333333333
3350	3358	0.333333333333
3350	3359	0.333333333333
3350	3361	0.333333333333
3350	3362	0.333333333333
3350	3419	0.333333333333
3350	3436	0.333333333333
3350	4456	0.333333333333
3350	5364	0.333333333333
3350	5626	0.333333333333
3356	3358	1.0
3356	3359	0.333333333333
3356	3361	1.0
3356	3362	1.0
3356	3419	1.0
3356	3436	1.0
3356	4456	0.333333333333
3356	5364	0.5
3356	5626	0.5
3358	3359	0.333333333333
3358	3361	1.0
3358	3362	1.0
3358	3419	1.0
3358	3436	1.0
3358	4456	0.333333333333
3358	5364	0.5
3358	5626	0.5
3359	3361	0.333333333333
3359	3362	0.333333333333
3359	3419	0.333333333333
3359	3436	0.333333333333
3359	4456	0.333333333333
3359	5364	0.333333333333
3359	5626	0.333333333333
3361	3362	1.0
3361	3419	1.0
3361	3436	1.0
3361	4456	0.333333333333
3361	5364	0.5
3361	5626	0.5
3362	3419	1.0
3362	3436	1.0
3362	4456	0.333333333333
3362	5364	0.5
3362	5626	0.5
3419	3436	1.0
3419	4456	0.333333333333
3419	5364	0.5
3419	5626	0.5
3436	4456	0.333333333333
3436	5364	0.5
3436	5626	0.5
4456	5364	0.333333333333
4456	5626	0.333333333333
5364	5626	0.5
2527	2548	1.0
2527	2725	1.0
2527	2756	1.0
2527	2761	1.0
2527	2773	1.0
2527	2779	1.0
2527	3034	0.5
2527	3076	1.0
2527	3102	1.0
2527	3113	1.0
2527	3136	1.0
2527	3156	0.5
2527	3205	1.0
2527	3265	1.0
2527	3342	0.333333333333
2527	3365	0.5
2527	3858	1.0
2527	3902	1.0
2527	3948	0.5
2527	3957	0.5
2527	4910	1.0
2527	5498	1.0
2527	5654	1.0
2548	2725	1.0
2548	2756	1.0
2548	2761	1.0
2548	2773	1.0
2548	2779	1.0
2548	3034	0.5
2548	3076	1.0
2548	3102	1.0
2548	3113	1.0
2548	3136	1.0
2548	3156	0.5
2548	3205	1.0
2548	3265	1.0
2548	3342	0.333333333333
2548	3365	0.5
2548	3858	1.0
2548	3902	1.0
2548	3948	0.5
2548	3957	0.5
2548	4910	1.0
2548	5498	1.0
2548	5654	1.0
2725	2756	1.0
2725	2761	1.0
2725	2773	1.0
2725	2779	1.0
2725	3034	0.5
2725	3076	1.0
2725	3102	1.0
2725	3113	1.0
2725	3136	1.0
2725	3156	0.5
2725	3205	1.0
2725	3265	1.0
2725	3342	0.333333333333
2725	3365	0.5
2725	3858	1.0
2725	3902	1.0
2725	3948	0.5
2725	3957	0.5
2725	4910	1.0
2725	5498	1.0
2725	5654	1.0
2756	2761	1.0
2756	2773	1.0
2756	2779	1.0
2756	3034	0.5
2756	3076	1.0
2756	3102	1.0
2756	3113	1.0
2756	3136	1.0
2756	3156	0.5
2756	3205	1.0
2756	3265	1.0
2756	3342	0.333333333333
2756	3365	0.5
2756	3858	1.0
2756	3902	1.0
2756	3948	0.5
2756	3957	0.5
2756	4910	1.0
2756	5498	1.0
2756	5654	1.0
2761	2773	1.0
2761	2779	1.0
2761	3034	0.5
2761	3076	1.0
2761	3102	1.0
2761	3113	1.0
2761	3136	1.0
2761	3156	0.5
2761	3205	1.0
2761	3265	1.0
2761	3342	0.333333333333
2761	3365	0.5
2761	3858	1.0
2761	3902	1.0
2761	3948	0.5
2761	3957	0.5
2761	4910	1.0
2761	5498	1.0
2761	5654	1.0
2773	2779	1.0
2773	3034	0.5
2773	3076	1.0
2773	3102	1.0
2773	3113	1.0
2773	3136	1.0
2773	3156	0.5
2773	3205	1.0
2773	3265	1.0
2773	3342	0.333333333333
2773	3365	0.5
2773	3858	1.0
2773	3902	1.0
2773	3948	0.5
2773	3957	0.5
2773	4910	1.0
2773	5498	1.0
2773	5654	1.0
2779	3034	0.5
2779	3076	1.0
2779	3102	1.0
2779	3113	1.0
2779	3136	1.0
2779	3156	0.5
2779	3205	1.0
2779	3265	1.0
2779	3342	0.333333333333
2779	3365	0.5
2779	3858	1.0
2779	3902	1.0
2779	3948	0.5
2779	3957	0.5
2779	4910	1.0
2779	5498	1.0
2779	5654	1.0
3034	3076	0.5
3034	3102	0.5
3034	3113	0.5
3034	3136	0.5
3034	3156	0.5
3034	3205	0.5
3034	3265	0.5
3034	3342	0.333333333333
3034	3365	0.5
3034	3858	0.5
3034	3902	0.5
3034	3948	0.5
3034	3957	0.5
3034	4910	0.5
3034	5498	0.5
3034	5654	0.5
3076	3102	1.0
3076	3113	1.0
3076	3136	1.0
3076	3156	0.5
3076	3205	1.0
3076	3265	1.0
3076	3342	0.333333333333
3076	3365	0.5
3076	3858	1.0
3076	3902	1.0
3076	3948	0.5
3076	3957	0.5
3076	4910	1.0
3076	5498	1.0
3076	5654	1.0
3102	3113	1.0
3102	3136	1.0
3102	3156	0.5
3102	3205	1.0
3102	3265	1.0
3102	3342	0.333333333333
3102	3365	0.5
3102	3858	1.0
3102	3902	1.0
3102	3948	0.5
3102	3957	0.5
3102	4910	1.0
3102	5498	1.0
3102	5654	1.0
3113	3136	1.0
3113	3156	0.5
3113	3205	1.0
3113	3265	1.0
3113	3342	0.333333333333
3113	3365	0.5
3113	3858	1.0
3113	3902	1.0
3113	3948	0.5
3113	3957	0.5
3113	4910	1.0
3113	5498	1.0
3113	5654	1.0
3136	3156	0.5
3136	3205	1.0
3136	3265	1.0
3136	3342	0.333333333333
3136	3365	0.5
3136	3858	1.0
3136	3902	1.0
3136	3948	0.5
3136	3957	0.5
3136	4910	1.0
3136	5498	1.0
3136	5654	1.0
3156	3205	0.5
3156	3265	0.5
3156	3342	0.333333333333
3156	3365	0.5
3156	3858	0.5
3156	3902	0.5
3156	3948	0.5
3156	3957	0.5
3156	4910	0.5
3156	5498	0.5
3156	5654	0.5
3205	3265	1.0
3205	3342	0.333333333333
3205	3365	0.5
3205	3858	1.0
3205	3902	1.0
3205	3948	0.5
3205	3957	0.5
3205	4910	1.0
3205	5498	1.0
3205	5654	1.0
3265	3342	0.333333333333
3265	3365	0.5
3265	3858	1.0
3265	3902	1.0
3265	3948	0.5
3265	3957	0.5
3265	4910	1.0
3265	5498	1.0
3265	5654	1.0
3342	3365	0.333333333333
3342	3858	0.333333333333
3342	3902	0.333333333333
3342	3948	0.333333333333
3342	3957	0.333333333333
3342	4910	0.333333333333
3342	5498	0.333333333333
3342	5654	0.333333333333
3365	3858	0.5
3365	3902	0.5
3365	3948	0.5
3365	3957	0.5
3365	4910	0.5
3365	5498	0.5
3365	5654	0.5
3858	3902	1.0
3858	3948	0.5
3858	3957	0.5
3858	4910	1.0
3858	5498	1.0
3858	5654	1.0
3902	3948	0.5
3902	3957	0.5
3902	4910	1.0
3902	5498	1.0
3902	5654	1.0
3948	3957	0.5
3948	4910	0.5
3948	5498	0.5
3948	5654	0.5
3957	4910	0.5
3957	5498	0.5
3957	5654	0.5
4910	5498	1.0
4910	5654	1.0
5498	5654	1.0
2755	2821	1.0
1231	1369	0.5
1231	2457	0.5
1231	2776	0.333333333333
1231	3153	0.5
1231	3289	0.5
1231	3342	0.333333333333
1231	3365	0.5
1231	3961	0.5
1231	5619	0.5
1231	607	0.5
1231	887	0.5
1369	2457	0.5
1369	2776	0.333333333333
1369	3153	0.5
1369	3289	0.5
1369	3342	0.333333333333
1369	3365	0.5
1369	3961	0.5
1369	5619	0.5
1369	607	0.5
1369	887	0.5
2457	2776	0.333333333333
2457	3153	0.5
2457	3289	0.5
2457	3342	0.333333333333
2457	3365	0.5
2457	3961	0.5
2457	5619	0.5
2457	607	0.5
2457	887	0.5
2776	3153	0.333333333333
2776	3289	0.333333333333
2776	3342	0.333333333333
2776	3365	0.333333333333
2776	3961	0.333333333333
2776	5619	0.333333333333
2776	607	0.333333333333
2776	887	0.333333333333
3153	3289	0.5
3153	3342	0.333333333333
3153	3365	0.5
3153	3961	0.5
3153	5619	0.5
3153	607	0.5
3153	887	0.5
3289	3342	0.333333333333
3289	3365	0.5
3289	3961	0.5
3289	5619	0.5
3289	607	0.5
3289	887	0.5
3342	3365	0.333333333333
3342	3961	0.333333333333
3342	5619	0.333333333333
3342	607	0.333333333333
3342	887	0.333333333333
3365	3961	0.5
3365	5619	0.5
3365	607	0.5
3365	887	0.5
3961	5619	0.5
3961	607	0.5
3961	887	0.5
5619	607	0.5
5619	887	0.5
607	887	0.5
2530	3031	1.0
2530	3351	1.0
3031	3351	1.0
2993	3078	1.0
2993	3109	0.5
2993	3264	0.5
3078	3109	0.5
3078	3264	0.5
3109	3264	0.5
2672	2690	1.0
2672	3177	1.0
2690	3177	1.0
2687	3197	1.0
1231	2457	0.5
1231	2616	0.5
1231	2618	0.5
1231	2619	0.5
1231	2620	0.5
1231	2628	0.5
1231	2633	0.5
1231	2634	0.5
1231	2757	0.5
1231	2776	0.333333333333
1231	2778	0.5
1231	2826	0.5
1231	2873	0.5
1231	3066	0.5
1231	3083	0.5
1231	3097	0.5
1231	3110	0.5
1231	3115	0.5
1231	3120	0.5
1231	3121	0.5
1231	3128	0.5
1231	3153	0.5
1231	3196	0.5
1231	3249	0.5
1231	3252	0.333333333333
1231	3254	0.5
1231	3255	0.5
1231	3256	0.5
1231	3257	0.5
1231	3259	0.5
1231	3330	0.5
1231	3333	0.5
1231	3336	0.25
1231	3350	0.333333333333
1231	3359	0.333333333333
1231	3371	0.5
1231	3748	0.5
1231	4575	0.5
1231	4908	0.5
1231	5361	0.5
1231	5366	0.5
1231	5371	0.5
1231	5372	0.5
1231	5616	0.5
2457	2616	0.5
2457	2618	0.5
2457	2619	0.5
2457	2620	0.5
2457	2628	0.5
2457	2633	0.5
2457	2634	0.5
2457	2757	0.5
2457	2776	0.333333333333
2457	2778	0.5
2457	2826	0.5
2457	2873	0.5
2457	3066	0.5
2457	3083	0.5
2457	3097	0.5
2457	3110	0.5
2457	3115	0.5
2457	3120	0.5
2457	3121	0.5
2457	3128	0.5
2457	3153	0.5
2457	3196	0.5
2457	3249	0.5
2457	3252	0.333333333333
2457	3254	0.5
2457	3255	0.5
2457	3256	0.5
2457	3257	0.5
2457	3259	0.5
2457	3330	0.5
2457	3333	0.5
2457	3336	0.25
2457	3350	0.333333333333
2457	3359	0.333333333333
2457	3371	0.5
2457	3748	0.5
2457	4575	0.5
2457	4908	0.5
2457	5361	0.5
2457	5366	0.5
2457	5371	0.5
2457	5372	0.5
2457	5616	0.5
2616	2618	1.0
2616	2619	1.0
2616	2620	1.0
2616	2628	0.5
2616	2633	1.0
2616	2634	1.0
2616	2757	1.0
2616	2776	0.333333333333
2616	2778	1.0
2616	2826	1.0
2616	2873	1.0
2616	3066	0.5
2616	3083	1.0
2616	3097	1.0
2616	3110	1.0
2616	3115	1.0
2616	3120	1.0
2616	3121	1.0
2616	3128	1.0
2616	3153	0.5
2616	3196	1.0
2616	3249	1.0
2616	3252	0.333333333333
2616	3254	1.0
2616	3255	1.0
2616	3256	1.0
2616	3257	1.0
2616	3259	1.0
2616	3330	1.0
2616	3333	0.5
2616	3336	0.25
2616	3350	0.333333333333
2616	3359	0.333333333333
2616	3371	0.5
2616	3748	0.5
2616	4575	1.0
2616	4908	1.0
2616	5361	1.0
2616	5366	1.0
2616	5371	1.0
2616	5372	1.0
2616	5616	0.5
2618	2619	1.0
2618	2620	1.0
2618	2628	0.5
2618	2633	1.0
2618	2634	1.0
2618	2757	1.0
2618	2776	0.333333333333
2618	2778	1.0
2618	2826	1.0
2618	2873	1.0
2618	3066	0.5
2618	3083	1.0
2618	3097	1.0
2618	3110	1.0
2618	3115	1.0
2618	3120	1.0
2618	3121	1.0
2618	3128	1.0
2618	3153	0.5
2618	3196	1.0
2618	3249	1.0
2618	3252	0.333333333333
2618	3254	1.0
2618	3255	1.0
2618	3256	1.0
2618	3257	1.0
2618	3259	1.0
2618	3330	1.0
2618	3333	0.5
2618	3336	0.25
2618	3350	0.333333333333
2618	3359	0.333333333333
2618	3371	0.5
2618	3748	0.5
2618	4575	1.0
2618	4908	1.0
2618	5361	1.0
2618	5366	1.0
2618	5371	1.0
2618	5372	1.0
2618	5616	0.5
2619	2620	1.0
2619	2628	0.5
2619	2633	1.0
2619	2634	1.0
2619	2757	1.0
2619	2776	0.333333333333
2619	2778	1.0
2619	2826	1.0
2619	2873	1.0
2619	3066	0.5
2619	3083	1.0
2619	3097	1.0
2619	3110	1.0
2619	3115	1.0
2619	3120	1.0
2619	3121	1.0
2619	3128	1.0
2619	3153	0.5
2619	3196	1.0
2619	3249	1.0
2619	3252	0.333333333333
2619	3254	1.0
2619	3255	1.0
2619	3256	1.0
2619	3257	1.0
2619	3259	1.0
2619	3330	1.0
2619	3333	0.5
2619	3336	0.25
2619	3350	0.333333333333
2619	3359	0.333333333333
2619	3371	0.5
2619	3748	0.5
2619	4575	1.0
2619	4908	1.0
2619	5361	1.0
2619	5366	1.0
2619	5371	1.0
2619	5372	1.0
2619	5616	0.5
2620	2628	0.5
2620	2633	1.0
2620	2634	1.0
2620	2757	1.0
2620	2776	0.333333333333
2620	2778	1.0
2620	2826	1.0
2620	2873	1.0
2620	3066	0.5
2620	3083	1.0
2620	3097	1.0
2620	3110	1.0
2620	3115	1.0
2620	3120	1.0
2620	3121	1.0
2620	3128	1.0
2620	3153	0.5
2620	3196	1.0
2620	3249	1.0
2620	3252	0.333333333333
2620	3254	1.0
2620	3255	1.0
2620	3256	1.0
2620	3257	1.0
2620	3259	1.0
2620	3330	1.0
2620	3333	0.5
2620	3336	0.25
2620	3350	0.333333333333
2620	3359	0.333333333333
2620	3371	0.5
2620	3748	0.5
2620	4575	1.0
2620	4908	1.0
2620	5361	1.0
2620	5366	1.0
2620	5371	1.0
2620	5372	1.0
2620	5616	0.5
2628	2633	0.5
2628	2634	0.5
2628	2757	0.5
2628	2776	0.333333333333
2628	2778	0.5
2628	2826	0.5
2628	2873	0.5
2628	3066	0.5
2628	3083	0.5
2628	3097	0.5
2628	3110	0.5
2628	3115	0.5
2628	3120	0.5
2628	3121	0.5
2628	3128	0.5
2628	3153	0.5
2628	3196	0.5
2628	3249	0.5
2628	3252	0.333333333333
2628	3254	0.5
2628	3255	0.5
2628	3256	0.5
2628	3257	0.5
2628	3259	0.5
2628	3330	0.5
2628	3333	0.5
2628	3336	0.25
2628	3350	0.333333333333
2628	3359	0.333333333333
2628	3371	0.5
2628	3748	0.5
2628	4575	0.5
2628	4908	0.5
2628	5361	0.5
2628	5366	0.5
2628	5371	0.5
2628	5372	0.5
2628	5616	0.5
2633	2634	1.0
2633	2757	1.0
2633	2776	0.333333333333
2633	2778	1.0
2633	2826	1.0
2633	2873	1.0
2633	3066	0.5
2633	3083	1.0
2633	3097	1.0
2633	3110	1.0
2633	3115	1.0
2633	3120	1.0
2633	3121	1.0
2633	3128	1.0
2633	3153	0.5
2633	3196	1.0
2633	3249	1.0
2633	3252	0.333333333333
2633	3254	1.0
2633	3255	1.0
2633	3256	1.0
2633	3257	1.0
2633	3259	1.0
2633	3330	1.0
2633	3333	0.5
2633	3336	0.25
2633	3350	0.333333333333
2633	3359	0.333333333333
2633	3371	0.5
2633	3748	0.5
2633	4575	1.0
2633	4908	1.0
2633	5361	1.0
2633	5366	1.0
2633	5371	1.0
2633	5372	1.0
2633	5616	0.5
2634	2757	1.0
2634	2776	0.333333333333
2634	2778	1.0
2634	2826	1.0
2634	2873	1.0
2634	3066	0.5
2634	3083	1.0
2634	3097	1.0
2634	3110	1.0
2634	3115	1.0
2634	3120	1.0
2634	3121	1.0
2634	3128	1.0
2634	3153	0.5
2634	3196	1.0
2634	3249	1.0
2634	3252	0.333333333333
2634	3254	1.0
2634	3255	1.0
2634	3256	1.0
2634	3257	1.0
2634	3259	1.0
2634	3330	1.0
2634	3333	0.5
2634	3336	0.25
2634	3350	0.333333333333
2634	3359	0.333333333333
2634	3371	0.5
2634	3748	0.5
2634	4575	1.0
2634	4908	1.0
2634	5361	1.0
2634	5366	1.0
2634	5371	1.0
2634	5372	1.0
2634	5616	0.5
2757	2776	0.333333333333
2757	2778	1.0
2757	2826	1.0
2757	2873	1.0
2757	3066	0.5
2757	3083	1.0
2757	3097	1.0
2757	3110	1.0
2757	3115	1.0
2757	3120	1.0
2757	3121	1.0
2757	3128	1.0
2757	3153	0.5
2757	3196	1.0
2757	3249	1.0
2757	3252	0.333333333333
2757	3254	1.0
2757	3255	1.0
2757	3256	1.0
2757	3257	1.0
2757	3259	1.0
2757	3330	1.0
2757	3333	0.5
2757	3336	0.25
2757	3350	0.333333333333
2757	3359	0.333333333333
2757	3371	0.5
2757	3748	0.5
2757	4575	1.0
2757	4908	1.0
2757	5361	1.0
2757	5366	1.0
2757	5371	1.0
2757	5372	1.0
2757	5616	0.5
2776	2778	0.333333333333
2776	2826	0.333333333333
2776	2873	0.333333333333
2776	3066	0.333333333333
2776	3083	0.333333333333
2776	3097	0.333333333333
2776	3110	0.333333333333
2776	3115	0.333333333333
2776	3120	0.333333333333
2776	3121	0.333333333333
2776	3128	0.333333333333
2776	3153	0.333333333333
2776	3196	0.333333333333
2776	3249	0.333333333333
2776	3252	0.333333333333
2776	3254	0.333333333333
2776	3255	0.333333333333
2776	3256	0.333333333333
2776	3257	0.333333333333
2776	3259	0.333333333333
2776	3330	0.333333333333
2776	3333	0.333333333333
2776	3336	0.25
2776	3350	0.333333333333
2776	3359	0.333333333333
2776	3371	0.333333333333
2776	3748	0.333333333333
2776	4575	0.333333333333
2776	4908	0.333333333333
2776	5361	0.333333333333
2776	5366	0.333333333333
2776	5371	0.333333333333
2776	5372	0.333333333333
2776	5616	0.333333333333
2778	2826	1.0
2778	2873	1.0
2778	3066	0.5
2778	3083	1.0
2778	3097	1.0
2778	3110	1.0
2778	3115	1.0
2778	3120	1.0
2778	3121	1.0
2778	3128	1.0
2778	3153	0.5
2778	3196	1.0
2778	3249	1.0
2778	3252	0.333333333333
2778	3254	1.0
2778	3255	1.0
2778	3256	1.0
2778	3257	1.0
2778	3259	1.0
2778	3330	1.0
2778	3333	0.5
2778	3336	0.25
2778	3350	0.333333333333
2778	3359	0.333333333333
2778	3371	0.5
2778	3748	0.5
2778	4575	1.0
2778	4908	1.0
2778	5361	1.0
2778	5366	1.0
2778	5371	1.0
2778	5372	1.0
2778	5616	0.5
2826	2873	1.0
2826	3066	0.5
2826	3083	1.0
2826	3097	1.0
2826	3110	1.0
2826	3115	1.0
2826	3120	1.0
2826	3121	1.0
2826	3128	1.0
2826	3153	0.5
2826	3196	1.0
2826	3249	1.0
2826	3252	0.333333333333
2826	3254	1.0
2826	3255	1.0
2826	3256	1.0
2826	3257	1.0
2826	3259	1.0
2826	3330	1.0
2826	3333	0.5
2826	3336	0.25
2826	3350	0.333333333333
2826	3359	0.333333333333
2826	3371	0.5
2826	3748	0.5
2826	4575	1.0
2826	4908	1.0
2826	5361	1.0
2826	5366	1.0
2826	5371	1.0
2826	5372	1.0
2826	5616	0.5
2873	3066	0.5
2873	3083	1.0
2873	3097	1.0
2873	3110	1.0
2873	3115	1.0
2873	3120	1.0
2873	3121	1.0
2873	3128	1.0
2873	3153	0.5
2873	3196	1.0
2873	3249	1.0
2873	3252	0.333333333333
2873	3254	1.0
2873	3255	1.0
2873	3256	1.0
2873	3257	1.0
2873	3259	1.0
2873	3330	1.0
2873	3333	0.5
2873	3336	0.25
2873	3350	0.333333333333
2873	3359	0.333333333333
2873	3371	0.5
2873	3748	0.5
2873	4575	1.0
2873	4908	1.0
2873	5361	1.0
2873	5366	1.0
2873	5371	1.0
2873	5372	1.0
2873	5616	0.5
3066	3083	0.5
3066	3097	0.5
3066	3110	0.5
3066	3115	0.5
3066	3120	0.5
3066	3121	0.5
3066	3128	0.5
3066	3153	0.5
3066	3196	0.5
3066	3249	0.5
3066	3252	0.333333333333
3066	3254	0.5
3066	3255	0.5
3066	3256	0.5
3066	3257	0.5
3066	3259	0.5
3066	3330	0.5
3066	3333	0.5
3066	3336	0.25
3066	3350	0.333333333333
3066	3359	0.333333333333
3066	3371	0.5
3066	3748	0.5
3066	4575	0.5
3066	4908	0.5
3066	5361	0.5
3066	5366	0.5
3066	5371	0.5
3066	5372	0.5
3066	5616	0.5
3083	3097	1.0
3083	3110	1.0
3083	3115	1.0
3083	3120	1.0
3083	3121	1.0
3083	3128	1.0
3083	3153	0.5
3083	3196	1.0
3083	3249	1.0
3083	3252	0.333333333333
3083	3254	1.0
3083	3255	1.0
3083	3256	1.0
3083	3257	1.0
3083	3259	1.0
3083	3330	1.0
3083	3333	0.5
3083	3336	0.25
3083	3350	0.333333333333
3083	3359	0.333333333333
3083	3371	0.5
3083	3748	0.5
3083	4575	1.0
3083	4908	1.0
3083	5361	1.0
3083	5366	1.0
3083	5371	1.0
3083	5372	1.0
3083	5616	0.5
3097	3110	1.0
3097	3115	1.0
3097	3120	1.0
3097	3121	1.0
3097	3128	1.0
3097	3153	0.5
3097	3196	1.0
3097	3249	1.0
3097	3252	0.333333333333
3097	3254	1.0
3097	3255	1.0
3097	3256	1.0
3097	3257	1.0
3097	3259	1.0
3097	3330	1.0
3097	3333	0.5
3097	3336	0.25
3097	3350	0.333333333333
3097	3359	0.333333333333
3097	3371	0.5
3097	3748	0.5
3097	4575	1.0
3097	4908	1.0
3097	5361	1.0
3097	5366	1.0
3097	5371	1.0
3097	5372	1.0
3097	5616	0.5
3110	3115	1.0
3110	3120	1.0
3110	3121	1.0
3110	3128	1.0
3110	3153	0.5
3110	3196	1.0
3110	3249	1.0
3110	3252	0.333333333333
3110	3254	1.0
3110	3255	1.0
3110	3256	1.0
3110	3257	1.0
3110	3259	1.0
3110	3330	1.0
3110	3333	0.5
3110	3336	0.25
3110	3350	0.333333333333
3110	3359	0.333333333333
3110	3371	0.5
3110	3748	0.5
3110	4575	1.0
3110	4908	1.0
3110	5361	1.0
3110	5366	1.0
3110	5371	1.0
3110	5372	1.0
3110	5616	0.5
3115	3120	1.0
3115	3121	1.0
3115	3128	1.0
3115	3153	0.5
3115	3196	1.0
3115	3249	1.0
3115	3252	0.333333333333
3115	3254	1.0
3115	3255	1.0
3115	3256	1.0
3115	3257	1.0
3115	3259	1.0
3115	3330	1.0
3115	3333	0.5
3115	3336	0.25
3115	3350	0.333333333333
3115	3359	0.333333333333
3115	3371	0.5
3115	3748	0.5
3115	4575	1.0
3115	4908	1.0
3115	5361	1.0
3115	5366	1.0
3115	5371	1.0
3115	5372	1.0
3115	5616	0.5
3120	3121	1.0
3120	3128	1.0
3120	3153	0.5
3120	3196	1.0
3120	3249	1.0
3120	3252	0.333333333333
3120	3254	1.0
3120	3255	1.0
3120	3256	1.0
3120	3257	1.0
3120	3259	1.0
3120	3330	1.0
3120	3333	0.5
3120	3336	0.25
3120	3350	0.333333333333
3120	3359	0.333333333333
3120	3371	0.5
3120	3748	0.5
3120	4575	1.0
3120	4908	1.0
3120	5361	1.0
3120	5366	1.0
3120	5371	1.0
3120	5372	1.0
3120	5616	0.5
3121	3128	1.0
3121	3153	0.5
3121	3196	1.0
3121	3249	1.0
3121	3252	0.333333333333
3121	3254	1.0
3121	3255	1.0
3121	3256	1.0
3121	3257	1.0
3121	3259	1.0
3121	3330	1.0
3121	3333	0.5
3121	3336	0.25
3121	3350	0.333333333333
3121	3359	0.333333333333
3121	3371	0.5
3121	3748	0.5
3121	4575	1.0
3121	4908	1.0
3121	5361	1.0
3121	5366	1.0
3121	5371	1.0
3121	5372	1.0
3121	5616	0.5
3128	3153	0.5
3128	3196	1.0
3128	3249	1.0
3128	3252	0.333333333333
3128	3254	1.0
3128	3255	1.0
3128	3256	1.0
3128	3257	1.0
3128	3259	1.0
3128	3330	1.0
3128	3333	0.5
3128	3336	0.25
3128	3350	0.333333333333
3128	3359	0.333333333333
3128	3371	0.5
3128	3748	0.5
3128	4575	1.0
3128	4908	1.0
3128	5361	1.0
3128	5366	1.0
3128	5371	1.0
3128	5372	1.0
3128	5616	0.5
3153	3196	0.5
3153	3249	0.5
3153	3252	0.333333333333
3153	3254	0.5
3153	3255	0.5
3153	3256	0.5
3153	3257	0.5
3153	3259	0.5
3153	3330	0.5
3153	3333	0.5
3153	3336	0.25
3153	3350	0.333333333333
3153	3359	0.333333333333
3153	3371	0.5
3153	3748	0.5
3153	4575	0.5
3153	4908	0.5
3153	5361	0.5
3153	5366	0.5
3153	5371	0.5
3153	5372	0.5
3153	5616	0.5
3196	3249	1.0
3196	3252	0.333333333333
3196	3254	1.0
3196	3255	1.0
3196	3256	1.0
3196	3257	1.0
3196	3259	1.0
3196	3330	1.0
3196	3333	0.5
3196	3336	0.25
3196	3350	0.333333333333
3196	3359	0.333333333333
3196	3371	0.5
3196	3748	0.5
3196	4575	1.0
3196	4908	1.0
3196	5361	1.0
3196	5366	1.0
3196	5371	1.0
3196	5372	1.0
3196	5616	0.5
3249	3252	0.333333333333
3249	3254	1.0
3249	3255	1.0
3249	3256	1.0
3249	3257	1.0
3249	3259	1.0
3249	3330	1.0
3249	3333	0.5
3249	3336	0.25
3249	3350	0.333333333333
3249	3359	0.333333333333
3249	3371	0.5
3249	3748	0.5
3249	4575	1.0
3249	4908	1.0
3249	5361	1.0
3249	5366	1.0
3249	5371	1.0
3249	5372	1.0
3249	5616	0.5
3252	3254	0.333333333333
3252	3255	0.333333333333
3252	3256	0.333333333333
3252	3257	0.333333333333
3252	3259	0.333333333333
3252	3330	0.333333333333
3252	3333	0.333333333333
3252	3336	0.25
3252	3350	0.333333333333
3252	3359	0.333333333333
3252	3371	0.333333333333
3252	3748	0.333333333333
3252	4575	0.333333333333
3252	4908	0.333333333333
3252	5361	0.333333333333
3252	5366	0.333333333333
3252	5371	0.333333333333
3252	5372	0.333333333333
3252	5616	0.333333333333
3254	3255	1.0
3254	3256	1.0
3254	3257	1.0
3254	3259	1.0
3254	3330	1.0
3254	3333	0.5
3254	3336	0.25
3254	3350	0.333333333333
3254	3359	0.333333333333
3254	3371	0.5
3254	3748	0.5
3254	4575	1.0
3254	4908	1.0
3254	5361	1.0
3254	5366	1.0
3254	5371	1.0
3254	5372	1.0
3254	5616	0.5
3255	3256	1.0
3255	3257	1.0
3255	3259	1.0
3255	3330	1.0
3255	3333	0.5
3255	3336	0.25
3255	3350	0.333333333333
3255	3359	0.333333333333
3255	3371	0.5
3255	3748	0.5
3255	4575	1.0
3255	4908	1.0
3255	5361	1.0
3255	5366	1.0
3255	5371	1.0
3255	5372	1.0
3255	5616	0.5
3256	3257	1.0
3256	3259	1.0
3256	3330	1.0
3256	3333	0.5
3256	3336	0.25
3256	3350	0.333333333333
3256	3359	0.333333333333
3256	3371	0.5
3256	3748	0.5
3256	4575	1.0
3256	4908	1.0
3256	5361	1.0
3256	5366	1.0
3256	5371	1.0
3256	5372	1.0
3256	5616	0.5
3257	3259	1.0
3257	3330	1.0
3257	3333	0.5
3257	3336	0.25
3257	3350	0.333333333333
3257	3359	0.333333333333
3257	3371	0.5
3257	3748	0.5
3257	4575	1.0
3257	4908	1.0
3257	5361	1.0
3257	5366	1.0
3257	5371	1.0
3257	5372	1.0
3257	5616	0.5
3259	3330	1.0
3259	3333	0.5
3259	3336	0.25
3259	3350	0.333333333333
3259	3359	0.333333333333
3259	3371	0.5
3259	3748	0.5
3259	4575	1.0
3259	4908	1.0
3259	5361	1.0
3259	5366	1.0
3259	5371	1.0
3259	5372	1.0
3259	5616	0.5
3330	3333	0.5
3330	3336	0.25
3330	3350	0.333333333333
3330	3359	0.333333333333
3330	3371	0.5
3330	3748	0.5
3330	4575	1.0
3330	4908	1.0
3330	5361	1.0
3330	5366	1.0
3330	5371	1.0
3330	5372	1.0
3330	5616	0.5
3333	3336	0.25
3333	3350	0.333333333333
3333	3359	0.333333333333
3333	3371	0.5
3333	3748	0.5
3333	4575	0.5
3333	4908	0.5
3333	5361	0.5
3333	5366	0.5
3333	5371	0.5
3333	5372	0.5
3333	5616	0.5
3336	3350	0.25
3336	3359	0.25
3336	3371	0.25
3336	3748	0.25
3336	4575	0.25
3336	4908	0.25
3336	5361	0.25
3336	5366	0.25
3336	5371	0.25
3336	5372	0.25
3336	5616	0.25
3350	3359	0.333333333333
3350	3371	0.333333333333
3350	3748	0.333333333333
3350	4575	0.333333333333
3350	4908	0.333333333333
3350	5361	0.333333333333
3350	5366	0.333333333333
3350	5371	0.333333333333
3350	5372	0.333333333333
3350	5616	0.333333333333
3359	3371	0.333333333333
3359	3748	0.333333333333
3359	4575	0.333333333333
3359	4908	0.333333333333
3359	5361	0.333333333333
3359	5366	0.333333333333
3359	5371	0.333333333333
3359	5372	0.333333333333
3359	5616	0.333333333333
3371	3748	0.5
3371	4575	0.5
3371	4908	0.5
3371	5361	0.5
3371	5366	0.5
3371	5371	0.5
3371	5372	0.5
3371	5616	0.5
3748	4575	0.5
3748	4908	0.5
3748	5361	0.5
3748	5366	0.5
3748	5371	0.5
3748	5372	0.5
3748	5616	0.5
4575	4908	1.0
4575	5361	1.0
4575	5366	1.0
4575	5371	1.0
4575	5372	1.0
4575	5616	0.5
4908	5361	1.0
4908	5366	1.0
4908	5371	1.0
4908	5372	1.0
4908	5616	0.5
5361	5366	1.0
5361	5371	1.0
5361	5372	1.0
5361	5616	0.5
5366	5371	1.0
5366	5372	1.0
5366	5616	0.5
5371	5372	1.0
5371	5616	0.5
5372	5616	0.5
2547	2557	1.0
2547	2628	0.5
2547	2689	1.0
2547	2802	1.0
2547	3079	1.0
2547	3374	1.0
2547	3396	1.0
2547	3856	1.0
2547	3967	1.0
2547	4580	1.0
2547	5005	1.0
2547	5665	1.0
2557	2628	0.5
2557	2689	1.0
2557	2802	1.0
2557	3079	1.0
2557	3374	1.0
2557	3396	1.0
2557	3856	1.0
2557	3967	1.0
2557	4580	1.0
2557	5005	1.0
2557	5665	1.0
2628	2689	0.5
2628	2802	0.5
2628	3079	0.5
2628	3374	0.5
2628	3396	0.5
2628	3856	0.5
2628	3967	0.5
2628	4580	0.5
2628	5005	0.5
2628	5665	0.5
2689	2802	1.0
2689	3079	1.0
2689	3374	1.0
2689	3396	1.0
2689	3856	1.0
2689	3967	1.0
2689	4580	1.0
2689	5005	1.0
2689	5665	1.0
2802	3079	1.0
2802	3374	1.0
2802	3396	1.0
2802	3856	1.0
[truncated: 2,566 more rows]
