# Supplementary material for: Large-scale investigation for antimicrobial activity reveals newly-identified defensive species across the healthy skin microbiome
Source: Nat Commun. 2026 May 25;17:6806. doi: 10.1038/s41467-026-73524-z (PMC13385363; doi:10.1038/s41467-026-73524-z)
Supplement: Supplementary file 15 — Source data [file 41467_2026_73524_MOESM15_ESM.zip › SourceData/Fig_4/c/Fig4c_Nodes.tsv]

node	num_samples	label
607	2
887	2
1231	2
1369	2
2457	2
2527	2	T3PKS
2528	1	terpene
2530	1
2547	2	betalactone
2548	2
2556	2
2557	3
2558	3	ectoine
2564	1	NRPS-like
2565	1
2566	2
2581	1	siderophore
2582	1
2616	2	NRPS
2618	1
2619	1
2620	1
2622	2	RiPP-like
2624	1	NAPAA
2628	1
2630	1	arylpolyene
2633	1
2634	1
2672	1
2675	1
2678	3
2681	3
2686	2
2687	2
2688	1
2689	1
2690	1
2704	2
2705	2
2722	1	RRE-containing
2725	1
2726	1
2728	2
2729	2
2730	2
2734	1
2742	1
2755	1
2756	1
2757	1
2758	1
2759	1
2760	1
2761	1
2769	2
2771	2
2773	1
2774	1
2776	2
2778	2
2779	1
2782	2
2802	3
2805	1
2811	3
2812	1
2818	1
2821	1
2826	2
2864	2
2865	2
2870	2
2873	1
2876	2
2883	1
2887	2
2905	1
2906	2
2907	2
2910	3
2936	3
2938	3
2939	3
2940	3
2943	3
2966	1
2967	1
2968	1
2969	1
2970	2
2971	1
2984	2
2992	1	cyclic-lactone-autoinducer
2993	1
3013	1
3023	1
3024	1
3025	1
3031	2
3033	1
3034	2
3035	2
3057	3
3066	2
3069	3
3070	3
3076	1
3077	1
3078	1
3079	1
3080	1
3081	1
3082	1
3083	1
3084	1
3086	2
3087	2	T1PKS
3097	2
3101	2
3102	2
3103	2
3104	1
3105	1
3106	1
3107	1
3108	1
3109	1
3110	1
3111	1
3112	1
3113	1
3114	1
3115	1
3116	1
3117	1
3118	1
3119	1
3120	1
3121	1
3128	1
3136	1
3137	1
3138	1
3152	1
3153	2
3155	3
3156	3
3158	3
3160	1
3161	2
3162	2
3177	1
3190	1
3192	2
3193	1
3196	2
3197	2
3198	2
3199	2
3202	2
3205	1
3206	1
3249	1
3250	1
3251	1
3252	1
3253	1
3254	1
3255	1
3256	1
3257	1
3258	1
3259	1
3261	1
3262	1
3264	1
3265	2
3287	1
3289	2
3292	1
3293	2
3294	2
3295	1
3297	1
3301	2
3308	2
3311	1
3316	1
3317	1
3318	1
3321	1
3325	2
3326	3
3327	3
3330	1
3331	1
3332	1
3333	1
3334	1
3335	1
3336	1
3337	1
3339	1
3340	1
3341	1
3342	2
3343	1
3344	1
3345	1
3346	1
3347	1
3348	1
3349	1
3350	1
3351	1
3353	1
3355	1
3356	1
3357	1
3358	2
3359	1
3360	1
3361	1
3362	1
3363	1
3364	1
3365	2
3366	1
3371	2
3374	1
3378	1
3379	2
3386	1
3390	2
3394	2
3396	1
3397	1
3409	1
3417	3
3418	2
3419	3
3420	2
3421	3
3423	3
3435	2
3436	2
3519	2
3748	2
3751	2
3755	2
3768	2
3772	2
3788	2
3856	2
3858	2
3881	2
3902	2
3909	2
3948	2
3954	2
3957	2
3959	2
3961	3
3962	2
3967	2
4066	2
4091	2
4110	2
4150	2
4191	2
4234	2
4260	2
4317	2
4318	2
4332	3
4456	3
4575	2
4580	2
4598	2
4863	2
4894	2
4908	2
4909	2
4910	2
5005	2
5071	2
5298	2
5361	2
5364	2
5366	2
5371	2
5372	2
5498	2
5502	2
5512	2
5616	2
5619	2
5624	2
5626	3
5654	2
5661	2
5662	2
5663	2
5665	2
5673	2
