# Supplementary material for: Large-scale investigation for antimicrobial activity reveals newly-identified defensive species across the healthy skin microbiome
Source: Nat Commun. 2026 May 25;17:6806. doi: 10.1038/s41467-026-73524-z (PMC13385363; doi:10.1038/s41467-026-73524-z)
Supplement: Supplementary file 15 — Source data [file 41467_2026_73524_MOESM15_ESM.zip › SourceData/Fig_4/d/Fig4d_Data.tsv]

BodySite	CumulativeDepth	GCFsDiscovered
Moist_Tw	0.0	0
Moist_Tw	58050128.0	17
Moist_Tw	107063344.0	25
Moist_Tw	154155066.0	26
Moist_Tw	199465306.0	27
Moist_Tw	243647340.0	33
Moist_Tw	287264058.0	33
Moist_Tw	330778444.0	34
Moist_Tw	371917174.0	35
Moist_Tw	412061382.0	35
Moist_Tw	449764212.0	36
Moist_Tw	484595054.0	36
Moist_Tw	519110804.0	45
Moist_Tw	553177324.0	45
Moist_Tw	586808594.0	45
Moist_Tw	618425120.0	51
Moist_Tw	649913872.0	53
Moist_Tw	680061564.0	56
Moist_Tw	709581844.0	74
Moist_Tw	738924526.0	75
Moist_Tw	766988970.0	76
Moist_Tw	794719674.0	83
Moist_Tw	821302598.0	83
Moist_Tw	847616178.0	83
Moist_Tw	873356700.0	83
Moist_Tw	896753880.0	85
Moist_Tw	915170824.0	85
Moist_Tw	932378154.0	85
Moist_Tw	943595088.0	86
Moist_Tw	944634926.0	86
Moist_Tw	945271532.0	86
Rarely_Moist_Af	0.0	0
Rarely_Moist_Af	36167934.0	18
Rarely_Moist_Af	69774536.0	24
Rarely_Moist_Af	100387174.0	34
Rarely_Moist_Af	125366410.0	50
Rarely_Moist_Af	146410868.0	53
Rarely_Moist_Af	166397448.0	56
Rarely_Moist_Af	185921770.0	62
Rarely_Moist_Af	202689830.0	67
Rarely_Moist_Af	218825046.0	71
Rarely_Moist_Af	234219392.0	83
Rarely_Moist_Af	249398336.0	83
Rarely_Moist_Af	264135212.0	85
Rarely_Moist_Af	278869052.0	87
Rarely_Moist_Af	293515218.0	90
Rarely_Moist_Af	304766518.0	93
Rarely_Moist_Af	315887102.0	94
Rarely_Moist_Af	326980128.0	95
Rarely_Moist_Af	337980342.0	95
Rarely_Moist_Af	348841462.0	97
Rarely_Moist_Af	358029770.0	100
Rarely_Moist_Af	365917072.0	100
Rarely_Moist_Af	373404446.0	100
Rarely_Moist_Af	380524314.0	102
Rarely_Moist_Af	387318882.0	102
Rarely_Moist_Af	393853630.0	102
Rarely_Moist_Af	400222890.0	102
Rarely_Moist_Af	405229382.0	102
Rarely_Moist_Af	409938918.0	102
Rarely_Moist_Af	413407414.0	102
Rarely_Moist_Af	416678598.0	102
Rarely_Moist_Af	419331408.0	106
Rarely_Moist_Af	421309514.0	106
Rarely_Moist_Af	422869788.0	106
Rarely_Moist_Af	424375950.0	106
Sebaceous_Al	0.0	0
Sebaceous_Al	53349270.0	7
Sebaceous_Al	106412352.0	22
Sebaceous_Al	151306342.0	23
Sebaceous_Al	196130742.0	28
Sebaceous_Al	240209008.0	31
Sebaceous_Al	278988466.0	31
Sebaceous_Al	317570612.0	35
Sebaceous_Al	352727004.0	36
Sebaceous_Al	387802536.0	36
Sebaceous_Al	421931948.0	38
Sebaceous_Al	456059214.0	39
Sebaceous_Al	489151394.0	42
Sebaceous_Al	516706594.0	43
Sebaceous_Al	542247430.0	48
Sebaceous_Al	567661342.0	48
Sebaceous_Al	590549766.0	50
Sebaceous_Al	611557486.0	56
Sebaceous_Al	631859080.0	57
Sebaceous_Al	650360334.0	57
Sebaceous_Al	668495294.0	58
Sebaceous_Al	686453946.0	59
Sebaceous_Al	703921596.0	59
Sebaceous_Al	719964118.0	59
Sebaceous_Al	735342160.0	59
Sebaceous_Al	750620258.0	59
Sebaceous_Al	762317978.0	60
Sebaceous_Al	773882366.0	60
Sebaceous_Al	785374658.0	63
Sebaceous_Al	794857628.0	65
Sebaceous_Al	802921142.0	65
Sebaceous_Al	810305842.0	65
Sebaceous_Al	817180576.0	65
Sebaceous_Al	823883278.0	71
Rarely_Moist_Vf	0.0	0
Rarely_Moist_Vf	40172238.0	17
Rarely_Moist_Vf	70504474.0	39
Rarely_Moist_Vf	100360484.0	48
Rarely_Moist_Vf	128971546.0	50
Rarely_Moist_Vf	154037070.0	60
Rarely_Moist_Vf	178301858.0	62
Rarely_Moist_Vf	199604664.0	64
Rarely_Moist_Vf	220186480.0	68
Rarely_Moist_Vf	240711706.0	77
Rarely_Moist_Vf	259801868.0	78
Rarely_Moist_Vf	276959844.0	80
Rarely_Moist_Vf	293579946.0	85
Rarely_Moist_Vf	310065636.0	85
Rarely_Moist_Vf	326455626.0	86
Rarely_Moist_Vf	342473070.0	88
Rarely_Moist_Vf	358179924.0	90
Rarely_Moist_Vf	371596346.0	94
Rarely_Moist_Vf	384425180.0	98
Rarely_Moist_Vf	395211398.0	100
Rarely_Moist_Vf	405194640.0	102
Rarely_Moist_Vf	414434170.0	102
Rarely_Moist_Vf	422637314.0	102
Rarely_Moist_Vf	430633756.0	102
Rarely_Moist_Vf	438578704.0	102
Rarely_Moist_Vf	445384882.0	102
Rarely_Moist_Vf	450265818.0	102
Rarely_Moist_Vf	454141468.0	102
Rarely_Moist_Vf	457321660.0	102
Rarely_Moist_Vf	460469772.0	103
Rarely_Moist_Vf	462601922.0	103
Rarely_Moist_Vf	464378356.0	103
Rarely_Moist_Vf	465817462.0	103
Rarely_Moist_Vf	467113340.0	103
Rarely_Moist_Vf	468400090.0	103
Sebaceous_Oc	0.0	0
Sebaceous_Oc	51280152.0	22
Sebaceous_Oc	96579518.0	25
Sebaceous_Oc	138181394.0	35
Sebaceous_Oc	177252536.0	42
Sebaceous_Oc	213723040.0	44
Sebaceous_Oc	244729994.0	48
Sebaceous_Oc	274935060.0	52
Sebaceous_Oc	303392050.0	54
Sebaceous_Oc	330814962.0	55
Sebaceous_Oc	357867606.0	58
Sebaceous_Oc	384777114.0	58
Sebaceous_Oc	410644700.0	58
Sebaceous_Oc	434587622.0	61
Sebaceous_Oc	456808846.0	61
Sebaceous_Oc	478936308.0	62
Sebaceous_Oc	500390222.0	62
Sebaceous_Oc	521172816.0	68
Sebaceous_Oc	541679740.0	68
Sebaceous_Oc	561661710.0	69
Sebaceous_Oc	580931136.0	69
Sebaceous_Oc	599732100.0	69
Sebaceous_Oc	617218962.0	70
Sebaceous_Oc	633993956.0	71
Sebaceous_Oc	650428800.0	71
Sebaceous_Oc	666846356.0	72
Sebaceous_Oc	682037232.0	72
Sebaceous_Oc	696098472.0	73
Sebaceous_Oc	708358340.0	73
Sebaceous_Oc	720606816.0	74
Sebaceous_Oc	731054550.0	74
Sebaceous_Oc	737757668.0	74
Sebaceous_Oc	742338272.0	75
Sebaceous_Oc	745073914.0	75
Moist_Um	0.0	0
Moist_Um	51159320.0	15
Moist_Um	99146117.9999	24
Moist_Um	145750864.0	32
Moist_Um	188595132.0	41
Moist_Um	227861758.0	41
Moist_Um	266966162.0	43
Moist_Um	302346286.0	44
Moist_Um	337113634.0	52
Moist_Um	371464782.0	52
Moist_Um	405692746.0	54
Moist_Um	438864402.0	54
Moist_Um	468209414.0	54
Moist_Um	497400686.0	56
Moist_Um	526466612.0	57
Moist_Um	555419108.0	57
Moist_Um	583871914.0	58
Moist_Um	611154900.0	58
Moist_Um	635921044.0	58
Moist_Um	660186588.0	59
Moist_Um	683022796.0	63
Moist_Um	705286292.0	63
Moist_Um	726822872.0	72
Moist_Um	746690530.0	79
Moist_Um	766227190.0	84
Moist_Um	784086116.0	87
Moist_Um	800978798.0	92
Moist_Um	817740806.0	94
Moist_Um	831185600.0	94
Moist_Um	839964032.0	96
Moist_Um	846756950.0	98
Moist_Um	849714734.0	98
Moist_Um	851748164.0	98
Moist_Um	853580720.0	98
Moist_Na	0.0	0
Moist_Na	11843694.0	10
Moist_Na	19094060.0	15
Moist_Na	23854346.0	23
Moist_Na	28290474.0	30
Moist_Na	32668016.0	33
Moist_Na	36925118.0	34
Moist_Na	39657676.0	34
Moist_Na	42266864.0	35
Moist_Na	44632128.0	35
Moist_Na	46931630.0	35
Moist_Na	49086794.0	35
Moist_Na	51129614.0	35
Moist_Na	52504870.0	35
Moist_Na	53826336.0	35
Moist_Na	55005894.0	35
Moist_Na	55907246.0	36
Moist_Na	56794318.0	36
Moist_Na	57631374.0	36
Moist_Na	58324892.0	36
Moist_Na	58911954.0	37
Moist_Na	59379816.0	37
Moist_Na	59846112.0	37
Moist_Na	60267766.0	37
Moist_Na	60642940.0	37
Moist_Na	61017830.0	37
Moist_Na	61378180.0	37
Moist_Na	61710076.0	37
Moist_Na	61982282.0	37
Moist_Na	62178828.0	37
Sebaceous_Ba	0.0	0
Sebaceous_Ba	44837684.0	27
Sebaceous_Ba	85532607.9999	32
Sebaceous_Ba	124569876.0	36
Sebaceous_Ba	161835826.0	38
Sebaceous_Ba	194838468.0	39
Sebaceous_Ba	226482226.0	39
Sebaceous_Ba	256813144.0	39
Sebaceous_Ba	286435100.0	46
Sebaceous_Ba	316009846.0	47
Sebaceous_Ba	345542648.0	47
Sebaceous_Ba	373956906.0	50
Sebaceous_Ba	401911754.0	50
Sebaceous_Ba	428600654.0	52
Sebaceous_Ba	454915646.0	52
Sebaceous_Ba	480517730.0	52
Sebaceous_Ba	506040852.0	55
Sebaceous_Ba	531545854.0	56
Sebaceous_Ba	556222394.0	57
Sebaceous_Ba	580587338.0	58
Sebaceous_Ba	602215326.0	61
Sebaceous_Ba	623572790.0	63
Sebaceous_Ba	644327880.0	63
Sebaceous_Ba	661667752.0	63
Sebaceous_Ba	673111906.0	67
Sebaceous_Ba	684345948.0	68
Sebaceous_Ba	694619554.0	68
Sebaceous_Ba	704434122.0	71
Sebaceous_Ba	713382626.0	73
Sebaceous_Ba	721683268.0	76
Sebaceous_Ba	729009822.0	76
Sebaceous_Ba	734649808.0	76
Sebaceous_Ba	739510114.0	76
Sebaceous_Ba	743160116.0	76
