# Supplementary material for: Large-scale investigation for antimicrobial activity reveals newly-identified defensive species across the healthy skin microbiome
Source: Nat Commun. 2026 May 25;17:6806. doi: 10.1038/s41467-026-73524-z (PMC13385363; doi:10.1038/s41467-026-73524-z)
Supplement: Supplementary file 15 — Source data [file 41467_2026_73524_MOESM15_ESM.zip › SourceData/Fig_4/b/Fig4b_Dataset.iTol.tsv]

DATASET_PIECHART
SEPARATOR TAB
DATASET_LABEL	Dataset
COLOR	#000000
FIELD_LABELS	SBCC	EPIC
FIELD_COLORS	#d6ae3e	#991e1a
DATA
LK1134	1	1	0	1
LK1289	1	1	0	1
SMGC_90	1	1	1	0
SMGC_78	1	1	1	0
SMGC_77	1	1	1	0
SMGC_85	1	1	1	0
SMGC_89	1	1	1	0
SMGC_88	1	1	1	0
LK1358	1	1	0	1
LK946	1	1	0	1
LK1348	1	1	0	1
LK930	1	1	0	1
SMGC_76	1	1	1	0
SMGC_75	1	1	1	0
LK1041	1	1	0	1
LK1366	1	1	0	1
LK871	1	1	0	1
LK942	1	1	0	1
LK1030	1	1	0	1
LK1270	1	1	0	1
LK936	1	1	0	1
LK411	1	1	0	1
LK687	1	1	0	1
LK1059	1	1	0	1
LK1239	1	1	0	1
LK1362	1	1	0	1
LK955	1	1	0	1
LK956	1	1	0	1
LK519	1	1	0	1
LK1346	1	1	0	1
LK672	1	1	0	1
LK950	1	1	0	1
SMGC_79	1	1	1	0
LK952	1	1	0	1
SMGC_81	1	1	1	0
LK951	1	1	0	1
LK984	1	1	0	1
LK975	1	1	0	1
LK1006	1	1	0	1
LK1031	1	1	0	1
LK1046	1	1	0	1
LK1092	1	1	0	1
LK1277	1	1	0	1
LK1278	1	1	0	1
LK439	1	1	0	1
LK639	1	1	0	1
LK949	1	1	0	1
LK945	1	1	0	1
LK617	1	1	0	1
SMGC_72	1	1	1	0
SMGC_225	1	1	1	0
SMGC_228	1	1	1	0
SMGC_231	1	1	1	0
LK479	1	1	0	1
LK1034	1	1	0	1
LK1172	1	1	0	1
SMGC_235	1	1	1	0
LK524	1	1	0	1
LK729	1	1	0	1
SMGC_240	1	1	1	0
SMGC_243	1	1	1	0
SMGC_247	1	1	1	0
LK417	1	1	0	1
SMGC_244	1	1	1	0
LK428	1	1	0	1
SMGC_245	1	1	1	0
LK1136	1	1	0	1
LK1137	1	1	0	1
LK1116	1	1	0	1
LK523	1	1	0	1
LK533	1	1	0	1
SMGC_241	1	1	1	0
LK470	1	1	0	1
SMGC_236	1	1	1	0
LK1255	1	1	0	1
SMGC_357	1	1	1	0
LK413	1	1	0	1
SMGC_356	1	1	1	0
LK1015	1	1	0	1
SMGC_237	1	1	1	0
SMGC_242	1	1	1	0
LK489	1	1	0	1
SMGC_100	1	1	1	0
SMGC_248	1	1	1	0
LK1204	1	1	0	1
LK405	1	1	0	1
SMGC_238	1	1	1	0
SMGC_246	1	1	1	0
SMGC_355	1	1	1	0
LK716	1	1	0	1
SMGC_98	1	1	1	0
SMGC_67	1	1	1	0
LK464	1	1	0	1
LK712	1	1	0	1
SMGC_71	1	1	1	0
LK421	1	1	0	1
LK485	1	1	0	1
SMGC_224	1	1	1	0
SMGC_239	1	1	1	0
SMGC_233	1	1	1	0
SMGC_234	1	1	1	0
SMGC_232	1	1	1	0
SMGC_68	1	1	1	0
LK1098	1	1	0	1
SMGC_227	1	1	1	0
SMGC_230	1	1	1	0
LK570	1	1	0	1
LK583	1	1	0	1
LK894	1	1	0	1
LK591	1	1	0	1
LK1198	1	1	0	1
LK494	1	1	0	1
SMGC_222	1	1	1	0
SMGC_229	1	1	1	0
SMGC_70	1	1	1	0
SMGC_69	1	1	1	0
LK538	1	1	0	1
LK1386	1	1	0	1
LK1128	1	1	0	1
SMGC_80	1	1	1	0
SMGC_74	1	1	1	0
LK938	1	1	0	1
LK1024	1	1	0	1
LK1302	1	1	0	1
LK1404	1	1	0	1
LK1045	1	1	0	1
LK1350	1	1	0	1
LK630	1	1	0	1
LK1085	1	1	0	1
LK1352	1	1	0	1
SMGC_95	1	1	1	0
LK1252	1	1	0	1
LK522	1	1	0	1
LK1351	1	1	0	1
LK557	1	1	0	1
LK1082	1	1	0	1
LK1257	1	1	0	1
SMGC_94	1	1	1	0
LK1363	1	1	0	1
LK1027	1	1	0	1
LK904	1	1	0	1
LK1301	1	1	0	1
LK1337	1	1	0	1
SMGC_73	1	1	1	0
LK1311	1	1	0	1
SMGC_223	1	1	1	0
LK1118	1	1	0	1
SMGC_99	1	1	1	0
LK1279	1	1	0	1
LK960	1	1	0	1
LK1093	1	1	0	1
LK1246	1	1	0	1
LK572	1	1	0	1
LK1250	1	1	0	1
LK478	1	1	0	1
SMGC_96	1	1	1	0
LK698	1	1	0	1
LK1237	1	1	0	1
LK1055	1	1	0	1
LK934	1	1	0	1
LK1021	1	1	0	1
SMGC_97	1	1	1	0
LK1263	1	1	0	1
LK1112	1	1	0	1
LK518	1	1	0	1
LK1176	1	1	0	1
LK1072	1	1	0	1
LK508	1	1	0	1
LK1036	1	1	0	1
LK1379	1	1	0	1
LK1012	1	1	0	1
LK1049	1	1	0	1
LK1145	1	1	0	1
LK1208	1	1	0	1
LK1224	1	1	0	1
LK1274	1	1	0	1
LK1306	1	1	0	1
LK1330	1	1	0	1
LK1334	1	1	0	1
LK1382	1	1	0	1
LK1383	1	1	0	1
LK419	1	1	0	1
LK430	1	1	0	1
LK443	1	1	0	1
LK467	1	1	0	1
LK542	1	1	0	1
LK569	1	1	0	1
LK661	1	1	0	1
LK719	1	1	0	1
LK792	1	1	0	1
LK941	1	1	0	1
LK1113	1	1	0	1
LK426	1	1	0	1
LK1022	1	1	0	1
LK1009	1	1	0	1
LK1018	1	1	0	1
LK1019	1	1	0	1
LK1026	1	1	0	1
LK1053	1	1	0	1
LK1090	1	1	0	1
LK1106	1	1	0	1
LK1147	1	1	0	1
LK1231	1	1	0	1
LK1275	1	1	0	1
LK1380	1	1	0	1
LK1384	1	1	0	1
LK1393	1	1	0	1
LK402	1	1	0	1
LK441	1	1	0	1
LK455	1	1	0	1
LK705	1	1	0	1
LK1091	1	1	0	1
LK1099	1	1	0	1
LK1073	1	1	0	1
LK1390	1	1	0	1
LK1207	1	1	0	1
LK697	1	1	0	1
LK1056	1	1	0	1
LK1173	1	1	0	1
LK409	1	1	0	1
LK1002	1	1	0	1
LK1117	1	1	0	1
LK408	1	1	0	1
LK1335	1	1	0	1
LK1008	1	1	0	1
LK553	1	1	0	1
SMGC_101	1	1	1	0
LK1347	1	1	0	1
LK953	1	1	0	1
SMGC_226	1	1	1	0
LK1188	1	1	0	1
LK1054	1	1	0	1
SMGC_93	1	1	1	0
LK444	1	1	0	1
LK434	1	1	0	1
SMGC_91	1	1	1	0
SMGC_82	1	1	1	0
SMGC_83	1	1	1	0
LK488	1	1	0	1
LK935	1	1	0	1
LK466	1	1	0	1
SMGC_87	1	1	1	0
LK561	1	1	0	1
SMGC_86	1	1	1	0
LK948	1	1	0	1
SMGC_84	1	1	1	0
SMGC_92	1	1	1	0
