# Supplementary material for: Large-scale investigation for antimicrobial activity reveals newly-identified defensive species across the healthy skin microbiome
Source: Nat Commun. 2026 May 25;17:6806. doi: 10.1038/s41467-026-73524-z (PMC13385363; doi:10.1038/s41467-026-73524-z)
Supplement: Supplementary file 15 — Source data [file 41467_2026_73524_MOESM15_ESM.zip › SourceData/Fig_4/b/Fig4b_Phylogeny.nwk]

(SMGC_337:0.000707393,(LK1134:0.000512634,SMGC_343:0.000000005)0.954:0.002370798,((((LK1289:0.002051524,SMGC_122:0.000000005)0.857:0.001029130,SMGC_38:0.001232592)0.769:0.000585997,((SMGC_90:0.001419948,((((SMGC_78:0.003955865,((SMGC_342:0.007615217,SMGC_77:0.005744098)0.977:0.005283236,(SMGC_275:0.006295462,SMGC_85:0.001246401)0.982:0.004891335)0.054:0.002671351)0.998:0.014468735,(SMGC_89:0.003946176,(SMGC_88:0.003924544,SMGC_470:0.023555173)0.273:0.003429195)0.998:0.013865804)0.987:0.011839241,(SMGC_151:0.057939496,((((SMGC_7:0.005449760,((LK1358:0.002525530,LK946:0.010503996)0.648:0.001045030,((LK1348:0.000000005,SMGC_197:0.000000006)0.856:0.001613111,SMGC_102:0.005888223)0.635:0.002738918)0.970:0.006248515)1.000:0.031158469,((SMGC_9:0.020767918,(SMGC_270:0.023928070,((LK930:0.000000005,SMGC_182:0.000592840)1.000:0.012630893,(SMGC_76:0.001239065,(SMGC_271:0.001834642,(SMGC_56:0.003035207,SMGC_75:0.001337380)0.996:0.006266229)0.969:0.005442247)0.979:0.008276218)0.998:0.015200415)0.987:0.011384460)0.978:0.008379233,((((((LK1041:0.0,LK1366:0.0,LK871:0.0,LK942:0.0):0.000000006,(((LK1030:0.0,LK1270:0.0):0.000000005,(LK936:0.001025338,(LK411:0.001025468,LK687:0.000512447)0.000:0.000000005)0.000:0.000000005)0.859:0.000512632,LK1059:0.000512830)0.000:0.000000005)0.000:0.000000005,(((LK1239:0.000512710,(LK1362:0.0,LK955:0.0,LK956:0.0):0.000000005)0.024:0.000512519,SMGC_256:0.000000005)0.354:0.000000052,(LK519:0.000512480,(LK1346:0.000000005,(LK672:0.0,LK950:0.0):0.002571986)0.801:0.000513776)0.469:0.000513082)0.730:0.000000006)1.000:0.024383628,SMGC_32:0.028153410)0.296:0.008951535,SMGC_395:0.029657913)0.974:0.006704958,((SMGC_264:0.016076612,SMGC_263:0.022494825)0.972:0.008272647,(SMGC_79:0.012552102,(SMGC_563:0.012238333,(LK952:0.005621889,SMGC_81:0.001081185)0.940:0.002777057)0.893:0.005757971)1.000:0.022368029)0.626:0.002483050)0.396:0.002266124)1.000:0.020831893)1.000:0.040709226,((SMGC_18:0.057164187,SMGC_19:0.086932319)0.995:0.022282673,(SMGC_43:0.076072946,((((SMGC_218:0.016899118,(SMGC_103:0.002750104,SMGC_319:0.012335071)0.014:0.006324438)1.000:0.082783114,((LK951:0.018982098,((LK984:0.002559978,(LK975:0.000510441,((LK1006:0.0,LK1031:0.0,LK1046:0.0,LK1092:0.0,LK1277:0.0,LK1278:0.0,LK439:0.0,LK639:0.0):0.000000005,SMGC_186:0.000000005)0.000:0.000000005)0.730:0.000000006)0.987:0.007130637,(SMGC_315:0.016472270,LK949:0.013589348)0.662:0.004141708)0.996:0.013241596)1.000:0.068996810,(((LK945:0.143031312,(((((SMGC_428:0.007228040,(SMGC_514:0.017637525,SMGC_527:0.004092156)0.830:0.005225084)1.000:0.249359826,((SMGC_604:0.249752902,(SMGC_419:0.086734166,(SMGC_448:0.033395003,SMGC_602:0.028892940)1.000:0.091192402)1.000:0.190376367)1.000:0.100711022,(((SMGC_348:0.197591836,(((SMGC_352:0.037351977,(SMGC_441:0.023237897,SMGC_517:0.019924108)0.984:0.023537072)1.000:0.096775754,(SMGC_45:0.036370129,SMGC_579:0.063370709)1.000:0.062996554)0.987:0.035852066,(SMGC_435:0.128596746,(SMGC_138:0.027691605,SMGC_429:0.031955980)1.000:0.135822398)0.319:0.030700988)0.999:0.055255219)1.000:0.133437010,((((SMGC_47:0.130562332,SMGC_50:0.132093569)1.000:0.147407115,((((SMGC_14:0.079922102,((SMGC_363:0.038305142,((SMGC_15:0.019523029,SMGC_30:0.018475371)0.810:0.008524599,(SMGC_10:0.020856958,SMGC_330:0.027032632)0.909:0.007578996)0.859:0.018095695)1.000:0.033672220,(SMGC_603:0.048230508,(SMGC_128:0.022788618,(SMGC_320:0.015334015,SMGC_500:0.044320344)0.997:0.022764220)1.000:0.035651165)0.541:0.016915802)0.999:0.046992681)1.000:0.136036599,(LK617:0.168793675,SMGC_375:0.189163558)0.827:0.036954268)1.000:0.053311623,(SMGC_425:0.188650895,(SMGC_12:0.117409543,(SMGC_436:0.000951454,SMGC_622:0.004109149)1.000:0.121556411)1.000:0.039085503)0.175:0.019425832)0.998:0.041551659,((SMGC_127:0.088146492,SMGC_131:0.085833648)1.000:0.164000489,((SMGC_13:0.010360445,SMGC_202:0.014917847)1.000:0.148318372,(SMGC_377:0.113933643,(SMGC_125:0.091058133,(SMGC_31:0.023179313,SMGC_331:0.029974472)1.000:0.071211378)1.000:0.039847263)0.918:0.037583112)0.999:0.046048737)0.306:0.029194893)1.000:0.068994919)0.999:0.049645411,(((SMGC_285:0.007777303,SMGC_430:0.012145140)1.000:0.264927316,(SMGC_446:0.189656600,SMGC_526:0.260430234)0.962:0.054756586)1.000:0.127625693,((SMGC_582:0.059191640,(SMGC_6:0.094207018,(SMGC_137:0.062557770,SMGC_533:0.055093577)0.991:0.026289322)0.054:0.017767443)1.000:0.194025777,(SMGC_174:0.249095070,(SMGC_176:0.286040469,(SMGC_139:0.211680822,((SMGC_508:0.111787227,SMGC_510:0.171587385)0.984:0.042100881,(SMGC_4:0.190240054,(SMGC_2:0.092119092,SMGC_578:0.104079637)1.000:0.065679585)0.958:0.034608264)0.999:0.048908694)0.999:0.063181996)0.874:0.023524543)0.835:0.038449411)0.659:0.029993597)0.835:0.025255457)0.999:0.048116783,((SMGC_72:0.137100441,(SMGC_225:0.047938939,((SMGC_228:0.004308352,SMGC_231:0.005988400)1.000:0.031621400,(LK479:0.032950114,LK1034:0.034593385)0.301:0.012420607)0.997:0.025900610)1.000:0.093804415)0.993:0.042653766,((LK1172:0.126443759,((((((((SMGC_235:0.001519536,(LK524:0.000000005,(LK729:0.001013644,SMGC_354:0.000506553)0.781:0.000506563)0.739:0.000510658)1.000:0.023472945,((((SMGC_240:0.003350826,((SMGC_243:0.003361719,SMGC_247:0.004781749)0.713:0.002861661,((LK417:0.0,SMGC_244:0.0):0.000505563,LK428:0.000502684)0.999:0.007539808)0.754:0.002756143)0.994:0.006103787,SMGC_245:0.019179852)0.955:0.004846493,((((LK1136:0.0,LK1137:0.0):0.000000005,(LK1116:0.000000005,LK523:0.000506708)0.866:0.000506803)0.915:0.000506832,((LK533:0.0,SMGC_241:0.0):0.000000005,LK470:0.001522019)0.000:0.000000006)0.990:0.006854342,((SMGC_236:0.002670823,(LK1255:0.000653853,SMGC_20:0.002397501)0.993:0.004853539)0.641:0.001293831,SMGC_286:0.011254261)0.156:0.001961284)0.565:0.002538082)0.205:0.003275674,(SMGC_357:0.001012383,(LK413:0.000000005,SMGC_356:0.001012148)0.735:0.000000005)0.996:0.006965577)0.795:0.004126953)0.990:0.007489647,(((LK1015:0.003548097,SMGC_237:0.000000005)1.000:0.020050560,(SMGC_242:0.012782050,(LK489:0.010357109,SMGC_612:0.009265426)0.868:0.007365238)0.894:0.008533964)0.997:0.015772933,(SMGC_57:0.026995471,(SMGC_11:0.008275770,SMGC_353:0.005558589)1.000:0.021633411)0.987:0.010843254)0.960:0.006006296)0.985:0.008651068,(SMGC_466:0.032869844,(SMGC_171:0.005531735,SMGC_532:0.010445053)1.000:0.028912905)0.685:0.007662953)1.000:0.061260372,(SMGC_100:0.033136742,SMGC_613:0.047368102)0.785:0.019432406)0.977:0.018628456,(SMGC_291:0.067838470,(SMGC_537:0.078616578,((SMGC_288:0.025189477,SMGC_8:0.033546985)1.000:0.044985305,(SMGC_248:0.038992722,SMGC_501:0.052982615)0.945:0.018975731)0.955:0.020155874)1.000:0.047052244)0.991:0.028489486)1.000:0.072724566,((SMGC_154:0.088630213,SMGC_606:0.078458428)1.000:0.142722293,(((LK1204:0.000620615,SMGC_491:0.018400802)1.000:0.079460164,(SMGC_373:0.069796013,(SMGC_25:0.081044453,(SMGC_17:0.080288612,SMGC_437:0.074251917)0.994:0.030278688)0.840:0.019980440)1.000:0.063151888)1.000:0.035783268,((((LK405:0.0,SMGC_341:0.0):0.026634880,SMGC_456:0.024755686)1.000:0.037038931,(SMGC_400:0.111839314,(SMGC_121:0.029541769,(SMGC_238:0.011618590,(SMGC_334:0.000000005,(SMGC_200:0.000000005,((((SMGC_163:0.0,SMGC_55:0.0):0.000000005,SMGC_185:0.001478989)0.921:0.003045820,SMGC_515:0.000000005)0.731:0.000000005,SMGC_336:0.000505524)0.000:0.000000005)0.627:0.000000005)1.000:0.013543880)0.999:0.025536223)1.000:0.034277440)1.000:0.055421387)0.993:0.027333050,((SMGC_210:0.019011253,(SMGC_474:0.017961379,SMGC_552:0.017741617)0.988:0.017778227)1.000:0.174943318,((SMGC_389:0.056786614,SMGC_522:0.024927267)0.997:0.032469184,(SMGC_205:0.070235737,SMGC_538:0.045424175)0.993:0.034219453)1.000:0.123858032)1.000:0.068520893)0.961:0.023873585)0.972:0.024756805)1.000:0.055645135)0.923:0.014177866,(((SMGC_246:0.019129221,SMGC_355:0.027474975)1.000:0.056114897,(SMGC_569:0.048601613,(LK716:0.001931567,SMGC_98:0.007866834)1.000:0.038232130)0.982:0.024558304)0.999:0.033155733,(SMGC_67:0.091062213,((LK464:0.056683347,LK712:0.057323571)0.691:0.016653359,(SMGC_71:0.056412073,SMGC_457:0.065152679)0.313:0.013109177)0.273:0.009861839)0.999:0.024240173)0.886:0.019574842)0.987:0.023140513)0.988:0.029055668,(SMGC_458:0.039398312,SMGC_553:0.050241022)1.000:0.104801655)0.996:0.040935395)1.000:0.112172245)0.663:0.027600564)1.000:0.055889406,(((SMGC_104:0.769520322,((SMGC_546:0.080783603,(SMGC_150:0.022811821,(LK421:0.009831545,LK485:0.013546604)0.556:0.010822479)1.000:0.061170584)1.000:0.092421249,(((SMGC_585:0.043636183,(SMGC_251:0.023752235,SMGC_548:0.035621040)0.991:0.018500097)1.000:0.107083442,((SMGC_398:0.047706897,SMGC_421:0.047547237)1.000:0.077629770,(SMGC_393:0.026873069,((SMGC_374:0.027911538,SMGC_530:0.041194711)0.968:0.012889997,(SMGC_567:0.015732141,SMGC_106:0.026034810)0.906:0.009032681)0.832:0.013702447)1.000:0.116969852)0.999:0.056166273)1.000:0.086934645,(((SMGC_574:0.048540736,((SMGC_605:0.043743204,((SMGC_5:0.015248560,SMGC_621:0.020287561)1.000:0.044871100,(SMGC_180:0.002743828,SMGC_473:0.001368028)0.999:0.036379562)0.802:0.013793697)1.000:0.045487609,(SMGC_442:0.058320493,((SMGC_281:0.132350979,SMGC_284:0.118746749)0.999:0.046065177,(((SMGC_215:0.005233168,((SMGC_167:0.002439365,SMGC_183:0.003734271)0.910:0.006930021,SMGC_188:0.000973810)0.000:0.000000005)1.000:0.195780723,SMGC_49:0.078005233)1.000:0.048615078,SMGC_412:0.073852029)1.000:0.047299655)0.991:0.025966723)0.296:0.012294436)0.999:0.028898123)0.995:0.028312346,(SMGC_511:0.043069456,((SMGC_52:0.070758220,(((SMGC_372:0.014160442,(SMGC_347:0.005312986,SMGC_447:0.017344524)1.000:0.017126094)0.938:0.005759229,(SMGC_166:0.014926439,SMGC_408:0.045155747)0.986:0.013634545)0.998:0.018921544,(SMGC_542:0.042264430,(SMGC_204:0.024376259,(SMGC_321:0.010193482,SMGC_444:0.010115541)0.999:0.015459228)1.000:0.032188522)0.100:0.011611111)0.582:0.013905619)1.000:0.057641305,(SMGC_1:0.013623829,(SMGC_367:0.004070223,SMGC_479:0.003099934)0.977:0.011603579)1.000:0.073820303)1.000:0.033683048)1.000:0.040707818)1.000:0.093999160,(SMGC_173:0.243863134,SMGC_513:0.147255277)0.980:0.053655725)1.000:0.058463392)0.205:0.021406794)1.000:0.238246300)0.998:0.081080510,((((((((SMGC_255:0.010748767,(SMGC_152:0.015710613,(SMGC_384:0.015334112,(SMGC_209:0.015511414,(SMGC_187:0.008646743,SMGC_324:0.004323867)0.994:0.009647732)0.701:0.006167461)1.000:0.016470520)0.990:0.020235450)1.000:0.156578324,SMGC_253:0.251376278)1.000:0.065108884,((SMGC_557:0.182042599,(((SMGC_519:0.030734485,(SMGC_390:0.005057204,(SMGC_116:0.013865878,SMGC_584:0.018506780)0.252:0.004747808)1.000:0.031193508)1.000:0.060946668,(SMGC_410:0.052377854,SMGC_615:0.175028422)0.986:0.034105864)1.000:0.064065661,(SMGC_300:0.096023400,(SMGC_224:0.052962705,(SMGC_250:0.008554728,SMGC_465:0.005706271)1.000:0.091515358)1.000:0.054231702)1.000:0.060792216)0.319:0.017337196)0.970:0.031739007,((SMGC_307:0.048482040,SMGC_607:0.037581137)1.000:0.045935027,((SMGC_117:0.003656025,SMGC_325:0.002974209)1.000:0.050714692,((SMGC_37:0.034226443,SMGC_528:0.022546493)0.742:0.009621784,(SMGC_64:0.033627599,SMGC_297:0.032093574)0.980:0.017580844)1.000:0.034387686)1.000:0.042550931)1.000:0.147200600)0.226:0.027439781)0.992:0.043365900,(SMGC_310:0.086186576,(SMGC_132:0.084477988,(SMGC_520:0.061070415,(SMGC_239:0.046566293,(SMGC_512:0.008259615,SMGC_524:0.011681166)1.000:0.055227775)1.000:0.042924524)0.814:0.029850855)0.439:0.032535866)1.000:0.189917729)0.983:0.042436478,(((SMGC_233:0.072251659,SMGC_234:0.072202303)1.000:0.052385943,(SMGC_370:0.104189008,SMGC_549:0.090614738)0.957:0.039889098)1.000:0.118350609,(SMGC_586:0.232345252,SMGC_588:0.244357942)0.940:0.058717887)0.851:0.036030387)1.000:0.195146650,((((SMGC_216:0.032054287,SMGC_544:0.046173149)1.000:0.061571846,(SMGC_220:0.120817550,(SMGC_156:0.016157197,SMGC_516:0.018359286)1.000:0.125644244)1.000:0.094247082)1.000:0.080244893,(SMGC_158:0.133301056,(SMGC_576:0.178450368,((SMGC_232:0.097935151,((SMGC_105:0.065219243,(SMGC_411:0.055082124,SMGC_594:0.057764897)1.000:0.064741544)1.000:0.070183198,(SMGC_518:0.010247124,SMGC_595:0.000000005)1.000:0.093009270)0.445:0.025599305)0.991:0.030212673,((SMGC_391:0.013729388,SMGC_416:0.013030547)1.000:0.134366731,((SMGC_196:0.003016976,SMGC_68:0.006679985)1.000:0.055226335,(SMGC_283:0.048938128,SMGC_426:0.104939832)0.993:0.037416855)1.000:0.060306515)0.412:0.020488902)0.973:0.022493250)0.243:0.022710412)1.000:0.067729048)1.000:0.095194312,((SMGC_598:0.058883223,(SMGC_249:0.072567373,((SMGC_119:0.029542971,(SMGC_506:0.032090282,(SMGC_592:0.030528657,(SMGC_273:0.001106907,(SMGC_27:0.001010000,SMGC_433:0.002071286)0.710:0.002028255)0.995:0.014778401)0.983:0.015110742)0.994:0.017981909)1.000:0.036549501,SMGC_480:0.056021930)0.962:0.016279226)0.309:0.016945799)1.000:0.194649508,((SMGC_572:0.100481369,((SMGC_571:0.000000005,SMGC_58:0.005081936)1.000:0.070544473,(SMGC_396:0.123254513,((SMGC_322:0.020959403,(SMGC_339:0.000575698,(SMGC_467:0.000000005,SMGC_455:0.000000005)0.653:0.000000005)1.000:0.017616600)1.000:0.047084112,(LK1098:0.032548912,(SMGC_41:0.014973946,((SMGC_289:0.007487163,SMGC_144:0.016344630)0.738:0.004215334,((SMGC_192:0.005003840,(SMGC_65:0.006621510,(SMGC_227:0.000509431,SMGC_230:0.000000005)0.997:0.008547300)0.917:0.003786596)0.984:0.007185609,(((LK570:0.004019556,((LK583:0.0,SMGC_120:0.0):0.002556501,LK894:0.004101672)0.855:0.001081416)0.565:0.001601859,((LK591:0.0,SMGC_266:0.0):0.006562129,SMGC_267:0.004289030)0.664:0.001504035)0.816:0.001283976,((LK1198:0.000000005,SMGC_340:0.000000005)0.983:0.003579443,(SMGC_335:0.000000005,LK494:0.009833313)0.690:0.003567707)0.976:0.003858680)0.999:0.009915349)0.394:0.002363880)0.997:0.010090344)0.246:0.005015393)1.000:0.035169603)1.000:0.042081138)0.075:0.013460377)0.967:0.023120216)1.000:0.066432610,((((SMGC_134:0.007068574,SMGC_53:0.023038693)0.773:0.003595668,((SMGC_193:0.004461171,SMGC_296:0.000000038)1.000:0.014546509,SMGC_259:0.027988288)0.273:0.006854079)1.000:0.063815930,((SMGC_306:0.022800127,(SMGC_170:0.001443441,SMGC_265:0.000584358)0.978:0.009836580)1.000:0.047542422,(((SMGC_198:0.015186539,SMGC_222:0.021788967)0.997:0.016232312,(SMGC_108:0.031795493,SMGC_110:0.042495326)0.897:0.013961448)0.999:0.034269400,(SMGC_484:0.037763495,SMGC_495:0.045237455)1.000:0.031214741)0.128:0.017144878)1.000:0.087651215)1.000:0.150245234,(SMGC_468:0.121201003,(SMGC_278:0.148206404,(((((((SMGC_145:0.003406634,SMGC_609:0.008481123)0.948:0.004525330,(SMGC_346:0.002924084,SMGC_361:0.002803367)0.735:0.004171397)0.979:0.010687005,SMGC_133:0.022538500)0.983:0.013329706,(SMGC_208:0.000243389,(SMGC_358:0.005356299,SMGC_148:0.000000005)0.720:0.001067294)1.000:0.018773153)0.990:0.016239052,SMGC_140:0.020265839)0.998:0.015313269,(SMGC_118:0.008743508,SMGC_381:0.016353872)0.998:0.013308097)0.906:0.009160271,SMGC_229:0.028127206)1.000:0.078212654)0.905:0.023410845)0.992:0.032077370)0.990:0.037061940)1.000:0.058899533)0.835:0.034995210)1.000:0.155549940)1.000:0.095750124,(SMGC_48:0.626921848,(SMGC_260:0.810346443,(SMGC_478:0.088578277,(SMGC_550:0.084328432,(SMGC_476:0.000000005,SMGC_566:0.002644716)1.000:0.085821397)1.000:0.072922499)1.000:0.393225498)0.997:0.116861439)0.483:0.050811239)0.317:0.022478743,SMGC_535:0.470875802)0.755:0.032798316)0.873:0.027814073,(SMGC_379:0.507461608,((SMGC_551:0.096075001,SMGC_560:0.069830715)1.000:0.333108817,(SMGC_153:0.118813802,SMGC_313:0.132100355)1.000:0.270543055)0.964:0.062668108)0.958:0.026005339)0.378:0.019225258)0.999:0.059438454)1.000:0.190384211)0.455:0.044188510,(((SMGC_165:0.065670610,SMGC_371:0.050731103)1.000:0.054279120,(SMGC_70:0.098266679,((SMGC_445:0.045652003,(SMGC_124:0.001624013,SMGC_282:0.000000011)1.000:0.027127472)1.000:0.102676596,(SMGC_161:0.004713780,(SMGC_123:0.003592784,SMGC_203:0.001993552)0.800:0.003236351)1.000:0.110542467)0.849:0.035977546)0.858:0.027419390)1.000:0.041205395,(SMGC_184:0.106198699,(SMGC_126:0.102655880,(SMGC_344:0.129002721,SMGC_486:0.058834666)0.994:0.030218587)1.000:0.059691499)0.640:0.015225145)0.952:0.031063856)0.806:0.021677542,(((((SMGC_312:0.005340981,SMGC_69:0.004523427)1.000:0.058511794,(SMGC_308:0.061165504,(SMGC_311:0.043936493,(LK538:0.016784927,SMGC_299:0.010259649)1.000:0.040593545)0.650:0.009953435)0.788:0.017253253)0.980:0.018738183,((LK1386:0.009773448,(LK1128:0.001116010,SMGC_545:0.000000006)0.995:0.011720380)1.000:0.040434249,SMGC_590:0.095209098)0.071:0.018161060)1.000:0.032040118,(SMGC_80:0.089931931,((SMGC_74:0.035021402,((LK938:0.000000006,SMGC_314:0.002458535)1.000:0.027374848,(((LK1024:0.0,LK1302:0.0,LK1404:0.0):0.000644412,(LK1045:0.000644524,(LK1350:0.001289487,LK630:0.000644894)0.546:0.000000005)0.000:0.000000006)0.992:0.006935325,(SMGC_326:0.000646329,(LK1085:0.000000005,LK1352:0.000644984)0.772:0.000644374)0.951:0.004173057)0.997:0.014902208)0.963:0.013995883)0.952:0.019243438,(SMGC_95:0.060855677,((LK1252:0.000000005,((LK522:0.000611904,(LK1351:0.000611856,SMGC_33:0.000611877)0.356:0.000000005)0.851:0.000611981,(LK557:0.000611944,LK1082:0.000000005)0.000:0.000000005)0.000:0.000000005)0.833:0.001667415,(SMGC_438:0.004278093,(LK1257:0.001221841,SMGC_94:0.000000010)0.977:0.004306797)0.893:0.002690143)1.000:0.047759625)0.996:0.026860809)1.000:0.070320213)0.937:0.019004311)0.992:0.022943807,((((SMGC_329:0.006873208,(LK1363:0.000000005,((LK1027:0.0,LK904:0.0):0.000000005,LK1301:0.000516652)0.880:0.000516687)0.906:0.003103933)1.000:0.041256118,(SMGC_316:0.040491537,(LK1337:0.002977531,SMGC_439:0.000858405)1.000:0.042730636)0.778:0.014254771)0.893:0.009649356,((SMGC_130:0.001458840,(SMGC_211:0.001540251,(SMGC_280:0.001028532,SMGC_34:0.000513309)0.946:0.002067059)0.551:0.001142243)1.000:0.042952618,SMGC_73:0.087971928)0.971:0.016626760)1.000:0.059281860,((((LK1311:0.004446945,SMGC_223:0.003605883)1.000:0.024045398,((LK1118:0.010549675,SMGC_207:0.023972353)0.999:0.019481988,(SMGC_268:0.017570227,SMGC_99:0.010758336)0.993:0.011156706)0.024:0.005389104)1.000:0.061547246,((LK1279:0.000000005,SMGC_40:0.000543647)1.000:0.040051074,(SMGC_269:0.045218806,(SMGC_505:0.055787377,(SMGC_129:0.004764175,SMGC_529:0.007421637)1.000:0.048158981)1.000:0.047880828)0.977:0.020511229)1.000:0.043422135)1.000:0.076288241,((SMGC_443:0.081195085,(((LK960:0.002377895,(LK1093:0.000000005,(LK1246:0.000000052,SMGC_66:0.000000005)0.073:0.001018301)0.922:0.003314246)1.000:0.065955553,((LK572:0.002940484,SMGC_63:0.000118862)0.999:0.017410976,(((LK1250:0.001529571,(LK478:0.000000005,SMGC_96:0.000000005)0.000:0.000000005)0.765:0.000479301,(LK698:0.000510534,LK1237:0.000509801)0.730:0.000541516)0.993:0.008233109,(SMGC_3:0.009217788,((LK1055:0.0,LK934:0.0):0.000000005,(LK1021:0.000508898,SMGC_97:0.000000005)0.209:0.000508927)0.985:0.005753444)0.194:0.002957207)0.941:0.007470149)1.000:0.033441483)1.000:0.030609617,(((LK1263:0.001193847,SMGC_488:0.002039273)1.000:0.026415401,((LK1112:0.0,SMGC_369:0.0):0.018007896,SMGC_543:0.024811216)1.000:0.024426807)1.000:0.032443082,((SMGC_490:0.016362279,(SMGC_162:0.001521931,(SMGC_201:0.000512253,(SMGC_366:0.000000005,SMGC_539:0.000000005)0.000:0.000000005)0.425:0.001045262)0.925:0.007004119)1.000:0.031146245,(SMGC_24:0.016113652,(SMGC_403:0.011331072,SMGC_42:0.008924312)0.988:0.009727663)1.000:0.024426992)0.999:0.026039815)0.978:0.015268268)0.970:0.015983632)0.789:0.011631832,(((SMGC_39:0.034186664,(LK518:0.018961595,SMGC_364:0.039313444)0.090:0.012183302)1.000:0.069297615,((LK1176:0.000516007,SMGC_257:0.000000005)1.000:0.041720724,(SMGC_261:0.035026802,((SMGC_159:0.003751663,(((LK1072:0.0,LK508:0.0):0.000000005,(LK1036:0.001031119,(LK1379:0.000000005,(((LK1012:0.0,LK1049:0.0,LK1145:0.0,LK1208:0.0,LK1224:0.0,LK1274:0.0,LK1306:0.0,LK1330:0.0,LK1334:0.0,LK1382:0.0,LK1383:0.0,LK419:0.0,LK430:0.0,LK443:0.0,LK467:0.0,LK542:0.0,LK569:0.0,LK661:0.0,LK719:0.0,LK792:0.0,LK941:0.0):0.000000005,(LK1113:0.000514897,(LK426:0.000514901,LK1022:0.002061330)0.000:0.000000005)0.991:0.000000005)0.000:0.000000005,((LK1009:0.0,LK1018:0.0,LK1019:0.0,LK1026:0.0,LK1053:0.0,LK1090:0.0,LK1106:0.0,LK1147:0.0,LK1231:0.0,LK1275:0.0,LK1380:0.0,LK1384:0.0,LK1393:0.0,LK402:0.0,LK441:0.0,LK455:0.0,LK705:0.0):0.000000005,(LK1091:0.0,SMGC_221:0.0):0.000514894)0.857:0.000514927)0.844:0.000514981)0.759:0.000515796)0.900:0.001545702)0.248:0.000514736,(LK1099:0.001543573,(((LK1073:0.000513789,((LK1390:0.000514079,(LK1207:0.000513909,LK697:0.000513780)0.000:0.000000005)0.847:0.000513780,LK1056:0.000000005)0.000:0.000000005)0.853:0.000513796,(LK1173:0.0,LK409:0.0):0.000000005)0.857:0.000514385,(((LK1002:0.0,LK1117:0.0,LK408:0.0):0.000000005,LK1335:0.000514607)0.719:0.000000005,(LK1008:0.000000005,LK553:0.000515018)0.905:0.000514911)0.914:0.001029387)0.000:0.000000005)0.975:0.002576688)0.982:0.005629066)0.997:0.011476415,(SMGC_101:0.010558937,(SMGC_327:0.000000006,SMGC_469:0.006013419)0.955:0.007528767)0.980:0.007533841)0.983:0.012784130)0.697:0.011388790)1.000:0.026242754)0.842:0.016802308,(SMGC_525:0.005041517,(LK1347:0.000512523,SMGC_199:0.000000005)0.964:0.005792584)1.000:0.104722044)0.978:0.017999484)1.000:0.029019825)0.776:0.014230889)0.998:0.026918461)0.910:0.017058709)0.992:0.027568797,(((SMGC_114:0.034821315,SMGC_422:0.020258930)1.000:0.063164069,(SMGC_309:0.089494508,(SMGC_16:0.108012357,((SMGC_143:0.053513395,((LK953:0.0,SMGC_226:0.0):0.005822494,(SMGC_28:0.006331203,(SMGC_345:0.005205077,SMGC_36:0.006630366)0.407:0.002369818)0.982:0.009284953)1.000:0.029339471)1.000:0.056797219,(LK1188:0.058307613,SMGC_274:0.083194632)0.747:0.014223390)0.916:0.017262902)0.908:0.014112731)0.974:0.024698991)1.000:0.073941800,(SMGC_449:0.077226745,SMGC_608:0.090109942)0.996:0.037789575)0.996:0.033768161)0.998:0.040722513)0.964:0.036284678,SMGC_461:0.097310983)1.000:0.049109348,(((SMGC_189:0.007902669,SMGC_402:0.003123716)0.991:0.017435247,((LK1054:0.000621121,SMGC_60:0.000000005)0.996:0.010198838,(SMGC_195:0.014399493,SMGC_487:0.011412362)0.729:0.004976398)0.830:0.004704764)1.000:0.041466945,(SMGC_392:0.013670449,(SMGC_217:0.040711370,SMGC_61:0.022372809)0.932:0.010366392)1.000:0.044468385)0.993:0.029241664)1.000:0.026379839)0.993:0.024026901)1.000:0.071200622,(((SMGC_399:0.021963104,SMGC_93:0.010192709)1.000:0.026395408,(((LK444:0.000000005,SMGC_178:0.007947740)0.423:0.000614495,(LK434:0.000984190,SMGC_23:0.000613663)0.971:0.002553363)0.847:0.001001066,SMGC_338:0.000534104)1.000:0.032315241)1.000:0.034868861,((SMGC_323:0.002684004,(SMGC_155:0.001021934,SMGC_616:0.001022595)0.719:0.000386655)1.000:0.056299538,(SMGC_276:0.055495458,((SMGC_115:0.002748364,SMGC_294:0.006518739)1.000:0.022084827,((((((SMGC_272:0.000511759,SMGC_91:0.000512439)0.816:0.001050354,(SMGC_82:0.000000005,(SMGC_26:0.002050784,SMGC_83:0.001024503)0.759:0.000511026)0.782:0.000999655)0.732:0.001691693,SMGC_507:0.006793447)0.850:0.001842508,SMGC_304:0.004096020)0.921:0.003081218,SMGC_157:0.002080341)0.999:0.019515397,(SMGC_301:0.010793357,SMGC_617:0.029086022)1.000:0.027623026)0.953:0.010386872)0.653:0.005919727)1.000:0.028515270)0.526:0.009426877)0.957:0.012435980)0.980:0.015890748,(SMGC_164:0.011822586,(SMGC_177:0.005939954,((LK488:0.0,LK935:0.0):0.000000005,SMGC_292:0.000527883)0.975:0.006215373)0.697:0.005072493)1.000:0.077222526)0.237:0.012384704)0.915:0.014581996)0.875:0.013735385)0.999:0.021918979,(((LK466:0.001018158,SMGC_87:0.000000005)0.904:0.004037304,(LK561:0.001047480,SMGC_86:0.000989458)0.960:0.005775678)1.000:0.060938992,SMGC_360:0.033911064)0.140:0.007126803)0.950:0.013827026)0.887:0.009874894)1.000:0.019630388,((LK948:0.0,SMGC_212:0.0):0.000512831,(SMGC_213:0.003064694,SMGC_84:0.002066565)0.266:0.001041550)0.999:0.011339348)0.966:0.003952642)0.875:0.001160066,SMGC_92:0.000000005)0.917:0.001517269)0.789:0.000654165,SMGC_305:0.000830772)0.177:0.000512929);
