# Supplementary material for: Large-scale investigation for antimicrobial activity reveals newly-identified defensive species across the healthy skin microbiome
Source: Nat Commun. 2026 May 25;17:6806. doi: 10.1038/s41467-026-73524-z (PMC13385363; doi:10.1038/s41467-026-73524-z)
Supplement: Supplementary file 15 — Source data [file 41467_2026_73524_MOESM15_ESM.zip › SourceData/Supplementary_Figure_4/a/SF4a_MetaData_Data.csv]

SampleID	StudyID	SubjectID	SkinSite	TimePoint	Date	Extraction Kit	DNA concentration	nM of final library in pool	SampleID_New
LKMB002-1-01_S5	S001-Al01-190709	S001	Al	1	190709	old	0.01336	8.72	LKMB002-1-01
LKMB002-1-02_S6	S001-Na01-190709	S001	Na	1	190709	old	9.57226	17.99	LKMB002-1-02
LKMB002-1-03_S7	S001-Oc01-190709	S001	Oc	1	190709	old		6.64	LKMB002-1-03
LKMB002-1-04_S8	S001-Ba01-190709	S001	Ba	1	190709	old		6.6	LKMB002-1-04
LKMB002-1-05_S9	S001-Vf01-190709	S001	Vf	1	190709	old		2.54	LKMB002-1-05
LKMB002-1-06_S10	S001-Af01-190709	S001	Af	1	190709	old		1.96	LKMB002-1-06
LKMB002-1-07_S11	S001-Um01-190709	S001	Um	1	190709	old		5.53	LKMB002-1-07
LKMB002-1-08_S12	S001-Tw01-190709	S001	Tw	1	190709	old	0.03958	5.38	LKMB002-1-08
LKMB002-1-09_S13	S002-Al01-190709	S002	Al	1	190709	old	0.1114	12.53	LKMB002-1-09
LKMB002-1-10_S14	S002-Na01-190709	S002	Na	1	190709	old	1.63444	10.04	LKMB002-1-10
LKMB002-1-11_S15	S002-Oc01-190709	S002	Oc	1	190709	old	0.25162	9.07	LKMB002-1-11
LKMB002-1-12_S16	S002-Ba01-190709	S002	Ba	1	190709	old	0.07492	15.67	LKMB002-1-12
LKMB002-1-13_S17	S002-Vf01-190709	S002	Vf	1	190709	old		0.05	LKMB002-1-13
LKMB002-1-14_S18	S002-Af01-190709	S002	Af	1	190709	old		1.73	LKMB002-1-14
LKMB002-1-15_S19	S002-Um01-190709	S002	Um	1	190709	old		6.92	LKMB002-1-15
LKMB002-1-16_S20	S002-Tw01-190709	S002	Tw	1	190709	old	0.43972	-0.01	LKMB002-1-16
LKMB002-1-17_S21	S003-Al01-190709	S003	Al	1	190709	old	0.13648	12.92	LKMB002-1-17
LKMB002-1-18_S22	S003-Na01-190709	S003	Na	1	190709	old	2.07676	11.54	LKMB002-1-18
LKMB002-1-19_S23	S003-Oc01-190709	S003	Oc	1	190709	old		4.91	LKMB002-1-19
LKMB002-1-20_S24	S003-Ba01-190709	S003	Ba	1	190709	old	0.00994	5.18	LKMB002-1-20
LKMB002-1-21_S25	S003-Vf01-190709	S003	Vf	1	190709	old	0.1114	0.82	LKMB002-1-21
LKMB002-1-22_S26	S003-Af01-190709	S003	Af	1	190709	old	0.08632	1.36	LKMB002-1-22
LKMB002-1-23_S27	S003-Um01-190709	S003	Um	1	190709	old	0.25846	3.35	LKMB002-1-23
LKMB002-1-24_S28	Negative control for first kit	NA	Neg			old		0	LKMB002-1-24
LKMB002-1-25_S29	S003-Tw01-190709	S003	Tw	1	190709	old	0.442	12.13	LKMB002-1-25
LKMB002-1-26_S30	S004-Al01-190709	S004	Al	1	190709	old	0.95158	12.08	LKMB002-1-26
LKMB002-1-27_S31	S004-Na01-190709	S004	Na	1	190709	old	26.33254	15.5	LKMB002-1-27
LKMB002-1-28_S32	S004-Oc01-190709	S004	Oc	1	190709	old	0.10684	4.46	LKMB002-1-28
LKMB002-1-29_S33	S004-Ba01-190709	S004	Ba	1	190709	old		1.63	LKMB002-1-29
LKMB002-1-30_S34	S004-Vf01-190709	S004	Vf	1	190709	old	0.3622	12.33	LKMB002-1-30
LKMB002-1-31_S35	S004-Af01-190709	S004	Af	1	190709	old		11.33	LKMB002-1-31
LKMB002-1-32_S36	S004-Um01-190709	S004	Um	1	190709	old	1.33234	6.75	LKMB002-1-32
LKMB002-1-33_S37	S004-Tw01-190709	S004	Tw	1	190709	old		2.49	LKMB002-1-33
LKMB002-1-34_S38	S005-Al01-190709	S005	Al	1	190709	old	0.10456	7.99	LKMB002-1-34
LKMB002-1-35_S39	S005-Na01-190709	S005	Na	1	190709	old	10.2973	12.5	LKMB002-1-35
LKMB002-1-36_S40	S005-Oc01-190709	S005	Oc	1	190709	old	0.07036	4.52	LKMB002-1-36
LKMB002-1-37_S41	S005-Ba01-190709	S005	Ba	1	190709	old		7.45	LKMB002-1-37
LKMB002-1-38_S42	S005-Vf01-190709	S005	Vf	1	190709	old		6.1	LKMB002-1-38
LKMB002-1-39_S43	S005-Af01-190709	S005	Af	1	190709	old		4.07	LKMB002-1-39
LKMB002-1-40_S44	S005-Um01-190709	S005	Um	1	190709	old		2.19	LKMB002-1-40
LKMB002-1-41_S45	S005-Tw01-190709	S005	Tw	1	190709	old	0.13306	13.98	LKMB002-1-41
LKMB002-1-42_S46	S007-Al01-190709	S007	Al	1	190709	old	0.09544	6.03	LKMB002-1-42
LKMB002-1-43_S47	S007-Na01-190709	S007	Na	1	190709	old	0.19462	10.82	LKMB002-1-43
LKMB002-1-44_S48	S007-Oc01-190709	S007	Oc	1	190709	old	0.27442	3.53	LKMB002-1-44
LKMB002-1-45_S49	S007-Ba01-190709	S007	Ba	1	190709	old		3.22	LKMB002-1-45
LKMB002-1-46_S50	S007-Vf01-190709	S007	Vf	1	190709	old	0.04528	5.66	LKMB002-1-46
LKMB002-1-47_S51	S007-Af01-190709	S007	Af	1	190709	old	0.01906	6.88	LKMB002-1-47
LKMB002-1-48_S52	S007-Um01-190709	S007	Um	1	190709	old		8.85	LKMB002-1-48
LKMB002-1-49_S53	S007-Tw01-190709	S007	Tw	1	190709	old	0.53434	29.16	LKMB002-1-49
LKMB002-1-50_S54	S006-Al01-190709	S006	Al	1	190709	old	0.05554	7.4	LKMB002-1-50
LKMB002-1-51_S156	S006-Na01-190709	S006	Na	1	190709	old	8.17804	22.1	LKMB002-1-51
LKMB002-1-52_S157	S006-Oc01-190709	S006	Oc	1	190709	old	0.16156	13.52	LKMB002-1-52
LKMB002-1-53_S158	S006-Ba01-190709	S006	Ba	1	190709	old	0.01564	4.75	LKMB002-1-53
LKMB002-1-54_S159	S006-Vf01-190709	S006	Vf	1	190709	old		1.25	LKMB002-1-54
LKMB002-1-55_S160	S006-Af01-190709	S006	Af	1	190709	old		0.81	LKMB002-1-55
LKMB002-1-56_S55	S006-Um01-190709	S006	Um	1	190709	old	0.51496	11.88	LKMB002-1-56
LKMB002-1-57_S56	S006-Tw01-190709	S006	Tw	1	190709	old	0.4534	4.99	LKMB002-1-57
LKMB002-1-58_S57	Neg-air-190709	NA	Neg		190709	old		0.29	LKMB002-1-58
LKMB002-1-59_S58	S008-Al01-190911	S008	Al	1	190911	old		5.62	LKMB002-1-59
LKMB002-1-60_S59	S008-Na01-190911	S008	Na	1	190911	old	46.45696	12.74	LKMB002-1-60
LKMB002-1-61_S60	S008-Oc01-190911	S008	Oc	1	190911	old	0.41692	-0.02	LKMB002-1-61
LKMB002-1-62_S61	S008-Ba01-190911	S008	Ba	1	190911	old		2.71	LKMB002-1-62
LKMB002-1-63_S62	S008-Vf01-190911	S008	Vf	1	190911	old		0.22	LKMB002-1-63
LKMB002-1-64_S63	S008-Af01-190911	S008	Af	1	190911	old		1.16	LKMB002-1-64
LKMB002-1-65_S64	S008-Um01-190911	S008	Um	1	190911	old	0.01792	13.84	LKMB002-1-65
LKMB002-1-66_S65	S008-Tw01-190911	S008	Tw	1	190911	old	0.26986	23.67	LKMB002-1-66
LKMB002-1-67_S66	S011-Al01-190911	S011	Al	1	190911	old		8.2	LKMB002-1-67
LKMB002-1-68_S67	S011-Na01-190911	S011	Na	1	190911	old	51.7762	14.15	LKMB002-1-68
LKMB002-1-69_S68	S011-Oc01-190911	S011	Oc	1	190911	old	0.11482	8.44	LKMB002-1-69
LKMB002-1-70_S69	S011-Ba01-190911	S011	Ba	1	190911	old		3.85	LKMB002-1-70
LKMB002-1-71_S70	S011-Vf01-190911	S011	Vf	1	190911	old		19.47	LKMB002-1-71
LKMB002-1-72_S71	S011-Af01-190911	S011	Af	1	190911	old		3.67	LKMB002-1-72
LKMB002-1-73_S72	S011-Um01-190911	S011	Um	1	190911	old		9.05	LKMB002-1-73
LKMB002-1-74_S73	S011-Tw01-190911	S011	Tw	1	190911	old		6.08	LKMB002-1-74
LKMB002-1-75_S74	S010-Al01-190911	S010	Al	1	190911	old		4.74	LKMB002-1-75
LKMB002-1-76_S75	S010-Na01-190911	S010	Na	1	190911	old	1.03138	8.17	LKMB002-1-76
LKMB002-1-77_S76	S010-Oc01-190911	S010	Oc	1	190911	old		1.7	LKMB002-1-77
LKMB002-1-78_S77	S010-Ba01-190911	S010	Ba	1	190911	old		0.88	LKMB002-1-78
LKMB002-1-79_S78	S010-Vf01-190911	S010	Vf	1	190911	old		0.38	LKMB002-1-79
LKMB002-1-80_S79	S010-Af01-190911	S010	Af	1	190911	old		1.45	LKMB002-1-80
LKMB002-1-81_S80	S010-Um01-190911	S010	Um	1	190911	old		2.71	LKMB002-1-81
LKMB002-1-82_S81	S010-Tw01-190911	S010	Tw	1	190911	old		9.73	LKMB002-1-82
LKMB002-1-83_S82	S009-Al01-190911	S009	Al	1	190911	old	0.02362	14.42	LKMB002-1-83
LKMB002-1-84_S83	S009-Na01-190911	S009	Na	1	190911	old	8.17576	8.24	LKMB002-1-84
LKMB002-1-85_S84	S009-Oc01-190911	S009	Oc	1	190911	old		10.26	LKMB002-1-85
LKMB002-1-86_S85	S009-Ba01-190911	S009	Ba	1	190911	old		3	LKMB002-1-86
LKMB002-1-87_S86	S009-Vf01-190911	S009	Vf	1	190911	old		6.77	LKMB002-1-87
LKMB002-1-88_S87	S009-Af01-190911	S009	Af	1	190911	old		6.25	LKMB002-1-88
LKMB002-1-89_S88	S009-Um01-190911	S009	Um	1	190911	old	0.83416	11.59	LKMB002-1-89
LKMB002-1-90_S89	Neg-air-190911	NA	Neg		190911	old	0.08062	0.09	LKMB002-1-90
LKMB002-1-91_S90	S012-Al01-190912	S012	Al	1	190912	old	0.22426	13.25	LKMB002-1-91
LKMB002-1-92_S91	S012-Na01-190912	S012	Na	1	190912	old	20.339	16.49	LKMB002-1-92
LKMB002-1-93_S92	S012-Oc01-190912	S012	Oc	1	190912	old	0.43686	12.33	LKMB002-1-93
LKMB002-1-94_S93	S012-Ba01-190912	S012	Ba	1	190912	old	0.05562	5.66	LKMB002-1-94
LKMB002-1-95_S94	S012-Vf01-190912	S012	Vf	1	190912	old	0.05562	5.1	LKMB002-1-95
LKMB002-1-96_S95	S012-Af01-190912	S012	Af	1	190912	old	0.05562	4.77	LKMB002-1-96
LKMB002-2-001_S96	S012-Um01-190912	S012	Um	1	190912	old	0.06974	0.46	LKMB002-2-001
LKMB002-2-002_S161	S012-Tw01-190912	S012	Tw	1	190912	old	0.36626	11.83	LKMB002-2-002
LKMB002-2-003_S162	Neg-air-190912	NA	Neg		190912	old	0.09798	0	LKMB002-2-003
LKMB002-2-004_S163	S013-Al01-190916	S013	Al	1	190916	old	1.14992	22.52	LKMB002-2-004
LKMB002-2-005_S164	S013-Na01-190916	S013	Na	1	190916	old	7.9134	27.04	LKMB002-2-005
LKMB002-2-006_S97	S013-Oc01-190916	S013	Oc	1	190916	old	0.86752	11.38	LKMB002-2-006
LKMB002-2-007_S98	S013-Ba01-190916	S013	Ba	1	190916	old	0.1827	2.2	LKMB002-2-007
LKMB002-2-008_S99	S013-Vf01-190916	S013	Vf	1	190916	old	0.16152	4.15	LKMB002-2-008
LKMB002-2-009_S100	S013-Af01-190916	S013	Af	1	190916	old	0.14034	2.17	LKMB002-2-009
LKMB002-2-010_S101	S013-Um01-190916	S013	Um	1	190916	old	0.64866	21.03	LKMB002-2-010
LKMB002-2-011_S102	S013-Tw01-190916	S013	Tw	1	190916	old	0.8887	12.53	LKMB002-2-011
LKMB002-2-012_S103	S015-Al01-190916	S015	Al	1	190916	old	0.40862	0.58	LKMB002-2-012
LKMB002-2-013_S104	S015-Na01-190916	S015	Na	1	190916	old	15.2911	9.43	LKMB002-2-013
LKMB002-2-014_S105	S015-Oc01-190916	S015	Oc	1	190916	old	0.34508	2.82	LKMB002-2-014
LKMB002-2-015_S106	S015-Ba01-190916	S015	Ba	1	190916	old	0.23918	10.81	LKMB002-2-015
LKMB002-2-016_S107	S015-Vf01-190916	S015	Vf	1	190916	old	0.12622	0.69	LKMB002-2-016
LKMB002-2-017_S108	S015-Af01-190916	S015	Af	1	190916	old	0.43686	6.56	LKMB002-2-017
LKMB002-2-018_S109	S015-Um01-190916	S015	Um	1	190916	old	1.04402	28.21	LKMB002-2-018
LKMB002-2-019_S110	S015-Tw01-190916	S015	Tw	1	190916	old	0.38744	17.86	LKMB002-2-019
LKMB002-2-020_S111	S014-Al01-190916	S014	Al	1	190916	old	1.26288	18.48	LKMB002-2-020
LKMB002-2-021_S112	S014-Na01-190916	S014	Na	1	190916	old	300.3457	14.92	LKMB002-2-021
LKMB002-2-022_S113	S014-Oc01-190916	S014	Oc	1	190916	old	0.22506	1.68	LKMB002-2-022
LKMB002-2-023_S114	S014-Ba01-190916	S014	Ba	1	190916	old	0.16152	2.7	LKMB002-2-023
LKMB002-2-024_S115	S014-Vf01-190916	S014	Vf	1	190916	old	0.1827	5.3	LKMB002-2-024
LKMB002-2-025_S116	S014-Af01-190916	S014	Af	1	190916	old	0.19682	0.48	LKMB002-2-025
LKMB002-2-026_S117	S014-Um01-190916	S014	Um	1	190916	old	0.18976	0.01	LKMB002-2-026
LKMB002-2-027_S118	S014-Tw01-190916	S014	Tw	1	190916	old	0.16152	0.13	LKMB002-2-027
LKMB002-2-028_S119	S016-Al01-190916	S016	Al	1	190916	old	0.52158	11.67	LKMB002-2-028
LKMB002-2-029_S120	S016-Na01-190916	S016	Na	1	190916	old	132.0564	15.81	LKMB002-2-029
LKMB002-2-030_S121	S016-Oc01-190916	S016	Oc	1	190916	old	0.77574	9.76	LKMB002-2-030
LKMB002-2-031_S122	S016-Ba01-190916	S016	Ba	1	190916	old	0.1121	3.21	LKMB002-2-031
LKMB002-2-032_S123	S016-Vf01-190916	S016	Vf	1	190916	old	0.13328	3.43	LKMB002-2-032
LKMB002-2-033_S124	S016-Af01-190916	S016	Af	1	190916	old	0.11916	3.63	LKMB002-2-033
LKMB002-2-034_S125	S016-Um01-190916	S016	Um	1	190916	old	0.69808	12.62	LKMB002-2-034
LKMB002-2-035_S126	S016-Tw01-190916	S016	Tw	1	190916	old	0.77574	15.19	LKMB002-2-035
LKMB002-2-036_S127	Neg-air-190916	NA	Neg		190916	old	0.12622	0.12	LKMB002-2-036
LKMB002-2-037_S128	S017-Al01-190917	S017	Al	1	190917	old	1.277	5.72	LKMB002-2-037
LKMB002-2-038_S129	S017-Na01-190917	S017	Na	1	190917	old	98.50732	5.46	LKMB002-2-038
LKMB002-2-039_S130	S017-Oc01-190917	S017	Oc	1	190917	old	0.4298	4.34	LKMB002-2-039
LKMB002-2-040_S131	S017-Ba01-190917	S017	Ba	1	190917	old	0.22506	2.6	LKMB002-2-040
LKMB002-2-041_S132	S017-Vf01-190917	S017	Vf	1	190917	old	0.18976	1.27	LKMB002-2-041
LKMB002-2-042_S133	S017-Af01-190917	S017	Af	1	190917	old	0.2886	9.81	LKMB002-2-042
LKMB002-2-043_S134	S017-Um01-190917	S017	Um	1	190917	old	0.21094	4.64	LKMB002-2-043
LKMB002-2-044_S135	S017-Tw01-190917	S017	Tw	1	190917	old	3.3597	18.18	LKMB002-2-044
LKMB002-2-045_S136	Neg-air-190917	NA	Neg		190917	old	0.15446	0.2	LKMB002-2-045
LKMB002-2-046_S137	S018-Al01-190923	S018	Al	1	190923	old	0.2886	8.9	LKMB002-2-046
LKMB002-2-047_S138	S018-Na01-190923	S018	Na	1	190923	old	1.46762	11.48	LKMB002-2-047
LKMB002-2-048_S139	S018-Oc01-190923	S018	Oc	1	190923	old	0.09798	3.04	LKMB002-2-048
LKMB002-2-049_S140	S018-Ba01-190923	S018	Ba	1	190923	old	0.05562	0.32	LKMB002-2-049
LKMB002-2-050_S141	S018-Vf01-190923	S018	Vf	1	190923	old	0.11916	0.27	LKMB002-2-050
LKMB002-2-051_S142	S018-Af01-190923	S018	Af	1	190923	old	0.08386	0.16	LKMB002-2-051
LKMB002-2-052_S143	S018-Um01-190923	S018	Um	1	190923	old	0.09798	2.56	LKMB002-2-052
LKMB002-2-053_S144	S019-Na01-190923	S019	Na	1	190923	old	17.64914	11.91	LKMB002-2-053
LKMB002-2-054_S145	S019-Oc01-190923	S019	Oc	1	190923	old	0.16152	2.06	LKMB002-2-054
LKMB002-2-055_S146	S019-Ba01-190923	S019	Ba	1	190923	old	0.14034	0.89	LKMB002-2-055
LKMB002-2-056_S147	S019-Vf01-190923	S019	Vf	1	190923	old	0.1474	1.81	LKMB002-2-056
LKMB002-2-057_S148	S019-Af01-190923	S019	Af	1	190923	old	0.1121	1.87	LKMB002-2-057
LKMB002-2-058_S149	S019-Um01-190923	S019	Um	1	190923	old	0.20388	13.77	LKMB002-2-058
LKMB002-2-059_S150	S019-Tw01-190923	S019	Tw	1	190923	old	0.16152	7.18	LKMB002-2-059
LKMB002-2-060_S151	S020-Al01-190923	S020	Al	1	190923	old	0.54982	16.09	LKMB002-2-060
LKMB002-2-061_S152	S020-Na01-190923	S020	Na	1	190923	old	27.23662	8.44	LKMB002-2-061
LKMB002-2-062_S153	S020-Oc01-190923	S020	Oc	1	190923	old	0.59218	4.61	LKMB002-2-062
LKMB002-2-063_S154	S020-Ba01-190923	S020	Ba	1	190923	old	0.12622	0.46	LKMB002-2-063
LKMB002-2-064_S155	S020-Vf01-190923	S020	Vf	1	190923	old	0.09092	0.62	LKMB002-2-064
LKMB002-2-065_S172	S020-Af01-190923	S020	Af	1	190923	old	0.09092	2.44	LKMB002-2-065
LKMB002-2-066_S173	S020-Um01-190923	S020	Um	1	190923	old	0.1121	0.6	LKMB002-2-066
LKMB002-2-067_S174	S020-Tw01-190923	S020	Tw	1	190923	old	0.50746	13.84	LKMB002-2-067
LKMB002-2-068_S175	S021-Al01-190923	S021	Al	1	190923	old	0.31684	8.93	LKMB002-2-068
LKMB002-2-069_S176	S021-Na01-190923	S021	Na	1	190923	old	23.4454	10.24	LKMB002-2-069
LKMB002-2-070_S177	S021-Oc01-190923	S021	Oc	1	190923	old	0.14034	7.83	LKMB002-2-070
LKMB002-2-071_S178	S021-Ba01-190923	S021	Ba	1	190923	old	0.13328	1.29	LKMB002-2-071
LKMB002-2-072_S179	S021-Vf01-190923	S021	Vf	1	190923	old	0.06268	0.65	LKMB002-2-072
LKMB002-2-073_S180	S021-Af01-190923	S021	Af	1	190923	old	0.04856	1.58	LKMB002-2-073
LKMB002-2-074_S181	S021-Um01-190923	S021	Um	1	190923	old	0.57806	6.68	LKMB002-2-074
LKMB002-2-075_S182	S021-Tw01-190923	S021	Tw	1	190923	old	0.15446	8.21	LKMB002-2-075
LKMB002-2-076_S183	Neg-air-190923	NA	Neg		190923	old	0.09092	0.05	LKMB002-2-076
LKMB002-2-077_S184	S022-Al01-190924	S022	Al	1	190924	old	1.51704	14.97	LKMB002-2-077
LKMB002-2-078_S185	S022-Na01-190924	S022	Na	1	190924	old	0.30272	13.84	LKMB002-2-078
LKMB002-2-079_S186	S022-Oc01-190924	S022	Oc	1	190924	old	0.1474	9.23	LKMB002-2-079
LKMB002-2-080_S187	S022-Ba01-190924	S022	Ba	1	190924	old	0.12622	8.4	LKMB002-2-080
LKMB002-2-081_S188	S022-Vf01-190924	S022	Vf	1	190924	old	0.16152	3.36	LKMB002-2-081
LKMB002-2-082_S189	S022-Af01-190924	S022	Af	1	190924	old	0.15446	6.29	LKMB002-2-082
LKMB002-2-083_S190	S022-Um01-190924	S022	Um	1	190924	old	0.15446	3.89	LKMB002-2-083
LKMB002-2-084_S191	S022-Tw01-190924	S022	Tw	1	190924	old	0.71926	11.15	LKMB002-2-084
LKMB002-2-085_S192	S023-Al01-190924	S023	Al	1	190924	old		9.88	LKMB002-2-085
LKMB002-2-086_S193	S023-Na01-190924	S023	Na	1	190924	old		5.63	LKMB002-2-086
LKMB002-2-087_S194	S023-Oc01-190924	S023	Oc	1	190924	old		5.55	LKMB002-2-087
LKMB002-2-088_S195	S023-Ba01-190924	S023	Ba	1	190924	old		3.51	LKMB002-2-088
LKMB002-2-089_S196	S023-Vf01-190924	S023	Vf	1	190924	old		1.37	LKMB002-2-089
LKMB002-2-090_S197	S023-Af01-190924	S023	Af	1	190924	old		1.29	LKMB002-2-090
LKMB002-2-091_S198	S023-Um01-190924	S023	Um	1	190924	old		0.96	LKMB002-2-091
LKMB002-2-092_S199	S023-Tw01-190924	S023	Tw	1	190924	old		5.8	LKMB002-2-092
LKMB002-2-093_S200	Neg-air-190924	NA	Neg		190924	old		0.19	LKMB002-2-093
LKMB002-2-094_S201	S024-Al01-190930	S024	Al	1	190930	old		9.67	LKMB002-2-094
LKMB002-2-095_S202	S024-Na01-190930	S024	Na	1	190930	old		12.84	LKMB002-2-095
LKMB002-2-096_S203	S024-Oc01-190930	S024	Oc	1	190930	old		8.23	LKMB002-2-096
LKMB002-4-01_S169	swab bench	NA	Neg			old		0.34	LKMB002-4-01
LKMB002-4-02_S170	undergrad desk	NA	Neg			old		2.22	LKMB002-4-02
LKMB002-4-03_S171	BSC handle	NA	Neg			old		0.6	LKMB002-4-03
LKMN002-3-01_S204	S024-Ba01-190930	S024	Ba	1	190930	old		8.06	LKMN002-3-01
LKMN002-3-02_S205	S024-Vf01-190930	S024	Vf	1	190930	old		9.17	LKMN002-3-02
LKMN002-3-03_S206	S024-Af01-190930	S024	Af	1	190930	old		8.92	LKMN002-3-03
LKMN002-3-04_S207	S024-Um01-190930	S024	Um	1	190930	old		13.43	LKMN002-3-04
LKMN002-3-05_S208	S024-Tw01-190930	S024	Tw	1	190930	old		12.79	LKMN002-3-05
LKMN002-3-06_S209	S025-Al01-190930	S025	Al	1	190930	old		23.01	LKMN002-3-06
LKMN002-3-07_S210	S025-Na01-190930	S025	Na	1	190930	new		10.04	LKMN002-3-07
LKMN002-3-08_S211	S025-Oc01-190930	S025	Oc	1	190930	new		13.14	LKMN002-3-08
LKMN002-3-09_S212	S025-Ba01-190930	S025	Ba	1	190930	new		8.38	LKMN002-3-09
LKMN002-3-10_S213	S025-Vf01-190930	S025	Vf	1	190930	new		2.24	LKMN002-3-10
LKMN002-3-11_S214	S025-Af01-190930	S025	Af	1	190930	new		2.1	LKMN002-3-11
LKMN002-3-12_S215	S025-Um01-190930	S025	Um	1	190930	new		7.14	LKMN002-3-12
LKMN002-3-13_S216	S025-Tw01-190930	S025	Tw	1	190930	new		11.08	LKMN002-3-13
LKMN002-3-14_S217	Neg-air-190930	NA	Neg		190930	new		0.24	LKMN002-3-14
LKMN002-3-15_S218	S026-Al01-191001	S026	Al	1	191001	new		6.92	LKMN002-3-15
LKMN002-3-16_S219	S026-Na01-191001	S026	Na	1	191001	new		16.17	LKMN002-3-16
LKMN002-3-17_S220	S026-Oc01-191001	S026	Oc	1	191001	new		7.24	LKMN002-3-17
LKMN002-3-18_S221	S026-Ba01-191001	S026	Ba	1	191001	new		4.76	LKMN002-3-18
LKMN002-3-19_S222	S026-Vf01-191001	S026	Vf	1	191001	new		2.12	LKMN002-3-19
LKMN002-3-20_S223	S026-Af01-191001	S026	Af	1	191001	new		1.74	LKMN002-3-20
LKMN002-3-21_S224	S026-Um01-191001	S026	Um	1	191001	new		5.72	LKMN002-3-21
LKMN002-3-22_S225	S026-Tw01-191001	S026	Tw	1	191001	new		1.44	LKMN002-3-22
LKMN002-3-23_S226	S027-Al01-191001	S027	Al	1	191001	new		7.65	LKMN002-3-23
LKMN002-3-24_S227	S027-Na01-191001	S027	Na	1	191001	new		11.06	LKMN002-3-24
LKMN002-3-25_S228	S027-Oc01-191001	S027	Oc	1	191001	new		5.29	LKMN002-3-25
LKMN002-3-26_S229	S027-Ba01-191001	S027	Ba	1	191001	new		7.25	LKMN002-3-26
LKMN002-3-27_S230	S027-Vf01-191001	S027	Vf	1	191001	new		3.52	LKMN002-3-27
LKMN002-3-28_S231	S027-Af01-191001	S027	Af	1	191001	new		6.49	LKMN002-3-28
LKMN002-3-29_S232	S027-Um01-191001	S027	Um	1	191001	new		6.47	LKMN002-3-29
LKMN002-3-30_S233	S027-Tw01-191001	S027	Tw	1	191001	new		19.27	LKMN002-3-30
LKMN002-3-31_S234	S028-Al01-191001	S028	Al	1	191001	new		11.47	LKMN002-3-31
LKMN002-3-32_S235	S028-Na01-191001	S028	Na	1	191001	new		12.04	LKMN002-3-32
LKMN002-3-33_S236	S028-Oc01-191001	S028	Oc	1	191001	new		10.18	LKMN002-3-33
LKMN002-3-34_S237	S028-Ba01-191001	S028	Ba	1	191001	new		3.33	LKMN002-3-34
LKMN002-3-35_S238	S028-Vf01-191001	S028	Vf	1	191001	new		3.72	LKMN002-3-35
LKMN002-3-36_S239	S028-Af01-191001	S028	Af	1	191001	new		1.34	LKMN002-3-36
LKMN002-3-37_S240	S028-Um01-191001	S028	Um	1	191001	new		6.15	LKMN002-3-37
LKMN002-3-38_S165	S028-Tw01-191001	S028	Tw	1	191001	new		27.22	LKMN002-3-38
LKMN002-3-39_S166	Neg-air-191001	NA	Neg		191001	new		0.34	LKMN002-3-39
LKMN002-3-40_S167	S029-Al01-191007	S029	Al	1	191007	new		20.21	LKMN002-3-40
LKMN002-3-41_S168	S029-Na01-191007	S029	Na	1	191007	new		24.99	LKMN002-3-41
LKMN002-3-42_S241	S029-Oc01-191007	S029	Oc	1	191007	new		7.9	LKMN002-3-42
LKMN002-3-43_S242	S029-Ba01-191007	S029	Ba	1	191007	new		7.36	LKMN002-3-43
LKMN002-3-44_S243	S029-Vf01-191007	S029	Vf	1	191007	new		7.15	LKMN002-3-44
LKMN002-3-45_S244	S029-Af01-191007	S029	Af	1	191007	new		2.24	LKMN002-3-45
LKMN002-3-46_S245	S029-Um01-191007	S029	Um	1	191007	new		5.38	LKMN002-3-46
LKMN002-3-47_S246	S029-Tw01-191007	S029	Tw	1	191007	new		8.48	LKMN002-3-47
LKMN002-3-48_S247	Neg-air-191007	NA	Neg		191007	new		0.91	LKMN002-3-48
LKMN002-3-49_S248	S030-Al01-191008	S030	Al	1	191008	new		4.56	LKMN002-3-49
LKMN002-3-50_S249	S030-Na01-191008	S030	Na	1	191008	new		7.33	LKMN002-3-50
LKMN002-3-51_S250	S030-Oc01-191008	S030	Oc	1	191008	new		6.14	LKMN002-3-51
LKMN002-3-52_S251	S030-Ba01-191008	S030	Ba	1	191008	new		1.49	LKMN002-3-52
LKMN002-3-53_S252	S030-Vf01-191008	S030	Vf	1	191008	new		1.61	LKMN002-3-53
LKMN002-3-54_S253	S030-Af01-191008	S030	Af	1	191008	new		0.54	LKMN002-3-54
LKMN002-3-55_S254	S030-Um01-191008	S030	Um	1	191008	new		4.43	LKMN002-3-55
LKMN002-3-56_S255	S030-Tw01-191008	S030	Tw	1	191008	new		16.33	LKMN002-3-56
LKMN002-3-57_S256	Neg-air-191008	NA	Neg		191008	new		0.12	LKMN002-3-57
LKMN002-3-58_S257	S031-Al01-191015	S031	Al	1	191015	new		13.17	LKMN002-3-58
LKMN002-3-59_S258	S031-Na01-191015	S031	Na	1	191015	new		10.09	LKMN002-3-59
LKMN002-3-60_S259	S031-Oc01-191015	S031	Oc	1	191015	new		7.31	LKMN002-3-60
LKMN002-3-61_S260	S031-Ba01-191015	S031	Ba	1	191015	new		6.71	LKMN002-3-61
LKMN002-3-62_S261	S031-Vf01-191015	S031	Vf	1	191015	new		2.55	LKMN002-3-62
LKMN002-3-63_S262	S031-Af01-191015	S031	Af	1	191015	new		4.21	LKMN002-3-63
LKMN002-3-64_S263	S031-Um01-191015	S031	Um	1	191015	new		9.78	LKMN002-3-64
LKMN002-3-65_S264	S031-Tw01-191015	S031	Tw	1	191015	new		13.97	LKMN002-3-65
LKMN002-3-66_S265	Neg-air-191015	NA	Neg		191015	new		0.61	LKMN002-3-66
LKMN002-3-67_S266	S032-Al01-191104	S032	Al	1	191104	new		10.19	LKMN002-3-67
LKMN002-3-68_S267	S032-Na01-191104	S032	Na	1	191104	new		10.76	LKMN002-3-68
LKMN002-3-69_S268	S032-Oc01-191104	S032	Oc	1	191104	new		6.56	LKMN002-3-69
LKMN002-3-70_S269	S032-Ba01-191104	S032	Ba	1	191104	new		2.74	LKMN002-3-70
LKMN002-3-71_S270	S032-Vf01-191104	S032	Vf	1	191104	new		1.6	LKMN002-3-71
LKMN002-3-72_S271	S032-Af01-191104	S032	Af	1	191104	new		9.78	LKMN002-3-72
LKMN002-3-73_S272	S032-Um01-191104	S032	Um	1	191104	new		4.19	LKMN002-3-73
LKMN002-3-74_S273	S032-Tw01-191104	S032	Tw	1	191104	new		7.36	LKMN002-3-74
LKMN002-3-75_S274	Neg-air-191104	NA	Neg		191104	new		0.12	LKMN002-3-75
LKMN002-3-76_S275	S034-Al01-191119	S034	Al	1	191119	new		15.16	LKMN002-3-76
LKMN002-3-77_S276	S034-Na01-191119	S034	Na	1	191119	new		7.96	LKMN002-3-77
LKMN002-3-78_S277	S034-Oc01-191119	S034	Oc	1	191119	new		9.58	LKMN002-3-78
LKMN002-3-79_S278	S034-Ba01-191119	S034	Ba	1	191119	old		5.6	LKMN002-3-79
LKMN002-3-80_S279	S034-Vf01-191119	S034	Vf	1	191119	old		2.64	LKMN002-3-80
LKMN002-3-81_S280	S034-Af01-191119	S034	Af	1	191119	old		5.03	LKMN002-3-81
LKMN002-3-82_S281	S034-Um01-191119	S034	Um	1	191119	old		9.47	LKMN002-3-82
LKMN002-3-83_S282	S034-Tw01-191119	S034	Tw	1	191119	old		18.02	LKMN002-3-83
LKMN002-3-84_S283	S033-Al01-191119	S033	Al	1	191119	old		16.61	LKMN002-3-84
LKMN002-3-85_S284	S033-Na01-191119	S033	Na	1	191119	old		5.31	LKMN002-3-85
LKMN002-3-86_S285	S033-Oc01-191119	S033	Oc	1	191119	old		5.61	LKMN002-3-86
LKMN002-3-87_S286	S033-Ba01-191119	S033	Ba	1	191119	old		3.78	LKMN002-3-87
LKMN002-3-88_S287	S033-Vf01-191119	S033	Vf	1	191119	old		0.62	LKMN002-3-88
LKMN002-3-89_S288	S033-Af01-191119	S033	Af	1	191119	old		1.22	LKMN002-3-89
LKMN002-3-90_S289	S033-Um01-191119	S033	Um	1	191119	old		10.49	LKMN002-3-90
LKMN002-3-91_S290	S002-Um02-190813	S002	Um	2	190813	old		17.81	LKMN002-3-91
LKMN002-3-92_S291	S002-Tw02-190813	S002	Tw	2	190813	old		0.04	LKMN002-3-92
LKMN002-3-93_S292	Negative control for second kit	NA	Neg			new		0.08	LKMN002-3-93
LKMN002-3-94_S293	20 strain community	NA	Mock			old		13.14	LKMN002-3-94
LKMN002-3-95_S294	skin community	NA	Mock			old		15.82	LKMN002-3-95
LKMN002-3-96_S295	-80 freezer handle	NA	Neg			old		0.51	LKMN002-3-96
