# Supplementary material for: Large-scale investigation for antimicrobial activity reveals newly-identified defensive species across the healthy skin microbiome
Source: Nat Commun. 2026 May 25;17:6806. doi: 10.1038/s41467-026-73524-z (PMC13385363; doi:10.1038/s41467-026-73524-z)
Supplement: Supplementary file 15 — Source data [file 41467_2026_73524_MOESM15_ESM.zip › SourceData/Supplementary_Figure_4/c/SF4c_Data.tsv]

sample	bgc	bgc_class	rpkm_norm	coverage	sample_subject	sample_bodysite
LKMN002-3-90_S289	LK1289_14.region001	T1PKS	14.7740241033	0.937354497354	S033	Moist_Um
LKMN002-3-90_S289	LK1021_6.region001	betalactone	NA	NA	S033	Moist_Um
LKMN002-3-90_S289	SMGC_590.c00035_NODE_48...region001	T3PKS	NA	NA	S033	Moist_Um
LKMN002-3-90_S289	SMGC_436.c00076_NODE_14...region001	RRE-containing	10.6801882069	1.0	S033	Moist_Um
LKMN002-3-90_S289	SMGC_538.c00020_NODE_31...region001	RiPP-like	NA	NA	S033	Moist_Um
LKMN002-3-90_S289	SMGC_286.c00029_NODE_52...region001	NRPS	NA	NA	S033	Moist_Um
LKMN002-3-90_S289	SMGC_490.c00021_NODE_32...region001	butyrolactone	NA	NA	S033	Moist_Um
LKMN002-3-90_S289	LK441_6.region001	betalactone	12.8945941071	1.0	S033	Moist_Um
LKMN002-3-90_S289	SMGC_469.c00008_NODE_30...region001	ectoine	NA	NA	S033	Moist_Um
LKMN002-3-90_S289	LK1176_15.region001	betalactone	NA	NA	S033	Moist_Um
LKMN002-3-90_S289	SMGC_278.c00258_NODE_48...region001	RiPP-like	NA	NA	S033	Moist_Um
LKMN002-3-90_S289	LK1045_40.region001	ectoine	NA	NA	S033	Moist_Um
LKMN002-3-90_S289	LK960_53.region001	arylpolyene	9.90273303471	0.951765719208	S033	Moist_Um
LKMN002-3-90_S289	LK1055_9.region001	terpene	NA	NA	S033	Moist_Um
LKMN002-3-90_S289	SMGC_323.c00006_NODE_8_...region001	NRPS	NA	NA	S033	Moist_Um
LKMN002-3-90_S289	LK1270_7.region001	NAPAA	NA	NA	S033	Moist_Um
LKMN002-3-90_S289	LK1246_21.region001	siderophore	10.6731406398	1.0	S033	Moist_Um
LKMN002-3-90_S289	SMGC_338.c00005_NODE_15...region001	T3PKS	NA	NA	S033	Moist_Um
LKMN002-3-90_S289	LK523_3.region001	NRPS	NA	NA	S033	Moist_Um
LKMN002-3-90_S289	LK1147_1.region001	terpene	10.5326666625	1.0	S033	Moist_Um
LKMN002-3-90_S289	SMGC_45.c00001_NODE_20...region001	ranthipeptide	NA	NA	S033	Moist_Um
LKMN002-3-90_S289	LK948_6.region002	terpene	NA	NA	S033	Moist_Um
LKMN002-3-90_S289	LK1137_29.region001	RiPP-like	NA	NA	S033	Moist_Um
LKMN002-3-90_S289	SMGC_332.c01839_NODE_21...region001	siderophore	12.8488026346	0.985641025641	S033	Moist_Um
LKMN002-3-90_S289	SMGC_271.c00005_NODE_7_...region001	NAPAA	12.3739907031	0.997628458498	S033	Moist_Um
LKMN002-3-90_S289	SMGC_243.c00044_NODE_44...region001	RiPP-like	NA	NA	S033	Moist_Um
LKMN002-3-90_S289	SMGC_487.c00091_NODE_68...region001	NRPS	NA	NA	S033	Moist_Um
LKMN002-3-90_S289	SMGC_103.c00020_NODE_38...region001	T1PKS	NA	NA	S033	Moist_Um
LKMN002-3-90_S289	SMGC_506.c00002_NODE_18...region002	redox-cofactor	NA	NA	S033	Moist_Um
LKMN002-3-90_S289	SMGC_219.c00003_NODE_15...region001	lanthipeptide-class-i	NA	NA	S033	Moist_Um
LKMN002-3-90_S289	LK1015_2.region003	terpene	NA	NA	S033	Moist_Um
LKMN002-3-90_S289	SMGC_184.c00038_NODE_94...region001	RiPP-like	NA	NA	S033	Moist_Um
LKMN002-3-90_S289	LK1255_4.region001	NRPS	NA	NA	S033	Moist_Um
LKMN002-3-90_S289	LK430_33.region001	NAPAA	11.8256184206	0.989021956088	S033	Moist_Um
LKMN002-3-90_S289	LK941_25.region001	RRE-containing	9.4098436767	1.0	S033	Moist_Um
LKMN002-3-90_S289	SMGC_436.c00053_NODE_11...region001	ranthipeptide	14.1891581217	1.0	S033	Moist_Um
LKMN002-3-90_S289	SMGC_271.c00033_NODE_45...region001	terpene	NA	NA	S033	Moist_Um
LKMN002-3-90_S289	SMGC_86.c00019_NODE_19...region001	NRPS	NA	NA	S033	Moist_Um
LKMN002-3-90_S289	SMGC_20.c00006_NODE_19...region002	lanthipeptide-class-v	NA	NA	S033	Moist_Um
LKMN002-3-90_S289	SMGC_496.c00325_NODE_32...region001	arylpolyene	NA	NA	S033	Moist_Um
LKMN002-3-90_S289	SMGC_163.c00167_NODE_26...region001	RiPP-like	NA	NA	S033	Moist_Um
LKMN002-3-90_S289	LK952_6.region001	RiPP-like	NA	NA	S033	Moist_Um
LKMN002-3-90_S289	LK930_10.region001	NAPAA	NA	NA	S033	Moist_Um
LKMN002-3-90_S289	LK1382_15.region001	siderophore	11.6966156702	0.959694989107	S033	Moist_Um
LKMN002-3-90_S289	LK1134_11.region001	siderophore	11.1596797022	1.0	S033	Moist_Um
LKMN002-3-90_S289	SMGC_475.c00064_NODE_19...region001	betalactone	NA	NA	S033	Moist_Um
LKMN002-3-90_S289	LK1334_12.region001	lanthipeptide-class-iii	NA	NA	S033	Moist_Um
LKMN002-3-90_S289	SMGC_55.c00022_NODE_11...region001	RiPP-like	NA	NA	S033	Moist_Um
LKMN002-3-90_S289	SMGC_336.c00006_NODE_43...region001	T3PKS	NA	NA	S033	Moist_Um
LKMN002-3-90_S289	SMGC_616.c00006_NODE_30...region001	NRPS	NA	NA	S033	Moist_Um
LKMN002-3-90_S289	SMGC_356.c00003_NODE_3_...region002	hybrid	NA	NA	S033	Moist_Um
LKMN002-3-90_S289	SMGC_332.c01223_NODE_14...region001	NRPS-like	NA	NA	S033	Moist_Um
LKMN002-3-90_S289	SMGC_170.c00025_NODE_27...region001	betalactone	NA	NA	S033	Moist_Um
LKMN002-3-90_S289	SMGC_170.c00051_NODE_81...region001	siderophore	NA	NA	S033	Moist_Um
LKMN002-3-90_S289	LK444_9.region001	NAPAA	NA	NA	S033	Moist_Um
LKMN002-3-90_S289	LK1289_29.region001	RiPP-like	NA	NA	S033	Moist_Um
LKMN002-3-90_S289	SMGC_210.c00156_NODE_22...region001	siderophore	NA	NA	S033	Moist_Um
LKMN002-3-90_S289	SMGC_184.c00005_NODE_18...region001	thiopeptide	NA	NA	S033	Moist_Um
LKMN002-3-90_S289	SMGC_286.c00013_NODE_29...region001	lanthipeptide-class-i	NA	NA	S033	Moist_Um
LKMN002-3-90_S289	LK948_6.region001	NAPAA	NA	NA	S033	Moist_Um
LKMN002-3-90_S289	SMGC_38.c00055_NODE_58...region001	RiPP-like	NA	NA	S033	Moist_Um
LKMN002-3-90_S289	LK1255_2.region002	hybrid	NA	NA	S033	Moist_Um
LKMN002-3-90_S289	SMGC_506.c00011_NODE_75...region001	NRPS-like	NA	NA	S033	Moist_Um
LKMN002-3-90_S289	LK946_11.region001	T1PKS	NA	NA	S033	Moist_Um
LKMN002-3-90_S289	SMGC_103.c00014_NODE_17...region001	NRPS	NA	NA	S033	Moist_Um
LKMN002-3-90_S289	SMGC_213.c00040_NODE_11...region001	NRPS	10.1562955467	0.919016196761	S033	Moist_Um
LKMN002-3-90_S289	LK1091_5.region001	siderophore	NA	NA	S033	Moist_Um
LKMN002-3-90_S289	LK719_26.region001	ectoine	10.6572644427	1.0	S033	Moist_Um
LKMN002-3-90_S289	SMGC_91.c00002_NODE_2_...region001	NRPS	NA	NA	S033	Moist_Um
LKMN002-3-90_S289	SMGC_190.c00024_NODE_32...region001	RiPP-like	NA	NA	S033	Moist_Um
LKMN002-3-90_S289	SMGC_469.c00275_NODE_58...region001	terpene	NA	NA	S033	Moist_Um
LKMN002-3-90_S289	LK1176_18.region001	NAPAA	NA	NA	S033	Moist_Um
LKMN002-3-90_S289	SMGC_286.c00062_NODE_10...region001	cyclic-lactone-autoinducer	NA	NA	S033	Moist_Um
LKMN002-3-90_S289	LK1134_5.region001	terpene	10.0386308522	1.0	S033	Moist_Um
LKMN002-3-90_S289	LK1255_1.region001	lanthipeptide-class-i	NA	NA	S033	Moist_Um
LKMN002-3-90_S289	SMGC_286.c00054_NODE_94...region001	lanthipeptide-class-v	NA	NA	S033	Moist_Um
LKMN002-3-90_S289	LK434_2.region002	NRPS	NA	NA	S033	Moist_Um
LKMN002-3-90_S289	LK687_4.region001	terpene	NA	NA	S033	Moist_Um
LKMN002-3-90_S289	SMGC_464.c00087_NODE_40...region001	T3PKS	NA	NA	S033	Moist_Um
LKMN002-3-90_S289	SMGC_87.c00001_NODE_1_...region002	T1PKS	NA	NA	S033	Moist_Um
LKMN002-3-90_S289	SMGC_31.c00004_NODE_31...region001	ranthipeptide	NA	NA	S033	Moist_Um
LKMN002-3-90_S289	SMGC_170.c00106_NODE_32...region001	siderophore	NA	NA	S033	Moist_Um
LKMN002-3-90_S289	SMGC_276.c00016_NODE_47...region001	betalactone	NA	NA	S033	Moist_Um
LKMN002-3-90_S289	LK1045_8.region001	terpene	NA	NA	S033	Moist_Um
LKMN002-3-90_S289	SMGC_82.c00002_NODE_2_...region001	NAPAA	NA	NA	S033	Moist_Um
LKMN002-3-90_S289	LK942_3.region001	ectoine	NA	NA	S033	Moist_Um
LKMN002-3-90_S289	SMGC_256.c00120_NODE_23...region001	T1PKS	NA	NA	S033	Moist_Um
LKMN002-3-90_S289	SMGC_305.c00011_NODE_24...region002	terpene	10.5023637027	1.0	S033	Moist_Um
LKMN002-3-90_S289	LK1116_5.region001	T3PKS	NA	NA	S033	Moist_Um
LKMN002-3-90_S289	LK930_6.region001	terpene	NA	NA	S033	Moist_Um
LKMN002-3-90_S289	LK1055_14.region001	T3PKS	NA	NA	S033	Moist_Um
LKMN002-3-90_S289	LK1306_1.region001	RRE-containing	8.1134034771	1.0	S033	Moist_Um
LKMN002-3-90_S289	LK1093_1.region001	terpene	8.48659441748	1.0	S033	Moist_Um
LKMN002-3-90_S289	SMGC_244.c00002_NODE_2_...region001	T3PKS	NA	NA	S033	Moist_Um
LKMN002-3-90_S289	SMGC_170.c00031_NODE_46...region001	RiPP-like	NA	NA	S033	Moist_Um
LKMN002-3-90_S289	SMGC_45.c00101_NODE_12...region001	T3PKS	NA	NA	S033	Moist_Um
LKMN002-3-90_S289	SMGC_53.c00101_NODE_18...region001	RiPP-like	NA	NA	S033	Moist_Um
LKMN002-3-90_S289	SMGC_332.c01355_NODE_15...region001	NRPS-like	NA	NA	S033	Moist_Um
LKMN002-3-90_S289	SMGC_332.c00824_NODE_99...region001	T1PKS	NA	NA	S033	Moist_Um
LKMB002-2-053_S144	LK1289_14.region001	T1PKS	NA	NA	S019	Moist_Na
LKMB002-2-053_S144	LK1021_6.region001	betalactone	NA	NA	S019	Moist_Na
LKMB002-2-053_S144	SMGC_590.c00035_NODE_48...region001	T3PKS	NA	NA	S019	Moist_Na
LKMB002-2-053_S144	SMGC_436.c00076_NODE_14...region001	RRE-containing	NA	NA	S019	Moist_Na
LKMB002-2-053_S144	SMGC_538.c00020_NODE_31...region001	RiPP-like	NA	NA	S019	Moist_Na
LKMB002-2-053_S144	SMGC_286.c00029_NODE_52...region001	NRPS	NA	NA	S019	Moist_Na
LKMB002-2-053_S144	SMGC_490.c00021_NODE_32...region001	butyrolactone	NA	NA	S019	Moist_Na
LKMB002-2-053_S144	LK441_6.region001	betalactone	NA	NA	S019	Moist_Na
LKMB002-2-053_S144	SMGC_469.c00008_NODE_30...region001	ectoine	NA	NA	S019	Moist_Na
LKMB002-2-053_S144	LK1176_15.region001	betalactone	NA	NA	S019	Moist_Na
LKMB002-2-053_S144	SMGC_278.c00258_NODE_48...region001	RiPP-like	NA	NA	S019	Moist_Na
LKMB002-2-053_S144	LK1045_40.region001	ectoine	NA	NA	S019	Moist_Na
LKMB002-2-053_S144	LK960_53.region001	arylpolyene	NA	NA	S019	Moist_Na
LKMB002-2-053_S144	LK1055_9.region001	terpene	NA	NA	S019	Moist_Na
LKMB002-2-053_S144	SMGC_323.c00006_NODE_8_...region001	NRPS	NA	NA	S019	Moist_Na
LKMB002-2-053_S144	LK1270_7.region001	NAPAA	NA	NA	S019	Moist_Na
LKMB002-2-053_S144	LK1246_21.region001	siderophore	NA	NA	S019	Moist_Na
LKMB002-2-053_S144	SMGC_338.c00005_NODE_15...region001	T3PKS	NA	NA	S019	Moist_Na
LKMB002-2-053_S144	LK523_3.region001	NRPS	14.1746222712	1.0	S019	Moist_Na
LKMB002-2-053_S144	LK1147_1.region001	terpene	NA	NA	S019	Moist_Na
LKMB002-2-053_S144	SMGC_45.c00001_NODE_20...region001	ranthipeptide	NA	NA	S019	Moist_Na
LKMB002-2-053_S144	LK948_6.region002	terpene	NA	NA	S019	Moist_Na
LKMB002-2-053_S144	LK1137_29.region001	RiPP-like	10.6128096497	1.0	S019	Moist_Na
LKMB002-2-053_S144	SMGC_332.c01839_NODE_21...region001	siderophore	NA	NA	S019	Moist_Na
LKMB002-2-053_S144	SMGC_271.c00005_NODE_7_...region001	NAPAA	NA	NA	S019	Moist_Na
LKMB002-2-053_S144	SMGC_243.c00044_NODE_44...region001	RiPP-like	NA	NA	S019	Moist_Na
LKMB002-2-053_S144	SMGC_487.c00091_NODE_68...region001	NRPS	NA	NA	S019	Moist_Na
LKMB002-2-053_S144	SMGC_103.c00020_NODE_38...region001	T1PKS	NA	NA	S019	Moist_Na
LKMB002-2-053_S144	SMGC_506.c00002_NODE_18...region002	redox-cofactor	NA	NA	S019	Moist_Na
LKMB002-2-053_S144	SMGC_219.c00003_NODE_15...region001	lanthipeptide-class-i	NA	NA	S019	Moist_Na
LKMB002-2-053_S144	LK1015_2.region003	terpene	NA	NA	S019	Moist_Na
LKMB002-2-053_S144	SMGC_184.c00038_NODE_94...region001	RiPP-like	NA	NA	S019	Moist_Na
LKMB002-2-053_S144	LK1255_4.region001	NRPS	NA	NA	S019	Moist_Na
LKMB002-2-053_S144	LK430_33.region001	NAPAA	NA	NA	S019	Moist_Na
LKMB002-2-053_S144	LK941_25.region001	RRE-containing	NA	NA	S019	Moist_Na
LKMB002-2-053_S144	SMGC_436.c00053_NODE_11...region001	ranthipeptide	NA	NA	S019	Moist_Na
LKMB002-2-053_S144	SMGC_271.c00033_NODE_45...region001	terpene	NA	NA	S019	Moist_Na
LKMB002-2-053_S144	SMGC_86.c00019_NODE_19...region001	NRPS	NA	NA	S019	Moist_Na
LKMB002-2-053_S144	SMGC_20.c00006_NODE_19...region002	lanthipeptide-class-v	NA	NA	S019	Moist_Na
LKMB002-2-053_S144	SMGC_496.c00325_NODE_32...region001	arylpolyene	NA	NA	S019	Moist_Na
LKMB002-2-053_S144	SMGC_163.c00167_NODE_26...region001	RiPP-like	NA	NA	S019	Moist_Na
LKMB002-2-053_S144	LK952_6.region001	RiPP-like	NA	NA	S019	Moist_Na
LKMB002-2-053_S144	LK930_10.region001	NAPAA	NA	NA	S019	Moist_Na
LKMB002-2-053_S144	LK1382_15.region001	siderophore	NA	NA	S019	Moist_Na
LKMB002-2-053_S144	LK1134_11.region001	siderophore	13.3148108348	1.0	S019	Moist_Na
LKMB002-2-053_S144	SMGC_475.c00064_NODE_19...region001	betalactone	NA	NA	S019	Moist_Na
LKMB002-2-053_S144	LK1334_12.region001	lanthipeptide-class-iii	NA	NA	S019	Moist_Na
LKMB002-2-053_S144	SMGC_55.c00022_NODE_11...region001	RiPP-like	NA	NA	S019	Moist_Na
LKMB002-2-053_S144	SMGC_336.c00006_NODE_43...region001	T3PKS	NA	NA	S019	Moist_Na
LKMB002-2-053_S144	SMGC_616.c00006_NODE_30...region001	NRPS	NA	NA	S019	Moist_Na
LKMB002-2-053_S144	SMGC_356.c00003_NODE_3_...region002	hybrid	NA	NA	S019	Moist_Na
LKMB002-2-053_S144	SMGC_332.c01223_NODE_14...region001	NRPS-like	NA	NA	S019	Moist_Na
LKMB002-2-053_S144	SMGC_170.c00025_NODE_27...region001	betalactone	NA	NA	S019	Moist_Na
LKMB002-2-053_S144	SMGC_170.c00051_NODE_81...region001	siderophore	NA	NA	S019	Moist_Na
LKMB002-2-053_S144	LK444_9.region001	NAPAA	NA	NA	S019	Moist_Na
LKMB002-2-053_S144	LK1289_29.region001	RiPP-like	NA	NA	S019	Moist_Na
LKMB002-2-053_S144	SMGC_210.c00156_NODE_22...region001	siderophore	NA	NA	S019	Moist_Na
LKMB002-2-053_S144	SMGC_184.c00005_NODE_18...region001	thiopeptide	NA	NA	S019	Moist_Na
LKMB002-2-053_S144	SMGC_286.c00013_NODE_29...region001	lanthipeptide-class-i	NA	NA	S019	Moist_Na
LKMB002-2-053_S144	LK948_6.region001	NAPAA	NA	NA	S019	Moist_Na
LKMB002-2-053_S144	SMGC_38.c00055_NODE_58...region001	RiPP-like	NA	NA	S019	Moist_Na
LKMB002-2-053_S144	LK1255_2.region002	hybrid	NA	NA	S019	Moist_Na
LKMB002-2-053_S144	SMGC_506.c00011_NODE_75...region001	NRPS-like	NA	NA	S019	Moist_Na
LKMB002-2-053_S144	LK946_11.region001	T1PKS	NA	NA	S019	Moist_Na
LKMB002-2-053_S144	SMGC_103.c00014_NODE_17...region001	NRPS	NA	NA	S019	Moist_Na
LKMB002-2-053_S144	SMGC_213.c00040_NODE_11...region001	NRPS	11.3389340205	0.867626474705	S019	Moist_Na
LKMB002-2-053_S144	LK1091_5.region001	siderophore	NA	NA	S019	Moist_Na
LKMB002-2-053_S144	LK719_26.region001	ectoine	NA	NA	S019	Moist_Na
LKMB002-2-053_S144	SMGC_91.c00002_NODE_2_...region001	NRPS	NA	NA	S019	Moist_Na
LKMB002-2-053_S144	SMGC_190.c00024_NODE_32...region001	RiPP-like	NA	NA	S019	Moist_Na
LKMB002-2-053_S144	SMGC_469.c00275_NODE_58...region001	terpene	NA	NA	S019	Moist_Na
LKMB002-2-053_S144	LK1176_18.region001	NAPAA	NA	NA	S019	Moist_Na
LKMB002-2-053_S144	SMGC_286.c00062_NODE_10...region001	cyclic-lactone-autoinducer	NA	NA	S019	Moist_Na
LKMB002-2-053_S144	LK1134_5.region001	terpene	11.6773363129	1.0	S019	Moist_Na
LKMB002-2-053_S144	LK1255_1.region001	lanthipeptide-class-i	NA	NA	S019	Moist_Na
LKMB002-2-053_S144	SMGC_286.c00054_NODE_94...region001	lanthipeptide-class-v	NA	NA	S019	Moist_Na
LKMB002-2-053_S144	LK434_2.region002	NRPS	NA	NA	S019	Moist_Na
LKMB002-2-053_S144	LK687_4.region001	terpene	NA	NA	S019	Moist_Na
LKMB002-2-053_S144	SMGC_464.c00087_NODE_40...region001	T3PKS	NA	NA	S019	Moist_Na
LKMB002-2-053_S144	SMGC_87.c00001_NODE_1_...region002	T1PKS	NA	NA	S019	Moist_Na
LKMB002-2-053_S144	SMGC_31.c00004_NODE_31...region001	ranthipeptide	NA	NA	S019	Moist_Na
LKMB002-2-053_S144	SMGC_170.c00106_NODE_32...region001	siderophore	NA	NA	S019	Moist_Na
LKMB002-2-053_S144	SMGC_276.c00016_NODE_47...region001	betalactone	NA	NA	S019	Moist_Na
LKMB002-2-053_S144	LK1045_8.region001	terpene	NA	NA	S019	Moist_Na
LKMB002-2-053_S144	SMGC_82.c00002_NODE_2_...region001	NAPAA	NA	NA	S019	Moist_Na
LKMB002-2-053_S144	LK942_3.region001	ectoine	NA	NA	S019	Moist_Na
LKMB002-2-053_S144	SMGC_256.c00120_NODE_23...region001	T1PKS	NA	NA	S019	Moist_Na
LKMB002-2-053_S144	SMGC_305.c00011_NODE_24...region002	terpene	NA	NA	S019	Moist_Na
LKMB002-2-053_S144	LK1116_5.region001	T3PKS	12.3968197276	1.0	S019	Moist_Na
LKMB002-2-053_S144	LK930_6.region001	terpene	NA	NA	S019	Moist_Na
LKMB002-2-053_S144	LK1055_14.region001	T3PKS	NA	NA	S019	Moist_Na
LKMB002-2-053_S144	LK1306_1.region001	RRE-containing	NA	NA	S019	Moist_Na
LKMB002-2-053_S144	LK1093_1.region001	terpene	NA	NA	S019	Moist_Na
LKMB002-2-053_S144	SMGC_244.c00002_NODE_2_...region001	T3PKS	NA	NA	S019	Moist_Na
LKMB002-2-053_S144	SMGC_170.c00031_NODE_46...region001	RiPP-like	NA	NA	S019	Moist_Na
LKMB002-2-053_S144	SMGC_45.c00101_NODE_12...region001	T3PKS	NA	NA	S019	Moist_Na
LKMB002-2-053_S144	SMGC_53.c00101_NODE_18...region001	RiPP-like	NA	NA	S019	Moist_Na
LKMB002-2-053_S144	SMGC_332.c01355_NODE_15...region001	NRPS-like	NA	NA	S019	Moist_Na
LKMB002-2-053_S144	SMGC_332.c00824_NODE_99...region001	T1PKS	NA	NA	S019	Moist_Na
LKMN002-3-23_S226	LK1289_14.region001	T1PKS	NA	NA	S027	Sebaceous_Al
LKMN002-3-23_S226	LK1021_6.region001	betalactone	NA	NA	S027	Sebaceous_Al
LKMN002-3-23_S226	SMGC_590.c00035_NODE_48...region001	T3PKS	NA	NA	S027	Sebaceous_Al
LKMN002-3-23_S226	SMGC_436.c00076_NODE_14...region001	RRE-containing	NA	NA	S027	Sebaceous_Al
LKMN002-3-23_S226	SMGC_538.c00020_NODE_31...region001	RiPP-like	NA	NA	S027	Sebaceous_Al
LKMN002-3-23_S226	SMGC_286.c00029_NODE_52...region001	NRPS	NA	NA	S027	Sebaceous_Al
LKMN002-3-23_S226	SMGC_490.c00021_NODE_32...region001	butyrolactone	NA	NA	S027	Sebaceous_Al
LKMN002-3-23_S226	LK441_6.region001	betalactone	8.86470156609	0.800227660785	S027	Sebaceous_Al
LKMN002-3-23_S226	SMGC_469.c00008_NODE_30...region001	ectoine	NA	NA	S027	Sebaceous_Al
LKMN002-3-23_S226	LK1176_15.region001	betalactone	NA	NA	S027	Sebaceous_Al
LKMN002-3-23_S226	SMGC_278.c00258_NODE_48...region001	RiPP-like	11.8586583241	1.0	S027	Sebaceous_Al
LKMN002-3-23_S226	LK1045_40.region001	ectoine	NA	NA	S027	Sebaceous_Al
LKMN002-3-23_S226	LK960_53.region001	arylpolyene	NA	NA	S027	Sebaceous_Al
LKMN002-3-23_S226	LK1055_9.region001	terpene	NA	NA	S027	Sebaceous_Al
LKMN002-3-23_S226	SMGC_323.c00006_NODE_8_...region001	NRPS	NA	NA	S027	Sebaceous_Al
LKMN002-3-23_S226	LK1270_7.region001	NAPAA	NA	NA	S027	Sebaceous_Al
LKMN002-3-23_S226	LK1246_21.region001	siderophore	NA	NA	S027	Sebaceous_Al
LKMN002-3-23_S226	SMGC_338.c00005_NODE_15...region001	T3PKS	NA	NA	S027	Sebaceous_Al
LKMN002-3-23_S226	LK523_3.region001	NRPS	10.916707096	0.998464544947	S027	Sebaceous_Al
LKMN002-3-23_S226	LK1147_1.region001	terpene	NA	NA	S027	Sebaceous_Al
LKMN002-3-23_S226	SMGC_45.c00001_NODE_20...region001	ranthipeptide	NA	NA	S027	Sebaceous_Al
LKMN002-3-23_S226	LK948_6.region002	terpene	NA	NA	S027	Sebaceous_Al
LKMN002-3-23_S226	LK1137_29.region001	RiPP-like	9.93764663121	1.0	S027	Sebaceous_Al
LKMN002-3-23_S226	SMGC_332.c01839_NODE_21...region001	siderophore	NA	NA	S027	Sebaceous_Al
LKMN002-3-23_S226	SMGC_271.c00005_NODE_7_...region001	NAPAA	NA	NA	S027	Sebaceous_Al
LKMN002-3-23_S226	SMGC_243.c00044_NODE_44...region001	RiPP-like	NA	NA	S027	Sebaceous_Al
LKMN002-3-23_S226	SMGC_487.c00091_NODE_68...region001	NRPS	10.6708754908	0.833887043189	S027	Sebaceous_Al
LKMN002-3-23_S226	SMGC_103.c00020_NODE_38...region001	T1PKS	NA	NA	S027	Sebaceous_Al
LKMN002-3-23_S226	SMGC_506.c00002_NODE_18...region002	redox-cofactor	NA	NA	S027	Sebaceous_Al
LKMN002-3-23_S226	SMGC_219.c00003_NODE_15...region001	lanthipeptide-class-i	9.3568057231	0.878663003663	S027	Sebaceous_Al
LKMN002-3-23_S226	LK1015_2.region003	terpene	NA	NA	S027	Sebaceous_Al
LKMN002-3-23_S226	SMGC_184.c00038_NODE_94...region001	RiPP-like	NA	NA	S027	Sebaceous_Al
LKMN002-3-23_S226	LK1255_4.region001	NRPS	8.8876991839	0.97851262732	S027	Sebaceous_Al
LKMN002-3-23_S226	LK430_33.region001	NAPAA	NA	NA	S027	Sebaceous_Al
LKMN002-3-23_S226	LK941_25.region001	RRE-containing	NA	NA	S027	Sebaceous_Al
LKMN002-3-23_S226	SMGC_436.c00053_NODE_11...region001	ranthipeptide	NA	NA	S027	Sebaceous_Al
LKMN002-3-23_S226	SMGC_271.c00033_NODE_45...region001	terpene	NA	NA	S027	Sebaceous_Al
LKMN002-3-23_S226	SMGC_86.c00019_NODE_19...region001	NRPS	NA	NA	S027	Sebaceous_Al
LKMN002-3-23_S226	SMGC_20.c00006_NODE_19...region002	lanthipeptide-class-v	NA	NA	S027	Sebaceous_Al
LKMN002-3-23_S226	SMGC_496.c00325_NODE_32...region001	arylpolyene	NA	NA	S027	Sebaceous_Al
LKMN002-3-23_S226	SMGC_163.c00167_NODE_26...region001	RiPP-like	NA	NA	S027	Sebaceous_Al
LKMN002-3-23_S226	LK952_6.region001	RiPP-like	5.78633823276	0.8	S027	Sebaceous_Al
LKMN002-3-23_S226	LK930_10.region001	NAPAA	NA	NA	S027	Sebaceous_Al
LKMN002-3-23_S226	LK1382_15.region001	siderophore	NA	NA	S027	Sebaceous_Al
LKMN002-3-23_S226	LK1134_11.region001	siderophore	10.3161761474	1.0	S027	Sebaceous_Al
LKMN002-3-23_S226	SMGC_475.c00064_NODE_19...region001	betalactone	NA	NA	S027	Sebaceous_Al
LKMN002-3-23_S226	LK1334_12.region001	lanthipeptide-class-iii	NA	NA	S027	Sebaceous_Al
LKMN002-3-23_S226	SMGC_55.c00022_NODE_11...region001	RiPP-like	NA	NA	S027	Sebaceous_Al
LKMN002-3-23_S226	SMGC_336.c00006_NODE_43...region001	T3PKS	NA	NA	S027	Sebaceous_Al
LKMN002-3-23_S226	SMGC_616.c00006_NODE_30...region001	NRPS	NA	NA	S027	Sebaceous_Al
LKMN002-3-23_S226	SMGC_356.c00003_NODE_3_...region002	hybrid	NA	NA	S027	Sebaceous_Al
LKMN002-3-23_S226	SMGC_332.c01223_NODE_14...region001	NRPS-like	10.6833405384	0.889451476793	S027	Sebaceous_Al
LKMN002-3-23_S226	SMGC_170.c00025_NODE_27...region001	betalactone	NA	NA	S027	Sebaceous_Al
LKMN002-3-23_S226	SMGC_170.c00051_NODE_81...region001	siderophore	NA	NA	S027	Sebaceous_Al
LKMN002-3-23_S226	LK444_9.region001	NAPAA	NA	NA	S027	Sebaceous_Al
LKMN002-3-23_S226	LK1289_29.region001	RiPP-like	NA	NA	S027	Sebaceous_Al
LKMN002-3-23_S226	SMGC_210.c00156_NODE_22...region001	siderophore	NA	NA	S027	Sebaceous_Al
LKMN002-3-23_S226	SMGC_184.c00005_NODE_18...region001	thiopeptide	NA	NA	S027	Sebaceous_Al
LKMN002-3-23_S226	SMGC_286.c00013_NODE_29...region001	lanthipeptide-class-i	NA	NA	S027	Sebaceous_Al
LKMN002-3-23_S226	LK948_6.region001	NAPAA	NA	NA	S027	Sebaceous_Al
LKMN002-3-23_S226	SMGC_38.c00055_NODE_58...region001	RiPP-like	NA	NA	S027	Sebaceous_Al
LKMN002-3-23_S226	LK1255_2.region002	hybrid	NA	NA	S027	Sebaceous_Al
LKMN002-3-23_S226	SMGC_506.c00011_NODE_75...region001	NRPS-like	NA	NA	S027	Sebaceous_Al
LKMN002-3-23_S226	LK946_11.region001	T1PKS	NA	NA	S027	Sebaceous_Al
LKMN002-3-23_S226	SMGC_103.c00014_NODE_17...region001	NRPS	NA	NA	S027	Sebaceous_Al
LKMN002-3-23_S226	SMGC_213.c00040_NODE_11...region001	NRPS	15.2858229221	1.0	S027	Sebaceous_Al
LKMN002-3-23_S226	LK1091_5.region001	siderophore	NA	NA	S027	Sebaceous_Al
LKMN002-3-23_S226	LK719_26.region001	ectoine	5.20256345723	0.935483870968	S027	Sebaceous_Al
LKMN002-3-23_S226	SMGC_91.c00002_NODE_2_...region001	NRPS	NA	NA	S027	Sebaceous_Al
LKMN002-3-23_S226	SMGC_190.c00024_NODE_32...region001	RiPP-like	NA	NA	S027	Sebaceous_Al
LKMN002-3-23_S226	SMGC_469.c00275_NODE_58...region001	terpene	NA	NA	S027	Sebaceous_Al
LKMN002-3-23_S226	LK1176_18.region001	NAPAA	NA	NA	S027	Sebaceous_Al
LKMN002-3-23_S226	SMGC_286.c00062_NODE_10...region001	cyclic-lactone-autoinducer	NA	NA	S027	Sebaceous_Al
LKMN002-3-23_S226	LK1134_5.region001	terpene	8.50017820433	1.0	S027	Sebaceous_Al
LKMN002-3-23_S226	LK1255_1.region001	lanthipeptide-class-i	NA	NA	S027	Sebaceous_Al
LKMN002-3-23_S226	SMGC_286.c00054_NODE_94...region001	lanthipeptide-class-v	NA	NA	S027	Sebaceous_Al
LKMN002-3-23_S226	LK434_2.region002	NRPS	NA	NA	S027	Sebaceous_Al
LKMN002-3-23_S226	LK687_4.region001	terpene	NA	NA	S027	Sebaceous_Al
LKMN002-3-23_S226	SMGC_464.c00087_NODE_40...region001	T3PKS	NA	NA	S027	Sebaceous_Al
LKMN002-3-23_S226	SMGC_87.c00001_NODE_1_...region002	T1PKS	NA	NA	S027	Sebaceous_Al
LKMN002-3-23_S226	SMGC_31.c00004_NODE_31...region001	ranthipeptide	NA	NA	S027	Sebaceous_Al
LKMN002-3-23_S226	SMGC_170.c00106_NODE_32...region001	siderophore	NA	NA	S027	Sebaceous_Al
LKMN002-3-23_S226	SMGC_276.c00016_NODE_47...region001	betalactone	NA	NA	S027	Sebaceous_Al
LKMN002-3-23_S226	LK1045_8.region001	terpene	NA	NA	S027	Sebaceous_Al
LKMN002-3-23_S226	SMGC_82.c00002_NODE_2_...region001	NAPAA	NA	NA	S027	Sebaceous_Al
LKMN002-3-23_S226	LK942_3.region001	ectoine	NA	NA	S027	Sebaceous_Al
LKMN002-3-23_S226	SMGC_256.c00120_NODE_23...region001	T1PKS	NA	NA	S027	Sebaceous_Al
LKMN002-3-23_S226	SMGC_305.c00011_NODE_24...region002	terpene	6.86654842605	0.874429223744	S027	Sebaceous_Al
LKMN002-3-23_S226	LK1116_5.region001	T3PKS	5.8632345675	1.0	S027	Sebaceous_Al
LKMN002-3-23_S226	LK930_6.region001	terpene	NA	NA	S027	Sebaceous_Al
LKMN002-3-23_S226	LK1055_14.region001	T3PKS	NA	NA	S027	Sebaceous_Al
LKMN002-3-23_S226	LK1306_1.region001	RRE-containing	NA	NA	S027	Sebaceous_Al
LKMN002-3-23_S226	LK1093_1.region001	terpene	NA	NA	S027	Sebaceous_Al
LKMN002-3-23_S226	SMGC_244.c00002_NODE_2_...region001	T3PKS	NA	NA	S027	Sebaceous_Al
LKMN002-3-23_S226	SMGC_170.c00031_NODE_46...region001	RiPP-like	NA	NA	S027	Sebaceous_Al
LKMN002-3-23_S226	SMGC_45.c00101_NODE_12...region001	T3PKS	9.93523006993	0.952870608398	S027	Sebaceous_Al
LKMN002-3-23_S226	SMGC_53.c00101_NODE_18...region001	RiPP-like	NA	NA	S027	Sebaceous_Al
LKMN002-3-23_S226	SMGC_332.c01355_NODE_15...region001	NRPS-like	11.1425708276	0.912612612613	S027	Sebaceous_Al
LKMN002-3-23_S226	SMGC_332.c00824_NODE_99...region001	T1PKS	11.3551232984	0.784226190476	S027	Sebaceous_Al
LKMB002-1-84_S83	LK1289_14.region001	T1PKS	NA	NA	S009	Moist_Na
LKMB002-1-84_S83	LK1021_6.region001	betalactone	NA	NA	S009	Moist_Na
LKMB002-1-84_S83	SMGC_590.c00035_NODE_48...region001	T3PKS	NA	NA	S009	Moist_Na
LKMB002-1-84_S83	SMGC_436.c00076_NODE_14...region001	RRE-containing	NA	NA	S009	Moist_Na
LKMB002-1-84_S83	SMGC_538.c00020_NODE_31...region001	RiPP-like	NA	NA	S009	Moist_Na
LKMB002-1-84_S83	SMGC_286.c00029_NODE_52...region001	NRPS	NA	NA	S009	Moist_Na
LKMB002-1-84_S83	SMGC_490.c00021_NODE_32...region001	butyrolactone	NA	NA	S009	Moist_Na
LKMB002-1-84_S83	LK441_6.region001	betalactone	NA	NA	S009	Moist_Na
LKMB002-1-84_S83	SMGC_469.c00008_NODE_30...region001	ectoine	NA	NA	S009	Moist_Na
LKMB002-1-84_S83	LK1176_15.region001	betalactone	NA	NA	S009	Moist_Na
LKMB002-1-84_S83	SMGC_278.c00258_NODE_48...region001	RiPP-like	NA	NA	S009	Moist_Na
LKMB002-1-84_S83	LK1045_40.region001	ectoine	NA	NA	S009	Moist_Na
LKMB002-1-84_S83	LK960_53.region001	arylpolyene	NA	NA	S009	Moist_Na
LKMB002-1-84_S83	LK1055_9.region001	terpene	NA	NA	S009	Moist_Na
LKMB002-1-84_S83	SMGC_323.c00006_NODE_8_...region001	NRPS	NA	NA	S009	Moist_Na
LKMB002-1-84_S83	LK1270_7.region001	NAPAA	NA	NA	S009	Moist_Na
LKMB002-1-84_S83	LK1246_21.region001	siderophore	NA	NA	S009	Moist_Na
LKMB002-1-84_S83	SMGC_338.c00005_NODE_15...region001	T3PKS	NA	NA	S009	Moist_Na
LKMB002-1-84_S83	LK523_3.region001	NRPS	NA	NA	S009	Moist_Na
LKMB002-1-84_S83	LK1147_1.region001	terpene	NA	NA	S009	Moist_Na
LKMB002-1-84_S83	SMGC_45.c00001_NODE_20...region001	ranthipeptide	NA	NA	S009	Moist_Na
LKMB002-1-84_S83	LK948_6.region002	terpene	13.6469807016	1.0	S009	Moist_Na
LKMB002-1-84_S83	LK1137_29.region001	RiPP-like	NA	NA	S009	Moist_Na
LKMB002-1-84_S83	SMGC_332.c01839_NODE_21...region001	siderophore	NA	NA	S009	Moist_Na
LKMB002-1-84_S83	SMGC_271.c00005_NODE_7_...region001	NAPAA	NA	NA	S009	Moist_Na
LKMB002-1-84_S83	SMGC_243.c00044_NODE_44...region001	RiPP-like	NA	NA	S009	Moist_Na
LKMB002-1-84_S83	SMGC_487.c00091_NODE_68...region001	NRPS	NA	NA	S009	Moist_Na
LKMB002-1-84_S83	SMGC_103.c00020_NODE_38...region001	T1PKS	NA	NA	S009	Moist_Na
LKMB002-1-84_S83	SMGC_506.c00002_NODE_18...region002	redox-cofactor	NA	NA	S009	Moist_Na
LKMB002-1-84_S83	SMGC_219.c00003_NODE_15...region001	lanthipeptide-class-i	NA	NA	S009	Moist_Na
LKMB002-1-84_S83	LK1015_2.region003	terpene	NA	NA	S009	Moist_Na
LKMB002-1-84_S83	SMGC_184.c00038_NODE_94...region001	RiPP-like	NA	NA	S009	Moist_Na
LKMB002-1-84_S83	LK1255_4.region001	NRPS	NA	NA	S009	Moist_Na
LKMB002-1-84_S83	LK430_33.region001	NAPAA	NA	NA	S009	Moist_Na
LKMB002-1-84_S83	LK941_25.region001	RRE-containing	NA	NA	S009	Moist_Na
LKMB002-1-84_S83	SMGC_436.c00053_NODE_11...region001	ranthipeptide	NA	NA	S009	Moist_Na
LKMB002-1-84_S83	SMGC_271.c00033_NODE_45...region001	terpene	NA	NA	S009	Moist_Na
LKMB002-1-84_S83	SMGC_86.c00019_NODE_19...region001	NRPS	14.2221068411	1.0	S009	Moist_Na
LKMB002-1-84_S83	SMGC_20.c00006_NODE_19...region002	lanthipeptide-class-v	NA	NA	S009	Moist_Na
LKMB002-1-84_S83	SMGC_496.c00325_NODE_32...region001	arylpolyene	NA	NA	S009	Moist_Na
LKMB002-1-84_S83	SMGC_163.c00167_NODE_26...region001	RiPP-like	NA	NA	S009	Moist_Na
LKMB002-1-84_S83	LK952_6.region001	RiPP-like	NA	NA	S009	Moist_Na
LKMB002-1-84_S83	LK930_10.region001	NAPAA	NA	NA	S009	Moist_Na
LKMB002-1-84_S83	LK1382_15.region001	siderophore	NA	NA	S009	Moist_Na
LKMB002-1-84_S83	LK1134_11.region001	siderophore	NA	NA	S009	Moist_Na
LKMB002-1-84_S83	SMGC_475.c00064_NODE_19...region001	betalactone	NA	NA	S009	Moist_Na
LKMB002-1-84_S83	LK1334_12.region001	lanthipeptide-class-iii	NA	NA	S009	Moist_Na
LKMB002-1-84_S83	SMGC_55.c00022_NODE_11...region001	RiPP-like	NA	NA	S009	Moist_Na
LKMB002-1-84_S83	SMGC_336.c00006_NODE_43...region001	T3PKS	NA	NA	S009	Moist_Na
LKMB002-1-84_S83	SMGC_616.c00006_NODE_30...region001	NRPS	NA	NA	S009	Moist_Na
LKMB002-1-84_S83	SMGC_356.c00003_NODE_3_...region002	hybrid	NA	NA	S009	Moist_Na
LKMB002-1-84_S83	SMGC_332.c01223_NODE_14...region001	NRPS-like	NA	NA	S009	Moist_Na
LKMB002-1-84_S83	SMGC_170.c00025_NODE_27...region001	betalactone	NA	NA	S009	Moist_Na
LKMB002-1-84_S83	SMGC_170.c00051_NODE_81...region001	siderophore	NA	NA	S009	Moist_Na
LKMB002-1-84_S83	LK444_9.region001	NAPAA	NA	NA	S009	Moist_Na
LKMB002-1-84_S83	LK1289_29.region001	RiPP-like	NA	NA	S009	Moist_Na
LKMB002-1-84_S83	SMGC_210.c00156_NODE_22...region001	siderophore	NA	NA	S009	Moist_Na
LKMB002-1-84_S83	SMGC_184.c00005_NODE_18...region001	thiopeptide	NA	NA	S009	Moist_Na
LKMB002-1-84_S83	SMGC_286.c00013_NODE_29...region001	lanthipeptide-class-i	NA	NA	S009	Moist_Na
LKMB002-1-84_S83	LK948_6.region001	NAPAA	14.2476199135	0.958045535943	S009	Moist_Na
LKMB002-1-84_S83	SMGC_38.c00055_NODE_58...region001	RiPP-like	NA	NA	S009	Moist_Na
LKMB002-1-84_S83	LK1255_2.region002	hybrid	NA	NA	S009	Moist_Na
LKMB002-1-84_S83	SMGC_506.c00011_NODE_75...region001	NRPS-like	NA	NA	S009	Moist_Na
LKMB002-1-84_S83	LK946_11.region001	T1PKS	NA	NA	S009	Moist_Na
LKMB002-1-84_S83	SMGC_103.c00014_NODE_17...region001	NRPS	NA	NA	S009	Moist_Na
LKMB002-1-84_S83	SMGC_213.c00040_NODE_11...region001	NRPS	12.3273820773	0.929214157169	S009	Moist_Na
LKMB002-1-84_S83	LK1091_5.region001	siderophore	NA	NA	S009	Moist_Na
LKMB002-1-84_S83	LK719_26.region001	ectoine	NA	NA	S009	Moist_Na
LKMB002-1-84_S83	SMGC_91.c00002_NODE_2_...region001	NRPS	NA	NA	S009	Moist_Na
LKMB002-1-84_S83	SMGC_190.c00024_NODE_32...region001	RiPP-like	NA	NA	S009	Moist_Na
LKMB002-1-84_S83	SMGC_469.c00275_NODE_58...region001	terpene	NA	NA	S009	Moist_Na
LKMB002-1-84_S83	LK1176_18.region001	NAPAA	NA	NA	S009	Moist_Na
LKMB002-1-84_S83	SMGC_286.c00062_NODE_10...region001	cyclic-lactone-autoinducer	NA	NA	S009	Moist_Na
LKMB002-1-84_S83	LK1134_5.region001	terpene	NA	NA	S009	Moist_Na
LKMB002-1-84_S83	LK1255_1.region001	lanthipeptide-class-i	NA	NA	S009	Moist_Na
LKMB002-1-84_S83	SMGC_286.c00054_NODE_94...region001	lanthipeptide-class-v	NA	NA	S009	Moist_Na
LKMB002-1-84_S83	LK434_2.region002	NRPS	NA	NA	S009	Moist_Na
LKMB002-1-84_S83	LK687_4.region001	terpene	NA	NA	S009	Moist_Na
LKMB002-1-84_S83	SMGC_464.c00087_NODE_40...region001	T3PKS	NA	NA	S009	Moist_Na
LKMB002-1-84_S83	SMGC_87.c00001_NODE_1_...region002	T1PKS	NA	NA	S009	Moist_Na
LKMB002-1-84_S83	SMGC_31.c00004_NODE_31...region001	ranthipeptide	NA	NA	S009	Moist_Na
LKMB002-1-84_S83	SMGC_170.c00106_NODE_32...region001	siderophore	NA	NA	S009	Moist_Na
LKMB002-1-84_S83	SMGC_276.c00016_NODE_47...region001	betalactone	NA	NA	S009	Moist_Na
LKMB002-1-84_S83	LK1045_8.region001	terpene	NA	NA	S009	Moist_Na
LKMB002-1-84_S83	SMGC_82.c00002_NODE_2_...region001	NAPAA	NA	NA	S009	Moist_Na
LKMB002-1-84_S83	LK942_3.region001	ectoine	NA	NA	S009	Moist_Na
LKMB002-1-84_S83	SMGC_256.c00120_NODE_23...region001	T1PKS	NA	NA	S009	Moist_Na
LKMB002-1-84_S83	SMGC_305.c00011_NODE_24...region002	terpene	NA	NA	S009	Moist_Na
LKMB002-1-84_S83	LK1116_5.region001	T3PKS	NA	NA	S009	Moist_Na
LKMB002-1-84_S83	LK930_6.region001	terpene	NA	NA	S009	Moist_Na
LKMB002-1-84_S83	LK1055_14.region001	T3PKS	NA	NA	S009	Moist_Na
LKMB002-1-84_S83	LK1306_1.region001	RRE-containing	NA	NA	S009	Moist_Na
LKMB002-1-84_S83	LK1093_1.region001	terpene	NA	NA	S009	Moist_Na
LKMB002-1-84_S83	SMGC_244.c00002_NODE_2_...region001	T3PKS	NA	NA	S009	Moist_Na
LKMB002-1-84_S83	SMGC_170.c00031_NODE_46...region001	RiPP-like	NA	NA	S009	Moist_Na
LKMB002-1-84_S83	SMGC_45.c00101_NODE_12...region001	T3PKS	NA	NA	S009	Moist_Na
LKMB002-1-84_S83	SMGC_53.c00101_NODE_18...region001	RiPP-like	NA	NA	S009	Moist_Na
LKMB002-1-84_S83	SMGC_332.c01355_NODE_15...region001	NRPS-like	NA	NA	S009	Moist_Na
LKMB002-1-84_S83	SMGC_332.c00824_NODE_99...region001	T1PKS	NA	NA	S009	Moist_Na
LKMN002-3-84_S283	LK1289_14.region001	T1PKS	NA	NA	S033	Sebaceous_Al
LKMN002-3-84_S283	LK1021_6.region001	betalactone	NA	NA	S033	Sebaceous_Al
LKMN002-3-84_S283	SMGC_590.c00035_NODE_48...region001	T3PKS	NA	NA	S033	Sebaceous_Al
LKMN002-3-84_S283	SMGC_436.c00076_NODE_14...region001	RRE-containing	NA	NA	S033	Sebaceous_Al
LKMN002-3-84_S283	SMGC_538.c00020_NODE_31...region001	RiPP-like	NA	NA	S033	Sebaceous_Al
LKMN002-3-84_S283	SMGC_286.c00029_NODE_52...region001	NRPS	NA	NA	S033	Sebaceous_Al
LKMN002-3-84_S283	SMGC_490.c00021_NODE_32...region001	butyrolactone	NA	NA	S033	Sebaceous_Al
LKMN002-3-84_S283	LK441_6.region001	betalactone	11.9619804668	0.998292544109	S033	Sebaceous_Al
LKMN002-3-84_S283	SMGC_469.c00008_NODE_30...region001	ectoine	NA	NA	S033	Sebaceous_Al
LKMN002-3-84_S283	LK1176_15.region001	betalactone	NA	NA	S033	Sebaceous_Al
LKMN002-3-84_S283	SMGC_278.c00258_NODE_48...region001	RiPP-like	10.8270099195	1.0	S033	Sebaceous_Al
LKMN002-3-84_S283	LK1045_40.region001	ectoine	NA	NA	S033	Sebaceous_Al
LKMN002-3-84_S283	LK960_53.region001	arylpolyene	NA	NA	S033	Sebaceous_Al
LKMN002-3-84_S283	LK1055_9.region001	terpene	NA	NA	S033	Sebaceous_Al
LKMN002-3-84_S283	SMGC_323.c00006_NODE_8_...region001	NRPS	12.7645043583	1.0	S033	Sebaceous_Al
LKMN002-3-84_S283	LK1270_7.region001	NAPAA	NA	NA	S033	Sebaceous_Al
LKMN002-3-84_S283	LK1246_21.region001	siderophore	NA	NA	S033	Sebaceous_Al
LKMN002-3-84_S283	SMGC_338.c00005_NODE_15...region001	T3PKS	NA	NA	S033	Sebaceous_Al
LKMN002-3-84_S283	LK523_3.region001	NRPS	NA	NA	S033	Sebaceous_Al
LKMN002-3-84_S283	LK1147_1.region001	terpene	8.95562590902	1.0	S033	Sebaceous_Al
LKMN002-3-84_S283	SMGC_45.c00001_NODE_20...region001	ranthipeptide	NA	NA	S033	Sebaceous_Al
LKMN002-3-84_S283	LK948_6.region002	terpene	NA	NA	S033	Sebaceous_Al
LKMN002-3-84_S283	LK1137_29.region001	RiPP-like	NA	NA	S033	Sebaceous_Al
LKMN002-3-84_S283	SMGC_332.c01839_NODE_21...region001	siderophore	NA	NA	S033	Sebaceous_Al
LKMN002-3-84_S283	SMGC_271.c00005_NODE_7_...region001	NAPAA	NA	NA	S033	Sebaceous_Al
LKMN002-3-84_S283	SMGC_243.c00044_NODE_44...region001	RiPP-like	NA	NA	S033	Sebaceous_Al
LKMN002-3-84_S283	SMGC_487.c00091_NODE_68...region001	NRPS	NA	NA	S033	Sebaceous_Al
LKMN002-3-84_S283	SMGC_103.c00020_NODE_38...region001	T1PKS	NA	NA	S033	Sebaceous_Al
LKMN002-3-84_S283	SMGC_506.c00002_NODE_18...region002	redox-cofactor	NA	NA	S033	Sebaceous_Al
LKMN002-3-84_S283	SMGC_219.c00003_NODE_15...region001	lanthipeptide-class-i	NA	NA	S033	Sebaceous_Al
LKMN002-3-84_S283	LK1015_2.region003	terpene	NA	NA	S033	Sebaceous_Al
LKMN002-3-84_S283	SMGC_184.c00038_NODE_94...region001	RiPP-like	NA	NA	S033	Sebaceous_Al
LKMN002-3-84_S283	LK1255_4.region001	NRPS	NA	NA	S033	Sebaceous_Al
LKMN002-3-84_S283	LK430_33.region001	NAPAA	10.6266724845	0.984281437126	S033	Sebaceous_Al
LKMN002-3-84_S283	LK941_25.region001	RRE-containing	8.25739615545	0.971555555556	S033	Sebaceous_Al
LKMN002-3-84_S283	SMGC_436.c00053_NODE_11...region001	ranthipeptide	NA	NA	S033	Sebaceous_Al
LKMN002-3-84_S283	SMGC_271.c00033_NODE_45...region001	terpene	NA	NA	S033	Sebaceous_Al
LKMN002-3-84_S283	SMGC_86.c00019_NODE_19...region001	NRPS	NA	NA	S033	Sebaceous_Al
LKMN002-3-84_S283	SMGC_20.c00006_NODE_19...region002	lanthipeptide-class-v	NA	NA	S033	Sebaceous_Al
LKMN002-3-84_S283	SMGC_496.c00325_NODE_32...region001	arylpolyene	NA	NA	S033	Sebaceous_Al
LKMN002-3-84_S283	SMGC_163.c00167_NODE_26...region001	RiPP-like	NA	NA	S033	Sebaceous_Al
LKMN002-3-84_S283	LK952_6.region001	RiPP-like	NA	NA	S033	Sebaceous_Al
LKMN002-3-84_S283	LK930_10.region001	NAPAA	NA	NA	S033	Sebaceous_Al
LKMN002-3-84_S283	LK1382_15.region001	siderophore	10.0049593454	0.9825708061	S033	Sebaceous_Al
LKMN002-3-84_S283	LK1134_11.region001	siderophore	NA	NA	S033	Sebaceous_Al
LKMN002-3-84_S283	SMGC_475.c00064_NODE_19...region001	betalactone	NA	NA	S033	Sebaceous_Al
LKMN002-3-84_S283	LK1334_12.region001	lanthipeptide-class-iii	NA	NA	S033	Sebaceous_Al
LKMN002-3-84_S283	SMGC_55.c00022_NODE_11...region001	RiPP-like	NA	NA	S033	Sebaceous_Al
LKMN002-3-84_S283	SMGC_336.c00006_NODE_43...region001	T3PKS	NA	NA	S033	Sebaceous_Al
LKMN002-3-84_S283	SMGC_616.c00006_NODE_30...region001	NRPS	10.2076628556	0.77090812392	S033	Sebaceous_Al
LKMN002-3-84_S283	SMGC_356.c00003_NODE_3_...region002	hybrid	NA	NA	S033	Sebaceous_Al
LKMN002-3-84_S283	SMGC_332.c01223_NODE_14...region001	NRPS-like	15.0049145899	1.0	S033	Sebaceous_Al
LKMN002-3-84_S283	SMGC_170.c00025_NODE_27...region001	betalactone	NA	NA	S033	Sebaceous_Al
LKMN002-3-84_S283	SMGC_170.c00051_NODE_81...region001	siderophore	NA	NA	S033	Sebaceous_Al
LKMN002-3-84_S283	LK444_9.region001	NAPAA	NA	NA	S033	Sebaceous_Al
LKMN002-3-84_S283	LK1289_29.region001	RiPP-like	NA	NA	S033	Sebaceous_Al
LKMN002-3-84_S283	SMGC_210.c00156_NODE_22...region001	siderophore	NA	NA	S033	Sebaceous_Al
LKMN002-3-84_S283	SMGC_184.c00005_NODE_18...region001	thiopeptide	NA	NA	S033	Sebaceous_Al
LKMN002-3-84_S283	SMGC_286.c00013_NODE_29...region001	lanthipeptide-class-i	NA	NA	S033	Sebaceous_Al
LKMN002-3-84_S283	LK948_6.region001	NAPAA	NA	NA	S033	Sebaceous_Al
LKMN002-3-84_S283	SMGC_38.c00055_NODE_58...region001	RiPP-like	NA	NA	S033	Sebaceous_Al
LKMN002-3-84_S283	LK1255_2.region002	hybrid	NA	NA	S033	Sebaceous_Al
LKMN002-3-84_S283	SMGC_506.c00011_NODE_75...region001	NRPS-like	NA	NA	S033	Sebaceous_Al
LKMN002-3-84_S283	LK946_11.region001	T1PKS	NA	NA	S033	Sebaceous_Al
LKMN002-3-84_S283	SMGC_103.c00014_NODE_17...region001	NRPS	NA	NA	S033	Sebaceous_Al
LKMN002-3-84_S283	SMGC_213.c00040_NODE_11...region001	NRPS	19.3985018983	1.0	S033	Sebaceous_Al
LKMN002-3-84_S283	LK1091_5.region001	siderophore	NA	NA	S033	Sebaceous_Al
LKMN002-3-84_S283	LK719_26.region001	ectoine	9.76601573755	1.0	S033	Sebaceous_Al
LKMN002-3-84_S283	SMGC_91.c00002_NODE_2_...region001	NRPS	NA	NA	S033	Sebaceous_Al
LKMN002-3-84_S283	SMGC_190.c00024_NODE_32...region001	RiPP-like	NA	NA	S033	Sebaceous_Al
LKMN002-3-84_S283	SMGC_469.c00275_NODE_58...region001	terpene	NA	NA	S033	Sebaceous_Al
LKMN002-3-84_S283	LK1176_18.region001	NAPAA	NA	NA	S033	Sebaceous_Al
LKMN002-3-84_S283	SMGC_286.c00062_NODE_10...region001	cyclic-lactone-autoinducer	NA	NA	S033	Sebaceous_Al
LKMN002-3-84_S283	LK1134_5.region001	terpene	NA	NA	S033	Sebaceous_Al
LKMN002-3-84_S283	LK1255_1.region001	lanthipeptide-class-i	NA	NA	S033	Sebaceous_Al
LKMN002-3-84_S283	SMGC_286.c00054_NODE_94...region001	lanthipeptide-class-v	NA	NA	S033	Sebaceous_Al
LKMN002-3-84_S283	LK434_2.region002	NRPS	NA	NA	S033	Sebaceous_Al
LKMN002-3-84_S283	LK687_4.region001	terpene	NA	NA	S033	Sebaceous_Al
LKMN002-3-84_S283	SMGC_464.c00087_NODE_40...region001	T3PKS	NA	NA	S033	Sebaceous_Al
LKMN002-3-84_S283	SMGC_87.c00001_NODE_1_...region002	T1PKS	NA	NA	S033	Sebaceous_Al
LKMN002-3-84_S283	SMGC_31.c00004_NODE_31...region001	ranthipeptide	NA	NA	S033	Sebaceous_Al
LKMN002-3-84_S283	SMGC_170.c00106_NODE_32...region001	siderophore	NA	NA	S033	Sebaceous_Al
LKMN002-3-84_S283	SMGC_276.c00016_NODE_47...region001	betalactone	NA	NA	S033	Sebaceous_Al
LKMN002-3-84_S283	LK1045_8.region001	terpene	NA	NA	S033	Sebaceous_Al
LKMN002-3-84_S283	SMGC_82.c00002_NODE_2_...region001	NAPAA	NA	NA	S033	Sebaceous_Al
LKMN002-3-84_S283	LK942_3.region001	ectoine	NA	NA	S033	Sebaceous_Al
LKMN002-3-84_S283	SMGC_256.c00120_NODE_23...region001	T1PKS	NA	NA	S033	Sebaceous_Al
LKMN002-3-84_S283	SMGC_305.c00011_NODE_24...region002	terpene	NA	NA	S033	Sebaceous_Al
LKMN002-3-84_S283	LK1116_5.region001	T3PKS	NA	NA	S033	Sebaceous_Al
LKMN002-3-84_S283	LK930_6.region001	terpene	NA	NA	S033	Sebaceous_Al
LKMN002-3-84_S283	LK1055_14.region001	T3PKS	NA	NA	S033	Sebaceous_Al
LKMN002-3-84_S283	LK1306_1.region001	RRE-containing	7.18844400044	1.0	S033	Sebaceous_Al
LKMN002-3-84_S283	LK1093_1.region001	terpene	NA	NA	S033	Sebaceous_Al
LKMN002-3-84_S283	SMGC_244.c00002_NODE_2_...region001	T3PKS	NA	NA	S033	Sebaceous_Al
LKMN002-3-84_S283	SMGC_170.c00031_NODE_46...region001	RiPP-like	NA	NA	S033	Sebaceous_Al
LKMN002-3-84_S283	SMGC_45.c00101_NODE_12...region001	T3PKS	NA	NA	S033	Sebaceous_Al
LKMN002-3-84_S283	SMGC_53.c00101_NODE_18...region001	RiPP-like	NA	NA	S033	Sebaceous_Al
LKMN002-3-84_S283	SMGC_332.c01355_NODE_15...region001	NRPS-like	14.6701658505	1.0	S033	Sebaceous_Al
LKMN002-3-84_S283	SMGC_332.c00824_NODE_99...region001	T1PKS	14.9136754008	1.0	S033	Sebaceous_Al
LKMN002-3-37_S240	LK1289_14.region001	T1PKS	13.4608638047	0.946455026455	S028	Moist_Um
LKMN002-3-37_S240	LK1021_6.region001	betalactone	NA	NA	S028	Moist_Um
LKMN002-3-37_S240	SMGC_590.c00035_NODE_48...region001	T3PKS	NA	NA	S028	Moist_Um
LKMN002-3-37_S240	SMGC_436.c00076_NODE_14...region001	RRE-containing	NA	NA	S028	Moist_Um
LKMN002-3-37_S240	SMGC_538.c00020_NODE_31...region001	RiPP-like	NA	NA	S028	Moist_Um
LKMN002-3-37_S240	SMGC_286.c00029_NODE_52...region001	NRPS	NA	NA	S028	Moist_Um
LKMN002-3-37_S240	SMGC_490.c00021_NODE_32...region001	butyrolactone	NA	NA	S028	Moist_Um
LKMN002-3-37_S240	LK441_6.region001	betalactone	NA	NA	S028	Moist_Um
LKMN002-3-37_S240	SMGC_469.c00008_NODE_30...region001	ectoine	NA	NA	S028	Moist_Um
LKMN002-3-37_S240	LK1176_15.region001	betalactone	NA	NA	S028	Moist_Um
LKMN002-3-37_S240	SMGC_278.c00258_NODE_48...region001	RiPP-like	NA	NA	S028	Moist_Um
LKMN002-3-37_S240	LK1045_40.region001	ectoine	NA	NA	S028	Moist_Um
LKMN002-3-37_S240	LK960_53.region001	arylpolyene	NA	NA	S028	Moist_Um
LKMN002-3-37_S240	LK1055_9.region001	terpene	NA	NA	S028	Moist_Um
LKMN002-3-37_S240	SMGC_323.c00006_NODE_8_...region001	NRPS	NA	NA	S028	Moist_Um
LKMN002-3-37_S240	LK1270_7.region001	NAPAA	NA	NA	S028	Moist_Um
LKMN002-3-37_S240	LK1246_21.region001	siderophore	NA	NA	S028	Moist_Um
LKMN002-3-37_S240	SMGC_338.c00005_NODE_15...region001	T3PKS	NA	NA	S028	Moist_Um
LKMN002-3-37_S240	LK523_3.region001	NRPS	10.0975897856	0.992741485204	S028	Moist_Um
LKMN002-3-37_S240	LK1147_1.region001	terpene	NA	NA	S028	Moist_Um
LKMN002-3-37_S240	SMGC_45.c00001_NODE_20...region001	ranthipeptide	NA	NA	S028	Moist_Um
LKMN002-3-37_S240	LK948_6.region002	terpene	NA	NA	S028	Moist_Um
LKMN002-3-37_S240	LK1137_29.region001	RiPP-like	NA	NA	S028	Moist_Um
LKMN002-3-37_S240	SMGC_332.c01839_NODE_21...region001	siderophore	NA	NA	S028	Moist_Um
LKMN002-3-37_S240	SMGC_271.c00005_NODE_7_...region001	NAPAA	12.1742391528	1.0	S028	Moist_Um
LKMN002-3-37_S240	SMGC_243.c00044_NODE_44...region001	RiPP-like	9.32508248791	0.816666666667	S028	Moist_Um
LKMN002-3-37_S240	SMGC_487.c00091_NODE_68...region001	NRPS	NA	NA	S028	Moist_Um
LKMN002-3-37_S240	SMGC_103.c00020_NODE_38...region001	T1PKS	NA	NA	S028	Moist_Um
LKMN002-3-37_S240	SMGC_506.c00002_NODE_18...region002	redox-cofactor	NA	NA	S028	Moist_Um
LKMN002-3-37_S240	SMGC_219.c00003_NODE_15...region001	lanthipeptide-class-i	NA	NA	S028	Moist_Um
LKMN002-3-37_S240	LK1015_2.region003	terpene	NA	NA	S028	Moist_Um
LKMN002-3-37_S240	SMGC_184.c00038_NODE_94...region001	RiPP-like	NA	NA	S028	Moist_Um
LKMN002-3-37_S240	LK1255_4.region001	NRPS	8.79986111679	0.862983117064	S028	Moist_Um
LKMN002-3-37_S240	LK430_33.region001	NAPAA	NA	NA	S028	Moist_Um
LKMN002-3-37_S240	LK941_25.region001	RRE-containing	NA	NA	S028	Moist_Um
LKMN002-3-37_S240	SMGC_436.c00053_NODE_11...region001	ranthipeptide	NA	NA	S028	Moist_Um
LKMN002-3-37_S240	SMGC_271.c00033_NODE_45...region001	terpene	NA	NA	S028	Moist_Um
LKMN002-3-37_S240	SMGC_86.c00019_NODE_19...region001	NRPS	NA	NA	S028	Moist_Um
LKMN002-3-37_S240	SMGC_20.c00006_NODE_19...region002	lanthipeptide-class-v	NA	NA	S028	Moist_Um
LKMN002-3-37_S240	SMGC_496.c00325_NODE_32...region001	arylpolyene	NA	NA	S028	Moist_Um
LKMN002-3-37_S240	SMGC_163.c00167_NODE_26...region001	RiPP-like	NA	NA	S028	Moist_Um
LKMN002-3-37_S240	LK952_6.region001	RiPP-like	NA	NA	S028	Moist_Um
LKMN002-3-37_S240	LK930_10.region001	NAPAA	NA	NA	S028	Moist_Um
LKMN002-3-37_S240	LK1382_15.region001	siderophore	NA	NA	S028	Moist_Um
LKMN002-3-37_S240	LK1134_11.region001	siderophore	9.51113074073	0.948967193196	S028	Moist_Um
LKMN002-3-37_S240	SMGC_475.c00064_NODE_19...region001	betalactone	NA	NA	S028	Moist_Um
LKMN002-3-37_S240	LK1334_12.region001	lanthipeptide-class-iii	NA	NA	S028	Moist_Um
LKMN002-3-37_S240	SMGC_55.c00022_NODE_11...region001	RiPP-like	NA	NA	S028	Moist_Um
LKMN002-3-37_S240	SMGC_336.c00006_NODE_43...region001	T3PKS	NA	NA	S028	Moist_Um
LKMN002-3-37_S240	SMGC_616.c00006_NODE_30...region001	NRPS	NA	NA	S028	Moist_Um
LKMN002-3-37_S240	SMGC_356.c00003_NODE_3_...region002	hybrid	NA	NA	S028	Moist_Um
LKMN002-3-37_S240	SMGC_332.c01223_NODE_14...region001	NRPS-like	NA	NA	S028	Moist_Um
LKMN002-3-37_S240	SMGC_170.c00025_NODE_27...region001	betalactone	NA	NA	S028	Moist_Um
LKMN002-3-37_S240	SMGC_170.c00051_NODE_81...region001	siderophore	NA	NA	S028	Moist_Um
LKMN002-3-37_S240	LK444_9.region001	NAPAA	11.3318148138	0.969337289812	S028	Moist_Um
LKMN002-3-37_S240	LK1289_29.region001	RiPP-like	NA	NA	S028	Moist_Um
LKMN002-3-37_S240	SMGC_210.c00156_NODE_22...region001	siderophore	NA	NA	S028	Moist_Um
LKMN002-3-37_S240	SMGC_184.c00005_NODE_18...region001	thiopeptide	NA	NA	S028	Moist_Um
LKMN002-3-37_S240	SMGC_286.c00013_NODE_29...region001	lanthipeptide-class-i	NA	NA	S028	Moist_Um
LKMN002-3-37_S240	LK948_6.region001	NAPAA	NA	NA	S028	Moist_Um
LKMN002-3-37_S240	SMGC_38.c00055_NODE_58...region001	RiPP-like	NA	NA	S028	Moist_Um
LKMN002-3-37_S240	LK1255_2.region002	hybrid	NA	NA	S028	Moist_Um
LKMN002-3-37_S240	SMGC_506.c00011_NODE_75...region001	NRPS-like	NA	NA	S028	Moist_Um
LKMN002-3-37_S240	LK946_11.region001	T1PKS	13.3758105332	0.9440267335	S028	Moist_Um
LKMN002-3-37_S240	SMGC_103.c00014_NODE_17...region001	NRPS	NA	NA	S028	Moist_Um
LKMN002-3-37_S240	SMGC_213.c00040_NODE_11...region001	NRPS	11.5137207325	1.0	S028	Moist_Um
LKMN002-3-37_S240	LK1091_5.region001	siderophore	NA	NA	S028	Moist_Um
LKMN002-3-37_S240	LK719_26.region001	ectoine	NA	NA	S028	Moist_Um
LKMN002-3-37_S240	SMGC_91.c00002_NODE_2_...region001	NRPS	NA	NA	S028	Moist_Um
LKMN002-3-37_S240	SMGC_190.c00024_NODE_32...region001	RiPP-like	NA	NA	S028	Moist_Um
LKMN002-3-37_S240	SMGC_469.c00275_NODE_58...region001	terpene	NA	NA	S028	Moist_Um
LKMN002-3-37_S240	LK1176_18.region001	NAPAA	NA	NA	S028	Moist_Um
LKMN002-3-37_S240	SMGC_286.c00062_NODE_10...region001	cyclic-lactone-autoinducer	NA	NA	S028	Moist_Um
LKMN002-3-37_S240	LK1134_5.region001	terpene	10.5799283854	1.0	S028	Moist_Um
LKMN002-3-37_S240	LK1255_1.region001	lanthipeptide-class-i	NA	NA	S028	Moist_Um
LKMN002-3-37_S240	SMGC_286.c00054_NODE_94...region001	lanthipeptide-class-v	NA	NA	S028	Moist_Um
LKMN002-3-37_S240	LK434_2.region002	NRPS	9.88114614697	0.995420811622	S028	Moist_Um
LKMN002-3-37_S240	LK687_4.region001	terpene	NA	NA	S028	Moist_Um
LKMN002-3-37_S240	SMGC_464.c00087_NODE_40...region001	T3PKS	NA	NA	S028	Moist_Um
LKMN002-3-37_S240	SMGC_87.c00001_NODE_1_...region002	T1PKS	NA	NA	S028	Moist_Um
LKMN002-3-37_S240	SMGC_31.c00004_NODE_31...region001	ranthipeptide	NA	NA	S028	Moist_Um
LKMN002-3-37_S240	SMGC_170.c00106_NODE_32...region001	siderophore	NA	NA	S028	Moist_Um
LKMN002-3-37_S240	SMGC_276.c00016_NODE_47...region001	betalactone	NA	NA	S028	Moist_Um
LKMN002-3-37_S240	LK1045_8.region001	terpene	NA	NA	S028	Moist_Um
LKMN002-3-37_S240	SMGC_82.c00002_NODE_2_...region001	NAPAA	NA	NA	S028	Moist_Um
LKMN002-3-37_S240	LK942_3.region001	ectoine	NA	NA	S028	Moist_Um
LKMN002-3-37_S240	SMGC_256.c00120_NODE_23...region001	T1PKS	NA	NA	S028	Moist_Um
LKMN002-3-37_S240	SMGC_305.c00011_NODE_24...region002	terpene	13.0714772312	1.0	S028	Moist_Um
LKMN002-3-37_S240	LK1116_5.region001	T3PKS	7.45961922954	0.940017137961	S028	Moist_Um
LKMN002-3-37_S240	LK930_6.region001	terpene	NA	NA	S028	Moist_Um
LKMN002-3-37_S240	LK1055_14.region001	T3PKS	NA	NA	S028	Moist_Um
LKMN002-3-37_S240	LK1306_1.region001	RRE-containing	4.45162310866	0.834834834835	S028	Moist_Um
LKMN002-3-37_S240	LK1093_1.region001	terpene	NA	NA	S028	Moist_Um
LKMN002-3-37_S240	SMGC_244.c00002_NODE_2_...region001	T3PKS	10.8297601793	1.0	S028	Moist_Um
LKMN002-3-37_S240	SMGC_170.c00031_NODE_46...region001	RiPP-like	NA	NA	S028	Moist_Um
LKMN002-3-37_S240	SMGC_45.c00101_NODE_12...region001	T3PKS	NA	NA	S028	Moist_Um
LKMN002-3-37_S240	SMGC_53.c00101_NODE_18...region001	RiPP-like	NA	NA	S028	Moist_Um
LKMN002-3-37_S240	SMGC_332.c01355_NODE_15...region001	NRPS-like	NA	NA	S028	Moist_Um
LKMN002-3-37_S240	SMGC_332.c00824_NODE_99...region001	T1PKS	10.932073518	0.796130952381	S028	Moist_Um
LKMB002-1-64_S63	LK1289_14.region001	T1PKS	NA	NA	S008	Rarely_Moist_Af
LKMB002-1-64_S63	LK1021_6.region001	betalactone	NA	NA	S008	Rarely_Moist_Af
LKMB002-1-64_S63	SMGC_590.c00035_NODE_48...region001	T3PKS	NA	NA	S008	Rarely_Moist_Af
LKMB002-1-64_S63	SMGC_436.c00076_NODE_14...region001	RRE-containing	NA	NA	S008	Rarely_Moist_Af
LKMB002-1-64_S63	SMGC_538.c00020_NODE_31...region001	RiPP-like	NA	NA	S008	Rarely_Moist_Af
LKMB002-1-64_S63	SMGC_286.c00029_NODE_52...region001	NRPS	NA	NA	S008	Rarely_Moist_Af
LKMB002-1-64_S63	SMGC_490.c00021_NODE_32...region001	butyrolactone	NA	NA	S008	Rarely_Moist_Af
LKMB002-1-64_S63	LK441_6.region001	betalactone	10.9926499123	1.0	S008	Rarely_Moist_Af
LKMB002-1-64_S63	SMGC_469.c00008_NODE_30...region001	ectoine	NA	NA	S008	Rarely_Moist_Af
LKMB002-1-64_S63	LK1176_15.region001	betalactone	NA	NA	S008	Rarely_Moist_Af
LKMB002-1-64_S63	SMGC_278.c00258_NODE_48...region001	RiPP-like	NA	NA	S008	Rarely_Moist_Af
LKMB002-1-64_S63	LK1045_40.region001	ectoine	NA	NA	S008	Rarely_Moist_Af
LKMB002-1-64_S63	LK960_53.region001	arylpolyene	NA	NA	S008	Rarely_Moist_Af
LKMB002-1-64_S63	LK1055_9.region001	terpene	NA	NA	S008	Rarely_Moist_Af
LKMB002-1-64_S63	SMGC_323.c00006_NODE_8_...region001	NRPS	NA	NA	S008	Rarely_Moist_Af
LKMB002-1-64_S63	LK1270_7.region001	NAPAA	NA	NA	S008	Rarely_Moist_Af
LKMB002-1-64_S63	LK1246_21.region001	siderophore	NA	NA	S008	Rarely_Moist_Af
LKMB002-1-64_S63	SMGC_338.c00005_NODE_15...region001	T3PKS	NA	NA	S008	Rarely_Moist_Af
LKMB002-1-64_S63	LK523_3.region001	NRPS	10.1945816395	0.978084868788	S008	Rarely_Moist_Af
LKMB002-1-64_S63	LK1147_1.region001	terpene	8.57050120139	1.0	S008	Rarely_Moist_Af
LKMB002-1-64_S63	SMGC_45.c00001_NODE_20...region001	ranthipeptide	NA	NA	S008	Rarely_Moist_Af
LKMB002-1-64_S63	LK948_6.region002	terpene	NA	NA	S008	Rarely_Moist_Af
LKMB002-1-64_S63	LK1137_29.region001	RiPP-like	8.73338486498	1.0	S008	Rarely_Moist_Af
LKMB002-1-64_S63	SMGC_332.c01839_NODE_21...region001	siderophore	11.4433240178	0.855384615385	S008	Rarely_Moist_Af
LKMB002-1-64_S63	SMGC_271.c00005_NODE_7_...region001	NAPAA	NA	NA	S008	Rarely_Moist_Af
LKMB002-1-64_S63	SMGC_243.c00044_NODE_44...region001	RiPP-like	NA	NA	S008	Rarely_Moist_Af
LKMB002-1-64_S63	SMGC_487.c00091_NODE_68...region001	NRPS	NA	NA	S008	Rarely_Moist_Af
LKMB002-1-64_S63	SMGC_103.c00020_NODE_38...region001	T1PKS	NA	NA	S008	Rarely_Moist_Af
LKMB002-1-64_S63	SMGC_506.c00002_NODE_18...region002	redox-cofactor	NA	NA	S008	Rarely_Moist_Af
LKMB002-1-64_S63	SMGC_219.c00003_NODE_15...region001	lanthipeptide-class-i	NA	NA	S008	Rarely_Moist_Af
LKMB002-1-64_S63	LK1015_2.region003	terpene	NA	NA	S008	Rarely_Moist_Af
LKMB002-1-64_S63	SMGC_184.c00038_NODE_94...region001	RiPP-like	NA	NA	S008	Rarely_Moist_Af
LKMB002-1-64_S63	LK1255_4.region001	NRPS	9.96942778103	0.964978373099	S008	Rarely_Moist_Af
LKMB002-1-64_S63	LK430_33.region001	NAPAA	9.74000413308	0.961327345309	S008	Rarely_Moist_Af
LKMB002-1-64_S63	LK941_25.region001	RRE-containing	6.6089143942	0.833777777778	S008	Rarely_Moist_Af
LKMB002-1-64_S63	SMGC_436.c00053_NODE_11...region001	ranthipeptide	NA	NA	S008	Rarely_Moist_Af
LKMB002-1-64_S63	SMGC_271.c00033_NODE_45...region001	terpene	NA	NA	S008	Rarely_Moist_Af
LKMB002-1-64_S63	SMGC_86.c00019_NODE_19...region001	NRPS	NA	NA	S008	Rarely_Moist_Af
LKMB002-1-64_S63	SMGC_20.c00006_NODE_19...region002	lanthipeptide-class-v	8.36927631654	0.960301163587	S008	Rarely_Moist_Af
LKMB002-1-64_S63	SMGC_496.c00325_NODE_32...region001	arylpolyene	NA	NA	S008	Rarely_Moist_Af
LKMB002-1-64_S63	SMGC_163.c00167_NODE_26...region001	RiPP-like	NA	NA	S008	Rarely_Moist_Af
LKMB002-1-64_S63	LK952_6.region001	RiPP-like	6.87923977733	1.0	S008	Rarely_Moist_Af
LKMB002-1-64_S63	LK930_10.region001	NAPAA	8.6764765587	0.909019607843	S008	Rarely_Moist_Af
LKMB002-1-64_S63	LK1382_15.region001	siderophore	9.65703545509	0.944444444444	S008	Rarely_Moist_Af
LKMB002-1-64_S63	LK1134_11.region001	siderophore	8.98429719131	0.84123126772	S008	Rarely_Moist_Af
LKMB002-1-64_S63	SMGC_475.c00064_NODE_19...region001	betalactone	NA	NA	S008	Rarely_Moist_Af
LKMB002-1-64_S63	LK1334_12.region001	lanthipeptide-class-iii	NA	NA	S008	Rarely_Moist_Af
LKMB002-1-64_S63	SMGC_55.c00022_NODE_11...region001	RiPP-like	NA	NA	S008	Rarely_Moist_Af
LKMB002-1-64_S63	SMGC_336.c00006_NODE_43...region001	T3PKS	NA	NA	S008	Rarely_Moist_Af
LKMB002-1-64_S63	SMGC_616.c00006_NODE_30...region001	NRPS	NA	NA	S008	Rarely_Moist_Af
LKMB002-1-64_S63	SMGC_356.c00003_NODE_3_...region002	hybrid	NA	NA	S008	Rarely_Moist_Af
LKMB002-1-64_S63	SMGC_332.c01223_NODE_14...region001	NRPS-like	12.215046512	0.97805907173	S008	Rarely_Moist_Af
LKMB002-1-64_S63	SMGC_170.c00025_NODE_27...region001	betalactone	NA	NA	S008	Rarely_Moist_Af
LKMB002-1-64_S63	SMGC_170.c00051_NODE_81...region001	siderophore	NA	NA	S008	Rarely_Moist_Af
LKMB002-1-64_S63	LK444_9.region001	NAPAA	NA	NA	S008	Rarely_Moist_Af
LKMB002-1-64_S63	LK1289_29.region001	RiPP-like	NA	NA	S008	Rarely_Moist_Af
LKMB002-1-64_S63	SMGC_210.c00156_NODE_22...region001	siderophore	NA	NA	S008	Rarely_Moist_Af
LKMB002-1-64_S63	SMGC_184.c00005_NODE_18...region001	thiopeptide	NA	NA	S008	Rarely_Moist_Af
LKMB002-1-64_S63	SMGC_286.c00013_NODE_29...region001	lanthipeptide-class-i	NA	NA	S008	Rarely_Moist_Af
LKMB002-1-64_S63	LK948_6.region001	NAPAA	NA	NA	S008	Rarely_Moist_Af
LKMB002-1-64_S63	SMGC_38.c00055_NODE_58...region001	RiPP-like	NA	NA	S008	Rarely_Moist_Af
LKMB002-1-64_S63	LK1255_2.region002	hybrid	NA	NA	S008	Rarely_Moist_Af
LKMB002-1-64_S63	SMGC_506.c00011_NODE_75...region001	NRPS-like	NA	NA	S008	Rarely_Moist_Af
LKMB002-1-64_S63	LK946_11.region001	T1PKS	NA	NA	S008	Rarely_Moist_Af
LKMB002-1-64_S63	SMGC_103.c00014_NODE_17...region001	NRPS	NA	NA	S008	Rarely_Moist_Af
LKMB002-1-64_S63	SMGC_213.c00040_NODE_11...region001	NRPS	11.8861728814	1.0	S008	Rarely_Moist_Af
LKMB002-1-64_S63	LK1091_5.region001	siderophore	NA	NA	S008	Rarely_Moist_Af
LKMB002-1-64_S63	LK719_26.region001	ectoine	8.72608740932	1.0	S008	Rarely_Moist_Af
LKMB002-1-64_S63	SMGC_91.c00002_NODE_2_...region001	NRPS	NA	NA	S008	Rarely_Moist_Af
LKMB002-1-64_S63	SMGC_190.c00024_NODE_32...region001	RiPP-like	NA	NA	S008	Rarely_Moist_Af
LKMB002-1-64_S63	SMGC_469.c00275_NODE_58...region001	terpene	NA	NA	S008	Rarely_Moist_Af
LKMB002-1-64_S63	LK1176_18.region001	NAPAA	NA	NA	S008	Rarely_Moist_Af
LKMB002-1-64_S63	SMGC_286.c00062_NODE_10...region001	cyclic-lactone-autoinducer	NA	NA	S008	Rarely_Moist_Af
LKMB002-1-64_S63	LK1134_5.region001	terpene	8.08382777528	0.907762557078	S008	Rarely_Moist_Af
LKMB002-1-64_S63	LK1255_1.region001	lanthipeptide-class-i	NA	NA	S008	Rarely_Moist_Af
LKMB002-1-64_S63	SMGC_286.c00054_NODE_94...region001	lanthipeptide-class-v	NA	NA	S008	Rarely_Moist_Af
LKMB002-1-64_S63	LK434_2.region002	NRPS	NA	NA	S008	Rarely_Moist_Af
LKMB002-1-64_S63	LK687_4.region001	terpene	NA	NA	S008	Rarely_Moist_Af
LKMB002-1-64_S63	SMGC_464.c00087_NODE_40...region001	T3PKS	NA	NA	S008	Rarely_Moist_Af
LKMB002-1-64_S63	SMGC_87.c00001_NODE_1_...region002	T1PKS	NA	NA	S008	Rarely_Moist_Af
LKMB002-1-64_S63	SMGC_31.c00004_NODE_31...region001	ranthipeptide	NA	NA	S008	Rarely_Moist_Af
LKMB002-1-64_S63	SMGC_170.c00106_NODE_32...region001	siderophore	NA	NA	S008	Rarely_Moist_Af
LKMB002-1-64_S63	SMGC_276.c00016_NODE_47...region001	betalactone	NA	NA	S008	Rarely_Moist_Af
LKMB002-1-64_S63	LK1045_8.region001	terpene	NA	NA	S008	Rarely_Moist_Af
LKMB002-1-64_S63	SMGC_82.c00002_NODE_2_...region001	NAPAA	NA	NA	S008	Rarely_Moist_Af
LKMB002-1-64_S63	LK942_3.region001	ectoine	NA	NA	S008	Rarely_Moist_Af
LKMB002-1-64_S63	SMGC_256.c00120_NODE_23...region001	T1PKS	NA	NA	S008	Rarely_Moist_Af
LKMB002-1-64_S63	SMGC_305.c00011_NODE_24...region002	terpene	NA	NA	S008	Rarely_Moist_Af
LKMB002-1-64_S63	LK1116_5.region001	T3PKS	7.43886318793	0.94087403599	S008	Rarely_Moist_Af
LKMB002-1-64_S63	LK930_6.region001	terpene	7.44078617934	0.882214369847	S008	Rarely_Moist_Af
LKMB002-1-64_S63	LK1055_14.region001	T3PKS	NA	NA	S008	Rarely_Moist_Af
LKMB002-1-64_S63	LK1306_1.region001	RRE-containing	6.70490188654	1.0	S008	Rarely_Moist_Af
LKMB002-1-64_S63	LK1093_1.region001	terpene	NA	NA	S008	Rarely_Moist_Af
LKMB002-1-64_S63	SMGC_244.c00002_NODE_2_...region001	T3PKS	8.06494483684	0.985507246377	S008	Rarely_Moist_Af
LKMB002-1-64_S63	SMGC_170.c00031_NODE_46...region001	RiPP-like	NA	NA	S008	Rarely_Moist_Af
LKMB002-1-64_S63	SMGC_45.c00101_NODE_12...region001	T3PKS	9.43709171681	0.824335904027	S008	Rarely_Moist_Af
LKMB002-1-64_S63	SMGC_53.c00101_NODE_18...region001	RiPP-like	NA	NA	S008	Rarely_Moist_Af
LKMB002-1-64_S63	SMGC_332.c01355_NODE_15...region001	NRPS-like	12.2898369294	0.87027027027	S008	Rarely_Moist_Af
LKMB002-1-64_S63	SMGC_332.c00824_NODE_99...region001	T1PKS	12.3224253802	0.924851190476	S008	Rarely_Moist_Af
LKMB002-1-39_S43	LK1289_14.region001	T1PKS	7.49432984532	0.915978835979	S005	Rarely_Moist_Af
LKMB002-1-39_S43	LK1021_6.region001	betalactone	NA	NA	S005	Rarely_Moist_Af
LKMB002-1-39_S43	SMGC_590.c00035_NODE_48...region001	T3PKS	NA	NA	S005	Rarely_Moist_Af
LKMB002-1-39_S43	SMGC_436.c00076_NODE_14...region001	RRE-containing	NA	NA	S005	Rarely_Moist_Af
LKMB002-1-39_S43	SMGC_538.c00020_NODE_31...region001	RiPP-like	7.87988418949	0.953168044077	S005	Rarely_Moist_Af
LKMB002-1-39_S43	SMGC_286.c00029_NODE_52...region001	NRPS	NA	NA	S005	Rarely_Moist_Af
LKMB002-1-39_S43	SMGC_490.c00021_NODE_32...region001	butyrolactone	NA	NA	S005	Rarely_Moist_Af
LKMB002-1-39_S43	LK441_6.region001	betalactone	9.63094456026	0.997913109467	S005	Rarely_Moist_Af
LKMB002-1-39_S43	SMGC_469.c00008_NODE_30...region001	ectoine	NA	NA	S005	Rarely_Moist_Af
LKMB002-1-39_S43	LK1176_15.region001	betalactone	NA	NA	S005	Rarely_Moist_Af
LKMB002-1-39_S43	SMGC_278.c00258_NODE_48...region001	RiPP-like	10.6882839161	1.0	S005	Rarely_Moist_Af
LKMB002-1-39_S43	LK1045_40.region001	ectoine	5.59353967777	1.0	S005	Rarely_Moist_Af
LKMB002-1-39_S43	LK960_53.region001	arylpolyene	NA	NA	S005	Rarely_Moist_Af
LKMB002-1-39_S43	LK1055_9.region001	terpene	NA	NA	S005	Rarely_Moist_Af
LKMB002-1-39_S43	SMGC_323.c00006_NODE_8_...region001	NRPS	NA	NA	S005	Rarely_Moist_Af
LKMB002-1-39_S43	LK1270_7.region001	NAPAA	6.30358593741	0.804761904762	S005	Rarely_Moist_Af
LKMB002-1-39_S43	LK1246_21.region001	siderophore	NA	NA	S005	Rarely_Moist_Af
LKMB002-1-39_S43	SMGC_338.c00005_NODE_15...region001	T3PKS	NA	NA	S005	Rarely_Moist_Af
LKMB002-1-39_S43	LK523_3.region001	NRPS	7.80307298688	0.965242881072	S005	Rarely_Moist_Af
LKMB002-1-39_S43	LK1147_1.region001	terpene	7.12966320924	1.0	S005	Rarely_Moist_Af
LKMB002-1-39_S43	SMGC_45.c00001_NODE_20...region001	ranthipeptide	NA	NA	S005	Rarely_Moist_Af
LKMB002-1-39_S43	LK948_6.region002	terpene	NA	NA	S005	Rarely_Moist_Af
LKMB002-1-39_S43	LK1137_29.region001	RiPP-like	6.7895290896	1.0	S005	Rarely_Moist_Af
LKMB002-1-39_S43	SMGC_332.c01839_NODE_21...region001	siderophore	9.92813004804	0.935384615385	S005	Rarely_Moist_Af
LKMB002-1-39_S43	SMGC_271.c00005_NODE_7_...region001	NAPAA	NA	NA	S005	Rarely_Moist_Af
LKMB002-1-39_S43	SMGC_243.c00044_NODE_44...region001	RiPP-like	NA	NA	S005	Rarely_Moist_Af
LKMB002-1-39_S43	SMGC_487.c00091_NODE_68...region001	NRPS	NA	NA	S005	Rarely_Moist_Af
LKMB002-1-39_S43	SMGC_103.c00020_NODE_38...region001	T1PKS	NA	NA	S005	Rarely_Moist_Af
LKMB002-1-39_S43	SMGC_506.c00002_NODE_18...region002	redox-cofactor	NA	NA	S005	Rarely_Moist_Af
LKMB002-1-39_S43	SMGC_219.c00003_NODE_15...region001	lanthipeptide-class-i	NA	NA	S005	Rarely_Moist_Af
LKMB002-1-39_S43	LK1015_2.region003	terpene	5.10414277187	0.753968253968	S005	Rarely_Moist_Af
LKMB002-1-39_S43	SMGC_184.c00038_NODE_94...region001	RiPP-like	NA	NA	S005	Rarely_Moist_Af
LKMB002-1-39_S43	LK1255_4.region001	NRPS	6.96296078295	0.855309055393	S005	Rarely_Moist_Af
LKMB002-1-39_S43	LK430_33.region001	NAPAA	9.10675389922	0.982784431138	S005	Rarely_Moist_Af
LKMB002-1-39_S43	LK941_25.region001	RRE-containing	6.62660057603	0.991111111111	S005	Rarely_Moist_Af
LKMB002-1-39_S43	SMGC_436.c00053_NODE_11...region001	ranthipeptide	NA	NA	S005	Rarely_Moist_Af
LKMB002-1-39_S43	SMGC_271.c00033_NODE_45...region001	terpene	NA	NA	S005	Rarely_Moist_Af
LKMB002-1-39_S43	SMGC_86.c00019_NODE_19...region001	NRPS	NA	NA	S005	Rarely_Moist_Af
LKMB002-1-39_S43	SMGC_20.c00006_NODE_19...region002	lanthipeptide-class-v	NA	NA	S005	Rarely_Moist_Af
LKMB002-1-39_S43	SMGC_496.c00325_NODE_32...region001	arylpolyene	NA	NA	S005	Rarely_Moist_Af
LKMB002-1-39_S43	SMGC_163.c00167_NODE_26...region001	RiPP-like	10.1328368878	0.809281267685	S005	Rarely_Moist_Af
LKMB002-1-39_S43	LK952_6.region001	RiPP-like	NA	NA	S005	Rarely_Moist_Af
LKMB002-1-39_S43	LK930_10.region001	NAPAA	NA	NA	S005	Rarely_Moist_Af
LKMB002-1-39_S43	LK1382_15.region001	siderophore	8.2286170685	0.906318082789	S005	Rarely_Moist_Af
LKMB002-1-39_S43	LK1134_11.region001	siderophore	NA	NA	S005	Rarely_Moist_Af
LKMB002-1-39_S43	SMGC_475.c00064_NODE_19...region001	betalactone	8.0324670249	0.934040047114	S005	Rarely_Moist_Af
LKMB002-1-39_S43	LK1334_12.region001	lanthipeptide-class-iii	NA	NA	S005	Rarely_Moist_Af
LKMB002-1-39_S43	SMGC_55.c00022_NODE_11...region001	RiPP-like	NA	NA	S005	Rarely_Moist_Af
LKMB002-1-39_S43	SMGC_336.c00006_NODE_43...region001	T3PKS	NA	NA	S005	Rarely_Moist_Af
LKMB002-1-39_S43	SMGC_616.c00006_NODE_30...region001	NRPS	NA	NA	S005	Rarely_Moist_Af
LKMB002-1-39_S43	SMGC_356.c00003_NODE_3_...region002	hybrid	NA	NA	S005	Rarely_Moist_Af
LKMB002-1-39_S43	SMGC_332.c01223_NODE_14...region001	NRPS-like	NA	NA	S005	Rarely_Moist_Af
LKMB002-1-39_S43	SMGC_170.c00025_NODE_27...region001	betalactone	6.12876862732	0.764601139601	S005	Rarely_Moist_Af
LKMB002-1-39_S43	SMGC_170.c00051_NODE_81...region001	siderophore	NA	NA	S005	Rarely_Moist_Af
LKMB002-1-39_S43	LK444_9.region001	NAPAA	NA	NA	S005	Rarely_Moist_Af
LKMB002-1-39_S43	LK1289_29.region001	RiPP-like	NA	NA	S005	Rarely_Moist_Af
LKMB002-1-39_S43	SMGC_210.c00156_NODE_22...region001	siderophore	NA	NA	S005	Rarely_Moist_Af
LKMB002-1-39_S43	SMGC_184.c00005_NODE_18...region001	thiopeptide	NA	NA	S005	Rarely_Moist_Af
LKMB002-1-39_S43	SMGC_286.c00013_NODE_29...region001	lanthipeptide-class-i	NA	NA	S005	Rarely_Moist_Af
LKMB002-1-39_S43	LK948_6.region001	NAPAA	NA	NA	S005	Rarely_Moist_Af
LKMB002-1-39_S43	SMGC_38.c00055_NODE_58...region001	RiPP-like	7.39137348056	0.958333333333	S005	Rarely_Moist_Af
LKMB002-1-39_S43	LK1255_2.region002	hybrid	NA	NA	S005	Rarely_Moist_Af
LKMB002-1-39_S43	SMGC_506.c00011_NODE_75...region001	NRPS-like	NA	NA	S005	Rarely_Moist_Af
LKMB002-1-39_S43	LK946_11.region001	T1PKS	NA	NA	S005	Rarely_Moist_Af
LKMB002-1-39_S43	SMGC_103.c00014_NODE_17...region001	NRPS	NA	NA	S005	Rarely_Moist_Af
LKMB002-1-39_S43	SMGC_213.c00040_NODE_11...region001	NRPS	14.4698140614	1.0	S005	Rarely_Moist_Af
LKMB002-1-39_S43	LK1091_5.region001	siderophore	NA	NA	S005	Rarely_Moist_Af
LKMB002-1-39_S43	LK719_26.region001	ectoine	6.97165172804	1.0	S005	Rarely_Moist_Af
LKMB002-1-39_S43	SMGC_91.c00002_NODE_2_...region001	NRPS	NA	NA	S005	Rarely_Moist_Af
LKMB002-1-39_S43	SMGC_190.c00024_NODE_32...region001	RiPP-like	NA	NA	S005	Rarely_Moist_Af
LKMB002-1-39_S43	SMGC_469.c00275_NODE_58...region001	terpene	NA	NA	S005	Rarely_Moist_Af
LKMB002-1-39_S43	LK1176_18.region001	NAPAA	NA	NA	S005	Rarely_Moist_Af
LKMB002-1-39_S43	SMGC_286.c00062_NODE_10...region001	cyclic-lactone-autoinducer	NA	NA	S005	Rarely_Moist_Af
LKMB002-1-39_S43	LK1134_5.region001	terpene	5.84100044163	0.998173515982	S005	Rarely_Moist_Af
LKMB002-1-39_S43	LK1255_1.region001	lanthipeptide-class-i	NA	NA	S005	Rarely_Moist_Af
LKMB002-1-39_S43	SMGC_286.c00054_NODE_94...region001	lanthipeptide-class-v	NA	NA	S005	Rarely_Moist_Af
LKMB002-1-39_S43	LK434_2.region002	NRPS	NA	NA	S005	Rarely_Moist_Af
LKMB002-1-39_S43	LK687_4.region001	terpene	6.46336421758	0.78896882494	S005	Rarely_Moist_Af
LKMB002-1-39_S43	SMGC_464.c00087_NODE_40...region001	T3PKS	NA	NA	S005	Rarely_Moist_Af
LKMB002-1-39_S43	SMGC_87.c00001_NODE_1_...region002	T1PKS	NA	NA	S005	Rarely_Moist_Af
LKMB002-1-39_S43	SMGC_31.c00004_NODE_31...region001	ranthipeptide	NA	NA	S005	Rarely_Moist_Af
LKMB002-1-39_S43	SMGC_170.c00106_NODE_32...region001	siderophore	NA	NA	S005	Rarely_Moist_Af
LKMB002-1-39_S43	SMGC_276.c00016_NODE_47...region001	betalactone	NA	NA	S005	Rarely_Moist_Af
LKMB002-1-39_S43	LK1045_8.region001	terpene	4.88691844934	0.925641025641	S005	Rarely_Moist_Af
LKMB002-1-39_S43	SMGC_82.c00002_NODE_2_...region001	NAPAA	NA	NA	S005	Rarely_Moist_Af
LKMB002-1-39_S43	LK942_3.region001	ectoine	5.51760409793	0.944	S005	Rarely_Moist_Af
LKMB002-1-39_S43	SMGC_256.c00120_NODE_23...region001	T1PKS	NA	NA	S005	Rarely_Moist_Af
LKMB002-1-39_S43	SMGC_305.c00011_NODE_24...region002	terpene	5.76023469164	0.901826484018	S005	Rarely_Moist_Af
LKMB002-1-39_S43	LK1116_5.region001	T3PKS	5.76116651042	0.915167095116	S005	Rarely_Moist_Af
LKMB002-1-39_S43	LK930_6.region001	terpene	NA	NA	S005	Rarely_Moist_Af
LKMB002-1-39_S43	LK1055_14.region001	T3PKS	NA	NA	S005	Rarely_Moist_Af
LKMB002-1-39_S43	LK1306_1.region001	RRE-containing	5.50649915703	1.0	S005	Rarely_Moist_Af
LKMB002-1-39_S43	LK1093_1.region001	terpene	NA	NA	S005	Rarely_Moist_Af
LKMB002-1-39_S43	SMGC_244.c00002_NODE_2_...region001	T3PKS	4.89996141301	0.925831202046	S005	Rarely_Moist_Af
LKMB002-1-39_S43	SMGC_170.c00031_NODE_46...region001	RiPP-like	NA	NA	S005	Rarely_Moist_Af
LKMB002-1-39_S43	SMGC_45.c00101_NODE_12...region001	T3PKS	NA	NA	S005	Rarely_Moist_Af
LKMB002-1-39_S43	SMGC_53.c00101_NODE_18...region001	RiPP-like	NA	NA	S005	Rarely_Moist_Af
LKMB002-1-39_S43	SMGC_332.c01355_NODE_15...region001	NRPS-like	8.57922891804	0.818918918919	S005	Rarely_Moist_Af
LKMB002-1-39_S43	SMGC_332.c00824_NODE_99...region001	T1PKS	NA	NA	S005	Rarely_Moist_Af
LKMB002-2-064_S155	LK1289_14.region001	T1PKS	NA	NA	S020	Rarely_Moist_Vf
LKMB002-2-064_S155	LK1021_6.region001	betalactone	NA	NA	S020	Rarely_Moist_Vf
LKMB002-2-064_S155	SMGC_590.c00035_NODE_48...region001	T3PKS	NA	NA	S020	Rarely_Moist_Vf
LKMB002-2-064_S155	SMGC_436.c00076_NODE_14...region001	RRE-containing	NA	NA	S020	Rarely_Moist_Vf
LKMB002-2-064_S155	SMGC_538.c00020_NODE_31...region001	RiPP-like	NA	NA	S020	Rarely_Moist_Vf
LKMB002-2-064_S155	SMGC_286.c00029_NODE_52...region001	NRPS	NA	NA	S020	Rarely_Moist_Vf
LKMB002-2-064_S155	SMGC_490.c00021_NODE_32...region001	butyrolactone	NA	NA	S020	Rarely_Moist_Vf
LKMB002-2-064_S155	LK441_6.region001	betalactone	12.6854080535	1.0	S020	Rarely_Moist_Vf
LKMB002-2-064_S155	SMGC_469.c00008_NODE_30...region001	ectoine	NA	NA	S020	Rarely_Moist_Vf
LKMB002-2-064_S155	LK1176_15.region001	betalactone	NA	NA	S020	Rarely_Moist_Vf
LKMB002-2-064_S155	SMGC_278.c00258_NODE_48...region001	RiPP-like	11.1773660693	1.0	S020	Rarely_Moist_Vf
LKMB002-2-064_S155	LK1045_40.region001	ectoine	NA	NA	S020	Rarely_Moist_Vf
LKMB002-2-064_S155	LK960_53.region001	arylpolyene	NA	NA	S020	Rarely_Moist_Vf
LKMB002-2-064_S155	LK1055_9.region001	terpene	6.96340581844	0.947777777778	S020	Rarely_Moist_Vf
LKMB002-2-064_S155	SMGC_323.c00006_NODE_8_...region001	NRPS	NA	NA	S020	Rarely_Moist_Vf
LKMB002-2-064_S155	LK1270_7.region001	NAPAA	NA	NA	S020	Rarely_Moist_Vf
LKMB002-2-064_S155	LK1246_21.region001	siderophore	NA	NA	S020	Rarely_Moist_Vf
LKMB002-2-064_S155	SMGC_338.c00005_NODE_15...region001	T3PKS	NA	NA	S020	Rarely_Moist_Vf
LKMB002-2-064_S155	LK523_3.region001	NRPS	NA	NA	S020	Rarely_Moist_Vf
LKMB002-2-064_S155	LK1147_1.region001	terpene	10.407927346	1.0	S020	Rarely_Moist_Vf
LKMB002-2-064_S155	SMGC_45.c00001_NODE_20...region001	ranthipeptide	NA	NA	S020	Rarely_Moist_Vf
LKMB002-2-064_S155	LK948_6.region002	terpene	NA	NA	S020	Rarely_Moist_Vf
LKMB002-2-064_S155	LK1137_29.region001	RiPP-like	NA	NA	S020	Rarely_Moist_Vf
LKMB002-2-064_S155	SMGC_332.c01839_NODE_21...region001	siderophore	12.6248623304	0.989743589744	S020	Rarely_Moist_Vf
LKMB002-2-064_S155	SMGC_271.c00005_NODE_7_...region001	NAPAA	NA	NA	S020	Rarely_Moist_Vf
LKMB002-2-064_S155	SMGC_243.c00044_NODE_44...region001	RiPP-like	NA	NA	S020	Rarely_Moist_Vf
LKMB002-2-064_S155	SMGC_487.c00091_NODE_68...region001	NRPS	NA	NA	S020	Rarely_Moist_Vf
LKMB002-2-064_S155	SMGC_103.c00020_NODE_38...region001	T1PKS	NA	NA	S020	Rarely_Moist_Vf
LKMB002-2-064_S155	SMGC_506.c00002_NODE_18...region002	redox-cofactor	NA	NA	S020	Rarely_Moist_Vf
LKMB002-2-064_S155	SMGC_219.c00003_NODE_15...region001	lanthipeptide-class-i	NA	NA	S020	Rarely_Moist_Vf
LKMB002-2-064_S155	LK1015_2.region003	terpene	NA	NA	S020	Rarely_Moist_Vf
LKMB002-2-064_S155	SMGC_184.c00038_NODE_94...region001	RiPP-like	NA	NA	S020	Rarely_Moist_Vf
LKMB002-2-064_S155	LK1255_4.region001	NRPS	NA	NA	S020	Rarely_Moist_Vf
LKMB002-2-064_S155	LK430_33.region001	NAPAA	11.2502777449	1.0	S020	Rarely_Moist_Vf
LKMB002-2-064_S155	LK941_25.region001	RRE-containing	9.17473701263	1.0	S020	Rarely_Moist_Vf
LKMB002-2-064_S155	SMGC_436.c00053_NODE_11...region001	ranthipeptide	NA	NA	S020	Rarely_Moist_Vf
LKMB002-2-064_S155	SMGC_271.c00033_NODE_45...region001	terpene	NA	NA	S020	Rarely_Moist_Vf
LKMB002-2-064_S155	SMGC_86.c00019_NODE_19...region001	NRPS	NA	NA	S020	Rarely_Moist_Vf
LKMB002-2-064_S155	SMGC_20.c00006_NODE_19...region002	lanthipeptide-class-v	NA	NA	S020	Rarely_Moist_Vf
LKMB002-2-064_S155	SMGC_496.c00325_NODE_32...region001	arylpolyene	NA	NA	S020	Rarely_Moist_Vf
LKMB002-2-064_S155	SMGC_163.c00167_NODE_26...region001	RiPP-like	NA	NA	S020	Rarely_Moist_Vf
LKMB002-2-064_S155	LK952_6.region001	RiPP-like	NA	NA	S020	Rarely_Moist_Vf
LKMB002-2-064_S155	LK930_10.region001	NAPAA	NA	NA	S020	Rarely_Moist_Vf
LKMB002-2-064_S155	LK1382_15.region001	siderophore	10.9086474512	0.986383442266	S020	Rarely_Moist_Vf
LKMB002-2-064_S155	LK1134_11.region001	siderophore	NA	NA	S020	Rarely_Moist_Vf
LKMB002-2-064_S155	SMGC_475.c00064_NODE_19...region001	betalactone	NA	NA	S020	Rarely_Moist_Vf
LKMB002-2-064_S155	LK1334_12.region001	lanthipeptide-class-iii	NA	NA	S020	Rarely_Moist_Vf
LKMB002-2-064_S155	SMGC_55.c00022_NODE_11...region001	RiPP-like	NA	NA	S020	Rarely_Moist_Vf
LKMB002-2-064_S155	SMGC_336.c00006_NODE_43...region001	T3PKS	NA	NA	S020	Rarely_Moist_Vf
LKMB002-2-064_S155	SMGC_616.c00006_NODE_30...region001	NRPS	NA	NA	S020	Rarely_Moist_Vf
LKMB002-2-064_S155	SMGC_356.c00003_NODE_3_...region002	hybrid	NA	NA	S020	Rarely_Moist_Vf
LKMB002-2-064_S155	SMGC_332.c01223_NODE_14...region001	NRPS-like	NA	NA	S020	Rarely_Moist_Vf
LKMB002-2-064_S155	SMGC_170.c00025_NODE_27...region001	betalactone	NA	NA	S020	Rarely_Moist_Vf
LKMB002-2-064_S155	SMGC_170.c00051_NODE_81...region001	siderophore	NA	NA	S020	Rarely_Moist_Vf
LKMB002-2-064_S155	LK444_9.region001	NAPAA	NA	NA	S020	Rarely_Moist_Vf
LKMB002-2-064_S155	LK1289_29.region001	RiPP-like	NA	NA	S020	Rarely_Moist_Vf
LKMB002-2-064_S155	SMGC_210.c00156_NODE_22...region001	siderophore	NA	NA	S020	Rarely_Moist_Vf
LKMB002-2-064_S155	SMGC_184.c00005_NODE_18...region001	thiopeptide	NA	NA	S020	Rarely_Moist_Vf
LKMB002-2-064_S155	SMGC_286.c00013_NODE_29...region001	lanthipeptide-class-i	NA	NA	S020	Rarely_Moist_Vf
LKMB002-2-064_S155	LK948_6.region001	NAPAA	NA	NA	S020	Rarely_Moist_Vf
LKMB002-2-064_S155	SMGC_38.c00055_NODE_58...region001	RiPP-like	NA	NA	S020	Rarely_Moist_Vf
LKMB002-2-064_S155	LK1255_2.region002	hybrid	NA	NA	S020	Rarely_Moist_Vf
LKMB002-2-064_S155	SMGC_506.c00011_NODE_75...region001	NRPS-like	NA	NA	S020	Rarely_Moist_Vf
LKMB002-2-064_S155	LK946_11.region001	T1PKS	NA	NA	S020	Rarely_Moist_Vf
LKMB002-2-064_S155	SMGC_103.c00014_NODE_17...region001	NRPS	NA	NA	S020	Rarely_Moist_Vf
LKMB002-2-064_S155	SMGC_213.c00040_NODE_11...region001	NRPS	14.1828935565	1.0	S020	Rarely_Moist_Vf
LKMB002-2-064_S155	LK1091_5.region001	siderophore	NA	NA	S020	Rarely_Moist_Vf
LKMB002-2-064_S155	LK719_26.region001	ectoine	10.1753597537	1.0	S020	Rarely_Moist_Vf
LKMB002-2-064_S155	SMGC_91.c00002_NODE_2_...region001	NRPS	NA	NA	S020	Rarely_Moist_Vf
LKMB002-2-064_S155	SMGC_190.c00024_NODE_32...region001	RiPP-like	NA	NA	S020	Rarely_Moist_Vf
LKMB002-2-064_S155	SMGC_469.c00275_NODE_58...region001	terpene	NA	NA	S020	Rarely_Moist_Vf
LKMB002-2-064_S155	LK1176_18.region001	NAPAA	NA	NA	S020	Rarely_Moist_Vf
LKMB002-2-064_S155	SMGC_286.c00062_NODE_10...region001	cyclic-lactone-autoinducer	NA	NA	S020	Rarely_Moist_Vf
LKMB002-2-064_S155	LK1134_5.region001	terpene	NA	NA	S020	Rarely_Moist_Vf
LKMB002-2-064_S155	LK1255_1.region001	lanthipeptide-class-i	NA	NA	S020	Rarely_Moist_Vf
LKMB002-2-064_S155	SMGC_286.c00054_NODE_94...region001	lanthipeptide-class-v	NA	NA	S020	Rarely_Moist_Vf
LKMB002-2-064_S155	LK434_2.region002	NRPS	NA	NA	S020	Rarely_Moist_Vf
LKMB002-2-064_S155	LK687_4.region001	terpene	NA	NA	S020	Rarely_Moist_Vf
LKMB002-2-064_S155	SMGC_464.c00087_NODE_40...region001	T3PKS	NA	NA	S020	Rarely_Moist_Vf
LKMB002-2-064_S155	SMGC_87.c00001_NODE_1_...region002	T1PKS	NA	NA	S020	Rarely_Moist_Vf
LKMB002-2-064_S155	SMGC_31.c00004_NODE_31...region001	ranthipeptide	NA	NA	S020	Rarely_Moist_Vf
LKMB002-2-064_S155	SMGC_170.c00106_NODE_32...region001	siderophore	NA	NA	S020	Rarely_Moist_Vf
LKMB002-2-064_S155	SMGC_276.c00016_NODE_47...region001	betalactone	NA	NA	S020	Rarely_Moist_Vf
LKMB002-2-064_S155	LK1045_8.region001	terpene	NA	NA	S020	Rarely_Moist_Vf
LKMB002-2-064_S155	SMGC_82.c00002_NODE_2_...region001	NAPAA	NA	NA	S020	Rarely_Moist_Vf
LKMB002-2-064_S155	LK942_3.region001	ectoine	NA	NA	S020	Rarely_Moist_Vf
LKMB002-2-064_S155	SMGC_256.c00120_NODE_23...region001	T1PKS	NA	NA	S020	Rarely_Moist_Vf
LKMB002-2-064_S155	SMGC_305.c00011_NODE_24...region002	terpene	NA	NA	S020	Rarely_Moist_Vf
LKMB002-2-064_S155	LK1116_5.region001	T3PKS	NA	NA	S020	Rarely_Moist_Vf
LKMB002-2-064_S155	LK930_6.region001	terpene	NA	NA	S020	Rarely_Moist_Vf
LKMB002-2-064_S155	LK1055_14.region001	T3PKS	NA	NA	S020	Rarely_Moist_Vf
LKMB002-2-064_S155	LK1306_1.region001	RRE-containing	7.77253188569	1.0	S020	Rarely_Moist_Vf
LKMB002-2-064_S155	LK1093_1.region001	terpene	NA	NA	S020	Rarely_Moist_Vf
LKMB002-2-064_S155	SMGC_244.c00002_NODE_2_...region001	T3PKS	6.69387488812	0.848252344416	S020	Rarely_Moist_Vf
LKMB002-2-064_S155	SMGC_170.c00031_NODE_46...region001	RiPP-like	NA	NA	S020	Rarely_Moist_Vf
LKMB002-2-064_S155	SMGC_45.c00101_NODE_12...region001	T3PKS	NA	NA	S020	Rarely_Moist_Vf
LKMB002-2-064_S155	SMGC_53.c00101_NODE_18...region001	RiPP-like	NA	NA	S020	Rarely_Moist_Vf
LKMB002-2-064_S155	SMGC_332.c01355_NODE_15...region001	NRPS-like	NA	NA	S020	Rarely_Moist_Vf
LKMB002-2-064_S155	SMGC_332.c00824_NODE_99...region001	T1PKS	NA	NA	S020	Rarely_Moist_Vf
LKMB002-2-051_S142	LK1289_14.region001	T1PKS	NA	NA	S018	Rarely_Moist_Af
LKMB002-2-051_S142	LK1021_6.region001	betalactone	NA	NA	S018	Rarely_Moist_Af
LKMB002-2-051_S142	SMGC_590.c00035_NODE_48...region001	T3PKS	NA	NA	S018	Rarely_Moist_Af
LKMB002-2-051_S142	SMGC_436.c00076_NODE_14...region001	RRE-containing	NA	NA	S018	Rarely_Moist_Af
LKMB002-2-051_S142	SMGC_538.c00020_NODE_31...region001	RiPP-like	NA	NA	S018	Rarely_Moist_Af
LKMB002-2-051_S142	SMGC_286.c00029_NODE_52...region001	NRPS	NA	NA	S018	Rarely_Moist_Af
LKMB002-2-051_S142	SMGC_490.c00021_NODE_32...region001	butyrolactone	NA	NA	S018	Rarely_Moist_Af
LKMB002-2-051_S142	LK441_6.region001	betalactone	11.0954936884	0.856953139822	S018	Rarely_Moist_Af
LKMB002-2-051_S142	SMGC_469.c00008_NODE_30...region001	ectoine	NA	NA	S018	Rarely_Moist_Af
LKMB002-2-051_S142	LK1176_15.region001	betalactone	NA	NA	S018	Rarely_Moist_Af
LKMB002-2-051_S142	SMGC_278.c00258_NODE_48...region001	RiPP-like	9.61471673041	0.820289855072	S018	Rarely_Moist_Af
LKMB002-2-051_S142	LK1045_40.region001	ectoine	NA	NA	S018	Rarely_Moist_Af
LKMB002-2-051_S142	LK960_53.region001	arylpolyene	NA	NA	S018	Rarely_Moist_Af
LKMB002-2-051_S142	LK1055_9.region001	terpene	NA	NA	S018	Rarely_Moist_Af
LKMB002-2-051_S142	SMGC_323.c00006_NODE_8_...region001	NRPS	NA	NA	S018	Rarely_Moist_Af
LKMB002-2-051_S142	LK1270_7.region001	NAPAA	NA	NA	S018	Rarely_Moist_Af
LKMB002-2-051_S142	LK1246_21.region001	siderophore	NA	NA	S018	Rarely_Moist_Af
LKMB002-2-051_S142	SMGC_338.c00005_NODE_15...region001	T3PKS	NA	NA	S018	Rarely_Moist_Af
LKMB002-2-051_S142	LK523_3.region001	NRPS	10.3402067521	0.910385259631	S018	Rarely_Moist_Af
LKMB002-2-051_S142	LK1147_1.region001	terpene	8.89918158577	0.948717948718	S018	Rarely_Moist_Af
LKMB002-2-051_S142	SMGC_45.c00001_NODE_20...region001	ranthipeptide	NA	NA	S018	Rarely_Moist_Af
LKMB002-2-051_S142	LK948_6.region002	terpene	NA	NA	S018	Rarely_Moist_Af
LKMB002-2-051_S142	LK1137_29.region001	RiPP-like	NA	NA	S018	Rarely_Moist_Af
LKMB002-2-051_S142	SMGC_332.c01839_NODE_21...region001	siderophore	NA	NA	S018	Rarely_Moist_Af
LKMB002-2-051_S142	SMGC_271.c00005_NODE_7_...region001	NAPAA	NA	NA	S018	Rarely_Moist_Af
LKMB002-2-051_S142	SMGC_243.c00044_NODE_44...region001	RiPP-like	NA	NA	S018	Rarely_Moist_Af
LKMB002-2-051_S142	SMGC_487.c00091_NODE_68...region001	NRPS	NA	NA	S018	Rarely_Moist_Af
LKMB002-2-051_S142	SMGC_103.c00020_NODE_38...region001	T1PKS	NA	NA	S018	Rarely_Moist_Af
LKMB002-2-051_S142	SMGC_506.c00002_NODE_18...region002	redox-cofactor	NA	NA	S018	Rarely_Moist_Af
LKMB002-2-051_S142	SMGC_219.c00003_NODE_15...region001	lanthipeptide-class-i	NA	NA	S018	Rarely_Moist_Af
LKMB002-2-051_S142	LK1015_2.region003	terpene	NA	NA	S018	Rarely_Moist_Af
LKMB002-2-051_S142	SMGC_184.c00038_NODE_94...region001	RiPP-like	NA	NA	S018	Rarely_Moist_Af
LKMB002-2-051_S142	LK1255_4.region001	NRPS	NA	NA	S018	Rarely_Moist_Af
LKMB002-2-051_S142	LK430_33.region001	NAPAA	NA	NA	S018	Rarely_Moist_Af
LKMB002-2-051_S142	LK941_25.region001	RRE-containing	NA	NA	S018	Rarely_Moist_Af
LKMB002-2-051_S142	SMGC_436.c00053_NODE_11...region001	ranthipeptide	NA	NA	S018	Rarely_Moist_Af
LKMB002-2-051_S142	SMGC_271.c00033_NODE_45...region001	terpene	NA	NA	S018	Rarely_Moist_Af
LKMB002-2-051_S142	SMGC_86.c00019_NODE_19...region001	NRPS	NA	NA	S018	Rarely_Moist_Af
LKMB002-2-051_S142	SMGC_20.c00006_NODE_19...region002	lanthipeptide-class-v	NA	NA	S018	Rarely_Moist_Af
LKMB002-2-051_S142	SMGC_496.c00325_NODE_32...region001	arylpolyene	NA	NA	S018	Rarely_Moist_Af
LKMB002-2-051_S142	SMGC_163.c00167_NODE_26...region001	RiPP-like	NA	NA	S018	Rarely_Moist_Af
LKMB002-2-051_S142	LK952_6.region001	RiPP-like	NA	NA	S018	Rarely_Moist_Af
LKMB002-2-051_S142	LK930_10.region001	NAPAA	NA	NA	S018	Rarely_Moist_Af
LKMB002-2-051_S142	LK1382_15.region001	siderophore	NA	NA	S018	Rarely_Moist_Af
LKMB002-2-051_S142	LK1134_11.region001	siderophore	NA	NA	S018	Rarely_Moist_Af
LKMB002-2-051_S142	SMGC_475.c00064_NODE_19...region001	betalactone	NA	NA	S018	Rarely_Moist_Af
LKMB002-2-051_S142	LK1334_12.region001	lanthipeptide-class-iii	NA	NA	S018	Rarely_Moist_Af
LKMB002-2-051_S142	SMGC_55.c00022_NODE_11...region001	RiPP-like	NA	NA	S018	Rarely_Moist_Af
LKMB002-2-051_S142	SMGC_336.c00006_NODE_43...region001	T3PKS	NA	NA	S018	Rarely_Moist_Af
LKMB002-2-051_S142	SMGC_616.c00006_NODE_30...region001	NRPS	NA	NA	S018	Rarely_Moist_Af
LKMB002-2-051_S142	SMGC_356.c00003_NODE_3_...region002	hybrid	NA	NA	S018	Rarely_Moist_Af
LKMB002-2-051_S142	SMGC_332.c01223_NODE_14...region001	NRPS-like	NA	NA	S018	Rarely_Moist_Af
LKMB002-2-051_S142	SMGC_170.c00025_NODE_27...region001	betalactone	NA	NA	S018	Rarely_Moist_Af
LKMB002-2-051_S142	SMGC_170.c00051_NODE_81...region001	siderophore	NA	NA	S018	Rarely_Moist_Af
LKMB002-2-051_S142	LK444_9.region001	NAPAA	NA	NA	S018	Rarely_Moist_Af
LKMB002-2-051_S142	LK1289_29.region001	RiPP-like	NA	NA	S018	Rarely_Moist_Af
LKMB002-2-051_S142	SMGC_210.c00156_NODE_22...region001	siderophore	NA	NA	S018	Rarely_Moist_Af
LKMB002-2-051_S142	SMGC_184.c00005_NODE_18...region001	thiopeptide	NA	NA	S018	Rarely_Moist_Af
LKMB002-2-051_S142	SMGC_286.c00013_NODE_29...region001	lanthipeptide-class-i	NA	NA	S018	Rarely_Moist_Af
LKMB002-2-051_S142	LK948_6.region001	NAPAA	NA	NA	S018	Rarely_Moist_Af
LKMB002-2-051_S142	SMGC_38.c00055_NODE_58...region001	RiPP-like	NA	NA	S018	Rarely_Moist_Af
LKMB002-2-051_S142	LK1255_2.region002	hybrid	NA	NA	S018	Rarely_Moist_Af
LKMB002-2-051_S142	SMGC_506.c00011_NODE_75...region001	NRPS-like	NA	NA	S018	Rarely_Moist_Af
LKMB002-2-051_S142	LK946_11.region001	T1PKS	NA	NA	S018	Rarely_Moist_Af
LKMB002-2-051_S142	SMGC_103.c00014_NODE_17...region001	NRPS	NA	NA	S018	Rarely_Moist_Af
LKMB002-2-051_S142	SMGC_213.c00040_NODE_11...region001	NRPS	11.0686426623	0.922615476905	S018	Rarely_Moist_Af
LKMB002-2-051_S142	LK1091_5.region001	siderophore	NA	NA	S018	Rarely_Moist_Af
LKMB002-2-051_S142	LK719_26.region001	ectoine	9.18671320044	1.0	S018	Rarely_Moist_Af
LKMB002-2-051_S142	SMGC_91.c00002_NODE_2_...region001	NRPS	NA	NA	S018	Rarely_Moist_Af
LKMB002-2-051_S142	SMGC_190.c00024_NODE_32...region001	RiPP-like	NA	NA	S018	Rarely_Moist_Af
LKMB002-2-051_S142	SMGC_469.c00275_NODE_58...region001	terpene	NA	NA	S018	Rarely_Moist_Af
LKMB002-2-051_S142	LK1176_18.region001	NAPAA	NA	NA	S018	Rarely_Moist_Af
LKMB002-2-051_S142	SMGC_286.c00062_NODE_10...region001	cyclic-lactone-autoinducer	NA	NA	S018	Rarely_Moist_Af
LKMB002-2-051_S142	LK1134_5.region001	terpene	NA	NA	S018	Rarely_Moist_Af
LKMB002-2-051_S142	LK1255_1.region001	lanthipeptide-class-i	NA	NA	S018	Rarely_Moist_Af
LKMB002-2-051_S142	SMGC_286.c00054_NODE_94...region001	lanthipeptide-class-v	NA	NA	S018	Rarely_Moist_Af
LKMB002-2-051_S142	LK434_2.region002	NRPS	NA	NA	S018	Rarely_Moist_Af
LKMB002-2-051_S142	LK687_4.region001	terpene	NA	NA	S018	Rarely_Moist_Af
LKMB002-2-051_S142	SMGC_464.c00087_NODE_40...region001	T3PKS	NA	NA	S018	Rarely_Moist_Af
LKMB002-2-051_S142	SMGC_87.c00001_NODE_1_...region002	T1PKS	NA	NA	S018	Rarely_Moist_Af
LKMB002-2-051_S142	SMGC_31.c00004_NODE_31...region001	ranthipeptide	NA	NA	S018	Rarely_Moist_Af
LKMB002-2-051_S142	SMGC_170.c00106_NODE_32...region001	siderophore	NA	NA	S018	Rarely_Moist_Af
LKMB002-2-051_S142	SMGC_276.c00016_NODE_47...region001	betalactone	NA	NA	S018	Rarely_Moist_Af
LKMB002-2-051_S142	LK1045_8.region001	terpene	NA	NA	S018	Rarely_Moist_Af
LKMB002-2-051_S142	SMGC_82.c00002_NODE_2_...region001	NAPAA	NA	NA	S018	Rarely_Moist_Af
LKMB002-2-051_S142	LK942_3.region001	ectoine	NA	NA	S018	Rarely_Moist_Af
LKMB002-2-051_S142	SMGC_256.c00120_NODE_23...region001	T1PKS	NA	NA	S018	Rarely_Moist_Af
LKMB002-2-051_S142	SMGC_305.c00011_NODE_24...region002	terpene	NA	NA	S018	Rarely_Moist_Af
LKMB002-2-051_S142	LK1116_5.region001	T3PKS	8.58559442602	1.0	S018	Rarely_Moist_Af
LKMB002-2-051_S142	LK930_6.region001	terpene	NA	NA	S018	Rarely_Moist_Af
LKMB002-2-051_S142	LK1055_14.region001	T3PKS	NA	NA	S018	Rarely_Moist_Af
LKMB002-2-051_S142	LK1306_1.region001	RRE-containing	7.03153106601	0.807807807808	S018	Rarely_Moist_Af
LKMB002-2-051_S142	LK1093_1.region001	terpene	NA	NA	S018	Rarely_Moist_Af
LKMB002-2-051_S142	SMGC_244.c00002_NODE_2_...region001	T3PKS	NA	NA	S018	Rarely_Moist_Af
LKMB002-2-051_S142	SMGC_170.c00031_NODE_46...region001	RiPP-like	NA	NA	S018	Rarely_Moist_Af
LKMB002-2-051_S142	SMGC_45.c00101_NODE_12...region001	T3PKS	NA	NA	S018	Rarely_Moist_Af
LKMB002-2-051_S142	SMGC_53.c00101_NODE_18...region001	RiPP-like	NA	NA	S018	Rarely_Moist_Af
LKMB002-2-051_S142	SMGC_332.c01355_NODE_15...region001	NRPS-like	NA	NA	S018	Rarely_Moist_Af
LKMB002-2-051_S142	SMGC_332.c00824_NODE_99...region001	T1PKS	NA	NA	S018	Rarely_Moist_Af
LKMB002-1-15_S19	LK1289_14.region001	T1PKS	16.5241520463	0.97164021164	S002	Moist_Um
LKMB002-1-15_S19	LK1021_6.region001	betalactone	NA	NA	S002	Moist_Um
LKMB002-1-15_S19	SMGC_590.c00035_NODE_48...region001	T3PKS	NA	NA	S002	Moist_Um
LKMB002-1-15_S19	SMGC_436.c00076_NODE_14...region001	RRE-containing	10.0449441992	1.0	S002	Moist_Um
LKMB002-1-15_S19	SMGC_538.c00020_NODE_31...region001	RiPP-like	NA	NA	S002	Moist_Um
LKMB002-1-15_S19	SMGC_286.c00029_NODE_52...region001	NRPS	NA	NA	S002	Moist_Um
LKMB002-1-15_S19	SMGC_490.c00021_NODE_32...region001	butyrolactone	NA	NA	S002	Moist_Um
LKMB002-1-15_S19	LK441_6.region001	betalactone	NA	NA	S002	Moist_Um
LKMB002-1-15_S19	SMGC_469.c00008_NODE_30...region001	ectoine	NA	NA	S002	Moist_Um
LKMB002-1-15_S19	LK1176_15.region001	betalactone	NA	NA	S002	Moist_Um
LKMB002-1-15_S19	SMGC_278.c00258_NODE_48...region001	RiPP-like	10.8191621702	1.0	S002	Moist_Um
LKMB002-1-15_S19	LK1045_40.region001	ectoine	NA	NA	S002	Moist_Um
LKMB002-1-15_S19	LK960_53.region001	arylpolyene	NA	NA	S002	Moist_Um
LKMB002-1-15_S19	LK1055_9.region001	terpene	NA	NA	S002	Moist_Um
LKMB002-1-15_S19	SMGC_323.c00006_NODE_8_...region001	NRPS	NA	NA	S002	Moist_Um
LKMB002-1-15_S19	LK1270_7.region001	NAPAA	NA	NA	S002	Moist_Um
LKMB002-1-15_S19	LK1246_21.region001	siderophore	NA	NA	S002	Moist_Um
LKMB002-1-15_S19	SMGC_338.c00005_NODE_15...region001	T3PKS	NA	NA	S002	Moist_Um
LKMB002-1-15_S19	LK523_3.region001	NRPS	NA	NA	S002	Moist_Um
LKMB002-1-15_S19	LK1147_1.region001	terpene	NA	NA	S002	Moist_Um
LKMB002-1-15_S19	SMGC_45.c00001_NODE_20...region001	ranthipeptide	NA	NA	S002	Moist_Um
LKMB002-1-15_S19	LK948_6.region002	terpene	NA	NA	S002	Moist_Um
LKMB002-1-15_S19	LK1137_29.region001	RiPP-like	NA	NA	S002	Moist_Um
LKMB002-1-15_S19	SMGC_332.c01839_NODE_21...region001	siderophore	NA	NA	S002	Moist_Um
LKMB002-1-15_S19	SMGC_271.c00005_NODE_7_...region001	NAPAA	8.59267353256	0.893807641634	S002	Moist_Um
LKMB002-1-15_S19	SMGC_243.c00044_NODE_44...region001	RiPP-like	NA	NA	S002	Moist_Um
LKMB002-1-15_S19	SMGC_487.c00091_NODE_68...region001	NRPS	NA	NA	S002	Moist_Um
LKMB002-1-15_S19	SMGC_103.c00020_NODE_38...region001	T1PKS	NA	NA	S002	Moist_Um
LKMB002-1-15_S19	SMGC_506.c00002_NODE_18...region002	redox-cofactor	NA	NA	S002	Moist_Um
LKMB002-1-15_S19	SMGC_219.c00003_NODE_15...region001	lanthipeptide-class-i	NA	NA	S002	Moist_Um
LKMB002-1-15_S19	LK1015_2.region003	terpene	NA	NA	S002	Moist_Um
LKMB002-1-15_S19	SMGC_184.c00038_NODE_94...region001	RiPP-like	NA	NA	S002	Moist_Um
LKMB002-1-15_S19	LK1255_4.region001	NRPS	NA	NA	S002	Moist_Um
LKMB002-1-15_S19	LK430_33.region001	NAPAA	NA	NA	S002	Moist_Um
LKMB002-1-15_S19	LK941_25.region001	RRE-containing	NA	NA	S002	Moist_Um
LKMB002-1-15_S19	SMGC_436.c00053_NODE_11...region001	ranthipeptide	12.7466336498	1.0	S002	Moist_Um
LKMB002-1-15_S19	SMGC_271.c00033_NODE_45...region001	terpene	NA	NA	S002	Moist_Um
LKMB002-1-15_S19	SMGC_86.c00019_NODE_19...region001	NRPS	8.9983284153	0.851502916106	S002	Moist_Um
LKMB002-1-15_S19	SMGC_20.c00006_NODE_19...region002	lanthipeptide-class-v	NA	NA	S002	Moist_Um
LKMB002-1-15_S19	SMGC_496.c00325_NODE_32...region001	arylpolyene	NA	NA	S002	Moist_Um
LKMB002-1-15_S19	SMGC_163.c00167_NODE_26...region001	RiPP-like	NA	NA	S002	Moist_Um
LKMB002-1-15_S19	LK952_6.region001	RiPP-like	7.97466313025	1.0	S002	Moist_Um
LKMB002-1-15_S19	LK930_10.region001	NAPAA	NA	NA	S002	Moist_Um
LKMB002-1-15_S19	LK1382_15.region001	siderophore	NA	NA	S002	Moist_Um
LKMB002-1-15_S19	LK1134_11.region001	siderophore	14.1894404415	1.0	S002	Moist_Um
LKMB002-1-15_S19	SMGC_475.c00064_NODE_19...region001	betalactone	NA	NA	S002	Moist_Um
LKMB002-1-15_S19	LK1334_12.region001	lanthipeptide-class-iii	NA	NA	S002	Moist_Um
LKMB002-1-15_S19	SMGC_55.c00022_NODE_11...region001	RiPP-like	NA	NA	S002	Moist_Um
LKMB002-1-15_S19	SMGC_336.c00006_NODE_43...region001	T3PKS	NA	NA	S002	Moist_Um
LKMB002-1-15_S19	SMGC_616.c00006_NODE_30...region001	NRPS	NA	NA	S002	Moist_Um
LKMB002-1-15_S19	SMGC_356.c00003_NODE_3_...region002	hybrid	NA	NA	S002	Moist_Um
LKMB002-1-15_S19	SMGC_332.c01223_NODE_14...region001	NRPS-like	NA	NA	S002	Moist_Um
LKMB002-1-15_S19	SMGC_170.c00025_NODE_27...region001	betalactone	NA	NA	S002	Moist_Um
LKMB002-1-15_S19	SMGC_170.c00051_NODE_81...region001	siderophore	NA	NA	S002	Moist_Um
LKMB002-1-15_S19	LK444_9.region001	NAPAA	NA	NA	S002	Moist_Um
LKMB002-1-15_S19	LK1289_29.region001	RiPP-like	10.0931236311	1.0	S002	Moist_Um
LKMB002-1-15_S19	SMGC_210.c00156_NODE_22...region001	siderophore	NA	NA	S002	Moist_Um
LKMB002-1-15_S19	SMGC_184.c00005_NODE_18...region001	thiopeptide	NA	NA	S002	Moist_Um
LKMB002-1-15_S19	SMGC_286.c00013_NODE_29...region001	lanthipeptide-class-i	NA	NA	S002	Moist_Um
LKMB002-1-15_S19	LK948_6.region001	NAPAA	NA	NA	S002	Moist_Um
LKMB002-1-15_S19	SMGC_38.c00055_NODE_58...region001	RiPP-like	11.0101577877	1.0	S002	Moist_Um
LKMB002-1-15_S19	LK1255_2.region002	hybrid	NA	NA	S002	Moist_Um
LKMB002-1-15_S19	SMGC_506.c00011_NODE_75...region001	NRPS-like	NA	NA	S002	Moist_Um
LKMB002-1-15_S19	LK946_11.region001	T1PKS	NA	NA	S002	Moist_Um
LKMB002-1-15_S19	SMGC_103.c00014_NODE_17...region001	NRPS	NA	NA	S002	Moist_Um
LKMB002-1-15_S19	SMGC_213.c00040_NODE_11...region001	NRPS	14.1374828319	1.0	S002	Moist_Um
LKMB002-1-15_S19	LK1091_5.region001	siderophore	NA	NA	S002	Moist_Um
LKMB002-1-15_S19	LK719_26.region001	ectoine	NA	NA	S002	Moist_Um
LKMB002-1-15_S19	SMGC_91.c00002_NODE_2_...region001	NRPS	NA	NA	S002	Moist_Um
LKMB002-1-15_S19	SMGC_190.c00024_NODE_32...region001	RiPP-like	NA	NA	S002	Moist_Um
LKMB002-1-15_S19	SMGC_469.c00275_NODE_58...region001	terpene	NA	NA	S002	Moist_Um
LKMB002-1-15_S19	LK1176_18.region001	NAPAA	NA	NA	S002	Moist_Um
LKMB002-1-15_S19	SMGC_286.c00062_NODE_10...region001	cyclic-lactone-autoinducer	NA	NA	S002	Moist_Um
LKMB002-1-15_S19	LK1134_5.region001	terpene	13.2680936389	1.0	S002	Moist_Um
LKMB002-1-15_S19	LK1255_1.region001	lanthipeptide-class-i	NA	NA	S002	Moist_Um
LKMB002-1-15_S19	SMGC_286.c00054_NODE_94...region001	lanthipeptide-class-v	NA	NA	S002	Moist_Um
LKMB002-1-15_S19	LK434_2.region002	NRPS	8.38669746857	0.752881730617	S002	Moist_Um
LKMB002-1-15_S19	LK687_4.region001	terpene	NA	NA	S002	Moist_Um
LKMB002-1-15_S19	SMGC_464.c00087_NODE_40...region001	T3PKS	NA	NA	S002	Moist_Um
LKMB002-1-15_S19	SMGC_87.c00001_NODE_1_...region002	T1PKS	NA	NA	S002	Moist_Um
LKMB002-1-15_S19	SMGC_31.c00004_NODE_31...region001	ranthipeptide	NA	NA	S002	Moist_Um
LKMB002-1-15_S19	SMGC_170.c00106_NODE_32...region001	siderophore	NA	NA	S002	Moist_Um
LKMB002-1-15_S19	SMGC_276.c00016_NODE_47...region001	betalactone	NA	NA	S002	Moist_Um
LKMB002-1-15_S19	LK1045_8.region001	terpene	NA	NA	S002	Moist_Um
LKMB002-1-15_S19	SMGC_82.c00002_NODE_2_...region001	NAPAA	NA	NA	S002	Moist_Um
LKMB002-1-15_S19	LK942_3.region001	ectoine	NA	NA	S002	Moist_Um
LKMB002-1-15_S19	SMGC_256.c00120_NODE_23...region001	T1PKS	NA	NA	S002	Moist_Um
LKMB002-1-15_S19	SMGC_305.c00011_NODE_24...region002	terpene	12.3419246324	1.0	S002	Moist_Um
LKMB002-1-15_S19	LK1116_5.region001	T3PKS	NA	NA	S002	Moist_Um
LKMB002-1-15_S19	LK930_6.region001	terpene	NA	NA	S002	Moist_Um
LKMB002-1-15_S19	LK1055_14.region001	T3PKS	NA	NA	S002	Moist_Um
LKMB002-1-15_S19	LK1306_1.region001	RRE-containing	NA	NA	S002	Moist_Um
LKMB002-1-15_S19	LK1093_1.region001	terpene	NA	NA	S002	Moist_Um
LKMB002-1-15_S19	SMGC_244.c00002_NODE_2_...region001	T3PKS	NA	NA	S002	Moist_Um
LKMB002-1-15_S19	SMGC_170.c00031_NODE_46...region001	RiPP-like	NA	NA	S002	Moist_Um
LKMB002-1-15_S19	SMGC_45.c00101_NODE_12...region001	T3PKS	NA	NA	S002	Moist_Um
LKMB002-1-15_S19	SMGC_53.c00101_NODE_18...region001	RiPP-like	NA	NA	S002	Moist_Um
LKMB002-1-15_S19	SMGC_332.c01355_NODE_15...region001	NRPS-like	9.61576520765	0.785585585586	S002	Moist_Um
LKMB002-1-15_S19	SMGC_332.c00824_NODE_99...region001	T1PKS	10.4865341414	0.760416666667	S002	Moist_Um
LKMB002-2-066_S173	LK1289_14.region001	T1PKS	NA	NA	S020	Moist_Um
LKMB002-2-066_S173	LK1021_6.region001	betalactone	NA	NA	S020	Moist_Um
LKMB002-2-066_S173	SMGC_590.c00035_NODE_48...region001	T3PKS	NA	NA	S020	Moist_Um
LKMB002-2-066_S173	SMGC_436.c00076_NODE_14...region001	RRE-containing	NA	NA	S020	Moist_Um
LKMB002-2-066_S173	SMGC_538.c00020_NODE_31...region001	RiPP-like	NA	NA	S020	Moist_Um
LKMB002-2-066_S173	SMGC_286.c00029_NODE_52...region001	NRPS	NA	NA	S020	Moist_Um
LKMB002-2-066_S173	SMGC_490.c00021_NODE_32...region001	butyrolactone	NA	NA	S020	Moist_Um
LKMB002-2-066_S173	LK441_6.region001	betalactone	10.1104903295	0.925630810093	S020	Moist_Um
LKMB002-2-066_S173	SMGC_469.c00008_NODE_30...region001	ectoine	NA	NA	S020	Moist_Um
LKMB002-2-066_S173	LK1176_15.region001	betalactone	NA	NA	S020	Moist_Um
LKMB002-2-066_S173	SMGC_278.c00258_NODE_48...region001	RiPP-like	NA	NA	S020	Moist_Um
LKMB002-2-066_S173	LK1045_40.region001	ectoine	NA	NA	S020	Moist_Um
LKMB002-2-066_S173	LK960_53.region001	arylpolyene	NA	NA	S020	Moist_Um
LKMB002-2-066_S173	LK1055_9.region001	terpene	NA	NA	S020	Moist_Um
LKMB002-2-066_S173	SMGC_323.c00006_NODE_8_...region001	NRPS	NA	NA	S020	Moist_Um
LKMB002-2-066_S173	LK1270_7.region001	NAPAA	NA	NA	S020	Moist_Um
LKMB002-2-066_S173	LK1246_21.region001	siderophore	NA	NA	S020	Moist_Um
LKMB002-2-066_S173	SMGC_338.c00005_NODE_15...region001	T3PKS	NA	NA	S020	Moist_Um
LKMB002-2-066_S173	LK523_3.region001	NRPS	NA	NA	S020	Moist_Um
LKMB002-2-066_S173	LK1147_1.region001	terpene	8.34524105774	0.991081382386	S020	Moist_Um
LKMB002-2-066_S173	SMGC_45.c00001_NODE_20...region001	ranthipeptide	NA	NA	S020	Moist_Um
LKMB002-2-066_S173	LK948_6.region002	terpene	NA	NA	S020	Moist_Um
LKMB002-2-066_S173	LK1137_29.region001	RiPP-like	NA	NA	S020	Moist_Um
LKMB002-2-066_S173	SMGC_332.c01839_NODE_21...region001	siderophore	NA	NA	S020	Moist_Um
LKMB002-2-066_S173	SMGC_271.c00005_NODE_7_...region001	NAPAA	NA	NA	S020	Moist_Um
LKMB002-2-066_S173	SMGC_243.c00044_NODE_44...region001	RiPP-like	NA	NA	S020	Moist_Um
LKMB002-2-066_S173	SMGC_487.c00091_NODE_68...region001	NRPS	NA	NA	S020	Moist_Um
LKMB002-2-066_S173	SMGC_103.c00020_NODE_38...region001	T1PKS	NA	NA	S020	Moist_Um
LKMB002-2-066_S173	SMGC_506.c00002_NODE_18...region002	redox-cofactor	NA	NA	S020	Moist_Um
LKMB002-2-066_S173	SMGC_219.c00003_NODE_15...region001	lanthipeptide-class-i	NA	NA	S020	Moist_Um
LKMB002-2-066_S173	LK1015_2.region003	terpene	NA	NA	S020	Moist_Um
LKMB002-2-066_S173	SMGC_184.c00038_NODE_94...region001	RiPP-like	NA	NA	S020	Moist_Um
LKMB002-2-066_S173	LK1255_4.region001	NRPS	8.55615535869	0.787358727501	S020	Moist_Um
LKMB002-2-066_S173	LK430_33.region001	NAPAA	9.72746123026	0.945109780439	S020	Moist_Um
LKMB002-2-066_S173	LK941_25.region001	RRE-containing	NA	NA	S020	Moist_Um
LKMB002-2-066_S173	SMGC_436.c00053_NODE_11...region001	ranthipeptide	NA	NA	S020	Moist_Um
LKMB002-2-066_S173	SMGC_271.c00033_NODE_45...region001	terpene	NA	NA	S020	Moist_Um
LKMB002-2-066_S173	SMGC_86.c00019_NODE_19...region001	NRPS	NA	NA	S020	Moist_Um
LKMB002-2-066_S173	SMGC_20.c00006_NODE_19...region002	lanthipeptide-class-v	NA	NA	S020	Moist_Um
LKMB002-2-066_S173	SMGC_496.c00325_NODE_32...region001	arylpolyene	NA	NA	S020	Moist_Um
LKMB002-2-066_S173	SMGC_163.c00167_NODE_26...region001	RiPP-like	NA	NA	S020	Moist_Um
LKMB002-2-066_S173	LK952_6.region001	RiPP-like	NA	NA	S020	Moist_Um
LKMB002-2-066_S173	LK930_10.region001	NAPAA	NA	NA	S020	Moist_Um
LKMB002-2-066_S173	LK1382_15.region001	siderophore	NA	NA	S020	Moist_Um
LKMB002-2-066_S173	LK1134_11.region001	siderophore	NA	NA	S020	Moist_Um
LKMB002-2-066_S173	SMGC_475.c00064_NODE_19...region001	betalactone	NA	NA	S020	Moist_Um
LKMB002-2-066_S173	LK1334_12.region001	lanthipeptide-class-iii	NA	NA	S020	Moist_Um
LKMB002-2-066_S173	SMGC_55.c00022_NODE_11...region001	RiPP-like	NA	NA	S020	Moist_Um
LKMB002-2-066_S173	SMGC_336.c00006_NODE_43...region001	T3PKS	NA	NA	S020	Moist_Um
LKMB002-2-066_S173	SMGC_616.c00006_NODE_30...region001	NRPS	NA	NA	S020	Moist_Um
LKMB002-2-066_S173	SMGC_356.c00003_NODE_3_...region002	hybrid	NA	NA	S020	Moist_Um
LKMB002-2-066_S173	SMGC_332.c01223_NODE_14...region001	NRPS-like	NA	NA	S020	Moist_Um
LKMB002-2-066_S173	SMGC_170.c00025_NODE_27...region001	betalactone	NA	NA	S020	Moist_Um
LKMB002-2-066_S173	SMGC_170.c00051_NODE_81...region001	siderophore	NA	NA	S020	Moist_Um
LKMB002-2-066_S173	LK444_9.region001	NAPAA	NA	NA	S020	Moist_Um
LKMB002-2-066_S173	LK1289_29.region001	RiPP-like	NA	NA	S020	Moist_Um
LKMB002-2-066_S173	SMGC_210.c00156_NODE_22...region001	siderophore	NA	NA	S020	Moist_Um
LKMB002-2-066_S173	SMGC_184.c00005_NODE_18...region001	thiopeptide	NA	NA	S020	Moist_Um
LKMB002-2-066_S173	SMGC_286.c00013_NODE_29...region001	lanthipeptide-class-i	NA	NA	S020	Moist_Um
LKMB002-2-066_S173	LK948_6.region001	NAPAA	NA	NA	S020	Moist_Um
LKMB002-2-066_S173	SMGC_38.c00055_NODE_58...region001	RiPP-like	NA	NA	S020	Moist_Um
LKMB002-2-066_S173	LK1255_2.region002	hybrid	NA	NA	S020	Moist_Um
LKMB002-2-066_S173	SMGC_506.c00011_NODE_75...region001	NRPS-like	NA	NA	S020	Moist_Um
LKMB002-2-066_S173	LK946_11.region001	T1PKS	NA	NA	S020	Moist_Um
LKMB002-2-066_S173	SMGC_103.c00014_NODE_17...region001	NRPS	NA	NA	S020	Moist_Um
LKMB002-2-066_S173	SMGC_213.c00040_NODE_11...region001	NRPS	11.1786334478	0.998400319936	S020	Moist_Um
LKMB002-2-066_S173	LK1091_5.region001	siderophore	NA	NA	S020	Moist_Um
LKMB002-2-066_S173	LK719_26.region001	ectoine	8.07761859987	1.0	S020	Moist_Um
LKMB002-2-066_S173	SMGC_91.c00002_NODE_2_...region001	NRPS	NA	NA	S020	Moist_Um
LKMB002-2-066_S173	SMGC_190.c00024_NODE_32...region001	RiPP-like	NA	NA	S020	Moist_Um
LKMB002-2-066_S173	SMGC_469.c00275_NODE_58...region001	terpene	NA	NA	S020	Moist_Um
LKMB002-2-066_S173	LK1176_18.region001	NAPAA	NA	NA	S020	Moist_Um
LKMB002-2-066_S173	SMGC_286.c00062_NODE_10...region001	cyclic-lactone-autoinducer	NA	NA	S020	Moist_Um
LKMB002-2-066_S173	LK1134_5.region001	terpene	NA	NA	S020	Moist_Um
LKMB002-2-066_S173	LK1255_1.region001	lanthipeptide-class-i	NA	NA	S020	Moist_Um
LKMB002-2-066_S173	SMGC_286.c00054_NODE_94...region001	lanthipeptide-class-v	NA	NA	S020	Moist_Um
LKMB002-2-066_S173	LK434_2.region002	NRPS	NA	NA	S020	Moist_Um
LKMB002-2-066_S173	LK687_4.region001	terpene	NA	NA	S020	Moist_Um
LKMB002-2-066_S173	SMGC_464.c00087_NODE_40...region001	T3PKS	NA	NA	S020	Moist_Um
LKMB002-2-066_S173	SMGC_87.c00001_NODE_1_...region002	T1PKS	NA	NA	S020	Moist_Um
LKMB002-2-066_S173	SMGC_31.c00004_NODE_31...region001	ranthipeptide	NA	NA	S020	Moist_Um
LKMB002-2-066_S173	SMGC_170.c00106_NODE_32...region001	siderophore	NA	NA	S020	Moist_Um
LKMB002-2-066_S173	SMGC_276.c00016_NODE_47...region001	betalactone	NA	NA	S020	Moist_Um
LKMB002-2-066_S173	LK1045_8.region001	terpene	NA	NA	S020	Moist_Um
LKMB002-2-066_S173	SMGC_82.c00002_NODE_2_...region001	NAPAA	NA	NA	S020	Moist_Um
LKMB002-2-066_S173	LK942_3.region001	ectoine	NA	NA	S020	Moist_Um
LKMB002-2-066_S173	SMGC_256.c00120_NODE_23...region001	T1PKS	NA	NA	S020	Moist_Um
LKMB002-2-066_S173	SMGC_305.c00011_NODE_24...region002	terpene	NA	NA	S020	Moist_Um
LKMB002-2-066_S173	LK1116_5.region001	T3PKS	NA	NA	S020	Moist_Um
LKMB002-2-066_S173	LK930_6.region001	terpene	NA	NA	S020	Moist_Um
LKMB002-2-066_S173	LK1055_14.region001	T3PKS	NA	NA	S020	Moist_Um
LKMB002-2-066_S173	LK1306_1.region001	RRE-containing	5.80524487665	0.900900900901	S020	Moist_Um
LKMB002-2-066_S173	LK1093_1.region001	terpene	NA	NA	S020	Moist_Um
LKMB002-2-066_S173	SMGC_244.c00002_NODE_2_...region001	T3PKS	6.14444584978	0.766410912191	S020	Moist_Um
LKMB002-2-066_S173	SMGC_170.c00031_NODE_46...region001	RiPP-like	NA	NA	S020	Moist_Um
LKMB002-2-066_S173	SMGC_45.c00101_NODE_12...region001	T3PKS	NA	NA	S020	Moist_Um
LKMB002-2-066_S173	SMGC_53.c00101_NODE_18...region001	RiPP-like	NA	NA	S020	Moist_Um
LKMB002-2-066_S173	SMGC_332.c01355_NODE_15...region001	NRPS-like	NA	NA	S020	Moist_Um
LKMB002-2-066_S173	SMGC_332.c00824_NODE_99...region001	T1PKS	NA	NA	S020	Moist_Um
LKMB002-1-35_S39	LK1289_14.region001	T1PKS	NA	NA	S005	Moist_Na
LKMB002-1-35_S39	LK1021_6.region001	betalactone	NA	NA	S005	Moist_Na
LKMB002-1-35_S39	SMGC_590.c00035_NODE_48...region001	T3PKS	NA	NA	S005	Moist_Na
LKMB002-1-35_S39	SMGC_436.c00076_NODE_14...region001	RRE-containing	NA	NA	S005	Moist_Na
LKMB002-1-35_S39	SMGC_538.c00020_NODE_31...region001	RiPP-like	NA	NA	S005	Moist_Na
LKMB002-1-35_S39	SMGC_286.c00029_NODE_52...region001	NRPS	NA	NA	S005	Moist_Na
LKMB002-1-35_S39	SMGC_490.c00021_NODE_32...region001	butyrolactone	NA	NA	S005	Moist_Na
LKMB002-1-35_S39	LK441_6.region001	betalactone	NA	NA	S005	Moist_Na
LKMB002-1-35_S39	SMGC_469.c00008_NODE_30...region001	ectoine	NA	NA	S005	Moist_Na
LKMB002-1-35_S39	LK1176_15.region001	betalactone	NA	NA	S005	Moist_Na
LKMB002-1-35_S39	SMGC_278.c00258_NODE_48...region001	RiPP-like	NA	NA	S005	Moist_Na
LKMB002-1-35_S39	LK1045_40.region001	ectoine	NA	NA	S005	Moist_Na
LKMB002-1-35_S39	LK960_53.region001	arylpolyene	NA	NA	S005	Moist_Na
LKMB002-1-35_S39	LK1055_9.region001	terpene	NA	NA	S005	Moist_Na
LKMB002-1-35_S39	SMGC_323.c00006_NODE_8_...region001	NRPS	NA	NA	S005	Moist_Na
LKMB002-1-35_S39	LK1270_7.region001	NAPAA	NA	NA	S005	Moist_Na
LKMB002-1-35_S39	LK1246_21.region001	siderophore	NA	NA	S005	Moist_Na
LKMB002-1-35_S39	SMGC_338.c00005_NODE_15...region001	T3PKS	NA	NA	S005	Moist_Na
LKMB002-1-35_S39	LK523_3.region001	NRPS	NA	NA	S005	Moist_Na
LKMB002-1-35_S39	LK1147_1.region001	terpene	NA	NA	S005	Moist_Na
LKMB002-1-35_S39	SMGC_45.c00001_NODE_20...region001	ranthipeptide	NA	NA	S005	Moist_Na
LKMB002-1-35_S39	LK948_6.region002	terpene	NA	NA	S005	Moist_Na
LKMB002-1-35_S39	LK1137_29.region001	RiPP-like	NA	NA	S005	Moist_Na
LKMB002-1-35_S39	SMGC_332.c01839_NODE_21...region001	siderophore	NA	NA	S005	Moist_Na
LKMB002-1-35_S39	SMGC_271.c00005_NODE_7_...region001	NAPAA	NA	NA	S005	Moist_Na
LKMB002-1-35_S39	SMGC_243.c00044_NODE_44...region001	RiPP-like	NA	NA	S005	Moist_Na
LKMB002-1-35_S39	SMGC_487.c00091_NODE_68...region001	NRPS	NA	NA	S005	Moist_Na
LKMB002-1-35_S39	SMGC_103.c00020_NODE_38...region001	T1PKS	NA	NA	S005	Moist_Na
LKMB002-1-35_S39	SMGC_506.c00002_NODE_18...region002	redox-cofactor	NA	NA	S005	Moist_Na
LKMB002-1-35_S39	SMGC_219.c00003_NODE_15...region001	lanthipeptide-class-i	NA	NA	S005	Moist_Na
LKMB002-1-35_S39	LK1015_2.region003	terpene	NA	NA	S005	Moist_Na
LKMB002-1-35_S39	SMGC_184.c00038_NODE_94...region001	RiPP-like	NA	NA	S005	Moist_Na
LKMB002-1-35_S39	LK1255_4.region001	NRPS	NA	NA	S005	Moist_Na
LKMB002-1-35_S39	LK430_33.region001	NAPAA	NA	NA	S005	Moist_Na
LKMB002-1-35_S39	LK941_25.region001	RRE-containing	NA	NA	S005	Moist_Na
LKMB002-1-35_S39	SMGC_436.c00053_NODE_11...region001	ranthipeptide	NA	NA	S005	Moist_Na
LKMB002-1-35_S39	SMGC_271.c00033_NODE_45...region001	terpene	NA	NA	S005	Moist_Na
LKMB002-1-35_S39	SMGC_86.c00019_NODE_19...region001	NRPS	NA	NA	S005	Moist_Na
LKMB002-1-35_S39	SMGC_20.c00006_NODE_19...region002	lanthipeptide-class-v	NA	NA	S005	Moist_Na
LKMB002-1-35_S39	SMGC_496.c00325_NODE_32...region001	arylpolyene	NA	NA	S005	Moist_Na
LKMB002-1-35_S39	SMGC_163.c00167_NODE_26...region001	RiPP-like	NA	NA	S005	Moist_Na
LKMB002-1-35_S39	LK952_6.region001	RiPP-like	NA	NA	S005	Moist_Na
LKMB002-1-35_S39	LK930_10.region001	NAPAA	NA	NA	S005	Moist_Na
LKMB002-1-35_S39	LK1382_15.region001	siderophore	NA	NA	S005	Moist_Na
LKMB002-1-35_S39	LK1134_11.region001	siderophore	NA	NA	S005	Moist_Na
LKMB002-1-35_S39	SMGC_475.c00064_NODE_19...region001	betalactone	NA	NA	S005	Moist_Na
LKMB002-1-35_S39	LK1334_12.region001	lanthipeptide-class-iii	NA	NA	S005	Moist_Na
LKMB002-1-35_S39	SMGC_55.c00022_NODE_11...region001	RiPP-like	NA	NA	S005	Moist_Na
LKMB002-1-35_S39	SMGC_336.c00006_NODE_43...region001	T3PKS	NA	NA	S005	Moist_Na
LKMB002-1-35_S39	SMGC_616.c00006_NODE_30...region001	NRPS	NA	NA	S005	Moist_Na
LKMB002-1-35_S39	SMGC_356.c00003_NODE_3_...region002	hybrid	NA	NA	S005	Moist_Na
LKMB002-1-35_S39	SMGC_332.c01223_NODE_14...region001	NRPS-like	NA	NA	S005	Moist_Na
LKMB002-1-35_S39	SMGC_170.c00025_NODE_27...region001	betalactone	NA	NA	S005	Moist_Na
LKMB002-1-35_S39	SMGC_170.c00051_NODE_81...region001	siderophore	NA	NA	S005	Moist_Na
LKMB002-1-35_S39	LK444_9.region001	NAPAA	NA	NA	S005	Moist_Na
LKMB002-1-35_S39	LK1289_29.region001	RiPP-like	NA	NA	S005	Moist_Na
LKMB002-1-35_S39	SMGC_210.c00156_NODE_22...region001	siderophore	NA	NA	S005	Moist_Na
LKMB002-1-35_S39	SMGC_184.c00005_NODE_18...region001	thiopeptide	NA	NA	S005	Moist_Na
LKMB002-1-35_S39	SMGC_286.c00013_NODE_29...region001	lanthipeptide-class-i	NA	NA	S005	Moist_Na
LKMB002-1-35_S39	LK948_6.region001	NAPAA	NA	NA	S005	Moist_Na
LKMB002-1-35_S39	SMGC_38.c00055_NODE_58...region001	RiPP-like	NA	NA	S005	Moist_Na
LKMB002-1-35_S39	LK1255_2.region002	hybrid	NA	NA	S005	Moist_Na
LKMB002-1-35_S39	SMGC_506.c00011_NODE_75...region001	NRPS-like	NA	NA	S005	Moist_Na
LKMB002-1-35_S39	LK946_11.region001	T1PKS	NA	NA	S005	Moist_Na
LKMB002-1-35_S39	SMGC_103.c00014_NODE_17...region001	NRPS	NA	NA	S005	Moist_Na
LKMB002-1-35_S39	SMGC_213.c00040_NODE_11...region001	NRPS	12.1775528912	0.838432313537	S005	Moist_Na
LKMB002-1-35_S39	LK1091_5.region001	siderophore	NA	NA	S005	Moist_Na
LKMB002-1-35_S39	LK719_26.region001	ectoine	NA	NA	S005	Moist_Na
LKMB002-1-35_S39	SMGC_91.c00002_NODE_2_...region001	NRPS	NA	NA	S005	Moist_Na
LKMB002-1-35_S39	SMGC_190.c00024_NODE_32...region001	RiPP-like	NA	NA	S005	Moist_Na
LKMB002-1-35_S39	SMGC_469.c00275_NODE_58...region001	terpene	NA	NA	S005	Moist_Na
LKMB002-1-35_S39	LK1176_18.region001	NAPAA	NA	NA	S005	Moist_Na
LKMB002-1-35_S39	SMGC_286.c00062_NODE_10...region001	cyclic-lactone-autoinducer	NA	NA	S005	Moist_Na
LKMB002-1-35_S39	LK1134_5.region001	terpene	NA	NA	S005	Moist_Na
LKMB002-1-35_S39	LK1255_1.region001	lanthipeptide-class-i	NA	NA	S005	Moist_Na
LKMB002-1-35_S39	SMGC_286.c00054_NODE_94...region001	lanthipeptide-class-v	NA	NA	S005	Moist_Na
LKMB002-1-35_S39	LK434_2.region002	NRPS	NA	NA	S005	Moist_Na
LKMB002-1-35_S39	LK687_4.region001	terpene	NA	NA	S005	Moist_Na
LKMB002-1-35_S39	SMGC_464.c00087_NODE_40...region001	T3PKS	NA	NA	S005	Moist_Na
LKMB002-1-35_S39	SMGC_87.c00001_NODE_1_...region002	T1PKS	NA	NA	S005	Moist_Na
LKMB002-1-35_S39	SMGC_31.c00004_NODE_31...region001	ranthipeptide	NA	NA	S005	Moist_Na
LKMB002-1-35_S39	SMGC_170.c00106_NODE_32...region001	siderophore	NA	NA	S005	Moist_Na
LKMB002-1-35_S39	SMGC_276.c00016_NODE_47...region001	betalactone	NA	NA	S005	Moist_Na
LKMB002-1-35_S39	LK1045_8.region001	terpene	NA	NA	S005	Moist_Na
LKMB002-1-35_S39	SMGC_82.c00002_NODE_2_...region001	NAPAA	NA	NA	S005	Moist_Na
LKMB002-1-35_S39	LK942_3.region001	ectoine	NA	NA	S005	Moist_Na
LKMB002-1-35_S39	SMGC_256.c00120_NODE_23...region001	T1PKS	NA	NA	S005	Moist_Na
LKMB002-1-35_S39	SMGC_305.c00011_NODE_24...region002	terpene	NA	NA	S005	Moist_Na
LKMB002-1-35_S39	LK1116_5.region001	T3PKS	NA	NA	S005	Moist_Na
LKMB002-1-35_S39	LK930_6.region001	terpene	NA	NA	S005	Moist_Na
LKMB002-1-35_S39	LK1055_14.region001	T3PKS	NA	NA	S005	Moist_Na
LKMB002-1-35_S39	LK1306_1.region001	RRE-containing	NA	NA	S005	Moist_Na
LKMB002-1-35_S39	LK1093_1.region001	terpene	NA	NA	S005	Moist_Na
LKMB002-1-35_S39	SMGC_244.c00002_NODE_2_...region001	T3PKS	NA	NA	S005	Moist_Na
LKMB002-1-35_S39	SMGC_170.c00031_NODE_46...region001	RiPP-like	NA	NA	S005	Moist_Na
LKMB002-1-35_S39	SMGC_45.c00101_NODE_12...region001	T3PKS	NA	NA	S005	Moist_Na
LKMB002-1-35_S39	SMGC_53.c00101_NODE_18...region001	RiPP-like	NA	NA	S005	Moist_Na
LKMB002-1-35_S39	SMGC_332.c01355_NODE_15...region001	NRPS-like	NA	NA	S005	Moist_Na
LKMB002-1-35_S39	SMGC_332.c00824_NODE_99...region001	T1PKS	NA	NA	S005	Moist_Na
LKMB002-2-047_S138	LK1289_14.region001	T1PKS	NA	NA	S018	Moist_Na
LKMB002-2-047_S138	LK1021_6.region001	betalactone	NA	NA	S018	Moist_Na
LKMB002-2-047_S138	SMGC_590.c00035_NODE_48...region001	T3PKS	NA	NA	S018	Moist_Na
LKMB002-2-047_S138	SMGC_436.c00076_NODE_14...region001	RRE-containing	NA	NA	S018	Moist_Na
LKMB002-2-047_S138	SMGC_538.c00020_NODE_31...region001	RiPP-like	NA	NA	S018	Moist_Na
LKMB002-2-047_S138	SMGC_286.c00029_NODE_52...region001	NRPS	NA	NA	S018	Moist_Na
LKMB002-2-047_S138	SMGC_490.c00021_NODE_32...region001	butyrolactone	NA	NA	S018	Moist_Na
LKMB002-2-047_S138	LK441_6.region001	betalactone	NA	NA	S018	Moist_Na
LKMB002-2-047_S138	SMGC_469.c00008_NODE_30...region001	ectoine	NA	NA	S018	Moist_Na
LKMB002-2-047_S138	LK1176_15.region001	betalactone	NA	NA	S018	Moist_Na
LKMB002-2-047_S138	SMGC_278.c00258_NODE_48...region001	RiPP-like	NA	NA	S018	Moist_Na
LKMB002-2-047_S138	LK1045_40.region001	ectoine	NA	NA	S018	Moist_Na
LKMB002-2-047_S138	LK960_53.region001	arylpolyene	NA	NA	S018	Moist_Na
LKMB002-2-047_S138	LK1055_9.region001	terpene	NA	NA	S018	Moist_Na
LKMB002-2-047_S138	SMGC_323.c00006_NODE_8_...region001	NRPS	11.868124397	0.98580494322	S018	Moist_Na
LKMB002-2-047_S138	LK1270_7.region001	NAPAA	NA	NA	S018	Moist_Na
LKMB002-2-047_S138	LK1246_21.region001	siderophore	NA	NA	S018	Moist_Na
LKMB002-2-047_S138	SMGC_338.c00005_NODE_15...region001	T3PKS	NA	NA	S018	Moist_Na
LKMB002-2-047_S138	LK523_3.region001	NRPS	10.350809862	0.801786711334	S018	Moist_Na
LKMB002-2-047_S138	LK1147_1.region001	terpene	NA	NA	S018	Moist_Na
LKMB002-2-047_S138	SMGC_45.c00001_NODE_20...region001	ranthipeptide	NA	NA	S018	Moist_Na
LKMB002-2-047_S138	LK948_6.region002	terpene	NA	NA	S018	Moist_Na
LKMB002-2-047_S138	LK1137_29.region001	RiPP-like	9.68277193974	0.941475826972	S018	Moist_Na
LKMB002-2-047_S138	SMGC_332.c01839_NODE_21...region001	siderophore	NA	NA	S018	Moist_Na
LKMB002-2-047_S138	SMGC_271.c00005_NODE_7_...region001	NAPAA	NA	NA	S018	Moist_Na
LKMB002-2-047_S138	SMGC_243.c00044_NODE_44...region001	RiPP-like	NA	NA	S018	Moist_Na
LKMB002-2-047_S138	SMGC_487.c00091_NODE_68...region001	NRPS	NA	NA	S018	Moist_Na
LKMB002-2-047_S138	SMGC_103.c00020_NODE_38...region001	T1PKS	NA	NA	S018	Moist_Na
LKMB002-2-047_S138	SMGC_506.c00002_NODE_18...region002	redox-cofactor	NA	NA	S018	Moist_Na
LKMB002-2-047_S138	SMGC_219.c00003_NODE_15...region001	lanthipeptide-class-i	NA	NA	S018	Moist_Na
LKMB002-2-047_S138	LK1015_2.region003	terpene	NA	NA	S018	Moist_Na
LKMB002-2-047_S138	SMGC_184.c00038_NODE_94...region001	RiPP-like	NA	NA	S018	Moist_Na
LKMB002-2-047_S138	LK1255_4.region001	NRPS	NA	NA	S018	Moist_Na
LKMB002-2-047_S138	LK430_33.region001	NAPAA	NA	NA	S018	Moist_Na
LKMB002-2-047_S138	LK941_25.region001	RRE-containing	NA	NA	S018	Moist_Na
LKMB002-2-047_S138	SMGC_436.c00053_NODE_11...region001	ranthipeptide	NA	NA	S018	Moist_Na
LKMB002-2-047_S138	SMGC_271.c00033_NODE_45...region001	terpene	NA	NA	S018	Moist_Na
LKMB002-2-047_S138	SMGC_86.c00019_NODE_19...region001	NRPS	15.1550958537	1.0	S018	Moist_Na
LKMB002-2-047_S138	SMGC_20.c00006_NODE_19...region002	lanthipeptide-class-v	NA	NA	S018	Moist_Na
LKMB002-2-047_S138	SMGC_496.c00325_NODE_32...region001	arylpolyene	NA	NA	S018	Moist_Na
LKMB002-2-047_S138	SMGC_163.c00167_NODE_26...region001	RiPP-like	NA	NA	S018	Moist_Na
LKMB002-2-047_S138	LK952_6.region001	RiPP-like	NA	NA	S018	Moist_Na
LKMB002-2-047_S138	LK930_10.region001	NAPAA	NA	NA	S018	Moist_Na
LKMB002-2-047_S138	LK1382_15.region001	siderophore	NA	NA	S018	Moist_Na
LKMB002-2-047_S138	LK1134_11.region001	siderophore	10.8368745629	0.906439854192	S018	Moist_Na
LKMB002-2-047_S138	SMGC_475.c00064_NODE_19...region001	betalactone	NA	NA	S018	Moist_Na
LKMB002-2-047_S138	LK1334_12.region001	lanthipeptide-class-iii	NA	NA	S018	Moist_Na
LKMB002-2-047_S138	SMGC_55.c00022_NODE_11...region001	RiPP-like	NA	NA	S018	Moist_Na
LKMB002-2-047_S138	SMGC_336.c00006_NODE_43...region001	T3PKS	NA	NA	S018	Moist_Na
LKMB002-2-047_S138	SMGC_616.c00006_NODE_30...region001	NRPS	NA	NA	S018	Moist_Na
LKMB002-2-047_S138	SMGC_356.c00003_NODE_3_...region002	hybrid	NA	NA	S018	Moist_Na
LKMB002-2-047_S138	SMGC_332.c01223_NODE_14...region001	NRPS-like	13.1703023255	0.883544303797	S018	Moist_Na
LKMB002-2-047_S138	SMGC_170.c00025_NODE_27...region001	betalactone	NA	NA	S018	Moist_Na
LKMB002-2-047_S138	SMGC_170.c00051_NODE_81...region001	siderophore	NA	NA	S018	Moist_Na
LKMB002-2-047_S138	LK444_9.region001	NAPAA	NA	NA	S018	Moist_Na
LKMB002-2-047_S138	LK1289_29.region001	RiPP-like	NA	NA	S018	Moist_Na
LKMB002-2-047_S138	SMGC_210.c00156_NODE_22...region001	siderophore	NA	NA	S018	Moist_Na
LKMB002-2-047_S138	SMGC_184.c00005_NODE_18...region001	thiopeptide	NA	NA	S018	Moist_Na
LKMB002-2-047_S138	SMGC_286.c00013_NODE_29...region001	lanthipeptide-class-i	NA	NA	S018	Moist_Na
LKMB002-2-047_S138	LK948_6.region001	NAPAA	NA	NA	S018	Moist_Na
LKMB002-2-047_S138	SMGC_38.c00055_NODE_58...region001	RiPP-like	NA	NA	S018	Moist_Na
LKMB002-2-047_S138	LK1255_2.region002	hybrid	NA	NA	S018	Moist_Na
LKMB002-2-047_S138	SMGC_506.c00011_NODE_75...region001	NRPS-like	NA	NA	S018	Moist_Na
LKMB002-2-047_S138	LK946_11.region001	T1PKS	NA	NA	S018	Moist_Na
LKMB002-2-047_S138	SMGC_103.c00014_NODE_17...region001	NRPS	NA	NA	S018	Moist_Na
LKMB002-2-047_S138	SMGC_213.c00040_NODE_11...region001	NRPS	11.433561181	0.861027794441	S018	Moist_Na
LKMB002-2-047_S138	LK1091_5.region001	siderophore	NA	NA	S018	Moist_Na
LKMB002-2-047_S138	LK719_26.region001	ectoine	NA	NA	S018	Moist_Na
LKMB002-2-047_S138	SMGC_91.c00002_NODE_2_...region001	NRPS	NA	NA	S018	Moist_Na
LKMB002-2-047_S138	SMGC_190.c00024_NODE_32...region001	RiPP-like	NA	NA	S018	Moist_Na
LKMB002-2-047_S138	SMGC_469.c00275_NODE_58...region001	terpene	NA	NA	S018	Moist_Na
LKMB002-2-047_S138	LK1176_18.region001	NAPAA	NA	NA	S018	Moist_Na
LKMB002-2-047_S138	SMGC_286.c00062_NODE_10...region001	cyclic-lactone-autoinducer	NA	NA	S018	Moist_Na
LKMB002-2-047_S138	LK1134_5.region001	terpene	8.34500836959	0.830136986301	S018	Moist_Na
LKMB002-2-047_S138	LK1255_1.region001	lanthipeptide-class-i	NA	NA	S018	Moist_Na
LKMB002-2-047_S138	SMGC_286.c00054_NODE_94...region001	lanthipeptide-class-v	NA	NA	S018	Moist_Na
LKMB002-2-047_S138	LK434_2.region002	NRPS	NA	NA	S018	Moist_Na
LKMB002-2-047_S138	LK687_4.region001	terpene	NA	NA	S018	Moist_Na
LKMB002-2-047_S138	SMGC_464.c00087_NODE_40...region001	T3PKS	NA	NA	S018	Moist_Na
LKMB002-2-047_S138	SMGC_87.c00001_NODE_1_...region002	T1PKS	12.7360884939	0.775927027563	S018	Moist_Na
LKMB002-2-047_S138	SMGC_31.c00004_NODE_31...region001	ranthipeptide	NA	NA	S018	Moist_Na
LKMB002-2-047_S138	SMGC_170.c00106_NODE_32...region001	siderophore	NA	NA	S018	Moist_Na
LKMB002-2-047_S138	SMGC_276.c00016_NODE_47...region001	betalactone	NA	NA	S018	Moist_Na
LKMB002-2-047_S138	LK1045_8.region001	terpene	NA	NA	S018	Moist_Na
LKMB002-2-047_S138	SMGC_82.c00002_NODE_2_...region001	NAPAA	NA	NA	S018	Moist_Na
LKMB002-2-047_S138	LK942_3.region001	ectoine	NA	NA	S018	Moist_Na
LKMB002-2-047_S138	SMGC_256.c00120_NODE_23...region001	T1PKS	NA	NA	S018	Moist_Na
LKMB002-2-047_S138	SMGC_305.c00011_NODE_24...region002	terpene	NA	NA	S018	Moist_Na
LKMB002-2-047_S138	LK1116_5.region001	T3PKS	8.12369600328	0.922022279349	S018	Moist_Na
LKMB002-2-047_S138	LK930_6.region001	terpene	NA	NA	S018	Moist_Na
LKMB002-2-047_S138	LK1055_14.region001	T3PKS	NA	NA	S018	Moist_Na
LKMB002-2-047_S138	LK1306_1.region001	RRE-containing	NA	NA	S018	Moist_Na
LKMB002-2-047_S138	LK1093_1.region001	terpene	NA	NA	S018	Moist_Na
LKMB002-2-047_S138	SMGC_244.c00002_NODE_2_...region001	T3PKS	NA	NA	S018	Moist_Na
LKMB002-2-047_S138	SMGC_170.c00031_NODE_46...region001	RiPP-like	NA	NA	S018	Moist_Na
LKMB002-2-047_S138	SMGC_45.c00101_NODE_12...region001	T3PKS	NA	NA	S018	Moist_Na
LKMB002-2-047_S138	SMGC_53.c00101_NODE_18...region001	RiPP-like	NA	NA	S018	Moist_Na
LKMB002-2-047_S138	SMGC_332.c01355_NODE_15...region001	NRPS-like	NA	NA	S018	Moist_Na
LKMB002-2-047_S138	SMGC_332.c00824_NODE_99...region001	T1PKS	NA	NA	S018	Moist_Na
LKMN002-3-86_S285	LK1289_14.region001	T1PKS	9.31958938948	0.86455026455	S033	Sebaceous_Oc
LKMN002-3-86_S285	LK1021_6.region001	betalactone	NA	NA	S033	Sebaceous_Oc
LKMN002-3-86_S285	SMGC_590.c00035_NODE_48...region001	T3PKS	NA	NA	S033	Sebaceous_Oc
LKMN002-3-86_S285	SMGC_436.c00076_NODE_14...region001	RRE-containing	NA	NA	S033	Sebaceous_Oc
LKMN002-3-86_S285	SMGC_538.c00020_NODE_31...region001	RiPP-like	NA	NA	S033	Sebaceous_Oc
LKMN002-3-86_S285	SMGC_286.c00029_NODE_52...region001	NRPS	NA	NA	S033	Sebaceous_Oc
LKMN002-3-86_S285	SMGC_490.c00021_NODE_32...region001	butyrolactone	NA	NA	S033	Sebaceous_Oc
LKMN002-3-86_S285	LK441_6.region001	betalactone	13.399040392	1.0	S033	Sebaceous_Oc
LKMN002-3-86_S285	SMGC_469.c00008_NODE_30...region001	ectoine	NA	NA	S033	Sebaceous_Oc
LKMN002-3-86_S285	LK1176_15.region001	betalactone	NA	NA	S033	Sebaceous_Oc
LKMN002-3-86_S285	SMGC_278.c00258_NODE_48...region001	RiPP-like	14.6734732707	1.0	S033	Sebaceous_Oc
LKMN002-3-86_S285	LK1045_40.region001	ectoine	NA	NA	S033	Sebaceous_Oc
LKMN002-3-86_S285	LK960_53.region001	arylpolyene	NA	NA	S033	Sebaceous_Oc
LKMN002-3-86_S285	LK1055_9.region001	terpene	NA	NA	S033	Sebaceous_Oc
LKMN002-3-86_S285	SMGC_323.c00006_NODE_8_...region001	NRPS	9.54546054369	0.886105544422	S033	Sebaceous_Oc
LKMN002-3-86_S285	LK1270_7.region001	NAPAA	NA	NA	S033	Sebaceous_Oc
LKMN002-3-86_S285	LK1246_21.region001	siderophore	NA	NA	S033	Sebaceous_Oc
LKMN002-3-86_S285	SMGC_338.c00005_NODE_15...region001	T3PKS	NA	NA	S033	Sebaceous_Oc
LKMN002-3-86_S285	LK523_3.region001	NRPS	10.0589615155	0.917922948074	S033	Sebaceous_Oc
LKMN002-3-86_S285	LK1147_1.region001	terpene	11.2407777235	1.0	S033	Sebaceous_Oc
LKMN002-3-86_S285	SMGC_45.c00001_NODE_20...region001	ranthipeptide	NA	NA	S033	Sebaceous_Oc
LKMN002-3-86_S285	LK948_6.region002	terpene	NA	NA	S033	Sebaceous_Oc
LKMN002-3-86_S285	LK1137_29.region001	RiPP-like	NA	NA	S033	Sebaceous_Oc
LKMN002-3-86_S285	SMGC_332.c01839_NODE_21...region001	siderophore	13.8263603586	1.0	S033	Sebaceous_Oc
LKMN002-3-86_S285	SMGC_271.c00005_NODE_7_...region001	NAPAA	NA	NA	S033	Sebaceous_Oc
LKMN002-3-86_S285	SMGC_243.c00044_NODE_44...region001	RiPP-like	NA	NA	S033	Sebaceous_Oc
LKMN002-3-86_S285	SMGC_487.c00091_NODE_68...region001	NRPS	NA	NA	S033	Sebaceous_Oc
LKMN002-3-86_S285	SMGC_103.c00020_NODE_38...region001	T1PKS	NA	NA	S033	Sebaceous_Oc
LKMN002-3-86_S285	SMGC_506.c00002_NODE_18...region002	redox-cofactor	NA	NA	S033	Sebaceous_Oc
LKMN002-3-86_S285	SMGC_219.c00003_NODE_15...region001	lanthipeptide-class-i	NA	NA	S033	Sebaceous_Oc
LKMN002-3-86_S285	LK1015_2.region003	terpene	NA	NA	S033	Sebaceous_Oc
LKMN002-3-86_S285	SMGC_184.c00038_NODE_94...region001	RiPP-like	NA	NA	S033	Sebaceous_Oc
LKMN002-3-86_S285	LK1255_4.region001	NRPS	11.5499478501	0.997209432119	S033	Sebaceous_Oc
LKMN002-3-86_S285	LK430_33.region001	NAPAA	12.4342586169	0.995508982036	S033	Sebaceous_Oc
LKMN002-3-86_S285	LK941_25.region001	RRE-containing	9.77803722926	0.978666666667	S033	Sebaceous_Oc
LKMN002-3-86_S285	SMGC_436.c00053_NODE_11...region001	ranthipeptide	NA	NA	S033	Sebaceous_Oc
LKMN002-3-86_S285	SMGC_271.c00033_NODE_45...region001	terpene	NA	NA	S033	Sebaceous_Oc
LKMN002-3-86_S285	SMGC_86.c00019_NODE_19...region001	NRPS	NA	NA	S033	Sebaceous_Oc
LKMN002-3-86_S285	SMGC_20.c00006_NODE_19...region002	lanthipeptide-class-v	8.9035226955	1.0	S033	Sebaceous_Oc
LKMN002-3-86_S285	SMGC_496.c00325_NODE_32...region001	arylpolyene	NA	NA	S033	Sebaceous_Oc
LKMN002-3-86_S285	SMGC_163.c00167_NODE_26...region001	RiPP-like	NA	NA	S033	Sebaceous_Oc
LKMN002-3-86_S285	LK952_6.region001	RiPP-like	NA	NA	S033	Sebaceous_Oc
LKMN002-3-86_S285	LK930_10.region001	NAPAA	NA	NA	S033	Sebaceous_Oc
LKMN002-3-86_S285	LK1382_15.region001	siderophore	12.1855609701	1.0	S033	Sebaceous_Oc
LKMN002-3-86_S285	LK1134_11.region001	siderophore	NA	NA	S033	Sebaceous_Oc
LKMN002-3-86_S285	SMGC_475.c00064_NODE_19...region001	betalactone	NA	NA	S033	Sebaceous_Oc
LKMN002-3-86_S285	LK1334_12.region001	lanthipeptide-class-iii	NA	NA	S033	Sebaceous_Oc
LKMN002-3-86_S285	SMGC_55.c00022_NODE_11...region001	RiPP-like	NA	NA	S033	Sebaceous_Oc
LKMN002-3-86_S285	SMGC_336.c00006_NODE_43...region001	T3PKS	NA	NA	S033	Sebaceous_Oc
LKMN002-3-86_S285	SMGC_616.c00006_NODE_30...region001	NRPS	NA	NA	S033	Sebaceous_Oc
LKMN002-3-86_S285	SMGC_356.c00003_NODE_3_...region002	hybrid	NA	NA	S033	Sebaceous_Oc
LKMN002-3-86_S285	SMGC_332.c01223_NODE_14...region001	NRPS-like	NA	NA	S033	Sebaceous_Oc
LKMN002-3-86_S285	SMGC_170.c00025_NODE_27...region001	betalactone	NA	NA	S033	Sebaceous_Oc
LKMN002-3-86_S285	SMGC_170.c00051_NODE_81...region001	siderophore	NA	NA	S033	Sebaceous_Oc
LKMN002-3-86_S285	LK444_9.region001	NAPAA	NA	NA	S033	Sebaceous_Oc
LKMN002-3-86_S285	LK1289_29.region001	RiPP-like	6.40737732471	0.767361111111	S033	Sebaceous_Oc
LKMN002-3-86_S285	SMGC_210.c00156_NODE_22...region001	siderophore	NA	NA	S033	Sebaceous_Oc
LKMN002-3-86_S285	SMGC_184.c00005_NODE_18...region001	thiopeptide	NA	NA	S033	Sebaceous_Oc
LKMN002-3-86_S285	SMGC_286.c00013_NODE_29...region001	lanthipeptide-class-i	NA	NA	S033	Sebaceous_Oc
LKMN002-3-86_S285	LK948_6.region001	NAPAA	NA	NA	S033	Sebaceous_Oc
LKMN002-3-86_S285	SMGC_38.c00055_NODE_58...region001	RiPP-like	12.6337853265	1.0	S033	Sebaceous_Oc
LKMN002-3-86_S285	LK1255_2.region002	hybrid	9.46594352586	0.901526341704	S033	Sebaceous_Oc
LKMN002-3-86_S285	SMGC_506.c00011_NODE_75...region001	NRPS-like	NA	NA	S033	Sebaceous_Oc
LKMN002-3-86_S285	LK946_11.region001	T1PKS	NA	NA	S033	Sebaceous_Oc
LKMN002-3-86_S285	SMGC_103.c00014_NODE_17...region001	NRPS	NA	NA	S033	Sebaceous_Oc
LKMN002-3-86_S285	SMGC_213.c00040_NODE_11...region001	NRPS	17.2453368667	1.0	S033	Sebaceous_Oc
LKMN002-3-86_S285	LK1091_5.region001	siderophore	NA	NA	S033	Sebaceous_Oc
LKMN002-3-86_S285	LK719_26.region001	ectoine	11.6602613521	1.0	S033	Sebaceous_Oc
LKMN002-3-86_S285	SMGC_91.c00002_NODE_2_...region001	NRPS	NA	NA	S033	Sebaceous_Oc
LKMN002-3-86_S285	SMGC_190.c00024_NODE_32...region001	RiPP-like	NA	NA	S033	Sebaceous_Oc
LKMN002-3-86_S285	SMGC_469.c00275_NODE_58...region001	terpene	NA	NA	S033	Sebaceous_Oc
LKMN002-3-86_S285	LK1176_18.region001	NAPAA	NA	NA	S033	Sebaceous_Oc
LKMN002-3-86_S285	SMGC_286.c00062_NODE_10...region001	cyclic-lactone-autoinducer	NA	NA	S033	Sebaceous_Oc
LKMN002-3-86_S285	LK1134_5.region001	terpene	NA	NA	S033	Sebaceous_Oc
LKMN002-3-86_S285	LK1255_1.region001	lanthipeptide-class-i	10.720785272	0.891821207798	S033	Sebaceous_Oc
LKMN002-3-86_S285	SMGC_286.c00054_NODE_94...region001	lanthipeptide-class-v	NA	NA	S033	Sebaceous_Oc
LKMN002-3-86_S285	LK434_2.region002	NRPS	NA	NA	S033	Sebaceous_Oc
LKMN002-3-86_S285	LK687_4.region001	terpene	NA	NA	S033	Sebaceous_Oc
LKMN002-3-86_S285	SMGC_464.c00087_NODE_40...region001	T3PKS	NA	NA	S033	Sebaceous_Oc
LKMN002-3-86_S285	SMGC_87.c00001_NODE_1_...region002	T1PKS	NA	NA	S033	Sebaceous_Oc
LKMN002-3-86_S285	SMGC_31.c00004_NODE_31...region001	ranthipeptide	NA	NA	S033	Sebaceous_Oc
LKMN002-3-86_S285	SMGC_170.c00106_NODE_32...region001	siderophore	NA	NA	S033	Sebaceous_Oc
LKMN002-3-86_S285	SMGC_276.c00016_NODE_47...region001	betalactone	NA	NA	S033	Sebaceous_Oc
LKMN002-3-86_S285	LK1045_8.region001	terpene	NA	NA	S033	Sebaceous_Oc
LKMN002-3-86_S285	SMGC_82.c00002_NODE_2_...region001	NAPAA	NA	NA	S033	Sebaceous_Oc
LKMN002-3-86_S285	LK942_3.region001	ectoine	NA	NA	S033	Sebaceous_Oc
LKMN002-3-86_S285	SMGC_256.c00120_NODE_23...region001	T1PKS	NA	NA	S033	Sebaceous_Oc
LKMN002-3-86_S285	SMGC_305.c00011_NODE_24...region002	terpene	NA	NA	S033	Sebaceous_Oc
LKMN002-3-86_S285	LK1116_5.region001	T3PKS	8.44814617209	0.975149957155	S033	Sebaceous_Oc
LKMN002-3-86_S285	LK930_6.region001	terpene	NA	NA	S033	Sebaceous_Oc
LKMN002-3-86_S285	LK1055_14.region001	T3PKS	NA	NA	S033	Sebaceous_Oc
LKMN002-3-86_S285	LK1306_1.region001	RRE-containing	9.03282402722	1.0	S033	Sebaceous_Oc
LKMN002-3-86_S285	LK1093_1.region001	terpene	NA	NA	S033	Sebaceous_Oc
LKMN002-3-86_S285	SMGC_244.c00002_NODE_2_...region001	T3PKS	NA	NA	S033	Sebaceous_Oc
LKMN002-3-86_S285	SMGC_170.c00031_NODE_46...region001	RiPP-like	NA	NA	S033	Sebaceous_Oc
LKMN002-3-86_S285	SMGC_45.c00101_NODE_12...region001	T3PKS	11.6938870991	0.958011996572	S033	Sebaceous_Oc
LKMN002-3-86_S285	SMGC_53.c00101_NODE_18...region001	RiPP-like	NA	NA	S033	Sebaceous_Oc
LKMN002-3-86_S285	SMGC_332.c01355_NODE_15...region001	NRPS-like	NA	NA	S033	Sebaceous_Oc
LKMN002-3-86_S285	SMGC_332.c00824_NODE_99...region001	T1PKS	NA	NA	S033	Sebaceous_Oc
LKMB002-2-025_S116	LK1289_14.region001	T1PKS	NA	NA	S014	Rarely_Moist_Af
LKMB002-2-025_S116	LK1021_6.region001	betalactone	NA	NA	S014	Rarely_Moist_Af
LKMB002-2-025_S116	SMGC_590.c00035_NODE_48...region001	T3PKS	NA	NA	S014	Rarely_Moist_Af
LKMB002-2-025_S116	SMGC_436.c00076_NODE_14...region001	RRE-containing	NA	NA	S014	Rarely_Moist_Af
LKMB002-2-025_S116	SMGC_538.c00020_NODE_31...region001	RiPP-like	NA	NA	S014	Rarely_Moist_Af
LKMB002-2-025_S116	SMGC_286.c00029_NODE_52...region001	NRPS	NA	NA	S014	Rarely_Moist_Af
LKMB002-2-025_S116	SMGC_490.c00021_NODE_32...region001	butyrolactone	NA	NA	S014	Rarely_Moist_Af
LKMB002-2-025_S116	LK441_6.region001	betalactone	12.3445101652	1.0	S014	Rarely_Moist_Af
LKMB002-2-025_S116	SMGC_469.c00008_NODE_30...region001	ectoine	NA	NA	S014	Rarely_Moist_Af
LKMB002-2-025_S116	LK1176_15.region001	betalactone	NA	NA	S014	Rarely_Moist_Af
LKMB002-2-025_S116	SMGC_278.c00258_NODE_48...region001	RiPP-like	NA	NA	S014	Rarely_Moist_Af
LKMB002-2-025_S116	LK1045_40.region001	ectoine	NA	NA	S014	Rarely_Moist_Af
LKMB002-2-025_S116	LK960_53.region001	arylpolyene	NA	NA	S014	Rarely_Moist_Af
LKMB002-2-025_S116	LK1055_9.region001	terpene	NA	NA	S014	Rarely_Moist_Af
LKMB002-2-025_S116	SMGC_323.c00006_NODE_8_...region001	NRPS	NA	NA	S014	Rarely_Moist_Af
LKMB002-2-025_S116	LK1270_7.region001	NAPAA	NA	NA	S014	Rarely_Moist_Af
LKMB002-2-025_S116	LK1246_21.region001	siderophore	NA	NA	S014	Rarely_Moist_Af
LKMB002-2-025_S116	SMGC_338.c00005_NODE_15...region001	T3PKS	NA	NA	S014	Rarely_Moist_Af
LKMB002-2-025_S116	LK523_3.region001	NRPS	12.4231526311	1.0	S014	Rarely_Moist_Af
LKMB002-2-025_S116	LK1147_1.region001	terpene	9.78303195453	1.0	S014	Rarely_Moist_Af
LKMB002-2-025_S116	SMGC_45.c00001_NODE_20...region001	ranthipeptide	NA	NA	S014	Rarely_Moist_Af
LKMB002-2-025_S116	LK948_6.region002	terpene	NA	NA	S014	Rarely_Moist_Af
LKMB002-2-025_S116	LK1137_29.region001	RiPP-like	NA	NA	S014	Rarely_Moist_Af
LKMB002-2-025_S116	SMGC_332.c01839_NODE_21...region001	siderophore	12.3233605003	0.953846153846	S014	Rarely_Moist_Af
LKMB002-2-025_S116	SMGC_271.c00005_NODE_7_...region001	NAPAA	NA	NA	S014	Rarely_Moist_Af
LKMB002-2-025_S116	SMGC_243.c00044_NODE_44...region001	RiPP-like	NA	NA	S014	Rarely_Moist_Af
LKMB002-2-025_S116	SMGC_487.c00091_NODE_68...region001	NRPS	NA	NA	S014	Rarely_Moist_Af
LKMB002-2-025_S116	SMGC_103.c00020_NODE_38...region001	T1PKS	NA	NA	S014	Rarely_Moist_Af
LKMB002-2-025_S116	SMGC_506.c00002_NODE_18...region002	redox-cofactor	NA	NA	S014	Rarely_Moist_Af
LKMB002-2-025_S116	SMGC_219.c00003_NODE_15...region001	lanthipeptide-class-i	NA	NA	S014	Rarely_Moist_Af
LKMB002-2-025_S116	LK1015_2.region003	terpene	NA	NA	S014	Rarely_Moist_Af
LKMB002-2-025_S116	SMGC_184.c00038_NODE_94...region001	RiPP-like	NA	NA	S014	Rarely_Moist_Af
LKMB002-2-025_S116	LK1255_4.region001	NRPS	NA	NA	S014	Rarely_Moist_Af
LKMB002-2-025_S116	LK430_33.region001	NAPAA	10.7816803615	0.990269461078	S014	Rarely_Moist_Af
LKMB002-2-025_S116	LK941_25.region001	RRE-containing	8.3455062881	0.973333333333	S014	Rarely_Moist_Af
LKMB002-2-025_S116	SMGC_436.c00053_NODE_11...region001	ranthipeptide	NA	NA	S014	Rarely_Moist_Af
LKMB002-2-025_S116	SMGC_271.c00033_NODE_45...region001	terpene	NA	NA	S014	Rarely_Moist_Af
LKMB002-2-025_S116	SMGC_86.c00019_NODE_19...region001	NRPS	NA	NA	S014	Rarely_Moist_Af
LKMB002-2-025_S116	SMGC_20.c00006_NODE_19...region002	lanthipeptide-class-v	NA	NA	S014	Rarely_Moist_Af
LKMB002-2-025_S116	SMGC_496.c00325_NODE_32...region001	arylpolyene	NA	NA	S014	Rarely_Moist_Af
LKMB002-2-025_S116	SMGC_163.c00167_NODE_26...region001	RiPP-like	NA	NA	S014	Rarely_Moist_Af
LKMB002-2-025_S116	LK952_6.region001	RiPP-like	NA	NA	S014	Rarely_Moist_Af
LKMB002-2-025_S116	LK930_10.region001	NAPAA	NA	NA	S014	Rarely_Moist_Af
LKMB002-2-025_S116	LK1382_15.region001	siderophore	10.5723135379	0.877450980392	S014	Rarely_Moist_Af
LKMB002-2-025_S116	LK1134_11.region001	siderophore	NA	NA	S014	Rarely_Moist_Af
LKMB002-2-025_S116	SMGC_475.c00064_NODE_19...region001	betalactone	NA	NA	S014	Rarely_Moist_Af
LKMB002-2-025_S116	LK1334_12.region001	lanthipeptide-class-iii	NA	NA	S014	Rarely_Moist_Af
LKMB002-2-025_S116	SMGC_55.c00022_NODE_11...region001	RiPP-like	NA	NA	S014	Rarely_Moist_Af
LKMB002-2-025_S116	SMGC_336.c00006_NODE_43...region001	T3PKS	NA	NA	S014	Rarely_Moist_Af
LKMB002-2-025_S116	SMGC_616.c00006_NODE_30...region001	NRPS	NA	NA	S014	Rarely_Moist_Af
LKMB002-2-025_S116	SMGC_356.c00003_NODE_3_...region002	hybrid	NA	NA	S014	Rarely_Moist_Af
LKMB002-2-025_S116	SMGC_332.c01223_NODE_14...region001	NRPS-like	NA	NA	S014	Rarely_Moist_Af
LKMB002-2-025_S116	SMGC_170.c00025_NODE_27...region001	betalactone	NA	NA	S014	Rarely_Moist_Af
LKMB002-2-025_S116	SMGC_170.c00051_NODE_81...region001	siderophore	NA	NA	S014	Rarely_Moist_Af
LKMB002-2-025_S116	LK444_9.region001	NAPAA	NA	NA	S014	Rarely_Moist_Af
LKMB002-2-025_S116	LK1289_29.region001	RiPP-like	NA	NA	S014	Rarely_Moist_Af
LKMB002-2-025_S116	SMGC_210.c00156_NODE_22...region001	siderophore	NA	NA	S014	Rarely_Moist_Af
LKMB002-2-025_S116	SMGC_184.c00005_NODE_18...region001	thiopeptide	NA	NA	S014	Rarely_Moist_Af
LKMB002-2-025_S116	SMGC_286.c00013_NODE_29...region001	lanthipeptide-class-i	NA	NA	S014	Rarely_Moist_Af
LKMB002-2-025_S116	LK948_6.region001	NAPAA	NA	NA	S014	Rarely_Moist_Af
LKMB002-2-025_S116	SMGC_38.c00055_NODE_58...region001	RiPP-like	NA	NA	S014	Rarely_Moist_Af
LKMB002-2-025_S116	LK1255_2.region002	hybrid	NA	NA	S014	Rarely_Moist_Af
LKMB002-2-025_S116	SMGC_506.c00011_NODE_75...region001	NRPS-like	NA	NA	S014	Rarely_Moist_Af
LKMB002-2-025_S116	LK946_11.region001	T1PKS	NA	NA	S014	Rarely_Moist_Af
LKMB002-2-025_S116	SMGC_103.c00014_NODE_17...region001	NRPS	NA	NA	S014	Rarely_Moist_Af
LKMB002-2-025_S116	SMGC_213.c00040_NODE_11...region001	NRPS	12.3386702365	1.0	S014	Rarely_Moist_Af
LKMB002-2-025_S116	LK1091_5.region001	siderophore	NA	NA	S014	Rarely_Moist_Af
LKMB002-2-025_S116	LK719_26.region001	ectoine	9.75464607259	1.0	S014	Rarely_Moist_Af
LKMB002-2-025_S116	SMGC_91.c00002_NODE_2_...region001	NRPS	NA	NA	S014	Rarely_Moist_Af
LKMB002-2-025_S116	SMGC_190.c00024_NODE_32...region001	RiPP-like	NA	NA	S014	Rarely_Moist_Af
LKMB002-2-025_S116	SMGC_469.c00275_NODE_58...region001	terpene	NA	NA	S014	Rarely_Moist_Af
LKMB002-2-025_S116	LK1176_18.region001	NAPAA	NA	NA	S014	Rarely_Moist_Af
LKMB002-2-025_S116	SMGC_286.c00062_NODE_10...region001	cyclic-lactone-autoinducer	NA	NA	S014	Rarely_Moist_Af
LKMB002-2-025_S116	LK1134_5.region001	terpene	NA	NA	S014	Rarely_Moist_Af
LKMB002-2-025_S116	LK1255_1.region001	lanthipeptide-class-i	NA	NA	S014	Rarely_Moist_Af
LKMB002-2-025_S116	SMGC_286.c00054_NODE_94...region001	lanthipeptide-class-v	NA	NA	S014	Rarely_Moist_Af
LKMB002-2-025_S116	LK434_2.region002	NRPS	NA	NA	S014	Rarely_Moist_Af
LKMB002-2-025_S116	LK687_4.region001	terpene	NA	NA	S014	Rarely_Moist_Af
LKMB002-2-025_S116	SMGC_464.c00087_NODE_40...region001	T3PKS	NA	NA	S014	Rarely_Moist_Af
LKMB002-2-025_S116	SMGC_87.c00001_NODE_1_...region002	T1PKS	NA	NA	S014	Rarely_Moist_Af
LKMB002-2-025_S116	SMGC_31.c00004_NODE_31...region001	ranthipeptide	NA	NA	S014	Rarely_Moist_Af
LKMB002-2-025_S116	SMGC_170.c00106_NODE_32...region001	siderophore	NA	NA	S014	Rarely_Moist_Af
LKMB002-2-025_S116	SMGC_276.c00016_NODE_47...region001	betalactone	NA	NA	S014	Rarely_Moist_Af
LKMB002-2-025_S116	LK1045_8.region001	terpene	NA	NA	S014	Rarely_Moist_Af
LKMB002-2-025_S116	SMGC_82.c00002_NODE_2_...region001	NAPAA	NA	NA	S014	Rarely_Moist_Af
LKMB002-2-025_S116	LK942_3.region001	ectoine	NA	NA	S014	Rarely_Moist_Af
LKMB002-2-025_S116	SMGC_256.c00120_NODE_23...region001	T1PKS	NA	NA	S014	Rarely_Moist_Af
LKMB002-2-025_S116	SMGC_305.c00011_NODE_24...region002	terpene	NA	NA	S014	Rarely_Moist_Af
LKMB002-2-025_S116	LK1116_5.region001	T3PKS	10.0403634709	1.0	S014	Rarely_Moist_Af
LKMB002-2-025_S116	LK930_6.region001	terpene	NA	NA	S014	Rarely_Moist_Af
LKMB002-2-025_S116	LK1055_14.region001	T3PKS	NA	NA	S014	Rarely_Moist_Af
LKMB002-2-025_S116	LK1306_1.region001	RRE-containing	7.03797875787	0.924924924925	S014	Rarely_Moist_Af
LKMB002-2-025_S116	LK1093_1.region001	terpene	NA	NA	S014	Rarely_Moist_Af
LKMB002-2-025_S116	SMGC_244.c00002_NODE_2_...region001	T3PKS	NA	NA	S014	Rarely_Moist_Af
LKMB002-2-025_S116	SMGC_170.c00031_NODE_46...region001	RiPP-like	NA	NA	S014	Rarely_Moist_Af
LKMB002-2-025_S116	SMGC_45.c00101_NODE_12...region001	T3PKS	NA	NA	S014	Rarely_Moist_Af
LKMB002-2-025_S116	SMGC_53.c00101_NODE_18...region001	RiPP-like	NA	NA	S014	Rarely_Moist_Af
LKMB002-2-025_S116	SMGC_332.c01355_NODE_15...region001	NRPS-like	NA	NA	S014	Rarely_Moist_Af
LKMB002-2-025_S116	SMGC_332.c00824_NODE_99...region001	T1PKS	NA	NA	S014	Rarely_Moist_Af
LKMN002-3-29_S232	LK1289_14.region001	T1PKS	9.48067631267	0.799576719577	S027	Moist_Um
LKMN002-3-29_S232	LK1021_6.region001	betalactone	NA	NA	S027	Moist_Um
LKMN002-3-29_S232	SMGC_590.c00035_NODE_48...region001	T3PKS	NA	NA	S027	Moist_Um
LKMN002-3-29_S232	SMGC_436.c00076_NODE_14...region001	RRE-containing	NA	NA	S027	Moist_Um
LKMN002-3-29_S232	SMGC_538.c00020_NODE_31...region001	RiPP-like	NA	NA	S027	Moist_Um
LKMN002-3-29_S232	SMGC_286.c00029_NODE_52...region001	NRPS	NA	NA	S027	Moist_Um
LKMN002-3-29_S232	SMGC_490.c00021_NODE_32...region001	butyrolactone	NA	NA	S027	Moist_Um
LKMN002-3-29_S232	LK441_6.region001	betalactone	NA	NA	S027	Moist_Um
LKMN002-3-29_S232	SMGC_469.c00008_NODE_30...region001	ectoine	NA	NA	S027	Moist_Um
LKMN002-3-29_S232	LK1176_15.region001	betalactone	NA	NA	S027	Moist_Um
LKMN002-3-29_S232	SMGC_278.c00258_NODE_48...region001	RiPP-like	11.8481771955	1.0	S027	Moist_Um
LKMN002-3-29_S232	LK1045_40.region001	ectoine	NA	NA	S027	Moist_Um
LKMN002-3-29_S232	LK960_53.region001	arylpolyene	NA	NA	S027	Moist_Um
LKMN002-3-29_S232	LK1055_9.region001	terpene	NA	NA	S027	Moist_Um
LKMN002-3-29_S232	SMGC_323.c00006_NODE_8_...region001	NRPS	NA	NA	S027	Moist_Um
LKMN002-3-29_S232	LK1270_7.region001	NAPAA	NA	NA	S027	Moist_Um
LKMN002-3-29_S232	LK1246_21.region001	siderophore	NA	NA	S027	Moist_Um
LKMN002-3-29_S232	SMGC_338.c00005_NODE_15...region001	T3PKS	NA	NA	S027	Moist_Um
LKMN002-3-29_S232	LK523_3.region001	NRPS	NA	NA	S027	Moist_Um
LKMN002-3-29_S232	LK1147_1.region001	terpene	NA	NA	S027	Moist_Um
LKMN002-3-29_S232	SMGC_45.c00001_NODE_20...region001	ranthipeptide	NA	NA	S027	Moist_Um
LKMN002-3-29_S232	LK948_6.region002	terpene	NA	NA	S027	Moist_Um
LKMN002-3-29_S232	LK1137_29.region001	RiPP-like	NA	NA	S027	Moist_Um
LKMN002-3-29_S232	SMGC_332.c01839_NODE_21...region001	siderophore	NA	NA	S027	Moist_Um
LKMN002-3-29_S232	SMGC_271.c00005_NODE_7_...region001	NAPAA	NA	NA	S027	Moist_Um
LKMN002-3-29_S232	SMGC_243.c00044_NODE_44...region001	RiPP-like	NA	NA	S027	Moist_Um
LKMN002-3-29_S232	SMGC_487.c00091_NODE_68...region001	NRPS	12.327089307	0.953171966461	S027	Moist_Um
LKMN002-3-29_S232	SMGC_103.c00020_NODE_38...region001	T1PKS	NA	NA	S027	Moist_Um
LKMN002-3-29_S232	SMGC_506.c00002_NODE_18...region002	redox-cofactor	NA	NA	S027	Moist_Um
LKMN002-3-29_S232	SMGC_219.c00003_NODE_15...region001	lanthipeptide-class-i	NA	NA	S027	Moist_Um
LKMN002-3-29_S232	LK1015_2.region003	terpene	NA	NA	S027	Moist_Um
LKMN002-3-29_S232	SMGC_184.c00038_NODE_94...region001	RiPP-like	NA	NA	S027	Moist_Um
LKMN002-3-29_S232	LK1255_4.region001	NRPS	NA	NA	S027	Moist_Um
LKMN002-3-29_S232	LK430_33.region001	NAPAA	NA	NA	S027	Moist_Um
LKMN002-3-29_S232	LK941_25.region001	RRE-containing	NA	NA	S027	Moist_Um
LKMN002-3-29_S232	SMGC_436.c00053_NODE_11...region001	ranthipeptide	NA	NA	S027	Moist_Um
LKMN002-3-29_S232	SMGC_271.c00033_NODE_45...region001	terpene	NA	NA	S027	Moist_Um
LKMN002-3-29_S232	SMGC_86.c00019_NODE_19...region001	NRPS	NA	NA	S027	Moist_Um
LKMN002-3-29_S232	SMGC_20.c00006_NODE_19...region002	lanthipeptide-class-v	NA	NA	S027	Moist_Um
LKMN002-3-29_S232	SMGC_496.c00325_NODE_32...region001	arylpolyene	NA	NA	S027	Moist_Um
LKMN002-3-29_S232	SMGC_163.c00167_NODE_26...region001	RiPP-like	NA	NA	S027	Moist_Um
LKMN002-3-29_S232	LK952_6.region001	RiPP-like	NA	NA	S027	Moist_Um
LKMN002-3-29_S232	LK930_10.region001	NAPAA	NA	NA	S027	Moist_Um
LKMN002-3-29_S232	LK1382_15.region001	siderophore	NA	NA	S027	Moist_Um
LKMN002-3-29_S232	LK1134_11.region001	siderophore	NA	NA	S027	Moist_Um
LKMN002-3-29_S232	SMGC_475.c00064_NODE_19...region001	betalactone	NA	NA	S027	Moist_Um
LKMN002-3-29_S232	LK1334_12.region001	lanthipeptide-class-iii	NA	NA	S027	Moist_Um
LKMN002-3-29_S232	SMGC_55.c00022_NODE_11...region001	RiPP-like	NA	NA	S027	Moist_Um
LKMN002-3-29_S232	SMGC_336.c00006_NODE_43...region001	T3PKS	NA	NA	S027	Moist_Um
LKMN002-3-29_S232	SMGC_616.c00006_NODE_30...region001	NRPS	NA	NA	S027	Moist_Um
LKMN002-3-29_S232	SMGC_356.c00003_NODE_3_...region002	hybrid	NA	NA	S027	Moist_Um
LKMN002-3-29_S232	SMGC_332.c01223_NODE_14...region001	NRPS-like	NA	NA	S027	Moist_Um
LKMN002-3-29_S232	SMGC_170.c00025_NODE_27...region001	betalactone	NA	NA	S027	Moist_Um
LKMN002-3-29_S232	SMGC_170.c00051_NODE_81...region001	siderophore	NA	NA	S027	Moist_Um
LKMN002-3-29_S232	LK444_9.region001	NAPAA	NA	NA	S027	Moist_Um
LKMN002-3-29_S232	LK1289_29.region001	RiPP-like	8.83633571408	0.996527777778	S027	Moist_Um
LKMN002-3-29_S232	SMGC_210.c00156_NODE_22...region001	siderophore	NA	NA	S027	Moist_Um
LKMN002-3-29_S232	SMGC_184.c00005_NODE_18...region001	thiopeptide	NA	NA	S027	Moist_Um
LKMN002-3-29_S232	SMGC_286.c00013_NODE_29...region001	lanthipeptide-class-i	NA	NA	S027	Moist_Um
LKMN002-3-29_S232	LK948_6.region001	NAPAA	NA	NA	S027	Moist_Um
LKMN002-3-29_S232	SMGC_38.c00055_NODE_58...region001	RiPP-like	NA	NA	S027	Moist_Um
LKMN002-3-29_S232	LK1255_2.region002	hybrid	NA	NA	S027	Moist_Um
LKMN002-3-29_S232	SMGC_506.c00011_NODE_75...region001	NRPS-like	NA	NA	S027	Moist_Um
LKMN002-3-29_S232	LK946_11.region001	T1PKS	NA	NA	S027	Moist_Um
LKMN002-3-29_S232	SMGC_103.c00014_NODE_17...region001	NRPS	NA	NA	S027	Moist_Um
LKMN002-3-29_S232	SMGC_213.c00040_NODE_11...region001	NRPS	13.8733378971	1.0	S027	Moist_Um
LKMN002-3-29_S232	LK1091_5.region001	siderophore	NA	NA	S027	Moist_Um
LKMN002-3-29_S232	LK719_26.region001	ectoine	NA	NA	S027	Moist_Um
LKMN002-3-29_S232	SMGC_91.c00002_NODE_2_...region001	NRPS	NA	NA	S027	Moist_Um
LKMN002-3-29_S232	SMGC_190.c00024_NODE_32...region001	RiPP-like	NA	NA	S027	Moist_Um
LKMN002-3-29_S232	SMGC_469.c00275_NODE_58...region001	terpene	NA	NA	S027	Moist_Um
LKMN002-3-29_S232	LK1176_18.region001	NAPAA	NA	NA	S027	Moist_Um
LKMN002-3-29_S232	SMGC_286.c00062_NODE_10...region001	cyclic-lactone-autoinducer	NA	NA	S027	Moist_Um
LKMN002-3-29_S232	LK1134_5.region001	terpene	NA	NA	S027	Moist_Um
LKMN002-3-29_S232	LK1255_1.region001	lanthipeptide-class-i	NA	NA	S027	Moist_Um
LKMN002-3-29_S232	SMGC_286.c00054_NODE_94...region001	lanthipeptide-class-v	NA	NA	S027	Moist_Um
LKMN002-3-29_S232	LK434_2.region002	NRPS	NA	NA	S027	Moist_Um
LKMN002-3-29_S232	LK687_4.region001	terpene	NA	NA	S027	Moist_Um
LKMN002-3-29_S232	SMGC_464.c00087_NODE_40...region001	T3PKS	NA	NA	S027	Moist_Um
LKMN002-3-29_S232	SMGC_87.c00001_NODE_1_...region002	T1PKS	NA	NA	S027	Moist_Um
LKMN002-3-29_S232	SMGC_31.c00004_NODE_31...region001	ranthipeptide	NA	NA	S027	Moist_Um
LKMN002-3-29_S232	SMGC_170.c00106_NODE_32...region001	siderophore	NA	NA	S027	Moist_Um
LKMN002-3-29_S232	SMGC_276.c00016_NODE_47...region001	betalactone	NA	NA	S027	Moist_Um
LKMN002-3-29_S232	LK1045_8.region001	terpene	NA	NA	S027	Moist_Um
LKMN002-3-29_S232	SMGC_82.c00002_NODE_2_...region001	NAPAA	NA	NA	S027	Moist_Um
LKMN002-3-29_S232	LK942_3.region001	ectoine	NA	NA	S027	Moist_Um
LKMN002-3-29_S232	SMGC_256.c00120_NODE_23...region001	T1PKS	NA	NA	S027	Moist_Um
LKMN002-3-29_S232	SMGC_305.c00011_NODE_24...region002	terpene	7.6348629576	1.0	S027	Moist_Um
LKMN002-3-29_S232	LK1116_5.region001	T3PKS	NA	NA	S027	Moist_Um
LKMN002-3-29_S232	LK930_6.region001	terpene	NA	NA	S027	Moist_Um
LKMN002-3-29_S232	LK1055_14.region001	T3PKS	NA	NA	S027	Moist_Um
LKMN002-3-29_S232	LK1306_1.region001	RRE-containing	NA	NA	S027	Moist_Um
LKMN002-3-29_S232	LK1093_1.region001	terpene	NA	NA	S027	Moist_Um
LKMN002-3-29_S232	SMGC_244.c00002_NODE_2_...region001	T3PKS	9.51364629345	1.0	S027	Moist_Um
LKMN002-3-29_S232	SMGC_170.c00031_NODE_46...region001	RiPP-like	NA	NA	S027	Moist_Um
LKMN002-3-29_S232	SMGC_45.c00101_NODE_12...region001	T3PKS	NA	NA	S027	Moist_Um
LKMN002-3-29_S232	SMGC_53.c00101_NODE_18...region001	RiPP-like	NA	NA	S027	Moist_Um
LKMN002-3-29_S232	SMGC_332.c01355_NODE_15...region001	NRPS-like	NA	NA	S027	Moist_Um
LKMN002-3-29_S232	SMGC_332.c00824_NODE_99...region001	T1PKS	NA	NA	S027	Moist_Um
LKMB002-2-040_S131	LK1289_14.region001	T1PKS	NA	NA	S017	Sebaceous_Ba
LKMB002-2-040_S131	LK1021_6.region001	betalactone	NA	NA	S017	Sebaceous_Ba
LKMB002-2-040_S131	SMGC_590.c00035_NODE_48...region001	T3PKS	NA	NA	S017	Sebaceous_Ba
LKMB002-2-040_S131	SMGC_436.c00076_NODE_14...region001	RRE-containing	NA	NA	S017	Sebaceous_Ba
LKMB002-2-040_S131	SMGC_538.c00020_NODE_31...region001	RiPP-like	NA	NA	S017	Sebaceous_Ba
LKMB002-2-040_S131	SMGC_286.c00029_NODE_52...region001	NRPS	NA	NA	S017	Sebaceous_Ba
LKMB002-2-040_S131	SMGC_490.c00021_NODE_32...region001	butyrolactone	NA	NA	S017	Sebaceous_Ba
LKMB002-2-040_S131	LK441_6.region001	betalactone	NA	NA	S017	Sebaceous_Ba
LKMB002-2-040_S131	SMGC_469.c00008_NODE_30...region001	ectoine	NA	NA	S017	Sebaceous_Ba
LKMB002-2-040_S131	LK1176_15.region001	betalactone	NA	NA	S017	Sebaceous_Ba
LKMB002-2-040_S131	SMGC_278.c00258_NODE_48...region001	RiPP-like	NA	NA	S017	Sebaceous_Ba
LKMB002-2-040_S131	LK1045_40.region001	ectoine	NA	NA	S017	Sebaceous_Ba
LKMB002-2-040_S131	LK960_53.region001	arylpolyene	NA	NA	S017	Sebaceous_Ba
LKMB002-2-040_S131	LK1055_9.region001	terpene	NA	NA	S017	Sebaceous_Ba
LKMB002-2-040_S131	SMGC_323.c00006_NODE_8_...region001	NRPS	NA	NA	S017	Sebaceous_Ba
LKMB002-2-040_S131	LK1270_7.region001	NAPAA	NA	NA	S017	Sebaceous_Ba
LKMB002-2-040_S131	LK1246_21.region001	siderophore	NA	NA	S017	Sebaceous_Ba
LKMB002-2-040_S131	SMGC_338.c00005_NODE_15...region001	T3PKS	NA	NA	S017	Sebaceous_Ba
LKMB002-2-040_S131	LK523_3.region001	NRPS	10.3954726967	0.996649916248	S017	Sebaceous_Ba
LKMB002-2-040_S131	LK1147_1.region001	terpene	NA	NA	S017	Sebaceous_Ba
LKMB002-2-040_S131	SMGC_45.c00001_NODE_20...region001	ranthipeptide	NA	NA	S017	Sebaceous_Ba
LKMB002-2-040_S131	LK948_6.region002	terpene	NA	NA	S017	Sebaceous_Ba
LKMB002-2-040_S131	LK1137_29.region001	RiPP-like	10.1265244131	1.0	S017	Sebaceous_Ba
LKMB002-2-040_S131	SMGC_332.c01839_NODE_21...region001	siderophore	NA	NA	S017	Sebaceous_Ba
LKMB002-2-040_S131	SMGC_271.c00005_NODE_7_...region001	NAPAA	NA	NA	S017	Sebaceous_Ba
LKMB002-2-040_S131	SMGC_243.c00044_NODE_44...region001	RiPP-like	NA	NA	S017	Sebaceous_Ba
LKMB002-2-040_S131	SMGC_487.c00091_NODE_68...region001	NRPS	NA	NA	S017	Sebaceous_Ba
LKMB002-2-040_S131	SMGC_103.c00020_NODE_38...region001	T1PKS	NA	NA	S017	Sebaceous_Ba
LKMB002-2-040_S131	SMGC_506.c00002_NODE_18...region002	redox-cofactor	NA	NA	S017	Sebaceous_Ba
LKMB002-2-040_S131	SMGC_219.c00003_NODE_15...region001	lanthipeptide-class-i	NA	NA	S017	Sebaceous_Ba
LKMB002-2-040_S131	LK1015_2.region003	terpene	NA	NA	S017	Sebaceous_Ba
LKMB002-2-040_S131	SMGC_184.c00038_NODE_94...region001	RiPP-like	NA	NA	S017	Sebaceous_Ba
LKMB002-2-040_S131	LK1255_4.region001	NRPS	NA	NA	S017	Sebaceous_Ba
LKMB002-2-040_S131	LK430_33.region001	NAPAA	NA	NA	S017	Sebaceous_Ba
LKMB002-2-040_S131	LK941_25.region001	RRE-containing	NA	NA	S017	Sebaceous_Ba
LKMB002-2-040_S131	SMGC_436.c00053_NODE_11...region001	ranthipeptide	NA	NA	S017	Sebaceous_Ba
LKMB002-2-040_S131	SMGC_271.c00033_NODE_45...region001	terpene	NA	NA	S017	Sebaceous_Ba
LKMB002-2-040_S131	SMGC_86.c00019_NODE_19...region001	NRPS	9.109573242	0.756617317183	S017	Sebaceous_Ba
LKMB002-2-040_S131	SMGC_20.c00006_NODE_19...region002	lanthipeptide-class-v	NA	NA	S017	Sebaceous_Ba
LKMB002-2-040_S131	SMGC_496.c00325_NODE_32...region001	arylpolyene	NA	NA	S017	Sebaceous_Ba
LKMB002-2-040_S131	SMGC_163.c00167_NODE_26...region001	RiPP-like	NA	NA	S017	Sebaceous_Ba
LKMB002-2-040_S131	LK952_6.region001	RiPP-like	NA	NA	S017	Sebaceous_Ba
LKMB002-2-040_S131	LK930_10.region001	NAPAA	NA	NA	S017	Sebaceous_Ba
LKMB002-2-040_S131	LK1382_15.region001	siderophore	NA	NA	S017	Sebaceous_Ba
LKMB002-2-040_S131	LK1134_11.region001	siderophore	NA	NA	S017	Sebaceous_Ba
LKMB002-2-040_S131	SMGC_475.c00064_NODE_19...region001	betalactone	NA	NA	S017	Sebaceous_Ba
LKMB002-2-040_S131	LK1334_12.region001	lanthipeptide-class-iii	NA	NA	S017	Sebaceous_Ba
LKMB002-2-040_S131	SMGC_55.c00022_NODE_11...region001	RiPP-like	NA	NA	S017	Sebaceous_Ba
LKMB002-2-040_S131	SMGC_336.c00006_NODE_43...region001	T3PKS	NA	NA	S017	Sebaceous_Ba
LKMB002-2-040_S131	SMGC_616.c00006_NODE_30...region001	NRPS	NA	NA	S017	Sebaceous_Ba
LKMB002-2-040_S131	SMGC_356.c00003_NODE_3_...region002	hybrid	NA	NA	S017	Sebaceous_Ba
LKMB002-2-040_S131	SMGC_332.c01223_NODE_14...region001	NRPS-like	NA	NA	S017	Sebaceous_Ba
LKMB002-2-040_S131	SMGC_170.c00025_NODE_27...region001	betalactone	7.93640406126	0.750356125356	S017	Sebaceous_Ba
LKMB002-2-040_S131	SMGC_170.c00051_NODE_81...region001	siderophore	12.3468389516	1.0	S017	Sebaceous_Ba
LKMB002-2-040_S131	LK444_9.region001	NAPAA	NA	NA	S017	Sebaceous_Ba
LKMB002-2-040_S131	LK1289_29.region001	RiPP-like	NA	NA	S017	Sebaceous_Ba
LKMB002-2-040_S131	SMGC_210.c00156_NODE_22...region001	siderophore	NA	NA	S017	Sebaceous_Ba
LKMB002-2-040_S131	SMGC_184.c00005_NODE_18...region001	thiopeptide	NA	NA	S017	Sebaceous_Ba
LKMB002-2-040_S131	SMGC_286.c00013_NODE_29...region001	lanthipeptide-class-i	NA	NA	S017	Sebaceous_Ba
LKMB002-2-040_S131	LK948_6.region001	NAPAA	NA	NA	S017	Sebaceous_Ba
LKMB002-2-040_S131	SMGC_38.c00055_NODE_58...region001	RiPP-like	NA	NA	S017	Sebaceous_Ba
LKMB002-2-040_S131	LK1255_2.region002	hybrid	NA	NA	S017	Sebaceous_Ba
LKMB002-2-040_S131	SMGC_506.c00011_NODE_75...region001	NRPS-like	NA	NA	S017	Sebaceous_Ba
LKMB002-2-040_S131	LK946_11.region001	T1PKS	NA	NA	S017	Sebaceous_Ba
LKMB002-2-040_S131	SMGC_103.c00014_NODE_17...region001	NRPS	NA	NA	S017	Sebaceous_Ba
LKMB002-2-040_S131	SMGC_213.c00040_NODE_11...region001	NRPS	18.2372917482	1.0	S017	Sebaceous_Ba
LKMB002-2-040_S131	LK1091_5.region001	siderophore	NA	NA	S017	Sebaceous_Ba
LKMB002-2-040_S131	LK719_26.region001	ectoine	NA	NA	S017	Sebaceous_Ba
LKMB002-2-040_S131	SMGC_91.c00002_NODE_2_...region001	NRPS	NA	NA	S017	Sebaceous_Ba
LKMB002-2-040_S131	SMGC_190.c00024_NODE_32...region001	RiPP-like	NA	NA	S017	Sebaceous_Ba
LKMB002-2-040_S131	SMGC_469.c00275_NODE_58...region001	terpene	NA	NA	S017	Sebaceous_Ba
LKMB002-2-040_S131	LK1176_18.region001	NAPAA	NA	NA	S017	Sebaceous_Ba
LKMB002-2-040_S131	SMGC_286.c00062_NODE_10...region001	cyclic-lactone-autoinducer	NA	NA	S017	Sebaceous_Ba
LKMB002-2-040_S131	LK1134_5.region001	terpene	NA	NA	S017	Sebaceous_Ba
LKMB002-2-040_S131	LK1255_1.region001	lanthipeptide-class-i	NA	NA	S017	Sebaceous_Ba
LKMB002-2-040_S131	SMGC_286.c00054_NODE_94...region001	lanthipeptide-class-v	NA	NA	S017	Sebaceous_Ba
LKMB002-2-040_S131	LK434_2.region002	NRPS	NA	NA	S017	Sebaceous_Ba
LKMB002-2-040_S131	LK687_4.region001	terpene	NA	NA	S017	Sebaceous_Ba
LKMB002-2-040_S131	SMGC_464.c00087_NODE_40...region001	T3PKS	NA	NA	S017	Sebaceous_Ba
LKMB002-2-040_S131	SMGC_87.c00001_NODE_1_...region002	T1PKS	NA	NA	S017	Sebaceous_Ba
LKMB002-2-040_S131	SMGC_31.c00004_NODE_31...region001	ranthipeptide	NA	NA	S017	Sebaceous_Ba
LKMB002-2-040_S131	SMGC_170.c00106_NODE_32...region001	siderophore	12.5901265345	1.0	S017	Sebaceous_Ba
LKMB002-2-040_S131	SMGC_276.c00016_NODE_47...region001	betalactone	NA	NA	S017	Sebaceous_Ba
LKMB002-2-040_S131	LK1045_8.region001	terpene	NA	NA	S017	Sebaceous_Ba
LKMB002-2-040_S131	SMGC_82.c00002_NODE_2_...region001	NAPAA	NA	NA	S017	Sebaceous_Ba
LKMB002-2-040_S131	LK942_3.region001	ectoine	NA	NA	S017	Sebaceous_Ba
LKMB002-2-040_S131	SMGC_256.c00120_NODE_23...region001	T1PKS	NA	NA	S017	Sebaceous_Ba
LKMB002-2-040_S131	SMGC_305.c00011_NODE_24...region002	terpene	NA	NA	S017	Sebaceous_Ba
LKMB002-2-040_S131	LK1116_5.region001	T3PKS	7.48541386901	0.963153384747	S017	Sebaceous_Ba
LKMB002-2-040_S131	LK930_6.region001	terpene	NA	NA	S017	Sebaceous_Ba
LKMB002-2-040_S131	LK1055_14.region001	T3PKS	NA	NA	S017	Sebaceous_Ba
LKMB002-2-040_S131	LK1306_1.region001	RRE-containing	NA	NA	S017	Sebaceous_Ba
LKMB002-2-040_S131	LK1093_1.region001	terpene	NA	NA	S017	Sebaceous_Ba
LKMB002-2-040_S131	SMGC_244.c00002_NODE_2_...region001	T3PKS	NA	NA	S017	Sebaceous_Ba
LKMB002-2-040_S131	SMGC_170.c00031_NODE_46...region001	RiPP-like	NA	NA	S017	Sebaceous_Ba
LKMB002-2-040_S131	SMGC_45.c00101_NODE_12...region001	T3PKS	NA	NA	S017	Sebaceous_Ba
LKMB002-2-040_S131	SMGC_53.c00101_NODE_18...region001	RiPP-like	NA	NA	S017	Sebaceous_Ba
LKMB002-2-040_S131	SMGC_332.c01355_NODE_15...region001	NRPS-like	NA	NA	S017	Sebaceous_Ba
LKMB002-2-040_S131	SMGC_332.c00824_NODE_99...region001	T1PKS	NA	NA	S017	Sebaceous_Ba
LKMB002-1-36_S40	LK1289_14.region001	T1PKS	NA	NA	S005	Sebaceous_Oc
LKMB002-1-36_S40	LK1021_6.region001	betalactone	NA	NA	S005	Sebaceous_Oc
LKMB002-1-36_S40	SMGC_590.c00035_NODE_48...region001	T3PKS	NA	NA	S005	Sebaceous_Oc
LKMB002-1-36_S40	SMGC_436.c00076_NODE_14...region001	RRE-containing	NA	NA	S005	Sebaceous_Oc
LKMB002-1-36_S40	SMGC_538.c00020_NODE_31...region001	RiPP-like	NA	NA	S005	Sebaceous_Oc
LKMB002-1-36_S40	SMGC_286.c00029_NODE_52...region001	NRPS	NA	NA	S005	Sebaceous_Oc
LKMB002-1-36_S40	SMGC_490.c00021_NODE_32...region001	butyrolactone	NA	NA	S005	Sebaceous_Oc
LKMB002-1-36_S40	LK441_6.region001	betalactone	NA	NA	S005	Sebaceous_Oc
LKMB002-1-36_S40	SMGC_469.c00008_NODE_30...region001	ectoine	NA	NA	S005	Sebaceous_Oc
LKMB002-1-36_S40	LK1176_15.region001	betalactone	NA	NA	S005	Sebaceous_Oc
LKMB002-1-36_S40	SMGC_278.c00258_NODE_48...region001	RiPP-like	10.6011476101	1.0	S005	Sebaceous_Oc
LKMB002-1-36_S40	LK1045_40.region001	ectoine	NA	NA	S005	Sebaceous_Oc
LKMB002-1-36_S40	LK960_53.region001	arylpolyene	NA	NA	S005	Sebaceous_Oc
LKMB002-1-36_S40	LK1055_9.region001	terpene	NA	NA	S005	Sebaceous_Oc
LKMB002-1-36_S40	SMGC_323.c00006_NODE_8_...region001	NRPS	NA	NA	S005	Sebaceous_Oc
LKMB002-1-36_S40	LK1270_7.region001	NAPAA	NA	NA	S005	Sebaceous_Oc
LKMB002-1-36_S40	LK1246_21.region001	siderophore	NA	NA	S005	Sebaceous_Oc
LKMB002-1-36_S40	SMGC_338.c00005_NODE_15...region001	T3PKS	NA	NA	S005	Sebaceous_Oc
LKMB002-1-36_S40	LK523_3.region001	NRPS	NA	NA	S005	Sebaceous_Oc
LKMB002-1-36_S40	LK1147_1.region001	terpene	NA	NA	S005	Sebaceous_Oc
LKMB002-1-36_S40	SMGC_45.c00001_NODE_20...region001	ranthipeptide	NA	NA	S005	Sebaceous_Oc
LKMB002-1-36_S40	LK948_6.region002	terpene	NA	NA	S005	Sebaceous_Oc
LKMB002-1-36_S40	LK1137_29.region001	RiPP-like	NA	NA	S005	Sebaceous_Oc
LKMB002-1-36_S40	SMGC_332.c01839_NODE_21...region001	siderophore	NA	NA	S005	Sebaceous_Oc
LKMB002-1-36_S40	SMGC_271.c00005_NODE_7_...region001	NAPAA	NA	NA	S005	Sebaceous_Oc
LKMB002-1-36_S40	SMGC_243.c00044_NODE_44...region001	RiPP-like	NA	NA	S005	Sebaceous_Oc
LKMB002-1-36_S40	SMGC_487.c00091_NODE_68...region001	NRPS	NA	NA	S005	Sebaceous_Oc
LKMB002-1-36_S40	SMGC_103.c00020_NODE_38...region001	T1PKS	NA	NA	S005	Sebaceous_Oc
LKMB002-1-36_S40	SMGC_506.c00002_NODE_18...region002	redox-cofactor	NA	NA	S005	Sebaceous_Oc
LKMB002-1-36_S40	SMGC_219.c00003_NODE_15...region001	lanthipeptide-class-i	NA	NA	S005	Sebaceous_Oc
LKMB002-1-36_S40	LK1015_2.region003	terpene	NA	NA	S005	Sebaceous_Oc
LKMB002-1-36_S40	SMGC_184.c00038_NODE_94...region001	RiPP-like	NA	NA	S005	Sebaceous_Oc
LKMB002-1-36_S40	LK1255_4.region001	NRPS	10.4719465568	0.921305985768	S005	Sebaceous_Oc
LKMB002-1-36_S40	LK430_33.region001	NAPAA	NA	NA	S005	Sebaceous_Oc
LKMB002-1-36_S40	LK941_25.region001	RRE-containing	NA	NA	S005	Sebaceous_Oc
LKMB002-1-36_S40	SMGC_436.c00053_NODE_11...region001	ranthipeptide	NA	NA	S005	Sebaceous_Oc
LKMB002-1-36_S40	SMGC_271.c00033_NODE_45...region001	terpene	NA	NA	S005	Sebaceous_Oc
LKMB002-1-36_S40	SMGC_86.c00019_NODE_19...region001	NRPS	NA	NA	S005	Sebaceous_Oc
LKMB002-1-36_S40	SMGC_20.c00006_NODE_19...region002	lanthipeptide-class-v	NA	NA	S005	Sebaceous_Oc
LKMB002-1-36_S40	SMGC_496.c00325_NODE_32...region001	arylpolyene	NA	NA	S005	Sebaceous_Oc
LKMB002-1-36_S40	SMGC_163.c00167_NODE_26...region001	RiPP-like	NA	NA	S005	Sebaceous_Oc
LKMB002-1-36_S40	LK952_6.region001	RiPP-like	NA	NA	S005	Sebaceous_Oc
LKMB002-1-36_S40	LK930_10.region001	NAPAA	NA	NA	S005	Sebaceous_Oc
LKMB002-1-36_S40	LK1382_15.region001	siderophore	NA	NA	S005	Sebaceous_Oc
LKMB002-1-36_S40	LK1134_11.region001	siderophore	NA	NA	S005	Sebaceous_Oc
LKMB002-1-36_S40	SMGC_475.c00064_NODE_19...region001	betalactone	NA	NA	S005	Sebaceous_Oc
LKMB002-1-36_S40	LK1334_12.region001	lanthipeptide-class-iii	NA	NA	S005	Sebaceous_Oc
LKMB002-1-36_S40	SMGC_55.c00022_NODE_11...region001	RiPP-like	NA	NA	S005	Sebaceous_Oc
LKMB002-1-36_S40	SMGC_336.c00006_NODE_43...region001	T3PKS	NA	NA	S005	Sebaceous_Oc
LKMB002-1-36_S40	SMGC_616.c00006_NODE_30...region001	NRPS	NA	NA	S005	Sebaceous_Oc
LKMB002-1-36_S40	SMGC_356.c00003_NODE_3_...region002	hybrid	NA	NA	S005	Sebaceous_Oc
LKMB002-1-36_S40	SMGC_332.c01223_NODE_14...region001	NRPS-like	NA	NA	S005	Sebaceous_Oc
LKMB002-1-36_S40	SMGC_170.c00025_NODE_27...region001	betalactone	NA	NA	S005	Sebaceous_Oc
LKMB002-1-36_S40	SMGC_170.c00051_NODE_81...region001	siderophore	NA	NA	S005	Sebaceous_Oc
LKMB002-1-36_S40	LK444_9.region001	NAPAA	NA	NA	S005	Sebaceous_Oc
LKMB002-1-36_S40	LK1289_29.region001	RiPP-like	NA	NA	S005	Sebaceous_Oc
LKMB002-1-36_S40	SMGC_210.c00156_NODE_22...region001	siderophore	NA	NA	S005	Sebaceous_Oc
LKMB002-1-36_S40	SMGC_184.c00005_NODE_18...region001	thiopeptide	NA	NA	S005	Sebaceous_Oc
LKMB002-1-36_S40	SMGC_286.c00013_NODE_29...region001	lanthipeptide-class-i	NA	NA	S005	Sebaceous_Oc
LKMB002-1-36_S40	LK948_6.region001	NAPAA	NA	NA	S005	Sebaceous_Oc
LKMB002-1-36_S40	SMGC_38.c00055_NODE_58...region001	RiPP-like	NA	NA	S005	Sebaceous_Oc
LKMB002-1-36_S40	LK1255_2.region002	hybrid	NA	NA	S005	Sebaceous_Oc
LKMB002-1-36_S40	SMGC_506.c00011_NODE_75...region001	NRPS-like	NA	NA	S005	Sebaceous_Oc
LKMB002-1-36_S40	LK946_11.region001	T1PKS	NA	NA	S005	Sebaceous_Oc
LKMB002-1-36_S40	SMGC_103.c00014_NODE_17...region001	NRPS	NA	NA	S005	Sebaceous_Oc
LKMB002-1-36_S40	SMGC_213.c00040_NODE_11...region001	NRPS	19.0215406255	1.0	S005	Sebaceous_Oc
LKMB002-1-36_S40	LK1091_5.region001	siderophore	NA	NA	S005	Sebaceous_Oc
LKMB002-1-36_S40	LK719_26.region001	ectoine	NA	NA	S005	Sebaceous_Oc
LKMB002-1-36_S40	SMGC_91.c00002_NODE_2_...region001	NRPS	NA	NA	S005	Sebaceous_Oc
LKMB002-1-36_S40	SMGC_190.c00024_NODE_32...region001	RiPP-like	NA	NA	S005	Sebaceous_Oc
LKMB002-1-36_S40	SMGC_469.c00275_NODE_58...region001	terpene	NA	NA	S005	Sebaceous_Oc
LKMB002-1-36_S40	LK1176_18.region001	NAPAA	NA	NA	S005	Sebaceous_Oc
LKMB002-1-36_S40	SMGC_286.c00062_NODE_10...region001	cyclic-lactone-autoinducer	NA	NA	S005	Sebaceous_Oc
LKMB002-1-36_S40	LK1134_5.region001	terpene	NA	NA	S005	Sebaceous_Oc
LKMB002-1-36_S40	LK1255_1.region001	lanthipeptide-class-i	NA	NA	S005	Sebaceous_Oc
LKMB002-1-36_S40	SMGC_286.c00054_NODE_94...region001	lanthipeptide-class-v	NA	NA	S005	Sebaceous_Oc
LKMB002-1-36_S40	LK434_2.region002	NRPS	NA	NA	S005	Sebaceous_Oc
LKMB002-1-36_S40	LK687_4.region001	terpene	NA	NA	S005	Sebaceous_Oc
LKMB002-1-36_S40	SMGC_464.c00087_NODE_40...region001	T3PKS	NA	NA	S005	Sebaceous_Oc
LKMB002-1-36_S40	SMGC_87.c00001_NODE_1_...region002	T1PKS	NA	NA	S005	Sebaceous_Oc
LKMB002-1-36_S40	SMGC_31.c00004_NODE_31...region001	ranthipeptide	NA	NA	S005	Sebaceous_Oc
LKMB002-1-36_S40	SMGC_170.c00106_NODE_32...region001	siderophore	NA	NA	S005	Sebaceous_Oc
LKMB002-1-36_S40	SMGC_276.c00016_NODE_47...region001	betalactone	NA	NA	S005	Sebaceous_Oc
LKMB002-1-36_S40	LK1045_8.region001	terpene	NA	NA	S005	Sebaceous_Oc
LKMB002-1-36_S40	SMGC_82.c00002_NODE_2_...region001	NAPAA	NA	NA	S005	Sebaceous_Oc
LKMB002-1-36_S40	LK942_3.region001	ectoine	NA	NA	S005	Sebaceous_Oc
LKMB002-1-36_S40	SMGC_256.c00120_NODE_23...region001	T1PKS	NA	NA	S005	Sebaceous_Oc
LKMB002-1-36_S40	SMGC_305.c00011_NODE_24...region002	terpene	NA	NA	S005	Sebaceous_Oc
LKMB002-1-36_S40	LK1116_5.region001	T3PKS	NA	NA	S005	Sebaceous_Oc
LKMB002-1-36_S40	LK930_6.region001	terpene	NA	NA	S005	Sebaceous_Oc
LKMB002-1-36_S40	LK1055_14.region001	T3PKS	NA	NA	S005	Sebaceous_Oc
LKMB002-1-36_S40	LK1306_1.region001	RRE-containing	NA	NA	S005	Sebaceous_Oc
LKMB002-1-36_S40	LK1093_1.region001	terpene	NA	NA	S005	Sebaceous_Oc
LKMB002-1-36_S40	SMGC_244.c00002_NODE_2_...region001	T3PKS	NA	NA	S005	Sebaceous_Oc
LKMB002-1-36_S40	SMGC_170.c00031_NODE_46...region001	RiPP-like	NA	NA	S005	Sebaceous_Oc
LKMB002-1-36_S40	SMGC_45.c00101_NODE_12...region001	T3PKS	NA	NA	S005	Sebaceous_Oc
LKMB002-1-36_S40	SMGC_53.c00101_NODE_18...region001	RiPP-like	NA	NA	S005	Sebaceous_Oc
LKMB002-1-36_S40	SMGC_332.c01355_NODE_15...region001	NRPS-like	10.6437751861	0.8	S005	Sebaceous_Oc
LKMB002-1-36_S40	SMGC_332.c00824_NODE_99...region001	T1PKS	NA	NA	S005	Sebaceous_Oc
LKMN002-3-34_S237	LK1289_14.region001	T1PKS	NA	NA	S028	Sebaceous_Ba
LKMN002-3-34_S237	LK1021_6.region001	betalactone	NA	NA	S028	Sebaceous_Ba
LKMN002-3-34_S237	SMGC_590.c00035_NODE_48...region001	T3PKS	NA	NA	S028	Sebaceous_Ba
LKMN002-3-34_S237	SMGC_436.c00076_NODE_14...region001	RRE-containing	NA	NA	S028	Sebaceous_Ba
LKMN002-3-34_S237	SMGC_538.c00020_NODE_31...region001	RiPP-like	NA	NA	S028	Sebaceous_Ba
LKMN002-3-34_S237	SMGC_286.c00029_NODE_52...region001	NRPS	NA	NA	S028	Sebaceous_Ba
LKMN002-3-34_S237	SMGC_490.c00021_NODE_32...region001	butyrolactone	NA	NA	S028	Sebaceous_Ba
LKMN002-3-34_S237	LK441_6.region001	betalactone	11.2408095451	0.995826218934	S028	Sebaceous_Ba
LKMN002-3-34_S237	SMGC_469.c00008_NODE_30...region001	ectoine	9.88597973408	1.0	S028	Sebaceous_Ba
LKMN002-3-34_S237	LK1176_15.region001	betalactone	NA	NA	S028	Sebaceous_Ba
LKMN002-3-34_S237	SMGC_278.c00258_NODE_48...region001	RiPP-like	NA	NA	S028	Sebaceous_Ba
LKMN002-3-34_S237	LK1045_40.region001	ectoine	NA	NA	S028	Sebaceous_Ba
LKMN002-3-34_S237	LK960_53.region001	arylpolyene	NA	NA	S028	Sebaceous_Ba
LKMN002-3-34_S237	LK1055_9.region001	terpene	NA	NA	S028	Sebaceous_Ba
LKMN002-3-34_S237	SMGC_323.c00006_NODE_8_...region001	NRPS	NA	NA	S028	Sebaceous_Ba
LKMN002-3-34_S237	LK1270_7.region001	NAPAA	NA	NA	S028	Sebaceous_Ba
LKMN002-3-34_S237	LK1246_21.region001	siderophore	NA	NA	S028	Sebaceous_Ba
LKMN002-3-34_S237	SMGC_338.c00005_NODE_15...region001	T3PKS	NA	NA	S028	Sebaceous_Ba
LKMN002-3-34_S237	LK523_3.region001	NRPS	9.77059995728	0.88847012842	S028	Sebaceous_Ba
LKMN002-3-34_S237	LK1147_1.region001	terpene	9.1128962815	1.0	S028	Sebaceous_Ba
LKMN002-3-34_S237	SMGC_45.c00001_NODE_20...region001	ranthipeptide	NA	NA	S028	Sebaceous_Ba
LKMN002-3-34_S237	LK948_6.region002	terpene	NA	NA	S028	Sebaceous_Ba
LKMN002-3-34_S237	LK1137_29.region001	RiPP-like	NA	NA	S028	Sebaceous_Ba
LKMN002-3-34_S237	SMGC_332.c01839_NODE_21...region001	siderophore	11.6058372498	0.817435897436	S028	Sebaceous_Ba
LKMN002-3-34_S237	SMGC_271.c00005_NODE_7_...region001	NAPAA	7.91567801912	0.772595520422	S028	Sebaceous_Ba
LKMN002-3-34_S237	SMGC_243.c00044_NODE_44...region001	RiPP-like	NA	NA	S028	Sebaceous_Ba
LKMN002-3-34_S237	SMGC_487.c00091_NODE_68...region001	NRPS	NA	NA	S028	Sebaceous_Ba
LKMN002-3-34_S237	SMGC_103.c00020_NODE_38...region001	T1PKS	NA	NA	S028	Sebaceous_Ba
LKMN002-3-34_S237	SMGC_506.c00002_NODE_18...region002	redox-cofactor	NA	NA	S028	Sebaceous_Ba
LKMN002-3-34_S237	SMGC_219.c00003_NODE_15...region001	lanthipeptide-class-i	NA	NA	S028	Sebaceous_Ba
LKMN002-3-34_S237	LK1015_2.region003	terpene	NA	NA	S028	Sebaceous_Ba
LKMN002-3-34_S237	SMGC_184.c00038_NODE_94...region001	RiPP-like	NA	NA	S028	Sebaceous_Ba
LKMN002-3-34_S237	LK1255_4.region001	NRPS	9.85813969307	0.88949351193	S028	Sebaceous_Ba
LKMN002-3-34_S237	LK430_33.region001	NAPAA	10.2467205673	0.938123752495	S028	Sebaceous_Ba
LKMN002-3-34_S237	LK941_25.region001	RRE-containing	NA	NA	S028	Sebaceous_Ba
LKMN002-3-34_S237	SMGC_436.c00053_NODE_11...region001	ranthipeptide	NA	NA	S028	Sebaceous_Ba
LKMN002-3-34_S237	SMGC_271.c00033_NODE_45...region001	terpene	NA	NA	S028	Sebaceous_Ba
LKMN002-3-34_S237	SMGC_86.c00019_NODE_19...region001	NRPS	NA	NA	S028	Sebaceous_Ba
LKMN002-3-34_S237	SMGC_20.c00006_NODE_19...region002	lanthipeptide-class-v	7.75126657616	0.917864476386	S028	Sebaceous_Ba
LKMN002-3-34_S237	SMGC_496.c00325_NODE_32...region001	arylpolyene	NA	NA	S028	Sebaceous_Ba
LKMN002-3-34_S237	SMGC_163.c00167_NODE_26...region001	RiPP-like	NA	NA	S028	Sebaceous_Ba
LKMN002-3-34_S237	LK952_6.region001	RiPP-like	NA	NA	S028	Sebaceous_Ba
LKMN002-3-34_S237	LK930_10.region001	NAPAA	NA	NA	S028	Sebaceous_Ba
LKMN002-3-34_S237	LK1382_15.region001	siderophore	9.3309241647	0.863834422658	S028	Sebaceous_Ba
LKMN002-3-34_S237	LK1134_11.region001	siderophore	NA	NA	S028	Sebaceous_Ba
LKMN002-3-34_S237	SMGC_475.c00064_NODE_19...region001	betalactone	NA	NA	S028	Sebaceous_Ba
LKMN002-3-34_S237	LK1334_12.region001	lanthipeptide-class-iii	NA	NA	S028	Sebaceous_Ba
LKMN002-3-34_S237	SMGC_55.c00022_NODE_11...region001	RiPP-like	NA	NA	S028	Sebaceous_Ba
LKMN002-3-34_S237	SMGC_336.c00006_NODE_43...region001	T3PKS	NA	NA	S028	Sebaceous_Ba
LKMN002-3-34_S237	SMGC_616.c00006_NODE_30...region001	NRPS	NA	NA	S028	Sebaceous_Ba
LKMN002-3-34_S237	SMGC_356.c00003_NODE_3_...region002	hybrid	NA	NA	S028	Sebaceous_Ba
LKMN002-3-34_S237	SMGC_332.c01223_NODE_14...region001	NRPS-like	11.8086252962	0.910548523207	S028	Sebaceous_Ba
LKMN002-3-34_S237	SMGC_170.c00025_NODE_27...region001	betalactone	9.86006761501	0.975427350427	S028	Sebaceous_Ba
LKMN002-3-34_S237	SMGC_170.c00051_NODE_81...region001	siderophore	12.1477444005	0.959209209209	S028	Sebaceous_Ba
LKMN002-3-34_S237	LK444_9.region001	NAPAA	NA	NA	S028	Sebaceous_Ba
LKMN002-3-34_S237	LK1289_29.region001	RiPP-like	NA	NA	S028	Sebaceous_Ba
LKMN002-3-34_S237	SMGC_210.c00156_NODE_22...region001	siderophore	NA	NA	S028	Sebaceous_Ba
LKMN002-3-34_S237	SMGC_184.c00005_NODE_18...region001	thiopeptide	NA	NA	S028	Sebaceous_Ba
LKMN002-3-34_S237	SMGC_286.c00013_NODE_29...region001	lanthipeptide-class-i	NA	NA	S028	Sebaceous_Ba
LKMN002-3-34_S237	LK948_6.region001	NAPAA	NA	NA	S028	Sebaceous_Ba
LKMN002-3-34_S237	SMGC_38.c00055_NODE_58...region001	RiPP-like	NA	NA	S028	Sebaceous_Ba
LKMN002-3-34_S237	LK1255_2.region002	hybrid	NA	NA	S028	Sebaceous_Ba
LKMN002-3-34_S237	SMGC_506.c00011_NODE_75...region001	NRPS-like	NA	NA	S028	Sebaceous_Ba
LKMN002-3-34_S237	LK946_11.region001	T1PKS	NA	NA	S028	Sebaceous_Ba
LKMN002-3-34_S237	SMGC_103.c00014_NODE_17...region001	NRPS	NA	NA	S028	Sebaceous_Ba
LKMN002-3-34_S237	SMGC_213.c00040_NODE_11...region001	NRPS	15.359087999	1.0	S028	Sebaceous_Ba
LKMN002-3-34_S237	LK1091_5.region001	siderophore	NA	NA	S028	Sebaceous_Ba
LKMN002-3-34_S237	LK719_26.region001	ectoine	9.44595159284	1.0	S028	Sebaceous_Ba
LKMN002-3-34_S237	SMGC_91.c00002_NODE_2_...region001	NRPS	NA	NA	S028	Sebaceous_Ba
LKMN002-3-34_S237	SMGC_190.c00024_NODE_32...region001	RiPP-like	NA	NA	S028	Sebaceous_Ba
LKMN002-3-34_S237	SMGC_469.c00275_NODE_58...region001	terpene	11.7364276685	0.955752212389	S028	Sebaceous_Ba
LKMN002-3-34_S237	LK1176_18.region001	NAPAA	NA	NA	S028	Sebaceous_Ba
LKMN002-3-34_S237	SMGC_286.c00062_NODE_10...region001	cyclic-lactone-autoinducer	NA	NA	S028	Sebaceous_Ba
LKMN002-3-34_S237	LK1134_5.region001	terpene	NA	NA	S028	Sebaceous_Ba
LKMN002-3-34_S237	LK1255_1.region001	lanthipeptide-class-i	NA	NA	S028	Sebaceous_Ba
LKMN002-3-34_S237	SMGC_286.c00054_NODE_94...region001	lanthipeptide-class-v	NA	NA	S028	Sebaceous_Ba
LKMN002-3-34_S237	LK434_2.region002	NRPS	NA	NA	S028	Sebaceous_Ba
LKMN002-3-34_S237	LK687_4.region001	terpene	NA	NA	S028	Sebaceous_Ba
LKMN002-3-34_S237	SMGC_464.c00087_NODE_40...region001	T3PKS	NA	NA	S028	Sebaceous_Ba
LKMN002-3-34_S237	SMGC_87.c00001_NODE_1_...region002	T1PKS	NA	NA	S028	Sebaceous_Ba
LKMN002-3-34_S237	SMGC_31.c00004_NODE_31...region001	ranthipeptide	NA	NA	S028	Sebaceous_Ba
LKMN002-3-34_S237	SMGC_170.c00106_NODE_32...region001	siderophore	12.036488035	0.946183415706	S028	Sebaceous_Ba
LKMN002-3-34_S237	SMGC_276.c00016_NODE_47...region001	betalactone	NA	NA	S028	Sebaceous_Ba
LKMN002-3-34_S237	LK1045_8.region001	terpene	NA	NA	S028	Sebaceous_Ba
LKMN002-3-34_S237	SMGC_82.c00002_NODE_2_...region001	NAPAA	NA	NA	S028	Sebaceous_Ba
LKMN002-3-34_S237	LK942_3.region001	ectoine	NA	NA	S028	Sebaceous_Ba
LKMN002-3-34_S237	SMGC_256.c00120_NODE_23...region001	T1PKS	NA	NA	S028	Sebaceous_Ba
LKMN002-3-34_S237	SMGC_305.c00011_NODE_24...region002	terpene	NA	NA	S028	Sebaceous_Ba
LKMN002-3-34_S237	LK1116_5.region001	T3PKS	7.4052316768	0.808911739503	S028	Sebaceous_Ba
LKMN002-3-34_S237	LK930_6.region001	terpene	NA	NA	S028	Sebaceous_Ba
LKMN002-3-34_S237	LK1055_14.region001	T3PKS	NA	NA	S028	Sebaceous_Ba
LKMN002-3-34_S237	LK1306_1.region001	RRE-containing	6.99865171603	1.0	S028	Sebaceous_Ba
LKMN002-3-34_S237	LK1093_1.region001	terpene	NA	NA	S028	Sebaceous_Ba
LKMN002-3-34_S237	SMGC_244.c00002_NODE_2_...region001	T3PKS	NA	NA	S028	Sebaceous_Ba
LKMN002-3-34_S237	SMGC_170.c00031_NODE_46...region001	RiPP-like	NA	NA	S028	Sebaceous_Ba
LKMN002-3-34_S237	SMGC_45.c00101_NODE_12...region001	T3PKS	10.50796593	0.913453299057	S028	Sebaceous_Ba
LKMN002-3-34_S237	SMGC_53.c00101_NODE_18...region001	RiPP-like	NA	NA	S028	Sebaceous_Ba
LKMN002-3-34_S237	SMGC_332.c01355_NODE_15...region001	NRPS-like	11.3937598199	0.907207207207	S028	Sebaceous_Ba
LKMN002-3-34_S237	SMGC_332.c00824_NODE_99...region001	T1PKS	11.9026333321	0.854166666667	S028	Sebaceous_Ba
LKMN002-3-21_S224	LK1289_14.region001	T1PKS	11.9451088646	0.940317460317	S026	Moist_Um
LKMN002-3-21_S224	LK1021_6.region001	betalactone	NA	NA	S026	Moist_Um
LKMN002-3-21_S224	SMGC_590.c00035_NODE_48...region001	T3PKS	NA	NA	S026	Moist_Um
LKMN002-3-21_S224	SMGC_436.c00076_NODE_14...region001	RRE-containing	NA	NA	S026	Moist_Um
LKMN002-3-21_S224	SMGC_538.c00020_NODE_31...region001	RiPP-like	NA	NA	S026	Moist_Um
LKMN002-3-21_S224	SMGC_286.c00029_NODE_52...region001	NRPS	NA	NA	S026	Moist_Um
LKMN002-3-21_S224	SMGC_490.c00021_NODE_32...region001	butyrolactone	NA	NA	S026	Moist_Um
LKMN002-3-21_S224	LK441_6.region001	betalactone	NA	NA	S026	Moist_Um
LKMN002-3-21_S224	SMGC_469.c00008_NODE_30...region001	ectoine	NA	NA	S026	Moist_Um
LKMN002-3-21_S224	LK1176_15.region001	betalactone	NA	NA	S026	Moist_Um
LKMN002-3-21_S224	SMGC_278.c00258_NODE_48...region001	RiPP-like	NA	NA	S026	Moist_Um
LKMN002-3-21_S224	LK1045_40.region001	ectoine	NA	NA	S026	Moist_Um
LKMN002-3-21_S224	LK960_53.region001	arylpolyene	NA	NA	S026	Moist_Um
LKMN002-3-21_S224	LK1055_9.region001	terpene	NA	NA	S026	Moist_Um
LKMN002-3-21_S224	SMGC_323.c00006_NODE_8_...region001	NRPS	NA	NA	S026	Moist_Um
LKMN002-3-21_S224	LK1270_7.region001	NAPAA	NA	NA	S026	Moist_Um
LKMN002-3-21_S224	LK1246_21.region001	siderophore	NA	NA	S026	Moist_Um
LKMN002-3-21_S224	SMGC_338.c00005_NODE_15...region001	T3PKS	NA	NA	S026	Moist_Um
LKMN002-3-21_S224	LK523_3.region001	NRPS	NA	NA	S026	Moist_Um
[truncated: 24,533 more rows]
