# Supplementary material for: Large-scale investigation for antimicrobial activity reveals newly-identified defensive species across the healthy skin microbiome
Source: Nat Commun. 2026 May 25;17:6806. doi: 10.1038/s41467-026-73524-z (PMC13385363; doi:10.1038/s41467-026-73524-z)
Supplement: Supplementary file 15 — Source data [file 41467_2026_73524_MOESM15_ESM.zip › SourceData/Supplementary_Figure_4/d/SFd_Data.tsv]

BodySite	CumulativeDepth	GCFsDiscovered
Moist_Um	0.0	0
Moist_Um	51159319.99999999	56
Moist_Um	99146117.99992	97
Moist_Um	145750863.99992	133
Moist_Um	188595131.99988002	192
Moist_Um	227861757.99988002	194
Moist_Um	266966161.99994004	202
Moist_Um	302346285.99992	253
Moist_Um	337113633.99994004	268
Moist_Um	371464781.99990004	278
Moist_Um	405692745.9998801	291
Moist_Um	438864401.99992007	316
Moist_Um	468209413.99990004	333
Moist_Um	497400685.99988	339
Moist_Um	526466611.99992	360
Moist_Um	555419107.99994	369
Moist_Um	583871913.99992	374
Moist_Um	611154899.99994	405
Moist_Um	635921043.9999601	411
Moist_Um	660186587.99992	430
Moist_Um	683022795.99992	445
Moist_Um	705286291.99994	447
Moist_Um	726822871.99994	480
Moist_Um	746690529.99992	499
Moist_Um	766227189.99992	522
Moist_Um	784086115.99992	547
Moist_Um	800978797.99988	563
Moist_Um	817740805.9999	566
Moist_Um	831185599.99992	582
Moist_Um	839964031.99992	591
Moist_Um	846756949.99992	596
Moist_Um	849714733.99992	598
Moist_Um	851748163.99992	608
Moist_Um	853580719.99992	610
Moist_Na	0.0	0
Moist_Na	11843694.0	15
Moist_Na	19094060.0	40
Moist_Na	23854346.0	51
Moist_Na	28290474.0	66
Moist_Na	32668016.0	71
Moist_Na	36925118.0	77
Moist_Na	39657676.0	79
Moist_Na	42266864.0	89
Moist_Na	44632128.0	94
Moist_Na	46931630.0	102
Moist_Na	49086794.0	110
Moist_Na	51129614.0	110
Moist_Na	52504870.0	119
Moist_Na	53826336.0	126
Moist_Na	55005894.0	126
Moist_Na	55907246.0	128
Moist_Na	56794318.0	131
Moist_Na	57631374.0	132
Moist_Na	58324892.0	133
Moist_Na	58911954.0	136
Moist_Na	59379816.0	138
Moist_Na	59846112.0	139
Moist_Na	60267766.0	143
Moist_Na	60642940.0	143
Moist_Na	61017830.0	144
Moist_Na	61378180.0	146
Moist_Na	61710076.0	149
Moist_Na	61982282.0	149
Moist_Na	62178828.0	149
Sebaceous_Al	0.0	0
Sebaceous_Al	53349269.99999999	16
Sebaceous_Al	106412351.99995999	52
Sebaceous_Al	151306341.99996	55
Sebaceous_Al	196130741.99996	62
Sebaceous_Al	240209008.0	76
Sebaceous_Al	278988465.99996	90
Sebaceous_Al	317570611.99992	104
Sebaceous_Al	352727003.99996	114
Sebaceous_Al	387802535.99996	114
Sebaceous_Al	421931947.99996	128
Sebaceous_Al	456059213.99998	134
Sebaceous_Al	489151393.99998	139
Sebaceous_Al	516706593.99998	147
Sebaceous_Al	542247429.99996	154
Sebaceous_Al	567661341.9999199	160
Sebaceous_Al	590549765.99996	167
Sebaceous_Al	611557485.99996	178
Sebaceous_Al	631859079.99998	179
Sebaceous_Al	650360333.99996	183
Sebaceous_Al	668495293.99996	185
Sebaceous_Al	686453946.0	188
Sebaceous_Al	703921596.0	191
Sebaceous_Al	719964118.00004	193
Sebaceous_Al	735342160.0	198
Sebaceous_Al	750620258.00002	207
Sebaceous_Al	762317978.00002	209
Sebaceous_Al	773882366.00002	212
Sebaceous_Al	785374658.00002	215
Sebaceous_Al	794857628.00002	220
Sebaceous_Al	802921142.00002	225
Sebaceous_Al	810305842.00002	225
Sebaceous_Al	817180576.00002	228
Sebaceous_Al	823883278.00002	236
Rarely_Moist_Af	0.0	0
Rarely_Moist_Af	36167933.999979995	20
Rarely_Moist_Af	69774536.00002	30
Rarely_Moist_Af	100387174.00002	57
Rarely_Moist_Af	125366410.00004	81
Rarely_Moist_Af	146410868.00006	141
Rarely_Moist_Af	166397448.00006	159
Rarely_Moist_Af	185921770.00002	173
Rarely_Moist_Af	202689830.00002	205
Rarely_Moist_Af	218825046.00002	216
Rarely_Moist_Af	234219392.0	248
Rarely_Moist_Af	249398336.0	253
Rarely_Moist_Af	264135212.0	262
Rarely_Moist_Af	278869052.0	305
Rarely_Moist_Af	293515217.99998	314
Rarely_Moist_Af	304766517.99998	316
Rarely_Moist_Af	315887101.99998	341
Rarely_Moist_Af	326980127.99998	354
Rarely_Moist_Af	337980341.99998	360
Rarely_Moist_Af	348841461.99998	371
Rarely_Moist_Af	358029769.99998	375
Rarely_Moist_Af	365917071.99998	401
Rarely_Moist_Af	373404445.99998	409
Rarely_Moist_Af	380524313.99998	417
Rarely_Moist_Af	387318881.99998	420
Rarely_Moist_Af	393853629.99998	427
Rarely_Moist_Af	400222889.99998	430
Rarely_Moist_Af	405229381.99998	436
Rarely_Moist_Af	409938917.99998	438
Rarely_Moist_Af	413407413.99998	441
Rarely_Moist_Af	416678597.99998	442
Rarely_Moist_Af	419331407.99998	444
Rarely_Moist_Af	421309513.99998	446
Rarely_Moist_Af	422869787.99998	446
Rarely_Moist_Af	424375949.99998	455
Rarely_Moist_Vf	0.0	0
Rarely_Moist_Vf	40172238.0	19
Rarely_Moist_Vf	70504473.99996	60
Rarely_Moist_Vf	100360483.99996	83
Rarely_Moist_Vf	128971545.99992001	93
Rarely_Moist_Vf	154037069.9999	111
Rarely_Moist_Vf	178301857.99986002	137
Rarely_Moist_Vf	199604663.99984002	204
Rarely_Moist_Vf	220186479.99982002	227
Rarely_Moist_Vf	240711705.99986002	243
Rarely_Moist_Vf	259801867.99988002	254
Rarely_Moist_Vf	276959843.99990004	259
Rarely_Moist_Vf	293579945.99990004	303
Rarely_Moist_Vf	310065635.99990004	318
Rarely_Moist_Vf	326455625.99990004	325
Rarely_Moist_Vf	342473069.99990004	334
Rarely_Moist_Vf	358179923.99990004	347
Rarely_Moist_Vf	371596345.99990004	357
Rarely_Moist_Vf	384425179.99990004	367
Rarely_Moist_Vf	395211397.99990004	376
Rarely_Moist_Vf	405194639.99990004	396
Rarely_Moist_Vf	414434169.99990004	400
Rarely_Moist_Vf	422637313.99990004	415
Rarely_Moist_Vf	430633755.99990004	424
Rarely_Moist_Vf	438578703.99990004	429
Rarely_Moist_Vf	445384881.99990004	429
Rarely_Moist_Vf	450265817.99990004	431
Rarely_Moist_Vf	454141467.99990004	433
Rarely_Moist_Vf	457321659.99990004	433
Rarely_Moist_Vf	460469771.99990004	436
Rarely_Moist_Vf	462601921.99990004	437
Rarely_Moist_Vf	464378355.99990004	437
Rarely_Moist_Vf	465817461.99990004	437
Rarely_Moist_Vf	467113339.99990004	437
Rarely_Moist_Vf	468400089.99990004	438
Sebaceous_Oc	0.0	0
Sebaceous_Oc	51280152.00002	31
Sebaceous_Oc	96579518.00004	62
Sebaceous_Oc	138181394.00006	91
Sebaceous_Oc	177252536.00006	116
Sebaceous_Oc	213723040.00006	135
Sebaceous_Oc	244729994.00002	157
Sebaceous_Oc	274935060.00008	171
Sebaceous_Oc	303392050.00008	175
Sebaceous_Oc	330814962.00005996	183
Sebaceous_Oc	357867606.00009996	209
Sebaceous_Oc	384777114.00009996	212
Sebaceous_Oc	410644700.00009996	218
Sebaceous_Oc	434587622.00013995	231
Sebaceous_Oc	456808846.00016	236
Sebaceous_Oc	478936308.00012	240
Sebaceous_Oc	500390222.00014	246
Sebaceous_Oc	521172816.00012	267
Sebaceous_Oc	541679740.0001199	268
Sebaceous_Oc	561661710.0001199	280
Sebaceous_Oc	580931136.00016	281
Sebaceous_Oc	599732100.00016	282
Sebaceous_Oc	617218962.0002	295
Sebaceous_Oc	633993956.0002	297
Sebaceous_Oc	650428800.00016	304
Sebaceous_Oc	666846356.0002	310
Sebaceous_Oc	682037232.0002401	313
Sebaceous_Oc	696098472.0002401	321
Sebaceous_Oc	708358340.0002401	326
Sebaceous_Oc	720606816.0002401	331
Sebaceous_Oc	731054550.0002401	335
Sebaceous_Oc	737757668.0002401	339
Sebaceous_Oc	742338272.0002401	340
Sebaceous_Oc	745073914.0002401	341
Sebaceous_Ba	0.0	0
Sebaceous_Ba	44837683.999960005	18
Sebaceous_Ba	85532607.99992001	32
Sebaceous_Ba	124569875.99990001	38
Sebaceous_Ba	161835825.9999	48
Sebaceous_Ba	194838467.99992	51
Sebaceous_Ba	226482225.9999	65
Sebaceous_Ba	256813143.99992	68
Sebaceous_Ba	286435099.99996	89
Sebaceous_Ba	316009845.99994	100
Sebaceous_Ba	345542647.99992	118
Sebaceous_Ba	373956905.99994004	138
Sebaceous_Ba	401911753.99990004	148
Sebaceous_Ba	428600653.99990004	156
Sebaceous_Ba	454915645.99990004	181
Sebaceous_Ba	480517729.99992007	193
Sebaceous_Ba	506040851.99990004	203
Sebaceous_Ba	531545853.99986005	205
Sebaceous_Ba	556222393.99986	212
Sebaceous_Ba	580587337.99986	235
Sebaceous_Ba	602215325.99984	246
Sebaceous_Ba	623572789.9998801	254
Sebaceous_Ba	644327879.9998801	259
Sebaceous_Ba	661667751.9998801	262
Sebaceous_Ba	673111905.9998801	277
Sebaceous_Ba	684345947.9998801	288
Sebaceous_Ba	694619553.9998801	294
Sebaceous_Ba	704434121.9998801	303
Sebaceous_Ba	713382625.9998801	357
Sebaceous_Ba	721683267.9998801	367
Sebaceous_Ba	729009821.9998801	370
Sebaceous_Ba	734649807.9998801	373
Sebaceous_Ba	739510113.9998801	375
Sebaceous_Ba	743160115.9998801	378
Moist_Tw	0.0	0
Moist_Tw	58050128.00002	17
Moist_Tw	107063343.99994	41
Moist_Tw	154155065.99993998	68
Moist_Tw	199465305.99993998	84
Moist_Tw	243647339.99993998	98
Moist_Tw	287264057.99994	109
Moist_Tw	330778443.99994	120
Moist_Tw	371917173.99994	133
Moist_Tw	412061381.99995995	147
Moist_Tw	449764211.99995995	164
Moist_Tw	484595053.99999994	171
Moist_Tw	519110803.99999994	202
Moist_Tw	553177324.0	209
Moist_Tw	586808594.0	213
Moist_Tw	618425120.00002	238
Moist_Tw	649913872.00002	261
Moist_Tw	680061563.99998	273
Moist_Tw	709581843.99998	422
Moist_Tw	738924525.99998	430
Moist_Tw	766988970.0	441
Moist_Tw	794719673.99996	478
Moist_Tw	821302597.9999399	480
Moist_Tw	847616177.9999399	486
Moist_Tw	873356699.9999199	490
Moist_Tw	896753879.9999199	569
Moist_Tw	915170823.9998999	590
Moist_Tw	932378153.9998999	590
Moist_Tw	943595087.9998999	597
Moist_Tw	944634925.9998999	598
Moist_Tw	945271531.9998999	598
