# Supplementary material for: Large-scale investigation for antimicrobial activity reveals newly-identified defensive species across the healthy skin microbiome
Source: Nat Commun. 2026 May 25;17:6806. doi: 10.1038/s41467-026-73524-z (PMC13385363; doi:10.1038/s41467-026-73524-z)
Supplement: Supplementary file 15 — Source data [file 41467_2026_73524_MOESM15_ESM.zip › SourceData/Supplementary_Figure_3/a/SF3a_Data.tsv]

Group	Sample	BGC	GCF	Distance
SMGC	SMGC_355	SMGC_355.c00010_NODE_10...region001.gbk	244878	1257
SMGC	SMGC_355	SMGC_355.c00002_NODE_2_...region001.gbk	244878	1161
SMGC	SMGC_355	SMGC_355.c00002_NODE_2_...region002.gbk	244878	1183
SMGC	SMGC_355	SMGC_355.c00007_NODE_7_...region001.gbk	244878	983
SMGC	SMGC_355	SMGC_355.c00001_NODE_1_...region001.gbk	244878	1320
SMGC	SMGC_355	SMGC_355.c00019_NODE_19...region001.gbk	244878	959
SMGC	SMGC_355	SMGC_355.c00008_NODE_8_...region001.gbk	246695	1403
SMGC	SMGC_355	SMGC_355.c00006_NODE_6_...region001.gbk	245666	1012
SMGC	SMGC_355	SMGC_355.c00001_NODE_1_...region002.gbk	245560	1723
EPIC	LK542	LK542_16.region001.gbk	247890	974
EPIC	LK542	LK542_49.region001.gbk	245560	1195
EPIC	LK542	LK542_48.region001.gbk	246695	880
EPIC	LK542	LK542_3.region001.gbk	244878	981
SMGC	SMGC_92	SMGC_92.c00004_NODE_4_...region001.gbk	246216	984
SMGC	SMGC_92	SMGC_92.c00004_NODE_4_...region002.gbk	245560	1265
SMGC	SMGC_92	SMGC_92.c00007_NODE_7_...region001.gbk	245027	897
SMGC	SMGC_469	SMGC_469.c00275_NODE_58...region001.gbk	246216	891
SMGC	SMGC_469	SMGC_469.c00008_NODE_30...region001.gbk	247890	1104
SMGC	SMGC_469	SMGC_469.c00012_NODE_44...region001.gbk	244878	827
SMGC	SMGC_469	SMGC_469.c00006_NODE_25...region001.gbk	246695	961
SMGC	SMGC_581	SMGC_581.c00173_NODE_51...region001.gbk	246473	1209
SMGC	SMGC_581	SMGC_581.c00071_NODE_12...region001.gbk	244878	758
SMGC	SMGC_581	SMGC_581.c00016_NODE_25...region001.gbk	245086	1412
EPIC	LK1172	LK1172_4.region002.gbk	244878	817
EPIC	LK1172	LK1172_4.region001.gbk	244878	918
EPIC	LK1172	LK1172_4.region003.gbk	244878	1288
EPIC	LK1172	LK1172_5.region001.gbk	244878	1111
EPIC	LK1172	LK1172_1.region001.gbk	244878	1295
EPIC	LK1172	LK1172_2.region001.gbk	246706	1349
EPIC	LK1172	LK1172_2.region002.gbk	246219	1279
SMGC	SMGC_507	SMGC_507.c00004_NODE_64...region001.gbk	244878	1104
SMGC	SMGC_507	SMGC_507.c00003_NODE_35...region001.gbk	245560	1405
SMGC	SMGC_507	SMGC_507.c00017_NODE_56...region001.gbk	246219	1133
SMGC	SMGC_507	SMGC_507.c00011_NODE_26...region001.gbk	245656	1020
SMGC	SMGC_577	SMGC_577.c00065_NODE_61...region001.gbk	246515	625
SMGC	SMGC_74	SMGC_74.c00108_NODE_10...region001.gbk	244878	698
SMGC	SMGC_74	SMGC_74.c00062_NODE_62...region001.gbk	244878	1213
SMGC	SMGC_74	SMGC_74.c00001_NODE_1_...region001.gbk	244878	970
SMGC	SMGC_74	SMGC_74.c00028_NODE_28...region001.gbk	246216	1264
SMGC	SMGC_74	SMGC_74.c00005_NODE_5_...region001.gbk	245560	994
SMGC	SMGC_74	SMGC_74.c00004_NODE_4_...region001.gbk	245936	1716
EPIC	LK522	LK522_25.region001.gbk	244878	1315
EPIC	LK950	LK950_5.region001.gbk	244878	1012
EPIC	LK950	LK950_12.region001.gbk	246216	1160
EPIC	LK950	LK950_1.region001.gbk	245560	1265
EPIC	LK950	LK950_15.region001.gbk	245027	1015
SMGC	SMGC_576	SMGC_576.c00278_NODE_38...region001.gbk	245086	734
SMGC	SMGC_576	SMGC_576.c00205_NODE_29...region001.gbk	244893	618
SMGC	SMGC_146	SMGC_146.c00167_NODE_16...region001.gbk	246515	467
SMGC	SMGC_146	SMGC_146.c00062_NODE_51...region001.gbk	244878	547
SMGC	SMGC_613	SMGC_613.c00171_NODE_41...region001.gbk	244878	411
SMGC	SMGC_613	SMGC_613.c00055_NODE_18...region001.gbk	244878	1164
SMGC	SMGC_407	SMGC_407.c00839_NODE_86...region001.gbk	244878	1108
SMGC	SMGC_407	SMGC_407.c00754_NODE_76...region001.gbk	244878	410
SMGC	SMGC_407	SMGC_407.c00526_NODE_53...region001.gbk	244893	618
SMGC	SMGC_407	SMGC_407.c00496_NODE_50...region001.gbk	245676	1149
SMGC	SMGC_407	SMGC_407.c00159_NODE_23...region001.gbk	244878	495
SMGC	SMGC_407	SMGC_407.c00042_NODE_13...region001.gbk	245979	795
EPIC	LK894	LK894_2.region001.gbk	244878	1239
EPIC	LK894	LK894_6.region001.gbk	244878	1146
EPIC	LK894	LK894_1.region002.gbk	244994	1238
EPIC	LK894	LK894_4.region001.gbk	245203	847
EPIC	LK894	LK894_1.region001.gbk	246219	1190
SMGC	SMGC_397	SMGC_397.c00306_NODE_12...region001.gbk	246216	891
SMGC	SMGC_397	SMGC_397.c00117_NODE_48...region001.gbk	245671	1057
SMGC	SMGC_553	SMGC_553.c00874_NODE_92...region001.gbk	244878	586
SMGC	SMGC_553	SMGC_553.c00777_NODE_78...region001.gbk	244878	750
SMGC	SMGC_553	SMGC_553.c00577_NODE_53...region001.gbk	244878	712
SMGC	SMGC_553	SMGC_553.c00373_NODE_35...region001.gbk	244878	518
EPIC	LK1277	LK1277_106.region001.gbk	244878	713
EPIC	LK1277	LK1277_76.region001.gbk	244878	1038
EPIC	LK1277	LK1277_91.region001.gbk	245560	785
EPIC	LK1277	LK1277_80.region001.gbk	244878	977
EPIC	LK1277	LK1277_3.region001.gbk	244878	629
EPIC	LK1277	LK1277_78.region001.gbk	244878	835
EPIC	LK1277	LK1277_45.region001.gbk	246216	1630
EPIC	LK1277	LK1277_56.region001.gbk	245656	840
SMGC	SMGC_45	SMGC_45.c00101_NODE_12...region001.gbk	244878	776
SMGC	SMGC_45	SMGC_45.c00001_NODE_20...region001.gbk	246515	971
SMGC	SMGC_617	SMGC_617.c00001_NODE_1_...region001.gbk	244878	727
SMGC	SMGC_617	SMGC_617.c00001_NODE_1_...region002.gbk	244878	970
SMGC	SMGC_617	SMGC_617.c00003_NODE_16...region001.gbk	245560	1466
SMGC	SMGC_617	SMGC_617.c00006_NODE_15...region001.gbk	245024	1170
SMGC	SMGC_41	SMGC_41.c00025_NODE_11...region001.gbk	244878	680
SMGC	SMGC_41	SMGC_41.c00002_NODE_10...region001.gbk	244878	1303
SMGC	SMGC_41	SMGC_41.c00009_NODE_24...region001.gbk	244878	1168
SMGC	SMGC_41	SMGC_41.c00001_NODE_6_...region001.gbk	244878	974
SMGC	SMGC_41	SMGC_41.c00004_NODE_15...region001.gbk	246809	786
SMGC	SMGC_41	SMGC_41.c00022_NODE_73...region001.gbk	245557	607
SMGC	SMGC_41	SMGC_41.c00003_NODE_13...region002.gbk	245560	1571
SMGC	SMGC_41	SMGC_41.c00003_NODE_13...region001.gbk	246219	921
SMGC	SMGC_41	SMGC_41.c00002_NODE_10...region002.gbk	245555	1015
SMGC	SMGC_41	SMGC_41.c00005_NODE_17...region001.gbk	245720	1091
SMGC	SMGC_41	SMGC_41.c00012_NODE_35...region001.gbk	245558	441
SMGC	SMGC_41	SMGC_41.c00005_NODE_17...region002.gbk	245874	1208
SMGC	SMGC_87	SMGC_87.c00001_NODE_1_...region001.gbk	246216	864
SMGC	SMGC_87	SMGC_87.c00004_NODE_4_...region001.gbk	244878	412
SMGC	SMGC_87	SMGC_87.c00001_NODE_1_...region002.gbk	245027	1149
SMGC	SMGC_87	SMGC_87.c00001_NODE_1_...region003.gbk	245560	932
SMGC	SMGC_285	SMGC_285.c00004_NODE_17...region001.gbk	246515	760
SMGC	SMGC_528	SMGC_528.c00167_NODE_66...region001.gbk	244878	922
SMGC	SMGC_528	SMGC_528.c00121_NODE_28...region001.gbk	245560	1007
SMGC	SMGC_528	SMGC_528.c00045_NODE_97...region001.gbk	244878	508
SMGC	SMGC_528	SMGC_528.c00026_NODE_69...region001.gbk	244878	1086
SMGC	SMGC_528	SMGC_528.c00004_NODE_17...region002.gbk	244878	736
SMGC	SMGC_528	SMGC_528.c00013_NODE_32...region001.gbk	244878	1133
SMGC	SMGC_528	SMGC_528.c00010_NODE_30...region001.gbk	246216	1319
SMGC	SMGC_528	SMGC_528.c00004_NODE_17...region001.gbk	245026	1014
SMGC	SMGC_528	SMGC_528.c00003_NODE_16...region001.gbk	246695	1682
SMGC	SMGC_484	SMGC_484.c00002_NODE_68...region001.gbk	247672	1214
SMGC	SMGC_621	SMGC_621.c00043_NODE_14...region001.gbk	244878	1142
SMGC	SMGC_89	SMGC_89.c00010_NODE_10...region001.gbk	246216	1236
SMGC	SMGC_89	SMGC_89.c00001_NODE_1_...region001.gbk	245560	1075
SMGC	SMGC_89	SMGC_89.c00011_NODE_11...region001.gbk	245656	913
SMGC	SMGC_89	SMGC_89.c00003_NODE_3_...region001.gbk	245560	1263
SMGC	SMGC_89	SMGC_89.c00018_NODE_18...region001.gbk	245560	929
SMGC	SMGC_365	SMGC_365.c00014_NODE_55...region001.gbk	244878	1276
SMGC	SMGC_365	SMGC_365.c00008_NODE_38...region001.gbk	245170	882
SMGC	SMGC_173	SMGC_173.c00002_NODE_24...region001.gbk	244878	844
SMGC	SMGC_287	SMGC_287.c00196_NODE_12...region001.gbk	246216	902
SMGC	SMGC_287	SMGC_287.c00119_NODE_84...region001.gbk	246695	900
SMGC	SMGC_178	SMGC_178.c00669_NODE_30...region001.gbk	245560	491
SMGC	SMGC_178	SMGC_178.c00266_NODE_18...region001.gbk	244878	640
SMGC	SMGC_178	SMGC_178.c00039_NODE_99...region001.gbk	244878	733
SMGC	SMGC_326	SMGC_326.c00034_NODE_90...region001.gbk	246216	1072
SMGC	SMGC_326	SMGC_326.c00007_NODE_16...region001.gbk	244878	1289
SMGC	SMGC_149	SMGC_149.c00064_NODE_11...region001.gbk	244878	426
SMGC	SMGC_149	SMGC_149.c00072_NODE_12...region001.gbk	244878	1016
SMGC	SMGC_149	SMGC_149.c00067_NODE_11...region001.gbk	247672	928
SMGC	SMGC_149	SMGC_149.c00001_NODE_90...region001.gbk	244878	782
SMGC	SMGC_149	SMGC_149.c00002_NODE_15...region001.gbk	244893	1810
SMGC	SMGC_149	SMGC_149.c00009_NODE_27...region001.gbk	247338	1194
SMGC	SMGC_149	SMGC_149.c00019_NODE_46...region001.gbk	247022	1114
SMGC	SMGC_195	SMGC_195.c00441_NODE_71...region001.gbk	245560	503
SMGC	SMGC_195	SMGC_195.c00437_NODE_69...region001.gbk	245560	500
SMGC	SMGC_195	SMGC_195.c00385_NODE_53...region001.gbk	245560	580
SMGC	SMGC_195	SMGC_195.c00376_NODE_52...region001.gbk	245560	519
SMGC	SMGC_195	SMGC_195.c00258_NODE_36...region001.gbk	245560	600
SMGC	SMGC_195	SMGC_195.c00254_NODE_35...region001.gbk	246125	556
SMGC	SMGC_195	SMGC_195.c00043_NODE_92...region001.gbk	244878	446
SMGC	SMGC_195	SMGC_195.c00217_NODE_31...region001.gbk	245560	506
SMGC	SMGC_195	SMGC_195.c00118_NODE_19...region001.gbk	244878	1073
SMGC	SMGC_195	SMGC_195.c00128_NODE_20...region001.gbk	245560	574
SMGC	SMGC_195	SMGC_195.c00055_NODE_11...region001.gbk	244878	1002
SMGC	SMGC_195	SMGC_195.c00037_NODE_84...region001.gbk	244878	1507
SMGC	SMGC_195	SMGC_195.c00063_NODE_12...region001.gbk	245560	579
SMGC	SMGC_195	SMGC_195.c00032_NODE_78...region001.gbk	246216	1013
SMGC	SMGC_195	SMGC_195.c00035_NODE_81...region001.gbk	246125	757
SMGC	SMGC_195	SMGC_195.c00019_NODE_57...region001.gbk	246125	725
SMGC	SMGC_195	SMGC_195.c00003_NODE_15...region001.gbk	245560	1166
SMGC	SMGC_195	SMGC_195.c00004_NODE_23...region001.gbk	245560	1317
SMGC	SMGC_509	SMGC_509.c00692_NODE_61...region001.gbk	245560	505
SMGC	SMGC_509	SMGC_509.c00524_NODE_42...region001.gbk	245560	487
SMGC	SMGC_509	SMGC_509.c00523_NODE_42...region001.gbk	244878	510
SMGC	SMGC_509	SMGC_509.c00174_NODE_14...region001.gbk	244878	1008
SMGC	SMGC_509	SMGC_509.c00109_NODE_99...region001.gbk	246216	875
SMGC	SMGC_153	SMGC_153.c00648_NODE_66...region001.gbk	245271	720
SMGC	SMGC_153	SMGC_153.c00414_NODE_43...region001.gbk	244878	816
SMGC	SMGC_555	SMGC_555.c00131_NODE_15...region001.gbk	244878	782
SMGC	SMGC_555	SMGC_555.c00103_NODE_63...region001.gbk	244893	641
SMGC	SMGC_555	SMGC_555.c00087_NODE_47...region001.gbk	244878	1007
SMGC	SMGC_555	SMGC_555.c00008_NODE_58...region001.gbk	244878	1020
SMGC	SMGC_555	SMGC_555.c00031_NODE_14...region001.gbk	245979	1187
SMGC	SMGC_555	SMGC_555.c00028_NODE_13...region001.gbk	244878	858
SMGC	SMGC_555	SMGC_555.c00010_NODE_60...region001.gbk	244878	1564
EPIC	LK1270	LK1270_14.region001.gbk	244878	1012
EPIC	LK1270	LK1270_2.region001.gbk	246216	1256
EPIC	LK1270	LK1270_7.region001.gbk	245560	1170
EPIC	LK1270	LK1270_17.region001.gbk	245027	1045
SMGC	SMGC_523	SMGC_523.c00019_NODE_44...region001.gbk	244878	570
SMGC	SMGC_523	SMGC_523.c00021_NODE_54...region001.gbk	244878	855
SMGC	SMGC_523	SMGC_523.c00024_NODE_64...region001.gbk	246216	1120
SMGC	SMGC_523	SMGC_523.c00016_NODE_32...region001.gbk	245656	1286
EPIC	LK494	LK494_1.region002.gbk	244878	1234
EPIC	LK494	LK494_1.region001.gbk	246219	1217
SMGC	SMGC_211	SMGC_211.c00004_NODE_45...region001.gbk	245936	1122
SMGC	SMGC_211	SMGC_211.c00002_NODE_19...region001.gbk	244878	654
SMGC	SMGC_211	SMGC_211.c00021_NODE_12...region001.gbk	245671	1331
EPIC	LK1073	LK1073_26.region001.gbk	247890	913
EPIC	LK1073	LK1073_6.region001.gbk	244878	961
EPIC	LK1073	LK1073_52.region001.gbk	246216	1044
EPIC	LK1073	LK1073_11.region001.gbk	246695	956
EPIC	LK1073	LK1073_23.region001.gbk	244878	787
EPIC	LK1073	LK1073_25.region001.gbk	245560	1486
SMGC	SMGC_406	SMGC_406.c00922_NODE_11...region001.gbk	244878	589
SMGC	SMGC_406	SMGC_406.c00485_NODE_70...region001.gbk	245560	724
SMGC	SMGC_406	SMGC_406.c00100_NODE_32...region001.gbk	244878	841
SMGC	SMGC_579	SMGC_579.c00038_NODE_30...region001.gbk	246515	844
SMGC	SMGC_127	SMGC_127.c00001_NODE_4_...region001.gbk	246515	890
SMGC	SMGC_324	SMGC_324.c00041_NODE_10...region001.gbk	244878	768
SMGC	SMGC_324	SMGC_324.c00023_NODE_49...region001.gbk	244878	742
SMGC	SMGC_324	SMGC_324.c00013_NODE_32...region001.gbk	244878	744
SMGC	SMGC_324	SMGC_324.c00002_NODE_3_...region001.gbk	244878	745
SMGC	SMGC_254	SMGC_254.c00259_NODE_24...region001.gbk	244878	440
SMGC	SMGC_254	SMGC_254.c00175_NODE_12...region001.gbk	246216	1109
SMGC	SMGC_254	SMGC_254.c00056_NODE_25...region001.gbk	244878	717
SMGC	SMGC_254	SMGC_254.c00069_NODE_30...region001.gbk	244878	1477
SMGC	SMGC_254	SMGC_254.c00047_NODE_22...region001.gbk	245560	838
SMGC	SMGC_254	SMGC_254.c00033_NODE_16...region001.gbk	244878	1313
EPIC	LK934	LK934_3.region001.gbk	244878	916
EPIC	LK934	LK934_13.region001.gbk	244878	891
EPIC	LK934	LK934_1.region001.gbk	246216	1101
EPIC	LK934	LK934_12.region001.gbk	246695	1087
EPIC	LK934	LK934_18.region001.gbk	246723	865
EPIC	LK934	LK934_19.region001.gbk	245560	1232
SMGC	SMGC_536	SMGC_536.c00073_NODE_17...region001.gbk	244878	880
SMGC	SMGC_536	SMGC_536.c00034_NODE_10...region001.gbk	246216	743
SMGC	SMGC_536	SMGC_536.c00011_NODE_51...region001.gbk	245560	718
EPIC	LK1093	LK1093_14.region001.gbk	244878	929
EPIC	LK1093	LK1093_1.region001.gbk	246216	1109
EPIC	LK1059	LK1059_45.region001.gbk	246216	834
EPIC	LK1059	LK1059_30.region001.gbk	244878	1012
EPIC	LK1059	LK1059_6.region001.gbk	245560	1106
EPIC	LK1059	LK1059_5.region001.gbk	245027	1011
EPIC	LK1046	LK1046_48.region001.gbk	244878	841
EPIC	LK1046	LK1046_100.region001.gbk	245560	783
EPIC	LK1046	LK1046_21.region001.gbk	244878	798
EPIC	LK1046	LK1046_77.region001.gbk	244878	977
EPIC	LK1046	LK1046_55.region001.gbk	244878	577
EPIC	LK1046	LK1046_27.region001.gbk	246216	1685
EPIC	LK1046	LK1046_54.region001.gbk	245656	965
EPIC	LK1046	LK1046_3.region001.gbk	244878	1380
SMGC	SMGC_331	SMGC_331.c00024_NODE_17...region001.gbk	246515	705
SMGC	SMGC_224	SMGC_224.c00001_NODE_1_...region001.gbk	244878	566
SMGC	SMGC_224	SMGC_224.c00008_NODE_8_...region001.gbk	244878	1436
SMGC	SMGC_224	SMGC_224.c00006_NODE_6_...region001.gbk	245666	1509
SMGC	SMGC_83	SMGC_83.c00004_NODE_4_...region001.gbk	244878	1077
SMGC	SMGC_83	SMGC_83.c00002_NODE_2_...region001.gbk	244878	1216
SMGC	SMGC_83	SMGC_83.c00010_NODE_10...region001.gbk	245560	1404
SMGC	SMGC_83	SMGC_83.c00006_NODE_6_...region001.gbk	245024	1252
SMGC	SMGC_83	SMGC_83.c00002_NODE_2_...region002.gbk	246219	1102
SMGC	SMGC_260	SMGC_260.c00063_NODE_23...region001.gbk	244878	441
SMGC	SMGC_207	SMGC_207.c00177_NODE_38...region001.gbk	246697	1034
SMGC	SMGC_207	SMGC_207.c00093_NODE_15...region001.gbk	246216	898
SMGC	SMGC_207	SMGC_207.c00011_NODE_12...region001.gbk	245560	1361
SMGC	SMGC_50	SMGC_50.c00013_NODE_14...region001.gbk	246515	901
SMGC	SMGC_131	SMGC_131.c00014_NODE_11...region001.gbk	246515	711
SMGC	SMGC_113	SMGC_113.c00571_NODE_85...region001.gbk	245086	763
SMGC	SMGC_113	SMGC_113.c00348_NODE_41...region001.gbk	244878	608
SMGC	SMGC_305	SMGC_305.c00011_NODE_24...region002.gbk	246216	996
SMGC	SMGC_305	SMGC_305.c00011_NODE_24...region001.gbk	245560	1095
SMGC	SMGC_305	SMGC_305.c00015_NODE_31...region001.gbk	245024	833
EPIC	LK1009	LK1009_27.region001.gbk	247890	981
EPIC	LK1009	LK1009_36.region001.gbk	244878	961
EPIC	LK1009	LK1009_62.region001.gbk	246216	1148
EPIC	LK1009	LK1009_9.region001.gbk	246695	956
EPIC	LK1009	LK1009_8.region001.gbk	244878	787
EPIC	LK1009	LK1009_37.region001.gbk	245560	1435
EPIC	LK443	LK443_51.region001.gbk	247890	974
EPIC	LK443	LK443_8.region001.gbk	244878	961
EPIC	LK443	LK443_57.region001.gbk	246695	843
EPIC	LK443	LK443_56.region001.gbk	245560	1195
EPIC	LK443	LK443_2.region001.gbk	244878	981
EPIC	LK443	LK443_34.region001.gbk	246216	1302
EPIC	LK444	LK444_2.region001.gbk	246216	1441
EPIC	LK444	LK444_9.region001.gbk	245560	1255
EPIC	LK444	LK444_2.region002.gbk	246125	1150
EPIC	LK444	LK444_3.region001.gbk	244878	1631
EPIC	LK1006	LK1006_15.region001.gbk	244878	1006
EPIC	LK1006	LK1006_4.region001.gbk	244878	756
EPIC	LK1006	LK1006_62.region001.gbk	245560	1090
EPIC	LK1006	LK1006_18.region001.gbk	246216	1632
EPIC	LK1006	LK1006_37.region001.gbk	244878	1660
EPIC	LK1006	LK1006_28.region001.gbk	245024	786
SMGC	SMGC_23	SMGC_23.c00012_NODE_25...region001.gbk	244878	847
SMGC	SMGC_23	SMGC_23.c00015_NODE_28...region001.gbk	246216	1389
SMGC	SMGC_23	SMGC_23.c00006_NODE_15...region001.gbk	244878	1024
SMGC	SMGC_23	SMGC_23.c00002_NODE_10...region001.gbk	245560	1296
SMGC	SMGC_295	SMGC_295.c00053_NODE_14...region001.gbk	247672	689
SMGC	SMGC_295	SMGC_295.c00024_NODE_82...region001.gbk	244878	906
SMGC	SMGC_295	SMGC_295.c00006_NODE_45...region001.gbk	245936	1149
SMGC	SMGC_572	SMGC_572.c00787_NODE_68...region001.gbk	245086	1013
SMGC	SMGC_572	SMGC_572.c00727_NODE_59...region001.gbk	244890	1351
SMGC	SMGC_572	SMGC_572.c00677_NODE_52...region001.gbk	244878	480
SMGC	SMGC_572	SMGC_572.c00656_NODE_49...region001.gbk	244878	496
SMGC	SMGC_572	SMGC_572.c00457_NODE_29...region001.gbk	244878	1148
SMGC	SMGC_572	SMGC_572.c00437_NODE_27...region001.gbk	244878	425
SMGC	SMGC_572	SMGC_572.c00180_NODE_12...region001.gbk	244893	810
SMGC	SMGC_572	SMGC_572.c00152_NODE_10...region001.gbk	244878	1223
SMGC	SMGC_572	SMGC_572.c00020_NODE_38...region001.gbk	244890	1146
EPIC	LK871	LK871_7.region001.gbk	244878	1012
EPIC	LK871	LK871_5.region001.gbk	246216	1139
EPIC	LK871	LK871_2.region001.gbk	245560	1106
EPIC	LK871	LK871_2.region002.gbk	245027	1035
SMGC	SMGC_255	SMGC_255.c00319_NODE_41...region001.gbk	244878	607
SMGC	SMGC_255	SMGC_255.c00064_NODE_93...region001.gbk	246219	763
SMGC	SMGC_255	SMGC_255.c00030_NODE_56...region001.gbk	244878	750
SMGC	SMGC_90	SMGC_90.c00007_NODE_7_...region001.gbk	246216	963
SMGC	SMGC_90	SMGC_90.c00007_NODE_7_...region002.gbk	245560	1304
SMGC	SMGC_90	SMGC_90.c00004_NODE_4_...region001.gbk	245027	806
SMGC	SMGC_109	SMGC_109.c00004_NODE_62...region001.gbk	244878	994
SMGC	SMGC_109	SMGC_109.c00012_NODE_27...region001.gbk	244878	1142
SMGC	SMGC_424	SMGC_424.c00128_NODE_12...region001.gbk	244878	823
SMGC	SMGC_424	SMGC_424.c00005_NODE_28...region001.gbk	244878	886
SMGC	SMGC_81	SMGC_81.c00012_NODE_12...region001.gbk	244878	758
SMGC	SMGC_81	SMGC_81.c00011_NODE_11...region001.gbk	245656	1509
SMGC	SMGC_249	SMGC_249.c00133_NODE_19...region001.gbk	244878	426
EPIC	LK975	LK975_63.region001.gbk	246216	1153
EPIC	LK975	LK975_6.region001.gbk	244878	1192
EPIC	LK975	LK975_60.region001.gbk	245560	1061
EPIC	LK975	LK975_1.region001.gbk	244878	825
EPIC	LK975	LK975_26.region001.gbk	244878	1678
EPIC	LK975	LK975_3.region001.gbk	244878	1380
EPIC	LK975	LK975_35.region001.gbk	245024	791
EPIC	LK1147	LK1147_53.region001.gbk	247890	981
EPIC	LK1147	LK1147_15.region001.gbk	244878	961
EPIC	LK1147	LK1147_8.region001.gbk	246695	989
EPIC	LK1147	LK1147_1.region001.gbk	246216	1344
EPIC	LK1147	LK1147_5.region001.gbk	244878	787
EPIC	LK1147	LK1147_19.region001.gbk	245560	1500
SMGC	SMGC_359	SMGC_359.c00004_NODE_32...region001.gbk	246515	1334
SMGC	SMGC_359	SMGC_359.c00008_NODE_48...region001.gbk	245874	1353
SMGC	SMGC_168	SMGC_168.c00387_NODE_81...region001.gbk	244878	453
SMGC	SMGC_168	SMGC_168.c00189_NODE_42...region001.gbk	245560	522
SMGC	SMGC_168	SMGC_168.c00138_NODE_32...region001.gbk	246216	900
SMGC	SMGC_168	SMGC_168.c00089_NODE_24...region001.gbk	245560	611
SMGC	SMGC_168	SMGC_168.c00026_NODE_12...region001.gbk	245656	797
SMGC	SMGC_168	SMGC_168.c00015_NODE_99...region001.gbk	244878	1072
SMGC	SMGC_418	SMGC_418.c00010_NODE_28...region001.gbk	246515	771
SMGC	SMGC_541	SMGC_541.c00111_NODE_40...region001.gbk	244878	506
SMGC	SMGC_541	SMGC_541.c00032_NODE_11...region001.gbk	244878	925
SMGC	SMGC_541	SMGC_541.c00014_NODE_45...region001.gbk	244878	566
EPIC	LK1263	LK1263_53.region001.gbk	246216	1185
EPIC	LK1263	LK1263_17.region001.gbk	245560	829
EPIC	LK1263	LK1263_18.region001.gbk	244878	978
SMGC	SMGC_269	SMGC_269.c00019_NODE_57...region001.gbk	246216	869
SMGC	SMGC_269	SMGC_269.c00023_NODE_80...region001.gbk	244878	1183
SMGC	SMGC_10	SMGC_10.c00029_NODE_38...region001.gbk	244878	446
SMGC	SMGC_10	SMGC_10.c00018_NODE_24...region001.gbk	244878	440
SMGC	SMGC_10	SMGC_10.c00032_NODE_41...region001.gbk	244878	889
SMGC	SMGC_10	SMGC_10.c00009_NODE_15...region001.gbk	244878	888
SMGC	SMGC_10	SMGC_10.c00006_NODE_11...region001.gbk	246515	1364
EPIC	LK1337	LK1337_37.region001.gbk	246216	1123
EPIC	LK1337	LK1337_17.region001.gbk	247820	1434
EPIC	LK1337	LK1337_11.region001.gbk	247890	1497
SMGC	SMGC_344	SMGC_344.c00002_NODE_3_...region001.gbk	244878	1169
EPIC	LK1334	LK1334_17.region001.gbk	247890	981
EPIC	LK1334	LK1334_10.region001.gbk	244878	961
EPIC	LK1334	LK1334_12.region001.gbk	245373	1001
EPIC	LK1334	LK1334_53.region001.gbk	245560	1195
EPIC	LK1334	LK1334_6.region001.gbk	246695	956
EPIC	LK1334	LK1334_21.region001.gbk	244878	1003
EPIC	LK1334	LK1334_2.region001.gbk	246216	1427
SMGC	SMGC_622	SMGC_622.c00146_NODE_40...region001.gbk	244878	426
SMGC	SMGC_622	SMGC_622.c00060_NODE_25...region001.gbk	246515	452
SMGC	SMGC_437	SMGC_437.c00001_NODE_22...region001.gbk	244878	1777
SMGC	SMGC_101	SMGC_101.c00196_NODE_19...region001.gbk	244878	451
SMGC	SMGC_101	SMGC_101.c00111_NODE_11...region001.gbk	244878	1148
SMGC	SMGC_101	SMGC_101.c00087_NODE_87...region001.gbk	245560	716
SMGC	SMGC_101	SMGC_101.c00006_NODE_6_...region001.gbk	246695	926
SMGC	SMGC_104	SMGC_104.c00002_NODE_6_...region001.gbk	244878	1796
SMGC	SMGC_235	SMGC_235.c00011_NODE_11...region001.gbk	244878	796
SMGC	SMGC_235	SMGC_235.c00001_NODE_1_...region002.gbk	244878	982
SMGC	SMGC_235	SMGC_235.c00006_NODE_6_...region001.gbk	244878	879
SMGC	SMGC_235	SMGC_235.c00001_NODE_1_...region001.gbk	246216	1569
SMGC	SMGC_235	SMGC_235.c00001_NODE_1_...region003.gbk	245669	841
EPIC	LK1255	LK1255_2.region001.gbk	244878	780
EPIC	LK1255	LK1255_5.region001.gbk	244878	969
EPIC	LK1255	LK1255_1.region001.gbk	244878	1655
EPIC	LK1255	LK1255_4.region001.gbk	245815	1503
EPIC	LK1255	LK1255_2.region002.gbk	246216	1655
SMGC	SMGC_232	SMGC_232.c00058_NODE_58...region001.gbk	245560	500
SMGC	SMGC_232	SMGC_232.c00016_NODE_16...region001.gbk	244878	1047
SMGC	SMGC_232	SMGC_232.c00005_NODE_5_...region003.gbk	244878	865
SMGC	SMGC_232	SMGC_232.c00023_NODE_23...region001.gbk	244878	1069
SMGC	SMGC_232	SMGC_232.c00007_NODE_7_...region001.gbk	244878	1335
SMGC	SMGC_232	SMGC_232.c00017_NODE_17...region001.gbk	245560	818
SMGC	SMGC_232	SMGC_232.c00018_NODE_18...region002.gbk	244878	1112
SMGC	SMGC_232	SMGC_232.c00018_NODE_18...region001.gbk	246216	1265
SMGC	SMGC_232	SMGC_232.c00041_NODE_41...region001.gbk	245560	1122
SMGC	SMGC_232	SMGC_232.c00037_NODE_37...region001.gbk	245560	912
SMGC	SMGC_232	SMGC_232.c00004_NODE_4_...region001.gbk	247338	1629
SMGC	SMGC_232	SMGC_232.c00010_NODE_10...region001.gbk	246561	1533
SMGC	SMGC_232	SMGC_232.c00005_NODE_5_...region001.gbk	247890	1664
SMGC	SMGC_232	SMGC_232.c00005_NODE_5_...region002.gbk	245560	1279
SMGC	SMGC_279	SMGC_279.c00221_NODE_10...region001.gbk	244878	566
SMGC	SMGC_279	SMGC_279.c00097_NODE_45...region001.gbk	244878	587
SMGC	SMGC_279	SMGC_279.c00052_NODE_25...region001.gbk	245656	722
SMGC	SMGC_210	SMGC_210.c00254_NODE_38...region001.gbk	244878	569
SMGC	SMGC_210	SMGC_210.c00156_NODE_22...region001.gbk	244878	619
SMGC	SMGC_210	SMGC_210.c00035_NODE_53...region001.gbk	244878	426
EPIC	LK1049	LK1049_15.region001.gbk	247890	913
EPIC	LK1049	LK1049_10.region001.gbk	244878	961
EPIC	LK1049	LK1049_6.region001.gbk	246695	989
EPIC	LK1049	LK1049_4.region001.gbk	244878	787
EPIC	LK1049	LK1049_14.region001.gbk	246216	1427
EPIC	LK1049	LK1049_28.region001.gbk	245560	1486
SMGC	SMGC_219	SMGC_219.c00003_NODE_15...region001.gbk	244878	1014
SMGC	SMGC_47	SMGC_47.c00088_NODE_72...region001.gbk	244878	627
SMGC	SMGC_47	SMGC_47.c00053_NODE_38...region001.gbk	246515	839
SMGC	SMGC_47	SMGC_47.c00044_NODE_31...region001.gbk	245272	1236
SMGC	SMGC_595	SMGC_595.c01727_NODE_85...region001.gbk	244878	445
SMGC	SMGC_595	SMGC_595.c00831_NODE_33...region001.gbk	244878	585
SMGC	SMGC_595	SMGC_595.c00790_NODE_32...region001.gbk	244878	501
SMGC	SMGC_595	SMGC_595.c00144_NODE_99...region001.gbk	244878	773
SMGC	SMGC_595	SMGC_595.c00033_NODE_52...region001.gbk	244878	747
SMGC	SMGC_595	SMGC_595.c00025_NODE_49...region001.gbk	244878	1027
SMGC	SMGC_1	SMGC_1.c00006_NODE_71...region001.gbk	246473	1254
EPIC	LK524	LK524_39.region001.gbk	244878	508
EPIC	LK524	LK524_21.region001.gbk	244878	793
EPIC	LK524	LK524_2.region001.gbk	246216	1037
EPIC	LK524	LK524_18.region001.gbk	244878	1081
EPIC	LK524	LK524_24.region001.gbk	244878	879
EPIC	LK524	LK524_9.region001.gbk	246216	1517
EPIC	LK524	LK524_6.region001.gbk	245669	626
SMGC	SMGC_137	SMGC_137.c00065_NODE_14...region001.gbk	246515	1003
SMGC	SMGC_137	SMGC_137.c00005_NODE_19...region001.gbk	244878	576
EPIC	LK1145	LK1145_17.region001.gbk	247890	913
EPIC	LK1145	LK1145_2.region001.gbk	244878	994
EPIC	LK1145	LK1145_5.region001.gbk	246216	1427
EPIC	LK1145	LK1145_6.region001.gbk	246695	986
EPIC	LK1145	LK1145_24.region001.gbk	245560	1500
SMGC	SMGC_297	SMGC_297.c00213_NODE_17...region001.gbk	244878	440
SMGC	SMGC_297	SMGC_297.c00079_NODE_75...region001.gbk	245666	742
EPIC	LK930	LK930_6.region001.gbk	246216	994
EPIC	LK930	LK930_10.region001.gbk	245560	1091
EPIC	LK930	LK930_4.region001.gbk	245027	1100
EPIC	LK570	LK570_14.region001.gbk	244878	765
EPIC	LK570	LK570_1.region001.gbk	244878	1237
EPIC	LK570	LK570_3.region001.gbk	245203	929
EPIC	LK570	LK570_10.region001.gbk	244892	812
EPIC	LK570	LK570_1.region002.gbk	246219	1166
SMGC	SMGC_278	SMGC_278.c00258_NODE_48...region001.gbk	244878	440
SMGC	SMGC_278	SMGC_278.c00228_NODE_42...region001.gbk	244878	790
SMGC	SMGC_278	SMGC_278.c00140_NODE_26...region001.gbk	244878	585
SMGC	SMGC_256	SMGC_256.c00120_NODE_23...region001.gbk	245648	834
SMGC	SMGC_256	SMGC_256.c00079_NODE_73...region001.gbk	245560	731
SMGC	SMGC_256	SMGC_256.c00042_NODE_34...region001.gbk	244878	1012
SMGC	SMGC_256	SMGC_256.c00006_NODE_28...region001.gbk	246216	1259
SMGC	SMGC_199	SMGC_199.c00014_NODE_40...region001.gbk	246695	779
SMGC	SMGC_567	SMGC_567.c00046_NODE_19...region001.gbk	244878	567
SMGC	SMGC_150	SMGC_150.c00464_NODE_10...region001.gbk	246216	883
SMGC	SMGC_150	SMGC_150.c00240_NODE_36...region001.gbk	246697	1098
SMGC	SMGC_150	SMGC_150.c00222_NODE_34...region001.gbk	244878	509
SMGC	SMGC_150	SMGC_150.c00066_NODE_14...region001.gbk	244893	1141
SMGC	SMGC_155	SMGC_155.c00001_NODE_1_...region001.gbk	244878	1068
SMGC	SMGC_155	SMGC_155.c00002_NODE_3_...region001.gbk	244878	865
SMGC	SMGC_155	SMGC_155.c00003_NODE_5_...region001.gbk	246219	1353
SMGC	SMGC_155	SMGC_155.c00005_NODE_8_...region001.gbk	246125	1821
EPIC	LK1384	LK1384_48.region001.gbk	247890	913
EPIC	LK1384	LK1384_26.region001.gbk	244878	961
EPIC	LK1384	LK1384_7.region001.gbk	244878	323
EPIC	LK1384	LK1384_4.region001.gbk	246695	956
EPIC	LK1384	LK1384_2.region001.gbk	246216	1427
EPIC	LK1384	LK1384_30.region001.gbk	245560	1500
SMGC	SMGC_421	SMGC_421.c00002_NODE_8_...region001.gbk	246473	1516
SMGC	SMGC_128	SMGC_128.c00001_NODE_54...region001.gbk	246515	1158
SMGC	SMGC_133	SMGC_133.c00011_NODE_29...region001.gbk	244878	553
SMGC	SMGC_133	SMGC_133.c00012_NODE_37...region001.gbk	244878	553
SMGC	SMGC_133	SMGC_133.c00005_NODE_16...region001.gbk	244878	663
SMGC	SMGC_133	SMGC_133.c00025_NODE_10...region001.gbk	244878	1481
SMGC	SMGC_133	SMGC_133.c00014_NODE_41...region001.gbk	246515	1130
SMGC	SMGC_133	SMGC_133.c00001_NODE_2_...region001.gbk	245948	1160
SMGC	SMGC_133	SMGC_133.c00004_NODE_15...region002.gbk	245312	1789
SMGC	SMGC_133	SMGC_133.c00004_NODE_15...region001.gbk	245458	1665
SMGC	SMGC_316	SMGC_316.c00012_NODE_35...region001.gbk	244878	1004
SMGC	SMGC_316	SMGC_316.c00082_NODE_54...region001.gbk	246216	985
SMGC	SMGC_316	SMGC_316.c00029_NODE_83...region001.gbk	245560	1494
SMGC	SMGC_318	SMGC_318.c00249_NODE_17...region001.gbk	244878	671
SMGC	SMGC_318	SMGC_318.c00022_NODE_19...region001.gbk	244878	549
SMGC	SMGC_318	SMGC_318.c00074_NODE_48...region001.gbk	244878	1216
SMGC	SMGC_318	SMGC_318.c00027_NODE_20...region001.gbk	245560	1097
SMGC	SMGC_447	SMGC_447.c00159_NODE_23...region001.gbk	244878	757
SMGC	SMGC_447	SMGC_447.c00018_NODE_58...region001.gbk	244878	953
SMGC	SMGC_447	SMGC_447.c00019_NODE_59...region001.gbk	246473	1340
EPIC	LK417	LK417_2.region002.gbk	244878	794
EPIC	LK417	LK417_6.region001.gbk	244878	1046
EPIC	LK417	LK417_2.region001.gbk	244878	1386
EPIC	LK470	LK470_14.region001.gbk	244878	839
EPIC	LK470	LK470_10.region001.gbk	244878	801
EPIC	LK470	LK470_15.region001.gbk	246216	1625
EPIC	LK470	LK470_7.region001.gbk	245815	240
SMGC	SMGC_180	SMGC_180.c00386_NODE_39...region001.gbk	244878	578
EPIC	LK1404	LK1404_32.region001.gbk	244878	689
EPIC	LK1404	LK1404_22.region001.gbk	244878	892
EPIC	LK1404	LK1404_9.region001.gbk	246216	1184
SMGC	SMGC_301	SMGC_301.c00001_NODE_1_...region001.gbk	244878	968
SMGC	SMGC_301	SMGC_301.c00004_NODE_4_...region002.gbk	245560	1250
SMGC	SMGC_301	SMGC_301.c00004_NODE_4_...region001.gbk	245024	1024
SMGC	SMGC_301	SMGC_301.c00006_NODE_6_...region001.gbk	245560	1628
SMGC	SMGC_583	SMGC_583.c01533_NODE_21...region001.gbk	249011	963
SMGC	SMGC_583	SMGC_583.c01428_NODE_19...region001.gbk	245648	862
SMGC	SMGC_583	SMGC_583.c01385_NODE_18...region001.gbk	245648	784
SMGC	SMGC_583	SMGC_583.c01356_NODE_17...region001.gbk	244878	649
SMGC	SMGC_583	SMGC_583.c01285_NODE_16...region001.gbk	245560	620
SMGC	SMGC_583	SMGC_583.c01113_NODE_13...region001.gbk	245648	1051
SMGC	SMGC_583	SMGC_583.c01056_NODE_12...region001.gbk	244878	593
SMGC	SMGC_583	SMGC_583.c01004_NODE_11...region001.gbk	245085	1013
SMGC	SMGC_583	SMGC_583.c00974_NODE_11...region001.gbk	245666	827
SMGC	SMGC_583	SMGC_583.c00767_NODE_84...region001.gbk	245666	526
SMGC	SMGC_583	SMGC_583.c00639_NODE_69...region001.gbk	246697	1045
SMGC	SMGC_583	SMGC_583.c00621_NODE_68...region001.gbk	245560	493
SMGC	SMGC_583	SMGC_583.c00608_NODE_66...region001.gbk	245648	776
SMGC	SMGC_583	SMGC_583.c00600_NODE_66...region001.gbk	245648	1222
SMGC	SMGC_583	SMGC_583.c00560_NODE_61...region001.gbk	244878	199
SMGC	SMGC_583	SMGC_583.c00552_NODE_60...region001.gbk	245560	539
SMGC	SMGC_583	SMGC_583.c00517_NODE_56...region001.gbk	245560	614
SMGC	SMGC_583	SMGC_583.c00503_NODE_55...region001.gbk	244878	591
SMGC	SMGC_583	SMGC_583.c00427_NODE_47...region001.gbk	249011	1175
SMGC	SMGC_583	SMGC_583.c00424_NODE_47...region001.gbk	245560	530
SMGC	SMGC_583	SMGC_583.c00353_NODE_41...region001.gbk	245560	480
SMGC	SMGC_583	SMGC_583.c00266_NODE_33...region001.gbk	245172	1235
SMGC	SMGC_583	SMGC_583.c00265_NODE_33...region001.gbk	244878	653
SMGC	SMGC_583	SMGC_583.c00227_NODE_30...region001.gbk	245560	689
SMGC	SMGC_583	SMGC_583.c00220_NODE_30...region001.gbk	245648	614
SMGC	SMGC_583	SMGC_583.c00210_NODE_28...region001.gbk	244878	590
SMGC	SMGC_583	SMGC_583.c00188_NODE_26...region001.gbk	245272	928
SMGC	SMGC_583	SMGC_583.c00156_NODE_23...region001.gbk	249011	1091
SMGC	SMGC_583	SMGC_583.c00110_NODE_18...region001.gbk	245648	723
SMGC	SMGC_583	SMGC_583.c00082_NODE_15...region001.gbk	245255	1169
SMGC	SMGC_583	SMGC_583.c00031_NODE_10...region001.gbk	244878	868
SMGC	SMGC_583	SMGC_583.c00029_NODE_10...region001.gbk	245666	692
SMGC	SMGC_583	SMGC_583.c00006_NODE_71...region001.gbk	245666	1144
SMGC	SMGC_592	SMGC_592.c00086_NODE_17...region001.gbk	244878	493
SMGC	SMGC_592	SMGC_592.c00015_NODE_18...region001.gbk	244926	1045
SMGC	SMGC_99	SMGC_99.c00053_NODE_53...region001.gbk	245666	863
SMGC	SMGC_99	SMGC_99.c00050_NODE_50...region001.gbk	244878	807
SMGC	SMGC_99	SMGC_99.c00008_NODE_8_...region001.gbk	246216	1232
SMGC	SMGC_99	SMGC_99.c00023_NODE_23...region001.gbk	245560	1103
SMGC	SMGC_99	SMGC_99.c00011_NODE_11...region001.gbk	246695	1049
SMGC	SMGC_370	SMGC_370.c00070_NODE_21...region001.gbk	244878	1105
SMGC	SMGC_370	SMGC_370.c00018_NODE_31...region001.gbk	246216	1579
SMGC	SMGC_6	SMGC_6.c00064_NODE_30...region001.gbk	246515	738
SMGC	SMGC_6	SMGC_6.c00063_NODE_27...region001.gbk	244878	790
SMGC	SMGC_6	SMGC_6.c00007_NODE_93...region001.gbk	244878	199
SMGC	SMGC_6	SMGC_6.c00013_NODE_25...region001.gbk	244878	400
EPIC	LK729	LK729_17.region001.gbk	244878	793
EPIC	LK729	LK729_10.region001.gbk	244878	1066
EPIC	LK729	LK729_29.region001.gbk	244878	879
EPIC	LK729	LK729_7.region001.gbk	245669	1148
EPIC	LK729	LK729_4.region001.gbk	246216	1494
SMGC	SMGC_554	SMGC_554.c00148_NODE_25...region001.gbk	246216	772
SMGC	SMGC_554	SMGC_554.c00002_NODE_60...region001.gbk	244878	904
SMGC	SMGC_438	SMGC_438.c00001_NODE_12...region001.gbk	244878	1606
EPIC	LK428	LK428_6.region001.gbk	244878	777
EPIC	LK428	LK428_8.region001.gbk	244878	1046
EPIC	LK428	LK428_13.region001.gbk	244878	1192
EPIC	LK428	LK428_3.region001.gbk	245671	1915
SMGC	SMGC_26	SMGC_26.c00030_NODE_20...region001.gbk	244878	921
SMGC	SMGC_26	SMGC_26.c00005_NODE_18...region001.gbk	245560	1080
SMGC	SMGC_26	SMGC_26.c00001_NODE_3_...region001.gbk	245656	1204
SMGC	SMGC_393	SMGC_393.c00398_NODE_27...region001.gbk	246216	783
SMGC	SMGC_393	SMGC_393.c00365_NODE_21...region001.gbk	244878	656
SMGC	SMGC_393	SMGC_393.c00307_NODE_15...region001.gbk	244878	652
SMGC	SMGC_393	SMGC_393.c00291_NODE_13...region001.gbk	244878	742
SMGC	SMGC_393	SMGC_393.c00166_NODE_63...region001.gbk	244893	961
SMGC	SMGC_393	SMGC_393.c00019_NODE_13...region001.gbk	244878	823
SMGC	SMGC_393	SMGC_393.c00053_NODE_24...region001.gbk	244878	444
SMGC	SMGC_393	SMGC_393.c00044_NODE_22...region001.gbk	245271	1181
SMGC	SMGC_393	SMGC_393.c00033_NODE_18...region001.gbk	245936	1255
SMGC	SMGC_393	SMGC_393.c00010_NODE_78...region001.gbk	245879	537
SMGC	SMGC_471	SMGC_471.c00508_NODE_14...region001.gbk	245272	1213
SMGC	SMGC_471	SMGC_471.c00485_NODE_14...region001.gbk	244878	593
SMGC	SMGC_471	SMGC_471.c00156_NODE_41...region001.gbk	245272	1427
SMGC	SMGC_471	SMGC_471.c00102_NODE_30...region001.gbk	244878	638
SMGC	SMGC_39	SMGC_39.c00003_NODE_6_...region001.gbk	244878	935
SMGC	SMGC_39	SMGC_39.c00012_NODE_48...region001.gbk	246216	1099
SMGC	SMGC_39	SMGC_39.c00018_NODE_79...region001.gbk	246697	1216
SMGC	SMGC_341	SMGC_341.c00097_NODE_55...region001.gbk	244878	547
EPIC	LK1274	LK1274_17.region001.gbk	247890	913
EPIC	LK1274	LK1274_59.region001.gbk	244878	410
EPIC	LK1274	LK1274_45.region001.gbk	246216	1153
EPIC	LK1274	LK1274_6.region001.gbk	246695	989
EPIC	LK1274	LK1274_39.region001.gbk	245560	1303
SMGC	SMGC_217	SMGC_217.c00067_NODE_72...region001.gbk	244878	975
SMGC	SMGC_217	SMGC_217.c00009_NODE_9_...region001.gbk	244878	881
SMGC	SMGC_217	SMGC_217.c00065_NODE_66...region001.gbk	245560	551
SMGC	SMGC_217	SMGC_217.c00030_NODE_55...region001.gbk	244878	1146
SMGC	SMGC_217	SMGC_217.c00059_NODE_33...region001.gbk	244878	1378
SMGC	SMGC_217	SMGC_217.c00020_NODE_23...region001.gbk	246216	1044
SMGC	SMGC_217	SMGC_217.c00001_NODE_1_...region002.gbk	244878	1581
SMGC	SMGC_217	SMGC_217.c00034_NODE_75...region001.gbk	245560	785
SMGC	SMGC_217	SMGC_217.c00022_NODE_26...region001.gbk	245900	1753
SMGC	SMGC_217	SMGC_217.c00006_NODE_6_...region001.gbk	248128	951
SMGC	SMGC_217	SMGC_217.c00010_NODE_10...region001.gbk	246805	1276
SMGC	SMGC_217	SMGC_217.c00025_NODE_33...region001.gbk	246125	1330
SMGC	SMGC_217	SMGC_217.c00001_NODE_1_...region001.gbk	247290	869
SMGC	SMGC_217	SMGC_217.c00014_NODE_14...region002.gbk	245676	1938
SMGC	SMGC_217	SMGC_217.c00004_NODE_4_...region001.gbk	247890	1530
SMGC	SMGC_217	SMGC_217.c00014_NODE_14...region001.gbk	245648	1360
SMGC	SMGC_217	SMGC_217.c00018_NODE_18...region001.gbk	245024	903
SMGC	SMGC_217	SMGC_217.c00002_NODE_2_...region001.gbk	245103	1083
SMGC	SMGC_217	SMGC_217.c00007_NODE_7_...region001.gbk	245102	845
EPIC	LK1348	LK1348_15.region001.gbk	244878	854
EPIC	LK1348	LK1348_11.region001.gbk	246216	1236
EPIC	LK1348	LK1348_3.region001.gbk	245027	1078
EPIC	LK1311	LK1311_72.region001.gbk	246216	1171
EPIC	LK1311	LK1311_14.region001.gbk	244878	678
EPIC	LK1311	LK1311_61.region001.gbk	245560	935
EPIC	LK1311	LK1311_18.region001.gbk	246695	1055
EPIC	LK1311	LK1311_4.region001.gbk	246697	1245
SMGC	SMGC_67	SMGC_67.ctg7180000001260.region001.gbk	245560	506
SMGC	SMGC_67	SMGC_67.ctg7180000001218.region001.gbk	245560	664
SMGC	SMGC_67	SMGC_67.ctg7180000001144.region001.gbk	245648	1182
SMGC	SMGC_67	SMGC_67.ctg7180000001009.region001.gbk	246515	380
SMGC	SMGC_67	SMGC_67.ctg7180000000983.region001.gbk	244878	981
SMGC	SMGC_67	SMGC_67.ctg7180000000902.region001.gbk	245560	613
SMGC	SMGC_67	SMGC_67.ctg7180000000908.region001.gbk	244878	958
SMGC	SMGC_67	SMGC_67.ctg7180000000847.region001.gbk	244878	868
SMGC	SMGC_67	SMGC_67.ctg7180000000882.region001.gbk	245560	654
SMGC	SMGC_67	SMGC_67.ctg7180000000887.region001.gbk	246125	1064
SMGC	SMGC_67	SMGC_67.ctg7180000001355.region001.gbk	246219	757
SMGC	SMGC_67	SMGC_67.deg7180000000799.region001.gbk	244994	1598
SMGC	SMGC_67	SMGC_67.ctg7180000000803.region001.gbk	245560	798
SMGC	SMGC_67	SMGC_67.ctg7180000000808.region001.gbk	247672	1036
SMGC	SMGC_67	SMGC_67.ctg7180000000791.region001.gbk	244878	1323
SMGC	SMGC_67	SMGC_67.ctg7180000001399.region001.gbk	244878	1481
SMGC	SMGC_67	SMGC_67.ctg7180000000793.region001.gbk	246125	510
SMGC	SMGC_446	SMGC_446.c00003_NODE_97...region001.gbk	244878	949
SMGC	SMGC_242	SMGC_242.c00002_NODE_2_...region001.gbk	244878	793
SMGC	SMGC_242	SMGC_242.c00009_NODE_9_...region001.gbk	244878	1085
SMGC	SMGC_242	SMGC_242.c00012_NODE_12...region001.gbk	244878	879
SMGC	SMGC_242	SMGC_242.c00006_NODE_6_...region002.gbk	244878	1266
SMGC	SMGC_242	SMGC_242.c00006_NODE_6_...region001.gbk	244878	1317
SMGC	SMGC_242	SMGC_242.c00001_NODE_1_...region001.gbk	245560	1492
SMGC	SMGC_200	SMGC_200.c00040_NODE_42...region001.gbk	244878	566
SMGC	SMGC_315	SMGC_315.c00060_NODE_23...region001.gbk	244878	974
SMGC	SMGC_315	SMGC_315.c00063_NODE_24...region001.gbk	244878	713
SMGC	SMGC_315	SMGC_315.c00007_NODE_10...region001.gbk	244878	758
SMGC	SMGC_315	SMGC_315.c00014_NODE_23...region001.gbk	245936	1774
SMGC	SMGC_315	SMGC_315.c00002_NODE_2_...region001.gbk	246216	1971
SMGC	SMGC_315	SMGC_315.c00025_NODE_48...region001.gbk	244878	981
SMGC	SMGC_315	SMGC_315.c00022_NODE_41...region001.gbk	246805	1437
SMGC	SMGC_315	SMGC_315.c00026_NODE_49...region001.gbk	245024	931
SMGC	SMGC_321	SMGC_321.c00279_NODE_14...region001.gbk	244878	542
SMGC	SMGC_492	SMGC_492.c00002_NODE_17...region001.gbk	245874	1162
SMGC	SMGC_73	SMGC_73.c00003_NODE_3_...region001.gbk	244878	793
SMGC	SMGC_73	SMGC_73.c00013_NODE_13...region001.gbk	246216	1121
SMGC	SMGC_416	SMGC_416.c00999_NODE_22...region001.gbk	246216	980
SMGC	SMGC_416	SMGC_416.c00946_NODE_20...region001.gbk	244878	1041
SMGC	SMGC_416	SMGC_416.c00748_NODE_16...region001.gbk	244878	1118
SMGC	SMGC_416	SMGC_416.c00404_NODE_95...region001.gbk	245560	593
SMGC	SMGC_416	SMGC_416.c00245_NODE_70...region001.gbk	244878	426
SMGC	SMGC_416	SMGC_416.c00232_NODE_67...region001.gbk	245560	596
SMGC	SMGC_416	SMGC_416.c00112_NODE_48...region001.gbk	245560	481
SMGC	SMGC_416	SMGC_416.c00051_NODE_34...region001.gbk	244878	586
SMGC	SMGC_598	SMGC_598.c00357_NODE_13...region001.gbk	245086	802
SMGC	SMGC_598	SMGC_598.c00005_NODE_78...region001.gbk	244878	426
SMGC	SMGC_2	SMGC_2.c00014_NODE_39...region001.gbk	244878	637
SMGC	SMGC_2	SMGC_2.c00001_NODE_38...region001.gbk	246515	985
SMGC	SMGC_349	SMGC_349.c00003_NODE_3_...region001.gbk	244878	841
SMGC	SMGC_399	SMGC_399.c00084_NODE_70...region001.gbk	245560	783
SMGC	SMGC_399	SMGC_399.c00079_NODE_61...region001.gbk	245560	670
SMGC	SMGC_399	SMGC_399.c00038_NODE_98...region001.gbk	244878	1278
SMGC	SMGC_399	SMGC_399.c00037_NODE_96...region001.gbk	245656	941
EPIC	LK984	LK984_36.region001.gbk	244878	668
EPIC	LK984	LK984_66.region001.gbk	245560	1061
EPIC	LK984	LK984_32.region001.gbk	246216	1632
EPIC	LK984	LK984_2.region001.gbk	244878	825
EPIC	LK984	LK984_16.region001.gbk	244878	1682
EPIC	LK984	LK984_25.region001.gbk	245024	791
EPIC	LK984	LK984_3.region001.gbk	244878	1380
SMGC	SMGC_119	SMGC_119.c00015_NODE_85...region001.gbk	244878	825
SMGC	SMGC_119	SMGC_119.c00010_NODE_39...region001.gbk	244878	556
SMGC	SMGC_356	SMGC_356.c00003_NODE_3_...region001.gbk	244878	781
SMGC	SMGC_356	SMGC_356.c00012_NODE_12...region001.gbk	244878	969
SMGC	SMGC_356	SMGC_356.c00004_NODE_4_...region001.gbk	246216	1189
SMGC	SMGC_356	SMGC_356.c00003_NODE_3_...region002.gbk	246216	1751
EPIC	LK952	LK952_6.region001.gbk	244878	442
EPIC	LK952	LK952_1.region001.gbk	244878	758
EPIC	LK952	LK952_2.region001.gbk	245936	1576
EPIC	LK952	LK952_10.region001.gbk	245027	1449
SMGC	SMGC_392	SMGC_392.c00015_NODE_92...region001.gbk	244878	1103
SMGC	SMGC_392	SMGC_392.c00003_NODE_21...region001.gbk	244878	768
SMGC	SMGC_392	SMGC_392.c00023_NODE_11...region001.gbk	244878	1358
SMGC	SMGC_392	SMGC_392.c00025_NODE_16...region001.gbk	246805	1075
SMGC	SMGC_392	SMGC_392.c00064_NODE_12...region001.gbk	244878	1563
SMGC	SMGC_392	SMGC_392.c00029_NODE_17...region001.gbk	245085	1122
SMGC	SMGC_392	SMGC_392.c00040_NODE_28...region001.gbk	245024	964
SMGC	SMGC_392	SMGC_392.c00052_NODE_61...region001.gbk	245312	1543
SMGC	SMGC_392	SMGC_392.c00031_NODE_17...region001.gbk	245936	2213
SMGC	SMGC_392	SMGC_392.c00018_NODE_99...region001.gbk	245936	1927
SMGC	SMGC_392	SMGC_392.c00006_NODE_40...region001.gbk	245011	1010
SMGC	SMGC_392	SMGC_392.c00033_NODE_21...region001.gbk	246125	1368
SMGC	SMGC_601	SMGC_601.c00750_NODE_13...region001.gbk	245648	1038
SMGC	SMGC_601	SMGC_601.c00026_NODE_22...region001.gbk	246216	864
SMGC	SMGC_601	SMGC_601.c00001_NODE_56...region001.gbk	245560	1163
SMGC	SMGC_220	SMGC_220.c00028_NODE_66...region001.gbk	244878	1087
SMGC	SMGC_400	SMGC_400.c00129_NODE_12...region001.gbk	244878	453
SMGC	SMGC_400	SMGC_400.c00109_NODE_91...region001.gbk	244878	656
SMGC	SMGC_400	SMGC_400.c00090_NODE_63...region001.gbk	244878	979
SMGC	SMGC_400	SMGC_400.c00015_NODE_68...region001.gbk	244878	730
SMGC	SMGC_400	SMGC_400.c00021_NODE_87...region001.gbk	244878	1201
SMGC	SMGC_400	SMGC_400.c00026_NODE_12...region001.gbk	246695	1049
SMGC	SMGC_354	SMGC_354.c00004_NODE_6_...region001.gbk	244878	780
SMGC	SMGC_354	SMGC_354.c00001_NODE_1_...region002.gbk	244878	1081
SMGC	SMGC_354	SMGC_354.c00011_NODE_27...region001.gbk	244878	946
SMGC	SMGC_354	SMGC_354.c00002_NODE_2_...region001.gbk	244878	1034
SMGC	SMGC_354	SMGC_354.c00001_NODE_1_...region003.gbk	245669	465
SMGC	SMGC_354	SMGC_354.c00001_NODE_1_...region001.gbk	246216	1493
SMGC	SMGC_132	SMGC_132.c00002_NODE_22...region001.gbk	246216	1321
SMGC	SMGC_496	SMGC_496.c00325_NODE_32...region001.gbk	244893	693
SMGC	SMGC_54	SMGC_54.c00088_NODE_11...region001.gbk	244878	722
SMGC	SMGC_54	SMGC_54.c00027_NODE_52...region001.gbk	244893	1064
SMGC	SMGC_54	SMGC_54.c00011_NODE_33...region001.gbk	244926	1160
EPIC	LK466	LK466_7.region001.gbk	246216	864
EPIC	LK466	LK466_2.region001.gbk	244878	412
EPIC	LK466	LK466_7.region002.gbk	245027	1201
SMGC	SMGC_468	SMGC_468.c01804_NODE_43...region001.gbk	244878	425
SMGC	SMGC_468	SMGC_468.c01552_NODE_36...region001.gbk	244878	1267
SMGC	SMGC_468	SMGC_468.c01249_NODE_28...region001.gbk	245560	479
SMGC	SMGC_468	SMGC_468.c01123_NODE_25...region001.gbk	244878	749
SMGC	SMGC_468	SMGC_468.c01089_NODE_24...region001.gbk	244878	426
SMGC	SMGC_468	SMGC_468.c00760_NODE_18...region001.gbk	244890	1200
SMGC	SMGC_468	SMGC_468.c00265_NODE_98...region001.gbk	244878	725
SMGC	SMGC_468	SMGC_468.c00248_NODE_96...region001.gbk	245560	733
SMGC	SMGC_468	SMGC_468.c00233_NODE_92...region001.gbk	245560	589
SMGC	SMGC_468	SMGC_468.c00141_NODE_77...region001.gbk	244893	682
SMGC	SMGC_434	SMGC_434.c00256_NODE_10...region001.gbk	244878	479
SMGC	SMGC_434	SMGC_434.c00248_NODE_10...region001.gbk	244878	687
SMGC	SMGC_434	SMGC_434.c00241_NODE_98...region001.gbk	244878	616
SMGC	SMGC_434	SMGC_434.c00215_NODE_82...region001.gbk	244878	417
SMGC	SMGC_434	SMGC_434.c00013_NODE_87...region001.gbk	244878	969
EPIC	LK956	LK956_12.region001.gbk	244878	1012
EPIC	LK956	LK956_18.region001.gbk	246216	1259
EPIC	LK956	LK956_19.region001.gbk	245560	1307
EPIC	LK956	LK956_1.region001.gbk	245027	1040
SMGC	SMGC_112	SMGC_112.c00521_NODE_25...region001.gbk	244878	318
SMGC	SMGC_112	SMGC_112.c00414_NODE_17...region001.gbk	244878	591
SMGC	SMGC_112	SMGC_112.c00300_NODE_12...region001.gbk	244878	971
SMGC	SMGC_112	SMGC_112.c00193_NODE_88...region001.gbk	246216	1087
SMGC	SMGC_112	SMGC_112.c00165_NODE_79...region001.gbk	244878	946
SMGC	SMGC_112	SMGC_112.c00096_NODE_59...region001.gbk	245560	548
SMGC	SMGC_112	SMGC_112.c00065_NODE_51...region001.gbk	246216	858
SMGC	SMGC_112	SMGC_112.c00051_NODE_46...region001.gbk	244878	895
SMGC	SMGC_339	SMGC_339.c00014_NODE_67...region001.gbk	244878	1191
SMGC	SMGC_53	SMGC_53.c00101_NODE_18...region001.gbk	244878	751
SMGC	SMGC_53	SMGC_53.c00057_NODE_92...region001.gbk	244878	750
SMGC	SMGC_53	SMGC_53.c00071_NODE_12...region001.gbk	247672	952
SMGC	SMGC_53	SMGC_53.c00045_NODE_82...region001.gbk	244893	1121
SMGC	SMGC_427	SMGC_427.c00009_NODE_25...region001.gbk	246515	868
EPIC	LK1275	LK1275_4.region001.gbk	247890	913
EPIC	LK1275	LK1275_36.region001.gbk	244878	961
EPIC	LK1275	LK1275_37.region001.gbk	244878	787
EPIC	LK1275	LK1275_3.region001.gbk	246216	1428
EPIC	LK1275	LK1275_6.region001.gbk	246695	986
EPIC	LK1275	LK1275_24.region001.gbk	245560	1500
SMGC	SMGC_580	SMGC_580.c00924_NODE_84...region001.gbk	245560	517
SMGC	SMGC_580	SMGC_580.c00867_NODE_77...region001.gbk	244878	593
SMGC	SMGC_580	SMGC_580.c00544_NODE_50...region001.gbk	245560	479
SMGC	SMGC_580	SMGC_580.c00414_NODE_41...region001.gbk	244878	593
SMGC	SMGC_580	SMGC_580.c00292_NODE_33...region001.gbk	245560	494
SMGC	SMGC_580	SMGC_580.c00251_NODE_30...region001.gbk	245560	481
SMGC	SMGC_580	SMGC_580.c00232_NODE_29...region001.gbk	249011	1094
SMGC	SMGC_580	SMGC_580.c00229_NODE_29...region001.gbk	244878	593
SMGC	SMGC_580	SMGC_580.c00219_NODE_28...region001.gbk	245560	616
SMGC	SMGC_580	SMGC_580.c00141_NODE_23...region001.gbk	244878	593
SMGC	SMGC_580	SMGC_580.c00136_NODE_22...region001.gbk	245560	600
SMGC	SMGC_580	SMGC_580.c00088_NODE_18...region001.gbk	245560	521
SMGC	SMGC_580	SMGC_580.c00040_NODE_13...region001.gbk	245560	555
SMGC	SMGC_580	SMGC_580.c00014_NODE_83...region001.gbk	245560	556
SMGC	SMGC_580	SMGC_580.c00011_NODE_77...region001.gbk	245560	833
SMGC	SMGC_580	SMGC_580.c00005_NODE_58...region001.gbk	245648	917
SMGC	SMGC_580	SMGC_580.c00003_NODE_43...region001.gbk	245648	785
EPIC	LK1363	LK1363_99.region001.gbk	244878	619
EPIC	LK1363	LK1363_63.region001.gbk	244878	988
EPIC	LK1363	LK1363_69.region001.gbk	245560	1115
EPIC	LK1363	LK1363_25.region001.gbk	246216	1423
SMGC	SMGC_439	SMGC_439.c00060_NODE_14...region001.gbk	245560	1317
SMGC	SMGC_439	SMGC_439.c00012_NODE_38...region001.gbk	246216	1204
SMGC	SMGC_439	SMGC_439.c00003_NODE_28...region001.gbk	247820	1496
SMGC	SMGC_58	SMGC_58.c00003_NODE_17...region001.gbk	244878	695
SMGC	SMGC_58	SMGC_58.c00009_NODE_66...region001.gbk	244878	908
SMGC	SMGC_58	SMGC_58.c00028_NODE_26...region001.gbk	246807	933
SMGC	SMGC_192	SMGC_192.c01117_NODE_21...region001.gbk	244878	638
SMGC	SMGC_192	SMGC_192.c00821_NODE_15...region001.gbk	245271	677
SMGC	SMGC_192	SMGC_192.c00770_NODE_13...region001.gbk	244878	712
SMGC	SMGC_192	SMGC_192.c00675_NODE_12...region001.gbk	244878	734
SMGC	SMGC_192	SMGC_192.c00559_NODE_10...region001.gbk	244878	749
SMGC	SMGC_192	SMGC_192.c00441_NODE_82...region001.gbk	244878	440
SMGC	SMGC_192	SMGC_192.c00425_NODE_78...region001.gbk	244878	956
SMGC	SMGC_192	SMGC_192.c00361_NODE_66...region001.gbk	244878	464
SMGC	SMGC_585	SMGC_585.c00029_NODE_34...region001.gbk	244878	827
SMGC	SMGC_585	SMGC_585.c00005_NODE_30...region001.gbk	246216	1111
SMGC	SMGC_585	SMGC_585.c00002_NODE_4_...region001.gbk	244878	725
SMGC	SMGC_340	SMGC_340.c00003_NODE_3_...region001.gbk	244884	849
EPIC	LK1382	LK1382_7.region001.gbk	247890	981
EPIC	LK1382	LK1382_15.region001.gbk	244878	961
EPIC	LK1382	LK1382_13.region001.gbk	246695	843
EPIC	LK1382	LK1382_2.region001.gbk	244878	787
EPIC	LK1382	LK1382_4.region001.gbk	246216	1425
EPIC	LK1382	LK1382_6.region001.gbk	245560	1522
SMGC	SMGC_187	SMGC_187.c00014_NODE_15...region001.gbk	244878	604
SMGC	SMGC_187	SMGC_187.c00083_NODE_85...region001.gbk	244878	788
SMGC	SMGC_187	SMGC_187.c00002_NODE_3_...region001.gbk	244878	1220
SMGC	SMGC_187	SMGC_187.c00023_NODE_24...region001.gbk	246216	1191
SMGC	SMGC_377	SMGC_377.c00015_NODE_12...region001.gbk	246515	1034
SMGC	SMGC_483	SMGC_483.c00195_NODE_21...region001.gbk	244878	506
SMGC	SMGC_483	SMGC_483.c00184_NODE_19...region001.gbk	244878	534
SMGC	SMGC_483	SMGC_483.c00096_NODE_10...region001.gbk	244878	563
SMGC	SMGC_483	SMGC_483.c00015_NODE_24...region001.gbk	244878	543
SMGC	SMGC_483	SMGC_483.c00007_NODE_18...region001.gbk	244878	506
SMGC	SMGC_483	SMGC_483.c00001_NODE_95...region001.gbk	244878	476
SMGC	SMGC_483	SMGC_483.c00017_NODE_25...region001.gbk	244878	874
EPIC	LK557	LK557_1.region001.gbk	244878	1664
SMGC	SMGC_445	SMGC_445.c00101_NODE_47...region001.gbk	244878	697
SMGC	SMGC_445	SMGC_445.c00058_NODE_32...region001.gbk	244878	720
SMGC	SMGC_477	SMGC_477.c00041_NODE_51...region001.gbk	246216	868
SMGC	SMGC_97	SMGC_97.c00001_NODE_1_...region001.gbk	244878	891
SMGC	SMGC_97	SMGC_97.c00002_NODE_2_...region001.gbk	246216	1101
SMGC	SMGC_97	SMGC_97.c00001_NODE_1_...region002.gbk	245560	1085
SMGC	SMGC_97	SMGC_97.c00034_NODE_34...region001.gbk	246723	915
SMGC	SMGC_436	SMGC_436.c00076_NODE_14...region001.gbk	244878	322
SMGC	SMGC_436	SMGC_436.c00053_NODE_11...region001.gbk	246515	576
SMGC	SMGC_33	SMGC_33.c00015_NODE_67...region001.gbk	244878	1611
SMGC	SMGC_505	SMGC_505.c00019_NODE_10...region001.gbk	246805	1118
SMGC	SMGC_520	SMGC_520.c00131_NODE_24...region001.gbk	244878	1161
SMGC	SMGC_520	SMGC_520.c00085_NODE_15...region001.gbk	246515	787
SMGC	SMGC_520	SMGC_520.c00002_NODE_62...region001.gbk	246216	908
SMGC	SMGC_520	SMGC_520.c00014_NODE_36...region001.gbk	244878	701
SMGC	SMGC_520	SMGC_520.c00083_NODE_15...region001.gbk	244878	745
SMGC	SMGC_520	SMGC_520.c00001_NODE_33...region001.gbk	246221	768
SMGC	SMGC_520	SMGC_520.c00004_NODE_90...region001.gbk	244878	899
SMGC	SMGC_544	SMGC_544.c00408_NODE_12...region001.gbk	244878	507
SMGC	SMGC_544	SMGC_544.c00379_NODE_10...region001.gbk	245086	795
SMGC	SMGC_544	SMGC_544.c00367_NODE_90...region001.gbk	244878	585
SMGC	SMGC_544	SMGC_544.c00333_NODE_63...region001.gbk	246216	830
SMGC	SMGC_544	SMGC_544.c00294_NODE_51...region001.gbk	244878	658
SMGC	SMGC_544	SMGC_544.c00212_NODE_34...region001.gbk	244878	556
SMGC	SMGC_544	SMGC_544.c00129_NODE_22...region001.gbk	244878	1014
SMGC	SMGC_544	SMGC_544.c00045_NODE_11...region001.gbk	244878	1099
SMGC	SMGC_544	SMGC_544.c00031_NODE_10...region001.gbk	244893	1021
SMGC	SMGC_589	SMGC_589.c00045_NODE_41...region001.gbk	244878	479
SMGC	SMGC_589	SMGC_589.c00138_NODE_37...region001.gbk	245560	766
SMGC	SMGC_589	SMGC_589.c00058_NODE_59...region001.gbk	245671	868
SMGC	SMGC_589	SMGC_589.c00124_NODE_29...region001.gbk	246125	662
SMGC	SMGC_589	SMGC_589.c00119_NODE_24...region001.gbk	247890	1246
SMGC	SMGC_589	SMGC_589.c00051_NODE_50...region001.gbk	244878	1361
SMGC	SMGC_589	SMGC_589.c00026_NODE_21...region001.gbk	245948	1104
SMGC	SMGC_589	SMGC_589.c00074_NODE_79...region001.gbk	244926	1186
SMGC	SMGC_589	SMGC_589.c00066_NODE_71...region001.gbk	246125	504
SMGC	SMGC_332	SMGC_332.c01839_NODE_21...region001.gbk	244878	415
SMGC	SMGC_332	SMGC_332.c01355_NODE_15...region001.gbk	245560	503
SMGC	SMGC_332	SMGC_332.c01223_NODE_14...region001.gbk	244878	589
SMGC	SMGC_332	SMGC_332.c00824_NODE_99...region001.gbk	249011	1005
EPIC	LK441	LK441_60.region001.gbk	244878	928
EPIC	LK441	LK441_7.region001.gbk	247890	981
EPIC	LK441	LK441_22.region001.gbk	246216	1045
EPIC	LK441	LK441_6.region001.gbk	246695	989
EPIC	LK441	LK441_3.region001.gbk	244878	981
EPIC	LK441	LK441_40.region001.gbk	245560	1435
SMGC	SMGC_43	SMGC_43.c00099_NODE_46...region001.gbk	244878	812
SMGC	SMGC_43	SMGC_43.c00058_NODE_22...region001.gbk	245656	951
SMGC	SMGC_43	SMGC_43.c00003_NODE_38...region001.gbk	246216	1244
SMGC	SMGC_614	SMGC_614.c00111_NODE_56...region001.gbk	245656	890
SMGC	SMGC_614	SMGC_614.c00076_NODE_42...region001.gbk	245560	623
SMGC	SMGC_614	SMGC_614.c00006_NODE_96...region001.gbk	246216	1025
SMGC	SMGC_599	SMGC_599.c00148_NODE_50...region001.gbk	244878	1010
SMGC	SMGC_599	SMGC_599.c00057_NODE_17...region001.gbk	245560	1103
SMGC	SMGC_390	SMGC_390.c00151_NODE_29...region001.gbk	244878	641
SMGC	SMGC_390	SMGC_390.c00100_NODE_16...region001.gbk	244878	568
SMGC	SMGC_390	SMGC_390.c00087_NODE_13...region001.gbk	244878	505
SMGC	SMGC_390	SMGC_390.c00112_NODE_19...region001.gbk	244878	613
SMGC	SMGC_390	SMGC_390.c00027_NODE_46...region001.gbk	244878	1167
SMGC	SMGC_390	SMGC_390.c00090_NODE_14...region001.gbk	245064	1027
SMGC	SMGC_390	SMGC_390.c00020_NODE_36...region001.gbk	246219	1248
EPIC	LK705	LK705_24.region001.gbk	247890	981
EPIC	LK705	LK705_5.region001.gbk	244878	961
EPIC	LK705	LK705_20.region001.gbk	245373	1001
EPIC	LK705	LK705_6.region001.gbk	246695	956
EPIC	LK705	LK705_2.region001.gbk	244878	970
EPIC	LK705	LK705_3.region001.gbk	246216	1445
EPIC	LK705	LK705_27.region001.gbk	245560	1500
SMGC	SMGC_270	SMGC_270.c00019_NODE_48...region001.gbk	244878	1041
SMGC	SMGC_270	SMGC_270.c00041_NODE_99...region001.gbk	246216	842
SMGC	SMGC_270	SMGC_270.c00011_NODE_32...region001.gbk	245560	1008
SMGC	SMGC_270	SMGC_270.c00003_NODE_10...region001.gbk	245027	1074
EPIC	LK1207	LK1207_13.region001.gbk	247890	981
EPIC	LK1207	LK1207_17.region001.gbk	244878	961
EPIC	LK1207	LK1207_52.region001.gbk	244878	323
EPIC	LK1207	LK1207_75.region001.gbk	246695	803
EPIC	LK1207	LK1207_65.region001.gbk	246216	1152
EPIC	LK1207	LK1207_59.region001.gbk	245560	1195
SMGC	SMGC_105	SMGC_105.c00016_NODE_15...region001.gbk	244878	493
SMGC	SMGC_105	SMGC_105.c00032_NODE_56...region001.gbk	244878	996
SMGC	SMGC_277	SMGC_277.c00237_NODE_30...region001.gbk	244878	815
SMGC	SMGC_277	SMGC_277.c00098_NODE_14...region001.gbk	244878	792
SMGC	SMGC_277	SMGC_277.c00022_NODE_53...region001.gbk	245656	918
SMGC	SMGC_277	SMGC_277.c00011_NODE_42...region001.gbk	246216	804
SMGC	SMGC_68	SMGC_68.c00017_NODE_17...region001.gbk	244878	1081
SMGC	SMGC_68	SMGC_68.c00030_NODE_30...region001.gbk	246216	1239
SMGC	SMGC_68	SMGC_68.c00034_NODE_34...region001.gbk	246933	1176
SMGC	SMGC_68	SMGC_68.c00007_NODE_7_...region001.gbk	245064	1412
EPIC	LK1393	LK1393_22.region001.gbk	247890	981
EPIC	LK1393	LK1393_15.region001.gbk	244878	962
EPIC	LK1393	LK1393_53.region001.gbk	246695	880
EPIC	LK1393	LK1393_2.region001.gbk	246216	1427
EPIC	LK1393	LK1393_29.region001.gbk	245560	1486
SMGC	SMGC_338	SMGC_338.c00007_NODE_23...region001.gbk	246216	1441
SMGC	SMGC_338	SMGC_338.c00009_NODE_36...region001.gbk	245560	1203
SMGC	SMGC_338	SMGC_338.c00005_NODE_15...region001.gbk	244878	1631
SMGC	SMGC_78	SMGC_78.c00006_NODE_6_...region001.gbk	244878	509
SMGC	SMGC_78	SMGC_78.c00021_NODE_21...region001.gbk	244878	1202
SMGC	SMGC_78	SMGC_78.c00003_NODE_3_...region001.gbk	246216	1067
SMGC	SMGC_78	SMGC_78.c00013_NODE_13...region001.gbk	245560	1169
SMGC	SMGC_78	SMGC_78.c00011_NODE_11...region001.gbk	245027	978
SMGC	SMGC_49	SMGC_49.c00079_NODE_35...region001.gbk	244878	695
SMGC	SMGC_138	SMGC_138.c00005_NODE_25...region001.gbk	246515	865
EPIC	LK1350	LK1350_43.region001.gbk	244878	927
EPIC	LK1350	LK1350_39.region001.gbk	246216	1186
SMGC	SMGC_545	SMGC_545.c00025_NODE_45...region001.gbk	244878	757
SMGC	SMGC_545	SMGC_545.c00003_NODE_55...region001.gbk	246216	1443
SMGC	SMGC_545	SMGC_545.c00007_NODE_14...region001.gbk	245560	934
EPIC	LK1362	LK1362_4.region001.gbk	244878	1012
EPIC	LK1362	LK1362_1.region001.gbk	246216	1256
EPIC	LK1362	LK1362_5.region001.gbk	245560	1263
EPIC	LK1362	LK1362_7.region001.gbk	245027	1162
EPIC	LK1116	LK1116_9.region001.gbk	244878	839
EPIC	LK1116	LK1116_8.region001.gbk	244878	695
EPIC	LK1116	LK1116_5.region001.gbk	246216	1584
EPIC	LK1116	LK1116_7.region001.gbk	245815	241
EPIC	LK1279	LK1279_49.region001.gbk	244878	804
EPIC	LK1279	LK1279_26.region001.gbk	245560	1038
EPIC	LK1279	LK1279_22.region001.gbk	246695	982
SMGC	SMGC_512	SMGC_512.c00054_NODE_16...region001.gbk	244878	936
SMGC	SMGC_512	SMGC_512.c00032_NODE_13...region001.gbk	246221	1010
SMGC	SMGC_512	SMGC_512.c00007_NODE_67...region001.gbk	246216	974
SMGC	SMGC_512	SMGC_512.c00001_NODE_18...region001.gbk	246697	1367
SMGC	SMGC_461	SMGC_461.c00756_NODE_13...region001.gbk	245560	499
SMGC	SMGC_461	SMGC_461.c00445_NODE_67...region001.gbk	244878	814
SMGC	SMGC_461	SMGC_461.c00405_NODE_60...region001.gbk	246216	752
SMGC	SMGC_461	SMGC_461.c00395_NODE_58...region001.gbk	245560	515
SMGC	SMGC_461	SMGC_461.c00294_NODE_43...region001.gbk	244878	757
SMGC	SMGC_570	SMGC_570.c00849_NODE_86...region001.gbk	245560	484
SMGC	SMGC_570	SMGC_570.c00704_NODE_67...region001.gbk	244878	593
SMGC	SMGC_570	SMGC_570.c00661_NODE_63...region001.gbk	245560	511
SMGC	SMGC_570	SMGC_570.c00616_NODE_59...region001.gbk	244878	593
SMGC	SMGC_570	SMGC_570.c00613_NODE_58...region001.gbk	244878	598
SMGC	SMGC_570	SMGC_570.c00606_NODE_58...region001.gbk	245560	497
SMGC	SMGC_570	SMGC_570.c00603_NODE_58...region001.gbk	244878	593
SMGC	SMGC_570	SMGC_570.c00591_NODE_56...region001.gbk	245560	517
SMGC	SMGC_570	SMGC_570.c00582_NODE_55...region001.gbk	244878	593
SMGC	SMGC_570	SMGC_570.c00580_NODE_55...region001.gbk	245560	668
SMGC	SMGC_570	SMGC_570.c00565_NODE_54...region001.gbk	244878	587
SMGC	SMGC_570	SMGC_570.c00551_NODE_52...region001.gbk	245560	594
SMGC	SMGC_570	SMGC_570.c00518_NODE_50...region001.gbk	245560	580
SMGC	SMGC_570	SMGC_570.c00512_NODE_49...region001.gbk	245560	566
SMGC	SMGC_570	SMGC_570.c00454_NODE_44...region001.gbk	245560	590
SMGC	SMGC_570	SMGC_570.c00447_NODE_43...region001.gbk	245560	490
SMGC	SMGC_570	SMGC_570.c00399_NODE_39...region001.gbk	245560	605
SMGC	SMGC_570	SMGC_570.c00363_NODE_36...region001.gbk	244878	593
SMGC	SMGC_570	SMGC_570.c00351_NODE_35...region001.gbk	245560	599
SMGC	SMGC_570	SMGC_570.c00315_NODE_33...region001.gbk	246125	625
SMGC	SMGC_570	SMGC_570.c00233_NODE_25...region001.gbk	245560	527
SMGC	SMGC_570	SMGC_570.c00231_NODE_25...region001.gbk	245560	501
SMGC	SMGC_570	SMGC_570.c00193_NODE_22...region001.gbk	245560	489
SMGC	SMGC_570	SMGC_570.c00162_NODE_19...region001.gbk	245560	516
SMGC	SMGC_570	SMGC_570.c00152_NODE_18...region001.gbk	245560	554
SMGC	SMGC_570	SMGC_570.c00136_NODE_17...region001.gbk	245560	591
SMGC	SMGC_570	SMGC_570.c00131_NODE_17...region001.gbk	245560	516
SMGC	SMGC_570	SMGC_570.c00104_NODE_14...region001.gbk	245560	557
SMGC	SMGC_570	SMGC_570.c00101_NODE_14...region001.gbk	246125	596
SMGC	SMGC_570	SMGC_570.c00081_NODE_12...region001.gbk	245560	749
SMGC	SMGC_570	SMGC_570.c00073_NODE_11...region001.gbk	245560	629
SMGC	SMGC_570	SMGC_570.c00056_NODE_94...region001.gbk	244878	692
SMGC	SMGC_570	SMGC_570.c00036_NODE_72...region001.gbk	245560	915
SMGC	SMGC_570	SMGC_570.c00008_NODE_34...region001.gbk	244878	1231
SMGC	SMGC_570	SMGC_570.c00005_NODE_31...region001.gbk	245560	1239
SMGC	SMGC_570	SMGC_570.c00003_NODE_24...region001.gbk	245936	1472
SMGC	SMGC_570	SMGC_570.c00001_NODE_14...region001.gbk	245024	1086
SMGC	SMGC_243	SMGC_243.c00044_NODE_44...region001.gbk	244878	758
SMGC	SMGC_243	SMGC_243.c00006_NODE_6_...region001.gbk	244878	812
SMGC	SMGC_243	SMGC_243.c00021_NODE_21...region001.gbk	244878	842
SMGC	SMGC_243	SMGC_243.c00004_NODE_4_...region001.gbk	246216	1475
SMGC	SMGC_531	SMGC_531.c00106_NODE_48...region001.gbk	245648	860
SMGC	SMGC_531	SMGC_531.c00064_NODE_16...region001.gbk	246216	971
SMGC	SMGC_531	SMGC_531.c00021_NODE_29...region001.gbk	245560	884
SMGC	SMGC_606	SMGC_606.c00001_NODE_2_...region001.gbk	244878	890
SMGC	SMGC_560	SMGC_560.c00421_NODE_43...region001.gbk	244878	453
SMGC	SMGC_560	SMGC_560.c00076_NODE_38...region001.gbk	244878	629
SMGC	SMGC_560	SMGC_560.c00056_NODE_30...region001.gbk	245666	800
SMGC	SMGC_560	SMGC_560.c00029_NODE_20...region001.gbk	246216	1162
SMGC	SMGC_56	SMGC_56.c00012_NODE_75...region001.gbk	246216	832
SMGC	SMGC_56	SMGC_56.c00001_NODE_5_...region001.gbk	245560	1062
SMGC	SMGC_56	SMGC_56.c00001_NODE_5_...region002.gbk	245027	808
SMGC	SMGC_611	SMGC_611.c00299_NODE_15...region001.gbk	244878	711
SMGC	SMGC_611	SMGC_611.c00155_NODE_72...region001.gbk	244878	913
EPIC	LK1278	LK1278_127.region001.gbk	244878	912
EPIC	LK1278	LK1278_6.region001.gbk	244878	668
EPIC	LK1278	LK1278_12.region001.gbk	244878	1006
EPIC	LK1278	LK1278_25.region001.gbk	246216	1610
EPIC	LK1278	LK1278_4.region001.gbk	244878	933
EPIC	LK1278	LK1278_36.region001.gbk	245560	1228
EPIC	LK1278	LK1278_29.region001.gbk	245024	951
EPIC	LK1278	LK1278_16.region001.gbk	244878	1380
SMGC	SMGC_202	SMGC_202.c00013_NODE_47...region001.gbk	246515	1040
EPIC	LK951	LK951_106.region001.gbk	244878	1060
EPIC	LK951	LK951_9.region001.gbk	244878	1212
EPIC	LK951	LK951_87.region001.gbk	244878	1052
EPIC	LK951	LK951_92.region001.gbk	244878	735
EPIC	LK951	LK951_14.region001.gbk	246216	1605
EPIC	LK951	LK951_32.region001.gbk	246805	1280
EPIC	LK951	LK951_34.region001.gbk	244878	1129
EPIC	LK951	LK951_11.region001.gbk	245024	1028
SMGC	SMGC_24	SMGC_24.c00003_NODE_4_...region001.gbk	246695	1099
SMGC	SMGC_24	SMGC_24.c00008_NODE_9_...region001.gbk	245676	1906
SMGC	SMGC_36	SMGC_36.c00018_NODE_11...region001.gbk	245560	989
EPIC	LK430	LK430_14.region001.gbk	247890	981
EPIC	LK430	LK430_17.region001.gbk	244878	961
EPIC	LK430	LK430_52.region001.gbk	246216	1044
EPIC	LK430	LK430_55.region001.gbk	246695	880
EPIC	LK430	LK430_33.region001.gbk	245560	1500
SMGC	SMGC_4	SMGC_4.c00063_NODE_67...region001.gbk	244878	199
SMGC	SMGC_4	SMGC_4.c00018_NODE_32...region001.gbk	246515	1034
EPIC	LK1289	LK1289_29.region001.gbk	245671	1098
EPIC	LK1289	LK1289_4.region002.gbk	246216	931
EPIC	LK1289	LK1289_14.region001.gbk	245024	872
EPIC	LK1289	LK1289_4.region001.gbk	245560	1224
SMGC	SMGC_30	SMGC_30.c00018_NODE_20...region001.gbk	246515	1313
SMGC	SMGC_497	SMGC_497.c00065_NODE_13...region001.gbk	244878	493
SMGC	SMGC_497	SMGC_497.c00066_NODE_13...region001.gbk	244926	1156
SMGC	SMGC_233	SMGC_233.c00042_NODE_42...region001.gbk	246216	973
SMGC	SMGC_233	SMGC_233.c00028_NODE_28...region001.gbk	244878	1002
SMGC	SMGC_233	SMGC_233.c00021_NODE_21...region001.gbk	246216	1808
SMGC	SMGC_233	SMGC_233.c00063_NODE_63...region001.gbk	244878	1157
SMGC	SMGC_233	SMGC_233.c00020_NODE_20...region001.gbk	246219	1330
SMGC	SMGC_233	SMGC_233.c00001_NODE_1_...region001.gbk	247672	1389
SMGC	SMGC_233	SMGC_233.c00050_NODE_50...region001.gbk	244878	1540
SMGC	SMGC_233	SMGC_233.c00029_NODE_29...region001.gbk	246697	1473
SMGC	SMGC_233	SMGC_233.c00004_NODE_4_...region001.gbk	247338	1530
SMGC	SMGC_302	SMGC_302.c00230_NODE_13...region001.gbk	246216	758
SMGC	SMGC_302	SMGC_302.c00152_NODE_88...region001.gbk	245560	497
SMGC	SMGC_302	SMGC_302.c00072_NODE_40...region001.gbk	244878	1467
SMGC	SMGC_302	SMGC_302.c00017_NODE_87...region001.gbk	244878	1412
SMGC	SMGC_226	SMGC_226.c00002_NODE_2_...region001.gbk	244878	571
SMGC	SMGC_226	SMGC_226.c00002_NODE_2_...region002.gbk	245671	1413
SMGC	SMGC_358	SMGC_358.c00107_NODE_83...region001.gbk	244878	612
SMGC	SMGC_358	SMGC_358.c00131_NODE_91...region001.gbk	244878	716
SMGC	SMGC_358	SMGC_358.c00135_NODE_93...region001.gbk	247672	1054
SMGC	SMGC_358	SMGC_358.c00048_NODE_52...region001.gbk	244878	1133
EPIC	LK1098	LK1098_4.region001.gbk	244878	812
EPIC	LK1098	LK1098_4.region002.gbk	244878	1248
EPIC	LK1098	LK1098_1.region001.gbk	244878	968
SMGC	SMGC_300	SMGC_300.c00093_NODE_74...region001.gbk	245560	707
EPIC	LK1055	LK1055_2.region001.gbk	244878	916
EPIC	LK1055	LK1055_31.region001.gbk	244878	892
EPIC	LK1055	LK1055_9.region001.gbk	246216	1101
EPIC	LK1055	LK1055_10.region001.gbk	245560	1319
EPIC	LK1055	LK1055_14.region001.gbk	246723	859
EPIC	LK1022	LK1022_13.region001.gbk	247890	981
EPIC	LK1022	LK1022_16.region001.gbk	244878	961
EPIC	LK1022	LK1022_60.region001.gbk	245560	1227
EPIC	LK1022	LK1022_8.region001.gbk	246695	979
EPIC	LK1022	LK1022_1.region001.gbk	244878	746
EPIC	LK1022	LK1022_23.region001.gbk	244878	1479
SMGC	SMGC_29	SMGC_29.c00006_NODE_35...region001.gbk	246515	973
SMGC	SMGC_519	SMGC_519.c00424_NODE_11...region001.gbk	244878	439
SMGC	SMGC_519	SMGC_519.c00078_NODE_16...region001.gbk	244878	1172
SMGC	SMGC_519	SMGC_519.c00156_NODE_26...region001.gbk	244878	815
SMGC	SMGC_519	SMGC_519.c00026_NODE_89...region001.gbk	244878	508
SMGC	SMGC_519	SMGC_519.c00019_NODE_77...region001.gbk	245064	1344
SMGC	SMGC_261	SMGC_261.c00030_NODE_15...region001.gbk	244878	825
SMGC	SMGC_261	SMGC_261.c00023_NODE_94...region001.gbk	245560	1304
SMGC	SMGC_493	SMGC_493.c00046_NODE_13...region001.gbk	246515	590
SMGC	SMGC_493	SMGC_493.c00031_NODE_62...region001.gbk	244878	1015
SMGC	SMGC_493	SMGC_493.c00038_NODE_91...region001.gbk	244878	633
SMGC	SMGC_317	SMGC_317.c00391_NODE_26...region001.gbk	245560	506
SMGC	SMGC_317	SMGC_317.c00162_NODE_10...region001.gbk	244878	959
SMGC	SMGC_317	SMGC_317.c00026_NODE_26...region001.gbk	244878	873
SMGC	SMGC_317	SMGC_317.c00088_NODE_60...region001.gbk	245560	1031
SMGC	SMGC_317	SMGC_317.c00069_NODE_50...region001.gbk	245560	788
SMGC	SMGC_317	SMGC_317.c00062_NODE_46...region001.gbk	246697	665
SMGC	SMGC_317	SMGC_317.c00054_NODE_39...region001.gbk	246125	873
SMGC	SMGC_317	SMGC_317.c00048_NODE_37...region001.gbk	247890	1149
SMGC	SMGC_317	SMGC_317.c00013_NODE_18...region001.gbk	246695	870
SMGC	SMGC_317	SMGC_317.c00002_NODE_10...region001.gbk	244878	1216
EPIC	LK1137	LK1137_29.region001.gbk	244878	569
EPIC	LK1137	LK1137_13.region001.gbk	244878	859
EPIC	LK1137	LK1137_9.region001.gbk	244878	801
EPIC	LK1137	LK1137_20.region001.gbk	246216	1606
EPIC	LK1137	LK1137_10.region001.gbk	245815	352
SMGC	SMGC_488	SMGC_488.c00031_NODE_99...region001.gbk	246216	1536
SMGC	SMGC_488	SMGC_488.c00040_NODE_13...region001.gbk	244878	1010
SMGC	SMGC_488	SMGC_488.c00008_NODE_25...region001.gbk	246695	1008
SMGC	SMGC_488	SMGC_488.c00012_NODE_31...region001.gbk	245560	1206
SMGC	SMGC_382	SMGC_382.c00066_NODE_14...region001.gbk	246515	607
SMGC	SMGC_490	SMGC_490.c00073_NODE_10...region001.gbk	244878	585
SMGC	SMGC_490	SMGC_490.c00031_NODE_40...region001.gbk	245560	828
SMGC	SMGC_490	SMGC_490.c00021_NODE_32...region001.gbk	245364	1265
SMGC	SMGC_506	SMGC_506.c00002_NODE_18...region001.gbk	244878	982
SMGC	SMGC_506	SMGC_506.c00002_NODE_18...region002.gbk	244878	1134
SMGC	SMGC_506	SMGC_506.c00028_NODE_32...region001.gbk	247176	624
SMGC	SMGC_506	SMGC_506.c00011_NODE_75...region001.gbk	245782	470
SMGC	SMGC_552	SMGC_552.c00098_NODE_44...region001.gbk	244878	644
EPIC	LK716	LK716_2.region001.gbk	244878	449
EPIC	LK716	LK716_3.region001.gbk	244878	1205
EPIC	LK716	LK716_5.region001.gbk	246221	983
EPIC	LK716	LK716_4.region001.gbk	247672	1096
EPIC	LK716	LK716_15.region001.gbk	245560	1381
EPIC	LK716	LK716_7.region001.gbk	245666	1466
SMGC	SMGC_426	SMGC_426.c00080_NODE_49...region001.gbk	244878	1061
SMGC	SMGC_426	SMGC_426.c00050_NODE_29...region001.gbk	244878	812
SMGC	SMGC_426	SMGC_426.c00003_NODE_41...region001.gbk	244878	1293
SMGC	SMGC_516	SMGC_516.c00007_NODE_62...region001.gbk	245560	1011
SMGC	SMGC_516	SMGC_516.c00002_NODE_40...region001.gbk	245560	650
SMGC	SMGC_213	SMGC_213.c00054_NODE_17...region001.gbk	244878	731
SMGC	SMGC_213	SMGC_213.c00001_NODE_4_...region001.gbk	244878	798
SMGC	SMGC_213	SMGC_213.c00040_NODE_11...region001.gbk	245560	956
SMGC	SMGC_213	SMGC_213.c00037_NODE_10...region001.gbk	245656	1058
SMGC	SMGC_213	SMGC_213.c00022_NODE_59...region001.gbk	245560	1008
SMGC	SMGC_612	SMGC_612.c00211_NODE_11...region001.gbk	246216	721
SMGC	SMGC_612	SMGC_612.c00187_NODE_79...region001.gbk	244878	514
SMGC	SMGC_612	SMGC_612.c00160_NODE_53...region001.gbk	244878	481
SMGC	SMGC_612	SMGC_612.c00108_NODE_24...region001.gbk	244878	926
SMGC	SMGC_612	SMGC_612.c00098_NODE_21...region001.gbk	244878	568
SMGC	SMGC_612	SMGC_612.c00022_NODE_55...region001.gbk	244878	793
SMGC	SMGC_612	SMGC_612.c00032_NODE_64...region001.gbk	244878	944
SMGC	SMGC_612	SMGC_612.c00040_NODE_73...region001.gbk	245560	912
SMGC	SMGC_428	SMGC_428.c00003_NODE_10...region001.gbk	244878	1139
SMGC	SMGC_386	SMGC_386.c00015_NODE_58...region001.gbk	247338	1120
SMGC	SMGC_459	SMGC_459.c00265_NODE_11...region001.gbk	244878	567
SMGC	SMGC_459	SMGC_459.c00147_NODE_59...region001.gbk	245560	552
EPIC	LK617	LK617_2.region001.gbk	244878	998
EPIC	LK617	LK617_1.region001.gbk	244878	1274
SMGC	SMGC_289	SMGC_289.c00055_NODE_11...region001.gbk	244878	981
SMGC	SMGC_289	SMGC_289.c00001_NODE_1_...region001.gbk	244878	1149
SMGC	SMGC_289	SMGC_289.c00013_NODE_17...region001.gbk	244878	1658
SMGC	SMGC_289	SMGC_289.c00001_NODE_1_...region003.gbk	244878	990
SMGC	SMGC_289	SMGC_289.c00018_NODE_27...region001.gbk	244878	1446
SMGC	SMGC_289	SMGC_289.c00010_NODE_14...region001.gbk	244926	1037
SMGC	SMGC_289	SMGC_289.c00002_NODE_2_...region001.gbk	245560	1632
SMGC	SMGC_289	SMGC_289.c00001_NODE_1_...region002.gbk	245286	1735
SMGC	SMGC_414	SMGC_414.c01180_NODE_90...region001.gbk	244878	453
SMGC	SMGC_414	SMGC_414.c00996_NODE_73...region001.gbk	246216	749
SMGC	SMGC_414	SMGC_414.c00091_NODE_14...region001.gbk	245666	769
SMGC	SMGC_414	SMGC_414.c00088_NODE_14...region001.gbk	244878	406
SMGC	SMGC_558	SMGC_558.c00428_NODE_31...region001.gbk	244878	607
SMGC	SMGC_558	SMGC_558.c00054_NODE_73...region001.gbk	244878	442
SMGC	SMGC_558	SMGC_558.c00048_NODE_70...region001.gbk	244878	1194
SMGC	SMGC_558	SMGC_558.c00001_NODE_13...region001.gbk	244878	701
SMGC	SMGC_42	SMGC_42.c00017_NODE_20...region001.gbk	245671	1494
SMGC	SMGC_42	SMGC_42.c00001_NODE_8_...region001.gbk	246695	1108
SMGC	SMGC_42	SMGC_42.c00003_NODE_16...region001.gbk	246219	1335
SMGC	SMGC_494	SMGC_494.c00402_NODE_56...region001.gbk	244878	426
SMGC	SMGC_494	SMGC_494.c00030_NODE_34...region001.gbk	244878	786
SMGC	SMGC_494	SMGC_494.c00055_NODE_56...region001.gbk	246219	1030
SMGC	SMGC_494	SMGC_494.c00003_NODE_51...region001.gbk	244926	1031
EPIC	LK518	LK518_61.region001.gbk	244878	779
EPIC	LK518	LK518_4.region001.gbk	244878	1198
EPIC	LK518	LK518_13.region001.gbk	246697	1462
SMGC	SMGC_533	SMGC_533.c01200_NODE_95...region001.gbk	244878	199
SMGC	SMGC_533	SMGC_533.c00968_NODE_73...region001.gbk	246515	660
SMGC	SMGC_533	SMGC_533.c00914_NODE_69...region001.gbk	244878	199
SMGC	SMGC_533	SMGC_533.c00487_NODE_38...region001.gbk	244878	199
SMGC	SMGC_533	SMGC_533.c00454_NODE_37...region001.gbk	246515	576
SMGC	SMGC_533	SMGC_533.c00224_NODE_23...region001.gbk	245560	655
SMGC	SMGC_533	SMGC_533.c00159_NODE_20...region001.gbk	244878	313
SMGC	SMGC_533	SMGC_533.c00150_NODE_19...region001.gbk	245560	591
SMGC	SMGC_533	SMGC_533.c00124_NODE_18...region001.gbk	246515	495
SMGC	SMGC_533	SMGC_533.c00029_NODE_10...region001.gbk	244878	199
SMGC	SMGC_527	SMGC_527.c00009_NODE_16...region001.gbk	244878	1238
SMGC	SMGC_540	SMGC_540.c00030_NODE_18...region001.gbk	244878	834
EPIC	LK1034	LK1034_1.region001.gbk	244878	1431
EPIC	LK1034	LK1034_4.region001.gbk	244878	1175
SMGC	SMGC_194	SMGC_194.c00523_NODE_18...region001.gbk	244878	585
SMGC	SMGC_194	SMGC_194.c00499_NODE_17...region001.gbk	244893	623
SMGC	SMGC_194	SMGC_194.c00265_NODE_76...region001.gbk	244878	681
SMGC	SMGC_194	SMGC_194.c00170_NODE_46...region001.gbk	245086	828
SMGC	SMGC_194	SMGC_194.c00141_NODE_40...region001.gbk	244878	815
SMGC	SMGC_194	SMGC_194.c00048_NODE_18...region001.gbk	245979	1162
SMGC	SMGC_194	SMGC_194.c00001_NODE_83...region001.gbk	244878	495
SMGC	SMGC_98	SMGC_98.c00003_NODE_3_...region001.gbk	244878	1205
SMGC	SMGC_98	SMGC_98.c00020_NODE_20...region001.gbk	244878	738
SMGC	SMGC_98	SMGC_98.c00002_NODE_2_...region001.gbk	244878	1285
SMGC	SMGC_98	SMGC_98.c00001_NODE_1_...region001.gbk	247672	1014
SMGC	SMGC_98	SMGC_98.c00005_NODE_5_...region001.gbk	244878	832
SMGC	SMGC_98	SMGC_98.c00025_NODE_25...region001.gbk	245560	1068
SMGC	SMGC_98	SMGC_98.c00007_NODE_7_...region001.gbk	245666	1458
SMGC	SMGC_98	SMGC_98.c00001_NODE_1_...region002.gbk	246561	1855
SMGC	SMGC_98	SMGC_98.c00008_NODE_8_...region001.gbk	245891	968
SMGC	SMGC_292	SMGC_292.c00048_NODE_29...region001.gbk	244878	852
SMGC	SMGC_292	SMGC_292.c00033_NODE_15...region001.gbk	245024	961
SMGC	SMGC_86	SMGC_86.c00011_NODE_11...region002.gbk	246216	852
SMGC	SMGC_86	SMGC_86.c00018_NODE_18...region001.gbk	244878	668
SMGC	SMGC_86	SMGC_86.c00019_NODE_19...region001.gbk	245874	1129
SMGC	SMGC_86	SMGC_86.c00011_NODE_11...region001.gbk	245024	1062
SMGC	SMGC_86	SMGC_86.c00003_NODE_3_...region001.gbk	246219	1333
SMGC	SMGC_38	SMGC_38.c00055_NODE_58...region001.gbk	244878	440
SMGC	SMGC_38	SMGC_38.c00030_NODE_17...region001.gbk	244878	1215
SMGC	SMGC_38	SMGC_38.c00003_NODE_10...region001.gbk	246216	934
SMGC	SMGC_38	SMGC_38.c00021_NODE_11...region001.gbk	245874	1129
SMGC	SMGC_38	SMGC_38.c00012_NODE_43...region001.gbk	245656	936
SMGC	SMGC_38	SMGC_38.c00003_NODE_10...region002.gbk	245560	1265
EPIC	LK1390	LK1390_8.region001.gbk	247890	981
EPIC	LK1390	LK1390_16.region001.gbk	244878	961
EPIC	LK1390	LK1390_15.region001.gbk	246216	1042
EPIC	LK1390	LK1390_51.region001.gbk	246695	864
EPIC	LK1390	LK1390_10.region001.gbk	244878	787
EPIC	LK1390	LK1390_41.region001.gbk	245560	1303
EPIC	LK508	LK508_29.region001.gbk	247890	981
EPIC	LK508	LK508_15.region001.gbk	244878	961
EPIC	LK508	LK508_9.region001.gbk	246695	989
EPIC	LK508	LK508_7.region001.gbk	244878	981
EPIC	LK508	LK508_19.region001.gbk	246216	1447
EPIC	LK508	LK508_34.region001.gbk	245560	1500
SMGC	SMGC_216	SMGC_216.c00350_NODE_15...region001.gbk	246216	848
SMGC	SMGC_216	SMGC_216.c00339_NODE_13...region001.gbk	244893	675
SMGC	SMGC_216	SMGC_216.c00327_NODE_11...region001.gbk	244878	773
SMGC	SMGC_216	SMGC_216.c00326_NODE_11...region001.gbk	245086	881
SMGC	SMGC_216	SMGC_216.c00226_NODE_57...region001.gbk	244878	585
SMGC	SMGC_216	SMGC_216.c00207_NODE_51...region001.gbk	244878	495
SMGC	SMGC_216	SMGC_216.c00176_NODE_41...region001.gbk	244878	688
SMGC	SMGC_216	SMGC_216.c00152_NODE_33...region001.gbk	244878	1122
SMGC	SMGC_502	SMGC_502.c00048_NODE_69...region001.gbk	244878	508
SMGC	SMGC_247	SMGC_247.c00005_NODE_5_...region001.gbk	244878	812
SMGC	SMGC_247	SMGC_247.c00007_NODE_7_...region001.gbk	244878	1015
SMGC	SMGC_247	SMGC_247.c00003_NODE_3_...region001.gbk	246216	1842
SMGC	SMGC_193	SMGC_193.c00966_NODE_25...region001.gbk	245560	548
SMGC	SMGC_193	SMGC_193.c00890_NODE_23...region001.gbk	244878	593
SMGC	SMGC_193	SMGC_193.c00720_NODE_19...region001.gbk	244878	412
SMGC	SMGC_193	SMGC_193.c00673_NODE_18...region001.gbk	244878	426
SMGC	SMGC_193	SMGC_193.c00486_NODE_14...region001.gbk	244878	543
SMGC	SMGC_193	SMGC_193.c00293_NODE_92...region001.gbk	245560	614
SMGC	SMGC_193	SMGC_193.c00260_NODE_84...region001.gbk	244878	790
SMGC	SMGC_193	SMGC_193.c00162_NODE_58...region001.gbk	244893	678
SMGC	SMGC_62	SMGC_62.c00502_NODE_69...region001.gbk	245560	567
SMGC	SMGC_62	SMGC_62.c00466_NODE_59...region001.gbk	245560	537
SMGC	SMGC_62	SMGC_62.c00441_NODE_54...region001.gbk	245560	550
SMGC	SMGC_62	SMGC_62.c00413_NODE_48...region001.gbk	245560	662
SMGC	SMGC_62	SMGC_62.c00315_NODE_32...region001.gbk	244878	940
SMGC	SMGC_62	SMGC_62.c00311_NODE_32...region001.gbk	245560	728
SMGC	SMGC_62	SMGC_62.c00286_NODE_29...region001.gbk	245560	555
SMGC	SMGC_62	SMGC_62.c00268_NODE_28...region001.gbk	244878	841
SMGC	SMGC_62	SMGC_62.c00251_NODE_26...region001.gbk	245560	583
SMGC	SMGC_62	SMGC_62.c00249_NODE_26...region001.gbk	245560	569
SMGC	SMGC_62	SMGC_62.c00233_NODE_24...region001.gbk	245560	535
SMGC	SMGC_62	SMGC_62.c00231_NODE_23...region001.gbk	245560	491
SMGC	SMGC_62	SMGC_62.c00205_NODE_21...region001.gbk	246216	793
SMGC	SMGC_62	SMGC_62.c00174_NODE_18...region001.gbk	245560	881
SMGC	SMGC_62	SMGC_62.c00100_NODE_12...region001.gbk	244878	738
SMGC	SMGC_62	SMGC_62.c00067_NODE_11...region001.gbk	245666	940
SMGC	SMGC_62	SMGC_62.c00055_NODE_10...region001.gbk	244878	787
SMGC	SMGC_62	SMGC_62.c00005_NODE_34...region001.gbk	246125	1184
SMGC	SMGC_312	SMGC_312.c00210_NODE_12...region001.gbk	245666	775
SMGC	SMGC_312	SMGC_312.c00081_NODE_36...region001.gbk	245560	881
SMGC	SMGC_312	SMGC_312.c00018_NODE_90...region001.gbk	246216	1419
SMGC	SMGC_312	SMGC_312.c00030_NODE_15...region001.gbk	245560	1087
SMGC	SMGC_312	SMGC_312.c00009_NODE_43...region001.gbk	245255	1446
SMGC	SMGC_361	SMGC_361.c00057_NODE_49...region001.gbk	244878	554
SMGC	SMGC_361	SMGC_361.c00005_NODE_26...region001.gbk	244878	802
SMGC	SMGC_361	SMGC_361.c00013_NODE_58...region001.gbk	244878	1038
SMGC	SMGC_361	SMGC_361.c00001_NODE_6_...region001.gbk	244878	706
SMGC	SMGC_361	SMGC_361.c00012_NODE_56...region001.gbk	244878	732
SMGC	SMGC_361	SMGC_361.c00077_NODE_17...region001.gbk	245560	586
SMGC	SMGC_361	SMGC_361.c00039_NODE_21...region001.gbk	244878	1470
SMGC	SMGC_361	SMGC_361.c00072_NODE_12...region001.gbk	245560	762
SMGC	SMGC_361	SMGC_361.c00027_NODE_12...region001.gbk	244878	1101
SMGC	SMGC_361	SMGC_361.c00025_NODE_11...region001.gbk	245948	1105
SMGC	SMGC_361	SMGC_361.c00054_NODE_44...region001.gbk	247672	946
SMGC	SMGC_361	SMGC_361.c00034_NODE_17...region001.gbk	244926	1076
SMGC	SMGC_361	SMGC_361.c00003_NODE_12...region001.gbk	246125	965
SMGC	SMGC_361	SMGC_361.c00003_NODE_12...region002.gbk	244878	1614
SMGC	SMGC_361	SMGC_361.c00031_NODE_15...region001.gbk	246125	1110
SMGC	SMGC_361	SMGC_361.c00045_NODE_29...region001.gbk	246011	735
SMGC	SMGC_361	SMGC_361.c00033_NODE_16...region001.gbk	246125	1038
SMGC	SMGC_361	SMGC_361.c00030_NODE_14...region001.gbk	246448	956
EPIC	LK1031	LK1031_111.region001.gbk	245656	711
EPIC	LK1031	LK1031_86.region001.gbk	244878	945
EPIC	LK1031	LK1031_54.region001.gbk	244878	668
EPIC	LK1031	LK1031_14.region001.gbk	244878	825
EPIC	LK1031	LK1031_64.region001.gbk	245560	1061
EPIC	LK1031	LK1031_35.region001.gbk	246216	1685
EPIC	LK1031	LK1031_7.region001.gbk	244878	1072
EPIC	LK630	LK630_28.region001.gbk	244878	689
EPIC	LK630	LK630_50.region001.gbk	244878	1266
EPIC	LK630	LK630_30.region001.gbk	246216	1184
SMGC	SMGC_343	SMGC_343.c00003_NODE_5_...region001.gbk	244878	887
SMGC	SMGC_343	SMGC_343.c00006_NODE_15...region002.gbk	246216	950
SMGC	SMGC_343	SMGC_343.c00004_NODE_10...region001.gbk	244878	1208
SMGC	SMGC_343	SMGC_343.c00006_NODE_15...region001.gbk	245560	1304
SMGC	SMGC_343	SMGC_343.c00005_NODE_14...region001.gbk	245027	1205
EPIC	LK523	LK523_8.region001.gbk	244878	859
EPIC	LK523	LK523_7.region001.gbk	244878	695
EPIC	LK523	LK523_12.region001.gbk	244878	1339
EPIC	LK523	LK523_3.region001.gbk	245815	241
SMGC	SMGC_296	SMGC_296.c00006_NODE_10...region001.gbk	244878	426
SMGC	SMGC_296	SMGC_296.c00002_NODE_2_...region001.gbk	244878	917
SMGC	SMGC_296	SMGC_296.c00005_NODE_7_...region001.gbk	244878	1274
SMGC	SMGC_296	SMGC_296.c00038_NODE_11...region001.gbk	244995	959
SMGC	SMGC_296	SMGC_296.c00020_NODE_30...region001.gbk	244893	1627
SMGC	SMGC_296	SMGC_296.c00024_NODE_49...region001.gbk	247672	936
SMGC	SMGC_296	SMGC_296.c00016_NODE_26...region001.gbk	245303	1810
SMGC	SMGC_159	SMGC_159.c00185_NODE_28...region001.gbk	245560	560
SMGC	SMGC_159	SMGC_159.c00055_NODE_36...region001.gbk	247890	915
SMGC	SMGC_159	SMGC_159.c00065_NODE_51...region001.gbk	244878	410
SMGC	SMGC_159	SMGC_159.c00048_NODE_31...region001.gbk	246216	1239
SMGC	SMGC_159	SMGC_159.c00007_NODE_68...region001.gbk	246695	953
SMGC	SMGC_587	SMGC_587.c00034_NODE_98...region001.gbk	246216	1308
SMGC	SMGC_587	SMGC_587.c00014_NODE_37...region001.gbk	247890	1171
SMGC	SMGC_587	SMGC_587.c00007_NODE_10...region001.gbk	244878	1531
EPIC	LK533	LK533_10.region001.gbk	244878	859
EPIC	LK533	LK533_8.region001.gbk	244878	695
EPIC	LK533	LK533_3.region001.gbk	246216	1604
EPIC	LK533	LK533_7.region001.gbk	245815	275
EPIC	LK1027	LK1027_119.region001.gbk	244878	878
EPIC	LK1027	LK1027_38.region001.gbk	244878	619
EPIC	LK1027	LK1027_19.region001.gbk	247890	1017
EPIC	LK1027	LK1027_1.region001.gbk	244878	988
EPIC	LK1027	LK1027_100.region001.gbk	245936	1176
EPIC	LK1027	LK1027_72.region001.gbk	245560	1140
EPIC	LK1027	LK1027_31.region001.gbk	246216	1374
SMGC	SMGC_72	SMGC_72.c00021_NODE_21...region001.gbk	244878	598
SMGC	SMGC_72	SMGC_72.c00006_NODE_6_...region004.gbk	244878	533
SMGC	SMGC_72	SMGC_72.c00010_NODE_10...region001.gbk	244878	1031
SMGC	SMGC_72	SMGC_72.c00003_NODE_3_...region001.gbk	244878	966
SMGC	SMGC_72	SMGC_72.c00024_NODE_24...region001.gbk	244878	597
SMGC	SMGC_72	SMGC_72.c00013_NODE_13...region001.gbk	244878	644
SMGC	SMGC_72	SMGC_72.c00007_NODE_7_...region002.gbk	244878	861
SMGC	SMGC_72	SMGC_72.c00006_NODE_6_...region001.gbk	244878	909
SMGC	SMGC_72	SMGC_72.c00025_NODE_25...region001.gbk	246125	1387
SMGC	SMGC_72	SMGC_72.c00003_NODE_3_...region002.gbk	244878	1533
SMGC	SMGC_72	SMGC_72.c00004_NODE_4_...region002.gbk	245560	1640
SMGC	SMGC_72	SMGC_72.c00014_NODE_14...region001.gbk	245560	1500
SMGC	SMGC_72	SMGC_72.c00004_NODE_4_...region001.gbk	246125	1281
SMGC	SMGC_72	SMGC_72.c00020_NODE_20...region001.gbk	246175	591
SMGC	SMGC_72	SMGC_72.c00006_NODE_6_...region002.gbk	246125	1388
SMGC	SMGC_72	SMGC_72.c00002_NODE_2_...region001.gbk	245560	1666
SMGC	SMGC_72	SMGC_72.c00005_NODE_5_...region001.gbk	246513	502
SMGC	SMGC_72	SMGC_72.c00006_NODE_6_...region003.gbk	246339	943
SMGC	SMGC_72	SMGC_72.c00015_NODE_15...region001.gbk	245874	1755
SMGC	SMGC_72	SMGC_72.c00007_NODE_7_...region001.gbk	245017	1644
SMGC	SMGC_20	SMGC_20.c00022_NODE_26...region001.gbk	244878	739
SMGC	SMGC_20	SMGC_20.c00024_NODE_28...region001.gbk	244878	479
SMGC	SMGC_20	SMGC_20.c00018_NODE_17...region001.gbk	244878	866
SMGC	SMGC_20	SMGC_20.c00001_NODE_1_...region001.gbk	244878	1666
SMGC	SMGC_20	SMGC_20.c00006_NODE_19...region002.gbk	244878	897
SMGC	SMGC_20	SMGC_20.c00006_NODE_19...region001.gbk	245815	1535
SMGC	SMGC_20	SMGC_20.c00002_NODE_3_...region001.gbk	246216	1654
SMGC	SMGC_374	SMGC_374.c00080_NODE_59...region001.gbk	244878	557
SMGC	SMGC_374	SMGC_374.c00060_NODE_32...region001.gbk	246216	975
SMGC	SMGC_374	SMGC_374.c00049_NODE_26...region001.gbk	244878	763
EPIC	LK1024	LK1024_35.region001.gbk	246216	1173
EPIC	LK1024	LK1024_11.region001.gbk	244878	1290
SMGC	SMGC_491	SMGC_491.c00209_NODE_49...region001.gbk	244878	838
SMGC	SMGC_610	SMGC_610.c00059_NODE_14...region001.gbk	246216	904
SMGC	SMGC_610	SMGC_610.c00022_NODE_82...region001.gbk	245560	665
SMGC	SMGC_610	SMGC_610.c00012_NODE_67...region001.gbk	244878	1351
EPIC	LK1173	LK1173_38.region001.gbk	247890	981
EPIC	LK1173	LK1173_10.region001.gbk	244878	961
EPIC	LK1173	LK1173_22.region001.gbk	245373	1001
EPIC	LK1173	LK1173_15.region001.gbk	246216	1151
EPIC	LK1173	LK1173_53.region001.gbk	245560	1195
EPIC	LK1173	LK1173_8.region001.gbk	246695	989
EPIC	LK1173	LK1173_2.region001.gbk	244878	787
SMGC	SMGC_258	SMGC_258.c00284_NODE_27...region001.gbk	245666	722
SMGC	SMGC_258	SMGC_258.c00270_NODE_26...region001.gbk	244878	439
SMGC	SMGC_258	SMGC_258.c00199_NODE_17...region001.gbk	244878	852
SMGC	SMGC_258	SMGC_258.c00020_NODE_36...region001.gbk	247672	1261
SMGC	SMGC_266	SMGC_266.c00067_NODE_29...region001.gbk	244878	669
SMGC	SMGC_266	SMGC_266.c00071_NODE_30...region001.gbk	244878	989
SMGC	SMGC_266	SMGC_266.c00037_NODE_13...region001.gbk	246219	1074
SMGC	SMGC_266	SMGC_266.c00036_NODE_13...region001.gbk	245203	786
SMGC	SMGC_543	SMGC_543.c00061_NODE_10...region001.gbk	244878	816
SMGC	SMGC_543	SMGC_543.c00019_NODE_10...region001.gbk	246216	1075
SMGC	SMGC_543	SMGC_543.c00007_NODE_27...region001.gbk	246695	1044
SMGC	SMGC_543	SMGC_543.c00022_NODE_16...region001.gbk	246125	1340
SMGC	SMGC_543	SMGC_543.c00021_NODE_13...region001.gbk	244878	1496
SMGC	SMGC_543	SMGC_543.c00008_NODE_34...region001.gbk	246219	1713
EPIC	LK698	LK698_26.region001.gbk	244878	926
EPIC	LK698	LK698_3.region001.gbk	246695	879
EPIC	LK698	LK698_6.region001.gbk	246216	1247
EPIC	LK698	LK698_8.region001.gbk	245560	1148
EPIC	LK698	LK698_13.region001.gbk	246723	862
EPIC	LK938	LK938_71.region001.gbk	244878	732
EPIC	LK938	LK938_112.region001.gbk	246216	1018
EPIC	LK938	LK938_51.region001.gbk	245560	1088
SMGC	SMGC_280	SMGC_280.c00081_NODE_68...region001.gbk	244878	814
SMGC	SMGC_280	SMGC_280.c00030_NODE_24...region001.gbk	244878	994
SMGC	SMGC_280	SMGC_280.c00001_NODE_12...region001.gbk	245560	1692
SMGC	SMGC_147	SMGC_147.c00041_NODE_77...region001.gbk	244878	507
SMGC	SMGC_147	SMGC_147.c00024_NODE_36...region001.gbk	244878	1003
SMGC	SMGC_147	SMGC_147.c00006_NODE_18...region001.gbk	244878	1171
SMGC	SMGC_486	SMGC_486.c00483_NODE_10...region001.gbk	244878	514
SMGC	SMGC_486	SMGC_486.c00218_NODE_22...region001.gbk	244878	515
SMGC	SMGC_486	SMGC_486.c00128_NODE_12...region001.gbk	244878	743
SMGC	SMGC_486	SMGC_486.c00054_NODE_65...region001.gbk	244878	844
SMGC	SMGC_177	SMGC_177.c00075_NODE_28...region001.gbk	244878	967
SMGC	SMGC_116	SMGC_116.c00034_NODE_16...region001.gbk	244878	397
SMGC	SMGC_116	SMGC_116.c00095_NODE_61...region001.gbk	244878	665
SMGC	SMGC_116	SMGC_116.c00105_NODE_78...region001.gbk	245560	997
SMGC	SMGC_116	SMGC_116.c00026_NODE_13...region001.gbk	244878	690
SMGC	SMGC_116	SMGC_116.c00042_NODE_20...region001.gbk	244878	438
SMGC	SMGC_116	SMGC_116.c00007_NODE_55...region001.gbk	244878	568
SMGC	SMGC_116	SMGC_116.c00024_NODE_12...region001.gbk	245560	1200
SMGC	SMGC_116	SMGC_116.c00003_NODE_38...region001.gbk	246341	1077
EPIC	LK464	LK464_35.region001.gbk	246221	1019
EPIC	LK464	LK464_5.region001.gbk	244878	1007
EPIC	LK464	LK464_43.region001.gbk	244878	982
EPIC	LK464	LK464_2.region002.gbk	244878	1470
EPIC	LK464	LK464_7.region001.gbk	244878	898
EPIC	LK464	LK464_39.region001.gbk	244878	1072
EPIC	LK464	LK464_37.region001.gbk	247672	1134
EPIC	LK464	LK464_2.region001.gbk	245666	1109
EPIC	LK464	LK464_16.region001.gbk	246219	1197
EPIC	LK464	LK464_6.region001.gbk	246125	1395
SMGC	SMGC_335	SMGC_335.c00021_NODE_10...region001.gbk	244878	453
SMGC	SMGC_335	SMGC_335.c00017_NODE_37...region001.gbk	244878	578
SMGC	SMGC_335	SMGC_335.c00007_NODE_7_...region001.gbk	244878	829
SMGC	SMGC_335	SMGC_335.c00008_NODE_8_...region001.gbk	244878	1210
SMGC	SMGC_335	SMGC_335.c00019_NODE_48...region001.gbk	245874	1462
SMGC	SMGC_335	SMGC_335.c00006_NODE_6_...region001.gbk	246219	1070
SMGC	SMGC_335	SMGC_335.c00004_NODE_4_...region001.gbk	244926	1243
SMGC	SMGC_335	SMGC_335.c00015_NODE_18...region001.gbk	245712	807
SMGC	SMGC_303	SMGC_303.c00145_NODE_55...region001.gbk	244878	412
SMGC	SMGC_303	SMGC_303.c00115_NODE_42...region001.gbk	246216	1088
SMGC	SMGC_303	SMGC_303.c00009_NODE_52...region001.gbk	244878	864
SMGC	SMGC_303	SMGC_303.c00062_NODE_24...region001.gbk	245560	684
SMGC	SMGC_466	SMGC_466.c00054_NODE_20...region001.gbk	244878	540
SMGC	SMGC_466	SMGC_466.c00026_NODE_57...region001.gbk	244878	508
SMGC	SMGC_466	SMGC_466.c00001_NODE_61...region001.gbk	244878	982
SMGC	SMGC_466	SMGC_466.c00001_NODE_61...region002.gbk	245560	1179
SMGC	SMGC_582	SMGC_582.c00048_NODE_24...region001.gbk	244878	410
SMGC	SMGC_582	SMGC_582.c00039_NODE_20...region001.gbk	246515	797
SMGC	SMGC_582	SMGC_582.c00026_NODE_15...region001.gbk	244878	1116
SMGC	SMGC_547	SMGC_547.c00323_NODE_36...region001.gbk	244893	774
SMGC	SMGC_547	SMGC_547.c00319_NODE_36...region001.gbk	244878	606
SMGC	SMGC_547	SMGC_547.c00270_NODE_30...region001.gbk	245271	729
SMGC	SMGC_547	SMGC_547.c00155_NODE_18...region001.gbk	244878	520
SMGC	SMGC_547	SMGC_547.c00060_NODE_10...region001.gbk	244878	908
SMGC	SMGC_135	SMGC_135.c00313_NODE_64...region001.gbk	244878	735
SMGC	SMGC_135	SMGC_135.c00101_NODE_21...region001.gbk	247890	1201
SMGC	SMGC_145	SMGC_145.c00001_NODE_5_...region001.gbk	244878	850
SMGC	SMGC_145	SMGC_145.c00033_NODE_16...region001.gbk	244878	1543
SMGC	SMGC_145	SMGC_145.c00125_NODE_11...region001.gbk	245948	1144
SMGC	SMGC_145	SMGC_145.c00076_NODE_45...region001.gbk	244878	914
SMGC	SMGC_145	SMGC_145.c00011_NODE_37...region002.gbk	245936	1288
SMGC	SMGC_145	SMGC_145.c00011_NODE_37...region001.gbk	246515	1337
SMGC	SMGC_145	SMGC_145.c00013_NODE_42...region001.gbk	244926	1241
SMGC	SMGC_145	SMGC_145.c00004_NODE_10...region001.gbk	245560	858
SMGC	SMGC_145	SMGC_145.c00010_NODE_35...region001.gbk	246125	1471
SMGC	SMGC_145	SMGC_145.c00005_NODE_14...region001.gbk	245458	1484
SMGC	SMGC_17	SMGC_17.c00010_NODE_16...region001.gbk	244878	1545
EPIC	LK1018	LK1018_20.region001.gbk	247890	981
EPIC	LK1018	LK1018_15.region001.gbk	244878	961
EPIC	LK1018	LK1018_48.region001.gbk	246695	880
EPIC	LK1018	LK1018_1.region001.gbk	244878	981
EPIC	LK1018	LK1018_13.region001.gbk	246216	1425
EPIC	LK1018	LK1018_24.region001.gbk	245560	1500
SMGC	SMGC_222	SMGC_222.c00003_NODE_3_...region001.gbk	244878	859
SMGC	SMGC_222	SMGC_222.c00013_NODE_13...region001.gbk	244878	838
SMGC	SMGC_542	SMGC_542.c00158_NODE_24...region001.gbk	244878	322
SMGC	SMGC_151	SMGC_151.c00005_NODE_14...region001.gbk	246216	1159
SMGC	SMGC_151	SMGC_151.c00009_NODE_27...region001.gbk	245024	1071
SMGC	SMGC_151	SMGC_151.c00006_NODE_16...region001.gbk	245560	1148
SMGC	SMGC_91	SMGC_91.c00028_NODE_28...region001.gbk	244878	849
SMGC	SMGC_91	SMGC_91.c00027_NODE_27...region001.gbk	245560	938
SMGC	SMGC_91	SMGC_91.c00002_NODE_2_...region002.gbk	244878	1216
SMGC	SMGC_91	SMGC_91.c00006_NODE_6_...region001.gbk	245560	1404
SMGC	SMGC_91	SMGC_91.c00013_NODE_13...region001.gbk	245024	973
SMGC	SMGC_91	SMGC_91.c00002_NODE_2_...region001.gbk	246219	1112
SMGC	SMGC_34	SMGC_34.c00008_NODE_24...region001.gbk	245936	1055
SMGC	SMGC_34	SMGC_34.c00013_NODE_70...region001.gbk	246216	1401
SMGC	SMGC_34	SMGC_34.c00001_NODE_2_...region001.gbk	244878	1335
SMGC	SMGC_34	SMGC_34.c00002_NODE_6_...region001.gbk	245560	1624
SMGC	SMGC_551	SMGC_551.c00023_NODE_52...region001.gbk	246216	1077
SMGC	SMGC_388	SMGC_388.c00009_NODE_45...region001.gbk	244878	611
SMGC	SMGC_388	SMGC_388.c00010_NODE_52...region001.gbk	244878	636
SMGC	SMGC_388	SMGC_388.c00023_NODE_17...region001.gbk	244878	1283
SMGC	SMGC_388	SMGC_388.c00063_NODE_94...region001.gbk	247672	1143
SMGC	SMGC_388	SMGC_388.c00054_NODE_76...region001.gbk	246515	1163
SMGC	SMGC_388	SMGC_388.c00007_NODE_33...region001.gbk	244878	1064
SMGC	SMGC_388	SMGC_388.c00031_NODE_31...region001.gbk	246125	1088
SMGC	SMGC_388	SMGC_388.c00005_NODE_20...region001.gbk	244926	1484
SMGC	SMGC_539	SMGC_539.c00001_NODE_8_...region001.gbk	244878	934
SMGC	SMGC_539	SMGC_539.c00025_NODE_30...region001.gbk	245560	1063
EPIC	LK479	LK479_12.region001.gbk	244878	987
EPIC	LK479	LK479_20.region001.gbk	244878	821
EPIC	LK479	LK479_34.region001.gbk	246221	909
EPIC	LK479	LK479_1.region001.gbk	244878	1314
EPIC	LK479	LK479_6.region001.gbk	244878	1057
EPIC	LK479	LK479_5.region001.gbk	245671	1282
EPIC	LK479	LK479_2.region002.gbk	244878	1066
EPIC	LK479	LK479_2.region001.gbk	244878	1747
EPIC	LK479	LK479_7.region001.gbk	246832	1095
EPIC	LK479	LK479_9.region001.gbk	245671	1521
EPIC	LK479	LK479_7.region002.gbk	245560	1426
EPIC	LK479	LK479_4.region001.gbk	246219	1419
SMGC	SMGC_432	SMGC_432.c00458_NODE_79...region001.gbk	244878	690
SMGC	SMGC_347	SMGC_347.c00047_NODE_13...region001.gbk	244878	519
SMGC	SMGC_413	SMGC_413.c00227_NODE_77...region001.gbk	245666	822
SMGC	SMGC_413	SMGC_413.c00133_NODE_29...region001.gbk	244878	919
SMGC	SMGC_413	SMGC_413.c00071_NODE_13...region001.gbk	246216	1425
SMGC	SMGC_413	SMGC_413.c00054_NODE_10...region001.gbk	244878	958
SMGC	SMGC_413	SMGC_413.c00041_NODE_88...region001.gbk	244878	1246
SMGC	SMGC_413	SMGC_413.c00064_NODE_12...region001.gbk	246697	1324
SMGC	SMGC_259	SMGC_259.c00200_NODE_29...region001.gbk	244893	684
SMGC	SMGC_259	SMGC_259.c00002_NODE_41...region001.gbk	244926	1119
SMGC	SMGC_248	SMGC_248.c00001_NODE_1_...region001.gbk	246216	1384
EPIC	LK488	LK488_36.region001.gbk	245656	820
EPIC	LK488	LK488_7.region001.gbk	244878	889
SMGC	SMGC_311	SMGC_311.c00043_NODE_20...region001.gbk	246216	1040
SMGC	SMGC_268	SMGC_268.c00082_NODE_14...region001.gbk	245560	656
SMGC	SMGC_268	SMGC_268.c00005_NODE_5_...region001.gbk	246216	826
SMGC	SMGC_268	SMGC_268.c00017_NODE_17...region001.gbk	245671	1517
SMGC	SMGC_268	SMGC_268.c00009_NODE_9_...region001.gbk	244878	915
SMGC	SMGC_268	SMGC_268.c00021_NODE_21...region001.gbk	246695	1019
EPIC	LK1112	LK1112_10.region002.gbk	244878	783
EPIC	LK1112	LK1112_9.region001.gbk	244878	853
EPIC	LK1112	LK1112_10.region001.gbk	246695	1043
SMGC	SMGC_12	SMGC_12.c00009_NODE_12...region001.gbk	246515	685
SMGC	SMGC_378	SMGC_378.c00065_NODE_10...region001.gbk	246515	542
EPIC	LK426	LK426_82.region001.gbk	245560	935
EPIC	LK426	LK426_32.region001.gbk	247890	913
EPIC	LK426	LK426_20.region001.gbk	244878	961
EPIC	LK426	LK426_42.region001.gbk	245373	1001
EPIC	LK426	LK426_39.region001.gbk	246216	1155
EPIC	LK426	LK426_13.region001.gbk	246695	956
EPIC	LK426	LK426_3.region001.gbk	244878	787
SMGC	SMGC_181	SMGC_181.c00439_NODE_69...region001.gbk	244878	586
SMGC	SMGC_181	SMGC_181.c00200_NODE_22...region001.gbk	244878	688
SMGC	SMGC_181	SMGC_181.c00165_NODE_18...region001.gbk	244893	811
SMGC	SMGC_181	SMGC_181.c00079_NODE_87...region001.gbk	244878	608
SMGC	SMGC_181	SMGC_181.c00006_NODE_20...region001.gbk	244878	751
SMGC	SMGC_608	SMGC_608.c00047_NODE_42...region001.gbk	244878	1009
SMGC	SMGC_608	SMGC_608.c00067_NODE_52...region001.gbk	244878	1251
SMGC	SMGC_608	SMGC_608.c00065_NODE_51...region001.gbk	246216	1228
SMGC	SMGC_514	SMGC_514.c00002_NODE_22...region001.gbk	244878	1042
SMGC	SMGC_252	SMGC_252.c00370_NODE_11...region001.gbk	244878	740
SMGC	SMGC_252	SMGC_252.c00339_NODE_95...region001.gbk	244878	535
SMGC	SMGC_252	SMGC_252.c00164_NODE_44...region001.gbk	244878	871
SMGC	SMGC_252	SMGC_252.c00086_NODE_29...region001.gbk	244878	1182
SMGC	SMGC_252	SMGC_252.c00005_NODE_73...region001.gbk	245544	1347
SMGC	SMGC_319	SMGC_319.c00026_NODE_15...region001.gbk	245656	797
EPIC	LK1045	LK1045_40.region001.gbk	244878	927
EPIC	LK1045	LK1045_8.region001.gbk	246216	1186
EPIC	LK1015	LK1015_2.region001.gbk	244878	812
EPIC	LK1015	LK1015_9.region001.gbk	244878	1298
EPIC	LK1015	LK1015_4.region001.gbk	244878	1016
EPIC	LK1015	LK1015_1.region001.gbk	244878	909
EPIC	LK1015	LK1015_2.region003.gbk	246216	1292
EPIC	LK1015	LK1015_2.region002.gbk	244878	1646
SMGC	SMGC_591	SMGC_591.c00056_NODE_93...region001.gbk	244878	891
SMGC	SMGC_591	SMGC_591.c00023_NODE_52...region001.gbk	244878	573
SMGC	SMGC_591	SMGC_591.c00007_NODE_72...region001.gbk	245560	1143
SMGC	SMGC_591	SMGC_591.c00002_NODE_33...region001.gbk	245656	1194
EPIC	LK1380	LK1380_64.region001.gbk	244878	928
EPIC	LK1380	LK1380_30.region001.gbk	247890	974
EPIC	LK1380	LK1380_57.region001.gbk	246695	880
EPIC	LK1380	LK1380_3.region001.gbk	244878	746
EPIC	LK1380	LK1380_2.region001.gbk	246216	1428
EPIC	LK1380	LK1380_38.region001.gbk	245560	1327
SMGC	SMGC_32	SMGC_32.c00011_NODE_75...region001.gbk	244878	743
SMGC	SMGC_32	SMGC_32.c00003_NODE_17...region001.gbk	246216	1290
SMGC	SMGC_32	SMGC_32.c00010_NODE_74...region001.gbk	245560	1073
SMGC	SMGC_32	SMGC_32.c00013_NODE_87...region001.gbk	245027	1239
EPIC	LK1053	LK1053_22.region001.gbk	247890	981
EPIC	LK1053	LK1053_13.region001.gbk	244878	961
EPIC	LK1053	LK1053_60.region001.gbk	246695	880
EPIC	LK1053	LK1053_3.region001.gbk	244878	787
EPIC	LK1053	LK1053_35.region001.gbk	246216	1428
EPIC	LK1053	LK1053_28.region001.gbk	245560	1499
SMGC	SMGC_330	SMGC_330.c00134_NODE_18...region001.gbk	246515	585
SMGC	SMGC_330	SMGC_330.c00060_NODE_57...region001.gbk	244878	650
SMGC	SMGC_330	SMGC_330.c00035_NODE_31...region001.gbk	246515	851
SMGC	SMGC_329	SMGC_329.c00253_NODE_14...region001.gbk	244878	745
SMGC	SMGC_329	SMGC_329.c00006_NODE_20...region001.gbk	247890	1017
SMGC	SMGC_329	SMGC_329.c00015_NODE_45...region001.gbk	246216	1383
SMGC	SMGC_329	SMGC_329.c00018_NODE_57...region001.gbk	245560	1321
SMGC	SMGC_237	SMGC_237.c00007_NODE_7_...region001.gbk	244878	812
SMGC	SMGC_237	SMGC_237.c00023_NODE_23...region001.gbk	244878	828
SMGC	SMGC_237	SMGC_237.c00001_NODE_1_...region001.gbk	244878	873
SMGC	SMGC_237	SMGC_237.c00005_NODE_5_...region001.gbk	244878	1607
EPIC	LK1019	LK1019_76.region001.gbk	247890	981
EPIC	LK1019	LK1019_21.region001.gbk	244878	962
EPIC	LK1019	LK1019_3.region001.gbk	244878	408
EPIC	LK1019	LK1019_4.region001.gbk	246695	989
EPIC	LK1019	LK1019_6.region001.gbk	246216	1449
EPIC	LK1019	LK1019_29.region001.gbk	245560	1435
SMGC	SMGC_384	SMGC_384.c00080_NODE_60...region001.gbk	244878	452
SMGC	SMGC_384	SMGC_384.c00002_NODE_24...region001.gbk	245666	1643
SMGC	SMGC_384	SMGC_384.c00001_NODE_15...region001.gbk	246216	1418
EPIC	LK639	LK639_2.region001.gbk	244878	1080
EPIC	LK639	LK639_1.region001.gbk	244878	713
EPIC	LK639	LK639_64.region001.gbk	245560	1118
EPIC	LK639	LK639_42.region001.gbk	246216	1681
EPIC	LK639	LK639_9.region001.gbk	244878	825
EPIC	LK639	LK639_37.region001.gbk	244878	1660
EPIC	LK639	LK639_44.region001.gbk	245024	837
EPIC	LK639	LK639_27.region001.gbk	244878	1321
SMGC	SMGC_61	SMGC_61.c00138_NODE_16...region001.gbk	245648	774
SMGC	SMGC_61	SMGC_61.c00040_NODE_93...region001.gbk	244878	884
SMGC	SMGC_61	SMGC_61.c00002_NODE_7_...region001.gbk	244878	1154
SMGC	SMGC_61	SMGC_61.c00069_NODE_20...region001.gbk	246216	1450
SMGC	SMGC_61	SMGC_61.c00012_NODE_26...region001.gbk	244878	1059
SMGC	SMGC_61	SMGC_61.c00120_NODE_91...region001.gbk	245560	909
SMGC	SMGC_61	SMGC_61.c00118_NODE_89...region001.gbk	247890	1128
SMGC	SMGC_61	SMGC_61.c00045_NODE_10...region001.gbk	244878	1527
SMGC	SMGC_61	SMGC_61.c00085_NODE_30...region001.gbk	246125	1146
SMGC	SMGC_61	SMGC_61.c00037_NODE_85...region001.gbk	245666	1340
SMGC	SMGC_61	SMGC_61.c00075_NODE_24...region001.gbk	245560	1267
SMGC	SMGC_61	SMGC_61.c00011_NODE_24...region001.gbk	244878	1589
SMGC	SMGC_61	SMGC_61.c00009_NODE_22...region001.gbk	246805	1114
SMGC	SMGC_61	SMGC_61.c00006_NODE_19...region001.gbk	245110	783
SMGC	SMGC_61	SMGC_61.c00058_NODE_14...region001.gbk	245671	1774
SMGC	SMGC_61	SMGC_61.c00061_NODE_14...region001.gbk	245312	1417
SMGC	SMGC_61	SMGC_61.c00028_NODE_52...region001.gbk	247890	1610
SMGC	SMGC_61	SMGC_61.c00060_NODE_14...region001.gbk	247211	1145
SMGC	SMGC_61	SMGC_61.c00016_NODE_31...region001.gbk	245024	1061
SMGC	SMGC_61	SMGC_61.c00051_NODE_12...region001.gbk	247403	1308
SMGC	SMGC_61	SMGC_61.c00023_NODE_44...region001.gbk	246125	1304
SMGC	SMGC_61	SMGC_61.c00003_NODE_14...region001.gbk	245103	888
EPIC	LK1306	LK1306_16.region001.gbk	247890	981
EPIC	LK1306	LK1306_5.region001.gbk	244878	961
EPIC	LK1306	LK1306_52.region001.gbk	246216	1152
EPIC	LK1306	LK1306_54.region001.gbk	246695	843
EPIC	LK1306	LK1306_1.region001.gbk	244878	787
EPIC	LK1306	LK1306_24.region001.gbk	245560	1500
EPIC	LK538	LK538_25.region001.gbk	244878	911
EPIC	LK538	LK538_6.region001.gbk	246216	1347
EPIC	LK538	LK538_1.region001.gbk	245560	1079
EPIC	LK538	LK538_1.region002.gbk	244878	1549
EPIC	LK1008	LK1008_15.region001.gbk	247890	1037
EPIC	LK1008	LK1008_1.region001.gbk	244878	1074
EPIC	LK1008	LK1008_54.region001.gbk	245560	1195
EPIC	LK1008	LK1008_40.region001.gbk	244878	787
EPIC	LK1008	LK1008_34.region001.gbk	246216	1243
EPIC	LK1106	LK1106_20.region001.gbk	244878	928
EPIC	LK1106	LK1106_9.region001.gbk	247890	913
EPIC	LK1106	LK1106_2.region001.gbk	244878	981
EPIC	LK1106	LK1106_1.region001.gbk	246216	1428
EPIC	LK1106	LK1106_28.region001.gbk	246695	877
EPIC	LK1106	LK1106_24.region001.gbk	245560	1500
SMGC	SMGC_603	SMGC_603.c00003_NODE_72...region001.gbk	245560	1037
SMGC	SMGC_246	SMGC_246.c00013_NODE_13...region001.gbk	244878	1089
SMGC	SMGC_246	SMGC_246.c00010_NODE_10...region001.gbk	244878	1055
SMGC	SMGC_246	SMGC_246.c00011_NODE_11...region001.gbk	244878	1119
SMGC	SMGC_246	SMGC_246.c00007_NODE_7_...region001.gbk	244878	1722
SMGC	SMGC_246	SMGC_246.c00001_NODE_1_...region001.gbk	245666	1810
SMGC	SMGC_435	SMGC_435.c00170_NODE_37...region001.gbk	244878	517
EPIC	LK1090	LK1090_43.region001.gbk	247890	913
EPIC	LK1090	LK1090_27.region001.gbk	244878	928
EPIC	LK1090	LK1090_50.region001.gbk	246695	880
EPIC	LK1090	LK1090_1.region001.gbk	244878	787
EPIC	LK1090	LK1090_30.region001.gbk	246216	1104
EPIC	LK1090	LK1090_22.region001.gbk	245560	1500
SMGC	SMGC_348	SMGC_348.c00081_NODE_82...region001.gbk	246515	820
EPIC	LK485	LK485_106.region001.gbk	245560	508
EPIC	LK485	LK485_76.region001.gbk	245560	506
EPIC	LK485	LK485_67.region001.gbk	245560	889
EPIC	LK485	LK485_18.region001.gbk	246216	817
EPIC	LK485	LK485_34.region001.gbk	244878	1050
EPIC	LK485	LK485_21.region001.gbk	246473	1190
SMGC	SMGC_532	SMGC_532.c00067_NODE_66...region001.gbk	244878	759
SMGC	SMGC_532	SMGC_532.c00033_NODE_25...region001.gbk	244878	481
SMGC	SMGC_532	SMGC_532.c00004_NODE_27...region001.gbk	244878	1130
SMGC	SMGC_532	SMGC_532.c00009_NODE_54...region001.gbk	244878	1401
SMGC	SMGC_85	SMGC_85.c00003_NODE_3_...region001.gbk	246216	1059
SMGC	SMGC_85	SMGC_85.c00012_NODE_12...region001.gbk	245560	946
SMGC	SMGC_85	SMGC_85.c00015_NODE_15...region001.gbk	245024	897
SMGC	SMGC_152	SMGC_152.c00013_NODE_38...region001.gbk	244878	1028
SMGC	SMGC_152	SMGC_152.c00012_NODE_36...region001.gbk	244878	676
SMGC	SMGC_152	SMGC_152.c00011_NODE_33...region001.gbk	245560	1462
SMGC	SMGC_152	SMGC_152.c00003_NODE_12...region001.gbk	246219	819
SMGC	SMGC_394	SMGC_394.c01002_NODE_61...region001.gbk	245560	488
SMGC	SMGC_394	SMGC_394.c00998_NODE_60...region001.gbk	244878	593
SMGC	SMGC_394	SMGC_394.c00807_NODE_47...region001.gbk	244878	453
SMGC	SMGC_394	SMGC_394.c00771_NODE_45...region001.gbk	249011	990
SMGC	SMGC_394	SMGC_394.c00631_NODE_37...region001.gbk	245560	493
SMGC	SMGC_394	SMGC_394.c00617_NODE_36...region001.gbk	244878	593
SMGC	SMGC_394	SMGC_394.c00615_NODE_36...region001.gbk	244878	691
SMGC	SMGC_394	SMGC_394.c00600_NODE_35...region001.gbk	244878	587
SMGC	SMGC_394	SMGC_394.c00582_NODE_34...region001.gbk	244878	593
SMGC	SMGC_394	SMGC_394.c00435_NODE_27...region001.gbk	244878	498
SMGC	SMGC_394	SMGC_394.c00389_NODE_24...region001.gbk	245560	506
SMGC	SMGC_394	SMGC_394.c00382_NODE_24...region001.gbk	245560	504
SMGC	SMGC_394	SMGC_394.c00377_NODE_23...region001.gbk	245560	495
SMGC	SMGC_394	SMGC_394.c00349_NODE_22...region001.gbk	245560	502
SMGC	SMGC_394	SMGC_394.c00319_NODE_21...region001.gbk	245560	490
SMGC	SMGC_394	SMGC_394.c00306_NODE_21...region001.gbk	245560	552
SMGC	SMGC_394	SMGC_394.c00289_NODE_20...region001.gbk	244878	719
SMGC	SMGC_394	SMGC_394.c00265_NODE_19...region001.gbk	245560	504
SMGC	SMGC_394	SMGC_394.c00195_NODE_16...region001.gbk	244878	637
SMGC	SMGC_394	SMGC_394.c00153_NODE_14...region001.gbk	245560	522
SMGC	SMGC_394	SMGC_394.c00136_NODE_13...region001.gbk	245560	708
SMGC	SMGC_394	SMGC_394.c00127_NODE_13...region001.gbk	245560	523
SMGC	SMGC_394	SMGC_394.c00111_NODE_12...region001.gbk	244878	660
SMGC	SMGC_394	SMGC_394.c00098_NODE_12...region001.gbk	245676	832
SMGC	SMGC_394	SMGC_394.c00050_NODE_94...region001.gbk	245560	536
SMGC	SMGC_394	SMGC_394.c00028_NODE_73...region001.gbk	244878	1000
SMGC	SMGC_394	SMGC_394.c00008_NODE_48...region001.gbk	245560	695
SMGC	SMGC_525	SMGC_525.c00009_NODE_22...region001.gbk	246695	901
SMGC	SMGC_401	SMGC_401.c00337_NODE_11...region001.gbk	244878	722
SMGC	SMGC_136	SMGC_136.c00171_NODE_50...region001.gbk	244878	824
SMGC	SMGC_136	SMGC_136.c00112_NODE_40...region001.gbk	244878	903
SMGC	SMGC_263	SMGC_263.c00020_NODE_10...region001.gbk	244878	442
SMGC	SMGC_263	SMGC_263.c00002_NODE_3_...region001.gbk	244878	510
SMGC	SMGC_263	SMGC_263.c00006_NODE_8_...region001.gbk	246216	950
SMGC	SMGC_263	SMGC_263.c00002_NODE_3_...region002.gbk	245027	1061
SMGC	SMGC_189	SMGC_189.c01028_NODE_22...region001.gbk	245560	493
SMGC	SMGC_189	SMGC_189.c00910_NODE_19...region001.gbk	244878	592
SMGC	SMGC_189	SMGC_189.c00894_NODE_18...region001.gbk	244878	429
SMGC	SMGC_189	SMGC_189.c00852_NODE_17...region001.gbk	244878	692
SMGC	SMGC_189	SMGC_189.c00842_NODE_17...region001.gbk	244878	763
SMGC	SMGC_189	SMGC_189.c00737_NODE_14...region001.gbk	245560	505
SMGC	SMGC_189	SMGC_189.c00608_NODE_11...region001.gbk	245560	510
SMGC	SMGC_189	SMGC_189.c00584_NODE_11...region001.gbk	245648	759
SMGC	SMGC_189	SMGC_189.c00535_NODE_10...region001.gbk	245560	515
SMGC	SMGC_189	SMGC_189.c00427_NODE_79...region001.gbk	245560	598
SMGC	SMGC_189	SMGC_189.c00375_NODE_70...region001.gbk	244878	593
SMGC	SMGC_189	SMGC_189.c00331_NODE_62...region001.gbk	244878	593
SMGC	SMGC_189	SMGC_189.c00324_NODE_61...region001.gbk	245560	632
SMGC	SMGC_189	SMGC_189.c00182_NODE_34...region001.gbk	244878	799
SMGC	SMGC_189	SMGC_189.c00161_NODE_30...region001.gbk	245648	877
SMGC	SMGC_189	SMGC_189.c00160_NODE_30...region001.gbk	245560	576
SMGC	SMGC_189	SMGC_189.c00141_NODE_28...region001.gbk	245560	550
SMGC	SMGC_189	SMGC_189.c00085_NODE_17...region001.gbk	245560	507
SMGC	SMGC_189	SMGC_189.c00008_NODE_33...region001.gbk	245560	1017
SMGC	SMGC_189	SMGC_189.c00006_NODE_28...region001.gbk	246125	621
SMGC	SMGC_189	SMGC_189.c00001_NODE_18...region001.gbk	245272	1212
EPIC	LK1026	LK1026_22.region001.gbk	247890	981
EPIC	LK1026	LK1026_30.region001.gbk	244878	961
EPIC	LK1026	LK1026_3.region001.gbk	246216	1153
EPIC	LK1026	LK1026_12.region001.gbk	246695	1011
EPIC	LK1026	LK1026_7.region001.gbk	244878	787
EPIC	LK1026	LK1026_24.region001.gbk	245560	1500
EPIC	LK1198	LK1198_25.region001.gbk	244926	1048
EPIC	LK1198	LK1198_4.region001.gbk	244878	1234
EPIC	LK1198	LK1198_4.region002.gbk	244884	849
EPIC	LK1198	LK1198_3.region001.gbk	244902	693
EPIC	LK949	LK949_118.region001.gbk	244878	1012
EPIC	LK949	LK949_24.region001.gbk	244878	668
EPIC	LK949	LK949_56.region001.gbk	244878	1267
EPIC	LK949	LK949_6.region001.gbk	244878	629
EPIC	LK949	LK949_80.region001.gbk	246216	1057
EPIC	LK949	LK949_60.region001.gbk	246805	1265
EPIC	LK949	LK949_22.region001.gbk	245936	1735
EPIC	LK949	LK949_13.region001.gbk	245024	896
SMGC	SMGC_275	SMGC_275.c00002_NODE_14...region001.gbk	244878	505
SMGC	SMGC_275	SMGC_275.c00012_NODE_68...region001.gbk	245560	854
SMGC	SMGC_63	SMGC_63.c00216_NODE_29...region001.gbk	246216	1115
SMGC	SMGC_63	SMGC_63.c00211_NODE_29...region001.gbk	245560	497
SMGC	SMGC_63	SMGC_63.c00121_NODE_15...region001.gbk	244878	1003
SMGC	SMGC_63	SMGC_63.c00081_NODE_10...region001.gbk	245560	761
SMGC	SMGC_63	SMGC_63.c00036_NODE_55...region001.gbk	246697	1176
SMGC	SMGC_63	SMGC_63.c00014_NODE_32...region001.gbk	246695	982
SMGC	SMGC_13	SMGC_13.c00001_NODE_18...region001.gbk	246515	1000
SMGC	SMGC_369	SMGC_369.c00043_NODE_23...region001.gbk	244878	783
SMGC	SMGC_369	SMGC_369.c00005_NODE_17...region001.gbk	244878	853
SMGC	SMGC_369	SMGC_369.c00006_NODE_19...region001.gbk	246695	1043
SMGC	SMGC_102	SMGC_102.c00015_NODE_30...region001.gbk	244878	854
SMGC	SMGC_102	SMGC_102.c00012_NODE_18...region001.gbk	246216	1044
SMGC	SMGC_102	SMGC_102.c00026_NODE_64...region001.gbk	245656	1049
EPIC	LK1030	LK1030_9.region001.gbk	244878	1012
EPIC	LK1030	LK1030_12.region001.gbk	246216	1139
EPIC	LK1030	LK1030_4.region001.gbk	245560	1290
EPIC	LK1030	LK1030_17.region001.gbk	245027	1075
EPIC	LK1041	LK1041_3.region001.gbk	244878	1012
EPIC	LK1041	LK1041_8.region001.gbk	246216	1256
EPIC	LK1041	LK1041_4.region001.gbk	245560	1490
EPIC	LK1041	LK1041_17.region001.gbk	245027	1061
EPIC	LK1301	LK1301_58.region001.gbk	244878	827
EPIC	LK1301	LK1301_117.region001.gbk	244878	619
EPIC	LK1301	LK1301_27.region001.gbk	246216	1426
EPIC	LK1301	LK1301_47.region001.gbk	245560	1039
EPIC	LK1301	LK1301_5.region001.gbk	245560	1805
SMGC	SMGC_559	SMGC_559.c00899_NODE_72...region001.gbk	244878	593
SMGC	SMGC_559	SMGC_559.c00868_NODE_63...region001.gbk	244878	593
SMGC	SMGC_559	SMGC_559.c00748_NODE_40...region001.gbk	245560	484
SMGC	SMGC_559	SMGC_559.c00684_NODE_32...region001.gbk	245560	498
SMGC	SMGC_559	SMGC_559.c00591_NODE_25...region001.gbk	245560	499
SMGC	SMGC_559	SMGC_559.c00588_NODE_24...region001.gbk	245560	502
SMGC	SMGC_559	SMGC_559.c00540_NODE_21...region001.gbk	245086	1037
SMGC	SMGC_559	SMGC_559.c00509_NODE_19...region001.gbk	245560	515
SMGC	SMGC_559	SMGC_559.c00492_NODE_18...region001.gbk	244878	749
SMGC	SMGC_559	SMGC_559.c00460_NODE_16...region001.gbk	245560	513
SMGC	SMGC_559	SMGC_559.c00418_NODE_14...region001.gbk	244878	635
SMGC	SMGC_559	SMGC_559.c00409_NODE_14...region001.gbk	245560	522
SMGC	SMGC_559	SMGC_559.c00272_NODE_90...region001.gbk	245560	525
SMGC	SMGC_559	SMGC_559.c00234_NODE_77...region001.gbk	246125	524
SMGC	SMGC_559	SMGC_559.c00227_NODE_76...region001.gbk	244878	989
SMGC	SMGC_559	SMGC_559.c00192_NODE_67...region001.gbk	245560	543
SMGC	SMGC_559	SMGC_559.c00170_NODE_62...region001.gbk	245560	566
SMGC	SMGC_559	SMGC_559.c00141_NODE_54...region001.gbk	245560	758
SMGC	SMGC_559	SMGC_559.c00085_NODE_39...region001.gbk	245560	812
SMGC	SMGC_559	SMGC_559.c00054_NODE_31...region001.gbk	246216	1323
SMGC	SMGC_559	SMGC_559.c00040_NODE_26...region001.gbk	245560	1161
SMGC	SMGC_559	SMGC_559.c00018_NODE_21...region001.gbk	244878	788
SMGC	SMGC_125	SMGC_125.c00136_NODE_11...region001.gbk	246515	495
SMGC	SMGC_125	SMGC_125.c00029_NODE_23...region001.gbk	244878	571
SMGC	SMGC_223	SMGC_223.c00001_NODE_1_...region001.gbk	246216	1225
SMGC	SMGC_223	SMGC_223.c00006_NODE_6_...region001.gbk	245671	1360
SMGC	SMGC_223	SMGC_223.c00012_NODE_12...region001.gbk	244878	841
SMGC	SMGC_223	SMGC_223.c00007_NODE_7_...region001.gbk	246695	1053
SMGC	SMGC_223	SMGC_223.c00003_NODE_3_...region001.gbk	245560	1094
SMGC	SMGC_223	SMGC_223.c00022_NODE_22...region001.gbk	248249	1086
EPIC	LK1366	LK1366_10.region001.gbk	244878	1012
EPIC	LK1366	LK1366_5.region001.gbk	246216	1139
EPIC	LK1366	LK1366_4.region002.gbk	245560	1265
EPIC	LK1366	LK1366_4.region001.gbk	245027	1033
EPIC	LK1352	LK1352_43.region001.gbk	244878	1159
EPIC	LK1352	LK1352_12.region001.gbk	246216	1102
SMGC	SMGC_122	SMGC_122.c00004_NODE_6_...region001.gbk	246216	996
SMGC	SMGC_122	SMGC_122.c00008_NODE_44...region001.gbk	245560	1307
SMGC	SMGC_122	SMGC_122.c00004_NODE_6_...region002.gbk	245560	1215
SMGC	SMGC_122	SMGC_122.c00006_NODE_26...region001.gbk	245027	866
EPIC	LK942	LK942_3.region001.gbk	244878	1012
EPIC	LK942	LK942_20.region001.gbk	246216	1135
EPIC	LK942	LK942_2.region001.gbk	245560	1106
EPIC	LK942	LK942_2.region002.gbk	245027	1040
SMGC	SMGC_383	SMGC_383.c00027_NODE_16...region001.gbk	244878	1435
SMGC	SMGC_5	SMGC_5.c00016_NODE_83...region001.gbk	244878	1001
SMGC	SMGC_5	SMGC_5.c00024_NODE_95...region001.gbk	244878	820
SMGC	SMGC_618	SMGC_618.c00044_NODE_11...region001.gbk	244878	866
SMGC	SMGC_618	SMGC_618.c00022_NODE_49...region001.gbk	244878	793
SMGC	SMGC_618	SMGC_618.c00029_NODE_60...region001.gbk	244878	1109
SMGC	SMGC_618	SMGC_618.c00004_NODE_48...region001.gbk	245560	1004
SMGC	SMGC_618	SMGC_618.c00002_NODE_14...region001.gbk	244878	1722
SMGC	SMGC_403	SMGC_403.c00008_NODE_41...region001.gbk	245671	1763
EPIC	LK434	LK434_2.region001.gbk	246216	1389
EPIC	LK434	LK434_3.region001.gbk	245560	1351
EPIC	LK434	LK434_1.region001.gbk	244878	1631
EPIC	LK434	LK434_2.region002.gbk	245560	1578
SMGC	SMGC_431	SMGC_431.c00137_NODE_25...region001.gbk	244878	818
SMGC	SMGC_431	SMGC_431.c00024_NODE_16...region001.gbk	246216	916
SMGC	SMGC_431	SMGC_431.c00022_NODE_14...region001.gbk	245656	814
SMGC	SMGC_342	SMGC_342.c00031_NODE_50...region001.gbk	246216	1030
SMGC	SMGC_342	SMGC_342.c00057_NODE_84...region001.gbk	245560	811
SMGC	SMGC_342	SMGC_342.c00023_NODE_39...region001.gbk	245656	883
SMGC	SMGC_590	SMGC_590.c00656_NODE_79...region001.gbk	245560	529
SMGC	SMGC_590	SMGC_590.c00391_NODE_34...region001.gbk	245560	491
SMGC	SMGC_590	SMGC_590.c00226_NODE_18...region001.gbk	246216	746
SMGC	SMGC_590	SMGC_590.c00035_NODE_48...region001.gbk	245666	671
SMGC	SMGC_463	SMGC_463.c00367_NODE_11...region001.gbk	244878	694
SMGC	SMGC_557	SMGC_557.c00240_NODE_86...region001.gbk	244878	649
SMGC	SMGC_557	SMGC_557.c00192_NODE_61...region001.gbk	244878	577
SMGC	SMGC_557	SMGC_557.c00122_NODE_34...region001.gbk	244878	658
SMGC	SMGC_557	SMGC_557.c00046_NODE_14...region001.gbk	244878	1187
SMGC	SMGC_557	SMGC_557.c00028_NODE_88...region001.gbk	245272	1724
SMGC	SMGC_404	SMGC_404.c00387_NODE_49...region001.gbk	244878	585
SMGC	SMGC_404	SMGC_404.c00102_NODE_19...region001.gbk	244878	806
SMGC	SMGC_272	SMGC_272.c00003_NODE_12...region001.gbk	244878	921
SMGC	SMGC_272	SMGC_272.c00006_NODE_16...region001.gbk	245560	1401
SMGC	SMGC_272	SMGC_272.c00007_NODE_17...region001.gbk	245024	1168
SMGC	SMGC_481	SMGC_481.c00073_NODE_39...region001.gbk	244878	590
SMGC	SMGC_481	SMGC_481.c00005_NODE_70...region001.gbk	244878	821
SMGC	SMGC_481	SMGC_481.c00037_NODE_22...region001.gbk	244898	1144
SMGC	SMGC_481	SMGC_481.c00018_NODE_14...region001.gbk	244878	1047
SMGC	SMGC_481	SMGC_481.c00007_NODE_82...region001.gbk	244898	1188
SMGC	SMGC_381	SMGC_381.c00002_NODE_4_...region001.gbk	244878	556
SMGC	SMGC_381	SMGC_381.c00072_NODE_26...region001.gbk	244878	861
SMGC	SMGC_381	SMGC_381.c00020_NODE_15...region001.gbk	244878	1432
SMGC	SMGC_381	SMGC_381.c00036_NODE_60...region001.gbk	246515	1265
SMGC	SMGC_381	SMGC_381.c00005_NODE_37...region001.gbk	244878	1122
SMGC	SMGC_381	SMGC_381.c00035_NODE_57...region001.gbk	247672	1468
SMGC	SMGC_381	SMGC_381.c00007_NODE_41...region001.gbk	246125	1385
EPIC	LK1134	LK1134_11.region001.gbk	244878	887
EPIC	LK1134	LK1134_7.region001.gbk	246216	917
EPIC	LK1134	LK1134_5.region001.gbk	244878	1208
EPIC	LK1134	LK1134_7.region002.gbk	245560	1265
EPIC	LK1134	LK1134_6.region001.gbk	245027	1202
SMGC	SMGC_569	SMGC_569.c00002_NODE_52...region001.gbk	244878	449
SMGC	SMGC_569	SMGC_569.c00044_NODE_25...region001.gbk	244878	967
SMGC	SMGC_402	SMGC_402.c00024_NODE_13...region001.gbk	244878	1068
SMGC	SMGC_402	SMGC_402.c00007_NODE_36...region002.gbk	244878	799
SMGC	SMGC_402	SMGC_402.c00004_NODE_19...region002.gbk	244878	556
SMGC	SMGC_402	SMGC_402.c00014_NODE_67...region001.gbk	244878	1452
SMGC	SMGC_402	SMGC_402.c00007_NODE_36...region001.gbk	246216	1495
SMGC	SMGC_402	SMGC_402.c00004_NODE_19...region001.gbk	244878	1461
SMGC	SMGC_402	SMGC_402.c00020_NODE_91...region001.gbk	246695	1329
SMGC	SMGC_402	SMGC_402.c00028_NODE_14...region001.gbk	247890	1341
SMGC	SMGC_402	SMGC_402.c00027_NODE_14...region001.gbk	245560	1291
SMGC	SMGC_402	SMGC_402.c00001_NODE_7_...region001.gbk	245024	1053
SMGC	SMGC_402	SMGC_402.c00005_NODE_20...region001.gbk	246219	1672
SMGC	SMGC_402	SMGC_402.c00005_NODE_20...region002.gbk	245102	1336
SMGC	SMGC_402	SMGC_402.c00021_NODE_10...region001.gbk	246125	1293
EPIC	LK405	LK405_1.region001.gbk	244878	745
EPIC	LK405	LK405_2.region001.gbk	244878	1248
SMGC	SMGC_350	SMGC_350.c00042_NODE_25...region001.gbk	244878	322
SMGC	SMGC_597	SMGC_597.c00027_NODE_42...region001.gbk	244878	1346
SMGC	SMGC_597	SMGC_597.c00007_NODE_11...region001.gbk	246515	1130
SMGC	SMGC_597	SMGC_597.c00040_NODE_57...region001.gbk	245948	1094
SMGC	SMGC_597	SMGC_597.c00042_NODE_59...region001.gbk	244893	1496
SMGC	SMGC_597	SMGC_597.c00017_NODE_26...region001.gbk	246125	1473
SMGC	SMGC_597	SMGC_597.c00009_NODE_15...region001.gbk	245560	1282
SMGC	SMGC_597	SMGC_597.c00003_NODE_48...region001.gbk	246125	1263
SMGC	SMGC_323	SMGC_323.c00001_NODE_1_...region001.gbk	244878	1097
SMGC	SMGC_323	SMGC_323.c00008_NODE_22...region001.gbk	244878	1184
SMGC	SMGC_323	SMGC_323.c00006_NODE_8_...region001.gbk	245560	1311
SMGC	SMGC_323	SMGC_323.c00007_NODE_10...region001.gbk	246219	1239
SMGC	SMGC_294	SMGC_294.c00045_NODE_16...region001.gbk	244878	503
SMGC	SMGC_294	SMGC_294.c00009_NODE_10...region001.gbk	244878	922
SMGC	SMGC_294	SMGC_294.c00034_NODE_77...region001.gbk	245560	1000
SMGC	SMGC_294	SMGC_294.c00014_NODE_16...region001.gbk	245024	1181
SMGC	SMGC_171	SMGC_171.c00036_NODE_10...region001.gbk	244878	502
SMGC	SMGC_171	SMGC_171.c00002_NODE_2_...region001.gbk	244878	740
SMGC	SMGC_171	SMGC_171.c00007_NODE_17...region001.gbk	244878	1001
SMGC	SMGC_171	SMGC_171.c00006_NODE_16...region001.gbk	244878	898
SMGC	SMGC_171	SMGC_171.c00001_NODE_1_...region001.gbk	244878	1727
SMGC	SMGC_238	SMGC_238.c00009_NODE_9_...region001.gbk	244878	669
SMGC	SMGC_415	SMGC_415.c00287_NODE_56...region001.gbk	244878	615
SMGC	SMGC_176	SMGC_176.c00372_NODE_52...region001.gbk	246515	546
EPIC	LK402	LK402_26.region001.gbk	247890	913
EPIC	LK402	LK402_13.region001.gbk	244878	961
EPIC	LK402	LK402_10.region001.gbk	246695	989
EPIC	LK402	LK402_3.region001.gbk	244878	1013
EPIC	LK402	LK402_7.region001.gbk	246216	1430
EPIC	LK402	LK402_32.region001.gbk	245560	1500
EPIC	LK1208	LK1208_40.region001.gbk	247890	983
EPIC	LK1208	LK1208_51.region001.gbk	245560	1195
EPIC	LK1208	LK1208_50.region001.gbk	246695	843
EPIC	LK1208	LK1208_7.region001.gbk	244878	981
EPIC	LK1208	LK1208_4.region001.gbk	246216	1425
SMGC	SMGC_170	SMGC_170.c00106_NODE_32...region001.gbk	244878	620
SMGC	SMGC_170	SMGC_170.c00031_NODE_46...region001.gbk	244878	496
SMGC	SMGC_170	SMGC_170.c00051_NODE_81...region001.gbk	244878	660
SMGC	SMGC_170	SMGC_170.c00025_NODE_27...region001.gbk	247672	873
EPIC	LK1386	LK1386_39.region001.gbk	244878	570
EPIC	LK1386	LK1386_93.region001.gbk	244878	501
EPIC	LK1386	LK1386_10.region001.gbk	244878	921
EPIC	LK1386	LK1386_18.region001.gbk	244878	996
EPIC	LK1386	LK1386_54.region001.gbk	246216	1362
EPIC	LK1386	LK1386_28.region001.gbk	245560	1077
SMGC	SMGC_420	SMGC_420.c00163_NODE_13...region001.gbk	244878	479
SMGC	SMGC_454	SMGC_454.c00070_NODE_17...region001.gbk	244878	508
SMGC	SMGC_454	SMGC_454.c00055_NODE_16...region001.gbk	245666	874
SMGC	SMGC_521	SMGC_521.c00004_NODE_39...region001.gbk	244878	602
SMGC	SMGC_521	SMGC_521.c00126_NODE_28...region001.gbk	244878	600
SMGC	SMGC_521	SMGC_521.c00109_NODE_24...region001.gbk	244878	1067
SMGC	SMGC_521	SMGC_521.c00093_NODE_22...region001.gbk	246125	696
SMGC	SMGC_521	SMGC_521.c00009_NODE_60...region001.gbk	246216	1558
SMGC	SMGC_521	SMGC_521.c00008_NODE_58...region001.gbk	244926	1206
SMGC	SMGC_564	SMGC_564.c00519_NODE_54...region001.gbk	245666	586
SMGC	SMGC_564	SMGC_564.c00259_NODE_21...region001.gbk	245560	583
SMGC	SMGC_564	SMGC_564.c00125_NODE_12...region001.gbk	246216	853
SMGC	SMGC_564	SMGC_564.c00031_NODE_48...region001.gbk	244878	1121
EPIC	LK478	LK478_75.region001.gbk	244878	845
EPIC	LK478	LK478_22.region001.gbk	244878	890
EPIC	LK478	LK478_3.region001.gbk	246216	1103
EPIC	LK478	LK478_1.region001.gbk	246695	1004
EPIC	LK478	LK478_6.region001.gbk	246723	1165
EPIC	LK478	LK478_25.region001.gbk	245560	1331
EPIC	LK661	LK661_123.region001.gbk	245560	935
EPIC	LK661	LK661_46.region001.gbk	247890	913
EPIC	LK661	LK661_42.region001.gbk	244878	962
EPIC	LK661	LK661_47.region001.gbk	246216	1365
EPIC	LK661	LK661_9.region001.gbk	244878	981
SMGC	SMGC_179	SMGC_179.c00002_NODE_37...region001.gbk	246515	1204
SMGC	SMGC_15	SMGC_15.c00014_NODE_39...region001.gbk	244878	1073
SMGC	SMGC_15	SMGC_15.c00002_NODE_4_...region001.gbk	246515	1357
EPIC	LK467	LK467_8.region001.gbk	247890	906
EPIC	LK467	LK467_12.region001.gbk	244878	961
EPIC	LK467	LK467_22.region001.gbk	246216	1125
EPIC	LK467	LK467_6.region001.gbk	246695	989
EPIC	LK467	LK467_5.region001.gbk	244878	787
EPIC	LK467	LK467_48.region001.gbk	245560	1435
SMGC	SMGC_51	SMGC_51.c00018_NODE_55...region001.gbk	246216	752
SMGC	SMGC_51	SMGC_51.c00046_NODE_13...region001.gbk	245656	892
SMGC	SMGC_51	SMGC_51.c00015_NODE_47...region001.gbk	245560	819
SMGC	SMGC_59	SMGC_59.c00325_NODE_13...region001.gbk	245560	614
SMGC	SMGC_59	SMGC_59.c00281_NODE_66...region001.gbk	244878	1315
SMGC	SMGC_59	SMGC_59.c00133_NODE_18...region001.gbk	245560	809
SMGC	SMGC_59	SMGC_59.c00126_NODE_16...region001.gbk	244926	1357
SMGC	SMGC_59	SMGC_59.c00121_NODE_16...region001.gbk	246125	595
SMGC	SMGC_59	SMGC_59.c00016_NODE_34...region001.gbk	246515	996
SMGC	SMGC_59	SMGC_59.c00081_NODE_10...region001.gbk	247514	1090
SMGC	SMGC_59	SMGC_59.c00070_NODE_94...region001.gbk	244878	1232
SMGC	SMGC_59	SMGC_59.c00029_NODE_44...region001.gbk	245312	1793
SMGC	SMGC_59	SMGC_59.c00020_NODE_37...region001.gbk	245874	1290
EPIC	LK1002	LK1002_77.region001.gbk	246695	803
EPIC	LK1002	LK1002_56.region001.gbk	247890	1097
EPIC	LK1002	LK1002_75.region001.gbk	245560	969
EPIC	LK1002	LK1002_17.region001.gbk	244878	1074
EPIC	LK1002	LK1002_20.region001.gbk	246216	1220
EPIC	LK1002	LK1002_9.region001.gbk	244878	981
SMGC	SMGC_190	SMGC_190.c00134_NODE_65...region001.gbk	244878	644
SMGC	SMGC_190	SMGC_190.c00024_NODE_32...region001.gbk	244878	779
SMGC	SMGC_82	SMGC_82.c00032_NODE_32...region001.gbk	244878	640
SMGC	SMGC_82	SMGC_82.c00002_NODE_2_...region001.gbk	245560	1404
SMGC	SMGC_82	SMGC_82.c00009_NODE_9_...region001.gbk	246219	1102
SMGC	SMGC_82	SMGC_82.c00011_NODE_11...region001.gbk	245024	1134
EPIC	LK948	LK948_6.region002.gbk	246216	872
EPIC	LK948	LK948_6.region001.gbk	245560	1154
EPIC	LK948	LK948_13.region001.gbk	245027	1117
EPIC	LK948	LK948_15.region001.gbk	245874	1463
EPIC	LK687	LK687_28.region001.gbk	244878	1012
EPIC	LK687	LK687_4.region001.gbk	246216	1139
EPIC	LK687	LK687_14.region001.gbk	245560	1197
EPIC	LK687	LK687_21.region001.gbk	245027	1039
EPIC	LK1072	LK1072_20.region001.gbk	247890	915
EPIC	LK1072	LK1072_36.region001.gbk	244878	961
EPIC	LK1072	LK1072_69.region001.gbk	245560	1227
EPIC	LK1072	LK1072_53.region001.gbk	246216	1152
EPIC	LK1072	LK1072_9.region001.gbk	244878	981
SMGC	SMGC_511	SMGC_511.c00061_NODE_17...region001.gbk	244878	624
SMGC	SMGC_511	SMGC_511.c00007_NODE_78...region001.gbk	244878	1064
SMGC	SMGC_511	SMGC_511.c00028_NODE_30...region001.gbk	246473	1197
SMGC	SMGC_423	SMGC_423.c00089_NODE_77...region001.gbk	245656	798
SMGC	SMGC_423	SMGC_423.c00031_NODE_29...region001.gbk	244878	857
SMGC	SMGC_412	SMGC_412.c00005_NODE_59...region001.gbk	244878	587
SMGC	SMGC_412	SMGC_412.c00020_NODE_14...region001.gbk	244878	1199
EPIC	LK1117	LK1117_8.region001.gbk	247890	913
EPIC	LK1117	LK1117_40.region001.gbk	244878	1074
EPIC	LK1117	LK1117_15.region001.gbk	246216	1219
EPIC	LK1117	LK1117_53.region001.gbk	245560	1195
EPIC	LK1117	LK1117_9.region001.gbk	246695	956
EPIC	LK1117	LK1117_41.region001.gbk	244878	787
SMGC	SMGC_250	SMGC_250.c00557_NODE_68...region001.gbk	244878	563
SMGC	SMGC_250	SMGC_250.c00461_NODE_57...region001.gbk	246216	1053
SMGC	SMGC_250	SMGC_250.c00432_NODE_54...region001.gbk	244878	563
[truncated: 1,185 more rows]
