# Supplementary material for: Large-scale investigation for antimicrobial activity reveals newly-identified defensive species across the healthy skin microbiome
Source: Nat Commun. 2026 May 25;17:6806. doi: 10.1038/s41467-026-73524-z (PMC13385363; doi:10.1038/s41467-026-73524-z)
Supplement: Supplementary file 15 — Source data [file 41467_2026_73524_MOESM15_ESM.zip › SourceData/Supplementary_Figure_3/b/SF3b_MetaData_Data.csv]

sample	Representative following Dereplication at 99% ANI	AntiSMASH_Results_Directory	Assembly_Path	GTDB_Taxonomy	Domain	Phylum	Class	Order	Family	Genus	Species
LK1002	Yes	/researchdrive_files/Sequencing_Data/bacterial_genomes/antismash_6/skin_microbiome_study/LK1002/	/researchdrive_files/Sequencing_Data/bacterial_genomes/assemblies_wo_short_contigs/201020_LK1002_assembly.fasta	d__Bacteria;p__Actinobacteriota;c__Actinomycetia;o__Actinomycetales;f__Micrococcaceae;g__Micrococcus;s__Micrococcus luteus	Bacteria	Actinobacteriota	Actinomycetia	Actinomycetales	Micrococcaceae	Micrococcus	Micrococcus luteus
LK1006	Yes	/researchdrive_files/Sequencing_Data/bacterial_genomes/antismash_6/skin_microbiome_study/LK1006/	/researchdrive_files/Sequencing_Data/bacterial_genomes/assemblies_wo_short_contigs/201020_LK1006_assembly.fasta	d__Bacteria;p__Actinobacteriota;c__Actinomycetia;o__Mycobacteriales;f__Mycobacteriaceae;g__Dietzia;s__Dietzia cinnamea	Bacteria	Actinobacteriota	Actinomycetia	Mycobacteriales	Mycobacteriaceae	Dietzia	Dietzia cinnamea
LK1008	Yes	/researchdrive_files/Sequencing_Data/bacterial_genomes/antismash_6/skin_microbiome_study/LK1008/	/researchdrive_files/Sequencing_Data/bacterial_genomes/assemblies_wo_short_contigs/201020_LK1008_assembly.fasta	d__Bacteria;p__Actinobacteriota;c__Actinomycetia;o__Actinomycetales;f__Micrococcaceae;g__Micrococcus;s__Micrococcus luteus	Bacteria	Actinobacteriota	Actinomycetia	Actinomycetales	Micrococcaceae	Micrococcus	Micrococcus luteus
LK1009	Yes	/researchdrive_files/Sequencing_Data/bacterial_genomes/antismash_6/skin_microbiome_study/LK1009/	/researchdrive_files/Sequencing_Data/bacterial_genomes/assemblies_wo_short_contigs/201020_LK1009_assembly.fasta	d__Bacteria;p__Actinobacteriota;c__Actinomycetia;o__Actinomycetales;f__Micrococcaceae;g__Micrococcus;s__Micrococcus luteus	Bacteria	Actinobacteriota	Actinomycetia	Actinomycetales	Micrococcaceae	Micrococcus	Micrococcus luteus
LK1012	Yes	/researchdrive_files/Sequencing_Data/bacterial_genomes/antismash_6/skin_microbiome_study/LK1012/	/researchdrive_files/Sequencing_Data/bacterial_genomes/assemblies_wo_short_contigs/201020_LK1012_assembly.fasta	d__Bacteria;p__Actinobacteriota;c__Actinomycetia;o__Actinomycetales;f__Micrococcaceae;g__Micrococcus;s__Micrococcus luteus	Bacteria	Actinobacteriota	Actinomycetia	Actinomycetales	Micrococcaceae	Micrococcus	Micrococcus luteus
LK1015	Yes	/researchdrive_files/Sequencing_Data/bacterial_genomes/antismash_6/skin_microbiome_study/LK1015/	/researchdrive_files/Sequencing_Data/bacterial_genomes/assemblies_wo_short_contigs/201020_LK1015_assembly.fasta	d__Bacteria;p__Firmicutes;c__Bacilli;o__Staphylococcales;f__Staphylococcaceae;g__Staphylococcus;s__Staphylococcus urealyticus	Bacteria	Firmicutes	Bacilli	Staphylococcales	Staphylococcaceae	Staphylococcus	Staphylococcus urealyticus
LK1018	Yes	/researchdrive_files/Sequencing_Data/bacterial_genomes/antismash_6/skin_microbiome_study/LK1018/	/researchdrive_files/Sequencing_Data/bacterial_genomes/assemblies_wo_short_contigs/201020_LK1018_assembly.fasta	d__Bacteria;p__Actinobacteriota;c__Actinomycetia;o__Actinomycetales;f__Micrococcaceae;g__Micrococcus;s__Micrococcus luteus	Bacteria	Actinobacteriota	Actinomycetia	Actinomycetales	Micrococcaceae	Micrococcus	Micrococcus luteus
LK1019	Yes	/researchdrive_files/Sequencing_Data/bacterial_genomes/antismash_6/skin_microbiome_study/LK1019/	/researchdrive_files/Sequencing_Data/bacterial_genomes/assemblies_wo_short_contigs/201020_LK1019_assembly.fasta	d__Bacteria;p__Actinobacteriota;c__Actinomycetia;o__Actinomycetales;f__Micrococcaceae;g__Micrococcus;s__Micrococcus luteus	Bacteria	Actinobacteriota	Actinomycetia	Actinomycetales	Micrococcaceae	Micrococcus	Micrococcus luteus
LK1021	Yes	/researchdrive_files/Sequencing_Data/bacterial_genomes/antismash_6/skin_microbiome_study/LK1021/	/researchdrive_files/Sequencing_Data/bacterial_genomes/assemblies_wo_short_contigs/200402_LK1021_assembly.fasta	d__Bacteria;p__Actinobacteriota;c__Actinomycetia;o__Actinomycetales;f__Micrococcaceae;g__Kocuria;s__Kocuria rhizophila	Bacteria	Actinobacteriota	Actinomycetia	Actinomycetales	Micrococcaceae	Kocuria	Kocuria rhizophila
LK1022	Yes	/researchdrive_files/Sequencing_Data/bacterial_genomes/antismash_6/skin_microbiome_study/LK1022/	/researchdrive_files/Sequencing_Data/bacterial_genomes/assemblies_wo_short_contigs/201020_LK1022_assembly.fasta	d__Bacteria;p__Actinobacteriota;c__Actinomycetia;o__Actinomycetales;f__Micrococcaceae;g__Micrococcus;s__Micrococcus luteus	Bacteria	Actinobacteriota	Actinomycetia	Actinomycetales	Micrococcaceae	Micrococcus	Micrococcus luteus
LK1024	Yes	/researchdrive_files/Sequencing_Data/bacterial_genomes/antismash_6/skin_microbiome_study/LK1024/	/researchdrive_files/Sequencing_Data/bacterial_genomes/assemblies_wo_short_contigs/201020_LK1024_assembly.fasta	d__Bacteria;p__Actinobacteriota;c__Actinomycetia;o__Actinomycetales;f__Dermabacteraceae;g__Brachybacterium;s__Brachybacterium muris	Bacteria	Actinobacteriota	Actinomycetia	Actinomycetales	Dermabacteraceae	Brachybacterium	Brachybacterium muris
LK1026	Yes	/researchdrive_files/Sequencing_Data/bacterial_genomes/antismash_6/skin_microbiome_study/LK1026/	/researchdrive_files/Sequencing_Data/bacterial_genomes/assemblies_wo_short_contigs/201020_LK1026_assembly.fasta	d__Bacteria;p__Actinobacteriota;c__Actinomycetia;o__Actinomycetales;f__Micrococcaceae;g__Micrococcus;s__Micrococcus luteus	Bacteria	Actinobacteriota	Actinomycetia	Actinomycetales	Micrococcaceae	Micrococcus	Micrococcus luteus
LK1027	Yes	/researchdrive_files/Sequencing_Data/bacterial_genomes/antismash_6/skin_microbiome_study/LK1027/	/researchdrive_files/Sequencing_Data/bacterial_genomes/assemblies_wo_short_contigs/210201_LK1027_assembly.fasta	d__Bacteria;p__Actinobacteriota;c__Actinomycetia;o__Actinomycetales;f__Brevibacteriaceae;g__Brevibacterium;s__Brevibacterium casei	Bacteria	Actinobacteriota	Actinomycetia	Actinomycetales	Brevibacteriaceae	Brevibacterium	Brevibacterium casei
LK1030	Yes	/researchdrive_files/Sequencing_Data/bacterial_genomes/antismash_6/skin_microbiome_study/LK1030/	/researchdrive_files/Sequencing_Data/bacterial_genomes/assemblies_wo_short_contigs/201020_LK1030_assembly.fasta	d__Bacteria;p__Actinobacteriota;c__Actinomycetia;o__Mycobacteriales;f__Mycobacteriaceae;g__Corynebacterium;s__Corynebacterium sanguinis	Bacteria	Actinobacteriota	Actinomycetia	Mycobacteriales	Mycobacteriaceae	Corynebacterium	Corynebacterium sanguinis
LK1031	Yes	/researchdrive_files/Sequencing_Data/bacterial_genomes/antismash_6/skin_microbiome_study/LK1031/	/researchdrive_files/Sequencing_Data/bacterial_genomes/assemblies_wo_short_contigs/210201_LK1031_assembly.fasta	d__Bacteria;p__Actinobacteriota;c__Actinomycetia;o__Mycobacteriales;f__Mycobacteriaceae;g__Dietzia;s__Dietzia cinnamea	Bacteria	Actinobacteriota	Actinomycetia	Mycobacteriales	Mycobacteriaceae	Dietzia	Dietzia cinnamea
LK1034	Yes	/researchdrive_files/Sequencing_Data/bacterial_genomes/antismash_6/skin_microbiome_study/LK1034/	/researchdrive_files/Sequencing_Data/bacterial_genomes/assemblies_wo_short_contigs/201020_LK1034_assembly.fasta	d__Bacteria;p__Firmicutes;c__Bacilli;o__Paenibacillales;f__Paenibacillaceae;g__Paenibacillus_A;s__Paenibacillus_A sp000159955	Bacteria	Firmicutes	Bacilli	Paenibacillales	Paenibacillaceae	Paenibacillus_A	Paenibacillus_A sp000159955
LK1036	Yes	/researchdrive_files/Sequencing_Data/bacterial_genomes/antismash_6/skin_microbiome_study/LK1036/	/researchdrive_files/Sequencing_Data/bacterial_genomes/assemblies_wo_short_contigs/201020_LK1036_assembly.fasta	d__Bacteria;p__Actinobacteriota;c__Actinomycetia;o__Actinomycetales;f__Micrococcaceae;g__Micrococcus;s__Micrococcus luteus	Bacteria	Actinobacteriota	Actinomycetia	Actinomycetales	Micrococcaceae	Micrococcus	Micrococcus luteus
LK1041	Yes	/researchdrive_files/Sequencing_Data/bacterial_genomes/antismash_6/skin_microbiome_study/LK1041/	/researchdrive_files/Sequencing_Data/bacterial_genomes/assemblies_wo_short_contigs/201020_LK1041_assembly.fasta	d__Bacteria;p__Actinobacteriota;c__Actinomycetia;o__Mycobacteriales;f__Mycobacteriaceae;g__Corynebacterium;s__Corynebacterium sanguinis	Bacteria	Actinobacteriota	Actinomycetia	Mycobacteriales	Mycobacteriaceae	Corynebacterium	Corynebacterium sanguinis
LK1045	Yes	/researchdrive_files/Sequencing_Data/bacterial_genomes/antismash_6/skin_microbiome_study/LK1045/	/researchdrive_files/Sequencing_Data/bacterial_genomes/assemblies_wo_short_contigs/210201_LK1045_assembly.fasta	d__Bacteria;p__Actinobacteriota;c__Actinomycetia;o__Actinomycetales;f__Dermabacteraceae;g__Brachybacterium;s__Brachybacterium muris	Bacteria	Actinobacteriota	Actinomycetia	Actinomycetales	Dermabacteraceae	Brachybacterium	Brachybacterium muris
LK1046	Yes	/researchdrive_files/Sequencing_Data/bacterial_genomes/antismash_6/skin_microbiome_study/LK1046/	/researchdrive_files/Sequencing_Data/bacterial_genomes/assemblies_wo_short_contigs/210201_LK1046_assembly.fasta	d__Bacteria;p__Actinobacteriota;c__Actinomycetia;o__Mycobacteriales;f__Mycobacteriaceae;g__Dietzia;s__Dietzia cinnamea	Bacteria	Actinobacteriota	Actinomycetia	Mycobacteriales	Mycobacteriaceae	Dietzia	Dietzia cinnamea
LK1049	Yes	/researchdrive_files/Sequencing_Data/bacterial_genomes/antismash_6/skin_microbiome_study/LK1049/	/researchdrive_files/Sequencing_Data/bacterial_genomes/assemblies_wo_short_contigs/201020_LK1049_assembly.fasta	d__Bacteria;p__Actinobacteriota;c__Actinomycetia;o__Actinomycetales;f__Micrococcaceae;g__Micrococcus;s__Micrococcus luteus	Bacteria	Actinobacteriota	Actinomycetia	Actinomycetales	Micrococcaceae	Micrococcus	Micrococcus luteus
LK1053	Yes	/researchdrive_files/Sequencing_Data/bacterial_genomes/antismash_6/skin_microbiome_study/LK1053/	/researchdrive_files/Sequencing_Data/bacterial_genomes/assemblies_wo_short_contigs/201020_LK1053_assembly.fasta	d__Bacteria;p__Actinobacteriota;c__Actinomycetia;o__Actinomycetales;f__Micrococcaceae;g__Micrococcus;s__Micrococcus luteus	Bacteria	Actinobacteriota	Actinomycetia	Actinomycetales	Micrococcaceae	Micrococcus	Micrococcus luteus
LK1054	Yes	/researchdrive_files/Sequencing_Data/bacterial_genomes/antismash_6/skin_microbiome_study/LK1054/	/researchdrive_files/Sequencing_Data/bacterial_genomes/assemblies_wo_short_contigs/210201_LK1054_assembly.fasta	d__Bacteria;p__Actinobacteriota;c__Actinomycetia;o__Mycobacteriales;f__Mycobacteriaceae;g__Gordonia;s__Gordonia sp002009645	Bacteria	Actinobacteriota	Actinomycetia	Mycobacteriales	Mycobacteriaceae	Gordonia	Gordonia sp002009645
LK1055	Yes	/researchdrive_files/Sequencing_Data/bacterial_genomes/antismash_6/skin_microbiome_study/LK1055/	/researchdrive_files/Sequencing_Data/bacterial_genomes/assemblies_wo_short_contigs/201020_LK1055_assembly.fasta	d__Bacteria;p__Actinobacteriota;c__Actinomycetia;o__Actinomycetales;f__Micrococcaceae;g__Kocuria;s__Kocuria rhizophila	Bacteria	Actinobacteriota	Actinomycetia	Actinomycetales	Micrococcaceae	Kocuria	Kocuria rhizophila
LK1056	Yes	/researchdrive_files/Sequencing_Data/bacterial_genomes/antismash_6/skin_microbiome_study/LK1056/	/researchdrive_files/Sequencing_Data/bacterial_genomes/assemblies_wo_short_contigs/201020_LK1056_assembly.fasta	d__Bacteria;p__Actinobacteriota;c__Actinomycetia;o__Actinomycetales;f__Micrococcaceae;g__Micrococcus;s__Micrococcus luteus	Bacteria	Actinobacteriota	Actinomycetia	Actinomycetales	Micrococcaceae	Micrococcus	Micrococcus luteus
LK1059	Yes	/researchdrive_files/Sequencing_Data/bacterial_genomes/antismash_6/skin_microbiome_study/LK1059/	/researchdrive_files/Sequencing_Data/bacterial_genomes/assemblies_wo_short_contigs/210201_LK1059_assembly.fasta	d__Bacteria;p__Actinobacteriota;c__Actinomycetia;o__Mycobacteriales;f__Mycobacteriaceae;g__Corynebacterium;s__Corynebacterium sanguinis	Bacteria	Actinobacteriota	Actinomycetia	Mycobacteriales	Mycobacteriaceae	Corynebacterium	Corynebacterium sanguinis
LK1072	Yes	/researchdrive_files/Sequencing_Data/bacterial_genomes/antismash_6/skin_microbiome_study/LK1072/	/researchdrive_files/Sequencing_Data/bacterial_genomes/assemblies_wo_short_contigs/210201_LK1072_assembly.fasta	d__Bacteria;p__Actinobacteriota;c__Actinomycetia;o__Actinomycetales;f__Micrococcaceae;g__Micrococcus;s__Micrococcus luteus	Bacteria	Actinobacteriota	Actinomycetia	Actinomycetales	Micrococcaceae	Micrococcus	Micrococcus luteus
LK1073	Yes	/researchdrive_files/Sequencing_Data/bacterial_genomes/antismash_6/skin_microbiome_study/LK1073/	/researchdrive_files/Sequencing_Data/bacterial_genomes/assemblies_wo_short_contigs/201020_LK1073_assembly.fasta	d__Bacteria;p__Actinobacteriota;c__Actinomycetia;o__Actinomycetales;f__Micrococcaceae;g__Micrococcus;s__Micrococcus luteus	Bacteria	Actinobacteriota	Actinomycetia	Actinomycetales	Micrococcaceae	Micrococcus	Micrococcus luteus
LK1082	Yes	/researchdrive_files/Sequencing_Data/bacterial_genomes/antismash_6/skin_microbiome_study/LK1082/	/researchdrive_files/Sequencing_Data/bacterial_genomes/assemblies_wo_short_contigs/210201_LK1082_assembly.fasta	d__Bacteria;p__Actinobacteriota;c__Actinomycetia;o__Actinomycetales;f__Dermabacteraceae;g__Dermabacter;s__Dermabacter hominis	Bacteria	Actinobacteriota	Actinomycetia	Actinomycetales	Dermabacteraceae	Dermabacter	Dermabacter hominis
LK1085	Yes	/researchdrive_files/Sequencing_Data/bacterial_genomes/antismash_6/skin_microbiome_study/LK1085/	/researchdrive_files/Sequencing_Data/bacterial_genomes/assemblies_wo_short_contigs/210201_LK1085_assembly.fasta	d__Bacteria;p__Actinobacteriota;c__Actinomycetia;o__Actinomycetales;f__Dermabacteraceae;g__Brachybacterium;s__	Bacteria	Actinobacteriota	Actinomycetia	Actinomycetales	Dermabacteraceae	Brachybacterium	Brachybacterium spp.
LK1090	Yes	/researchdrive_files/Sequencing_Data/bacterial_genomes/antismash_6/skin_microbiome_study/LK1090/	/researchdrive_files/Sequencing_Data/bacterial_genomes/assemblies_wo_short_contigs/201020_LK1090_assembly.fasta	d__Bacteria;p__Actinobacteriota;c__Actinomycetia;o__Actinomycetales;f__Micrococcaceae;g__Micrococcus;s__Micrococcus luteus	Bacteria	Actinobacteriota	Actinomycetia	Actinomycetales	Micrococcaceae	Micrococcus	Micrococcus luteus
LK1091	Yes	/researchdrive_files/Sequencing_Data/bacterial_genomes/antismash_6/skin_microbiome_study/LK1091/	/researchdrive_files/Sequencing_Data/bacterial_genomes/assemblies_wo_short_contigs/200331_LK1091_assembly.fasta	d__Bacteria;p__Actinobacteriota;c__Actinomycetia;o__Actinomycetales;f__Micrococcaceae;g__Micrococcus;s__Micrococcus luteus	Bacteria	Actinobacteriota	Actinomycetia	Actinomycetales	Micrococcaceae	Micrococcus	Micrococcus luteus
LK1092	Yes	/researchdrive_files/Sequencing_Data/bacterial_genomes/antismash_6/skin_microbiome_study/LK1092/	/researchdrive_files/Sequencing_Data/bacterial_genomes/assemblies_wo_short_contigs/201020_LK1092_assembly.fasta	d__Bacteria;p__Actinobacteriota;c__Actinomycetia;o__Mycobacteriales;f__Mycobacteriaceae;g__Dietzia;s__Dietzia cinnamea	Bacteria	Actinobacteriota	Actinomycetia	Mycobacteriales	Mycobacteriaceae	Dietzia	Dietzia cinnamea
LK1093	Yes	/researchdrive_files/Sequencing_Data/bacterial_genomes/antismash_6/skin_microbiome_study/LK1093/	/researchdrive_files/Sequencing_Data/bacterial_genomes/assemblies_wo_short_contigs/201020_LK1093_assembly.fasta	d__Bacteria;p__Actinobacteriota;c__Actinomycetia;o__Actinomycetales;f__Micrococcaceae;g__Kocuria;s__Kocuria palustris	Bacteria	Actinobacteriota	Actinomycetia	Actinomycetales	Micrococcaceae	Kocuria	Kocuria palustris
LK1098	Yes	/researchdrive_files/Sequencing_Data/bacterial_genomes/antismash_6/skin_microbiome_study/LK1098/	/researchdrive_files/Sequencing_Data/bacterial_genomes/assemblies_wo_short_contigs/201020_LK1098_assembly.fasta	d__Bacteria;p__Proteobacteria;c__Gammaproteobacteria;o__Enterobacterales;f__Enterobacteriaceae;g__Morganella;s__Morganella morganii	Bacteria	Proteobacteria	Gammaproteobacteria	Enterobacterales	Enterobacteriaceae	Morganella	Morganella morganii
LK1099	Yes	/researchdrive_files/Sequencing_Data/bacterial_genomes/antismash_6/skin_microbiome_study/LK1099/	/researchdrive_files/Sequencing_Data/bacterial_genomes/assemblies_wo_short_contigs/201020_LK1099_assembly.fasta	d__Bacteria;p__Actinobacteriota;c__Actinomycetia;o__Actinomycetales;f__Micrococcaceae;g__Micrococcus;s__Micrococcus luteus	Bacteria	Actinobacteriota	Actinomycetia	Actinomycetales	Micrococcaceae	Micrococcus	Micrococcus luteus
LK1106	Yes	/researchdrive_files/Sequencing_Data/bacterial_genomes/antismash_6/skin_microbiome_study/LK1106/	/researchdrive_files/Sequencing_Data/bacterial_genomes/assemblies_wo_short_contigs/201020_LK1106_assembly.fasta	d__Bacteria;p__Actinobacteriota;c__Actinomycetia;o__Actinomycetales;f__Micrococcaceae;g__Micrococcus;s__Micrococcus luteus	Bacteria	Actinobacteriota	Actinomycetia	Actinomycetales	Micrococcaceae	Micrococcus	Micrococcus luteus
LK1112	Yes	/researchdrive_files/Sequencing_Data/bacterial_genomes/antismash_6/skin_microbiome_study/LK1112/	/researchdrive_files/Sequencing_Data/bacterial_genomes/assemblies_wo_short_contigs/200330_LK1112_assembly.fasta	d__Bacteria;p__Actinobacteriota;c__Actinomycetia;o__Actinomycetales;f__Micrococcaceae;g__Rothia;s__Rothia massiliensis	Bacteria	Actinobacteriota	Actinomycetia	Actinomycetales	Micrococcaceae	Rothia	Rothia massiliensis
LK1113	Yes	/researchdrive_files/Sequencing_Data/bacterial_genomes/antismash_6/skin_microbiome_study/LK1113/	/researchdrive_files/Sequencing_Data/bacterial_genomes/assemblies_wo_short_contigs/201020_LK1113_assembly.fasta	d__Bacteria;p__Actinobacteriota;c__Actinomycetia;o__Actinomycetales;f__Micrococcaceae;g__Micrococcus;s__Micrococcus luteus	Bacteria	Actinobacteriota	Actinomycetia	Actinomycetales	Micrococcaceae	Micrococcus	Micrococcus luteus
LK1116	Yes	/researchdrive_files/Sequencing_Data/bacterial_genomes/antismash_6/skin_microbiome_study/LK1116/	/researchdrive_files/Sequencing_Data/bacterial_genomes/assemblies_wo_short_contigs/201020_LK1116_assembly.fasta	d__Bacteria;p__Firmicutes;c__Bacilli;o__Staphylococcales;f__Staphylococcaceae;g__Staphylococcus;s__Staphylococcus epidermidis	Bacteria	Firmicutes	Bacilli	Staphylococcales	Staphylococcaceae	Staphylococcus	Staphylococcus epidermidis
LK1117	Yes	/researchdrive_files/Sequencing_Data/bacterial_genomes/antismash_6/skin_microbiome_study/LK1117/	/researchdrive_files/Sequencing_Data/bacterial_genomes/assemblies_wo_short_contigs/201020_LK1117_assembly.fasta	d__Bacteria;p__Actinobacteriota;c__Actinomycetia;o__Actinomycetales;f__Micrococcaceae;g__Micrococcus;s__Micrococcus luteus	Bacteria	Actinobacteriota	Actinomycetia	Actinomycetales	Micrococcaceae	Micrococcus	Micrococcus luteus
LK1118	Yes	/researchdrive_files/Sequencing_Data/bacterial_genomes/antismash_6/skin_microbiome_study/LK1118/	/researchdrive_files/Sequencing_Data/bacterial_genomes/assemblies_wo_short_contigs/210201_LK1118_assembly.fasta	d__Bacteria;p__Actinobacteriota;c__Actinomycetia;o__Actinomycetales;f__Microbacteriaceae;g__Microbacterium;s__Microbacterium paraoxydans	Bacteria	Actinobacteriota	Actinomycetia	Actinomycetales	Microbacteriaceae	Microbacterium	Microbacterium paraoxydans
LK1128	Yes	/researchdrive_files/Sequencing_Data/bacterial_genomes/antismash_6/skin_microbiome_study/LK1128/	/researchdrive_files/Sequencing_Data/bacterial_genomes/assemblies_wo_short_contigs/210201_LK1128_assembly.fasta	d__Bacteria;p__Actinobacteriota;c__Actinomycetia;o__Actinomycetales;f__Dermatophilaceae;g__Dermacoccus;s__Dermacoccus nishinomiyaensis	Bacteria	Actinobacteriota	Actinomycetia	Actinomycetales	Dermatophilaceae	Dermacoccus	Dermacoccus nishinomiyaensis
LK1134	Yes	/researchdrive_files/Sequencing_Data/bacterial_genomes/antismash_6/skin_microbiome_study/LK1134/	/researchdrive_files/Sequencing_Data/bacterial_genomes/assemblies_wo_short_contigs/200402_LK1134_assembly.fasta	d__Bacteria;p__Actinobacteriota;c__Actinomycetia;o__Mycobacteriales;f__Mycobacteriaceae;g__Corynebacterium;s__Corynebacterium kefirresidentii	Bacteria	Actinobacteriota	Actinomycetia	Mycobacteriales	Mycobacteriaceae	Corynebacterium	Corynebacterium kefirresidentii
LK1136	Yes	/researchdrive_files/Sequencing_Data/bacterial_genomes/antismash_6/skin_microbiome_study/LK1136/	/researchdrive_files/Sequencing_Data/bacterial_genomes/assemblies_wo_short_contigs/201020_LK1136_assembly.fasta	d__Bacteria;p__Firmicutes;c__Bacilli;o__Staphylococcales;f__Staphylococcaceae;g__Staphylococcus;s__Staphylococcus epidermidis	Bacteria	Firmicutes	Bacilli	Staphylococcales	Staphylococcaceae	Staphylococcus	Staphylococcus epidermidis
LK1137	Yes	/researchdrive_files/Sequencing_Data/bacterial_genomes/antismash_6/skin_microbiome_study/LK1137/	/researchdrive_files/Sequencing_Data/bacterial_genomes/assemblies_wo_short_contigs/201020_LK1137_assembly.fasta	d__Bacteria;p__Firmicutes;c__Bacilli;o__Staphylococcales;f__Staphylococcaceae;g__Staphylococcus;s__Staphylococcus epidermidis	Bacteria	Firmicutes	Bacilli	Staphylococcales	Staphylococcaceae	Staphylococcus	Staphylococcus epidermidis
LK1145	Yes	/researchdrive_files/Sequencing_Data/bacterial_genomes/antismash_6/skin_microbiome_study/LK1145/	/researchdrive_files/Sequencing_Data/bacterial_genomes/assemblies_wo_short_contigs/201020_LK1145_assembly.fasta	d__Bacteria;p__Actinobacteriota;c__Actinomycetia;o__Actinomycetales;f__Micrococcaceae;g__Micrococcus;s__Micrococcus luteus	Bacteria	Actinobacteriota	Actinomycetia	Actinomycetales	Micrococcaceae	Micrococcus	Micrococcus luteus
LK1147	Yes	/researchdrive_files/Sequencing_Data/bacterial_genomes/antismash_6/skin_microbiome_study/LK1147/	/researchdrive_files/Sequencing_Data/bacterial_genomes/assemblies_wo_short_contigs/201020_LK1147_assembly.fasta	d__Bacteria;p__Actinobacteriota;c__Actinomycetia;o__Actinomycetales;f__Micrococcaceae;g__Micrococcus;s__Micrococcus luteus	Bacteria	Actinobacteriota	Actinomycetia	Actinomycetales	Micrococcaceae	Micrococcus	Micrococcus luteus
LK1172	Yes	/researchdrive_files/Sequencing_Data/bacterial_genomes/antismash_6/skin_microbiome_study/LK1172/	/researchdrive_files/Sequencing_Data/bacterial_genomes/assemblies_wo_short_contigs/210201_LK1172_assembly.fasta	d__Bacteria;p__Firmicutes;c__Bacilli;o__Bacillales_D;f__Amphibacillaceae;g__Oceanobacillus;s__Oceanobacillus kimchii	Bacteria	Firmicutes	Bacilli	Bacillales_D	Amphibacillaceae	Oceanobacillus	Oceanobacillus kimchii
LK1173	Yes	/researchdrive_files/Sequencing_Data/bacterial_genomes/antismash_6/skin_microbiome_study/LK1173/	/researchdrive_files/Sequencing_Data/bacterial_genomes/assemblies_wo_short_contigs/201026_LK1173_assembly.fasta	d__Bacteria;p__Actinobacteriota;c__Actinomycetia;o__Actinomycetales;f__Micrococcaceae;g__Micrococcus;s__Micrococcus luteus	Bacteria	Actinobacteriota	Actinomycetia	Actinomycetales	Micrococcaceae	Micrococcus	Micrococcus luteus
LK1176	Yes	/researchdrive_files/Sequencing_Data/bacterial_genomes/antismash_6/skin_microbiome_study/LK1176/	/researchdrive_files/Sequencing_Data/bacterial_genomes/assemblies_wo_short_contigs/201026_LK1176_assembly.fasta	d__Bacteria;p__Actinobacteriota;c__Actinomycetia;o__Actinomycetales;f__Micrococcaceae;g__Citricoccus;s__Citricoccus terreus	Bacteria	Actinobacteriota	Actinomycetia	Actinomycetales	Micrococcaceae	Citricoccus	Citricoccus terreus
LK1188	Yes	/researchdrive_files/Sequencing_Data/bacterial_genomes/antismash_6/skin_microbiome_study/LK1188/	/researchdrive_files/Sequencing_Data/bacterial_genomes/assemblies_wo_short_contigs/201026_LK1188_assembly.fasta	d__Bacteria;p__Actinobacteriota;c__Actinomycetia;o__Propionibacteriales;f__Propionibacteriaceae;g__Aestuariimicrobium;s__	Bacteria	Actinobacteriota	Actinomycetia	Propionibacteriales	Propionibacteriaceae	Aestuariimicrobium	Aestuariimicrobium spp.
LK1198	Yes	/researchdrive_files/Sequencing_Data/bacterial_genomes/antismash_6/skin_microbiome_study/LK1198/	/researchdrive_files/Sequencing_Data/bacterial_genomes/assemblies_wo_short_contigs/201026_LK1198_assembly.fasta	d__Bacteria;p__Proteobacteria;c__Gammaproteobacteria;o__Enterobacterales;f__Enterobacteriaceae;g__Escherichia;s__Escherichia coli	Bacteria	Proteobacteria	Gammaproteobacteria	Enterobacterales	Enterobacteriaceae	Escherichia	Escherichia coli
LK1204	Yes	/researchdrive_files/Sequencing_Data/bacterial_genomes/antismash_6/skin_microbiome_study/LK1204/	/researchdrive_files/Sequencing_Data/bacterial_genomes/assemblies_wo_short_contigs/210201_LK1204_assembly.fasta	d__Bacteria;p__Firmicutes;c__Bacilli;o__Lactobacillales;f__Aerococcaceae;g__Granulicatella;s__Granulicatella adiacens	Bacteria	Firmicutes	Bacilli	Lactobacillales	Aerococcaceae	Granulicatella	Granulicatella adiacens
LK1207	Yes	/researchdrive_files/Sequencing_Data/bacterial_genomes/antismash_6/skin_microbiome_study/LK1207/	/researchdrive_files/Sequencing_Data/bacterial_genomes/assemblies_wo_short_contigs/201026_LK1207_assembly.fasta	d__Bacteria;p__Actinobacteriota;c__Actinomycetia;o__Actinomycetales;f__Micrococcaceae;g__Micrococcus;s__Micrococcus luteus	Bacteria	Actinobacteriota	Actinomycetia	Actinomycetales	Micrococcaceae	Micrococcus	Micrococcus luteus
LK1208	Yes	/researchdrive_files/Sequencing_Data/bacterial_genomes/antismash_6/skin_microbiome_study/LK1208/	/researchdrive_files/Sequencing_Data/bacterial_genomes/assemblies_wo_short_contigs/201026_LK1208_assembly.fasta	d__Bacteria;p__Actinobacteriota;c__Actinomycetia;o__Actinomycetales;f__Micrococcaceae;g__Micrococcus;s__Micrococcus luteus	Bacteria	Actinobacteriota	Actinomycetia	Actinomycetales	Micrococcaceae	Micrococcus	Micrococcus luteus
LK1224	Yes	/researchdrive_files/Sequencing_Data/bacterial_genomes/antismash_6/skin_microbiome_study/LK1224/	/researchdrive_files/Sequencing_Data/bacterial_genomes/assemblies_wo_short_contigs/201026_LK1224_assembly.fasta	d__Bacteria;p__Actinobacteriota;c__Actinomycetia;o__Actinomycetales;f__Micrococcaceae;g__Micrococcus;s__Micrococcus luteus	Bacteria	Actinobacteriota	Actinomycetia	Actinomycetales	Micrococcaceae	Micrococcus	Micrococcus luteus
LK1231	Yes	/researchdrive_files/Sequencing_Data/bacterial_genomes/antismash_6/skin_microbiome_study/LK1231/	/researchdrive_files/Sequencing_Data/bacterial_genomes/assemblies_wo_short_contigs/201026_LK1231_assembly.fasta	d__Bacteria;p__Actinobacteriota;c__Actinomycetia;o__Actinomycetales;f__Micrococcaceae;g__Micrococcus;s__Micrococcus luteus	Bacteria	Actinobacteriota	Actinomycetia	Actinomycetales	Micrococcaceae	Micrococcus	Micrococcus luteus
LK1237	Yes	/researchdrive_files/Sequencing_Data/bacterial_genomes/antismash_6/skin_microbiome_study/LK1237/	/researchdrive_files/Sequencing_Data/bacterial_genomes/assemblies_wo_short_contigs/210201_LK1237_assembly.fasta	d__Bacteria;p__Actinobacteriota;c__Actinomycetia;o__Actinomycetales;f__Micrococcaceae;g__Kocuria;s__Kocuria marina	Bacteria	Actinobacteriota	Actinomycetia	Actinomycetales	Micrococcaceae	Kocuria	Kocuria marina
LK1239	Yes	/researchdrive_files/Sequencing_Data/bacterial_genomes/antismash_6/skin_microbiome_study/LK1239/	/researchdrive_files/Sequencing_Data/bacterial_genomes/assemblies_wo_short_contigs/210201_LK1239_assembly.fasta	d__Bacteria;p__Actinobacteriota;c__Actinomycetia;o__Mycobacteriales;f__Mycobacteriaceae;g__Corynebacterium;s__Corynebacterium sanguinis	Bacteria	Actinobacteriota	Actinomycetia	Mycobacteriales	Mycobacteriaceae	Corynebacterium	Corynebacterium sanguinis
LK1246	Yes	/researchdrive_files/Sequencing_Data/bacterial_genomes/antismash_6/skin_microbiome_study/LK1246/	/researchdrive_files/Sequencing_Data/bacterial_genomes/assemblies_wo_short_contigs/210201_LK1246_assembly.fasta	d__Bacteria;p__Actinobacteriota;c__Actinomycetia;o__Actinomycetales;f__Micrococcaceae;g__Kocuria;s__Kocuria palustris	Bacteria	Actinobacteriota	Actinomycetia	Actinomycetales	Micrococcaceae	Kocuria	Kocuria palustris
LK1250	Yes	/researchdrive_files/Sequencing_Data/bacterial_genomes/antismash_6/skin_microbiome_study/LK1250/	/researchdrive_files/Sequencing_Data/bacterial_genomes/assemblies_wo_short_contigs/210201_LK1250_assembly.fasta	d__Bacteria;p__Actinobacteriota;c__Actinomycetia;o__Actinomycetales;f__Micrococcaceae;g__Kocuria;s__Kocuria marina	Bacteria	Actinobacteriota	Actinomycetia	Actinomycetales	Micrococcaceae	Kocuria	Kocuria marina
LK1252	Yes	/researchdrive_files/Sequencing_Data/bacterial_genomes/antismash_6/skin_microbiome_study/LK1252/	/researchdrive_files/Sequencing_Data/bacterial_genomes/assemblies_wo_short_contigs/210201_LK1252_assembly.fasta	d__Bacteria;p__Actinobacteriota;c__Actinomycetia;o__Actinomycetales;f__Dermabacteraceae;g__Dermabacter;s__Dermabacter hominis	Bacteria	Actinobacteriota	Actinomycetia	Actinomycetales	Dermabacteraceae	Dermabacter	Dermabacter hominis
LK1255	Yes	/researchdrive_files/Sequencing_Data/bacterial_genomes/antismash_6/skin_microbiome_study/LK1255/	/researchdrive_files/Sequencing_Data/bacterial_genomes/assemblies_wo_short_contigs/201026_LK1255_assembly.fasta	d__Bacteria;p__Firmicutes;c__Bacilli;o__Staphylococcales;f__Staphylococcaceae;g__Staphylococcus;s__Staphylococcus capitis	Bacteria	Firmicutes	Bacilli	Staphylococcales	Staphylococcaceae	Staphylococcus	Staphylococcus capitis
LK1257	Yes	/researchdrive_files/Sequencing_Data/bacterial_genomes/antismash_6/skin_microbiome_study/LK1257/	/researchdrive_files/Sequencing_Data/bacterial_genomes/assemblies_wo_short_contigs/210201_LK1257_assembly.fasta	d__Bacteria;p__Actinobacteriota;c__Actinomycetia;o__Actinomycetales;f__Dermabacteraceae;g__Dermabacter;s__Dermabacter vaginalis	Bacteria	Actinobacteriota	Actinomycetia	Actinomycetales	Dermabacteraceae	Dermabacter	Dermabacter vaginalis
LK1263	Yes	/researchdrive_files/Sequencing_Data/bacterial_genomes/antismash_6/skin_microbiome_study/LK1263/	/researchdrive_files/Sequencing_Data/bacterial_genomes/assemblies_wo_short_contigs/210201_LK1263_assembly.fasta	d__Bacteria;p__Actinobacteriota;c__Actinomycetia;o__Actinomycetales;f__Micrococcaceae;g__Rothia;s__Rothia kristinae	Bacteria	Actinobacteriota	Actinomycetia	Actinomycetales	Micrococcaceae	Rothia	Rothia kristinae
LK1270	Yes	/researchdrive_files/Sequencing_Data/bacterial_genomes/antismash_6/skin_microbiome_study/LK1270/	/researchdrive_files/Sequencing_Data/bacterial_genomes/assemblies_wo_short_contigs/210201_LK1270_assembly.fasta	d__Bacteria;p__Actinobacteriota;c__Actinomycetia;o__Mycobacteriales;f__Mycobacteriaceae;g__Corynebacterium;s__Corynebacterium sanguinis	Bacteria	Actinobacteriota	Actinomycetia	Mycobacteriales	Mycobacteriaceae	Corynebacterium	Corynebacterium sanguinis
LK1274	Yes	/researchdrive_files/Sequencing_Data/bacterial_genomes/antismash_6/skin_microbiome_study/LK1274/	/researchdrive_files/Sequencing_Data/bacterial_genomes/assemblies_wo_short_contigs/201026_LK1274_assembly.fasta	d__Bacteria;p__Actinobacteriota;c__Actinomycetia;o__Actinomycetales;f__Micrococcaceae;g__Micrococcus;s__Micrococcus luteus	Bacteria	Actinobacteriota	Actinomycetia	Actinomycetales	Micrococcaceae	Micrococcus	Micrococcus luteus
LK1275	Yes	/researchdrive_files/Sequencing_Data/bacterial_genomes/antismash_6/skin_microbiome_study/LK1275/	/researchdrive_files/Sequencing_Data/bacterial_genomes/assemblies_wo_short_contigs/201026_LK1275_assembly.fasta	d__Bacteria;p__Actinobacteriota;c__Actinomycetia;o__Actinomycetales;f__Micrococcaceae;g__Micrococcus;s__Micrococcus luteus	Bacteria	Actinobacteriota	Actinomycetia	Actinomycetales	Micrococcaceae	Micrococcus	Micrococcus luteus
LK1277	Yes	/researchdrive_files/Sequencing_Data/bacterial_genomes/antismash_6/skin_microbiome_study/LK1277/	/researchdrive_files/Sequencing_Data/bacterial_genomes/assemblies_wo_short_contigs/210201_LK1277_assembly.fasta	d__Bacteria;p__Actinobacteriota;c__Actinomycetia;o__Mycobacteriales;f__Mycobacteriaceae;g__Dietzia;s__Dietzia cinnamea	Bacteria	Actinobacteriota	Actinomycetia	Mycobacteriales	Mycobacteriaceae	Dietzia	Dietzia cinnamea
LK1278	Yes	/researchdrive_files/Sequencing_Data/bacterial_genomes/antismash_6/skin_microbiome_study/LK1278/	/researchdrive_files/Sequencing_Data/bacterial_genomes/assemblies_wo_short_contigs/210201_LK1278_assembly.fasta	d__Bacteria;p__Actinobacteriota;c__Actinomycetia;o__Mycobacteriales;f__Mycobacteriaceae;g__Dietzia;s__Dietzia cinnamea	Bacteria	Actinobacteriota	Actinomycetia	Mycobacteriales	Mycobacteriaceae	Dietzia	Dietzia cinnamea
LK1279	Yes	/researchdrive_files/Sequencing_Data/bacterial_genomes/antismash_6/skin_microbiome_study/LK1279/	/researchdrive_files/Sequencing_Data/bacterial_genomes/assemblies_wo_short_contigs/210201_LK1279_assembly.fasta	d__Bacteria;p__Actinobacteriota;c__Actinomycetia;o__Actinomycetales;f__Microbacteriaceae;g__Pseudoclavibacter;s__Pseudoclavibacter alba	Bacteria	Actinobacteriota	Actinomycetia	Actinomycetales	Microbacteriaceae	Pseudoclavibacter	Pseudoclavibacter alba
LK1289	Yes	/researchdrive_files/Sequencing_Data/bacterial_genomes/antismash_6/skin_microbiome_study/LK1289/	/researchdrive_files/Sequencing_Data/bacterial_genomes/assemblies_wo_short_contigs/210201_LK1289_assembly.fasta	d__Bacteria;p__Actinobacteriota;c__Actinomycetia;o__Mycobacteriales;f__Mycobacteriaceae;g__Corynebacterium;s__	Bacteria	Actinobacteriota	Actinomycetia	Mycobacteriales	Mycobacteriaceae	Corynebacterium	Corynebacterium spp.
LK1301	Yes	/researchdrive_files/Sequencing_Data/bacterial_genomes/antismash_6/skin_microbiome_study/LK1301/	/researchdrive_files/Sequencing_Data/bacterial_genomes/assemblies_wo_short_contigs/210201_LK1301_assembly.fasta	d__Bacteria;p__Actinobacteriota;c__Actinomycetia;o__Actinomycetales;f__Brevibacteriaceae;g__Brevibacterium;s__Brevibacterium casei	Bacteria	Actinobacteriota	Actinomycetia	Actinomycetales	Brevibacteriaceae	Brevibacterium	Brevibacterium casei
LK1302	Yes	/researchdrive_files/Sequencing_Data/bacterial_genomes/antismash_6/skin_microbiome_study/LK1302/	/researchdrive_files/Sequencing_Data/bacterial_genomes/assemblies_wo_short_contigs/210201_LK1302_assembly.fasta	d__Bacteria;p__Actinobacteriota;c__Actinomycetia;o__Actinomycetales;f__Dermabacteraceae;g__Brachybacterium;s__Brachybacterium muris	Bacteria	Actinobacteriota	Actinomycetia	Actinomycetales	Dermabacteraceae	Brachybacterium	Brachybacterium muris
LK1306	Yes	/researchdrive_files/Sequencing_Data/bacterial_genomes/antismash_6/skin_microbiome_study/LK1306/	/researchdrive_files/Sequencing_Data/bacterial_genomes/assemblies_wo_short_contigs/201026_LK1306_assembly.fasta	d__Bacteria;p__Actinobacteriota;c__Actinomycetia;o__Actinomycetales;f__Micrococcaceae;g__Micrococcus;s__Micrococcus luteus	Bacteria	Actinobacteriota	Actinomycetia	Actinomycetales	Micrococcaceae	Micrococcus	Micrococcus luteus
LK1311	Yes	/researchdrive_files/Sequencing_Data/bacterial_genomes/antismash_6/skin_microbiome_study/LK1311/	/researchdrive_files/Sequencing_Data/bacterial_genomes/assemblies_wo_short_contigs/210201_LK1311_assembly.fasta	d__Bacteria;p__Actinobacteriota;c__Actinomycetia;o__Actinomycetales;f__Microbacteriaceae;g__Microbacterium;s__Microbacterium enclense_A	Bacteria	Actinobacteriota	Actinomycetia	Actinomycetales	Microbacteriaceae	Microbacterium	Microbacterium enclense_A
LK1330	Yes	/researchdrive_files/Sequencing_Data/bacterial_genomes/antismash_6/skin_microbiome_study/LK1330/	/researchdrive_files/Sequencing_Data/bacterial_genomes/assemblies_wo_short_contigs/201026_LK1330_assembly.fasta	d__Bacteria;p__Actinobacteriota;c__Actinomycetia;o__Actinomycetales;f__Micrococcaceae;g__Micrococcus;s__Micrococcus luteus	Bacteria	Actinobacteriota	Actinomycetia	Actinomycetales	Micrococcaceae	Micrococcus	Micrococcus luteus
LK1334	Yes	/researchdrive_files/Sequencing_Data/bacterial_genomes/antismash_6/skin_microbiome_study/LK1334/	/researchdrive_files/Sequencing_Data/bacterial_genomes/assemblies_wo_short_contigs/201026_LK1334_assembly.fasta	d__Bacteria;p__Actinobacteriota;c__Actinomycetia;o__Actinomycetales;f__Micrococcaceae;g__Micrococcus;s__Micrococcus luteus	Bacteria	Actinobacteriota	Actinomycetia	Actinomycetales	Micrococcaceae	Micrococcus	Micrococcus luteus
LK1335	Yes	/researchdrive_files/Sequencing_Data/bacterial_genomes/antismash_6/skin_microbiome_study/LK1335/	/researchdrive_files/Sequencing_Data/bacterial_genomes/assemblies_wo_short_contigs/201026_LK1335_assembly.fasta	d__Bacteria;p__Actinobacteriota;c__Actinomycetia;o__Actinomycetales;f__Micrococcaceae;g__Micrococcus;s__Micrococcus luteus	Bacteria	Actinobacteriota	Actinomycetia	Actinomycetales	Micrococcaceae	Micrococcus	Micrococcus luteus
LK1337	Yes	/researchdrive_files/Sequencing_Data/bacterial_genomes/antismash_6/skin_microbiome_study/LK1337/	/researchdrive_files/Sequencing_Data/bacterial_genomes/assemblies_wo_short_contigs/210201_LK1337_assembly.fasta	d__Bacteria;p__Actinobacteriota;c__Actinomycetia;o__Actinomycetales;f__Brevibacteriaceae;g__Brevibacterium;s__	Bacteria	Actinobacteriota	Actinomycetia	Actinomycetales	Brevibacteriaceae	Brevibacterium	Brevibacterium spp.
LK1346	Yes	/researchdrive_files/Sequencing_Data/bacterial_genomes/antismash_6/skin_microbiome_study/LK1346/	/researchdrive_files/Sequencing_Data/bacterial_genomes/assemblies_wo_short_contigs/201026_LK1346_assembly.fasta	d__Bacteria;p__Actinobacteriota;c__Actinomycetia;o__Mycobacteriales;f__Mycobacteriaceae;g__Corynebacterium;s__Corynebacterium sanguinis	Bacteria	Actinobacteriota	Actinomycetia	Mycobacteriales	Mycobacteriaceae	Corynebacterium	Corynebacterium sanguinis
LK1347	Yes	/researchdrive_files/Sequencing_Data/bacterial_genomes/antismash_6/skin_microbiome_study/LK1347/	/researchdrive_files/Sequencing_Data/bacterial_genomes/assemblies_wo_short_contigs/210201_LK1347_assembly.fasta	d__Bacteria;p__Actinobacteriota;c__Actinomycetia;o__Actinomycetales;f__Micrococcaceae;g__Pseudoglutamicibacter;s__Pseudoglutamicibacter cumminsii_A	Bacteria	Actinobacteriota	Actinomycetia	Actinomycetales	Micrococcaceae	Pseudoglutamicibacter	Pseudoglutamicibacter cumminsii_A
LK1348	Yes	/researchdrive_files/Sequencing_Data/bacterial_genomes/antismash_6/skin_microbiome_study/LK1348/	/researchdrive_files/Sequencing_Data/bacterial_genomes/assemblies_wo_short_contigs/210201_LK1348_assembly.fasta	d__Bacteria;p__Actinobacteriota;c__Actinomycetia;o__Mycobacteriales;f__Mycobacteriaceae;g__Corynebacterium;s__Corynebacterium appendicis	Bacteria	Actinobacteriota	Actinomycetia	Mycobacteriales	Mycobacteriaceae	Corynebacterium	Corynebacterium appendicis
LK1350	Yes	/researchdrive_files/Sequencing_Data/bacterial_genomes/antismash_6/skin_microbiome_study/LK1350/	/researchdrive_files/Sequencing_Data/bacterial_genomes/assemblies_wo_short_contigs/210201_LK1350_assembly.fasta	d__Bacteria;p__Actinobacteriota;c__Actinomycetia;o__Actinomycetales;f__Dermabacteraceae;g__Brachybacterium;s__Brachybacterium muris	Bacteria	Actinobacteriota	Actinomycetia	Actinomycetales	Dermabacteraceae	Brachybacterium	Brachybacterium muris
LK1351	Yes	/researchdrive_files/Sequencing_Data/bacterial_genomes/antismash_6/skin_microbiome_study/LK1351/	/researchdrive_files/Sequencing_Data/bacterial_genomes/assemblies_wo_short_contigs/210201_LK1351_assembly.fasta	d__Bacteria;p__Actinobacteriota;c__Actinomycetia;o__Actinomycetales;f__Dermabacteraceae;g__Dermabacter;s__Dermabacter hominis	Bacteria	Actinobacteriota	Actinomycetia	Actinomycetales	Dermabacteraceae	Dermabacter	Dermabacter hominis
LK1352	Yes	/researchdrive_files/Sequencing_Data/bacterial_genomes/antismash_6/skin_microbiome_study/LK1352/	/researchdrive_files/Sequencing_Data/bacterial_genomes/assemblies_wo_short_contigs/210201_LK1352_assembly.fasta	d__Bacteria;p__Actinobacteriota;c__Actinomycetia;o__Actinomycetales;f__Dermabacteraceae;g__Brachybacterium;s__	Bacteria	Actinobacteriota	Actinomycetia	Actinomycetales	Dermabacteraceae	Brachybacterium	Brachybacterium spp.
LK1358	Yes	/researchdrive_files/Sequencing_Data/bacterial_genomes/antismash_6/skin_microbiome_study/LK1358/	/researchdrive_files/Sequencing_Data/bacterial_genomes/assemblies_wo_short_contigs/210201_LK1358_assembly.fasta	d__Bacteria;p__Actinobacteriota;c__Actinomycetia;o__Mycobacteriales;f__Mycobacteriaceae;g__Corynebacterium;s__	Bacteria	Actinobacteriota	Actinomycetia	Mycobacteriales	Mycobacteriaceae	Corynebacterium	Corynebacterium spp.
LK1362	Yes	/researchdrive_files/Sequencing_Data/bacterial_genomes/antismash_6/skin_microbiome_study/LK1362/	/researchdrive_files/Sequencing_Data/bacterial_genomes/assemblies_wo_short_contigs/210201_LK1362_assembly.fasta	d__Bacteria;p__Actinobacteriota;c__Actinomycetia;o__Mycobacteriales;f__Mycobacteriaceae;g__Corynebacterium;s__Corynebacterium sanguinis	Bacteria	Actinobacteriota	Actinomycetia	Mycobacteriales	Mycobacteriaceae	Corynebacterium	Corynebacterium sanguinis
LK1363	Yes	/researchdrive_files/Sequencing_Data/bacterial_genomes/antismash_6/skin_microbiome_study/LK1363/	/researchdrive_files/Sequencing_Data/bacterial_genomes/assemblies_wo_short_contigs/201026_LK1363_assembly.fasta	d__Bacteria;p__Actinobacteriota;c__Actinomycetia;o__Actinomycetales;f__Brevibacteriaceae;g__Brevibacterium;s__Brevibacterium casei	Bacteria	Actinobacteriota	Actinomycetia	Actinomycetales	Brevibacteriaceae	Brevibacterium	Brevibacterium casei
LK1366	Yes	/researchdrive_files/Sequencing_Data/bacterial_genomes/antismash_6/skin_microbiome_study/LK1366/	/researchdrive_files/Sequencing_Data/bacterial_genomes/assemblies_wo_short_contigs/210201_LK1366_assembly.fasta	d__Bacteria;p__Actinobacteriota;c__Actinomycetia;o__Mycobacteriales;f__Mycobacteriaceae;g__Corynebacterium;s__Corynebacterium sanguinis	Bacteria	Actinobacteriota	Actinomycetia	Mycobacteriales	Mycobacteriaceae	Corynebacterium	Corynebacterium sanguinis
LK1379	Yes	/researchdrive_files/Sequencing_Data/bacterial_genomes/antismash_6/skin_microbiome_study/LK1379/	/researchdrive_files/Sequencing_Data/bacterial_genomes/assemblies_wo_short_contigs/201026_LK1379_assembly.fasta	d__Bacteria;p__Actinobacteriota;c__Actinomycetia;o__Actinomycetales;f__Micrococcaceae;g__Micrococcus;s__Micrococcus luteus	Bacteria	Actinobacteriota	Actinomycetia	Actinomycetales	Micrococcaceae	Micrococcus	Micrococcus luteus
LK1380	Yes	/researchdrive_files/Sequencing_Data/bacterial_genomes/antismash_6/skin_microbiome_study/LK1380/	/researchdrive_files/Sequencing_Data/bacterial_genomes/assemblies_wo_short_contigs/201026_LK1380_assembly.fasta	d__Bacteria;p__Actinobacteriota;c__Actinomycetia;o__Actinomycetales;f__Micrococcaceae;g__Micrococcus;s__Micrococcus luteus	Bacteria	Actinobacteriota	Actinomycetia	Actinomycetales	Micrococcaceae	Micrococcus	Micrococcus luteus
LK1382	Yes	/researchdrive_files/Sequencing_Data/bacterial_genomes/antismash_6/skin_microbiome_study/LK1382/	/researchdrive_files/Sequencing_Data/bacterial_genomes/assemblies_wo_short_contigs/201026_LK1382_assembly.fasta	d__Bacteria;p__Actinobacteriota;c__Actinomycetia;o__Actinomycetales;f__Micrococcaceae;g__Micrococcus;s__Micrococcus luteus	Bacteria	Actinobacteriota	Actinomycetia	Actinomycetales	Micrococcaceae	Micrococcus	Micrococcus luteus
LK1383	Yes	/researchdrive_files/Sequencing_Data/bacterial_genomes/antismash_6/skin_microbiome_study/LK1383/	/researchdrive_files/Sequencing_Data/bacterial_genomes/assemblies_wo_short_contigs/201026_LK1383_assembly.fasta	d__Bacteria;p__Actinobacteriota;c__Actinomycetia;o__Actinomycetales;f__Micrococcaceae;g__Micrococcus;s__Micrococcus luteus	Bacteria	Actinobacteriota	Actinomycetia	Actinomycetales	Micrococcaceae	Micrococcus	Micrococcus luteus
LK1384	Yes	/researchdrive_files/Sequencing_Data/bacterial_genomes/antismash_6/skin_microbiome_study/LK1384/	/researchdrive_files/Sequencing_Data/bacterial_genomes/assemblies_wo_short_contigs/201026_LK1384_assembly.fasta	d__Bacteria;p__Actinobacteriota;c__Actinomycetia;o__Actinomycetales;f__Micrococcaceae;g__Micrococcus;s__Micrococcus luteus	Bacteria	Actinobacteriota	Actinomycetia	Actinomycetales	Micrococcaceae	Micrococcus	Micrococcus luteus
LK1386	Yes	/researchdrive_files/Sequencing_Data/bacterial_genomes/antismash_6/skin_microbiome_study/LK1386/	/researchdrive_files/Sequencing_Data/bacterial_genomes/assemblies_wo_short_contigs/210201_LK1386_assembly.fasta	d__Bacteria;p__Actinobacteriota;c__Actinomycetia;o__Actinomycetales;f__Dermatophilaceae;g__Dermacoccus;s__Dermacoccus abyssi	Bacteria	Actinobacteriota	Actinomycetia	Actinomycetales	Dermatophilaceae	Dermacoccus	Dermacoccus abyssi
LK1390	Yes	/researchdrive_files/Sequencing_Data/bacterial_genomes/antismash_6/skin_microbiome_study/LK1390/	/researchdrive_files/Sequencing_Data/bacterial_genomes/assemblies_wo_short_contigs/201026_LK1390_assembly.fasta	d__Bacteria;p__Actinobacteriota;c__Actinomycetia;o__Actinomycetales;f__Micrococcaceae;g__Micrococcus;s__Micrococcus luteus	Bacteria	Actinobacteriota	Actinomycetia	Actinomycetales	Micrococcaceae	Micrococcus	Micrococcus luteus
LK1393	Yes	/researchdrive_files/Sequencing_Data/bacterial_genomes/antismash_6/skin_microbiome_study/LK1393/	/researchdrive_files/Sequencing_Data/bacterial_genomes/assemblies_wo_short_contigs/201026_LK1393_assembly.fasta	d__Bacteria;p__Actinobacteriota;c__Actinomycetia;o__Actinomycetales;f__Micrococcaceae;g__Micrococcus;s__Micrococcus luteus	Bacteria	Actinobacteriota	Actinomycetia	Actinomycetales	Micrococcaceae	Micrococcus	Micrococcus luteus
LK1404	Yes	/researchdrive_files/Sequencing_Data/bacterial_genomes/antismash_6/skin_microbiome_study/LK1404/	/researchdrive_files/Sequencing_Data/bacterial_genomes/assemblies_wo_short_contigs/210201_LK1404_assembly.fasta	d__Bacteria;p__Actinobacteriota;c__Actinomycetia;o__Actinomycetales;f__Dermabacteraceae;g__Brachybacterium;s__Brachybacterium muris	Bacteria	Actinobacteriota	Actinomycetia	Actinomycetales	Dermabacteraceae	Brachybacterium	Brachybacterium muris
LK402	Yes	/researchdrive_files/Sequencing_Data/bacterial_genomes/antismash_6/skin_microbiome_study/LK402/	/researchdrive_files/Sequencing_Data/bacterial_genomes/assemblies_wo_short_contigs/200412_LK402_assembly.fasta	d__Bacteria;p__Actinobacteriota;c__Actinomycetia;o__Actinomycetales;f__Micrococcaceae;g__Micrococcus;s__Micrococcus luteus	Bacteria	Actinobacteriota	Actinomycetia	Actinomycetales	Micrococcaceae	Micrococcus	Micrococcus luteus
LK405	Yes	/researchdrive_files/Sequencing_Data/bacterial_genomes/antismash_6/skin_microbiome_study/LK405/	/researchdrive_files/Sequencing_Data/bacterial_genomes/assemblies_wo_short_contigs/210201_LK405_assembly.fasta	d__Bacteria;p__Firmicutes;c__Bacilli;o__Lactobacillales;f__Enterococcaceae;g__Enterococcus;s__Enterococcus faecalis	Bacteria	Firmicutes	Bacilli	Lactobacillales	Enterococcaceae	Enterococcus	Enterococcus faecalis
LK408	Yes	/researchdrive_files/Sequencing_Data/bacterial_genomes/antismash_6/skin_microbiome_study/LK408/	/researchdrive_files/Sequencing_Data/bacterial_genomes/assemblies_wo_short_contigs/201026_LK408_assembly.fasta	d__Bacteria;p__Actinobacteriota;c__Actinomycetia;o__Actinomycetales;f__Micrococcaceae;g__Micrococcus;s__Micrococcus luteus	Bacteria	Actinobacteriota	Actinomycetia	Actinomycetales	Micrococcaceae	Micrococcus	Micrococcus luteus
LK409	Yes	/researchdrive_files/Sequencing_Data/bacterial_genomes/antismash_6/skin_microbiome_study/LK409/	/researchdrive_files/Sequencing_Data/bacterial_genomes/assemblies_wo_short_contigs/201026_LK409_assembly.fasta	d__Bacteria;p__Actinobacteriota;c__Actinomycetia;o__Actinomycetales;f__Micrococcaceae;g__Micrococcus;s__Micrococcus luteus	Bacteria	Actinobacteriota	Actinomycetia	Actinomycetales	Micrococcaceae	Micrococcus	Micrococcus luteus
LK411	Yes	/researchdrive_files/Sequencing_Data/bacterial_genomes/antismash_6/skin_microbiome_study/LK411/	/researchdrive_files/Sequencing_Data/bacterial_genomes/assemblies_wo_short_contigs/200421_LK411_assembly.fasta	d__Bacteria;p__Actinobacteriota;c__Actinomycetia;o__Mycobacteriales;f__Mycobacteriaceae;g__Corynebacterium;s__Corynebacterium sanguinis	Bacteria	Actinobacteriota	Actinomycetia	Mycobacteriales	Mycobacteriaceae	Corynebacterium	Corynebacterium sanguinis
LK413	Yes	/researchdrive_files/Sequencing_Data/bacterial_genomes/antismash_6/skin_microbiome_study/LK413/	/researchdrive_files/Sequencing_Data/bacterial_genomes/assemblies_wo_short_contigs/201026_LK413_assembly.fasta	d__Bacteria;p__Firmicutes;c__Bacilli;o__Staphylococcales;f__Staphylococcaceae;g__Staphylococcus;s__Staphylococcus warneri	Bacteria	Firmicutes	Bacilli	Staphylococcales	Staphylococcaceae	Staphylococcus	Staphylococcus warneri
LK417	Yes	/researchdrive_files/Sequencing_Data/bacterial_genomes/antismash_6/skin_microbiome_study/LK417/	/researchdrive_files/Sequencing_Data/bacterial_genomes/assemblies_wo_short_contigs/200412_LK417_assembly.fasta	d__Bacteria;p__Firmicutes;c__Bacilli;o__Staphylococcales;f__Staphylococcaceae;g__Staphylococcus;s__Staphylococcus hominis	Bacteria	Firmicutes	Bacilli	Staphylococcales	Staphylococcaceae	Staphylococcus	Staphylococcus hominis
LK419	Yes	/researchdrive_files/Sequencing_Data/bacterial_genomes/antismash_6/skin_microbiome_study/LK419/	/researchdrive_files/Sequencing_Data/bacterial_genomes/assemblies_wo_short_contigs/200402_LK419_assembly.fasta	d__Bacteria;p__Actinobacteriota;c__Actinomycetia;o__Actinomycetales;f__Micrococcaceae;g__Micrococcus;s__Micrococcus luteus	Bacteria	Actinobacteriota	Actinomycetia	Actinomycetales	Micrococcaceae	Micrococcus	Micrococcus luteus
LK421	Yes	/researchdrive_files/Sequencing_Data/bacterial_genomes/antismash_6/skin_microbiome_study/LK421/	/researchdrive_files/Sequencing_Data/bacterial_genomes/assemblies_wo_short_contigs/210201_LK421_assembly.fasta	d__Bacteria;p__Bacteroidota;c__Bacteroidia;o__Sphingobacteriales;f__Sphingobacteriaceae;g__Sphingobacterium;s__Sphingobacterium daejeonense	Bacteria	Bacteroidota	Bacteroidia	Sphingobacteriales	Sphingobacteriaceae	Sphingobacterium	Sphingobacterium daejeonense
LK426	Yes	/researchdrive_files/Sequencing_Data/bacterial_genomes/antismash_6/skin_microbiome_study/LK426/	/researchdrive_files/Sequencing_Data/bacterial_genomes/assemblies_wo_short_contigs/200412_LK426_assembly.fasta	d__Bacteria;p__Actinobacteriota;c__Actinomycetia;o__Actinomycetales;f__Micrococcaceae;g__Micrococcus;s__Micrococcus luteus	Bacteria	Actinobacteriota	Actinomycetia	Actinomycetales	Micrococcaceae	Micrococcus	Micrococcus luteus
LK428	Yes	/researchdrive_files/Sequencing_Data/bacterial_genomes/antismash_6/skin_microbiome_study/LK428/	/researchdrive_files/Sequencing_Data/bacterial_genomes/assemblies_wo_short_contigs/200330_LK428_assembly.fasta	d__Bacteria;p__Firmicutes;c__Bacilli;o__Staphylococcales;f__Staphylococcaceae;g__Staphylococcus;s__Staphylococcus hominis	Bacteria	Firmicutes	Bacilli	Staphylococcales	Staphylococcaceae	Staphylococcus	Staphylococcus hominis
LK430	Yes	/researchdrive_files/Sequencing_Data/bacterial_genomes/antismash_6/skin_microbiome_study/LK430/	/researchdrive_files/Sequencing_Data/bacterial_genomes/assemblies_wo_short_contigs/200327_LK430_assembly.fasta	d__Bacteria;p__Actinobacteriota;c__Actinomycetia;o__Actinomycetales;f__Micrococcaceae;g__Micrococcus;s__Micrococcus luteus	Bacteria	Actinobacteriota	Actinomycetia	Actinomycetales	Micrococcaceae	Micrococcus	Micrococcus luteus
LK434	Yes	/researchdrive_files/Sequencing_Data/bacterial_genomes/antismash_6/skin_microbiome_study/LK434/	/researchdrive_files/Sequencing_Data/bacterial_genomes/assemblies_wo_short_contigs/200412_LK434_assembly.fasta	d__Bacteria;p__Actinobacteriota;c__Actinomycetia;o__Mycobacteriales;f__Mycobacteriaceae;g__Corynebacterium;s__Corynebacterium amycolatum	Bacteria	Actinobacteriota	Actinomycetia	Mycobacteriales	Mycobacteriaceae	Corynebacterium	Corynebacterium amycolatum
LK439	Yes	/researchdrive_files/Sequencing_Data/bacterial_genomes/antismash_6/skin_microbiome_study/LK439/	/researchdrive_files/Sequencing_Data/bacterial_genomes/assemblies_wo_short_contigs/210201_LK439_assembly.fasta	d__Bacteria;p__Actinobacteriota;c__Actinomycetia;o__Mycobacteriales;f__Mycobacteriaceae;g__Dietzia;s__Dietzia cinnamea	Bacteria	Actinobacteriota	Actinomycetia	Mycobacteriales	Mycobacteriaceae	Dietzia	Dietzia cinnamea
LK441	Yes	/researchdrive_files/Sequencing_Data/bacterial_genomes/antismash_6/skin_microbiome_study/LK441/	/researchdrive_files/Sequencing_Data/bacterial_genomes/assemblies_wo_short_contigs/201026_LK441_assembly.fasta	d__Bacteria;p__Actinobacteriota;c__Actinomycetia;o__Actinomycetales;f__Micrococcaceae;g__Micrococcus;s__Micrococcus luteus	Bacteria	Actinobacteriota	Actinomycetia	Actinomycetales	Micrococcaceae	Micrococcus	Micrococcus luteus
LK443	Yes	/researchdrive_files/Sequencing_Data/bacterial_genomes/antismash_6/skin_microbiome_study/LK443/	/researchdrive_files/Sequencing_Data/bacterial_genomes/assemblies_wo_short_contigs/201026_LK443_assembly.fasta	d__Bacteria;p__Actinobacteriota;c__Actinomycetia;o__Actinomycetales;f__Micrococcaceae;g__Micrococcus;s__Micrococcus luteus	Bacteria	Actinobacteriota	Actinomycetia	Actinomycetales	Micrococcaceae	Micrococcus	Micrococcus luteus
LK444	Yes	/researchdrive_files/Sequencing_Data/bacterial_genomes/antismash_6/skin_microbiome_study/LK444/	/researchdrive_files/Sequencing_Data/bacterial_genomes/assemblies_wo_short_contigs/210201_LK444_assembly.fasta	d__Bacteria;p__Actinobacteriota;c__Actinomycetia;o__Mycobacteriales;f__Mycobacteriaceae;g__Corynebacterium;s__Corynebacterium amycolatum_A	Bacteria	Actinobacteriota	Actinomycetia	Mycobacteriales	Mycobacteriaceae	Corynebacterium	Corynebacterium amycolatum_A
LK455	Yes	/researchdrive_files/Sequencing_Data/bacterial_genomes/antismash_6/skin_microbiome_study/LK455/	/researchdrive_files/Sequencing_Data/bacterial_genomes/assemblies_wo_short_contigs/201026_LK455_assembly.fasta	d__Bacteria;p__Actinobacteriota;c__Actinomycetia;o__Actinomycetales;f__Micrococcaceae;g__Micrococcus;s__Micrococcus luteus	Bacteria	Actinobacteriota	Actinomycetia	Actinomycetales	Micrococcaceae	Micrococcus	Micrococcus luteus
LK464	Yes	/researchdrive_files/Sequencing_Data/bacterial_genomes/antismash_6/skin_microbiome_study/LK464/	/researchdrive_files/Sequencing_Data/bacterial_genomes/assemblies_wo_short_contigs/201026_LK464_assembly.fasta	d__Bacteria;p__Firmicutes;c__Bacilli;o__Bacillales_B;f__DSM-1321;g__Peribacillus;s__Peribacillus frigoritolerans	Bacteria	Firmicutes	Bacilli	Bacillales_B	DSM-1321	Peribacillus	Peribacillus frigoritolerans
LK466	Yes	/researchdrive_files/Sequencing_Data/bacterial_genomes/antismash_6/skin_microbiome_study/LK466/	/researchdrive_files/Sequencing_Data/bacterial_genomes/assemblies_wo_short_contigs/200412_LK466_assembly.fasta	d__Bacteria;p__Actinobacteriota;c__Actinomycetia;o__Mycobacteriales;f__Mycobacteriaceae;g__Corynebacterium;s__Corynebacterium pseudodiphtheriticum	Bacteria	Actinobacteriota	Actinomycetia	Mycobacteriales	Mycobacteriaceae	Corynebacterium	Corynebacterium pseudodiphtheriticum
LK467	Yes	/researchdrive_files/Sequencing_Data/bacterial_genomes/antismash_6/skin_microbiome_study/LK467/	/researchdrive_files/Sequencing_Data/bacterial_genomes/assemblies_wo_short_contigs/201026_LK467_assembly.fasta	d__Bacteria;p__Actinobacteriota;c__Actinomycetia;o__Actinomycetales;f__Micrococcaceae;g__Micrococcus;s__Micrococcus luteus	Bacteria	Actinobacteriota	Actinomycetia	Actinomycetales	Micrococcaceae	Micrococcus	Micrococcus luteus
LK470	Yes	/researchdrive_files/Sequencing_Data/bacterial_genomes/antismash_6/skin_microbiome_study/LK470/	/researchdrive_files/Sequencing_Data/bacterial_genomes/assemblies_wo_short_contigs/200412_LK470_assembly.fasta	d__Bacteria;p__Firmicutes;c__Bacilli;o__Staphylococcales;f__Staphylococcaceae;g__Staphylococcus;s__Staphylococcus epidermidis	Bacteria	Firmicutes	Bacilli	Staphylococcales	Staphylococcaceae	Staphylococcus	Staphylococcus epidermidis
LK478	Yes	/researchdrive_files/Sequencing_Data/bacterial_genomes/antismash_6/skin_microbiome_study/LK478/	/researchdrive_files/Sequencing_Data/bacterial_genomes/assemblies_wo_short_contigs/200402_LK478_assembly.fasta	d__Bacteria;p__Actinobacteriota;c__Actinomycetia;o__Actinomycetales;f__Micrococcaceae;g__Kocuria;s__Kocuria marina_A	Bacteria	Actinobacteriota	Actinomycetia	Actinomycetales	Micrococcaceae	Kocuria	Kocuria marina_A
LK479	Yes	/researchdrive_files/Sequencing_Data/bacterial_genomes/antismash_6/skin_microbiome_study/LK479/	/researchdrive_files/Sequencing_Data/bacterial_genomes/assemblies_wo_short_contigs/210201_LK479_assembly.fasta	d__Bacteria;p__Firmicutes;c__Bacilli;o__Paenibacillales;f__Paenibacillaceae;g__Paenibacillus;s__Paenibacillus sp001860525	Bacteria	Firmicutes	Bacilli	Paenibacillales	Paenibacillaceae	Paenibacillus	Paenibacillus sp001860525
LK485	Yes	/researchdrive_files/Sequencing_Data/bacterial_genomes/antismash_6/skin_microbiome_study/LK485/	/researchdrive_files/Sequencing_Data/bacterial_genomes/assemblies_wo_short_contigs/200331_LK485_assembly.fasta	d__Bacteria;p__Bacteroidota;c__Bacteroidia;o__Sphingobacteriales;f__Sphingobacteriaceae;g__Sphingobacterium;s__Sphingobacterium hotanense	Bacteria	Bacteroidota	Bacteroidia	Sphingobacteriales	Sphingobacteriaceae	Sphingobacterium	Sphingobacterium hotanense
LK488	Yes	/researchdrive_files/Sequencing_Data/bacterial_genomes/antismash_6/skin_microbiome_study/LK488/	/researchdrive_files/Sequencing_Data/bacterial_genomes/assemblies_wo_short_contigs/200412_LK488_assembly.fasta	d__Bacteria;p__Actinobacteriota;c__Actinomycetia;o__Mycobacteriales;f__Mycobacteriaceae;g__Corynebacterium;s__Corynebacterium glucuronolyticum	Bacteria	Actinobacteriota	Actinomycetia	Mycobacteriales	Mycobacteriaceae	Corynebacterium	Corynebacterium glucuronolyticum
LK489	Yes	/researchdrive_files/Sequencing_Data/bacterial_genomes/antismash_6/skin_microbiome_study/LK489/	/researchdrive_files/Sequencing_Data/bacterial_genomes/assemblies_wo_short_contigs/200327_LK489_assembly.fasta	d__Bacteria;p__Firmicutes;c__Bacilli;o__Staphylococcales;f__Staphylococcaceae;g__Staphylococcus;s__Staphylococcus saprophyticus	Bacteria	Firmicutes	Bacilli	Staphylococcales	Staphylococcaceae	Staphylococcus	Staphylococcus saprophyticus
LK494	Yes	/researchdrive_files/Sequencing_Data/bacterial_genomes/antismash_6/skin_microbiome_study/LK494/	/researchdrive_files/Sequencing_Data/bacterial_genomes/assemblies_wo_short_contigs/210201_LK494_assembly.fasta	d__Bacteria;p__Proteobacteria;c__Gammaproteobacteria;o__Enterobacterales;f__Enterobacteriaceae;g__Citrobacter;s__Citrobacter freundii	Bacteria	Proteobacteria	Gammaproteobacteria	Enterobacterales	Enterobacteriaceae	Citrobacter	Citrobacter freundii
LK508	Yes	/researchdrive_files/Sequencing_Data/bacterial_genomes/antismash_6/skin_microbiome_study/LK508/	/researchdrive_files/Sequencing_Data/bacterial_genomes/assemblies_wo_short_contigs/200412_LK508_assembly.fasta	d__Bacteria;p__Actinobacteriota;c__Actinomycetia;o__Actinomycetales;f__Micrococcaceae;g__Micrococcus;s__Micrococcus luteus	Bacteria	Actinobacteriota	Actinomycetia	Actinomycetales	Micrococcaceae	Micrococcus	Micrococcus luteus
LK518	Yes	/researchdrive_files/Sequencing_Data/bacterial_genomes/antismash_6/skin_microbiome_study/LK518/	/researchdrive_files/Sequencing_Data/bacterial_genomes/assemblies_wo_short_contigs/200412_LK518_assembly.fasta	d__Bacteria;p__Actinobacteriota;c__Actinomycetia;o__Actinomycetales;f__Micrococcaceae;g__Nesterenkonia;s__Nesterenkonia massiliensis	Bacteria	Actinobacteriota	Actinomycetia	Actinomycetales	Micrococcaceae	Nesterenkonia	Nesterenkonia massiliensis
LK519	Yes	/researchdrive_files/Sequencing_Data/bacterial_genomes/antismash_6/skin_microbiome_study/LK519/	/researchdrive_files/Sequencing_Data/bacterial_genomes/assemblies_wo_short_contigs/210201_LK519_assembly.fasta	d__Bacteria;p__Actinobacteriota;c__Actinomycetia;o__Mycobacteriales;f__Mycobacteriaceae;g__Corynebacterium;s__Corynebacterium sanguinis	Bacteria	Actinobacteriota	Actinomycetia	Mycobacteriales	Mycobacteriaceae	Corynebacterium	Corynebacterium sanguinis
LK522	Yes	/researchdrive_files/Sequencing_Data/bacterial_genomes/antismash_6/skin_microbiome_study/LK522/	/researchdrive_files/Sequencing_Data/bacterial_genomes/assemblies_wo_short_contigs/210201_LK522_assembly.fasta	d__Bacteria;p__Actinobacteriota;c__Actinomycetia;o__Actinomycetales;f__Dermabacteraceae;g__Dermabacter;s__Dermabacter hominis	Bacteria	Actinobacteriota	Actinomycetia	Actinomycetales	Dermabacteraceae	Dermabacter	Dermabacter hominis
LK523	Yes	/researchdrive_files/Sequencing_Data/bacterial_genomes/antismash_6/skin_microbiome_study/LK523/	/researchdrive_files/Sequencing_Data/bacterial_genomes/assemblies_wo_short_contigs/201026_LK523_assembly.fasta	d__Bacteria;p__Firmicutes;c__Bacilli;o__Staphylococcales;f__Staphylococcaceae;g__Staphylococcus;s__Staphylococcus epidermidis	Bacteria	Firmicutes	Bacilli	Staphylococcales	Staphylococcaceae	Staphylococcus	Staphylococcus epidermidis
LK524	Yes	/researchdrive_files/Sequencing_Data/bacterial_genomes/antismash_6/skin_microbiome_study/LK524/	/researchdrive_files/Sequencing_Data/bacterial_genomes/assemblies_wo_short_contigs/200412_LK524_assembly.fasta	d__Bacteria;p__Firmicutes;c__Bacilli;o__Staphylococcales;f__Staphylococcaceae;g__Staphylococcus;s__Staphylococcus aureus	Bacteria	Firmicutes	Bacilli	Staphylococcales	Staphylococcaceae	Staphylococcus	Staphylococcus aureus
LK533	Yes	/researchdrive_files/Sequencing_Data/bacterial_genomes/antismash_6/skin_microbiome_study/LK533/	/researchdrive_files/Sequencing_Data/bacterial_genomes/assemblies_wo_short_contigs/200327_LK533_assembly.fasta	d__Bacteria;p__Firmicutes;c__Bacilli;o__Staphylococcales;f__Staphylococcaceae;g__Staphylococcus;s__Staphylococcus epidermidis	Bacteria	Firmicutes	Bacilli	Staphylococcales	Staphylococcaceae	Staphylococcus	Staphylococcus epidermidis
LK538	Yes	/researchdrive_files/Sequencing_Data/bacterial_genomes/antismash_6/skin_microbiome_study/LK538/	/researchdrive_files/Sequencing_Data/bacterial_genomes/assemblies_wo_short_contigs/200331_LK538_assembly.fasta	d__Bacteria;p__Actinobacteriota;c__Actinomycetia;o__Actinomycetales;f__Dermatophilaceae;g__Janibacter;s__Janibacter hoylei	Bacteria	Actinobacteriota	Actinomycetia	Actinomycetales	Dermatophilaceae	Janibacter	Janibacter hoylei
LK542	Yes	/researchdrive_files/Sequencing_Data/bacterial_genomes/antismash_6/skin_microbiome_study/LK542/	/researchdrive_files/Sequencing_Data/bacterial_genomes/assemblies_wo_short_contigs/200412_LK542_assembly.fasta	d__Bacteria;p__Actinobacteriota;c__Actinomycetia;o__Actinomycetales;f__Micrococcaceae;g__Micrococcus;s__Micrococcus luteus	Bacteria	Actinobacteriota	Actinomycetia	Actinomycetales	Micrococcaceae	Micrococcus	Micrococcus luteus
LK553	Yes	/researchdrive_files/Sequencing_Data/bacterial_genomes/antismash_6/skin_microbiome_study/LK553/	/researchdrive_files/Sequencing_Data/bacterial_genomes/assemblies_wo_short_contigs/200408_LK553_assembly.fasta	d__Bacteria;p__Actinobacteriota;c__Actinomycetia;o__Actinomycetales;f__Micrococcaceae;g__Micrococcus;s__Micrococcus luteus	Bacteria	Actinobacteriota	Actinomycetia	Actinomycetales	Micrococcaceae	Micrococcus	Micrococcus luteus
LK557	Yes	/researchdrive_files/Sequencing_Data/bacterial_genomes/antismash_6/skin_microbiome_study/LK557/	/researchdrive_files/Sequencing_Data/bacterial_genomes/assemblies_wo_short_contigs/210201_LK557_assembly.fasta	d__Bacteria;p__Actinobacteriota;c__Actinomycetia;o__Actinomycetales;f__Dermabacteraceae;g__Dermabacter;s__Dermabacter hominis	Bacteria	Actinobacteriota	Actinomycetia	Actinomycetales	Dermabacteraceae	Dermabacter	Dermabacter hominis
LK561	Yes	/researchdrive_files/Sequencing_Data/bacterial_genomes/antismash_6/skin_microbiome_study/LK561/	/researchdrive_files/Sequencing_Data/bacterial_genomes/assemblies_wo_short_contigs/210201_LK561_assembly.fasta	d__Bacteria;p__Actinobacteriota;c__Actinomycetia;o__Mycobacteriales;f__Mycobacteriaceae;g__Corynebacterium;s__Corynebacterium propinquum	Bacteria	Actinobacteriota	Actinomycetia	Mycobacteriales	Mycobacteriaceae	Corynebacterium	Corynebacterium propinquum
LK569	Yes	/researchdrive_files/Sequencing_Data/bacterial_genomes/antismash_6/skin_microbiome_study/LK569/	/researchdrive_files/Sequencing_Data/bacterial_genomes/assemblies_wo_short_contigs/200412_LK569_assembly.fasta	d__Bacteria;p__Actinobacteriota;c__Actinomycetia;o__Actinomycetales;f__Micrococcaceae;g__Micrococcus;s__Micrococcus luteus	Bacteria	Actinobacteriota	Actinomycetia	Actinomycetales	Micrococcaceae	Micrococcus	Micrococcus luteus
LK570	Yes	/researchdrive_files/Sequencing_Data/bacterial_genomes/antismash_6/skin_microbiome_study/LK570/	/researchdrive_files/Sequencing_Data/bacterial_genomes/assemblies_wo_short_contigs/200331_LK570_assembly.fasta	d__Bacteria;p__Proteobacteria;c__Gammaproteobacteria;o__Enterobacterales;f__Enterobacteriaceae;g__Raoultella;s__Raoultella ornithinolytica	Bacteria	Proteobacteria	Gammaproteobacteria	Enterobacterales	Enterobacteriaceae	Raoultella	Raoultella ornithinolytica
LK572	Yes	/researchdrive_files/Sequencing_Data/bacterial_genomes/antismash_6/skin_microbiome_study/LK572/	/researchdrive_files/Sequencing_Data/bacterial_genomes/assemblies_wo_short_contigs/200331_LK572_assembly.fasta	d__Bacteria;p__Actinobacteriota;c__Actinomycetia;o__Actinomycetales;f__Micrococcaceae;g__Kocuria;s__Kocuria carniphila	Bacteria	Actinobacteriota	Actinomycetia	Actinomycetales	Micrococcaceae	Kocuria	Kocuria carniphila
LK583	Yes	/researchdrive_files/Sequencing_Data/bacterial_genomes/antismash_6/skin_microbiome_study/LK583/	/researchdrive_files/Sequencing_Data/bacterial_genomes/assemblies_wo_short_contigs/200330_LK583_assembly.fasta	d__Bacteria;p__Proteobacteria;c__Gammaproteobacteria;o__Enterobacterales;f__Enterobacteriaceae;g__Klebsiella;s__Klebsiella pneumoniae	Bacteria	Proteobacteria	Gammaproteobacteria	Enterobacterales	Enterobacteriaceae	Klebsiella	Klebsiella pneumoniae
LK591	Yes	/researchdrive_files/Sequencing_Data/bacterial_genomes/antismash_6/skin_microbiome_study/LK591/	/researchdrive_files/Sequencing_Data/bacterial_genomes/assemblies_wo_short_contigs/210201_LK591_assembly.fasta	d__Bacteria;p__Proteobacteria;c__Gammaproteobacteria;o__Enterobacterales;f__Enterobacteriaceae;g__Enterobacter;s__Enterobacter hormaechei_A	Bacteria	Proteobacteria	Gammaproteobacteria	Enterobacterales	Enterobacteriaceae	Enterobacter	Enterobacter hormaechei_A
LK617	Yes	/researchdrive_files/Sequencing_Data/bacterial_genomes/antismash_6/skin_microbiome_study/LK617/	/researchdrive_files/Sequencing_Data/bacterial_genomes/assemblies_wo_short_contigs/210201_LK617_assembly.fasta	d__Bacteria;p__Firmicutes_A;c__Clostridia;o__Tissierellales;f__Peptoniphilaceae;g__Helcococcus;s__Helcococcus kunzii	Bacteria	Firmicutes_A	Clostridia	Tissierellales	Peptoniphilaceae	Helcococcus	Helcococcus kunzii
LK630	Yes	/researchdrive_files/Sequencing_Data/bacterial_genomes/antismash_6/skin_microbiome_study/LK630/	/researchdrive_files/Sequencing_Data/bacterial_genomes/assemblies_wo_short_contigs/210201_LK630_assembly.fasta	d__Bacteria;p__Actinobacteriota;c__Actinomycetia;o__Actinomycetales;f__Dermabacteraceae;g__Brachybacterium;s__Brachybacterium muris	Bacteria	Actinobacteriota	Actinomycetia	Actinomycetales	Dermabacteraceae	Brachybacterium	Brachybacterium muris
LK639	Yes	/researchdrive_files/Sequencing_Data/bacterial_genomes/antismash_6/skin_microbiome_study/LK639/	/researchdrive_files/Sequencing_Data/bacterial_genomes/assemblies_wo_short_contigs/210201_LK639_assembly.fasta	d__Bacteria;p__Actinobacteriota;c__Actinomycetia;o__Mycobacteriales;f__Mycobacteriaceae;g__Dietzia;s__Dietzia cinnamea	Bacteria	Actinobacteriota	Actinomycetia	Mycobacteriales	Mycobacteriaceae	Dietzia	Dietzia cinnamea
LK661	Yes	/researchdrive_files/Sequencing_Data/bacterial_genomes/antismash_6/skin_microbiome_study/LK661/	/researchdrive_files/Sequencing_Data/bacterial_genomes/assemblies_wo_short_contigs/210201_LK661_assembly.fasta	d__Bacteria;p__Actinobacteriota;c__Actinomycetia;o__Actinomycetales;f__Micrococcaceae;g__Micrococcus;s__Micrococcus luteus	Bacteria	Actinobacteriota	Actinomycetia	Actinomycetales	Micrococcaceae	Micrococcus	Micrococcus luteus
LK672	Yes	/researchdrive_files/Sequencing_Data/bacterial_genomes/antismash_6/skin_microbiome_study/LK672/	/researchdrive_files/Sequencing_Data/bacterial_genomes/assemblies_wo_short_contigs/210201_LK672_assembly.fasta	d__Bacteria;p__Actinobacteriota;c__Actinomycetia;o__Mycobacteriales;f__Mycobacteriaceae;g__Corynebacterium;s__Corynebacterium sanguinis	Bacteria	Actinobacteriota	Actinomycetia	Mycobacteriales	Mycobacteriaceae	Corynebacterium	Corynebacterium sanguinis
LK687	Yes	/researchdrive_files/Sequencing_Data/bacterial_genomes/antismash_6/skin_microbiome_study/LK687/	/researchdrive_files/Sequencing_Data/bacterial_genomes/assemblies_wo_short_contigs/210201_LK687_assembly.fasta	d__Bacteria;p__Actinobacteriota;c__Actinomycetia;o__Mycobacteriales;f__Mycobacteriaceae;g__Corynebacterium;s__Corynebacterium sanguinis	Bacteria	Actinobacteriota	Actinomycetia	Mycobacteriales	Mycobacteriaceae	Corynebacterium	Corynebacterium sanguinis
LK697	Yes	/researchdrive_files/Sequencing_Data/bacterial_genomes/antismash_6/skin_microbiome_study/LK697/	/researchdrive_files/Sequencing_Data/bacterial_genomes/assemblies_wo_short_contigs/210201_LK697_assembly.fasta	d__Bacteria;p__Actinobacteriota;c__Actinomycetia;o__Actinomycetales;f__Micrococcaceae;g__Micrococcus;s__Micrococcus luteus	Bacteria	Actinobacteriota	Actinomycetia	Actinomycetales	Micrococcaceae	Micrococcus	Micrococcus luteus
LK698	Yes	/researchdrive_files/Sequencing_Data/bacterial_genomes/antismash_6/skin_microbiome_study/LK698/	/researchdrive_files/Sequencing_Data/bacterial_genomes/assemblies_wo_short_contigs/200330_LK698_assembly.fasta	d__Bacteria;p__Actinobacteriota;c__Actinomycetia;o__Actinomycetales;f__Micrococcaceae;g__Kocuria;s__Kocuria marina	Bacteria	Actinobacteriota	Actinomycetia	Actinomycetales	Micrococcaceae	Kocuria	Kocuria marina
LK705	Yes	/researchdrive_files/Sequencing_Data/bacterial_genomes/antismash_6/skin_microbiome_study/LK705/	/researchdrive_files/Sequencing_Data/bacterial_genomes/assemblies_wo_short_contigs/200402_LK705_assembly.fasta	d__Bacteria;p__Actinobacteriota;c__Actinomycetia;o__Actinomycetales;f__Micrococcaceae;g__Micrococcus;s__Micrococcus luteus	Bacteria	Actinobacteriota	Actinomycetia	Actinomycetales	Micrococcaceae	Micrococcus	Micrococcus luteus
LK712	Yes	/researchdrive_files/Sequencing_Data/bacterial_genomes/antismash_6/skin_microbiome_study/LK712/	/researchdrive_files/Sequencing_Data/bacterial_genomes/assemblies_wo_short_contigs/210201_LK712_assembly.fasta	d__Bacteria;p__Firmicutes;c__Bacilli;o__Bacillales_B;f__DSM-18226;g__Niallia;s__Niallia taxi	Bacteria	Firmicutes	Bacilli	Bacillales_B	DSM-18226	Niallia	Niallia taxi
LK716	Yes	/researchdrive_files/Sequencing_Data/bacterial_genomes/antismash_6/skin_microbiome_study/LK716/	/researchdrive_files/Sequencing_Data/bacterial_genomes/assemblies_wo_short_contigs/200412_LK716_assembly.fasta	d__Bacteria;p__Firmicutes;c__Bacilli;o__Bacillales_A;f__Planococcaceae;g__Lysinibacillus;s__Lysinibacillus capsici	Bacteria	Firmicutes	Bacilli	Bacillales_A	Planococcaceae	Lysinibacillus	Lysinibacillus capsici
LK719	Yes	/researchdrive_files/Sequencing_Data/bacterial_genomes/antismash_6/skin_microbiome_study/LK719/	/researchdrive_files/Sequencing_Data/bacterial_genomes/assemblies_wo_short_contigs/200331_LK719_assembly.fasta	d__Bacteria;p__Actinobacteriota;c__Actinomycetia;o__Actinomycetales;f__Micrococcaceae;g__Micrococcus;s__Micrococcus luteus	Bacteria	Actinobacteriota	Actinomycetia	Actinomycetales	Micrococcaceae	Micrococcus	Micrococcus luteus
LK729	Yes	/researchdrive_files/Sequencing_Data/bacterial_genomes/antismash_6/skin_microbiome_study/LK729/	/researchdrive_files/Sequencing_Data/bacterial_genomes/assemblies_wo_short_contigs/210204_LK729_assembly.fasta	d__Bacteria;p__Firmicutes;c__Bacilli;o__Staphylococcales;f__Staphylococcaceae;g__Staphylococcus;s__Staphylococcus aureus	Bacteria	Firmicutes	Bacilli	Staphylococcales	Staphylococcaceae	Staphylococcus	Staphylococcus aureus
LK792	Yes	/researchdrive_files/Sequencing_Data/bacterial_genomes/antismash_6/skin_microbiome_study/LK792/	/researchdrive_files/Sequencing_Data/bacterial_genomes/assemblies_wo_short_contigs/210201_LK792_assembly.fasta	d__Bacteria;p__Actinobacteriota;c__Actinomycetia;o__Actinomycetales;f__Micrococcaceae;g__Micrococcus;s__Micrococcus luteus	Bacteria	Actinobacteriota	Actinomycetia	Actinomycetales	Micrococcaceae	Micrococcus	Micrococcus luteus
LK871	Yes	/researchdrive_files/Sequencing_Data/bacterial_genomes/antismash_6/skin_microbiome_study/LK871/	/researchdrive_files/Sequencing_Data/bacterial_genomes/assemblies_wo_short_contigs/210201_LK871_assembly.fasta	d__Bacteria;p__Actinobacteriota;c__Actinomycetia;o__Mycobacteriales;f__Mycobacteriaceae;g__Corynebacterium;s__Corynebacterium sanguinis	Bacteria	Actinobacteriota	Actinomycetia	Mycobacteriales	Mycobacteriaceae	Corynebacterium	Corynebacterium sanguinis
LK894	Yes	/researchdrive_files/Sequencing_Data/bacterial_genomes/antismash_6/skin_microbiome_study/LK894/	/researchdrive_files/Sequencing_Data/bacterial_genomes/assemblies_wo_short_contigs/201026_LK894_assembly.fasta	d__Bacteria;p__Proteobacteria;c__Gammaproteobacteria;o__Enterobacterales;f__Enterobacteriaceae;g__Klebsiella;s__Klebsiella aerogenes	Bacteria	Proteobacteria	Gammaproteobacteria	Enterobacterales	Enterobacteriaceae	Klebsiella	Klebsiella aerogenes
LK904	Yes	/researchdrive_files/Sequencing_Data/bacterial_genomes/antismash_6/skin_microbiome_study/LK904/	/researchdrive_files/Sequencing_Data/bacterial_genomes/assemblies_wo_short_contigs/210201_LK904_assembly.fasta	d__Bacteria;p__Actinobacteriota;c__Actinomycetia;o__Actinomycetales;f__Brevibacteriaceae;g__Brevibacterium;s__Brevibacterium casei	Bacteria	Actinobacteriota	Actinomycetia	Actinomycetales	Brevibacteriaceae	Brevibacterium	Brevibacterium casei
LK930	Yes	/researchdrive_files/Sequencing_Data/bacterial_genomes/antismash_6/skin_microbiome_study/LK930/	/researchdrive_files/Sequencing_Data/bacterial_genomes/assemblies_wo_short_contigs/210201_LK930_assembly.fasta	d__Bacteria;p__Actinobacteriota;c__Actinomycetia;o__Mycobacteriales;f__Mycobacteriaceae;g__Corynebacterium;s__Corynebacterium mucifaciens	Bacteria	Actinobacteriota	Actinomycetia	Mycobacteriales	Mycobacteriaceae	Corynebacterium	Corynebacterium mucifaciens
LK934	Yes	/researchdrive_files/Sequencing_Data/bacterial_genomes/antismash_6/skin_microbiome_study/LK934/	/researchdrive_files/Sequencing_Data/bacterial_genomes/assemblies_wo_short_contigs/200331_LK934_assembly.fasta	d__Bacteria;p__Actinobacteriota;c__Actinomycetia;o__Actinomycetales;f__Micrococcaceae;g__Kocuria;s__Kocuria rhizophila	Bacteria	Actinobacteriota	Actinomycetia	Actinomycetales	Micrococcaceae	Kocuria	Kocuria rhizophila
LK935	Yes	/researchdrive_files/Sequencing_Data/bacterial_genomes/antismash_6/skin_microbiome_study/LK935/	/researchdrive_files/Sequencing_Data/bacterial_genomes/assemblies_wo_short_contigs/210201_LK935_assembly.fasta	d__Bacteria;p__Actinobacteriota;c__Actinomycetia;o__Mycobacteriales;f__Mycobacteriaceae;g__Corynebacterium;s__Corynebacterium glucuronolyticum	Bacteria	Actinobacteriota	Actinomycetia	Mycobacteriales	Mycobacteriaceae	Corynebacterium	Corynebacterium glucuronolyticum
LK936	Yes	/researchdrive_files/Sequencing_Data/bacterial_genomes/antismash_6/skin_microbiome_study/LK936/	/researchdrive_files/Sequencing_Data/bacterial_genomes/assemblies_wo_short_contigs/210201_LK936_assembly.fasta	d__Bacteria;p__Actinobacteriota;c__Actinomycetia;o__Mycobacteriales;f__Mycobacteriaceae;g__Corynebacterium;s__Corynebacterium sanguinis	Bacteria	Actinobacteriota	Actinomycetia	Mycobacteriales	Mycobacteriaceae	Corynebacterium	Corynebacterium sanguinis
LK938	Yes	/researchdrive_files/Sequencing_Data/bacterial_genomes/antismash_6/skin_microbiome_study/LK938/	/researchdrive_files/Sequencing_Data/bacterial_genomes/assemblies_wo_short_contigs/210201_LK938_assembly.fasta	d__Bacteria;p__Actinobacteriota;c__Actinomycetia;o__Actinomycetales;f__Dermabacteraceae;g__Brachybacterium;s__Brachybacterium paraconglomeratum	Bacteria	Actinobacteriota	Actinomycetia	Actinomycetales	Dermabacteraceae	Brachybacterium	Brachybacterium paraconglomeratum
LK941	Yes	/researchdrive_files/Sequencing_Data/bacterial_genomes/antismash_6/skin_microbiome_study/LK941/	/researchdrive_files/Sequencing_Data/bacterial_genomes/assemblies_wo_short_contigs/200327_LK941_assembly.fasta	d__Bacteria;p__Actinobacteriota;c__Actinomycetia;o__Actinomycetales;f__Micrococcaceae;g__Micrococcus;s__Micrococcus luteus	Bacteria	Actinobacteriota	Actinomycetia	Actinomycetales	Micrococcaceae	Micrococcus	Micrococcus luteus
LK942	Yes	/researchdrive_files/Sequencing_Data/bacterial_genomes/antismash_6/skin_microbiome_study/LK942/	/researchdrive_files/Sequencing_Data/bacterial_genomes/assemblies_wo_short_contigs/210201_LK942_assembly.fasta	d__Bacteria;p__Actinobacteriota;c__Actinomycetia;o__Mycobacteriales;f__Mycobacteriaceae;g__Corynebacterium;s__Corynebacterium sanguinis	Bacteria	Actinobacteriota	Actinomycetia	Mycobacteriales	Mycobacteriaceae	Corynebacterium	Corynebacterium sanguinis
LK945	Yes	/researchdrive_files/Sequencing_Data/bacterial_genomes/antismash_6/skin_microbiome_study/LK945/	/researchdrive_files/Sequencing_Data/bacterial_genomes/assemblies_wo_short_contigs/210201_LK945_assembly.fasta	d__Bacteria;p__Actinobacteriota;c__Actinomycetia;o__Mycobacteriales;f__Micromonosporaceae;g__Micromonospora;s__Micromonospora chalcea	Bacteria	Actinobacteriota	Actinomycetia	Mycobacteriales	Micromonosporaceae	Micromonospora	Micromonospora chalcea
LK946	Yes	/researchdrive_files/Sequencing_Data/bacterial_genomes/antismash_6/skin_microbiome_study/LK946/	/researchdrive_files/Sequencing_Data/bacterial_genomes/assemblies_wo_short_contigs/200412_LK946_assembly.fasta	d__Bacteria;p__Actinobacteriota;c__Actinomycetia;o__Mycobacteriales;f__Mycobacteriaceae;g__Corynebacterium;s__	Bacteria	Actinobacteriota	Actinomycetia	Mycobacteriales	Mycobacteriaceae	Corynebacterium	Corynebacterium spp.
LK948	Yes	/researchdrive_files/Sequencing_Data/bacterial_genomes/antismash_6/skin_microbiome_study/LK948/	/researchdrive_files/Sequencing_Data/bacterial_genomes/assemblies_wo_short_contigs/210201_LK948_assembly.fasta	d__Bacteria;p__Actinobacteriota;c__Actinomycetia;o__Mycobacteriales;f__Mycobacteriaceae;g__Corynebacterium;s__Corynebacterium accolens	Bacteria	Actinobacteriota	Actinomycetia	Mycobacteriales	Mycobacteriaceae	Corynebacterium	Corynebacterium accolens
LK949	Yes	/researchdrive_files/Sequencing_Data/bacterial_genomes/antismash_6/skin_microbiome_study/LK949/	/researchdrive_files/Sequencing_Data/bacterial_genomes/assemblies_wo_short_contigs/210201_LK949_assembly.fasta	d__Bacteria;p__Actinobacteriota;c__Actinomycetia;o__Mycobacteriales;f__Mycobacteriaceae;g__Dietzia;s__Dietzia maris	Bacteria	Actinobacteriota	Actinomycetia	Mycobacteriales	Mycobacteriaceae	Dietzia	Dietzia maris
LK950	Yes	/researchdrive_files/Sequencing_Data/bacterial_genomes/antismash_6/skin_microbiome_study/LK950/	/researchdrive_files/Sequencing_Data/bacterial_genomes/assemblies_wo_short_contigs/210201_LK950_assembly.fasta	d__Bacteria;p__Actinobacteriota;c__Actinomycetia;o__Mycobacteriales;f__Mycobacteriaceae;g__Corynebacterium;s__Corynebacterium sanguinis	Bacteria	Actinobacteriota	Actinomycetia	Mycobacteriales	Mycobacteriaceae	Corynebacterium	Corynebacterium sanguinis
LK951	Yes	/researchdrive_files/Sequencing_Data/bacterial_genomes/antismash_6/skin_microbiome_study/LK951/	/researchdrive_files/Sequencing_Data/bacterial_genomes/assemblies_wo_short_contigs/210201_LK951_assembly.fasta	d__Bacteria;p__Actinobacteriota;c__Actinomycetia;o__Mycobacteriales;f__Mycobacteriaceae;g__Dietzia;s__Dietzia cercidiphylli	Bacteria	Actinobacteriota	Actinomycetia	Mycobacteriales	Mycobacteriaceae	Dietzia	Dietzia cercidiphylli
LK952	Yes	/researchdrive_files/Sequencing_Data/bacterial_genomes/antismash_6/skin_microbiome_study/LK952/	/researchdrive_files/Sequencing_Data/bacterial_genomes/assemblies_wo_short_contigs/200412_LK952_assembly.fasta	d__Bacteria;p__Actinobacteriota;c__Actinomycetia;o__Mycobacteriales;f__Mycobacteriaceae;g__Corynebacterium;s__	Bacteria	Actinobacteriota	Actinomycetia	Mycobacteriales	Mycobacteriaceae	Corynebacterium	Dietzia spp.
LK953	Yes	/researchdrive_files/Sequencing_Data/bacterial_genomes/antismash_6/skin_microbiome_study/LK953/	/researchdrive_files/Sequencing_Data/bacterial_genomes/assemblies_wo_short_contigs/210201_LK953_assembly.fasta	d__Bacteria;p__Actinobacteriota;c__Actinomycetia;o__Propionibacteriales;f__Propionibacteriaceae;g__Cutibacterium;s__Cutibacterium avidum	Bacteria	Actinobacteriota	Actinomycetia	Propionibacteriales	Propionibacteriaceae	Cutibacterium	Cutibacterium avidum
LK955	Yes	/researchdrive_files/Sequencing_Data/bacterial_genomes/antismash_6/skin_microbiome_study/LK955/	/researchdrive_files/Sequencing_Data/bacterial_genomes/assemblies_wo_short_contigs/210201_LK955_assembly.fasta	d__Bacteria;p__Actinobacteriota;c__Actinomycetia;o__Mycobacteriales;f__Mycobacteriaceae;g__Corynebacterium;s__Corynebacterium sanguinis	Bacteria	Actinobacteriota	Actinomycetia	Mycobacteriales	Mycobacteriaceae	Corynebacterium	Corynebacterium sanguinis
LK956	Yes	/researchdrive_files/Sequencing_Data/bacterial_genomes/antismash_6/skin_microbiome_study/LK956/	/researchdrive_files/Sequencing_Data/bacterial_genomes/assemblies_wo_short_contigs/210201_LK956_assembly.fasta	d__Bacteria;p__Actinobacteriota;c__Actinomycetia;o__Mycobacteriales;f__Mycobacteriaceae;g__Corynebacterium;s__Corynebacterium sanguinis	Bacteria	Actinobacteriota	Actinomycetia	Mycobacteriales	Mycobacteriaceae	Corynebacterium	Corynebacterium sanguinis
LK960	Yes	/researchdrive_files/Sequencing_Data/bacterial_genomes/antismash_6/skin_microbiome_study/LK960/	/researchdrive_files/Sequencing_Data/bacterial_genomes/assemblies_wo_short_contigs/200331_LK960_assembly.fasta	d__Bacteria;p__Actinobacteriota;c__Actinomycetia;o__Actinomycetales;f__Micrococcaceae;g__Kocuria;s__	Bacteria	Actinobacteriota	Actinomycetia	Actinomycetales	Micrococcaceae	Kocuria	Kocuria spp.
LK975	Yes	/researchdrive_files/Sequencing_Data/bacterial_genomes/antismash_6/skin_microbiome_study/LK975/	/researchdrive_files/Sequencing_Data/bacterial_genomes/assemblies_wo_short_contigs/200330_LK975_assembly.fasta	d__Bacteria;p__Actinobacteriota;c__Actinomycetia;o__Mycobacteriales;f__Mycobacteriaceae;g__Dietzia;s__Dietzia cinnamea	Bacteria	Actinobacteriota	Actinomycetia	Mycobacteriales	Mycobacteriaceae	Dietzia	Dietzia cinnamea
LK984	Yes	/researchdrive_files/Sequencing_Data/bacterial_genomes/antismash_6/skin_microbiome_study/LK984/	/researchdrive_files/Sequencing_Data/bacterial_genomes/assemblies_wo_short_contigs/210201_LK984_assembly.fasta	d__Bacteria;p__Actinobacteriota;c__Actinomycetia;o__Mycobacteriales;f__Mycobacteriaceae;g__Dietzia;s__Dietzia cinnamea	Bacteria	Actinobacteriota	Actinomycetia	Mycobacteriales	Mycobacteriaceae	Dietzia	Dietzia cinnamea
LK1000	No	/researchdrive_files/Sequencing_Data/bacterial_genomes/antismash_6/skin_microbiome_study/LK1000/	/researchdrive_files/Sequencing_Data/bacterial_genomes/assemblies_wo_short_contigs/200412_LK1000_assembly.fasta	d__Bacteria;p__Actinobacteriota;c__Actinomycetia;o__Actinomycetales;f__Micrococcaceae;g__Kocuria;s__	Bacteria	Actinobacteriota	Actinomycetia	Actinomycetales	Micrococcaceae	Kocuria	Kocuria spp.
LK1007	No	/researchdrive_files/Sequencing_Data/bacterial_genomes/antismash_6/skin_microbiome_study/LK1007/	/researchdrive_files/Sequencing_Data/bacterial_genomes/assemblies_wo_short_contigs/201020_LK1007_assembly.fasta	d__Bacteria;p__Actinobacteriota;c__Actinomycetia;o__Actinomycetales;f__Micrococcaceae;g__Micrococcus;s__Micrococcus luteus	Bacteria	Actinobacteriota	Actinomycetia	Actinomycetales	Micrococcaceae	Micrococcus	Micrococcus luteus
LK1014	No	/researchdrive_files/Sequencing_Data/bacterial_genomes/antismash_6/skin_microbiome_study/LK1014/	/researchdrive_files/Sequencing_Data/bacterial_genomes/assemblies_wo_short_contigs/201020_LK1014_assembly.fasta	d__Bacteria;p__Actinobacteriota;c__Actinomycetia;o__Actinomycetales;f__Micrococcaceae;g__Micrococcus;s__Micrococcus luteus	Bacteria	Actinobacteriota	Actinomycetia	Actinomycetales	Micrococcaceae	Micrococcus	Micrococcus luteus
LK1017	No	/researchdrive_files/Sequencing_Data/bacterial_genomes/antismash_6/skin_microbiome_study/LK1017/	/researchdrive_files/Sequencing_Data/bacterial_genomes/assemblies_wo_short_contigs/201020_LK1017_assembly.fasta	d__Bacteria;p__Actinobacteriota;c__Actinomycetia;o__Mycobacteriales;f__Mycobacteriaceae;g__Dietzia;s__Dietzia cinnamea	Bacteria	Actinobacteriota	Actinomycetia	Mycobacteriales	Mycobacteriaceae	Dietzia	Dietzia cinnamea
LK1025	No	/researchdrive_files/Sequencing_Data/bacterial_genomes/antismash_6/skin_microbiome_study/LK1025/	/researchdrive_files/Sequencing_Data/bacterial_genomes/assemblies_wo_short_contigs/201020_LK1025_assembly.fasta	d__Bacteria;p__Actinobacteriota;c__Actinomycetia;o__Actinomycetales;f__Micrococcaceae;g__Micrococcus;s__Micrococcus luteus	Bacteria	Actinobacteriota	Actinomycetia	Actinomycetales	Micrococcaceae	Micrococcus	Micrococcus luteus
LK1048	No	/researchdrive_files/Sequencing_Data/bacterial_genomes/antismash_6/skin_microbiome_study/LK1048/	/researchdrive_files/Sequencing_Data/bacterial_genomes/assemblies_wo_short_contigs/201020_LK1048_assembly.fasta	d__Bacteria;p__Actinobacteriota;c__Actinomycetia;o__Actinomycetales;f__Micrococcaceae;g__Micrococcus;s__Micrococcus luteus	Bacteria	Actinobacteriota	Actinomycetia	Actinomycetales	Micrococcaceae	Micrococcus	Micrococcus luteus
LK1050	No	/researchdrive_files/Sequencing_Data/bacterial_genomes/antismash_6/skin_microbiome_study/LK1050/	/researchdrive_files/Sequencing_Data/bacterial_genomes/assemblies_wo_short_contigs/201020_LK1050_assembly.fasta	d__Bacteria;p__Actinobacteriota;c__Actinomycetia;o__Actinomycetales;f__Micrococcaceae;g__Micrococcus;s__Micrococcus luteus	Bacteria	Actinobacteriota	Actinomycetia	Actinomycetales	Micrococcaceae	Micrococcus	Micrococcus luteus
LK1051	No	/researchdrive_files/Sequencing_Data/bacterial_genomes/antismash_6/skin_microbiome_study/LK1051/	/researchdrive_files/Sequencing_Data/bacterial_genomes/assemblies_wo_short_contigs/201020_LK1051_assembly.fasta	d__Bacteria;p__Actinobacteriota;c__Actinomycetia;o__Actinomycetales;f__Micrococcaceae;g__Micrococcus;s__Micrococcus luteus	Bacteria	Actinobacteriota	Actinomycetia	Actinomycetales	Micrococcaceae	Micrococcus	Micrococcus luteus
LK1070	No	/researchdrive_files/Sequencing_Data/bacterial_genomes/antismash_6/skin_microbiome_study/LK1070/	/researchdrive_files/Sequencing_Data/bacterial_genomes/assemblies_wo_short_contigs/201020_LK1070_assembly.fasta	d__Bacteria;p__Actinobacteriota;c__Actinomycetia;o__Actinomycetales;f__Micrococcaceae;g__Micrococcus;s__Micrococcus luteus	Bacteria	Actinobacteriota	Actinomycetia	Actinomycetales	Micrococcaceae	Micrococcus	Micrococcus luteus
LK1077	No	/researchdrive_files/Sequencing_Data/bacterial_genomes/antismash_6/skin_microbiome_study/LK1077/	/researchdrive_files/Sequencing_Data/bacterial_genomes/assemblies_wo_short_contigs/210201_LK1077_assembly.fasta	d__Bacteria;p__Actinobacteriota;c__Actinomycetia;o__Actinomycetales;f__Dermabacteraceae;g__Dermabacter;s__Dermabacter hominis	Bacteria	Actinobacteriota	Actinomycetia	Actinomycetales	Dermabacteraceae	Dermabacter	Dermabacter hominis
LK1078	No	/researchdrive_files/Sequencing_Data/bacterial_genomes/antismash_6/skin_microbiome_study/LK1078/	/researchdrive_files/Sequencing_Data/bacterial_genomes/assemblies_wo_short_contigs/210201_LK1078_assembly.fasta	d__Bacteria;p__Proteobacteria;c__Gammaproteobacteria;o__Enterobacterales;f__Enterobacteriaceae;g__Escherichia;s__Escherichia coli	Bacteria	Proteobacteria	Gammaproteobacteria	Enterobacterales	Enterobacteriaceae	Escherichia	Escherichia coli
LK1079	No	/researchdrive_files/Sequencing_Data/bacterial_genomes/antismash_6/skin_microbiome_study/LK1079/	/researchdrive_files/Sequencing_Data/bacterial_genomes/assemblies_wo_short_contigs/210204_LK1079_assembly.fasta	d__Bacteria;p__Proteobacteria;c__Gammaproteobacteria;o__Enterobacterales;f__Enterobacteriaceae;g__Escherichia;s__Escherichia coli	Bacteria	Proteobacteria	Gammaproteobacteria	Enterobacterales	Enterobacteriaceae	Escherichia	Escherichia coli
LK1080	No	/researchdrive_files/Sequencing_Data/bacterial_genomes/antismash_6/skin_microbiome_study/LK1080/	/researchdrive_files/Sequencing_Data/bacterial_genomes/assemblies_wo_short_contigs/210201_LK1080_assembly.fasta	d__Bacteria;p__Actinobacteriota;c__Actinomycetia;o__Actinomycetales;f__Dermabacteraceae;g__Dermabacter;s__Dermabacter hominis	Bacteria	Actinobacteriota	Actinomycetia	Actinomycetales	Dermabacteraceae	Dermabacter	Dermabacter hominis
LK1086	No	/researchdrive_files/Sequencing_Data/bacterial_genomes/antismash_6/skin_microbiome_study/LK1086/	/researchdrive_files/Sequencing_Data/bacterial_genomes/assemblies_wo_short_contigs/201020_LK1086_assembly.fasta	d__Bacteria;p__Actinobacteriota;c__Actinomycetia;o__Actinomycetales;f__Micrococcaceae;g__Rothia;s__Rothia kristinae	Bacteria	Actinobacteriota	Actinomycetia	Actinomycetales	Micrococcaceae	Rothia	Rothia kristinae
LK1094	No	/researchdrive_files/Sequencing_Data/bacterial_genomes/antismash_6/skin_microbiome_study/LK1094/	/researchdrive_files/Sequencing_Data/bacterial_genomes/assemblies_wo_short_contigs/200402_LK1094_assembly.fasta	d__Bacteria;p__Actinobacteriota;c__Actinomycetia;o__Actinomycetales;f__Brevibacteriaceae;g__Brevibacterium;s__Brevibacterium casei	Bacteria	Actinobacteriota	Actinomycetia	Actinomycetales	Brevibacteriaceae	Brevibacterium	Brevibacterium casei
LK1095	No	/researchdrive_files/Sequencing_Data/bacterial_genomes/antismash_6/skin_microbiome_study/LK1095/	/researchdrive_files/Sequencing_Data/bacterial_genomes/assemblies_wo_short_contigs/201020_LK1095_assembly.fasta	d__Bacteria;p__Firmicutes;c__Bacilli;o__Staphylococcales;f__Staphylococcaceae;g__Staphylococcus;s__Staphylococcus epidermidis	Bacteria	Firmicutes	Bacilli	Staphylococcales	Staphylococcaceae	Staphylococcus	Staphylococcus epidermidis
LK1096	No	/researchdrive_files/Sequencing_Data/bacterial_genomes/antismash_6/skin_microbiome_study/LK1096/	/researchdrive_files/Sequencing_Data/bacterial_genomes/assemblies_wo_short_contigs/201020_LK1096_assembly.fasta	d__Bacteria;p__Firmicutes;c__Bacilli;o__Staphylococcales;f__Staphylococcaceae;g__Staphylococcus;s__Staphylococcus epidermidis	Bacteria	Firmicutes	Bacilli	Staphylococcales	Staphylococcaceae	Staphylococcus	Staphylococcus epidermidis
LK1102	No	/researchdrive_files/Sequencing_Data/bacterial_genomes/antismash_6/skin_microbiome_study/LK1102/	/researchdrive_files/Sequencing_Data/bacterial_genomes/assemblies_wo_short_contigs/210201_LK1102_assembly.fasta	d__Bacteria;p__Firmicutes;c__Bacilli;o__Bacillales_D;f__Amphibacillaceae;g__Oceanobacillus;s__Oceanobacillus kimchii	Bacteria	Firmicutes	Bacilli	Bacillales_D	Amphibacillaceae	Oceanobacillus	Oceanobacillus kimchii
LK1104	No	/researchdrive_files/Sequencing_Data/bacterial_genomes/antismash_6/skin_microbiome_study/LK1104/	/researchdrive_files/Sequencing_Data/bacterial_genomes/assemblies_wo_short_contigs/201020_LK1104_assembly.fasta	d__Bacteria;p__Actinobacteriota;c__Actinomycetia;o__Actinomycetales;f__Micrococcaceae;g__Micrococcus;s__Micrococcus luteus	Bacteria	Actinobacteriota	Actinomycetia	Actinomycetales	Micrococcaceae	Micrococcus	Micrococcus luteus
LK1105	No	/researchdrive_files/Sequencing_Data/bacterial_genomes/antismash_6/skin_microbiome_study/LK1105/	/researchdrive_files/Sequencing_Data/bacterial_genomes/assemblies_wo_short_contigs/201020_LK1105_assembly.fasta	d__Bacteria;p__Actinobacteriota;c__Actinomycetia;o__Actinomycetales;f__Micrococcaceae;g__Micrococcus;s__Micrococcus luteus	Bacteria	Actinobacteriota	Actinomycetia	Actinomycetales	Micrococcaceae	Micrococcus	Micrococcus luteus
LK1110	No	/researchdrive_files/Sequencing_Data/bacterial_genomes/antismash_6/skin_microbiome_study/LK1110/	/researchdrive_files/Sequencing_Data/bacterial_genomes/assemblies_wo_short_contigs/201020_LK1110_assembly.fasta	d__Bacteria;p__Firmicutes;c__Bacilli;o__Staphylococcales;f__Staphylococcaceae;g__Staphylococcus;s__Staphylococcus epidermidis	Bacteria	Firmicutes	Bacilli	Staphylococcales	Staphylococcaceae	Staphylococcus	Staphylococcus epidermidis
LK1120	No	/researchdrive_files/Sequencing_Data/bacterial_genomes/antismash_6/skin_microbiome_study/LK1120/	/researchdrive_files/Sequencing_Data/bacterial_genomes/assemblies_wo_short_contigs/210201_LK1120_assembly.fasta	d__Bacteria;p__Actinobacteriota;c__Actinomycetia;o__Actinomycetales;f__Micrococcaceae;g__Kocuria;s__Kocuria rhizophila	Bacteria	Actinobacteriota	Actinomycetia	Actinomycetales	Micrococcaceae	Kocuria	Kocuria rhizophila
LK1121	No	/researchdrive_files/Sequencing_Data/bacterial_genomes/antismash_6/skin_microbiome_study/LK1121/	/researchdrive_files/Sequencing_Data/bacterial_genomes/assemblies_wo_short_contigs/201020_LK1121_assembly.fasta	d__Bacteria;p__Actinobacteriota;c__Actinomycetia;o__Actinomycetales;f__Micrococcaceae;g__Micrococcus;s__Micrococcus luteus	Bacteria	Actinobacteriota	Actinomycetia	Actinomycetales	Micrococcaceae	Micrococcus	Micrococcus luteus
LK1138	No	/researchdrive_files/Sequencing_Data/bacterial_genomes/antismash_6/skin_microbiome_study/LK1138/	/researchdrive_files/Sequencing_Data/bacterial_genomes/assemblies_wo_short_contigs/201020_LK1138_assembly.fasta	d__Bacteria;p__Firmicutes;c__Bacilli;o__Staphylococcales;f__Staphylococcaceae;g__Staphylococcus;s__Staphylococcus epidermidis	Bacteria	Firmicutes	Bacilli	Staphylococcales	Staphylococcaceae	Staphylococcus	Staphylococcus epidermidis
LK1139	No	/researchdrive_files/Sequencing_Data/bacterial_genomes/antismash_6/skin_microbiome_study/LK1139/	/researchdrive_files/Sequencing_Data/bacterial_genomes/assemblies_wo_short_contigs/200412_LK1139_assembly.fasta	d__Bacteria;p__Proteobacteria;c__Gammaproteobacteria;o__Enterobacterales;f__Enterobacteriaceae;g__Escherichia;s__Escherichia coli	Bacteria	Proteobacteria	Gammaproteobacteria	Enterobacterales	Enterobacteriaceae	Escherichia	Escherichia coli
LK1140	No	/researchdrive_files/Sequencing_Data/bacterial_genomes/antismash_6/skin_microbiome_study/LK1140/	/researchdrive_files/Sequencing_Data/bacterial_genomes/assemblies_wo_short_contigs/200330_LK1140_assembly.fasta	d__Bacteria;p__Proteobacteria;c__Gammaproteobacteria;o__Enterobacterales;f__Enterobacteriaceae;g__Escherichia;s__Escherichia coli	Bacteria	Proteobacteria	Gammaproteobacteria	Enterobacterales	Enterobacteriaceae	Escherichia	Escherichia coli
LK1157	No	/researchdrive_files/Sequencing_Data/bacterial_genomes/antismash_6/skin_microbiome_study/LK1157/	/researchdrive_files/Sequencing_Data/bacterial_genomes/assemblies_wo_short_contigs/210201_LK1157_assembly.fasta	d__Bacteria;p__Proteobacteria;c__Gammaproteobacteria;o__Enterobacterales;f__Enterobacteriaceae;g__Escherichia;s__Escherichia coli	Bacteria	Proteobacteria	Gammaproteobacteria	Enterobacterales	Enterobacteriaceae	Escherichia	Escherichia coli
LK1159	No	/researchdrive_files/Sequencing_Data/bacterial_genomes/antismash_6/skin_microbiome_study/LK1159/	/researchdrive_files/Sequencing_Data/bacterial_genomes/assemblies_wo_short_contigs/201026_LK1159_assembly.fasta	d__Bacteria;p__Actinobacteriota;c__Actinomycetia;o__Actinomycetales;f__Micrococcaceae;g__Micrococcus;s__Micrococcus luteus	Bacteria	Actinobacteriota	Actinomycetia	Actinomycetales	Micrococcaceae	Micrococcus	Micrococcus luteus
LK1167	No	/researchdrive_files/Sequencing_Data/bacterial_genomes/antismash_6/skin_microbiome_study/LK1167/	/researchdrive_files/Sequencing_Data/bacterial_genomes/assemblies_wo_short_contigs/201026_LK1167_assembly.fasta	d__Bacteria;p__Firmicutes;c__Bacilli;o__Staphylococcales;f__Staphylococcaceae;g__Staphylococcus;s__Staphylococcus epidermidis	Bacteria	Firmicutes	Bacilli	Staphylococcales	Staphylococcaceae	Staphylococcus	Staphylococcus epidermidis
LK1206	No	/researchdrive_files/Sequencing_Data/bacterial_genomes/antismash_6/skin_microbiome_study/LK1206/	/researchdrive_files/Sequencing_Data/bacterial_genomes/assemblies_wo_short_contigs/201026_LK1206_assembly.fasta	d__Bacteria;p__Actinobacteriota;c__Actinomycetia;o__Actinomycetales;f__Micrococcaceae;g__Micrococcus;s__Micrococcus luteus	Bacteria	Actinobacteriota	Actinomycetia	Actinomycetales	Micrococcaceae	Micrococcus	Micrococcus luteus
LK1232	No	/researchdrive_files/Sequencing_Data/bacterial_genomes/antismash_6/skin_microbiome_study/LK1232/	/researchdrive_files/Sequencing_Data/bacterial_genomes/assemblies_wo_short_contigs/201026_LK1232_assembly.fasta	d__Bacteria;p__Proteobacteria;c__Gammaproteobacteria;o__Enterobacterales;f__Enterobacteriaceae;g__Escherichia;s__Escherichia coli	Bacteria	Proteobacteria	Gammaproteobacteria	Enterobacterales	Enterobacteriaceae	Escherichia	Escherichia coli
LK1244	No	/researchdrive_files/Sequencing_Data/bacterial_genomes/antismash_6/skin_microbiome_study/LK1244/	/researchdrive_files/Sequencing_Data/bacterial_genomes/assemblies_wo_short_contigs/201026_LK1244_assembly.fasta	d__Bacteria;p__Actinobacteriota;c__Actinomycetia;o__Actinomycetales;f__Micrococcaceae;g__Rothia;s__Rothia kristinae	Bacteria	Actinobacteriota	Actinomycetia	Actinomycetales	Micrococcaceae	Rothia	Rothia kristinae
LK1245	No	/researchdrive_files/Sequencing_Data/bacterial_genomes/antismash_6/skin_microbiome_study/LK1245/	/researchdrive_files/Sequencing_Data/bacterial_genomes/assemblies_wo_short_contigs/210201_LK1245_assembly.fasta	d__Bacteria;p__Actinobacteriota;c__Actinomycetia;o__Actinomycetales;f__Dermabacteraceae;g__Dermabacter;s__Dermabacter hominis	Bacteria	Actinobacteriota	Actinomycetia	Actinomycetales	Dermabacteraceae	Dermabacter	Dermabacter hominis
LK1247	No	/researchdrive_files/Sequencing_Data/bacterial_genomes/antismash_6/skin_microbiome_study/LK1247/	/researchdrive_files/Sequencing_Data/bacterial_genomes/assemblies_wo_short_contigs/210201_LK1247_assembly.fasta	d__Bacteria;p__Actinobacteriota;c__Actinomycetia;o__Mycobacteriales;f__Mycobacteriaceae;g__Dietzia;s__Dietzia cinnamea	Bacteria	Actinobacteriota	Actinomycetia	Mycobacteriales	Mycobacteriaceae	Dietzia	Dietzia cinnamea
LK1249	No	/researchdrive_files/Sequencing_Data/bacterial_genomes/antismash_6/skin_microbiome_study/LK1249/	/researchdrive_files/Sequencing_Data/bacterial_genomes/assemblies_wo_short_contigs/210201_LK1249_assembly.fasta	d__Bacteria;p__Actinobacteriota;c__Actinomycetia;o__Mycobacteriales;f__Mycobacteriaceae;g__Dietzia;s__Dietzia cinnamea	Bacteria	Actinobacteriota	Actinomycetia	Mycobacteriales	Mycobacteriaceae	Dietzia	Dietzia cinnamea
LK1256	No	/researchdrive_files/Sequencing_Data/bacterial_genomes/antismash_6/skin_microbiome_study/LK1256/	/researchdrive_files/Sequencing_Data/bacterial_genomes/assemblies_wo_short_contigs/210201_LK1256_assembly.fasta	d__Bacteria;p__Actinobacteriota;c__Actinomycetia;o__Mycobacteriales;f__Mycobacteriaceae;g__Dietzia;s__Dietzia cinnamea	Bacteria	Actinobacteriota	Actinomycetia	Mycobacteriales	Mycobacteriaceae	Dietzia	Dietzia cinnamea
LK1259	No	/researchdrive_files/Sequencing_Data/bacterial_genomes/antismash_6/skin_microbiome_study/LK1259/	/researchdrive_files/Sequencing_Data/bacterial_genomes/assemblies_wo_short_contigs/210201_LK1259_assembly.fasta	d__Bacteria;p__Actinobacteriota;c__Actinomycetia;o__Actinomycetales;f__Micrococcaceae;g__Rothia;s__Rothia kristinae	Bacteria	Actinobacteriota	Actinomycetia	Actinomycetales	Micrococcaceae	Rothia	Rothia kristinae
LK1264	No	/researchdrive_files/Sequencing_Data/bacterial_genomes/antismash_6/skin_microbiome_study/LK1264/	/researchdrive_files/Sequencing_Data/bacterial_genomes/assemblies_wo_short_contigs/201026_LK1264_assembly.fasta	d__Bacteria;p__Firmicutes;c__Bacilli;o__Staphylococcales;f__Staphylococcaceae;g__Staphylococcus;s__Staphylococcus epidermidis	Bacteria	Firmicutes	Bacilli	Staphylococcales	Staphylococcaceae	Staphylococcus	Staphylococcus epidermidis
LK1266	No	/researchdrive_files/Sequencing_Data/bacterial_genomes/antismash_6/skin_microbiome_study/LK1266/	/researchdrive_files/Sequencing_Data/bacterial_genomes/assemblies_wo_short_contigs/210201_LK1266_assembly.fasta	d__Bacteria;p__Actinobacteriota;c__Actinomycetia;o__Mycobacteriales;f__Mycobacteriaceae;g__Dietzia;s__Dietzia cinnamea	Bacteria	Actinobacteriota	Actinomycetia	Mycobacteriales	Mycobacteriaceae	Dietzia	Dietzia cinnamea
LK1267	No	/researchdrive_files/Sequencing_Data/bacterial_genomes/antismash_6/skin_microbiome_study/LK1267/	/researchdrive_files/Sequencing_Data/bacterial_genomes/assemblies_wo_short_contigs/210201_LK1267_assembly.fasta	d__Bacteria;p__Actinobacteriota;c__Actinomycetia;o__Mycobacteriales;f__Mycobacteriaceae;g__Dietzia;s__Dietzia cinnamea	Bacteria	Actinobacteriota	Actinomycetia	Mycobacteriales	Mycobacteriaceae	Dietzia	Dietzia cinnamea
LK1268	No	/researchdrive_files/Sequencing_Data/bacterial_genomes/antismash_6/skin_microbiome_study/LK1268/	/researchdrive_files/Sequencing_Data/bacterial_genomes/assemblies_wo_short_contigs/210201_LK1268_assembly.fasta	d__Bacteria;p__Actinobacteriota;c__Actinomycetia;o__Mycobacteriales;f__Mycobacteriaceae;g__Dietzia;s__Dietzia cinnamea	Bacteria	Actinobacteriota	Actinomycetia	Mycobacteriales	Mycobacteriaceae	Dietzia	Dietzia cinnamea
LK1269	No	/researchdrive_files/Sequencing_Data/bacterial_genomes/antismash_6/skin_microbiome_study/LK1269/	/researchdrive_files/Sequencing_Data/bacterial_genomes/assemblies_wo_short_contigs/210201_LK1269_assembly.fasta	d__Bacteria;p__Actinobacteriota;c__Actinomycetia;o__Mycobacteriales;f__Mycobacteriaceae;g__Corynebacterium;s__Corynebacterium sanguinis	Bacteria	Actinobacteriota	Actinomycetia	Mycobacteriales	Mycobacteriaceae	Corynebacterium	Corynebacterium sanguinis
LK1272	No	/researchdrive_files/Sequencing_Data/bacterial_genomes/antismash_6/skin_microbiome_study/LK1272/	/researchdrive_files/Sequencing_Data/bacterial_genomes/assemblies_wo_short_contigs/210201_LK1272_assembly.fasta	d__Bacteria;p__Actinobacteriota;c__Actinomycetia;o__Mycobacteriales;f__Mycobacteriaceae;g__Corynebacterium;s__Corynebacterium sanguinis	Bacteria	Actinobacteriota	Actinomycetia	Mycobacteriales	Mycobacteriaceae	Corynebacterium	Corynebacterium sanguinis
LK1281	No	/researchdrive_files/Sequencing_Data/bacterial_genomes/antismash_6/skin_microbiome_study/LK1281/	/researchdrive_files/Sequencing_Data/bacterial_genomes/assemblies_wo_short_contigs/210201_LK1281_assembly.fasta	d__Bacteria;p__Actinobacteriota;c__Actinomycetia;o__Actinomycetales;f__Micrococcaceae;g__Rothia;s__Rothia kristinae	Bacteria	Actinobacteriota	Actinomycetia	Actinomycetales	Micrococcaceae	Rothia	Rothia kristinae
LK1282	No	/researchdrive_files/Sequencing_Data/bacterial_genomes/antismash_6/skin_microbiome_study/LK1282/	/researchdrive_files/Sequencing_Data/bacterial_genomes/assemblies_wo_short_contigs/201026_LK1282_assembly.fasta	d__Bacteria;p__Actinobacteriota;c__Actinomycetia;o__Actinomycetales;f__Micrococcaceae;g__Rothia;s__Rothia kristinae	Bacteria	Actinobacteriota	Actinomycetia	Actinomycetales	Micrococcaceae	Rothia	Rothia kristinae
LK1283	No	/researchdrive_files/Sequencing_Data/bacterial_genomes/antismash_6/skin_microbiome_study/LK1283/	/researchdrive_files/Sequencing_Data/bacterial_genomes/assemblies_wo_short_contigs/210201_LK1283_assembly.fasta	d__Bacteria;p__Actinobacteriota;c__Actinomycetia;o__Mycobacteriales;f__Mycobacteriaceae;g__Dietzia;s__Dietzia cinnamea	Bacteria	Actinobacteriota	Actinomycetia	Mycobacteriales	Mycobacteriaceae	Dietzia	Dietzia cinnamea
LK1284	No	/researchdrive_files/Sequencing_Data/bacterial_genomes/antismash_6/skin_microbiome_study/LK1284/	/researchdrive_files/Sequencing_Data/bacterial_genomes/assemblies_wo_short_contigs/201026_LK1284_assembly.fasta	d__Bacteria;p__Actinobacteriota;c__Actinomycetia;o__Actinomycetales;f__Micrococcaceae;g__Rothia;s__Rothia kristinae	Bacteria	Actinobacteriota	Actinomycetia	Actinomycetales	Micrococcaceae	Rothia	Rothia kristinae
LK1285	No	/researchdrive_files/Sequencing_Data/bacterial_genomes/antismash_6/skin_microbiome_study/LK1285/	/researchdrive_files/Sequencing_Data/bacterial_genomes/assemblies_wo_short_contigs/210201_LK1285_assembly.fasta	d__Bacteria;p__Actinobacteriota;c__Actinomycetia;o__Actinomycetales;f__Micrococcaceae;g__Rothia;s__Rothia kristinae	Bacteria	Actinobacteriota	Actinomycetia	Actinomycetales	Micrococcaceae	Rothia	Rothia kristinae
LK1287	No	/researchdrive_files/Sequencing_Data/bacterial_genomes/antismash_6/skin_microbiome_study/LK1287/	/researchdrive_files/Sequencing_Data/bacterial_genomes/assemblies_wo_short_contigs/201026_LK1287_assembly.fasta	d__Bacteria;p__Actinobacteriota;c__Actinomycetia;o__Actinomycetales;f__Micrococcaceae;g__Rothia;s__Rothia kristinae	Bacteria	Actinobacteriota	Actinomycetia	Actinomycetales	Micrococcaceae	Rothia	Rothia kristinae
LK1288	No	/researchdrive_files/Sequencing_Data/bacterial_genomes/antismash_6/skin_microbiome_study/LK1288/	/researchdrive_files/Sequencing_Data/bacterial_genomes/assemblies_wo_short_contigs/210201_LK1288_assembly.fasta	d__Bacteria;p__Actinobacteriota;c__Actinomycetia;o__Actinomycetales;f__Dermabacteraceae;g__Dermabacter;s__Dermabacter hominis	Bacteria	Actinobacteriota	Actinomycetia	Actinomycetales	Dermabacteraceae	Dermabacter	Dermabacter hominis
LK1312	No	/researchdrive_files/Sequencing_Data/bacterial_genomes/antismash_6/skin_microbiome_study/LK1312/	/researchdrive_files/Sequencing_Data/bacterial_genomes/assemblies_wo_short_contigs/210201_LK1312_assembly.fasta	d__Bacteria;p__Actinobacteriota;c__Actinomycetia;o__Mycobacteriales;f__Mycobacteriaceae;g__Dietzia;s__Dietzia cinnamea	Bacteria	Actinobacteriota	Actinomycetia	Mycobacteriales	Mycobacteriaceae	Dietzia	Dietzia cinnamea
LK1321	No	/researchdrive_files/Sequencing_Data/bacterial_genomes/antismash_6/skin_microbiome_study/LK1321/	/researchdrive_files/Sequencing_Data/bacterial_genomes/assemblies_wo_short_contigs/210201_LK1321_assembly.fasta	d__Bacteria;p__Actinobacteriota;c__Actinomycetia;o__Mycobacteriales;f__Mycobacteriaceae;g__Dietzia;s__Dietzia maris	Bacteria	Actinobacteriota	Actinomycetia	Mycobacteriales	Mycobacteriaceae	Dietzia	Dietzia maris
LK1360	No	/researchdrive_files/Sequencing_Data/bacterial_genomes/antismash_6/skin_microbiome_study/LK1360/	/researchdrive_files/Sequencing_Data/bacterial_genomes/assemblies_wo_short_contigs/210201_LK1360_assembly.fasta	d__Bacteria;p__Actinobacteriota;c__Actinomycetia;o__Mycobacteriales;f__Mycobacteriaceae;g__Corynebacterium;s__Corynebacterium sanguinis	Bacteria	Actinobacteriota	Actinomycetia	Mycobacteriales	Mycobacteriaceae	Corynebacterium	Corynebacterium sanguinis
LK1367	No	/researchdrive_files/Sequencing_Data/bacterial_genomes/antismash_6/skin_microbiome_study/LK1367/	/researchdrive_files/Sequencing_Data/bacterial_genomes/assemblies_wo_short_contigs/210201_LK1367_assembly.fasta	d__Bacteria;p__Actinobacteriota;c__Actinomycetia;o__Mycobacteriales;f__Mycobacteriaceae;g__Corynebacterium;s__Corynebacterium sanguinis	Bacteria	Actinobacteriota	Actinomycetia	Mycobacteriales	Mycobacteriaceae	Corynebacterium	Corynebacterium sanguinis
LK1392	No	/researchdrive_files/Sequencing_Data/bacterial_genomes/antismash_6/skin_microbiome_study/LK1392/	/researchdrive_files/Sequencing_Data/bacterial_genomes/assemblies_wo_short_contigs/201026_LK1392_assembly.fasta	d__Bacteria;p__Actinobacteriota;c__Actinomycetia;o__Actinomycetales;f__Micrococcaceae;g__Micrococcus;s__Micrococcus luteus	Bacteria	Actinobacteriota	Actinomycetia	Actinomycetales	Micrococcaceae	Micrococcus	Micrococcus luteus
LK1397	No	/researchdrive_files/Sequencing_Data/bacterial_genomes/antismash_6/skin_microbiome_study/LK1397/	/researchdrive_files/Sequencing_Data/bacterial_genomes/assemblies_wo_short_contigs/201026_LK1397_assembly.fasta	d__Bacteria;p__Actinobacteriota;c__Actinomycetia;o__Actinomycetales;f__Micrococcaceae;g__Micrococcus;s__Micrococcus luteus	Bacteria	Actinobacteriota	Actinomycetia	Actinomycetales	Micrococcaceae	Micrococcus	Micrococcus luteus
LK1400	No	/researchdrive_files/Sequencing_Data/bacterial_genomes/antismash_6/skin_microbiome_study/LK1400/	/researchdrive_files/Sequencing_Data/bacterial_genomes/assemblies_wo_short_contigs/201026_LK1400_assembly.fasta	d__Bacteria;p__Actinobacteriota;c__Actinomycetia;o__Actinomycetales;f__Micrococcaceae;g__Micrococcus;s__Micrococcus luteus	Bacteria	Actinobacteriota	Actinomycetia	Actinomycetales	Micrococcaceae	Micrococcus	Micrococcus luteus
LK1402	No	/researchdrive_files/Sequencing_Data/bacterial_genomes/antismash_6/skin_microbiome_study/LK1402/	/researchdrive_files/Sequencing_Data/bacterial_genomes/assemblies_wo_short_contigs/201026_LK1402_assembly.fasta	d__Bacteria;p__Actinobacteriota;c__Actinomycetia;o__Actinomycetales;f__Micrococcaceae;g__Micrococcus;s__Micrococcus luteus	Bacteria	Actinobacteriota	Actinomycetia	Actinomycetales	Micrococcaceae	Micrococcus	Micrococcus luteus
LK1403	No	/researchdrive_files/Sequencing_Data/bacterial_genomes/antismash_6/skin_microbiome_study/LK1403/	/researchdrive_files/Sequencing_Data/bacterial_genomes/assemblies_wo_short_contigs/210201_LK1403_assembly.fasta	d__Bacteria;p__Firmicutes_A;c__Clostridia;o__Tissierellales;f__Peptoniphilaceae;g__Helcococcus;s__Helcococcus kunzii	Bacteria	Firmicutes_A	Clostridia	Tissierellales	Peptoniphilaceae	Helcococcus	Helcococcus kunzii
LK400	No	/researchdrive_files/Sequencing_Data/bacterial_genomes/antismash_6/skin_microbiome_study/LK400/	/researchdrive_files/Sequencing_Data/bacterial_genomes/assemblies_wo_short_contigs/200330_LK400_assembly.fasta	d__Bacteria;p__Actinobacteriota;c__Actinomycetia;o__Actinomycetales;f__Micrococcaceae;g__Micrococcus;s__Micrococcus luteus	Bacteria	Actinobacteriota	Actinomycetia	Actinomycetales	Micrococcaceae	Micrococcus	Micrococcus luteus
LK401	No	/researchdrive_files/Sequencing_Data/bacterial_genomes/antismash_6/skin_microbiome_study/LK401/	/researchdrive_files/Sequencing_Data/bacterial_genomes/assemblies_wo_short_contigs/201026_LK401_assembly.fasta	d__Bacteria;p__Firmicutes;c__Bacilli;o__Staphylococcales;f__Staphylococcaceae;g__Staphylococcus;s__Staphylococcus epidermidis	Bacteria	Firmicutes	Bacilli	Staphylococcales	Staphylococcaceae	Staphylococcus	Staphylococcus epidermidis
LK410	No	/researchdrive_files/Sequencing_Data/bacterial_genomes/antismash_6/skin_microbiome_study/LK410/	/researchdrive_files/Sequencing_Data/bacterial_genomes/assemblies_wo_short_contigs/201026_LK410_assembly.fasta	d__Bacteria;p__Actinobacteriota;c__Actinomycetia;o__Actinomycetales;f__Micrococcaceae;g__Micrococcus;s__Micrococcus luteus	Bacteria	Actinobacteriota	Actinomycetia	Actinomycetales	Micrococcaceae	Micrococcus	Micrococcus luteus
LK412	No	/researchdrive_files/Sequencing_Data/bacterial_genomes/antismash_6/skin_microbiome_study/LK412/	/researchdrive_files/Sequencing_Data/bacterial_genomes/assemblies_wo_short_contigs/201026_LK412_assembly.fasta	d__Bacteria;p__Actinobacteriota;c__Actinomycetia;o__Actinomycetales;f__Micrococcaceae;g__Micrococcus;s__Micrococcus luteus	Bacteria	Actinobacteriota	Actinomycetia	Actinomycetales	Micrococcaceae	Micrococcus	Micrococcus luteus
LK414	No	/researchdrive_files/Sequencing_Data/bacterial_genomes/antismash_6/skin_microbiome_study/LK414/	/researchdrive_files/Sequencing_Data/bacterial_genomes/assemblies_wo_short_contigs/200412_LK414_assembly.fasta	d__Bacteria;p__Firmicutes;c__Bacilli;o__Staphylococcales;f__Staphylococcaceae;g__Staphylococcus;s__Staphylococcus warneri	Bacteria	Firmicutes	Bacilli	Staphylococcales	Staphylococcaceae	Staphylococcus	Staphylococcus warneri
LK415	No	/researchdrive_files/Sequencing_Data/bacterial_genomes/antismash_6/skin_microbiome_study/LK415/	/researchdrive_files/Sequencing_Data/bacterial_genomes/assemblies_wo_short_contigs/200412_LK415_assembly.fasta	d__Bacteria;p__Firmicutes;c__Bacilli;o__Staphylococcales;f__Staphylococcaceae;g__Staphylococcus;s__Staphylococcus warneri	Bacteria	Firmicutes	Bacilli	Staphylococcales	Staphylococcaceae	Staphylococcus	Staphylococcus warneri
LK427	No	/researchdrive_files/Sequencing_Data/bacterial_genomes/antismash_6/skin_microbiome_study/LK427/	/researchdrive_files/Sequencing_Data/bacterial_genomes/assemblies_wo_short_contigs/200412_LK427_assembly.fasta	d__Bacteria;p__Actinobacteriota;c__Actinomycetia;o__Actinomycetales;f__Micrococcaceae;g__Micrococcus;s__Micrococcus luteus	Bacteria	Actinobacteriota	Actinomycetia	Actinomycetales	Micrococcaceae	Micrococcus	Micrococcus luteus
LK432	No	/researchdrive_files/Sequencing_Data/bacterial_genomes/antismash_6/skin_microbiome_study/LK432/	/researchdrive_files/Sequencing_Data/bacterial_genomes/assemblies_wo_short_contigs/210201_LK432_assembly.fasta	d__Bacteria;p__Actinobacteriota;c__Actinomycetia;o__Mycobacteriales;f__Mycobacteriaceae;g__Corynebacterium;s__Corynebacterium sanguinis	Bacteria	Actinobacteriota	Actinomycetia	Mycobacteriales	Mycobacteriaceae	Corynebacterium	Corynebacterium sanguinis
LK442	No	/researchdrive_files/Sequencing_Data/bacterial_genomes/antismash_6/skin_microbiome_study/LK442/	/researchdrive_files/Sequencing_Data/bacterial_genomes/assemblies_wo_short_contigs/200331_LK442_assembly.fasta	d__Bacteria;p__Proteobacteria;c__Gammaproteobacteria;o__Enterobacterales;f__Enterobacteriaceae;g__Klebsiella;s__Klebsiella pneumoniae	Bacteria	Proteobacteria	Gammaproteobacteria	Enterobacterales	Enterobacteriaceae	Klebsiella	Klebsiella pneumoniae
LK445	No	/researchdrive_files/Sequencing_Data/bacterial_genomes/antismash_6/skin_microbiome_study/LK445/	/researchdrive_files/Sequencing_Data/bacterial_genomes/assemblies_wo_short_contigs/210204_LK445_assembly.fasta	d__Bacteria;p__Firmicutes;c__Bacilli;o__Staphylococcales;f__Staphylococcaceae;g__Staphylococcus;s__Staphylococcus epidermidis	Bacteria	Firmicutes	Bacilli	Staphylococcales	Staphylococcaceae	Staphylococcus	Staphylococcus epidermidis
LK458	No	/researchdrive_files/Sequencing_Data/bacterial_genomes/antismash_6/skin_microbiome_study/LK458/	/researchdrive_files/Sequencing_Data/bacterial_genomes/assemblies_wo_short_contigs/201026_LK458_assembly.fasta	d__Bacteria;p__Proteobacteria;c__Gammaproteobacteria;o__Enterobacterales;f__Enterobacteriaceae;g__Klebsiella;s__Klebsiella pneumoniae	Bacteria	Proteobacteria	Gammaproteobacteria	Enterobacterales	Enterobacteriaceae	Klebsiella	Klebsiella pneumoniae
LK459	No	/researchdrive_files/Sequencing_Data/bacterial_genomes/antismash_6/skin_microbiome_study/LK459/	/researchdrive_files/Sequencing_Data/bacterial_genomes/assemblies_wo_short_contigs/210204_LK459_assembly.fasta	d__Bacteria;p__Firmicutes;c__Bacilli;o__Staphylococcales;f__Staphylococcaceae;g__Staphylococcus;s__Staphylococcus epidermidis	Bacteria	Firmicutes	Bacilli	Staphylococcales	Staphylococcaceae	Staphylococcus	Staphylococcus epidermidis
LK460	No	/researchdrive_files/Sequencing_Data/bacterial_genomes/antismash_6/skin_microbiome_study/LK460/	/researchdrive_files/Sequencing_Data/bacterial_genomes/assemblies_wo_short_contigs/210204_LK460_assembly.fasta	d__Bacteria;p__Firmicutes;c__Bacilli;o__Staphylococcales;f__Staphylococcaceae;g__Staphylococcus;s__Staphylococcus epidermidis	Bacteria	Firmicutes	Bacilli	Staphylococcales	Staphylococcaceae	Staphylococcus	Staphylococcus epidermidis
LK465	No	/researchdrive_files/Sequencing_Data/bacterial_genomes/antismash_6/skin_microbiome_study/LK465/	/researchdrive_files/Sequencing_Data/bacterial_genomes/assemblies_wo_short_contigs/210201_LK465_assembly.fasta	d__Bacteria;p__Actinobacteriota;c__Actinomycetia;o__Mycobacteriales;f__Mycobacteriaceae;g__Corynebacterium;s__Corynebacterium pseudodiphtheriticum	Bacteria	Actinobacteriota	Actinomycetia	Mycobacteriales	Mycobacteriaceae	Corynebacterium	Corynebacterium pseudodiphtheriticum
LK469	No	/researchdrive_files/Sequencing_Data/bacterial_genomes/antismash_6/skin_microbiome_study/LK469/	/researchdrive_files/Sequencing_Data/bacterial_genomes/assemblies_wo_short_contigs/200331_LK469_assembly.fasta	d__Bacteria;p__Proteobacteria;c__Gammaproteobacteria;o__Enterobacterales;f__Enterobacteriaceae;g__Klebsiella;s__Klebsiella pneumoniae	Bacteria	Proteobacteria	Gammaproteobacteria	Enterobacterales	Enterobacteriaceae	Klebsiella	Klebsiella pneumoniae
LK500	No	/researchdrive_files/Sequencing_Data/bacterial_genomes/antismash_6/skin_microbiome_study/LK500/	/researchdrive_files/Sequencing_Data/bacterial_genomes/assemblies_wo_short_contigs/200331_LK500_assembly.fasta	d__Bacteria;p__Proteobacteria;c__Gammaproteobacteria;o__Enterobacterales;f__Enterobacteriaceae;g__Klebsiella;s__Klebsiella aerogenes	Bacteria	Proteobacteria	Gammaproteobacteria	Enterobacterales	Enterobacteriaceae	Klebsiella	Klebsiella aerogenes
LK501	No	/researchdrive_files/Sequencing_Data/bacterial_genomes/antismash_6/skin_microbiome_study/LK501/	/researchdrive_files/Sequencing_Data/bacterial_genomes/assemblies_wo_short_contigs/200412_LK501_assembly.fasta	d__Bacteria;p__Proteobacteria;c__Gammaproteobacteria;o__Enterobacterales;f__Enterobacteriaceae;g__Klebsiella;s__Klebsiella aerogenes	Bacteria	Proteobacteria	Gammaproteobacteria	Enterobacterales	Enterobacteriaceae	Klebsiella	Klebsiella aerogenes
LK517	No	/researchdrive_files/Sequencing_Data/bacterial_genomes/antismash_6/skin_microbiome_study/LK517/	/researchdrive_files/Sequencing_Data/bacterial_genomes/assemblies_wo_short_contigs/200412_LK517_assembly.fasta	d__Bacteria;p__Actinobacteriota;c__Actinomycetia;o__Actinomycetales;f__Micrococcaceae;g__Micrococcus;s__Micrococcus luteus	Bacteria	Actinobacteriota	Actinomycetia	Actinomycetales	Micrococcaceae	Micrococcus	Micrococcus luteus
LK525	No	/researchdrive_files/Sequencing_Data/bacterial_genomes/antismash_6/skin_microbiome_study/LK525/	/researchdrive_files/Sequencing_Data/bacterial_genomes/assemblies_wo_short_contigs/210201_LK525_assembly.fasta	d__Bacteria;p__Proteobacteria;c__Gammaproteobacteria;o__Enterobacterales;f__Enterobacteriaceae;g__Klebsiella;s__Klebsiella aerogenes	Bacteria	Proteobacteria	Gammaproteobacteria	Enterobacterales	Enterobacteriaceae	Klebsiella	Klebsiella aerogenes
LK526	No	/researchdrive_files/Sequencing_Data/bacterial_genomes/antismash_6/skin_microbiome_study/LK526/	/researchdrive_files/Sequencing_Data/bacterial_genomes/assemblies_wo_short_contigs/210201_LK526_assembly.fasta	d__Bacteria;p__Proteobacteria;c__Gammaproteobacteria;o__Enterobacterales;f__Enterobacteriaceae;g__Klebsiella;s__Klebsiella aerogenes	Bacteria	Proteobacteria	Gammaproteobacteria	Enterobacterales	Enterobacteriaceae	Klebsiella	Klebsiella aerogenes
LK527	No	/researchdrive_files/Sequencing_Data/bacterial_genomes/antismash_6/skin_microbiome_study/LK527/	/researchdrive_files/Sequencing_Data/bacterial_genomes/assemblies_wo_short_contigs/210201_LK527_assembly.fasta	d__Bacteria;p__Proteobacteria;c__Gammaproteobacteria;o__Enterobacterales;f__Enterobacteriaceae;g__Klebsiella;s__Klebsiella aerogenes	Bacteria	Proteobacteria	Gammaproteobacteria	Enterobacterales	Enterobacteriaceae	Klebsiella	Klebsiella aerogenes
LK540	No	/researchdrive_files/Sequencing_Data/bacterial_genomes/antismash_6/skin_microbiome_study/LK540/	/researchdrive_files/Sequencing_Data/bacterial_genomes/assemblies_wo_short_contigs/200412_LK540_assembly.fasta	d__Bacteria;p__Actinobacteriota;c__Actinomycetia;o__Actinomycetales;f__Micrococcaceae;g__Micrococcus;s__Micrococcus luteus	Bacteria	Actinobacteriota	Actinomycetia	Actinomycetales	Micrococcaceae	Micrococcus	Micrococcus luteus
LK566	No	/researchdrive_files/Sequencing_Data/bacterial_genomes/antismash_6/skin_microbiome_study/LK566/	/researchdrive_files/Sequencing_Data/bacterial_genomes/assemblies_wo_short_contigs/200412_LK566_assembly.fasta	d__Bacteria;p__Actinobacteriota;c__Actinomycetia;o__Actinomycetales;f__Micrococcaceae;g__Micrococcus;s__Micrococcus luteus	Bacteria	Actinobacteriota	Actinomycetia	Actinomycetales	Micrococcaceae	Micrococcus	Micrococcus luteus
LK579	No	/researchdrive_files/Sequencing_Data/bacterial_genomes/antismash_6/skin_microbiome_study/LK579/	/researchdrive_files/Sequencing_Data/bacterial_genomes/assemblies_wo_short_contigs/210201_LK579_assembly.fasta	d__Bacteria;p__Actinobacteriota;c__Actinomycetia;o__Actinomycetales;f__Micrococcaceae;g__Kocuria;s__Kocuria marina	Bacteria	Actinobacteriota	Actinomycetia	Actinomycetales	Micrococcaceae	Kocuria	Kocuria marina
LK586	No	/researchdrive_files/Sequencing_Data/bacterial_genomes/antismash_6/skin_microbiome_study/LK586/	/researchdrive_files/Sequencing_Data/bacterial_genomes/assemblies_wo_short_contigs/210201_LK586_assembly.fasta	d__Bacteria;p__Actinobacteriota;c__Actinomycetia;o__Mycobacteriales;f__Mycobacteriaceae;g__Corynebacterium;s__Corynebacterium sanguinis	Bacteria	Actinobacteriota	Actinomycetia	Mycobacteriales	Mycobacteriaceae	Corynebacterium	Corynebacterium sanguinis
LK588	No	/researchdrive_files/Sequencing_Data/bacterial_genomes/antismash_6/skin_microbiome_study/LK588/	/researchdrive_files/Sequencing_Data/bacterial_genomes/assemblies_wo_short_contigs/200412_LK588_assembly.fasta	d__Bacteria;p__Firmicutes;c__Bacilli;o__Staphylococcales;f__Staphylococcaceae;g__Staphylococcus;s__Staphylococcus epidermidis	Bacteria	Firmicutes	Bacilli	Staphylococcales	Staphylococcaceae	Staphylococcus	Staphylococcus epidermidis
LK590	No	/researchdrive_files/Sequencing_Data/bacterial_genomes/antismash_6/skin_microbiome_study/LK590/	/researchdrive_files/Sequencing_Data/bacterial_genomes/assemblies_wo_short_contigs/200412_LK590_assembly.fasta	d__Bacteria;p__Firmicutes;c__Bacilli;o__Staphylococcales;f__Staphylococcaceae;g__Staphylococcus;s__Staphylococcus epidermidis	Bacteria	Firmicutes	Bacilli	Staphylococcales	Staphylococcaceae	Staphylococcus	Staphylococcus epidermidis
LK593	No	/researchdrive_files/Sequencing_Data/bacterial_genomes/antismash_6/skin_microbiome_study/LK593/	/researchdrive_files/Sequencing_Data/bacterial_genomes/assemblies_wo_short_contigs/200331_LK593_assembly.fasta	d__Bacteria;p__Firmicutes;c__Bacilli;o__Staphylococcales;f__Staphylococcaceae;g__Staphylococcus;s__Staphylococcus epidermidis	Bacteria	Firmicutes	Bacilli	Staphylococcales	Staphylococcaceae	Staphylococcus	Staphylococcus epidermidis
LK595	No	/researchdrive_files/Sequencing_Data/bacterial_genomes/antismash_6/skin_microbiome_study/LK595/	/researchdrive_files/Sequencing_Data/bacterial_genomes/assemblies_wo_short_contigs/200412_LK595_assembly.fasta	d__Bacteria;p__Firmicutes;c__Bacilli;o__Staphylococcales;f__Staphylococcaceae;g__Staphylococcus;s__Staphylococcus epidermidis	Bacteria	Firmicutes	Bacilli	Staphylococcales	Staphylococcaceae	Staphylococcus	Staphylococcus epidermidis
LK602	No	/researchdrive_files/Sequencing_Data/bacterial_genomes/antismash_6/skin_microbiome_study/LK602/	/researchdrive_files/Sequencing_Data/bacterial_genomes/assemblies_wo_short_contigs/200412_LK602_assembly.fasta	d__Bacteria;p__Firmicutes;c__Bacilli;o__Staphylococcales;f__Staphylococcaceae;g__Staphylococcus;s__Staphylococcus epidermidis	Bacteria	Firmicutes	Bacilli	Staphylococcales	Staphylococcaceae	Staphylococcus	Staphylococcus epidermidis
LK604	No	/researchdrive_files/Sequencing_Data/bacterial_genomes/antismash_6/skin_microbiome_study/LK604/	/researchdrive_files/Sequencing_Data/bacterial_genomes/assemblies_wo_short_contigs/200327_LK604_assembly.fasta	d__Bacteria;p__Actinobacteriota;c__Actinomycetia;o__Actinomycetales;f__Micrococcaceae;g__Micrococcus;s__Micrococcus luteus	Bacteria	Actinobacteriota	Actinomycetia	Actinomycetales	Micrococcaceae	Micrococcus	Micrococcus luteus
LK605	No	/researchdrive_files/Sequencing_Data/bacterial_genomes/antismash_6/skin_microbiome_study/LK605/	/researchdrive_files/Sequencing_Data/bacterial_genomes/assemblies_wo_short_contigs/200412_LK605_assembly.fasta	d__Bacteria;p__Firmicutes;c__Bacilli;o__Staphylococcales;f__Staphylococcaceae;g__Staphylococcus;s__Staphylococcus epidermidis	Bacteria	Firmicutes	Bacilli	Staphylococcales	Staphylococcaceae	Staphylococcus	Staphylococcus epidermidis
LK610	No	/researchdrive_files/Sequencing_Data/bacterial_genomes/antismash_6/skin_microbiome_study/LK610/	/researchdrive_files/Sequencing_Data/bacterial_genomes/assemblies_wo_short_contigs/200412_LK610_assembly.fasta	d__Bacteria;p__Firmicutes;c__Bacilli;o__Staphylococcales;f__Staphylococcaceae;g__Staphylococcus;s__Staphylococcus epidermidis	Bacteria	Firmicutes	Bacilli	Staphylococcales	Staphylococcaceae	Staphylococcus	Staphylococcus epidermidis
LK619	No	/researchdrive_files/Sequencing_Data/bacterial_genomes/antismash_6/skin_microbiome_study/LK619/	/researchdrive_files/Sequencing_Data/bacterial_genomes/assemblies_wo_short_contigs/210201_LK619_assembly.fasta	d__Bacteria;p__Proteobacteria;c__Gammaproteobacteria;o__Enterobacterales;f__Enterobacteriaceae;g__Klebsiella;s__Klebsiella pneumoniae	Bacteria	Proteobacteria	Gammaproteobacteria	Enterobacterales	Enterobacteriaceae	Klebsiella	Klebsiella pneumoniae
LK666	No	/researchdrive_files/Sequencing_Data/bacterial_genomes/antismash_6/skin_microbiome_study/LK666/	/researchdrive_files/Sequencing_Data/bacterial_genomes/assemblies_wo_short_contigs/210201_LK666_assembly.fasta	d__Bacteria;p__Firmicutes;c__Bacilli;o__Bacillales_A;f__Planococcaceae;g__Lysinibacillus;s__Lysinibacillus capsici	Bacteria	Firmicutes	Bacilli	Bacillales_A	Planococcaceae	Lysinibacillus	Lysinibacillus capsici
LK668	No	/researchdrive_files/Sequencing_Data/bacterial_genomes/antismash_6/skin_microbiome_study/LK668/	/researchdrive_files/Sequencing_Data/bacterial_genomes/assemblies_wo_short_contigs/210201_LK668_assembly.fasta	d__Bacteria;p__Firmicutes;c__Bacilli;o__Bacillales_A;f__Planococcaceae;g__Lysinibacillus;s__Lysinibacillus capsici	Bacteria	Firmicutes	Bacilli	Bacillales_A	Planococcaceae	Lysinibacillus	Lysinibacillus capsici
LK669	No	/researchdrive_files/Sequencing_Data/bacterial_genomes/antismash_6/skin_microbiome_study/LK669/	/researchdrive_files/Sequencing_Data/bacterial_genomes/assemblies_wo_short_contigs/210201_LK669_assembly.fasta	d__Bacteria;p__Firmicutes;c__Bacilli;o__Bacillales_A;f__Planococcaceae;g__Lysinibacillus;s__Lysinibacillus capsici	Bacteria	Firmicutes	Bacilli	Bacillales_A	Planococcaceae	Lysinibacillus	Lysinibacillus capsici
LK670	No	/researchdrive_files/Sequencing_Data/bacterial_genomes/antismash_6/skin_microbiome_study/LK670/	/researchdrive_files/Sequencing_Data/bacterial_genomes/assemblies_wo_short_contigs/210201_LK670_assembly.fasta	d__Bacteria;p__Proteobacteria;c__Gammaproteobacteria;o__Enterobacterales;f__Enterobacteriaceae;g__Klebsiella;s__Klebsiella pneumoniae	Bacteria	Proteobacteria	Gammaproteobacteria	Enterobacterales	Enterobacteriaceae	Klebsiella	Klebsiella pneumoniae
LK671	No	/researchdrive_files/Sequencing_Data/bacterial_genomes/antismash_6/skin_microbiome_study/LK671/	/researchdrive_files/Sequencing_Data/bacterial_genomes/assemblies_wo_short_contigs/210201_LK671_assembly.fasta	d__Bacteria;p__Firmicutes;c__Bacilli;o__Bacillales_A;f__Planococcaceae;g__Lysinibacillus;s__Lysinibacillus capsici	Bacteria	Firmicutes	Bacilli	Bacillales_A	Planococcaceae	Lysinibacillus	Lysinibacillus capsici
LK679	No	/researchdrive_files/Sequencing_Data/bacterial_genomes/antismash_6/skin_microbiome_study/LK679/	/researchdrive_files/Sequencing_Data/bacterial_genomes/assemblies_wo_short_contigs/210201_LK679_assembly.fasta	d__Bacteria;p__Actinobacteriota;c__Actinomycetia;o__Actinomycetales;f__Dermatophilaceae;g__Janibacter;s__Janibacter hoylei	Bacteria	Actinobacteriota	Actinomycetia	Actinomycetales	Dermatophilaceae	Janibacter	Janibacter hoylei
LK694	No	/researchdrive_files/Sequencing_Data/bacterial_genomes/antismash_6/skin_microbiome_study/LK694/	/researchdrive_files/Sequencing_Data/bacterial_genomes/assemblies_wo_short_contigs/200327_LK694_assembly.fasta	d__Bacteria;p__Actinobacteriota;c__Actinomycetia;o__Actinomycetales;f__Micrococcaceae;g__Micrococcus;s__Micrococcus luteus	Bacteria	Actinobacteriota	Actinomycetia	Actinomycetales	Micrococcaceae	Micrococcus	Micrococcus luteus
LK700	No	/researchdrive_files/Sequencing_Data/bacterial_genomes/antismash_6/skin_microbiome_study/LK700/	/researchdrive_files/Sequencing_Data/bacterial_genomes/assemblies_wo_short_contigs/210201_LK700_assembly.fasta	d__Bacteria;p__Actinobacteriota;c__Actinomycetia;o__Mycobacteriales;f__Mycobacteriaceae;g__Corynebacterium;s__Corynebacterium sanguinis	Bacteria	Actinobacteriota	Actinomycetia	Mycobacteriales	Mycobacteriaceae	Corynebacterium	Corynebacterium sanguinis
LK704	No	/researchdrive_files/Sequencing_Data/bacterial_genomes/antismash_6/skin_microbiome_study/LK704/	/researchdrive_files/Sequencing_Data/bacterial_genomes/assemblies_wo_short_contigs/200331_LK704_assembly.fasta	d__Bacteria;p__Proteobacteria;c__Gammaproteobacteria;o__Enterobacterales;f__Enterobacteriaceae;g__Citrobacter;s__Citrobacter freundii	Bacteria	Proteobacteria	Gammaproteobacteria	Enterobacterales	Enterobacteriaceae	Citrobacter	Citrobacter freundii
LK931	No	/researchdrive_files/Sequencing_Data/bacterial_genomes/antismash_6/skin_microbiome_study/LK931/	/researchdrive_files/Sequencing_Data/bacterial_genomes/assemblies_wo_short_contigs/210201_LK931_assembly.fasta	d__Bacteria;p__Actinobacteriota;c__Actinomycetia;o__Mycobacteriales;f__Mycobacteriaceae;g__Corynebacterium;s__	Bacteria	Actinobacteriota	Actinomycetia	Mycobacteriales	Mycobacteriaceae		Corynebacterium spp.
LK970	No	/researchdrive_files/Sequencing_Data/bacterial_genomes/antismash_6/skin_microbiome_study/LK970/	/researchdrive_files/Sequencing_Data/bacterial_genomes/assemblies_wo_short_contigs/210201_LK970_assembly.fasta	d__Bacteria;p__Actinobacteriota;c__Actinomycetia;o__Mycobacteriales;f__Mycobacteriaceae;g__Dietzia;s__Dietzia cinnamea	Bacteria	Actinobacteriota	Actinomycetia	Mycobacteriales	Mycobacteriaceae	Dietzia	Dietzia cinnamea
LK978	No	/researchdrive_files/Sequencing_Data/bacterial_genomes/antismash_6/skin_microbiome_study/LK978/	/researchdrive_files/Sequencing_Data/bacterial_genomes/assemblies_wo_short_contigs/200331_LK978_assembly.fasta	d__Bacteria;p__Actinobacteriota;c__Actinomycetia;o__Actinomycetales;f__Brevibacteriaceae;g__Brevibacterium;s__Brevibacterium casei	Bacteria	Actinobacteriota	Actinomycetia	Actinomycetales	Brevibacteriaceae	Brevibacterium	Brevibacterium casei
