# Supplementary material for: Large-scale investigation for antimicrobial activity reveals newly-identified defensive species across the healthy skin microbiome
Source: Nat Commun. 2026 May 25;17:6806. doi: 10.1038/s41467-026-73524-z (PMC13385363; doi:10.1038/s41467-026-73524-z)
Supplement: Supplementary file 15 — Source data [file 41467_2026_73524_MOESM15_ESM.zip › SourceData/Supplementary_Figure_3/b/SF3b_PhylumSpecificCount_Data.csv]

Species	Phylum	SPECIES_TOTAL	Species_total_Group
Aestuariimicrobium spp.	Actinomycetota	1	1 Isolate
Brachybacterium paraconglomeratum	Actinomycetota	1	1 Isolate
Brevibacterium spp.	Actinomycetota	1	1 Isolate
Citricoccus terreus	Actinomycetota	1	1 Isolate
Corynebacterium accolens	Actinomycetota	1	1 Isolate
Corynebacterium amycolatum	Actinomycetota	1	1 Isolate
Corynebacterium amycolatum_A	Actinomycetota	1	1 Isolate
Corynebacterium appendicis	Actinomycetota	1	1 Isolate
Corynebacterium kefirresidentii	Actinomycetota	1	1 Isolate
Corynebacterium mucifaciens	Actinomycetota	1	1 Isolate
Corynebacterium propinquum	Actinomycetota	1	1 Isolate
Cutibacterium avidum	Actinomycetota	1	1 Isolate
Dermabacter vaginalis	Actinomycetota	1	1 Isolate
Dermacoccus abyssi	Actinomycetota	1	1 Isolate
Dermacoccus nishinomiyaensis	Actinomycetota	1	1 Isolate
Dietzia cercidiphylli	Actinomycetota	1	1 Isolate
Dietzia spp.	Actinomycetota	1	1 Isolate
Gordonia sp002009645	Actinomycetota	1	1 Isolate
Kocuria carniphila	Actinomycetota	1	1 Isolate
Kocuria marina_A	Actinomycetota	1	1 Isolate
Microbacterium enclense_A	Actinomycetota	1	1 Isolate
Microbacterium paraoxydans	Actinomycetota	1	1 Isolate
Micromonospora chalcea	Actinomycetota	1	1 Isolate
Nesterenkonia massiliensis	Actinomycetota	1	1 Isolate
Pseudoclavibacter alba	Actinomycetota	1	1 Isolate
Pseudoglutamicibacter cumminsii_A	Actinomycetota	1	1 Isolate
Rothia massiliensis	Actinomycetota	1	1 Isolate
Enterococcus faecalis	Bacillota	1	1 Isolate
Granulicatella adiacens	Bacillota	1	1 Isolate
Niallia taxi	Bacillota	1	1 Isolate
Paenibacillus sp001860525	Bacillota	1	1 Isolate
Paenibacillus_A sp000159955	Bacillota	1	1 Isolate
Peribacillus frigoritolerans	Bacillota	1	1 Isolate
Staphylococcus capitis	Bacillota	1	1 Isolate
Staphylococcus saprophyticus	Bacillota	1	1 Isolate
Staphylococcus urealyticus	Bacillota	1	1 Isolate
Sphingobacterium daejeonense	Bacteroidota	1	1 Isolate
Sphingobacterium hotanense	Bacteroidota	1	1 Isolate
Enterobacter hormaechei_A	Pseudomonadota	1	1 Isolate
Morganella morganii	Pseudomonadota	1	1 Isolate
Raoultella ornithinolytica	Pseudomonadota	1	1 Isolate
Brachybacterium spp.	Actinomycetota	2	2-5 Isolates
Corynebacterium glucuronolyticum	Actinomycetota	2	2-5 Isolates
Corynebacterium pseudodiphtheriticum	Actinomycetota	2	2-5 Isolates
Dietzia maris	Actinomycetota	2	2-5 Isolates
Janibacter hoylei	Actinomycetota	2	2-5 Isolates
Kocuria palustris	Actinomycetota	2	2-5 Isolates
Kocuria spp.	Actinomycetota	2	2-5 Isolates
Helcococcus kunzii	Bacillota	2	2-5 Isolates
Oceanobacillus kimchii	Bacillota	2	2-5 Isolates
Staphylococcus aureus	Bacillota	2	2-5 Isolates
Staphylococcus hominis	Bacillota	2	2-5 Isolates
Citrobacter freundii	Pseudomonadota	2	2-5 Isolates
Staphylococcus warneri	Bacillota	3	2-5 Isolates
Corynebacterium spp.	Actinomycetota	4	2-5 Isolates
Kocuria marina	Actinomycetota	4	2-5 Isolates
Kocuria rhizophila	Actinomycetota	4	2-5 Isolates
Lysinibacillus capsici	Bacillota	5	2-5 Isolates
Brachybacterium muris	Actinomycetota	6	6-10 Isolates
Brevibacterium casei	Actinomycetota	6	6-10 Isolates
Klebsiella aerogenes	Pseudomonadota	6	6-10 Isolates
Klebsiella pneumoniae	Pseudomonadota	6	6-10 Isolates
Escherichia coli	Pseudomonadota	7	6-10 Isolates
Dermabacter hominis	Actinomycetota	9	6-10 Isolates
Rothia kristinae	Actinomycetota	9	6-10 Isolates
Dietzia cinnamea	Actinomycetota	20	20+ Isolates
Staphylococcus epidermidis	Bacillota	23	20+ Isolates
Corynebacterium sanguinis	Actinomycetota	25	20+ Isolates
Micrococcus luteus	Actinomycetota	85	20+ Isolates
