# Supplementary material for: Large-scale investigation for antimicrobial activity reveals newly-identified defensive species across the healthy skin microbiome
Source: Nat Commun. 2026 May 25;17:6806. doi: 10.1038/s41467-026-73524-z (PMC13385363; doi:10.1038/s41467-026-73524-z)
Supplement: Supplementary file 15 — Source data [file 41467_2026_73524_MOESM15_ESM.zip › SourceData/Supplementary_Figure_2/complete_skin_bioassay_isolate_list_092922.xlsx]

## Sheet: complete_skin_bioassay_isolate_
Source_Name	Strain_ID	Other_ID	Host_ID	Host_Category	Location	bioassay completed(Y/N)	included in bioassay analysis (Y/N)	genome sequenced (Y/N)	genome dereplicated	Genus	species	Taxonomy_Notes	Blank	Initial_Isolation_Date	Isolation_Method	Isolation_Media	Pure_Culture_Media	Isolation_Notes	Analysis_Type	spacer_2	Cryo_Storage_Date	Cryo_Storage_Type	Cryo_Storage_Creator	Freezer_Number	Rack_Number	Box_Number	Vial_Position	Storage_Notes	spacer_1	PMID	DOI	Notes	Record_Date	Record_Creator
Skin Microbiome Study	LK1094	p3-SID1519	KHID143	Healthy Skin	Toe web space	Y	Y	Y	N	Brevibacterium	casei	GTDB-tk by RS on 3/9/22		2019-09-17	10^0	BD	BHI + Tween				2019-12-10		SAS			14	46						2020-05-18 08:30:00	Shelby Sandstrom
Skin Microbiome Study	LK1127	p3-SID1463	KHID124	Healthy Skin	Volar forearm	Y	Y	N	N	Bacillus				2019-09-16	10^0	BD	BHI + Tween				2019-12-10		SAS			14	79						2020-05-18 08:30:00	Shelby Sandstrom
Skin Microbiome Study	LK429	p3-SID722	KHID39	Healthy Skin	Antecubital fossa	Y	Y	N	N	Bacillus		16s by SAS 9/26/19		2019-07-26	10^-1	BT	BHI				2019-08-01		IKL			6	29						2020-05-18 08:30:00	Shelby Sandstrom
Skin Microbiome Study	LK585	p3-SID848	KHID79	Healthy Skin	Antecubital fossa	Y	Y	N	N	Bacillus		16s by SAS 9/26/19		2019-07-29	10^-1	BT	BHI				2019-08-06		IKL			8	23						2020-05-18 08:30:00	Shelby Sandstrom
Skin Microbiome Study	LK597	p3-SID669	KHID60	Healthy Skin	Occiput	Y	Y	N	N	Bacillus		16s by SAS 9/26/19		2019-07-26	10^-1	BT	BHI				2019-08-29		IKL			8	35						2020-05-18 08:30:00	Shelby Sandstrom
Skin Microbiome Study	LK603	p3-SID873	KHID56	Healthy Skin	Umbilicus	Y	Y	N	N	Bacillus		16s by SAS 9/26/19		2019-07-29	10^-2	BH	BHI				2019-08-29		IKL			8	41						2020-05-18 08:30:00	Shelby Sandstrom
Skin Microbiome Study	LK660	p3-SID708	KHID29	Healthy Skin	Back	Y	Y	N	N	Bacillus		16s by SAS 9/26/19		2019-07-26	10^-1	BT	BHI				2019-08-12		IKL			9	17						2020-05-18 08:30:00	Shelby Sandstrom
Skin Microbiome Study	LK681	p3-SID755	KHID31	Healthy Skin	Antecubital fossa	Y	Y	N	N	Bacillus		16s by SAS 9/26/19		2019-07-26	10^-1	BT	BHI				2019-08-12		IKL			9	38						2020-05-18 08:30:00	Shelby Sandstrom
Skin Microbiome Study	LK692	p3-SID757	KHID31	Healthy Skin	Antecubital fossa	Y	Y	N	N	Bacillus		16s by SAS 9/26/19		2019-07-26	10^-1	BH	BHI				2019-08-12		IKL			9	49						2020-05-18 08:30:00	Shelby Sandstrom
Skin Microbiome Study	LK696	p3-SID623	KHID62	Healthy Skin	Volar forearm	Y	Y	N	N	Bacillus		16s by SAS 9/26/19		2019-07-26	10^-1	BL	BHI				2019-08-12		IKL			9	53						2020-05-18 08:30:00	Shelby Sandstrom
Skin Microbiome Study	LK722	p3-SID787	KHID74	Healthy Skin	Alar crease	Y	Y	N	N	Bacillus		16s by SAS 9/26/19		2019-07-29	10^-1	BL	BHI				2019-08-12		IKL			9	79						2020-05-18 08:30:00	Shelby Sandstrom
Skin Microbiome Study	LK864	p3-SID1204	KHID104	Healthy Skin	Alar crease	Y	Y	N	N	Bacillus				2019-09-19	10^0	BD	BHI				2019-10-28		SAS			11	59						2020-05-18 08:30:00	Shelby Sandstrom
Skin Microbiome Study	LK978	p3-SID1381	KHID143	Healthy Skin	Toe web space	Y	Y	Y	N	Brevibacterium	casei	GTDB-tk by RS on 3/9/22		2019-09-16	10^0	BT	BHI + Tween				2019-11-23		SAS			13	11						2020-05-18 08:30:00	Shelby Sandstrom
Skin Microbiome Study	LK1183	p3-SID950	KHID94	Healthy Skin	Antecubital fossa	Y	Y	N	N	Brachybacterium				2019-09-19	10^0	BT	BHI + Tween				2019-12-16		SAS			15	54						2020-05-18 08:30:00	Shelby Sandstrom
Skin Microbiome Study	LK704	p3-SID761	KHID35	Healthy Skin	Nares	Y	Y	Y	N	Citrobacter	freundii	GTDB-tk by RS on 3/9/22		2019-07-29	10^-2	BL	BHI				2019-08-12		IKL			9	61						2020-05-18 08:30:00	Shelby Sandstrom
Skin Microbiome Study	LK931	p3-SID1140	KHID92	Healthy Skin	Back	Y	Y	Y	N	Corynebacterium		GTDB-tk by RS on 3/9/22		2019-09-19	10^0	BT	BHI				2019-11-18		SAS			12	45						2020-05-18 08:30:00	Shelby Sandstrom
Skin Microbiome Study	LK465	p3-SID764	KHID75	Healthy Skin	Nares	Y	Y	Y	N	Corynebacterium	pseudodiphtheriticum	GTDB-tk by RS on 3/9/22		2019-07-29	10^-1	BL	BHI				2019-08-01		IKL			6	65						2020-05-18 08:30:00	Shelby Sandstrom
Skin Microbiome Study	LK1269	p3-SID1772	KHID135	Healthy Skin	Toe web space	Y	Y	Y	N	Corynebacterium	sanguinis	GTDB-tk by RS on 3/9/22		2019-09-17	10^0	B	BHI + Tween				2019-12-24		SAS			16	59						2020-05-18 08:30:00	Shelby Sandstrom
Skin Microbiome Study	LK1272	p3-SID1776	KHID135	Healthy Skin	Toe web space	Y	Y	Y	N	Corynebacterium	sanguinis	GTDB-tk by RS on 3/9/22		2019-09-17	10^0	B	BHI + Tween				2019-12-24		SAS			16	62						2020-05-18 08:30:00	Shelby Sandstrom
Skin Microbiome Study	LK1367	p3-SID1026	KHID115	Healthy Skin	Back	Y	Y	Y	N	Corynebacterium	sanguinis	GTDB-tk by RS on 3/9/22		2019-09-19	10^0	BD	BHI + Tween				2019-12-29		SAS			17	76						2020-05-18 08:30:00	Shelby Sandstrom
Skin Microbiome Study	LK432	p3-SID792	KHID74	Healthy Skin	Alar crease	Y	Y	Y	N	Corynebacterium	sanguinis	GTDB-tk by RS on 3/9/22		2019-07-29	10^-1	BL	BHI				2019-08-01		IKL			6	32						2020-05-18 08:30:00	Shelby Sandstrom
Skin Microbiome Study	LK838	p3-SID1142	KHID92	Healthy Skin	Back	Y	Y	N	N	Brevibacterium				2019-09-19	10^0	BD	BHI				2019-10-28		SAS			11	33						2020-05-18 08:30:00	Shelby Sandstrom
Skin Microbiome Study	LK870	p3-SID1229	KHID111	Healthy Skin	Toe web space	Y	Y	N	N	Brevibacterium				2019-09-19	10^0	B	BHI				2019-10-28		SAS			11	65						2020-05-18 08:30:00	Shelby Sandstrom
Skin Microbiome Study	LK586	p3-SID921	KHID74	Healthy Skin	Alar crease	Y	Y	Y	N	Corynebacterium	sanguinis	GTDB-tk by RS on 3/9/22		2019-07-31	10^-1	BH	BHI				2019-08-06		IKL			8	24						2020-05-18 08:30:00	Shelby Sandstrom
Skin Microbiome Study	LK1077	p3-SID1639	KHID136	Healthy Skin	Alar crease	Y	Y	Y	N	Dermabacter	hominis	GTDB-tk by RS on 3/9/22		2019-09-17	10^0	BD	BHI + Tween				2019-12-10		SAS			14	29						2020-05-18 08:30:00	Shelby Sandstrom
Skin Microbiome Study	LK1080	p3-SID1644	KHID136	Healthy Skin	Alar crease	Y	Y	Y	N	Dermabacter	hominis	GTDB-tk by RS on 3/9/22		2019-09-17	10^0	BD	BHI + Tween				2019-12-10		SAS			14	32						2020-05-18 08:30:00	Shelby Sandstrom
Skin Microbiome Study	LK1245	p3-SID1680	KHID136	Healthy Skin	Alar crease	Y	Y	Y	N	Dermabacter	hominis	GTDB-tk by RS on 3/9/22		2019-09-17	10^0	B	BHI + Tween				2019-12-24		SAS			16	35						2020-05-18 08:30:00	Shelby Sandstrom
Skin Microbiome Study	LK1174	p3-SID1902	KHID147	Healthy Skin	Back	Y	Y	N	N	Citricoccus				2019-09-17	10^0	B	BHI + Tween				2019-12-16		SAS			15	45						2020-05-18 08:30:00	Shelby Sandstrom
Skin Microbiome Study	LK822	p3-SID1068	KHID119	Healthy Skin	Toe web space	Y	Y	N	N	Citricoccus				2019-09-19	10^0	BD	BHI+0.1%Tween 80				2019-10-25		SAS			11	17						2020-05-18 08:30:00	Shelby Sandstrom
Skin Microbiome Study	LK912	p3-SID1248	KHID112	Healthy Skin	Alar crease	Y	Y	N	N	Citricoccus				2019-09-19	10^0	BD	BHI				2019-11-15		IKL			12	26						2020-05-18 08:30:00	Shelby Sandstrom
Skin Microbiome Study	LK1017	p3-SID1362	KHID144	Healthy Skin	Alar crease	Y	Y	Y	N	Dietzia	cinnamea	GTDB-tk by RS on 3/9/22		2019-09-16	10^0	B	BHI + Tween				2019-11-23		SAS			13	50						2020-05-18 08:30:00	Shelby Sandstrom
Skin Microbiome Study	LK1247	p3-SID1710	KHID147	Healthy Skin	Back	Y	Y	Y	N	Dietzia	cinnamea	GTDB-tk by RS on 3/9/22		2019-09-17	10^0	BD	BHI + Tween				2019-12-24		SAS			16	37						2020-05-18 08:30:00	Shelby Sandstrom
Skin Microbiome Study	LK1249	p3-SID1715	KHID147	Healthy Skin	Back	Y	Y	Y	N	Dietzia	cinnamea	GTDB-tk by RS on 3/9/22		2019-09-17	10^0	BD	BHI + Tween				2019-12-24		SAS			16	39						2020-05-18 08:30:00	Shelby Sandstrom
Skin Microbiome Study	LK1084	p3-SID1564	KHID140	Healthy Skin	Volar forearm	Y	Y	N	N	Corynebacterium				2019-09-17	10^0	B	BHI + Tween				2019-12-10		SAS			14	36						2020-05-18 08:30:00	Shelby Sandstrom
Skin Microbiome Study	LK1256	p3-SID1789	KHID149	Healthy Skin	Antecubital fossa	Y	Y	Y	N	Dietzia	cinnamea	GTDB-tk by RS on 3/9/22		2019-09-17	10^0	BD	BHI + Tween				2019-12-24		SAS			16	46						2020-05-18 08:30:00	Shelby Sandstrom
Skin Microbiome Study	LK1340	p3-SID972	KHID94	Healthy Skin	Antecubital fossa	Y	Y	N	N	Corynebacterium				2019-09-19	10^0	B	BHI + Tween				2019-12-29		SAS			17	49						2020-05-18 08:30:00	Shelby Sandstrom
Skin Microbiome Study	LK1349	p3-SID1172	KHID86	Healthy Skin	Antecubital fossa	Y	Y	N	N	Corynebacterium				2019-09-19	10^0	BD	BHI + Tween				2019-12-29		SAS			17	58						2020-05-18 08:30:00	Shelby Sandstrom
Skin Microbiome Study	LK1359	p3-SID1025	KHID115	Healthy Skin	Back	Y	Y	N	N	Corynebacterium				2019-09-19	10^0	BD	BHI + Tween				2019-12-29		SAS			17	68						2020-05-18 08:30:00	Shelby Sandstrom
Skin Microbiome Study	LK1365	p3-SID1018	KHID116	Healthy Skin	Volar forearm	Y	Y	N	N	Corynebacterium				2019-09-19	10^0	BD	BHI + Tween				2019-12-29		SAS			17	74						2020-05-18 08:30:00	Shelby Sandstrom
Skin Microbiome Study	LK1387	p3-SID2518	KHID48	Healthy Skin	Umbilicus	Y	Y	N	N	Corynebacterium				2020-02-26	10^0	B	BHI + Tween				2020-03-11		MHS			18	15						2020-05-18 08:30:00	Shelby Sandstrom
Skin Microbiome Study	LK1388	p3-SID2519	KHID75	Healthy Skin	Nares	Y	Y	N	N	Corynebacterium				2020-02-26	10^0	BD	BHI + Tween				2020-03-11		MHS			18	16						2020-05-18 08:30:00	Shelby Sandstrom
Skin Microbiome Study	LK820	p3-SID1021	KHID116	Healthy Skin	Volar forearm	Y	Y	N	N	Corynebacterium				2019-09-19	10^0	BD	BHI+0.1%Tween 80				2019-10-25		SAS			11	15						2020-05-18 08:30:00	Shelby Sandstrom
Skin Microbiome Study	LK821	p3-SID1014	KHID115	Healthy Skin	Back	Y	Y	N	N	Corynebacterium				2019-09-19	10^0	B	BHI+0.1%Tween 80				2019-10-25		SAS			11	16						2020-05-18 08:30:00	Shelby Sandstrom
Skin Microbiome Study	LK827	p3-SID1300	KHID117	Healthy Skin	Antecubital fossa	Y	Y	N	N	Corynebacterium				2019-09-19	10^0	BD	BHI				2019-10-28		SAS			11	22						2020-05-18 08:30:00	Shelby Sandstrom
Skin Microbiome Study	LK855	p3-SID1149	KHID89	Healthy Skin	Alar crease	Y	Y	N	N	Corynebacterium				2019-09-19	10^0	B	BHI				2019-10-28		SAS			11	50						2020-05-18 08:30:00	Shelby Sandstrom
Skin Microbiome Study	LK856	p3-SID1212	KHID112	Healthy Skin	Alar crease	Y	Y	N	N	Corynebacterium				2019-09-19	10^0	B	BHI				2019-10-28		SAS			11	51						2020-05-18 08:30:00	Shelby Sandstrom
Skin Microbiome Study	LK872	p3-SID1005	KHID116	Healthy Skin	Volar forearm	Y	Y	N	N	Corynebacterium				2019-09-19	10^0	B	BHI+0.1%Tween 80				2019-10-28		SAS			11	67						2020-05-18 08:30:00	Shelby Sandstrom
Skin Microbiome Study	LK876	p3-SID1148	KHID89	Healthy Skin	Alar crease	Y	Y	N	N	Corynebacterium				2019-09-19	10^0	B	BHI+0.1%Tween 80				2019-10-28		SAS			11	71						2020-05-18 08:30:00	Shelby Sandstrom
Skin Microbiome Study	LK877	p3-SID1130	KHID105	Healthy Skin	Nares	Y	Y	N	N	Corynebacterium				2019-09-19	10^0	BD	BHI+0.1%Tween 80				2019-10-28		SAS			11	72						2020-05-18 08:30:00	Shelby Sandstrom
Skin Microbiome Study	LK1266	p3-SID1762	KHID145	Healthy Skin	Nares	Y	Y	Y	N	Dietzia	cinnamea	GTDB-tk by RS on 3/9/22		2019-09-17	10^0	B	BHI + Tween				2019-12-24		SAS			16	56						2020-05-18 08:30:00	Shelby Sandstrom
Skin Microbiome Study	LK1267	p3-SID1766	KHID145	Healthy Skin	Nares	Y	Y	Y	N	Dietzia	cinnamea	GTDB-tk by RS on 3/9/22		2019-09-17	10^0	B	BHI + Tween				2019-12-24		SAS			16	57						2020-05-18 08:30:00	Shelby Sandstrom
Skin Microbiome Study	LK1139	p3-SID1634	KHID136	Healthy Skin	Alar crease	Y	Y	Y	N	Escherichia	coli	GTDB-tk by RS on 3/9/22		2019-09-17	10^0	BT	BHI + Tween				2019-12-10		SAS			15	10						2020-05-18 08:30:00	Shelby Sandstrom
Skin Microbiome Study	LK1140	p3-SID1636	KHID136	Healthy Skin	Alar crease	Y	Y	Y	N	Escherichia	coli	GTDB-tk by RS on 3/9/22		2019-09-17	10^0	BT	BHI + Tween				2019-12-10		SAS			15	11						2020-05-18 08:30:00	Shelby Sandstrom
Skin Microbiome Study	LK1157	p3-SID1649	KHID137	Healthy Skin	Nares	Y	Y	Y	N	Escherichia	coli	GTDB-tk by RS on 3/9/22		2019-09-17	10^0	B	BHI + Tween				2019-12-10		SAS			15	28						2020-05-18 08:30:00	Shelby Sandstrom
Skin Microbiome Study	LK1232	p3-SID1807	KHID137	Healthy Skin	Nares	Y	Y	Y	N	Escherichia	coli	GTDB-tk by RS on 3/9/22		2019-09-17	10^0	BT	BHI + Tween				2019-12-20		SAS			16	22						2020-05-18 08:30:00	Shelby Sandstrom
Skin Microbiome Study	LK1403	p3-SID2534	KHID48	Healthy Skin	Umbilicus	Y	Y	Y	N	Helcococcus	kunzii	GTDB-tk by RS on 3/9/22		2020-02-26	10^0	B	BHI + Tween				2020-03-12		MHS			18	31						2020-05-18 08:30:00	Shelby Sandstrom
Skin Microbiome Study	LK679	p3-SID812	KHID77	Healthy Skin	Back	Y	Y	Y	N	Janibacter	hoylei	GTDB-tk by RS on 3/9/22		2019-07-29	10^-1	BH	BHI				2019-08-12		IKL			9	36						2020-05-18 08:30:00	Shelby Sandstrom
Skin Microbiome Study	LK500	p3-SID599	KHID58	Healthy Skin	Alar crease	Y	Y	Y	N	Klebsiella	aerogenes	GTDB-tk by RS on 3/9/22		2019-07-26	10^-1	BL	BHI				2019-08-06		IKL			7	19						2020-05-18 08:30:00	Shelby Sandstrom
Skin Microbiome Study	LK501	p3-SID600	KHID58	Healthy Skin	Alar crease	Y	Y	Y	N	Klebsiella	aerogenes	GTDB-tk by RS on 3/9/22		2019-07-26	10^-1	BL	BHI				2019-08-06		IKL			7	20						2020-05-18 08:30:00	Shelby Sandstrom
Skin Microbiome Study	LK525	p3-SID597	KHID58	Healthy Skin	Alar crease	Y	Y	Y	N	Klebsiella	aerogenes	GTDB-tk by RS on 3/9/22		2019-07-26	10^-1	BH	BHI				2019-08-06		IKL			7	44						2020-05-18 08:30:00	Shelby Sandstrom
Skin Microbiome Study	LK526	p3-SID595	KHID58	Healthy Skin	Alar crease	Y	Y	Y	N	Klebsiella	aerogenes	GTDB-tk by RS on 3/9/22		2019-07-26	10^-1	BH	BHI				2019-08-06		IKL			7	45						2020-05-18 08:30:00	Shelby Sandstrom
Skin Microbiome Study	LK527	p3-SID596	KHID58	Healthy Skin	Alar crease	Y	Y	Y	N	Klebsiella	aerogenes	GTDB-tk by RS on 3/9/22		2019-07-26	10^-1	BH	BHI				2019-08-06		IKL			7	46						2020-05-18 08:30:00	Shelby Sandstrom
Skin Microbiome Study	LK442	p3-SID701	KHID43	Healthy Skin	Nares	Y	Y	Y	N	Klebsiella	pneumoniae	GTDB-tk by RS on 3/9/22		2019-07-26	10^-1	BL	BHI				2019-08-01		IKL			6	42						2020-05-18 08:30:00	Shelby Sandstrom
Skin Microbiome Study	LK458	p3-SID663	KHID59	Healthy Skin	Nares	Y	Y	Y	N	Klebsiella	pneumoniae	GTDB-tk by RS on 3/9/22		2019-07-26	10^-1	BL	BHI				2019-08-01		IKL			6	58						2020-05-18 08:30:00	Shelby Sandstrom
Skin Microbiome Study	LK469	p3-SID656	KHID59	Healthy Skin	Nares	Y	Y	Y	N	Klebsiella	pneumoniae	GTDB-tk by RS on 3/9/22		2019-07-26	10^-1	BH	BHI				2019-08-01		IKL			6	69						2020-05-18 08:30:00	Shelby Sandstrom
Skin Microbiome Study	LK619	p3-SID664	KHID59	Healthy Skin	Nares	Y	Y	Y	N	Klebsiella	pneumoniae	GTDB-tk by RS on 3/9/22		2019-07-26	10^-1	BL	BHI				2019-08-29		IKL			8	57						2020-05-18 08:30:00	Shelby Sandstrom
Skin Microbiome Study	LK670	p3-SID703	KHID43	Healthy Skin	Nares	Y	Y	Y	N	Klebsiella	pneumoniae	GTDB-tk by RS on 3/9/22		2019-07-26	10^-1	BT	BHI				2019-08-12		IKL			9	27						2020-05-18 08:30:00	Shelby Sandstrom
Skin Microbiome Study	LK1000	p3-SID1428	KHID134	Healthy Skin	Umbilicus	Y	Y	Y	N	Kocuria		GTDB-tk by RS on 3/9/22		2019-09-16	10^0	B	BHI + Tween				2019-11-23		SAS			13	33						2020-05-18 08:30:00	Shelby Sandstrom
Skin Microbiome Study	LK579	p3-SID884	KHID45	Healthy Skin	Back	Y	Y	Y	N	Kocuria	marina	GTDB-tk by RS on 3/9/22		2019-07-29	10^0	BH	BHI				2019-08-06		IKL			8	17						2020-05-18 08:30:00	Shelby Sandstrom
Skin Microbiome Study	LK1120	p3-SID1455	KHID124	Healthy Skin	Volar forearm	Y	Y	Y	N	Kocuria	rhizophila	GTDB-tk by RS on 3/9/22		2019-09-16	10^0	BD	BHI + Tween				2019-12-10		SAS			14	72						2020-05-18 08:30:00	Shelby Sandstrom
Skin Microbiome Study	LK666	p3-SID807	KHID74	Healthy Skin	Alar crease	Y	Y	Y	N	Lysinibacillus	capsici	GTDB-tk by RS on 3/9/22		2019-07-29	10^-1	BT	BHI				2019-08-12		IKL			9	23						2020-05-18 08:30:00	Shelby Sandstrom
Skin Microbiome Study	LK668	p3-SID809	KHID74	Healthy Skin	Alar crease	Y	Y	Y	N	Lysinibacillus	capsici	GTDB-tk by RS on 3/9/22		2019-07-29	10^-1	BT	BHI				2019-08-12		IKL			9	25						2020-05-18 08:30:00	Shelby Sandstrom
Skin Microbiome Study	LK669	p3-SID773	KHID77	Healthy Skin	Back	Y	Y	Y	N	Lysinibacillus	capsici	GTDB-tk by RS on 3/9/22		2019-07-29	10^-1	BL	BHI				2019-08-12		IKL			9	26						2020-05-18 08:30:00	Shelby Sandstrom
Skin Microbiome Study	LK1007	p3-SID1420	KHID127	Healthy Skin	Toe web space	Y	N	Y	N	Micrococcus	luteus	GTDB-tk by RS on 3/9/22		2019-09-16	10^0	BT	BHI + Tween				2019-11-23		SAS			13	40						2020-05-18 08:30:00	Shelby Sandstrom
Skin Microbiome Study	LK1014	p3-SID1334	KHID125	Healthy Skin	Antecubital fossa	Y	N	Y	N	Micrococcus	luteus	GTDB-tk by RS on 3/9/22		2019-09-16	10^0	BT	BHI + Tween				2019-11-23		SAS			13	47						2020-05-18 08:30:00	Shelby Sandstrom
Skin Microbiome Study	LK1025	p3-SID1356	KHID144	Healthy Skin	Alar crease	Y	N	Y	N	Micrococcus	luteus	GTDB-tk by RS on 3/9/22		2019-09-16	10^0	B	BHI + Tween				2019-11-23		SAS			13	58						2020-05-18 08:30:00	Shelby Sandstrom
Skin Microbiome Study	LK1048	p3-SID1866	KHID130	Healthy Skin	Occiput	Y	N	Y	N	Micrococcus	luteus	GTDB-tk by RS on 3/9/22		2019-09-17	10^0	BT	BHI + Tween				2019-11-27		SAS			13	81						2020-05-18 08:30:00	Shelby Sandstrom
Skin Microbiome Study	LK1050	p3-SID1863	KHID130	Healthy Skin	Occiput	Y	N	Y	N	Micrococcus	luteus	GTDB-tk by RS on 3/9/22		2019-09-17	10^0	B	BHI + Tween				2019-11-27		SAS			14	2						2020-05-18 08:30:00	Shelby Sandstrom
Skin Microbiome Study	LK1051	p3-SID1865	KHID130	Healthy Skin	Occiput	Y	N	Y	N	Micrococcus	luteus	GTDB-tk by RS on 3/9/22		2019-09-17	10^0	BT	BHI + Tween				2019-11-27		SAS			14	3						2020-05-18 08:30:00	Shelby Sandstrom
Skin Microbiome Study	LK1353	p3-SID1078	KHID84	Healthy Skin	Back	Y	Y	N	N	Dermabacter				2019-09-19	10^0	B	BHI + Tween				2019-12-29		SAS			17	62						2020-05-18 08:30:00	Shelby Sandstrom
Skin Microbiome Study	LK1070	p3-SID1875	KHID131	Healthy Skin	Back	Y	N	Y	N	Micrococcus	luteus	GTDB-tk by RS on 3/9/22		2019-09-17	10^0	B	BHI + Tween				2019-11-27		SAS			14	22						2020-05-18 08:30:00	Shelby Sandstrom
Skin Microbiome Study	LK1104	p3-SID1472	KHID124	Healthy Skin	Volar forearm	Y	N	Y	N	Micrococcus	luteus	GTDB-tk by RS on 3/9/22		2019-09-16	10^0	B	BHI + Tween				2019-12-10		SAS			14	56						2020-05-18 08:30:00	Shelby Sandstrom
Skin Microbiome Study	LK1105	p3-SID1473	KHID124	Healthy Skin	Volar forearm	Y	N	Y	N	Micrococcus	luteus	GTDB-tk by RS on 3/9/22		2019-09-16	10^0	B	BHI + Tween				2019-12-10		SAS			14	57						2020-05-18 08:30:00	Shelby Sandstrom
Skin Microbiome Study	LK1121	p3-SID1456	KHID124	Healthy Skin	Volar forearm	Y	N	Y	N	Micrococcus	luteus	GTDB-tk by RS on 3/9/22		2019-09-16	10^0	BD	BHI + Tween				2019-12-10		SAS			14	73						2020-05-18 08:30:00	Shelby Sandstrom
Skin Microbiome Study	LK1159	p3-SID1509	KHID140	Healthy Skin	Volar forearm	Y	N	Y	N	Micrococcus	luteus	GTDB-tk by RS on 3/9/22		2019-09-17	10^0	BD	BHI + Tween				2019-12-10		SAS			15	30						2020-05-18 08:30:00	Shelby Sandstrom
Skin Microbiome Study	LK1206	p3-SID1703	KHID146	Healthy Skin	Occiput	Y	N	Y	N	Micrococcus	luteus	GTDB-tk by RS on 3/9/22		2019-09-17	10^0	B	BHI + Tween				2019-12-20		SAS			15	77						2020-05-18 08:30:00	Shelby Sandstrom
Skin Microbiome Study	LK1392	p3-SID2523	KHID76	Healthy Skin	Occiput	Y	N	Y	N	Micrococcus	luteus	GTDB-tk by RS on 3/9/22		2020-02-26	10^0	BD	BHI + Tween				2020-03-11		MHS			18	20						2020-05-18 08:30:00	Shelby Sandstrom
Skin Microbiome Study	LK1397	p3-SID2528	KHID76	Healthy Skin	Occiput	Y	N	Y	N	Micrococcus	luteus	GTDB-tk by RS on 3/9/22		2020-02-26	10^0	BD	BHI + Tween				2020-03-11		MHS			18	25						2020-05-18 08:30:00	Shelby Sandstrom
Skin Microbiome Study	LK1400	p3-SID2531	KHID76	Healthy Skin	Occiput	Y	N	Y	N	Micrococcus	luteus	GTDB-tk by RS on 3/9/22		2020-02-26	10^0	BD	BHI + Tween				2020-03-12		MHS			18	28						2020-05-18 08:30:00	Shelby Sandstrom
Skin Microbiome Study	LK836	p3-SID1314	KHID81	Healthy Skin	Alar crease	Y	Y	N	N	Dermacoccus				2019-09-19	10^0	B	BHI				2019-10-28		SAS			11	31						2020-05-18 08:30:00	Shelby Sandstrom
Skin Microbiome Study	LK1402	p3-SID2533	KHID78	Healthy Skin	Volar forearm	Y	N	Y	N	Micrococcus	luteus	GTDB-tk by RS on 3/9/22		2020-02-26	10^0	BT	BHI + Tween				2020-03-12		MHS			18	30						2020-05-18 08:30:00	Shelby Sandstrom
Skin Microbiome Study	LK400	p3-SID891	KHID72	Healthy Skin	Umbilicus	Y	N	Y	N	Micrococcus	luteus	GTDB-tk by RS on 3/9/22		2019-07-29	10^0	BH	BHI				2019-08-01		IKL			5	81						2020-05-18 08:30:00	Shelby Sandstrom
Skin Microbiome Study	LK1063	p3-SID1899	KHID147	Healthy Skin	Back	Y	Y	N	N	Dietzia				2019-09-17	10^0	B	BHI + Tween				2019-11-27		SAS			14	15						2020-05-18 08:30:00	Shelby Sandstrom
Skin Microbiome Study	LK823	p3-SID1258	KHID88	Healthy Skin	Toe web space	Y	Y	N	N	Dietzia				2019-09-19	10^0	BD	BHI				2019-10-28		SAS			11	18						2020-05-18 08:30:00	Shelby Sandstrom
Skin Microbiome Study	LK826	p3-SID1299	KHID117	Healthy Skin	Antecubital fossa	Y	Y	N	N	Dietzia				2019-09-19	10^0	BD	BHI				2019-10-28		SAS			11	21						2020-05-18 08:30:00	Shelby Sandstrom
Skin Microbiome Study	LK844	p3-SID1207	KHID112	Healthy Skin	Alar crease	Y	Y	N	N	Dietzia				2019-09-19	10^0	B	BHI				2019-10-28		SAS			11	39						2020-05-18 08:30:00	Shelby Sandstrom
Skin Microbiome Study	LK845	p3-SID1329	KHID81	Healthy Skin	Alar crease	Y	Y	N	N	Dietzia				2019-09-19	10^0	BD	BHI				2019-10-28		SAS			11	40						2020-05-18 08:30:00	Shelby Sandstrom
Skin Microbiome Study	LK410	p3-SID869	KHID70	Healthy Skin	Volar forearm	Y	N	Y	N	Micrococcus	luteus	GTDB-tk by RS on 3/9/22		2019-07-29	10^0	BL	BHI				2019-08-01		IKL			6	10						2020-05-18 08:30:00	Shelby Sandstrom
Skin Microbiome Study	LK412	p3-SID861	KHID47	Healthy Skin	Antecubital fossa	Y	N	Y	N	Micrococcus	luteus	GTDB-tk by RS on 3/9/22		2019-07-29	10^0	BL	BHI				2019-08-01		IKL			6	12						2020-05-18 08:30:00	Shelby Sandstrom
Skin Microbiome Study	LK427	p3-SID765	KHID78	Healthy Skin	Volar forearm	Y	N	Y	N	Micrococcus	luteus	GTDB-tk by RS on 3/9/22		2019-07-29	10^-1	BH	BHI				2019-08-01		IKL			6	27						2020-05-18 08:30:00	Shelby Sandstrom
Skin Microbiome Study	LK517	p3-SID732	KHID30	Healthy Skin	Volar forearm	Y	N	Y	N	Micrococcus	luteus	GTDB-tk by RS on 3/9/22		2019-07-26	10^-1	BH	BHI				2019-08-06		IKL			7	36						2020-05-18 08:30:00	Shelby Sandstrom
Skin Microbiome Study	LK566	p3-SID619	KHID66	Healthy Skin	Alar crease	Y	N	Y	N	Micrococcus	luteus	GTDB-tk by RS on 3/9/22		2019-07-26	10^-1	BT	BHI				2019-08-06		IKL			8	4						2020-05-18 08:30:00	Shelby Sandstrom
Skin Microbiome Study	LK604	p3-SID875	KHID56	Healthy Skin	Umbilicus	Y	N	Y	N	Micrococcus	luteus	GTDB-tk by RS on 3/9/22		2019-07-29	10^-2	BH	BHI				2019-08-29		IKL			8	42						2020-05-18 08:30:00	Shelby Sandstrom
Skin Microbiome Study	LK694	p3-SID625	KHID62	Healthy Skin	Volar forearm	Y	N	Y	N	Micrococcus	luteus	GTDB-tk by RS on 3/9/22		2019-07-26	10^-1	BL	BHI				2019-08-12		IKL			9	51						2020-05-18 08:30:00	Shelby Sandstrom
Skin Microbiome Study	LK1102	p3-SID1558	KHID155	Healthy Skin	Back	Y	Y	Y	N	Oceanobacillus	kimchii	GTDB-tk by RS on 3/9/22		2019-09-17	10^0	B	BHI + Tween				2019-12-10		SAS			14	54						2020-05-18 08:30:00	Shelby Sandstrom
Skin Microbiome Study	LK1086	p3-SID1566	KHID140	Healthy Skin	Volar forearm	Y	Y	Y	N	Rothia	kristinae	GTDB-tk by RS on 3/9/22		2019-09-17	10^0	B	BHI + Tween				2019-12-10		SAS			14	38						2020-05-18 08:30:00	Shelby Sandstrom
Skin Microbiome Study	LK1244	p3-SID1678	KHID136	Healthy Skin	Alar crease	Y	Y	Y	N	Rothia	kristinae	GTDB-tk by RS on 3/9/22		2019-09-17	10^0	B	BHI + Tween				2019-12-24		SAS			16	34						2020-05-18 08:30:00	Shelby Sandstrom
Skin Microbiome Study	LK1259	p3-SID1735	KHID138	Healthy Skin	Occiput	Y	Y	Y	N	Rothia	kristinae	GTDB-tk by RS on 3/9/22		2019-09-17	10^0	BD	BHI + Tween				2019-12-24		SAS			16	49						2020-05-18 08:30:00	Shelby Sandstrom
Skin Microbiome Study	LK1282	p3-SID1811	KHID137	Healthy Skin	Nares	Y	Y	Y	N	Rothia	kristinae	GTDB-tk by RS on 3/9/22		2019-09-17	10^0	BT	BHI + Tween				2019-12-24		SAS			16	72						2020-05-18 08:30:00	Shelby Sandstrom
Skin Microbiome Study	LK1285	p3-SID1829	KHID138	Healthy Skin	Occiput	Y	Y	Y	N	Rothia	kristinae	GTDB-tk by RS on 3/9/22		2019-09-17	10^0	B	BHI + Tween				2019-12-24		SAS			16	75						2020-05-18 08:30:00	Shelby Sandstrom
Skin Microbiome Study	LK1287	p3-SID1817	KHID137	Healthy Skin	Nares	Y	Y	Y	N	Rothia	kristinae	GTDB-tk by RS on 3/9/22		2019-09-17	10^0	BD	BHI + Tween				2019-12-24		SAS			16	77						2020-05-18 08:30:00	Shelby Sandstrom
Skin Microbiome Study	LK1095	p3-SID1607	KHID152	Healthy Skin	Alar crease	Y	Y	Y	N	Staphylococcus	epidermidis	GTDB-tk by RS on 3/9/22		2019-09-17	10^0	BD	BHI + Tween				2019-12-10		SAS			14	47						2020-05-18 08:30:00	Shelby Sandstrom
Skin Microbiome Study	LK1096	p3-SID1612	KHID152	Healthy Skin	Alar crease	Y	Y	Y	N	Staphylococcus	epidermidis	GTDB-tk by RS on 3/9/22		2019-09-17	10^0	BD	BHI + Tween				2019-12-10		SAS			14	48						2020-05-18 08:30:00	Shelby Sandstrom
Skin Microbiome Study	LK1110	p3-SID1594	KHID154	Healthy Skin	Occiput	Y	Y	Y	N	Staphylococcus	epidermidis	GTDB-tk by RS on 3/9/22		2019-09-17	10^0	B	BHI + Tween				2019-12-10		SAS			14	62						2020-05-18 08:30:00	Shelby Sandstrom
Skin Microbiome Study	LK1138	p3-SID1662	KHID152	Healthy Skin	Alar crease	Y	Y	Y	N	Staphylococcus	epidermidis	GTDB-tk by RS on 3/9/22		2019-09-17	10^0	B	BHI + Tween				2019-12-10		SAS			15	9						2020-05-18 08:30:00	Shelby Sandstrom
Skin Microbiome Study	LK1167	p3-SID1615	KHID157	Healthy Skin	Antecubital fossa	Y	Y	Y	N	Staphylococcus	epidermidis	GTDB-tk by RS on 3/9/22		2019-09-17	10^0	BD	BHI + Tween				2019-12-10		SAS			15	38						2020-05-18 08:30:00	Shelby Sandstrom
Skin Microbiome Study	LK1264	p3-SID1754	KHID158	Healthy Skin	Umbilicus	Y	Y	Y	N	Staphylococcus	epidermidis	GTDB-tk by RS on 3/9/22		2019-09-17	10^0	BD	BHI + Tween				2019-12-24		SAS			16	54						2020-05-18 08:30:00	Shelby Sandstrom
Skin Microbiome Study	LK401	p3-SID892	KHID68	Healthy Skin	Occiput	Y	Y	Y	N	Staphylococcus	epidermidis	GTDB-tk by RS on 3/9/22		2019-07-29	10^0	BH	BHI				2019-08-01		IKL			6	1						2020-05-18 08:30:00	Shelby Sandstrom
Skin Microbiome Study	LK445	p3-SID612	KHID54	Healthy Skin	Volar forearm	Y	Y	Y	N	Staphylococcus	epidermidis	GTDB-tk by RS on 3/9/22		2019-07-26	10^-1	BT	BHI				2019-08-01		IKL			6	45						2020-05-18 08:30:00	Shelby Sandstrom
Skin Microbiome Study	LK459	p3-SID728	KHID30	Healthy Skin	Volar forearm	Y	Y	Y	N	Staphylococcus	epidermidis	GTDB-tk by RS on 3/9/22		2019-07-26	10^-1	BL	BHI				2019-08-01		IKL			6	59						2020-05-18 08:30:00	Shelby Sandstrom
Skin Microbiome Study	LK460	p3-SID620	KHID62	Healthy Skin	Volar forearm	Y	Y	Y	N	Staphylococcus	epidermidis	GTDB-tk by RS on 3/9/22		2019-07-26	10^-1	BT	BHI				2019-08-01		IKL			6	60						2020-05-18 08:30:00	Shelby Sandstrom
Skin Microbiome Study	LK588	p3-SID780	KHID77	Healthy Skin	Back	Y	Y	Y	N	Staphylococcus	epidermidis	GTDB-tk by RS on 3/9/22		2019-07-29	10^-1	BT	BHI				2019-08-29		IKL			8	26						2020-05-18 08:30:00	Shelby Sandstrom
Skin Microbiome Study	LK590	p3-SID584	KHID55	Healthy Skin	Antecubital fossa	Y	Y	Y	N	Staphylococcus	epidermidis	GTDB-tk by RS on 3/9/22		2019-07-26	10^-1	BT	BHI				2019-08-29		IKL			8	28						2020-05-18 08:30:00	Shelby Sandstrom
Skin Microbiome Study	LK593	p3-SID786	KHID78	Healthy Skin	Volar forearm	Y	Y	Y	N	Staphylococcus	epidermidis	GTDB-tk by RS on 3/9/22		2019-07-29	10^-1	BT	BHI				2019-08-29		IKL			8	31						2020-05-18 08:30:00	Shelby Sandstrom
Skin Microbiome Study	LK595	p3-SID790	KHID74	Healthy Skin	Alar crease	Y	Y	Y	N	Staphylococcus	epidermidis	GTDB-tk by RS on 3/9/22		2019-07-29	10^-1	BL	BHI				2019-08-29		IKL			8	33						2020-05-18 08:30:00	Shelby Sandstrom
Skin Microbiome Study	LK602	p3-SID818	KHID79	Healthy Skin	Antecubital fossa	Y	Y	Y	N	Staphylococcus	epidermidis	GTDB-tk by RS on 3/9/22		2019-07-29	10^-1	BL	BHI				2019-08-29		IKL			8	40						2020-05-18 08:30:00	Shelby Sandstrom
Skin Microbiome Study	LK605	p3-SID829	KHID76	Healthy Skin	Occiput	Y	Y	Y	N	Staphylococcus	epidermidis	GTDB-tk by RS on 3/9/22		2019-07-29	10^-1	BL	BHI				2019-08-29		IKL			8	43						2020-05-18 08:30:00	Shelby Sandstrom
Skin Microbiome Study	LK414	p3-SID858	KHID36	Healthy Skin	Occiput	Y	Y	Y	N	Staphylococcus	warneri	GTDB-tk by RS on 3/9/22		2019-07-29	10^0	BH	BHI				2019-08-01		IKL			6	14						2020-05-18 08:30:00	Shelby Sandstrom
Skin Microbiome Study	LK415	p3-SID856	KHID36	Healthy Skin	Occiput	Y	Y	Y	N	Staphylococcus	warneri	GTDB-tk by RS on 3/9/22		2019-07-29	10^0	BL	BHI				2019-08-01		IKL			6	15						2020-05-18 08:30:00	Shelby Sandstrom
Skin Microbiome Study	LK1360	p3-SID1027	KHID115	Healthy Skin	Back	N	N	Y	N	Corynebacterium	sanguinis	GTDB-tk by RS on 3/9/22		2019-09-19	10^0	BD	BHI + Tween				2019-12-29		SAS			17	69						2020-05-18 08:30:00	Shelby Sandstrom
Skin Microbiome Study	LK700	p3-SID830	KHID76	Healthy Skin	Occiput	N	N	Y	N	Corynebacterium	sanguinis	GTDB-tk by RS on 3/9/22		2019-07-29	10^-1	BL	BHI				2019-08-12		IKL			9	57						2020-05-18 08:30:00	Shelby Sandstrom
Skin Microbiome Study	LK1288	p3-SID1823	KHID137	Healthy Skin	Nares	N	N	Y	N	Dermabacter	hominis	GTDB-tk by RS on 3/9/22		2019-09-17	10^0	BD	BHI + Tween				2019-12-24		SAS			16	78						2020-05-18 08:30:00	Shelby Sandstrom
Skin Microbiome Study	LK1268	p3-SID1770	KHID145	Healthy Skin	Nares	N	N	Y	N	Dietzia	cinnamea	GTDB-tk by RS on 3/9/22		2019-09-17	10^0	BT	BHI + Tween				2019-12-24		SAS			16	58						2020-05-18 08:30:00	Shelby Sandstrom
Skin Microbiome Study	LK1283	p3-SID1825	KHID138	Healthy Skin	Occiput	N	N	Y	N	Dietzia	cinnamea	GTDB-tk by RS on 3/9/22		2019-09-17	10^0	B	BHI + Tween				2019-12-24		SAS			16	73						2020-05-18 08:30:00	Shelby Sandstrom
Skin Microbiome Study	LK461	p3-SID621	KHID62	Healthy Skin	Volar forearm	Y	Y	N	N	Klebsiella	pneumoniae			2019-07-26	10^-1	BT	BHI				2019-08-01		IKL			6	61						2020-05-18 08:30:00	Shelby Sandstrom
Skin Microbiome Study	LK1312	p3-SID1701	KHID146	Healthy Skin	Occiput	N	N	Y	N	Dietzia	cinnamea	GTDB-tk by RS on 3/9/22		2019-09-17	10^0	B	BHI + Tween				2019-12-27		SAS			17	21						2020-05-18 08:30:00	Shelby Sandstrom
Skin Microbiome Study	LK970	p3-SID1377a	KHID144	Healthy Skin	Alar crease	N	N	Y	N	Dietzia	cinnamea	GTDB-tk by RS on 3/9/22		2019-09-16	10^0	B	BHI + Tween				2019-11-23		SAS			13	3						2020-05-18 08:30:00	Shelby Sandstrom
Skin Microbiome Study	LK1321	p3-SID1063	KHID119	Healthy Skin	Toe web space	N	N	Y	N	Dietzia	maris	GTDB-tk by RS on 3/9/22		2019-09-19	10^0	BD	BHI + Tween				2019-12-27		SAS			17	30						2020-05-18 08:30:00	Shelby Sandstrom
Skin Microbiome Study	LK1078	p3-SID1642	KHID136	Healthy Skin	Alar crease	N	N	Y	N	Escherichia	coli	GTDB-tk by RS on 3/9/22		2019-09-17	10^0	BD	BHI + Tween				2019-12-10		SAS			14	30						2020-05-18 08:30:00	Shelby Sandstrom
Skin Microbiome Study	LK858	p3-SID1206	KHID104	Healthy Skin	Alar crease	Y	Y	N	N	Klebsiella	pneumoniae			2019-09-19	10^0	BD	BHI				2019-10-28		SAS			11	53						2020-05-18 08:30:00	Shelby Sandstrom
Skin Microbiome Study	LK869	p3-SID1213	KHID104	Healthy Skin	Alar crease	Y	Y	N	N	Klebsiella	pneumoniae			2019-09-19	10^0	BT	BHI				2019-10-28		SAS			11	64						2020-05-18 08:30:00	Shelby Sandstrom
Skin Microbiome Study	LK1079	p3-SID1643	KHID136	Healthy Skin	Alar crease	N	N	Y	N	Escherichia	coli	GTDB-tk by RS on 3/9/22		2019-09-17	10^0	BD	BHI + Tween				2019-12-10		SAS			14	31						2020-05-18 08:30:00	Shelby Sandstrom
Skin Microbiome Study	LK1060	p3-SID1341	KHID143	Healthy Skin	Toe web space	Y	Y	N	N	Kocuria		16s by SAS 12/19/19		2019-09-16	10^0	B	BHI + Tween				2019-11-27		SAS			14	12						2020-05-18 08:30:00	Shelby Sandstrom
Skin Microbiome Study	LK1184	p3-SID1250	KHID103	Healthy Skin	Toe web space	Y	Y	N	N	Kocuria				2019-09-19	10^0	BT	BHI + Tween				2019-12-16		SAS			15	55						2020-05-18 08:30:00	Shelby Sandstrom
Skin Microbiome Study	LK1374	p3-SID602	KHID58	Healthy Skin	Alar crease	Y	Y	N	N	Kocuria		16s by SAS 9/18/20		2019-07-26	10^-1	BT	BHI + Tween				2020-03-05		SAS			18	2						2020-05-18 08:30:00	Shelby Sandstrom
Skin Microbiome Study	LK843	p3-SID1242	KHID103	Healthy Skin	Toe web space	Y	Y	N	N	Kocuria				2019-09-19	10^0	BD	BHI				2019-10-28		SAS			11	38						2020-05-18 08:30:00	Shelby Sandstrom
Skin Microbiome Study	LK854	p3-SID1232	KHID111	Healthy Skin	Toe web space	Y	Y	N	N	Kocuria				2019-09-19	10^0	B	BHI				2019-10-28		SAS			11	49						2020-05-18 08:30:00	Shelby Sandstrom
Skin Microbiome Study	LK866	p3-SID1239	KHID103	Healthy Skin	Toe web space	Y	Y	N	N	Kocuria				2019-09-19	10^0	BD	BHI				2019-10-28		SAS			11	61						2020-05-18 08:30:00	Shelby Sandstrom
Skin Microbiome Study	LK671	p3-SID704	KHID43	Healthy Skin	Nares	N	N	Y	N	Lysinibacillus	capsici	GTDB-tk by RS on 3/9/22		2019-07-26	10^-1	BT	BHI				2019-08-12		IKL			9	28						2020-05-18 08:30:00	Shelby Sandstrom
Skin Microbiome Study	LK540	p3-SID793	KHID74	Healthy Skin	Alar crease	N	N	Y	N	Micrococcus	luteus	GTDB-tk by RS on 3/9/22		2019-07-29	10^-1	BL	BHI				2019-08-06		IKL			7	59						2020-05-18 08:30:00	Shelby Sandstrom
Skin Microbiome Study	LK1281	p3-SID1808	KHID137	Healthy Skin	Nares	N	N	Y	N	Rothia	kristinae	GTDB-tk by RS on 3/9/22		2019-09-17	10^0	BT	BHI + Tween				2019-12-24		SAS			16	71						2020-05-18 08:30:00	Shelby Sandstrom
Skin Microbiome Study	LK1284	p3-SID1828	KHID138	Healthy Skin	Occiput	N	N	Y	N	Rothia	kristinae	GTDB-tk by RS on 3/9/22		2019-09-17	10^0	B	BHI + Tween				2019-12-24		SAS			16	74						2020-05-18 08:30:00	Shelby Sandstrom
Skin Microbiome Study	LK610	p3-SID799	KHID74	Healthy Skin	Alar crease	N	N	Y	N	Staphylococcus	epidermidis	GTDB-tk by RS on 3/9/22		2019-07-29	10^-1	BH	BHI				2019-08-29		IKL			8	48						2020-05-18 08:30:00	Shelby Sandstrom
Skin Microbiome Study	LK1188	p3-SID1156	KHID89	Healthy Skin	Alar crease	Y	Y	Y	Y	Aestuariimicrobium		GTDB-tk by RS on 3/9/22		2019-09-19	10^0	BT	BHI + Tween				2019-12-16		SAS			15	59						2020-05-18 08:30:00	Shelby Sandstrom
Skin Microbiome Study	LK1085	p3-SID1565	KHID140	Healthy Skin	Volar forearm	Y	Y	Y	Y	Brachybacterium		GTDB-tk by RS on 3/9/22		2019-09-17	10^0	B	BHI + Tween				2019-12-10		SAS			14	37						2020-05-18 08:30:00	Shelby Sandstrom
Skin Microbiome Study	LK1352	p3-SID957	KHID89	Healthy Skin	Alar crease	Y	Y	Y	Y	Brachybacterium		GTDB-tk by RS on 3/9/22		2019-09-19	10^0	BD	BHI + Tween				2019-12-29		SAS			17	61						2020-05-18 08:30:00	Shelby Sandstrom
Skin Microbiome Study	LK1024	p3-SID1365	KHID144	Healthy Skin	Alar crease	Y	Y	Y	Y	Brachybacterium	muris	GTDB-tk by RS on 3/9/22		2019-09-16	10^0	B	BHI + Tween				2019-11-23		SAS			13	57						2020-05-18 08:30:00	Shelby Sandstrom
Skin Microbiome Study	LK1045	p3-SID1369	KHID144	Healthy Skin	Alar crease	Y	Y	Y	Y	Brachybacterium	muris	GTDB-tk by RS on 3/9/22		2019-09-16	10^0	B	BHI + Tween				2019-11-27		SAS			13	78						2020-05-18 08:30:00	Shelby Sandstrom
Skin Microbiome Study	LK1350	p3-SID1171	KHID86	Healthy Skin	Antecubital fossa	Y	Y	Y	Y	Brachybacterium	muris	GTDB-tk by RS on 3/9/22		2019-09-19	10^0	BD	BHI + Tween				2019-12-29		SAS			17	59						2020-05-18 08:30:00	Shelby Sandstrom
Skin Microbiome Study	LK1404	p3-SID2535	KHID75	Healthy Skin	Nares	Y	Y	Y	Y	Brachybacterium	muris	GTDB-tk by RS on 3/9/22		2020-02-26	10^0	BD	BHI + Tween				2020-03-13		MHS			18	32						2020-05-18 08:30:00	Shelby Sandstrom
Skin Microbiome Study	LK630	p3-SID772	KHID77	Healthy Skin	Back	Y	Y	Y	Y	Brachybacterium	muris	GTDB-tk by RS on 3/9/22		2019-07-29	10^-1	BL	BHI				2019-08-29		IKL			8	68						2020-05-18 08:30:00	Shelby Sandstrom
Skin Microbiome Study	LK662	p3-SID734	KHID40	Healthy Skin	Umbilicus	Y	Y	N	N	Lysinibacillus		16s by SAS 9/26/19		2019-07-26	10^-1	BH	BHI				2019-08-12		IKL			9	19						2020-05-18 08:30:00	Shelby Sandstrom
Skin Microbiome Study	LK664	p3-SID736	KHID40	Healthy Skin	Umbilicus	Y	Y	N	N	Lysinibacillus				2019-07-26	10^-1	BH	BHI				2019-08-12		IKL			9	21						2020-05-18 08:30:00	Shelby Sandstrom
Skin Microbiome Study	LK675	p3-SID805	KHID74	Healthy Skin	Alar crease	Y	Y	N	N	Lysinibacillus				2019-07-29	10^-1	BT	BHI				2019-08-12		IKL			9	32						2020-05-18 08:30:00	Shelby Sandstrom
Skin Microbiome Study	LK724	p3-SID834	KHID76	Healthy Skin	Occiput	Y	Y	N	N	Lysinibacillus		16s by SAS 9/26/19		2019-07-29	10^-1	BT	BHI				2019-08-12		IKL			9	81						2020-05-18 08:30:00	Shelby Sandstrom
Skin Microbiome Study	LK1337	p3-SID960	KHID89	Healthy Skin	Alar crease	Y	Y	Y	Y	Brevibacterium		GTDB-tk by RS on 3/9/22		2019-09-19	10^0	BD	BHI + Tween				2019-12-29		SAS			17	46						2020-05-18 08:30:00	Shelby Sandstrom
Skin Microbiome Study	LK1027	p3-SID1340	KHID143	Healthy Skin	Toe web space	Y	Y	Y	Y	Brevibacterium	casei	GTDB-tk by RS on 3/9/22		2019-09-16	10^0	B	BHI + Tween				2019-11-23		SAS			13	60						2020-05-18 08:30:00	Shelby Sandstrom
Skin Microbiome Study	LK1363	p3-SID1059	KHID119	Healthy Skin	Toe web space	Y	Y	Y	Y	Brevibacterium	casei	GTDB-tk by RS on 3/9/22		2019-09-19	10^0	B	BHI + Tween				2019-12-29		SAS			17	72						2020-05-18 08:30:00	Shelby Sandstrom
Skin Microbiome Study	LK1176	p3-SID1598	KHID151	Healthy Skin	Toe web space	Y	Y	Y	Y	Citricoccus	terreus	GTDB-tk by RS on 3/9/22		2019-09-17	10^0	BT	BHI + Tween				2019-12-16		SAS			15	47						2020-05-18 08:30:00	Shelby Sandstrom
Skin Microbiome Study	LK1001	p3-SID1397	KHID128	Healthy Skin	Alar crease	Y	N	N	N	Micrococcus		16s by SAS 12/19/19		2019-09-16	10^0	BD	BHI + Tween				2019-11-23		SAS			13	34						2020-05-18 08:30:00	Shelby Sandstrom
Skin Microbiome Study	LK1004	p3-SID1453	KHID141	Healthy Skin	Antecubital fossa	Y	Y	N	N	Micrococcus		16s by SAS 12/19/19		2019-09-16	10^0	BD	BHI + Tween				2019-11-23		SAS			13	37						2020-05-18 08:30:00	Shelby Sandstrom
Skin Microbiome Study	LK1005	p3-SID1398	KHID128	Healthy Skin	Alar crease	Y	Y	N	N	Micrococcus		16s by SAS 12/19/19		2019-09-16	10^0	BD	BHI + Tween				2019-11-23		SAS			13	38						2020-05-18 08:30:00	Shelby Sandstrom
Skin Microbiome Study	LK1010	p3-SID1336	KHID125	Healthy Skin	Antecubital fossa	Y	N	N	N	Micrococcus		16s by SAS 12/19/19		2019-09-16	10^0	B	BHI + Tween				2019-11-23		SAS			13	43						2020-05-18 08:30:00	Shelby Sandstrom
Skin Microbiome Study	LK1011	p3-SID1419	KHID127	Healthy Skin	Toe web space	Y	Y	N	N	Micrococcus		16s by SAS 12/19/19		2019-09-16	10^0	BT	BHI + Tween				2019-11-23		SAS			13	44						2020-05-18 08:30:00	Shelby Sandstrom
Skin Microbiome Study	LK1013	p3-SID1386	KHID143	Healthy Skin	Toe web space	Y	Y	N	N	Micrococcus		16s by SAS 12/19/19		2019-09-16	10^0	BT	BHI + Tween				2019-11-23		SAS			13	46						2020-05-18 08:30:00	Shelby Sandstrom
Skin Microbiome Study	LK1016	p3-SID1403	KHID125	Healthy Skin	Antecubital fossa	Y	N	N	N	Micrococcus		16s by SAS 12/19/19		2019-09-16	10^0	BD	BHI + Tween				2019-11-23		SAS			13	49						2020-05-18 08:30:00	Shelby Sandstrom
Skin Microbiome Study	LK1020	p3-SID1404	KHID125	Healthy Skin	Antecubital fossa	Y	N	N	N	Micrococcus		16s by SAS 12/19/19		2019-09-16	10^0	BD	BHI + Tween				2019-11-23		SAS			13	53						2020-05-18 08:30:00	Shelby Sandstrom
Skin Microbiome Study	LK1023	p3-SID1368	KHID144	Healthy Skin	Alar crease	Y	N	N	N	Micrococcus		16s by SAS 12/19/19		2019-09-16	10^0	B	BHI + Tween				2019-11-23		SAS			13	56						2020-05-18 08:30:00	Shelby Sandstrom
Skin Microbiome Study	LK1028	p3-SID1360	KHID144	Healthy Skin	Alar crease	Y	N	N	N	Micrococcus		16s by SAS 12/19/19		2019-09-16	10^0	B	BHI + Tween				2019-11-23		SAS			13	61						2020-05-18 08:30:00	Shelby Sandstrom
Skin Microbiome Study	LK1029	p3-SID1405	KHID125	Healthy Skin	Antecubital fossa	Y	N	N	N	Micrococcus				2019-09-16	10^0	B	BHI + Tween				2019-11-23		SAS			13	62						2020-05-18 08:30:00	Shelby Sandstrom
Skin Microbiome Study	LK1037	p3-SID1847	KHID133	Healthy Skin	Antecubital fossa	Y	N	N	N	Micrococcus		16s by SAS 12/19/19		2019-09-17	10^0	B	BHI + Tween				2019-11-27		SAS			13	70						2020-05-18 08:30:00	Shelby Sandstrom
Skin Microbiome Study	LK1038	p3-SID1890	KHID132	Healthy Skin	Volar forearm	Y	N	N	N	Micrococcus		16s by SAS 12/19/19		2019-09-17	10^0	B	BHI + Tween				2019-11-27		SAS			13	71						2020-05-18 08:30:00	Shelby Sandstrom
Skin Microbiome Study	LK1039	p3-SID770	KHID77	Healthy Skin	Back	Y	N	N	N	Micrococcus		16s by SAS 12/19/19		2019-07-29	10^-1	BL	BHI + Tween				2019-11-27		SAS			13	72						2020-05-18 08:30:00	Shelby Sandstrom
Skin Microbiome Study	LK1040	p3-SID1864	KHID130	Healthy Skin	Occiput	Y	N	N	N	Micrococcus				2019-09-17	10^0	B	BHI + Tween				2019-11-27		SAS			13	73						2020-05-18 08:30:00	Shelby Sandstrom
Skin Microbiome Study	LK1042	p3-SID1841	KHID132	Healthy Skin	Volar forearm	Y	N	N	N	Micrococcus				2019-09-17	10^0	BD	BHI + Tween				2019-11-27		SAS			13	75						2020-05-18 08:30:00	Shelby Sandstrom
Skin Microbiome Study	LK1043	p3-SID1909	KHID148	Healthy Skin	Volar forearm	Y	N	N	N	Micrococcus				2019-09-17	10^0	BD	BHI + Tween				2019-11-27		SAS			13	76						2020-05-18 08:30:00	Shelby Sandstrom
Skin Microbiome Study	LK1044	p3-SID1862	KHID130	Healthy Skin	Occiput	Y	N	N	N	Micrococcus				2019-09-17	10^0	B	BHI + Tween				2019-11-27		SAS			13	77						2020-05-18 08:30:00	Shelby Sandstrom
Skin Microbiome Study	LK1047	p3-SID1906	KHID148	Healthy Skin	Volar forearm	Y	N	N	N	Micrococcus				2019-09-17	10^0	BD	BHI + Tween				2019-11-27		SAS			13	80						2020-05-18 08:30:00	Shelby Sandstrom
Skin Microbiome Study	LK1052	p3-SID1842	KHID132	Healthy Skin	Volar forearm	Y	N	N	N	Micrococcus		16s by SAS 12/19/19		2019-09-17	10^0	BD	BHI + Tween				2019-11-27		SAS			14	4						2020-05-18 08:30:00	Shelby Sandstrom
Skin Microbiome Study	LK1057	p3-SID1840	KHID132	Healthy Skin	Volar forearm	Y	N	N	N	Micrococcus		16s by SAS 12/19/19		2019-09-17	10^0	BD	BHI + Tween				2019-11-27		SAS			14	9						2020-05-18 08:30:00	Shelby Sandstrom
Skin Microbiome Study	LK1061	p3-SID1849	KHID133	Healthy Skin	Antecubital fossa	Y	N	N	N	Micrococcus		16s by SAS 12/19/19		2019-09-17	10^0	BT	BHI + Tween				2019-11-27		SAS			14	13						2020-05-18 08:30:00	Shelby Sandstrom
Skin Microbiome Study	LK1062	p3-SID1845	KHID133	Healthy Skin	Antecubital fossa	Y	N	N	N	Micrococcus		16s by SAS 12/19/19		2019-09-17	10^0	B	BHI + Tween				2019-11-27		SAS			14	14						2020-05-18 08:30:00	Shelby Sandstrom
Skin Microbiome Study	LK1064	p3-SID1885	KHID131	Healthy Skin	Back	Y	N	N	N	Micrococcus				2019-09-17	10^0	BD	BHI + Tween				2019-11-27		SAS			14	16						2020-05-18 08:30:00	Shelby Sandstrom
Skin Microbiome Study	LK1066	p3-SID1850	KHID133	Healthy Skin	Antecubital fossa	Y	N	N	N	Micrococcus				2019-09-17	10^0	BD	BHI + Tween				2019-11-27		SAS			14	18						2020-05-18 08:30:00	Shelby Sandstrom
Skin Microbiome Study	LK1067	p3-SID1874	KHID131	Healthy Skin	Back	Y	N	N	N	Micrococcus		16s by SAS 12/19/19		2019-09-17	10^0	B	BHI + Tween				2019-11-27		SAS			14	19						2020-05-18 08:30:00	Shelby Sandstrom
Skin Microbiome Study	LK1068	p3-SID1883	KHID131	Healthy Skin	Back	Y	N	N	N	Micrococcus		16s by SAS 12/19/19		2019-09-17	10^0	BD	BHI + Tween				2019-11-27		SAS			14	20						2020-05-18 08:30:00	Shelby Sandstrom
Skin Microbiome Study	LK1069	p3-SID1846	KHID133	Healthy Skin	Antecubital fossa	Y	N	N	N	Micrococcus		16s by SAS 12/19/19		2019-09-17	10^0	B	BHI + Tween				2019-11-27		SAS			14	21						2020-05-18 08:30:00	Shelby Sandstrom
Skin Microbiome Study	LK1074	p3-SID1848	KHID133	Healthy Skin	Antecubital fossa	Y	N	N	N	Micrococcus		16s by SAS 12/19/19		2019-09-17	10^0	BT	BHI + Tween				2019-11-27		SAS			14	26						2020-05-18 08:30:00	Shelby Sandstrom
Skin Microbiome Study	LK1075	p3-SID1857	KHID134	Healthy Skin	Umbilicus	Y	Y	N	N	Micrococcus		16s by SAS 12/19/19		2019-09-17	10^0	BT	BHI + Tween				2019-11-27		SAS			14	27						2020-05-18 08:30:00	Shelby Sandstrom
Skin Microbiome Study	LK1076	p3-SID1638	KHID136	Healthy Skin	Alar crease	Y	Y	N	N	Micrococcus		16s by SAS 12/19/19		2019-09-17	10^0	BD	BHI + Tween				2019-12-10		SAS			14	28						2020-05-18 08:30:00	Shelby Sandstrom
Skin Microbiome Study	LK1088	p3-SID1579	KHID130	Healthy Skin	Occiput	Y	N	N	N	Micrococcus		16s by SAS 12/19/19		2019-09-17	10^0	BD	BHI + Tween				2019-12-10		SAS			14	40						2020-05-18 08:30:00	Shelby Sandstrom
Skin Microbiome Study	LK1089	p3-SID1580	KHID130	Healthy Skin	Occiput	Y	N	N	N	Micrococcus				2019-09-17	10^0	BD	BHI + Tween				2019-12-10		SAS			14	41						2020-05-18 08:30:00	Shelby Sandstrom
Skin Microbiome Study	LK1103	p3-SID1470	KHID124	Healthy Skin	Volar forearm	Y	Y	N	N	Micrococcus		16s by SAS 12/19/19		2019-09-16	10^0	B	BHI + Tween				2019-12-10		SAS			14	55						2020-05-18 08:30:00	Shelby Sandstrom
Skin Microbiome Study	LK1107	p3-SID1475	KHID124	Healthy Skin	Volar forearm	Y	N	N	N	Micrococcus				2019-09-16	10^0	B	BHI + Tween				2019-12-10		SAS			14	59						2020-05-18 08:30:00	Shelby Sandstrom
Skin Microbiome Study	LK1111	p3-SID1595	KHID151	Healthy Skin	Toe web space	Y	N	N	N	Micrococcus				2019-09-17	10^0	BT	BHI + Tween				2019-12-10		SAS			14	63						2020-05-18 08:30:00	Shelby Sandstrom
Skin Microbiome Study	LK1119	p3-SID1454	KHID124	Healthy Skin	Volar forearm	Y	N	N	N	Micrococcus				2019-09-16	10^0	BD	BHI + Tween				2019-12-10		SAS			14	71						2020-05-18 08:30:00	Shelby Sandstrom
Skin Microbiome Study	LK1122	p3-SID1457	KHID124	Healthy Skin	Volar forearm	Y	N	N	N	Micrococcus				2019-09-16	10^0	BD	BHI + Tween				2019-12-10		SAS			14	74						2020-05-18 08:30:00	Shelby Sandstrom
Skin Microbiome Study	LK1124	p3-SID1459	KHID124	Healthy Skin	Volar forearm	Y	N	N	N	Micrococcus				2019-09-16	10^0	BD	BHI + Tween				2019-12-10		SAS			14	76						2020-05-18 08:30:00	Shelby Sandstrom
Skin Microbiome Study	LK1125	p3-SID1461	KHID124	Healthy Skin	Volar forearm	Y	N	N	N	Micrococcus		16s by SAS 12/19/19		2019-09-16	10^0	BD	BHI + Tween				2019-12-10		SAS			14	77						2020-05-18 08:30:00	Shelby Sandstrom
Skin Microbiome Study	LK1131	p3-SID1506	KHID156	Healthy Skin	Volar forearm	Y	N	N	N	Micrococcus				2019-09-17	10^0	B	BHI + Tween				2019-12-10		SAS			15	2						2020-05-18 08:30:00	Shelby Sandstrom
Skin Microbiome Study	LK1133	p3-SID1523	KHID122	Healthy Skin	Occiput	Y	N	N	N	Micrococcus				2019-09-17	10^0	BT	BHI + Tween				2019-12-10		SAS			15	4						2020-05-18 08:30:00	Shelby Sandstrom
Skin Microbiome Study	LK1141	p3-SID1469	KHID124	Healthy Skin	Volar forearm	Y	N	N	N	Micrococcus		16s by SAS 12/19/19		2019-09-16	10^0	B	BHI + Tween				2019-12-10		SAS			15	12						2020-05-18 08:30:00	Shelby Sandstrom
Skin Microbiome Study	LK1144	p3-SID1575	KHID123	Healthy Skin	Back	Y	N	N	N	Micrococcus				2019-09-17	10^0	B	BHI + Tween				2019-12-10		SAS			15	15						2020-05-18 08:30:00	Shelby Sandstrom
Skin Microbiome Study	LK1148	p3-SID1556	KHID140	Healthy Skin	Volar forearm	Y	N	N	N	Micrococcus				2019-09-17	10^0	BT	BHI + Tween				2019-12-10		SAS			15	19						2020-05-18 08:30:00	Shelby Sandstrom
Skin Microbiome Study	LK1151	p3-SID1476	KHID123	Healthy Skin	Back	Y	N	N	N	Micrococcus				2019-09-16	10^0	BD	BHI + Tween				2019-12-10		SAS			15	22						2020-05-18 08:30:00	Shelby Sandstrom
Skin Microbiome Study	LK1152	p3-SID1477	KHID123	Healthy Skin	Back	Y	N	N	N	Micrococcus				2019-09-16	10^0	BD	BHI + Tween				2019-12-10		SAS			15	23						2020-05-18 08:30:00	Shelby Sandstrom
Skin Microbiome Study	LK1155	p3-SID1479	KHID123	Healthy Skin	Back	Y	N	N	N	Micrococcus				2019-09-16	10^0	BD	BHI + Tween				2019-12-10		SAS			15	26						2020-05-18 08:30:00	Shelby Sandstrom
Skin Microbiome Study	LK1158	p3-SID1495	KHID156	Healthy Skin	Volar forearm	Y	N	N	N	Micrococcus				2019-09-17	10^0	BD	BHI + Tween				2019-12-10		SAS			15	29						2020-05-18 08:30:00	Shelby Sandstrom
Skin Microbiome Study	LK1161	p3-SID1505	KHID156	Healthy Skin	Volar forearm	Y	N	N	N	Micrococcus		16s by SAS 12/19/19		2019-09-17	10^0	B	BHI + Tween				2019-12-10		SAS			15	32						2020-05-18 08:30:00	Shelby Sandstrom
Skin Microbiome Study	LK1162	p3-SID1503	KHID156	Healthy Skin	Volar forearm	Y	Y	N	N	Micrococcus		16s by SAS 12/19/19		2019-09-17	10^0	BT	BHI + Tween				2019-12-10		SAS			15	33						2020-05-18 08:30:00	Shelby Sandstrom
Skin Microbiome Study	LK1164	p3-SID1465	KHID124	Healthy Skin	Volar forearm	Y	N	N	N	Micrococcus				2019-09-16	10^0	BT	BHI + Tween				2019-12-10		SAS			15	35						2020-05-18 08:30:00	Shelby Sandstrom
Skin Microbiome Study	LK1165	p3-SID1467	KHID124	Healthy Skin	Volar forearm	Y	N	N	N	Micrococcus		16s by SAS 12/19/19		2019-09-16	10^0	BT	BHI + Tween				2019-12-10		SAS			15	36						2020-05-18 08:30:00	Shelby Sandstrom
Skin Microbiome Study	LK1168	p3-SID1619	KHID157	Healthy Skin	Antecubital fossa	Y	Y	N	N	Micrococcus				2019-09-17	10^0	BD	BHI + Tween				2019-12-10		SAS			15	39						2020-05-18 08:30:00	Shelby Sandstrom
Skin Microbiome Study	LK1170	p3-SID1443	KHID142	Healthy Skin	Umbilicus	Y	Y	N	N	Micrococcus				2019-09-16	10^0	BD	BHI + Tween				2019-12-10		SAS			15	41						2020-05-18 08:30:00	Shelby Sandstrom
Skin Microbiome Study	LK1171	p3-SID1464	KHID124	Healthy Skin	Volar forearm	Y	N	N	N	Micrococcus		16s by SAS 12/19/19		2019-09-16	10^0	BD	BHI + Tween				2019-12-11		SAS			15	42						2020-05-18 08:30:00	Shelby Sandstrom
Skin Microbiome Study	LK1177	p3-SID1230	KHID111	Healthy Skin	Toe web space	Y	N	N	N	Micrococcus				2019-09-19	10^0	B	BHI + Tween				2019-12-16		SAS			15	48						2020-05-18 08:30:00	Shelby Sandstrom
Skin Microbiome Study	LK1181	p3-SID1370	KHID144	Healthy Skin	Alar crease	Y	N	N	N	Micrococcus				2019-09-16	10^0	B	BHI + Tween				2019-12-16		SAS			15	52						2020-05-18 08:30:00	Shelby Sandstrom
Skin Microbiome Study	LK1186	p3-SID1853	KHID133	Healthy Skin	Antecubital fossa	Y	Y	N	N	Micrococcus				2019-09-17	10^0	BD	BHI + Tween				2019-12-16		SAS			15	57						2020-05-18 08:30:00	Shelby Sandstrom
Skin Microbiome Study	LK1190	p3-SID1471	KHID124	Healthy Skin	Volar forearm	Y	N	N	N	Micrococcus				2019-09-16	10^0	B	BHI + Tween				2019-12-16		SAS			15	61						2020-05-18 08:30:00	Shelby Sandstrom
Skin Microbiome Study	LK1196	p3-SID1038	KHID118	Healthy Skin	Umbilicus	Y	Y	N	N	Micrococcus				2019-09-19	10^0	BT	BHI + Tween				2019-12-20		SAS			15	67						2020-05-18 08:30:00	Shelby Sandstrom
Skin Microbiome Study	LK1197	p3-SID966	KHID109	Healthy Skin	Antecubital fossa	Y	Y	N	N	Micrococcus				2019-09-19	10^0	BD	BHI + Tween				2019-12-20		SAS			15	68						2020-05-18 08:30:00	Shelby Sandstrom
Skin Microbiome Study	LK1199	p3-SID1682	KHID146	Healthy Skin	Occiput	Y	N	N	N	Micrococcus				2019-09-17	10^0	BD	BHI + Tween				2019-12-20		SAS			15	70						2020-05-18 08:30:00	Shelby Sandstrom
Skin Microbiome Study	LK1201	p3-SID1684	KHID146	Healthy Skin	Occiput	Y	N	N	N	Micrococcus				2019-09-17	10^0	BD	BHI + Tween				2019-12-20		SAS			15	72						2020-05-18 08:30:00	Shelby Sandstrom
Skin Microbiome Study	LK1203	p3-SID1690	KHID146	Healthy Skin	Occiput	Y	N	N	N	Micrococcus				2019-09-17	10^0	BD	BHI + Tween				2019-12-20		SAS			15	74						2020-05-18 08:30:00	Shelby Sandstrom
Skin Microbiome Study	LK1205	p3-SID1694	KHID146	Healthy Skin	Occiput	Y	N	N	N	Micrococcus				2019-09-17	10^0	BD	BHI + Tween				2019-12-20		SAS			15	76						2020-05-18 08:30:00	Shelby Sandstrom
Skin Microbiome Study	LK1209	p3-SID1707	KHID146	Healthy Skin	Occiput	Y	N	N	N	Micrococcus				2019-09-17	10^0	B	BHI + Tween				2019-12-20		SAS			15	80						2020-05-18 08:30:00	Shelby Sandstrom
Skin Microbiome Study	LK1210	p3-SID1709	KHID147	Healthy Skin	Back	Y	N	N	N	Micrococcus				2019-09-17	10^0	BD	BHI + Tween				2019-12-20		SAS			15	81						2020-05-18 08:30:00	Shelby Sandstrom
Skin Microbiome Study	LK1211	p3-SID1711	KHID147	Healthy Skin	Back	Y	N	N	N	Micrococcus				2019-09-17	10^0	BD	BHI + Tween				2019-12-20		SAS			16	1						2020-05-18 08:30:00	Shelby Sandstrom
Skin Microbiome Study	LK1212	p3-SID1742	KHID139	Healthy Skin	Back	Y	N	N	N	Micrococcus		16s by SAS 9/18/20		2019-09-17	10^0	B	BHI + Tween				2019-12-20		SAS			16	2						2020-05-18 08:30:00	Shelby Sandstrom
Skin Microbiome Study	LK1213	p3-SID1743	KHID139	Healthy Skin	Back	Y	N	N	N	Micrococcus				2019-09-17	10^0	B	BHI + Tween				2019-12-20		SAS			16	3						2020-05-18 08:30:00	Shelby Sandstrom
Skin Microbiome Study	LK1214	p3-SID1744	KHID139	Healthy Skin	Back	Y	N	N	N	Micrococcus				2019-09-17	10^0	B	BHI + Tween				2019-12-20		SAS			16	4						2020-05-18 08:30:00	Shelby Sandstrom
Skin Microbiome Study	LK1215	p3-SID1745	KHID139	Healthy Skin	Back	Y	N	N	N	Micrococcus				2019-09-17	10^0	BT	BHI + Tween				2019-12-20		SAS			16	5						2020-05-18 08:30:00	Shelby Sandstrom
Skin Microbiome Study	LK1216	p3-SID1746	KHID139	Healthy Skin	Back	Y	Y	N	N	Micrococcus				2019-09-17	10^0	BT	BHI + Tween				2019-12-20		SAS			16	6						2020-05-18 08:30:00	Shelby Sandstrom
Skin Microbiome Study	LK1217	p3-SID2507	KHID120	Healthy Skin	Alar crease	Y	N	N	N	Micrococcus				2019-12-18	10^0	B	BHI + Tween				2019-12-20		SAS			16	7						2020-05-18 08:30:00	Shelby Sandstrom
Skin Microbiome Study	LK1218	p3-SID1478	KHID123	Healthy Skin	Back	Y	N	N	N	Micrococcus		16s by SAS 9/18/20		2019-09-16	10^0	BD	BHI + Tween				2019-12-20		SAS			16	8						2020-05-18 08:30:00	Shelby Sandstrom
Skin Microbiome Study	LK1220	p3-SID1768	KHID145	Healthy Skin	Nares	Y	Y	N	N	Micrococcus				2019-09-17	10^0	B	BHI + Tween				2019-12-20		SAS			16	10						2020-05-18 08:30:00	Shelby Sandstrom
Skin Microbiome Study	LK1225	p3-SID1793	KHID149	Healthy Skin	Antecubital fossa	Y	N	N	N	Micrococcus				2019-09-17	10^0	BD	BHI + Tween				2019-12-20		SAS			16	15						2020-05-18 08:30:00	Shelby Sandstrom
Skin Microbiome Study	LK1226	p3-SID1795	KHID149	Healthy Skin	Antecubital fossa	Y	N	N	N	Micrococcus				2019-09-17	10^0	BD	BHI + Tween				2019-12-20		SAS			16	16						2020-05-18 08:30:00	Shelby Sandstrom
Skin Microbiome Study	LK1227	p3-SID1798	KHID149	Healthy Skin	Antecubital fossa	Y	N	N	N	Micrococcus				2019-09-17	10^0	BT	BHI + Tween				2019-12-20		SAS			16	17						2020-05-18 08:30:00	Shelby Sandstrom
Skin Microbiome Study	LK1228	p3-SID1800	KHID149	Healthy Skin	Antecubital fossa	Y	N	N	N	Micrococcus				2019-09-17	10^0	B	BHI + Tween				2019-12-20		SAS			16	18						2020-05-18 08:30:00	Shelby Sandstrom
Skin Microbiome Study	LK1229	p3-SID1801	KHID149	Healthy Skin	Antecubital fossa	Y	N	N	N	Micrococcus		16s by SAS 9/18/20		2019-09-17	10^0	B	BHI + Tween				2019-12-20		SAS			16	19						2020-05-18 08:30:00	Shelby Sandstrom
Skin Microbiome Study	LK1230	p3-SID1804	KHID149	Healthy Skin	Antecubital fossa	Y	N	N	N	Micrococcus		16s by SAS 9/18/20		2019-09-17	10^0	B	BHI + Tween				2019-12-20		SAS			16	20						2020-05-18 08:30:00	Shelby Sandstrom
Skin Microbiome Study	LK1233	p3-SID1831	KHID138	Healthy Skin	Occiput	Y	N	N	N	Micrococcus				2019-09-17	10^0	B	BHI + Tween				2019-12-20		SAS			16	23						2020-05-18 08:30:00	Shelby Sandstrom
Skin Microbiome Study	LK1234	p3-SID1833	KHID138	Healthy Skin	Occiput	Y	N	N	N	Micrococcus		16s by SAS 9/18/20		2019-09-17	10^0	B	BHI + Tween				2019-12-20		SAS			16	24						2020-05-18 08:30:00	Shelby Sandstrom
Skin Microbiome Study	LK1235	p3-SID1834	KHID138	Healthy Skin	Occiput	Y	N	N	N	Micrococcus		16s by SAS 9/18/20		2019-09-17	10^0	B	BHI + Tween				2019-12-20		SAS			16	25						2020-05-18 08:30:00	Shelby Sandstrom
Skin Microbiome Study	LK1236	p3-SID1836	KHID138	Healthy Skin	Occiput	Y	N	N	N	Micrococcus				2019-09-17	10^0	B	BHI + Tween				2019-12-20		SAS			16	26						2020-05-18 08:30:00	Shelby Sandstrom
Skin Microbiome Study	LK1238	p3-SID2502	KHID120	Healthy Skin	Alar crease	Y	Y	N	N	Micrococcus		16s by SAS 9/18/20		2019-12-18	10^0	BT	BHI + Tween				2019-12-20		SAS			16	28						2020-05-18 08:30:00	Shelby Sandstrom
Skin Microbiome Study	LK1240	p3-SID1697	KHID146	Healthy Skin	Occiput	Y	N	N	N	Micrococcus		16s by SAS 9/18/20		2019-09-17	10^0	BT	BHI + Tween				2019-12-24		SAS			16	30						2020-05-18 08:30:00	Shelby Sandstrom
Skin Microbiome Study	LK1241	p3-SID1779	KHID148	Healthy Skin	Volar forearm	Y	N	N	N	Micrococcus		16s by SAS 9/18/20		2019-09-17	10^0	BT	BHI + Tween				2019-12-24		SAS			16	31						2020-05-18 08:30:00	Shelby Sandstrom
Skin Microbiome Study	LK1248	p3-SID1712	KHID147	Healthy Skin	Back	Y	N	N	N	Micrococcus		16s by SAS 9/18/20		2019-09-17	10^0	BD	BHI + Tween				2019-12-24		SAS			16	38						2020-05-18 08:30:00	Shelby Sandstrom
Skin Microbiome Study	LK1258	p3-SID1720	KHID147	Healthy Skin	Back	Y	Y	N	N	Micrococcus		16s by SAS 9/18/20		2019-09-17	10^0	BD	BHI + Tween				2019-12-24		SAS			16	48						2020-05-18 08:30:00	Shelby Sandstrom
Skin Microbiome Study	LK1260	p3-SID1736	KHID138	Healthy Skin	Occiput	Y	N	N	N	Micrococcus		16s by SAS 9/18/20		2019-09-17	10^0	BD	BHI + Tween				2019-12-24		SAS			16	50						2020-05-18 08:30:00	Shelby Sandstrom
Skin Microbiome Study	LK1261	p3-SID1737	KHID138	Healthy Skin	Occiput	Y	N	N	N	Micrococcus		16s by SAS 9/18/20		2019-09-17	10^0	BD	BHI + Tween				2019-12-24		SAS			16	51						2020-05-18 08:30:00	Shelby Sandstrom
Skin Microbiome Study	LK1262	p3-SID1739	KHID138	Healthy Skin	Occiput	Y	Y	N	N	Micrococcus		16s by SAS 9/18/20		2019-09-17	10^0	BD	BHI + Tween				2019-12-24		SAS			16	52						2020-05-18 08:30:00	Shelby Sandstrom
Skin Microbiome Study	LK1276	p3-SID1784	KHID148	Healthy Skin	Volar forearm	Y	N	N	N	Micrococcus		16s by SAS 9/18/20		2019-09-17	10^0	B	BHI + Tween				2019-12-24		SAS			16	66						2020-05-18 08:30:00	Shelby Sandstrom
Skin Microbiome Study	LK1299	p3-SID1761	KHID158	Healthy Skin	Umbilicus	Y	Y	N	N	Micrococcus				2019-09-17	10^0	BD	BHI + Tween				2019-12-27		SAS			17	8						2020-05-18 08:30:00	Shelby Sandstrom
Skin Microbiome Study	LK1331	p3-SID997	KHID116	Healthy Skin	Volar forearm	Y	N	N	N	Micrococcus				2019-09-19	10^0	BT	BHI + Tween				2019-12-27		SAS			17	40						2020-05-18 08:30:00	Shelby Sandstrom
Skin Microbiome Study	LK1333	p3-SID1023	KHID115	Healthy Skin	Back	Y	Y	N	N	Micrococcus		16s by SAS 9/18/20		2019-09-19	10^0	BD	BHI + Tween				2019-12-27		SAS			17	42						2020-05-18 08:30:00	Shelby Sandstrom
Skin Microbiome Study	LK1355	p3-SID1116	KHID107	Healthy Skin	Back	Y	Y	N	N	Micrococcus				2019-09-19	10^0	BD	BHI + Tween				2019-12-29		SAS			17	64						2020-05-18 08:30:00	Shelby Sandstrom
Skin Microbiome Study	LK1356	p3-SID1117	KHID107	Healthy Skin	Back	Y	Y	N	N	Micrococcus		16s by SAS 9/18/20		2019-09-19	10^0	BD	BHI + Tween				2019-12-29		SAS			17	65						2020-05-18 08:30:00	Shelby Sandstrom
Skin Microbiome Study	LK1370	p3-SID686	KHID61	Healthy Skin	Back	Y	N	N	N	Micrococcus		16s by SAS 9/18/20		2019-07-26	10^-1	BL	BHI + Tween				2020-03-05		SAS			17	79						2020-05-18 08:30:00	Shelby Sandstrom
Skin Microbiome Study	LK1377	p3-SID2508	KHID74	Healthy Skin	Alar crease	Y	N	N	N	Micrococcus		16s by MHS 3/13/20		2020-02-26	10^0	BD	BHI + Tween				2020-03-11		MHS			18	5						2020-05-18 08:30:00	Shelby Sandstrom
Skin Microbiome Study	LK1381	p3-SID2512	KHID78	Healthy Skin	Volar forearm	Y	N	N	N	Micrococcus		16s by MHS 3/13/20		2020-02-26	10^0	BT	BHI + Tween				2020-03-11		MHS			18	9						2020-05-18 08:30:00	Shelby Sandstrom
Skin Microbiome Study	LK1385	p3-SID2516	KHID78	Healthy Skin	Volar forearm	Y	N	N	N	Micrococcus		16s by MHS 3/13/20		2020-02-26	10^0	BT	BHI + Tween				2020-03-11		MHS			18	13						2020-05-18 08:30:00	Shelby Sandstrom
Skin Microbiome Study	LK1389	p3-SID2520	KHID76	Healthy Skin	Occiput	Y	N	N	N	Micrococcus				2020-02-26	10^0	BD	BHI + Tween				2020-03-11		MHS			18	17						2020-05-18 08:30:00	Shelby Sandstrom
Skin Microbiome Study	LK1391	p3-SID2522	KHID76	Healthy Skin	Occiput	Y	N	N	N	Micrococcus		16s by MHS 3/13/20		2020-02-26	10^0	BD	BHI + Tween				2020-03-11		MHS			18	19						2020-05-18 08:30:00	Shelby Sandstrom
Skin Microbiome Study	LK1394	p3-SID2525	KHID76	Healthy Skin	Occiput	Y	N	N	N	Micrococcus		16s by MHS 3/13/20		2020-02-26	10^0	BD	BHI + Tween				2020-03-11		MHS			18	22						2020-05-18 08:30:00	Shelby Sandstrom
Skin Microbiome Study	LK1395	p3-SID2526	KHID76	Healthy Skin	Occiput	Y	N	N	N	Micrococcus		16s by MHS 3/13/20		2020-02-26	10^0	BD	BHI + Tween				2020-03-11		MHS			18	23						2020-05-18 08:30:00	Shelby Sandstrom
Skin Microbiome Study	LK1396	p3-SID2527	KHID76	Healthy Skin	Occiput	Y	N	N	N	Micrococcus		16s by MHS 3/13/20		2020-02-26	10^0	BD	BHI + Tween				2020-03-11		MHS			18	24						2020-05-18 08:30:00	Shelby Sandstrom
Skin Microbiome Study	LK1398	p3-SID2529	KHID76	Healthy Skin	Occiput	Y	N	N	N	Micrococcus		16s by MHS 3/13/20		2020-02-26	10^0	BD	BHI + Tween				2020-03-12		MHS			18	26						2020-05-18 08:30:00	Shelby Sandstrom
Skin Microbiome Study	LK1399	p3-SID2530	KHID76	Healthy Skin	Occiput	Y	N	N	N	Micrococcus		16s by MHS 3/13/20		2020-02-26	10^0	BD	BHI + Tween				2020-03-12		MHS			18	27						2020-05-18 08:30:00	Shelby Sandstrom
Skin Microbiome Study	LK1401	p3-SID2532	KHID74	Healthy Skin	Alar crease	Y	N	N	N	Micrococcus		16s by MHS 3/13/20		2020-02-26	10^0	BD	BHI + Tween				2020-03-12		MHS			18	29						2020-05-18 08:30:00	Shelby Sandstrom
Skin Microbiome Study	LK399	p3-SID890	KHID72	Healthy Skin	Umbilicus	Y	N	N	N	Micrococcus		16s by SAS 9/26/19		2019-07-29	10^0	BH	BHI				2019-08-01		IKL			5	80						2020-05-18 08:30:00	Shelby Sandstrom
Skin Microbiome Study	LK404	p3-SID895	KHID64	Healthy Skin	Umbilicus	Y	N	N	N	Micrococcus		16s by SAS 9/26/19		2019-07-29	10^-2	BH	BHI				2019-08-01		IKL			6	4						2020-05-18 08:30:00	Shelby Sandstrom
Skin Microbiome Study	LK406	p3-SID897	KHID65	Healthy Skin	Toe web space	Y	N	N	N	Micrococcus		16s by SAS 9/26/19		2019-07-29	10^-2	BH	BHI				2019-08-01		IKL			6	6						2020-05-18 08:30:00	Shelby Sandstrom
Skin Microbiome Study	LK416	p3-SID857	KHID36	Healthy Skin	Occiput	Y	Y	N	N	Micrococcus		16s by SAS 9/26/19		2019-07-29	10^0	BL	BHI				2019-08-01		IKL			6	16						2020-05-18 08:30:00	Shelby Sandstrom
Skin Microbiome Study	LK418	p3-SID740	KHID33	Healthy Skin	Toe web space	Y	N	N	N	Micrococcus		16s by SAS 9/26/19		2019-07-26	10^-1	BL	BHI				2019-08-01		IKL			6	18						2020-05-18 08:30:00	Shelby Sandstrom
Skin Microbiome Study	LK420	p3-SID632	KHID52	Healthy Skin	Occiput	Y	N	N	N	Micrococcus		16s by SAS 9/26/19		2019-07-26	10^-1	BL	BHI				2019-08-01		IKL			6	20						2020-05-18 08:30:00	Shelby Sandstrom
Skin Microbiome Study	LK422	p3-SID629	KHID70	Healthy Skin	Volar forearm	Y	N	N	N	Micrococcus		16s by SAS 9/26/19		2019-07-26	10^-1	BH	BHI				2019-08-01		IKL			6	22						2020-05-18 08:30:00	Shelby Sandstrom
Skin Microbiome Study	LK423	p3-SID683	KHID63	Healthy Skin	Antecubital fossa	Y	N	N	N	Micrococcus		16s by SAS 9/26/19		2019-07-26	10^-1	BL	BHI				2019-08-01		IKL			6	23						2020-05-18 08:30:00	Shelby Sandstrom
Skin Microbiome Study	LK425	p3-SID881	KHID48	Healthy Skin	Umbilicus	Y	Y	N	N	Micrococcus				2019-07-29	10^0	BH	BHI				2019-08-01		IKL			6	25						2020-05-18 08:30:00	Shelby Sandstrom
Skin Microbiome Study	LK431	p3-SID771	KHID77	Healthy Skin	Back	Y	N	N	N	Micrococcus		16s by SAS 9/26/19		2019-07-29	10^-1	BL	BHI				2019-08-01		IKL			6	31						2020-05-18 08:30:00	Shelby Sandstrom
Skin Microbiome Study	LK437	p3-SID749	KHID33	Healthy Skin	Toe web space	Y	N	N	N	Micrococcus		16s by SAS 9/26/19		2019-07-26	10^-1	BH	BHI				2019-08-01		IKL			6	37						2020-05-18 08:30:00	Shelby Sandstrom
Skin Microbiome Study	LK438	p3-SID748	KHID33	Healthy Skin	Toe web space	Y	Y	N	N	Micrococcus		16s by SAS 9/26/19		2019-07-26	10^-1	BH	BHI				2019-08-01		IKL			6	38						2020-05-18 08:30:00	Shelby Sandstrom
Skin Microbiome Study	LK440	p3-SID811	KHID77	Healthy Skin	Back	Y	N	N	N	Micrococcus		16s by SAS 9/26/19		2019-07-29	10^-1	BH	BHI				2019-08-01		IKL			6	40						2020-05-18 08:30:00	Shelby Sandstrom
Skin Microbiome Study	LK453	p3-SID677	KHID61	Healthy Skin	Back	Y	N	N	N	Micrococcus		16s by SAS 9/26/19		2019-07-26	10^-1	BH	BHI				2019-08-01		IKL			6	53						2020-05-18 08:30:00	Shelby Sandstrom
Skin Microbiome Study	LK454	p3-SID878	KHID64	Healthy Skin	Umbilicus	Y	Y	N	N	Micrococcus		16s by SAS 9/26/19		2019-07-29	10^-2	BL	BHI				2019-08-01		IKL			6	54						2020-05-18 08:30:00	Shelby Sandstrom
Skin Microbiome Study	LK462	p3-SID622	KHID62	Healthy Skin	Volar forearm	Y	N	N	N	Micrococcus		16s by SAS 9/26/19		2019-07-26	10^-1	BT	BHI				2019-08-01		IKL			6	62						2020-05-18 08:30:00	Shelby Sandstrom
Skin Microbiome Study	LK463	p3-SID616	KHID54	Healthy Skin	Volar forearm	Y	N	N	N	Micrococcus		16s by SAS 9/26/19		2019-07-26	10^-1	BH	BHI				2019-08-01		IKL			6	63						2020-05-18 08:30:00	Shelby Sandstrom
Skin Microbiome Study	LK468	p3-SID658	KHID53	Healthy Skin	Back	Y	N	N	N	Micrococcus		16s by SAS 9/26/19		2019-07-26	10^-1	BL	BHI				2019-08-01		IKL			6	68						2020-05-18 08:30:00	Shelby Sandstrom
Skin Microbiome Study	LK471	p3-SID687	KHID73	Healthy Skin	Toe web space	Y	Y	N	N	Micrococcus		16s by SAS 9/26/19		2019-07-26	10^-1	BH	BHI				2019-08-01		IKL			6	71						2020-05-18 08:30:00	Shelby Sandstrom
Skin Microbiome Study	LK472	p3-SID657	KHID53	Healthy Skin	Back	Y	N	N	N	Micrococcus		16s by SAS 9/26/19		2019-07-26	10^-1	BL	BHI				2019-08-01		IKL			6	72						2020-05-18 08:30:00	Shelby Sandstrom
Skin Microbiome Study	LK474	p3-SID836	KHID78	Healthy Skin	Volar forearm	Y	N	N	N	Micrococcus		16s by SAS 9/26/19		2019-07-29	10^-1	BL	BHI				2019-08-01		IKL			6	74						2020-05-18 08:30:00	Shelby Sandstrom
Skin Microbiome Study	LK475	p3-SID837	KHID78	Healthy Skin	Volar forearm	Y	N	N	N	Micrococcus		16s by SAS 9/26/19		2019-07-29	10^-1	BL	BHI				2019-08-01		IKL			6	75						2020-05-18 08:30:00	Shelby Sandstrom
Skin Microbiome Study	LK476	p3-SID838	KHID78	Healthy Skin	Volar forearm	Y	N	N	N	Micrococcus		16s by SAS 9/26/19		2019-07-29	10^-1	BL	BHI				2019-08-01		IKL			6	76						2020-05-18 08:30:00	Shelby Sandstrom
Skin Microbiome Study	LK477	p3-SID865	KHID71	Healthy Skin	Antecubital fossa	Y	N	N	N	Micrococcus		16s by SAS 9/26/19		2019-07-29	10^0	BT	BHI				2019-08-01		IKL			6	77						2020-05-18 08:30:00	Shelby Sandstrom
Skin Microbiome Study	LK481	p3-SID680	KHID61	Healthy Skin	Back	Y	N	N	N	Micrococcus		16s by SAS 9/26/19		2019-07-26	10^-1	BT	BHI				2019-08-01		IKL			6	81						2020-05-18 08:30:00	Shelby Sandstrom
Skin Microbiome Study	LK482	p3-SID682	KHID63	Healthy Skin	Antecubital fossa	Y	N	N	N	Micrococcus		16s by SAS 9/26/19		2019-07-26	10^-1	BL	BHI				2019-08-01		IKL			7	1						2020-05-18 08:30:00	Shelby Sandstrom
Skin Microbiome Study	LK483	p3-SID684	KHID63	Healthy Skin	Antecubital fossa	Y	N	N	N	Micrococcus				2019-07-26	10^-1	BL	BHI				2019-08-01		IKL			7	2						2020-05-18 08:30:00	Shelby Sandstrom
Skin Microbiome Study	LK484	p3-SID846	KHID79	Healthy Skin	Antecubital fossa	Y	N	N	N	Micrococcus		16s by SAS 9/26/19		2019-07-29	10^-1	BH	BHI				2019-08-01		IKL			7	3						2020-05-18 08:30:00	Shelby Sandstrom
Skin Microbiome Study	LK487	p3-SID628	KHID70	Healthy Skin	Volar forearm	Y	N	N	N	Micrococcus		16s by SAS 9/26/19		2019-07-26	10^-1	BH	BHI				2019-08-01		IKL			7	6						2020-05-18 08:30:00	Shelby Sandstrom
Skin Microbiome Study	LK491	p3-SID617	KHID54	Healthy Skin	Volar forearm	Y	N	N	N	Micrococcus		16s by SAS 9/26/19		2019-07-26	10^-1	BH	BHI				2019-08-01		IKL			7	10						2020-05-18 08:30:00	Shelby Sandstrom
Skin Microbiome Study	LK492	p3-SID727	KHID30	Healthy Skin	Volar forearm	Y	N	N	N	Micrococcus				2019-07-26	10^-1	BL	BHI				2019-08-01		IKL			7	11						2020-05-18 08:30:00	Shelby Sandstrom
Skin Microbiome Study	LK493	p3-SID676	KHID63	Healthy Skin	Antecubital fossa	Y	N	N	N	Micrococcus		16s by SAS 9/26/19		2019-07-26	10^-1	BH	BHI				2019-08-01		IKL			7	12						2020-05-18 08:30:00	Shelby Sandstrom
Skin Microbiome Study	LK498	p3-SID833	KHID76	Healthy Skin	Occiput	Y	N	N	N	Micrococcus		16s by SAS 9/26/19		2019-07-29	10^-1	BT	BHI				2019-08-06		IKL			7	17						2020-05-18 08:30:00	Shelby Sandstrom
Skin Microbiome Study	LK505	p3-SID638	KHID52	Healthy Skin	Occiput	Y	N	N	N	Micrococcus		16s by SAS 9/26/19		2019-07-26	10^-1	BT	BHI				2019-08-06		IKL			7	24						2020-05-18 08:30:00	Shelby Sandstrom
Skin Microbiome Study	LK506	p3-SID637	KHID52	Healthy Skin	Occiput	Y	N	N	N	Micrococcus		16s by SAS 9/26/19		2019-07-26	10^-1	BT	BHI				2019-08-06		IKL			7	25						2020-05-18 08:30:00	Shelby Sandstrom
Skin Microbiome Study	LK509	p3-SID615	KHID54	Healthy Skin	Volar forearm	Y	N	N	N	Micrococcus		16s by SAS 9/26/19		2019-07-26	10^-1	BL	BHI				2019-08-06		IKL			7	28						2020-05-18 08:30:00	Shelby Sandstrom
Skin Microbiome Study	LK510	p3-SID610	KHID54	Healthy Skin	Volar forearm	Y	N	N	N	Micrococcus		16s by SAS 9/26/19		2019-07-26	10^-1	BT	BHI				2019-08-06		IKL			7	29						2020-05-18 08:30:00	Shelby Sandstrom
Skin Microbiome Study	LK511	p3-SID611	KHID54	Healthy Skin	Volar forearm	Y	N	N	N	Micrococcus		16s by SAS 9/26/19		2019-07-26	10^-1	BT	BHI				2019-08-06		IKL			7	30						2020-05-18 08:30:00	Shelby Sandstrom
Skin Microbiome Study	LK513	p3-SID609	KHID62	Healthy Skin	Volar forearm	Y	N	N	N	Micrococcus		16s by SAS 9/26/19		2019-07-26	10^-1	BH	BHI				2019-08-06		IKL			7	32						2020-05-18 08:30:00	Shelby Sandstrom
Skin Microbiome Study	LK514	p3-SID729	KHID30	Healthy Skin	Volar forearm	Y	N	N	N	Micrococcus		16s by SAS 9/26/19		2019-07-26	10^-1	BT	BHI				2019-08-06		IKL			7	33						2020-05-18 08:30:00	Shelby Sandstrom
Skin Microbiome Study	LK520	p3-SID775	KHID77	Healthy Skin	Back	Y	N	N	N	Micrococcus		16s by SAS 9/26/19		2019-07-29	10^-1	BL	BHI				2019-08-06		IKL			7	39						2020-05-18 08:30:00	Shelby Sandstrom
Skin Microbiome Study	LK521	p3-SID827	KHID76	Healthy Skin	Occiput	Y	N	N	N	Micrococcus		16s by SAS 9/26/19		2019-07-29	10^-1	BH	BHI				2019-08-06		IKL			7	40						2020-05-18 08:30:00	Shelby Sandstrom
Skin Microbiome Study	LK532	p3-SID608	KHID62	Healthy Skin	Volar forearm	Y	N	N	N	Micrococcus		16s by SAS 9/26/19		2019-07-26	10^-1	BH	BHI				2019-08-06		IKL			7	51						2020-05-18 08:30:00	Shelby Sandstrom
Skin Microbiome Study	LK534	p3-SID670	KHID60	Healthy Skin	Occiput	Y	N	N	N	Micrococcus		16s by SAS 9/26/19		2019-07-26	10^-1	BT	BHI				2019-08-06		IKL			7	53						2020-05-18 08:30:00	Shelby Sandstrom
Skin Microbiome Study	LK537	p3-SID821	KHID79	Healthy Skin	Antecubital fossa	Y	N	N	N	Micrococcus				2019-07-29	10^-1	BL	BHI				2019-08-06		IKL			7	56						2020-05-18 08:30:00	Shelby Sandstrom
Skin Microbiome Study	LK541	p3-SID822	KHID79	Healthy Skin	Antecubital fossa	Y	Y	N	N	Micrococcus		16s by SAS 9/26/19		2019-07-29	10^-1	BL	BHI				2019-08-06		IKL			7	60						2020-05-18 08:30:00	Shelby Sandstrom
Skin Microbiome Study	LK545	p3-SID660	KHID53	Healthy Skin	Back	Y	N	N	N	Micrococcus		16s by SAS 9/26/19		2019-07-26	10^-1	BH	BHI				2019-08-06		IKL			7	64						2020-05-18 08:30:00	Shelby Sandstrom
Skin Microbiome Study	LK546	p3-SID659	KHID53	Healthy Skin	Back	Y	N	N	N	Micrococcus		16s by SAS 9/26/19		2019-07-26	10^-1	BH	BHI				2019-08-06		IKL			7	65						2020-05-18 08:30:00	Shelby Sandstrom
Skin Microbiome Study	LK552	p3-SID640	KHID50	Healthy Skin	Alar crease	Y	Y	N	N	Micrococcus		16s by SAS 9/26/19		2019-07-26	10^-1	BL	BHI				2019-08-06		IKL			7	71						2020-05-18 08:30:00	Shelby Sandstrom
Skin Microbiome Study	LK558	p3-SID674	KHID63	Healthy Skin	Antecubital fossa	Y	N	N	N	Micrococcus		16s by SAS 9/26/19		2019-07-26	10^-1	BT	BHI				2019-08-06		IKL			7	77						2020-05-18 08:30:00	Shelby Sandstrom
Skin Microbiome Study	LK559	p3-SID673	KHID63	Healthy Skin	Antecubital fossa	Y	N	N	N	Micrococcus		16s by SAS 9/26/19		2019-07-26	10^-1	BT	BHI				2019-08-06		IKL			7	78						2020-05-18 08:30:00	Shelby Sandstrom
Skin Microbiome Study	LK562	p3-SID871	KHID70	Healthy Skin	Volar forearm	Y	N	N	N	Micrococcus		16s by SAS 9/26/19		2019-07-29	10^0	BL	BHI				2019-08-06		IKL			7	81						2020-05-18 08:30:00	Shelby Sandstrom
Skin Microbiome Study	LK563	p3-SID777	KHID77	Healthy Skin	Back	Y	N	N	N	Micrococcus		16s by SAS 9/26/19		2019-07-29	10^-1	BL	BHI				2019-08-06		IKL			8	1						2020-05-18 08:30:00	Shelby Sandstrom
Skin Microbiome Study	LK564	p3-SID710	KHID29	Healthy Skin	Back	Y	N	N	N	Micrococcus		16s by SAS 9/26/19		2019-07-26	10^-1	BH	BHI				2019-08-06		IKL			8	2						2020-05-18 08:30:00	Shelby Sandstrom
Skin Microbiome Study	LK567	p3-SID613	KHID54	Healthy Skin	Volar forearm	Y	Y	N	N	Micrococcus		16s by SAS 9/26/19		2019-07-26	10^-1	BL	BHI				2019-08-06		IKL			8	5						2020-05-18 08:30:00	Shelby Sandstrom
Skin Microbiome Study	LK568	p3-SID650	KHID53	Healthy Skin	Back	Y	N	N	N	Micrococcus		16s by SAS 9/26/19		2019-07-26	10^-1	BT	BHI				2019-08-06		IKL			8	6						2020-05-18 08:30:00	Shelby Sandstrom
Skin Microbiome Study	LK573	p3-SID911	KHID71	Healthy Skin	Antecubital fossa	Y	N	N	N	Micrococcus		16s by SAS 9/26/19		2019-07-31	10^0	BT	BHI				2019-08-06		IKL			8	11						2020-05-18 08:30:00	Shelby Sandstrom
Skin Microbiome Study	LK575	p3-SID823	KHID76	Healthy Skin	Occiput	Y	N	N	N	Micrococcus		16s by SAS 9/26/19		2019-07-29	10^-1	BH	BHI				2019-08-06		IKL			8	13						2020-05-18 08:30:00	Shelby Sandstrom
Skin Microbiome Study	LK576	p3-SID916	KHID72	Healthy Skin	Umbilicus	Y	N	N	N	Micrococcus		16s by SAS 9/26/19		2019-07-31	10^0	BH	BHI				2019-08-06		IKL			8	14						2020-05-18 08:30:00	Shelby Sandstrom
Skin Microbiome Study	LK577	p3-SID633	KHID52	Healthy Skin	Occiput	Y	N	N	N	Micrococcus		16s by SAS 9/26/19		2019-07-26	10^-1	BH	BHI				2019-08-06		IKL			8	15						2020-05-18 08:30:00	Shelby Sandstrom
Skin Microbiome Study	LK578	p3-SID887	KHID69	Healthy Skin	Back	Y	N	N	N	Micrococcus				2019-07-29	10^0	BH	BHI				2019-08-06		IKL			8	16						2020-05-18 08:30:00	Shelby Sandstrom
Skin Microbiome Study	LK581	p3-SID698	KHID26	Healthy Skin	Alar crease	Y	Y	N	N	Micrococcus				2019-07-26	10^-1	BL	BHI				2019-08-06		IKL			8	19						2020-05-18 08:30:00	Shelby Sandstrom
Skin Microbiome Study	LK582	p3-SID824	KHID76	Healthy Skin	Occiput	Y	N	N	N	Micrococcus		16s by SAS 9/26/19		2019-07-29	10^-1	BH	BHI				2019-08-06		IKL			8	20						2020-05-18 08:30:00	Shelby Sandstrom
Skin Microbiome Study	LK584	p3-SID711	KHID29	Healthy Skin	Back	Y	N	N	N	Micrococcus		16s by SAS 9/26/19		2019-07-26	10^-1	BH	BHI				2019-08-06		IKL			8	22						2020-05-18 08:30:00	Shelby Sandstrom
Skin Microbiome Study	LK587	p3-SID651	KHID53	Healthy Skin	Back	Y	Y	N	N	Micrococcus		16s by SAS 9/26/19		2019-07-26	10^-1	BT	BHI				2019-08-06		IKL			8	25						2020-05-18 08:30:00	Shelby Sandstrom
Skin Microbiome Study	LK589	p3-SID585	KHID55	Healthy Skin	Antecubital fossa	Y	N	N	N	Micrococcus		16s by SAS 9/26/19		2019-07-26	10^-1	BT	BHI				2019-08-29		IKL			8	27						2020-05-18 08:30:00	Shelby Sandstrom
Skin Microbiome Study	LK598	p3-SID842	KHID78	Healthy Skin	Volar forearm	Y	N	N	N	Micrococcus				2019-07-29	10^-1	BL	BHI				2019-08-29		IKL			8	36						2020-05-18 08:30:00	Shelby Sandstrom
Skin Microbiome Study	LK621	p3-SID667	KHID60	Healthy Skin	Occiput	Y	N	N	N	Micrococcus		16s by SAS 9/26/19		2019-07-26	10^-1	BH	BHI				2019-08-29		IKL			8	59						2020-05-18 08:30:00	Shelby Sandstrom
Skin Microbiome Study	LK622	p3-SID668	KHID60	Healthy Skin	Occiput	Y	Y	N	N	Micrococcus		16s by SAS 9/26/19		2019-07-26	10^-1	BH	BHI				2019-08-29		IKL			8	60						2020-05-18 08:30:00	Shelby Sandstrom
Skin Microbiome Study	LK658	p3-SID706	KHID29	Healthy Skin	Back	Y	N	N	N	Micrococcus		16s by SAS 9/26/19		2019-07-26	10^-1	BT	BHI				2019-08-12		IKL			9	15						2020-05-18 08:30:00	Shelby Sandstrom
Skin Microbiome Study	LK667	p3-SID808	KHID74	Healthy Skin	Alar crease	Y	N	N	N	Micrococcus		16s by SAS 9/26/19		2019-07-29	10^-1	BT	BHI				2019-08-12		IKL			9	24						2020-05-18 08:30:00	Shelby Sandstrom
Skin Microbiome Study	LK678	p3-SID802	KHID74	Healthy Skin	Alar crease	Y	N	N	N	Micrococcus		16s by SAS 9/26/19		2019-07-29	10^-1	BH	BHI				2019-08-12		IKL			9	35						2020-05-18 08:30:00	Shelby Sandstrom
Skin Microbiome Study	LK680	p3-SID693	KHID29	Healthy Skin	Back	Y	N	N	N	Micrococcus		16s by SAS 9/26/19		2019-07-26	10^-1	BL	BHI				2019-08-12		IKL			9	37						2020-05-18 08:30:00	Shelby Sandstrom
Skin Microbiome Study	LK682	p3-SID692	KHID71	Healthy Skin	Antecubital fossa	Y	N	N	N	Micrococcus		16s by SAS 9/26/19		2019-07-26	10^-1	BH	BHI				2019-08-12		IKL			9	39						2020-05-18 08:30:00	Shelby Sandstrom
Skin Microbiome Study	LK683	p3-SID678	KHID61	Healthy Skin	Back	Y	Y	N	N	Micrococcus		16s by SAS 9/26/19		2019-07-26	10^-1	BH	BHI				2019-08-12		IKL			9	40						2020-05-18 08:30:00	Shelby Sandstrom
Skin Microbiome Study	LK689	p3-SID835	KHID76	Healthy Skin	Occiput	Y	N	N	N	Micrococcus		16s by SAS 9/26/19		2019-07-29	10^-1	BT	BHI				2019-08-12		IKL			9	46						2020-05-18 08:30:00	Shelby Sandstrom
Skin Microbiome Study	LK695	p3-SID624	KHID62	Healthy Skin	Volar forearm	Y	N	N	N	Micrococcus		16s by SAS 9/26/19		2019-07-26	10^-1	BL	BHI				2019-08-12		IKL			9	52						2020-05-18 08:30:00	Shelby Sandstrom
Skin Microbiome Study	LK828	p3-SID1331	KHID81	Healthy Skin	Alar crease	Y	N	N	N	Micrococcus				2019-09-19	10^0	BD	BHI				2019-10-28		SAS			11	23						2020-05-18 08:30:00	Shelby Sandstrom
Skin Microbiome Study	LK829	p3-SID1297	KHID98	Healthy Skin	Occiput	Y	N	N	N	Micrococcus				2019-09-19	10^0	BD	BHI				2019-10-28		SAS			11	24						2020-05-18 08:30:00	Shelby Sandstrom
Skin Microbiome Study	LK830	p3-SID1139	KHID92	Healthy Skin	Back	Y	N	N	N	Micrococcus				2019-09-19	10^0	BT	BHI				2019-10-28		SAS			11	25						2020-05-18 08:30:00	Shelby Sandstrom
Skin Microbiome Study	LK831	p3-SID1304	KHID108	Healthy Skin	Volar forearm	Y	N	N	N	Micrococcus				2019-09-19	10^0	B	BHI				2019-10-28		SAS			11	26						2020-05-18 08:30:00	Shelby Sandstrom
Skin Microbiome Study	LK832	p3-SID1332	KHID81	Healthy Skin	Alar crease	Y	Y	N	N	Micrococcus				2019-09-19	10^0	BD	BHI				2019-10-28		SAS			11	27						2020-05-18 08:30:00	Shelby Sandstrom
Skin Microbiome Study	LK839	p3-SID1222	KHID86	Healthy Skin	Antecubital fossa	Y	N	N	N	Micrococcus				2019-09-19	10^0	BT	BHI				2019-10-28		SAS			11	34						2020-05-18 08:30:00	Shelby Sandstrom
Skin Microbiome Study	LK840	p3-SID1318	KHID108	Healthy Skin	Volar forearm	Y	N	N	N	Micrococcus				2019-09-19	10^0	BD	BHI				2019-10-28		SAS			11	35						2020-05-18 08:30:00	Shelby Sandstrom
Skin Microbiome Study	LK847	p3-SID1219	KHID86	Healthy Skin	Antecubital fossa	Y	Y	N	N	Micrococcus				2019-09-19	10^0	BT	BHI				2019-10-28		SAS			11	42						2020-05-18 08:30:00	Shelby Sandstrom
Skin Microbiome Study	LK850	p3-SID1295	KHID98	Healthy Skin	Occiput	Y	N	N	N	Micrococcus				2019-09-19	10^0	BD	BHI				2019-10-28		SAS			11	45						2020-05-18 08:30:00	Shelby Sandstrom
Skin Microbiome Study	LK862	p3-SID1290	KHID97	Healthy Skin	Nares	Y	N	N	N	Micrococcus				2019-09-19	10^0	BD	BHI				2019-10-28		SAS			11	57						2020-05-18 08:30:00	Shelby Sandstrom
Skin Microbiome Study	LK863	p3-SID1214	KHID104	Healthy Skin	Alar crease	Y	Y	N	N	Micrococcus				2019-09-19	10^0	BT	BHI				2019-10-28		SAS			11	58						2020-05-18 08:30:00	Shelby Sandstrom
Skin Microbiome Study	LK873	p3-SID1141	KHID92	Healthy Skin	Back	Y	Y	N	N	Micrococcus				2019-09-19	10^0	BT	BHI				2019-10-28		SAS			11	68						2020-05-18 08:30:00	Shelby Sandstrom
Skin Microbiome Study	LK874	p3-SID1228	KHID97	Healthy Skin	Nares	Y	Y	N	N	Micrococcus				2019-09-19	10^0	B	BHI				2019-10-28		SAS			11	69						2020-05-18 08:30:00	Shelby Sandstrom
Skin Microbiome Study	LK892	p3-SID1235	KHID111	Healthy Skin	Toe web space	Y	Y	N	N	Micrococcus				2019-09-19	10^0	BT	BHI				2019-11-15		IKL			12	6						2020-05-18 08:30:00	Shelby Sandstrom
Skin Microbiome Study	LK900	p3-SID1320	KHID108	Healthy Skin	Volar forearm	Y	N	N	N	Micrococcus				2019-09-19	10^0	BD	BHI				2019-11-15		IKL			12	14						2020-05-18 08:30:00	Shelby Sandstrom
Skin Microbiome Study	LK903	p3-SID1311	KHID108	Healthy Skin	Volar forearm	Y	Y	N	N	Micrococcus				2019-09-19	10^0	BT	BHI				2019-11-15		IKL			12	17						2020-05-18 08:30:00	Shelby Sandstrom
Skin Microbiome Study	LK911	p3-SID1133	KHID106	Healthy Skin	Occiput	Y	Y	N	N	Micrococcus				2019-09-19	10^0	B	BHI				2019-11-15		IKL			12	25						2020-05-18 08:30:00	Shelby Sandstrom
Skin Microbiome Study	LK998	p3-SID1570	KHID122	Healthy Skin	Occiput	Y	Y	N	N	Micrococcus				2019-09-17	10^0	BD	BHI + Tween				2019-11-23		SAS			13	31						2020-05-18 08:30:00	Shelby Sandstrom
Skin Microbiome Study	LK494	p3-SID762	KHID35	Healthy Skin	Nares	Y	Y	Y	Y	Citrobacter	freundii	GTDB-tk by RS on 3/9/22		2019-07-29	10^-2	BL	BHI				2019-08-06		IKL			7	13						2020-05-18 08:30:00	Shelby Sandstrom
Skin Microbiome Study	LK1289	p3-SID1241	KHID103	Healthy Skin	Toe web space	Y	Y	Y	Y	Corynebacterium		GTDB-tk by RS on 3/9/22		2019-09-19	10^0	BD	BHI + Tween				2019-12-24		SAS			16	79						2020-05-18 08:30:00	Shelby Sandstrom
Skin Microbiome Study	LK434	p3-SID879	KHID48	Healthy Skin	Umbilicus	Y	Y	Y	Y	Corynebacterium	amycolatum	GTDB-tk by RS on 3/9/22		2019-07-29	10^0	BH	BHI				2019-08-01		IKL			6	34						2020-05-18 08:30:00	Shelby Sandstrom
Skin Microbiome Study	LK444	p3-SID751	KHID32	Healthy Skin	Umbilicus	Y	Y	Y	Y	Corynebacterium	amycolatum	GTDB-tk by RS on 3/9/22		2019-07-26	10^-1	BH	BHI				2019-08-01		IKL			6	44						2020-05-18 08:30:00	Shelby Sandstrom
Skin Microbiome Study	LK1348	p3-SID973	KHID94	Healthy Skin	Antecubital fossa	Y	Y	Y	Y	Corynebacterium	appendicis	GTDB-tk by RS on 3/9/22		2019-09-19	10^0	B	BHI + Tween				2019-12-29		SAS			17	57						2020-05-18 08:30:00	Shelby Sandstrom
Skin Microbiome Study	LK488	p3-SID752	KHID32	Healthy Skin	Umbilicus	Y	Y	Y	Y	Corynebacterium	glucuronolyticum	GTDB-tk by RS on 3/9/22		2019-07-26	10^-1	BH	BHI				2019-08-01		IKL			7	7						2020-05-18 08:30:00	Shelby Sandstrom
Skin Microbiome Study	LK935	p3-SID1263	KHID102	Healthy Skin	Umbilicus	Y	Y	Y	Y	Corynebacterium	glucuronolyticum	GTDB-tk by RS on 3/9/22		2019-09-19	10^0	BD	BHI				2019-11-18		SAS			12	49						2020-05-18 08:30:00	Shelby Sandstrom
Skin Microbiome Study	LK561	p3-SID581	KHID67	Healthy Skin	Nares	Y	Y	Y	Y	Corynebacterium	propinquum	GTDB-tk by RS on 3/9/22		2019-07-26	10^-1	BL	BHI				2019-08-06		IKL			7	80						2020-05-18 08:30:00	Shelby Sandstrom
Skin Microbiome Study	LK466	p3-SID763	KHID75	Healthy Skin	Nares	Y	Y	Y	Y	Corynebacterium	pseudodiphtheriticum	GTDB-tk by RS on 3/9/22		2019-07-29	10^-1	BL	BHI				2019-08-01		IKL			6	66						2020-05-18 08:30:00	Shelby Sandstrom
Skin Microbiome Study	LK1030	p3-SID1430	KHID136	Healthy Skin	Alar crease	Y	Y	Y	Y	Corynebacterium	sanguinis	GTDB-tk by RS on 3/9/22		2019-09-16	10^0	B	BHI + Tween				2019-11-23		SAS			13	63						2020-05-18 08:30:00	Shelby Sandstrom
Skin Microbiome Study	LK1041	p3-SID1427	KHID133	Healthy Skin	Antecubital fossa	Y	Y	Y	Y	Corynebacterium	sanguinis	GTDB-tk by RS on 3/9/22		2019-09-16	10^0	B	BHI + Tween				2019-11-27		SAS			13	74						2020-05-18 08:30:00	Shelby Sandstrom
Skin Microbiome Study	LK1059	p3-SID1347	KHID143	Healthy Skin	Toe web space	Y	Y	Y	Y	Corynebacterium	sanguinis	GTDB-tk by RS on 3/9/22		2019-09-16	10^0	B	BHI + Tween				2019-11-27		SAS			14	11						2020-05-18 08:30:00	Shelby Sandstrom
Skin Microbiome Study	LK1239	p3-SID1042	KHID118	Healthy Skin	Umbilicus	Y	Y	Y	Y	Corynebacterium	sanguinis	GTDB-tk by RS on 3/9/22		2019-09-19	10^0	BD	BHI + Tween				2019-12-24		SAS			16	29						2020-05-18 08:30:00	Shelby Sandstrom
Skin Microbiome Study	LK1346	p3-SID982	KHID85	Healthy Skin	Volar forearm	Y	Y	Y	Y	Corynebacterium	sanguinis	GTDB-tk by RS on 3/9/22		2019-09-19	10^0	BT	BHI + Tween				2019-12-29		SAS			17	55						2020-05-18 08:30:00	Shelby Sandstrom
Skin Microbiome Study	LK1366	p3-SID1019	KHID116	Healthy Skin	Volar forearm	Y	Y	Y	Y	Corynebacterium	sanguinis	GTDB-tk by RS on 3/9/22		2019-09-19	10^0	BD	BHI + Tween				2019-12-29		SAS			17	75						2020-05-18 08:30:00	Shelby Sandstrom
Skin Microbiome Study	LK411	p3-SID870	KHID70	Healthy Skin	Volar forearm	Y	Y	Y	Y	Corynebacterium	sanguinis	GTDB-tk by RS on 3/9/22		2019-07-29	10^0	BL	BHI				2019-08-01		IKL			6	11						2020-05-18 08:30:00	Shelby Sandstrom
Skin Microbiome Study	LK519	p3-SID766	KHID78	Healthy Skin	Volar forearm	Y	Y	Y	Y	Corynebacterium	sanguinis	GTDB-tk by RS on 3/9/22		2019-07-29	10^-1	BH	BHI				2019-08-06		IKL			7	38						2020-05-18 08:30:00	Shelby Sandstrom
Skin Microbiome Study	LK672	p3-SID845	KHID79	Healthy Skin	Antecubital fossa	Y	Y	Y	Y	Corynebacterium	sanguinis	GTDB-tk by RS on 3/9/22		2019-07-29	10^-1	BH	BHI				2019-08-12		IKL			9	29						2020-05-18 08:30:00	Shelby Sandstrom
Skin Microbiome Study	LK687	p3-SID798	KHID74	Healthy Skin	Alar crease	Y	Y	Y	Y	Corynebacterium	sanguinis	GTDB-tk by RS on 3/9/22		2019-07-29	10^-1	BH	BHI				2019-08-12		IKL			9	44						2020-05-18 08:30:00	Shelby Sandstrom
Skin Microbiome Study	LK871	p3-SID1306	KHID108	Healthy Skin	Volar forearm	Y	Y	Y	Y	Corynebacterium	sanguinis	GTDB-tk by RS on 3/9/22		2019-09-19	10^0	B	BHI				2019-10-28		SAS			11	66						2020-05-18 08:30:00	Shelby Sandstrom
Skin Microbiome Study	LK936	p3-SID1243	KHID112	Healthy Skin	Alar crease	Y	Y	Y	Y	Corynebacterium	sanguinis	GTDB-tk by RS on 3/9/22		2019-09-19	10^0	BD	BHI				2019-11-18		SAS			12	50						2020-05-18 08:30:00	Shelby Sandstrom
Skin Microbiome Study	LK942	p3-SID1246	KHID112	Healthy Skin	Alar crease	Y	Y	Y	Y	Corynebacterium	sanguinis	GTDB-tk by RS on 3/9/22		2019-09-19	10^0	BD	BHI				2019-11-18		SAS			12	56						2020-05-18 08:30:00	Shelby Sandstrom
Skin Microbiome Study	LK950	p3-SID1015	KHID115	Healthy Skin	Back	Y	Y	Y	Y	Corynebacterium	sanguinis	GTDB-tk by RS on 3/9/22		2019-09-19	10^0	B	BHI				2019-11-21		MR			12	64						2020-05-18 08:30:00	Shelby Sandstrom
Skin Microbiome Study	LK955	p3-SID1244	KHID112	Healthy Skin	Alar crease	Y	Y	Y	Y	Corynebacterium	sanguinis	GTDB-tk by RS on 3/9/22		2019-09-19	10^0	BD	BHI				2019-11-21		MR			12	69						2020-05-18 08:30:00	Shelby Sandstrom
Skin Microbiome Study	LK956	p3-SID1224	KHID117	Healthy Skin	Antecubital fossa	Y	Y	Y	Y	Corynebacterium	sanguinis	GTDB-tk by RS on 3/9/22		2019-09-19	10^0	B	BHI				2019-11-21		MR			12	70						2020-05-18 08:30:00	Shelby Sandstrom
Skin Microbiome Study	LK1082	p3-SID1646	KHID137	Healthy Skin	Nares	Y	Y	Y	Y	Dermabacter	hominis	GTDB-tk by RS on 3/9/22		2019-09-17	10^0	B	BHI + Tween				2019-12-10		SAS			14	34						2020-05-18 08:30:00	Shelby Sandstrom
Skin Microbiome Study	LK1252	p3-SID1727	KHID158	Healthy Skin	Umbilicus	Y	Y	Y	Y	Dermabacter	hominis	GTDB-tk by RS on 3/9/22		2019-09-17	10^0	B	BHI + Tween				2019-12-24		SAS			16	42						2020-05-18 08:30:00	Shelby Sandstrom
Skin Microbiome Study	LK1351	p3-SID955	KHID90	Healthy Skin	Nares	Y	Y	Y	Y	Dermabacter	hominis	GTDB-tk by RS on 3/9/22		2019-09-19	10^0	B	BHI + Tween				2019-12-29		SAS			17	60						2020-05-18 08:30:00	Shelby Sandstrom
Skin Microbiome Study	LK522	p3-SID877	KHID64	Healthy Skin	Umbilicus	Y	Y	Y	Y	Dermabacter	hominis	GTDB-tk by RS on 3/9/22		2019-07-29	10^-2	BL	BHI				2019-08-06		IKL			7	41						2020-05-18 08:30:00	Shelby Sandstrom
Skin Microbiome Study	LK557	p3-SID715	KHID40	Healthy Skin	Umbilicus	Y	Y	Y	Y	Dermabacter	hominis	GTDB-tk by RS on 3/9/22		2019-07-26	10^-1	BL	BHI				2019-08-06		IKL			7	76						2020-05-18 08:30:00	Shelby Sandstrom
Skin Microbiome Study	LK1257	p3-SID1716	KHID147	Healthy Skin	Back	Y	Y	Y	Y	Dermabacter	vaginalis	GTDB-tk by RS on 3/9/22		2019-09-17	10^0	BD	BHI + Tween				2019-12-24		SAS			16	47						2020-05-18 08:30:00	Shelby Sandstrom
Skin Microbiome Study	LK1386	p3-SID2517	KHID48	Healthy Skin	Umbilicus	Y	Y	Y	Y	Dermacoccus	abyssi	GTDB-tk by RS on 3/9/22		2020-02-26	10^0	B	BHI + Tween				2020-03-11		MHS			18	14						2020-05-18 08:30:00	Shelby Sandstrom
Skin Microbiome Study	LK1128	p3-SID1508	KHID140	Healthy Skin	Volar forearm	Y	Y	Y	Y	Dermacoccus	nishinomiyaensis	GTDB-tk by RS on 3/9/22		2019-09-17	10^0	BD	BHI + Tween				2019-12-10		SAS			14	80						2020-05-18 08:30:00	Shelby Sandstrom
Skin Microbiome Study	LK951	p3-SID1062	KHID119	Healthy Skin	Toe web space	Y	Y	Y	Y	Dietzia	cercidiphylli	GTDB-tk by RS on 3/9/22		2019-09-19	10^0	B	BHI				2019-11-21		MR			12	65						2020-05-18 08:30:00	Shelby Sandstrom
Skin Microbiome Study	LK1006	p3-SID1371	KHID144	Healthy Skin	Alar crease	Y	Y	Y	Y	Dietzia	cinnamea	GTDB-tk by RS on 3/9/22		2019-09-16	10^0	B	BHI + Tween				2019-11-23		SAS			13	39						2020-05-18 08:30:00	Shelby Sandstrom
Skin Microbiome Study	LK1031	p3-SID1363	KHID144	Healthy Skin	Alar crease	Y	Y	Y	Y	Dietzia	cinnamea	GTDB-tk by RS on 3/9/22		2019-09-16	10^0	B	BHI + Tween				2019-11-23		SAS			13	64						2020-05-18 08:30:00	Shelby Sandstrom
Skin Microbiome Study	LK1046	p3-SID1900	KHID147	Healthy Skin	Back	Y	Y	Y	Y	Dietzia	cinnamea	GTDB-tk by RS on 3/9/22		2019-09-17	10^0	B	BHI + Tween				2019-11-27		SAS			13	79						2020-05-18 08:30:00	Shelby Sandstrom
Skin Microbiome Study	LK1092	p3-SID1517	KHID143	Healthy Skin	Toe web space	Y	Y	Y	Y	Dietzia	cinnamea	GTDB-tk by RS on 3/9/22		2019-09-17	10^0	BD	BHI + Tween				2019-12-10		SAS			14	44						2020-05-18 08:30:00	Shelby Sandstrom
Skin Microbiome Study	LK1277	p3-SID1786	KHID148	Healthy Skin	Volar forearm	Y	Y	Y	Y	Dietzia	cinnamea	GTDB-tk by RS on 3/9/22		2019-09-17	10^0	B	BHI + Tween				2019-12-24		SAS			16	67						2020-05-18 08:30:00	Shelby Sandstrom
Skin Microbiome Study	LK1278	p3-SID1796	KHID149	Healthy Skin	Antecubital fossa	Y	Y	Y	Y	Dietzia	cinnamea	GTDB-tk by RS on 3/9/22		2019-09-17	10^0	BT	BHI + Tween				2019-12-24		SAS			16	68						2020-05-18 08:30:00	Shelby Sandstrom
Skin Microbiome Study	LK439	p3-SID800	KHID74	Healthy Skin	Alar crease	Y	Y	Y	Y	Dietzia	cinnamea	GTDB-tk by RS on 3/9/22		2019-07-29	10^-1	BH	BHI				2019-08-01		IKL			6	39						2020-05-18 08:30:00	Shelby Sandstrom
Skin Microbiome Study	LK639	p3-SID826	KHID76	Healthy Skin	Occiput	Y	Y	Y	Y	Dietzia	cinnamea	GTDB-tk by RS on 3/9/22		2019-07-29	10^-1	BH	BHI				2019-08-29		IKL			8	77						2020-05-18 08:30:00	Shelby Sandstrom
Skin Microbiome Study	LK984	p3-SID1378	KHID144	Healthy Skin	Alar crease	Y	Y	Y	Y	Dietzia	cinnamea	GTDB-tk by RS on 3/9/22		2019-09-16	10^0	B	BHI + Tween				2019-11-23		SAS			13	17						2020-05-18 08:30:00	Shelby Sandstrom
Skin Microbiome Study	LK949	p3-SID1051	KHID119	Healthy Skin	Toe web space	Y	Y	Y	Y	Dietzia	maris	GTDB-tk by RS on 3/9/22		2019-09-19	10^0	BT	BHI				2019-11-21		MR			12	63						2020-05-18 08:30:00	Shelby Sandstrom
Skin Microbiome Study	LK591	p3-SID886	KHID50	Healthy Skin	Alar crease	Y	Y	Y	Y	Enterobacter	hormaechei	GTDB-tk by RS on 3/9/22		2019-07-29	10^0	BH	BHI				2019-08-29		IKL			8	29						2020-05-18 08:30:00	Shelby Sandstrom
Skin Microbiome Study	LK405	p3-SID896	KHID64	Healthy Skin	Umbilicus	Y	Y	Y	Y	Enterococcus	faecalis	GTDB-tk by RS on 3/9/22		2019-07-29	10^-2	BH	BHI				2019-08-01		IKL			6	5						2020-05-18 08:30:00	Shelby Sandstrom
Skin Microbiome Study	LK1198	p3-SID1674	KHID136	Healthy Skin	Alar crease	Y	Y	Y	Y	Escherichia	coli	GTDB-tk by RS on 3/9/22		2019-09-17	10^0	B	BHI + Tween				2019-12-20		SAS			15	69						2020-05-18 08:30:00	Shelby Sandstrom
Skin Microbiome Study	LK1054	p3-SID1431	KHID137	Healthy Skin	Nares	Y	Y	Y	Y	Gordonia	sp002009645	GTDB-tk by RS on 3/9/22		2019-09-16	10^0	B	BHI + Tween				2019-11-27		SAS			14	6						2020-05-18 08:30:00	Shelby Sandstrom
Skin Microbiome Study	LK1204	p3-SID1692	KHID146	Healthy Skin	Occiput	Y	Y	Y	Y	Granulicatella	adiacens	GTDB-tk by RS on 3/9/22		2019-09-17	10^0	BD	BHI + Tween				2019-12-20		SAS			15	75						2020-05-18 08:30:00	Shelby Sandstrom
Skin Microbiome Study	LK617	p3-SID713	KHID48	Healthy Skin	Umbilicus	Y	Y	Y	Y	Helcococcus	kunzii	GTDB-tk by RS on 3/9/22		2019-07-26	10^-1	BL	BHI				2019-08-29		IKL			8	55						2020-05-18 08:30:00	Shelby Sandstrom
Skin Microbiome Study	LK538	p3-SID813	KHID77	Healthy Skin	Back	Y	Y	Y	Y	Janibacter	hoylei	GTDB-tk by RS on 3/9/22		2019-07-29	10^-1	BH	BHI				2019-08-06		IKL			7	57						2020-05-18 08:30:00	Shelby Sandstrom
Skin Microbiome Study	LK583	p3-SID695	KHID43	Healthy Skin	Nares	Y	Y	Y	Y	Klebsiella	pneumoniae	GTDB-tk by RS on 3/9/22		2019-07-26	10^-1	BH	BHI				2019-08-06		IKL			8	21						2020-05-18 08:30:00	Shelby Sandstrom
Skin Microbiome Study	LK960	p3-SID1433	KHID139	Healthy Skin	Back	Y	Y	Y	Y	Kocuria		GTDB-tk by RS on 3/9/22		2019-09-16	10^0	B	BHI + Tween				2019-11-23		SAS			12	74						2020-05-18 08:30:00	Shelby Sandstrom
Skin Microbiome Study	LK572	p3-SID917	KHID68	Healthy Skin	Occiput	Y	Y	Y	Y	Kocuria	carniphila	GTDB-tk by RS on 3/9/22		2019-07-31	10^0	BH	BHI				2019-08-06		IKL			8	10						2020-05-18 08:30:00	Shelby Sandstrom
Skin Microbiome Study	LK1237	p3-SID2490	KHID122	Healthy Skin	Occiput	Y	Y	Y	Y	Kocuria	marina	GTDB-tk by RS on 3/9/22		2019-12-18	10^0	B	BHI + Tween				2019-12-20		SAS			16	27						2020-05-18 08:30:00	Shelby Sandstrom
Skin Microbiome Study	LK1250	p3-SID1724	KHID157	Healthy Skin	Antecubital fossa	Y	Y	Y	Y	Kocuria	marina	GTDB-tk by RS on 3/9/22		2019-09-17	10^0	BT	BHI + Tween				2019-12-24		SAS			16	40						2020-05-18 08:30:00	Shelby Sandstrom
Skin Microbiome Study	LK478	p3-SID866	KHID71	Healthy Skin	Antecubital fossa	Y	Y	Y	Y	Kocuria	marina	GTDB-tk by RS on 3/9/22		2019-07-29	10^0	BT	BHI				2019-08-01		IKL			6	78						2020-05-18 08:30:00	Shelby Sandstrom
Skin Microbiome Study	LK698	p3-SID882	KHID45	Healthy Skin	Back	Y	Y	Y	Y	Kocuria	marina	GTDB-tk by RS on 3/9/22		2019-07-29	10^0	BL	BHI				2019-08-12		IKL			9	55						2020-05-18 08:30:00	Shelby Sandstrom
Skin Microbiome Study	LK1093	p3-SID1518	KHID143	Healthy Skin	Toe web space	Y	Y	Y	Y	Kocuria	palustris	GTDB-tk by RS on 3/9/22		2019-09-17	10^0	BD	BHI + Tween				2019-12-10		SAS			14	45						2020-05-18 08:30:00	Shelby Sandstrom
Skin Microbiome Study	LK1246	p3-SID1704	KHID146	Healthy Skin	Occiput	Y	Y	Y	Y	Kocuria	palustris	GTDB-tk by RS on 3/9/22		2019-09-17	10^0	B	BHI + Tween				2019-12-24		SAS			16	36						2020-05-18 08:30:00	Shelby Sandstrom
Skin Microbiome Study	LK1021	p3-SID1383	KHID143	Healthy Skin	Toe web space	Y	Y	Y	Y	Kocuria	rhizophila	GTDB-tk by RS on 3/9/22		2019-09-16	10^0	BT	BHI + Tween				2019-11-23		SAS			13	54						2020-05-18 08:30:00	Shelby Sandstrom
Skin Microbiome Study	LK1055	p3-SID1414	KHID127	Healthy Skin	Toe web space	Y	Y	Y	Y	Kocuria	rhizophila	GTDB-tk by RS on 3/9/22		2019-09-16	10^0	BT	BHI + Tween				2019-11-27		SAS			14	7						2020-05-18 08:30:00	Shelby Sandstrom
Skin Microbiome Study	LK934	p3-SID1135	KHID105	Healthy Skin	Nares	Y	Y	Y	Y	Kocuria	rhizophila	GTDB-tk by RS on 3/9/22		2019-09-19	10^0	B	BHI				2019-11-18		SAS			12	48						2020-05-18 08:30:00	Shelby Sandstrom
Skin Microbiome Study	LK1118	p3-SID1632	KHID155	Healthy Skin	Back	Y	Y	Y	Y	Microbacterium	paraoxydans	GTDB-tk by RS on 3/9/22		2019-09-17	10^0	BT	BHI + Tween				2019-12-10		SAS			14	70						2020-05-18 08:30:00	Shelby Sandstrom
Skin Microbiome Study	LK1002	p3-SID1338	KHID125	Healthy Skin	Antecubital fossa	Y	Y	Y	Y	Micrococcus	luteus	GTDB-tk by RS on 3/9/22		2019-09-16	10^0	B	BHI + Tween				2019-11-23		SAS			13	35						2020-05-18 08:30:00	Shelby Sandstrom
Skin Microbiome Study	LK1008	p3-SID1424	KHID130	Healthy Skin	Occiput	Y	Y	Y	Y	Micrococcus	luteus	GTDB-tk by RS on 3/9/22		2019-09-16	10^0	B	BHI + Tween				2019-11-23		SAS			13	41						2020-05-18 08:30:00	Shelby Sandstrom
Skin Microbiome Study	LK1009	p3-SID1373	KHID144	Healthy Skin	Alar crease	Y	Y	Y	Y	Micrococcus	luteus	GTDB-tk by RS on 3/9/22		2019-09-16	10^0	B	BHI + Tween				2019-11-23		SAS			13	42						2020-05-18 08:30:00	Shelby Sandstrom
Skin Microbiome Study	LK1012	p3-SID1423	KHID129	Healthy Skin	Nares	Y	Y	Y	Y	Micrococcus	luteus	GTDB-tk by RS on 3/9/22		2019-09-16	10^0	B	BHI + Tween				2019-11-23		SAS			13	45						2020-05-18 08:30:00	Shelby Sandstrom
Skin Microbiome Study	LK1018	p3-SID1337	KHID125	Healthy Skin	Antecubital fossa	Y	Y	Y	Y	Micrococcus	luteus	GTDB-tk by RS on 3/9/22		2019-09-16	10^0	B	BHI + Tween				2019-11-23		SAS			13	51						2020-05-18 08:30:00	Shelby Sandstrom
Skin Microbiome Study	LK1019	p3-SID1412	KHID125	Healthy Skin	Antecubital fossa	Y	Y	Y	Y	Micrococcus	luteus	GTDB-tk by RS on 3/9/22		2019-09-16	10^0	B	BHI + Tween				2019-11-23		SAS			13	52						2020-05-18 08:30:00	Shelby Sandstrom
Skin Microbiome Study	LK1022	p3-SID1333	KHID125	Healthy Skin	Antecubital fossa	Y	Y	Y	Y	Micrococcus	luteus	GTDB-tk by RS on 3/9/22		2019-09-16	10^0	BT	BHI + Tween				2019-11-23		SAS			13	55						2020-05-18 08:30:00	Shelby Sandstrom
Skin Microbiome Study	LK1026	p3-SID1335	KHID125	Healthy Skin	Antecubital fossa	Y	Y	Y	Y	Micrococcus	luteus	GTDB-tk by RS on 3/9/22		2019-09-16	10^0	BT	BHI + Tween				2019-11-23		SAS			13	59						2020-05-18 08:30:00	Shelby Sandstrom
Skin Microbiome Study	LK1036	p3-SID1891	KHID132	Healthy Skin	Volar forearm	Y	Y	Y	Y	Micrococcus	luteus	GTDB-tk by RS on 3/9/22		2019-09-17	10^0	B	BHI + Tween				2019-11-27		SAS			13	69						2020-05-18 08:30:00	Shelby Sandstrom
Skin Microbiome Study	LK1049	p3-SID1876	KHID131	Healthy Skin	Back	Y	Y	Y	Y	Micrococcus	luteus	GTDB-tk by RS on 3/9/22		2019-09-17	10^0	B	BHI + Tween				2019-11-27		SAS			14	1						2020-05-18 08:30:00	Shelby Sandstrom
Skin Microbiome Study	LK1053	p3-SID1884	KHID131	Healthy Skin	Back	Y	Y	Y	Y	Micrococcus	luteus	GTDB-tk by RS on 3/9/22		2019-09-17	10^0	BD	BHI + Tween				2019-11-27		SAS			14	5						2020-05-18 08:30:00	Shelby Sandstrom
Skin Microbiome Study	LK1056	p3-SID1877	KHID131	Healthy Skin	Back	Y	Y	Y	Y	Micrococcus	luteus	GTDB-tk by RS on 3/9/22		2019-09-17	10^0	B	BHI + Tween				2019-11-27		SAS			14	8						2020-05-18 08:30:00	Shelby Sandstrom
Skin Microbiome Study	LK1072	p3-SID1843	KHID132	Healthy Skin	Volar forearm	Y	Y	Y	Y	Micrococcus	luteus	GTDB-tk by RS on 3/9/22		2019-09-17	10^0	BD	BHI + Tween				2019-11-27		SAS			14	24						2020-05-18 08:30:00	Shelby Sandstrom
Skin Microbiome Study	LK1073	p3-SID1889	KHID132	Healthy Skin	Volar forearm	Y	Y	Y	Y	Micrococcus	luteus	GTDB-tk by RS on 3/9/22		2019-09-17	10^0	B	BHI + Tween				2019-11-27		SAS			14	25						2020-05-18 08:30:00	Shelby Sandstrom
Skin Microbiome Study	LK1090	p3-SID1582	KHID130	Healthy Skin	Occiput	Y	Y	Y	Y	Micrococcus	luteus	GTDB-tk by RS on 3/9/22		2019-09-17	10^0	BD	BHI + Tween				2019-12-10		SAS			14	42						2020-05-18 08:30:00	Shelby Sandstrom
Skin Microbiome Study	LK1091	p3-SID1516	KHID143	Healthy Skin	Toe web space	Y	Y	Y	Y	Micrococcus	luteus	GTDB-tk by RS on 3/9/22		2019-09-17	10^0	BD	BHI + Tween				2019-12-10		SAS			14	43						2020-05-18 08:30:00	Shelby Sandstrom
Skin Microbiome Study	LK1099	p3-SID1548	KHID154	Healthy Skin	Occiput	Y	Y	Y	Y	Micrococcus	luteus	GTDB-tk by RS on 3/9/22		2019-09-17	10^0	BD	BHI + Tween				2019-12-10		SAS			14	51						2020-05-18 08:30:00	Shelby Sandstrom
Skin Microbiome Study	LK1106	p3-SID1474	KHID124	Healthy Skin	Volar forearm	Y	Y	Y	Y	Micrococcus	luteus	GTDB-tk by RS on 3/9/22		2019-09-16	10^0	B	BHI + Tween				2019-12-10		SAS			14	58						2020-05-18 08:30:00	Shelby Sandstrom
Skin Microbiome Study	LK1113	p3-SID1600	KHID151	Healthy Skin	Toe web space	Y	Y	Y	Y	Micrococcus	luteus	GTDB-tk by RS on 3/9/22		2019-09-17	10^0	BT	BHI + Tween				2019-12-10		SAS			14	65						2020-05-18 08:30:00	Shelby Sandstrom
Skin Microbiome Study	LK1117	p3-SID1622	KHID155	Healthy Skin	Back	Y	Y	Y	Y	Micrococcus	luteus	GTDB-tk by RS on 3/9/22		2019-09-17	10^0	BD	BHI + Tween				2019-12-10		SAS			14	69						2020-05-18 08:30:00	Shelby Sandstrom
Skin Microbiome Study	LK1271	p3-SID1775	KHID135	Healthy Skin	Toe web space	Y	Y	N	N	Nesterenkonia				2019-09-17	10^0	B	BHI + Tween				2019-12-24		SAS			16	61						2020-05-18 08:30:00	Shelby Sandstrom
Skin Microbiome Study	LK1145	p3-SID1576	KHID123	Healthy Skin	Back	Y	Y	Y	Y	Micrococcus	luteus	GTDB-tk by RS on 3/9/22		2019-09-17	10^0	B	BHI + Tween				2019-12-10		SAS			15	16						2020-05-18 08:30:00	Shelby Sandstrom
Skin Microbiome Study	LK536	p3-SID665	KHID60	Healthy Skin	Occiput	Y	Y	N	N	Niallia				2019-07-26	10^-1	BL	BHI				2019-08-06		IKL			7	55						2020-05-18 08:30:00	Shelby Sandstrom
Skin Microbiome Study	LK1147	p3-SID1578	KHID123	Healthy Skin	Back	Y	Y	Y	Y	Micrococcus	luteus	GTDB-tk by RS on 3/9/22		2019-09-17	10^0	BT	BHI + Tween				2019-12-10		SAS			15	18						2020-05-18 08:30:00	Shelby Sandstrom
Skin Microbiome Study	LK1173	p3-SID1296	KHID98	Healthy Skin	Occiput	Y	Y	Y	Y	Micrococcus	luteus	GTDB-tk by RS on 3/9/22		2019-09-19	10^0	BD	BHI + Tween				2019-12-16		SAS			15	44						2020-05-18 08:30:00	Shelby Sandstrom
Skin Microbiome Study	LK1207	p3-SID1705	KHID146	Healthy Skin	Occiput	Y	Y	Y	Y	Micrococcus	luteus	GTDB-tk by RS on 3/9/22		2019-09-17	10^0	B	BHI + Tween				2019-12-20		SAS			15	78						2020-05-18 08:30:00	Shelby Sandstrom
Skin Microbiome Study	LK1208	p3-SID1706	KHID146	Healthy Skin	Occiput	Y	Y	Y	Y	Micrococcus	luteus	GTDB-tk by RS on 3/9/22		2019-09-17	10^0	B	BHI + Tween				2019-12-20		SAS			15	79						2020-05-18 08:30:00	Shelby Sandstrom
Skin Microbiome Study	LK1224	p3-SID1787	KHID148	Healthy Skin	Volar forearm	Y	Y	Y	Y	Micrococcus	luteus	GTDB-tk by RS on 3/9/22		2019-09-17	10^0	B	BHI + Tween				2019-12-20		SAS			16	14						2020-05-18 08:30:00	Shelby Sandstrom
Skin Microbiome Study	LK1231	p3-SID1805	KHID149	Healthy Skin	Antecubital fossa	Y	Y	Y	Y	Micrococcus	luteus	GTDB-tk by RS on 3/9/22		2019-09-17	10^0	B	BHI + Tween				2019-12-20		SAS			16	21						2020-05-18 08:30:00	Shelby Sandstrom
Skin Microbiome Study	LK1274	p3-SID1781	KHID148	Healthy Skin	Volar forearm	Y	Y	Y	Y	Micrococcus	luteus	GTDB-tk by RS on 3/9/22		2019-09-17	10^0	BT	BHI + Tween				2019-12-24		SAS			16	64						2020-05-18 08:30:00	Shelby Sandstrom
Skin Microbiome Study	LK1275	p3-SID1783	KHID148	Healthy Skin	Volar forearm	Y	Y	Y	Y	Micrococcus	luteus	GTDB-tk by RS on 3/9/22		2019-09-17	10^0	BT	BHI + Tween				2019-12-24		SAS			16	65						2020-05-18 08:30:00	Shelby Sandstrom
Skin Microbiome Study	LK860	p3-SID1223	KHID117	Healthy Skin	Antecubital fossa	Y	Y	N	N	Rhodocococcus				2019-09-19	10^0	B	BHI+Tween				2019-10-28		SAS			11	55						2020-05-18 08:30:00	Shelby Sandstrom
Skin Microbiome Study	LK1081	p3-SID1645	KHID137	Healthy Skin	Nares	Y	Y	N	N	Rothia				2019-09-17	10^0	B	BHI + Tween				2019-12-10		SAS			14	33						2020-05-18 08:30:00	Shelby Sandstrom
Skin Microbiome Study	LK1083	p3-SID1654	KHID137	Healthy Skin	Nares	Y	Y	N	N	Rothia				2019-09-17	10^0	B	BHI + Tween				2019-12-10		SAS			14	35						2020-05-18 08:30:00	Shelby Sandstrom
Skin Microbiome Study	LK1306	p3-SID980	KHID85	Healthy Skin	Volar forearm	Y	Y	Y	Y	Micrococcus	luteus	GTDB-tk by RS on 3/9/22		2019-09-19	10^0	BT	BHI + Tween				2019-12-27		SAS			17	15						2020-05-18 08:30:00	Shelby Sandstrom
Skin Microbiome Study	LK1330	p3-SID996	KHID116	Healthy Skin	Volar forearm	Y	Y	Y	Y	Micrococcus	luteus	GTDB-tk by RS on 3/9/22		2019-09-19	10^0	BT	BHI + Tween				2019-12-27		SAS			17	39						2020-05-18 08:30:00	Shelby Sandstrom
Skin Microbiome Study	LK1334	p3-SID1106	KHID113	Healthy Skin	Nares	Y	Y	Y	Y	Micrococcus	luteus	GTDB-tk by RS on 3/9/22		2019-09-19	10^0	BD	BHI + Tween				2019-12-27		SAS			17	43						2020-05-18 08:30:00	Shelby Sandstrom
Skin Microbiome Study	LK1335	p3-SID1002	KHID116	Healthy Skin	Volar forearm	Y	Y	Y	Y	Micrococcus	luteus	GTDB-tk by RS on 3/9/22		2019-09-19	10^0	B	BHI + Tween				2019-12-27		SAS			17	44						2020-05-18 08:30:00	Shelby Sandstrom
Skin Microbiome Study	LK1379	p3-SID2510	KHID74	Healthy Skin	Alar crease	Y	Y	Y	Y	Micrococcus	luteus	GTDB-tk by RS on 3/9/22		2020-02-26	10^0	BD	BHI + Tween				2020-03-11		MHS			18	7						2020-05-18 08:30:00	Shelby Sandstrom
Skin Microbiome Study	LK1380	p3-SID2511	KHID78	Healthy Skin	Volar forearm	Y	Y	Y	Y	Micrococcus	luteus	GTDB-tk by RS on 3/9/22		2020-02-26	10^0	BT	BHI + Tween				2020-03-11		MHS			18	8						2020-05-18 08:30:00	Shelby Sandstrom
Skin Microbiome Study	LK1382	p3-SID2513	KHID78	Healthy Skin	Volar forearm	Y	Y	Y	Y	Micrococcus	luteus	GTDB-tk by RS on 3/9/22		2020-02-26	10^0	BT	BHI + Tween				2020-03-11		MHS			18	10						2020-05-18 08:30:00	Shelby Sandstrom
Skin Microbiome Study	LK1383	p3-SID2514	KHID78	Healthy Skin	Volar forearm	Y	Y	Y	Y	Micrococcus	luteus	GTDB-tk by RS on 3/9/22		2020-02-26	10^0	BT	BHI + Tween				2020-03-11		MHS			18	11						2020-05-18 08:30:00	Shelby Sandstrom
Skin Microbiome Study	LK875	p3-SID1240	KHID103	Healthy Skin	Toe web space	Y	Y	N	N	Sphingobacterium				2019-09-19	10^0	BD	BHI				2019-10-28		SAS			11	70						2020-05-18 08:30:00	Shelby Sandstrom
Skin Microbiome Study	LK1384	p3-SID2515	KHID78	Healthy Skin	Volar forearm	Y	Y	Y	Y	Micrococcus	luteus	GTDB-tk by RS on 3/9/22		2020-02-26	10^0	BT	BHI + Tween				2020-03-11		MHS			18	12						2020-05-18 08:30:00	Shelby Sandstrom
Skin Microbiome Study	LK1390	p3-SID2521	KHID76	Healthy Skin	Occiput	Y	Y	Y	Y	Micrococcus	luteus	GTDB-tk by RS on 3/9/22		2020-02-26	10^0	BD	BHI + Tween				2020-03-11		MHS			18	18						2020-05-18 08:30:00	Shelby Sandstrom
Skin Microbiome Study	LK1003	p3-SID1426	KHID132	Healthy Skin	Volar forearm	Y	Y	N	N	Staphylococcus		16s by SAS 12/19/19		2019-09-16	10^0	B	BHI + Tween				2019-11-23		SAS			13	36						2020-05-18 08:30:00	Shelby Sandstrom
Skin Microbiome Study	LK1219	p3-SID1758	KHID158	Healthy Skin	Umbilicus	Y	Y	N	N	Staphylococcus				2019-09-17	10^0	BD	BHI + Tween				2019-12-20		SAS			16	9						2020-05-18 08:30:00	Shelby Sandstrom
Skin Microbiome Study	LK1253	p3-SID1728	KHID158	Healthy Skin	Umbilicus	Y	Y	N	N	Staphylococcus		16s by SAS 9/18/20		2019-09-17	10^0	B	BHI + Tween				2019-12-24		SAS			16	43						2020-05-18 08:30:00	Shelby Sandstrom
Skin Microbiome Study	LK1254	p3-SID1729	KHID158	Healthy Skin	Umbilicus	Y	Y	N	N	Staphylococcus				2019-09-17	10^0	B	BHI + Tween				2019-12-24		SAS			16	44						2020-05-18 08:30:00	Shelby Sandstrom
Skin Microbiome Study	LK1265	p3-SID1760	KHID158	Healthy Skin	Umbilicus	Y	Y	N	N	Staphylococcus				2019-09-17	10^0	BD	BHI + Tween				2019-12-24		SAS			16	55						2020-05-18 08:30:00	Shelby Sandstrom
Skin Microbiome Study	LK1341	p3-SID985	KHID85	Healthy Skin	Volar forearm	Y	Y	N	N	Staphylococcus		16s by SAS 9/18/20		2019-09-19	10^0	BT	BHI + Tween				2019-12-29		SAS			17	50						2020-05-18 08:30:00	Shelby Sandstrom
Skin Microbiome Study	LK1342	p3-SID1177	KHID91	Healthy Skin	Occiput	Y	Y	N	N	Staphylococcus		16s by SAS 9/18/20		2019-09-19	10^0	BT	BHI + Tween				2019-12-29		SAS			17	51						2020-05-18 08:30:00	Shelby Sandstrom
Skin Microbiome Study	LK1373	p3-SID603	KHID58	Healthy Skin	Alar crease	Y	Y	N	N	Staphylococcus				2019-07-26	10^-1	BT	BHI + Tween				2020-03-05		SAS			18	1						2020-05-18 08:30:00	Shelby Sandstrom
Skin Microbiome Study	LK403	p3-SID894	KHID68	Healthy Skin	Occiput	Y	Y	N	N	Staphylococcus		16s by SAS 9/26/19		2019-07-29	10^0	BL	BHI				2019-08-01		IKL			6	3						2020-05-18 08:30:00	Shelby Sandstrom
Skin Microbiome Study	LK407	p3-SID898	KHID65	Healthy Skin	Toe web space	Y	Y	N	N	Staphylococcus		16s by SAS 9/26/19		2019-07-29	10^-2	BH	BHI				2019-08-01		IKL			6	7						2020-05-18 08:30:00	Shelby Sandstrom
Skin Microbiome Study	LK435	p3-SID880	KHID48	Healthy Skin	Umbilicus	Y	Y	N	N	Staphylococcus		16s by SAS 9/26/19		2019-07-29	10^0	BH	BHI				2019-08-01		IKL			6	35						2020-05-18 08:30:00	Shelby Sandstrom
Skin Microbiome Study	LK436	p3-SID876	KHID28	Healthy Skin	Occiput	Y	Y	N	N	staphylococcus		16s by SAS 9/26/19		2019-07-29	10^-3	BH	BHI				2019-08-01		IKL			6	36						2020-05-18 08:30:00	Shelby Sandstrom
Skin Microbiome Study	LK449	p3-SID832	KHID76	Healthy Skin	Occiput	Y	Y	N	N	Staphylococcus		16s by SAS 9/26/19		2019-07-29	10^-1	BT	BHI				2019-08-01		IKL			6	49						2020-05-18 08:30:00	Shelby Sandstrom
Skin Microbiome Study	LK452	p3-SID681	KHID61	Healthy Skin	Back	Y	Y	N	N	Staphylococcus		16s by SAS 9/26/19		2019-07-26	10^-1	BT	BHI				2019-08-01		IKL			6	52						2020-05-18 08:30:00	Shelby Sandstrom
Skin Microbiome Study	LK456	p3-SID725	KHID34	Healthy Skin	Alar crease	Y	Y	N	N	Staphylococcus		16s by SAS 9/26/19		2019-07-26	10^-1	BT	BHI				2019-08-01		IKL			6	56						2020-05-18 08:30:00	Shelby Sandstrom
Skin Microbiome Study	LK457	p3-SID724	KHID34	Healthy Skin	Alar crease	Y	Y	N	N	Staphylococcus		16s by SAS 9/26/19		2019-07-26	10^-1	BT	BHI				2019-08-01		IKL			6	57						2020-05-18 08:30:00	Shelby Sandstrom
Skin Microbiome Study	LK473	p3-SID860	KHID47	Healthy Skin	Antecubital fossa	Y	Y	N	N	Staphylococcus		16s by SAS 9/26/19		2019-07-29	10^0	BL	BHI				2019-08-01		IKL			6	73						2020-05-18 08:30:00	Shelby Sandstrom
Skin Microbiome Study	LK480	p3-SID679	KHID61	Healthy Skin	Back	Y	Y	N	N	Staphylococcus		16s by SAS 9/26/19		2019-07-26	10^-1	BT	BHI				2019-08-01		IKL			6	80						2020-05-18 08:30:00	Shelby Sandstrom
Skin Microbiome Study	LK486	p3-SID739	KHID33	Healthy Skin	Toe web space	Y	Y	N	N	Staphylococcus		16s by SAS 9/26/19		2019-07-26	10^-1	BL	BHI				2019-08-01		IKL			7	5						2020-05-18 08:30:00	Shelby Sandstrom
Skin Microbiome Study	LK490	p3-SID759	KHID42	Healthy Skin	Alar crease	Y	Y	N	N	Staphylococcus		16s by SAS 9/26/19		2019-07-26	10^-1	BT	BHI				2019-08-01		IKL			7	9						2020-05-18 08:30:00	Shelby Sandstrom
Skin Microbiome Study	LK496	p3-SID699	KHID26	Healthy Skin	Alar crease	Y	Y	N	N	Staphylococcus		16s by SAS 9/26/19		2019-07-26	10^-1	BL	BHI				2019-08-06		IKL			7	15						2020-05-18 08:30:00	Shelby Sandstrom
Skin Microbiome Study	LK497	p3-SID700	KHID26	Healthy Skin	Alar crease	Y	Y	N	N	Staphylococcus		16s by SAS 9/26/19		2019-07-26	10^-1	BL	BHI				2019-08-06		IKL			7	16						2020-05-18 08:30:00	Shelby Sandstrom
Skin Microbiome Study	LK503	p3-SID718	KHID44	Healthy Skin	Occiput	Y	Y	N	N	Staphylococcus		16s by SAS 9/26/19		2019-07-26	10^-1	BT	BHI				2019-08-06		IKL			7	22						2020-05-18 08:30:00	Shelby Sandstrom
Skin Microbiome Study	LK504	p3-SID639	KHID52	Healthy Skin	Occiput	Y	Y	N	N	Staphylococcus		16s by SAS 9/26/19		2019-07-26	10^-1	BT	BHI				2019-08-06		IKL			7	23						2020-05-18 08:30:00	Shelby Sandstrom
Skin Microbiome Study	LK507	p3-SID636	KHID52	Healthy Skin	Occiput	Y	Y	N	N	Staphylococcus		16s by SAS 9/26/19		2019-07-26	10^-1	BT	BHI				2019-08-06		IKL			7	26						2020-05-18 08:30:00	Shelby Sandstrom
Skin Microbiome Study	LK515	p3-SID730	KHID30	Healthy Skin	Volar forearm	Y	Y	N	N	Staphylococcus		16s by SAS 9/26/19		2019-07-26	10^-1	BT	BHI				2019-08-06		IKL			7	34						2020-05-18 08:30:00	Shelby Sandstrom
Skin Microbiome Study	LK516	p3-SID731	KHID30	Healthy Skin	Volar forearm	Y	Y	N	N	Staphylococcus		16s by SAS 9/26/19		2019-07-26	10^-1	BT	BHI				2019-08-06		IKL			7	35						2020-05-18 08:30:00	Shelby Sandstrom
Skin Microbiome Study	LK528	p3-SID646	KHID32	Healthy Skin	Umbilicus	Y	Y	N	N	Staphylococcus		16s by SAS 9/26/19		2019-07-26	10^-2	BL	BHI				2019-08-06		IKL			7	47						2020-05-18 08:30:00	Shelby Sandstrom
Skin Microbiome Study	LK529	p3-SID647	KHID32	Healthy Skin	Umbilicus	Y	Y	N	N	Staphylococcus		16s by SAS 9/26/19		2019-07-26	10^-2	BL	BHI				2019-08-06		IKL			7	48						2020-05-18 08:30:00	Shelby Sandstrom
Skin Microbiome Study	LK530	p3-SID744	KHID41	Healthy Skin	Toe web space	Y	Y	N	N	Staphylococcus		16s by SAS 9/26/19		2019-07-26	10^-1	BL	BHI				2019-08-06		IKL			7	49						2020-05-18 08:30:00	Shelby Sandstrom
Skin Microbiome Study	LK531	p3-SID649	KHID72	Healthy Skin	Umbilicus	Y	Y	N	N	Staphylococcus		16s by SAS 9/26/19		2019-07-26	10^-1	BT	BHI				2019-08-06		IKL			7	50						2020-05-18 08:30:00	Shelby Sandstrom
Skin Microbiome Study	LK535	p3-SID671	KHID60	Healthy Skin	Occiput	Y	Y	N	N	Staphylococcus		16s by SAS 9/26/19		2019-07-26	10^-1	BT	BHI				2019-08-06		IKL			7	54						2020-05-18 08:30:00	Shelby Sandstrom
Skin Microbiome Study	LK543	p3-SID662	KHID50	Healthy Skin	Alar crease	Y	Y	N	N	Staphylococcus		16s by SAS 9/26/19		2019-07-26	10^-1	BT	BHI				2019-08-06		IKL			7	62						2020-05-18 08:30:00	Shelby Sandstrom
Skin Microbiome Study	LK544	p3-SID661	KHID50	Healthy Skin	Alar crease	Y	Y	N	N	Staphylococcus		16s by SAS 9/26/19		2019-07-26	10^-1	BT	BHI				2019-08-06		IKL			7	63						2020-05-18 08:30:00	Shelby Sandstrom
Skin Microbiome Study	LK547	p3-SID645	KHID49	Healthy Skin	Toe web space	Y	Y	N	N	Staphylococcus		16s by SAS 9/26/19		2019-07-26	10^-2	BH	BHI				2019-08-06		IKL			7	66						2020-05-18 08:30:00	Shelby Sandstrom
Skin Microbiome Study	LK548	p3-SID644	KHID49	Healthy Skin	Toe web space	Y	Y	N	N	Staphylococcus		16s by SAS 9/26/19		2019-07-26	10^-2	BL	BHI				2019-08-06		IKL			7	67						2020-05-18 08:30:00	Shelby Sandstrom
Skin Microbiome Study	LK549	p3-SID643	KHID49	Healthy Skin	Toe web space	Y	Y	N	N	Staphylococcus		16s by SAS 9/26/19		2019-07-26	10^-2	BL	BHI				2019-08-06		IKL			7	68						2020-05-18 08:30:00	Shelby Sandstrom
Skin Microbiome Study	LK550	p3-SID642	KHID59	Healthy Skin	Nares	Y	Y	N	N	Staphylococcus		16s by SAS 9/26/19		2019-07-26	10^-1	BT	BHI				2019-08-06		IKL			7	69						2020-05-18 08:30:00	Shelby Sandstrom
Skin Microbiome Study	LK551	p3-SID641	KHID59	Healthy Skin	Nares	Y	Y	N	N	Staphylococcus		16s by SAS 9/26/19		2019-07-26	10^-1	BT	BHI				2019-08-06		IKL			7	70						2020-05-18 08:30:00	Shelby Sandstrom
Skin Microbiome Study	LK555	p3-SID717	KHID37	Healthy Skin	Back	Y	Y	N	N	Staphylococcus		16s by SAS 9/26/19		2019-07-26	10^-1	BT	BHI				2019-08-06		IKL			7	74						2020-05-18 08:30:00	Shelby Sandstrom
Skin Microbiome Study	LK556	p3-SID716	KHID26	Healthy Skin	Alar crease	Y	Y	N	N	Staphylococcus		16s by SAS 9/26/19		2019-07-26	10^-1	BH	BHI				2019-08-06		IKL			7	75						2020-05-18 08:30:00	Shelby Sandstrom
Skin Microbiome Study	LK560	p3-SID672	KHID63	Healthy Skin	Antecubital fossa	Y	Y	N	N	Staphylococcus		16s by SAS 9/26/19		2019-07-26	10^-1	BT	BHI				2019-08-06		IKL			7	79						2020-05-18 08:30:00	Shelby Sandstrom
Skin Microbiome Study	LK571	p3-SID850	KHID79	Healthy Skin	Antecubital fossa	Y	Y	N	N	Staphylococcus		16s by SAS 9/26/19		2019-07-29	10^-1	BT	BHI				2019-08-06		IKL			8	9						2020-05-18 08:30:00	Shelby Sandstrom
Skin Microbiome Study	LK574	p3-SID648	KHID72	Healthy Skin	Umbilicus	Y	Y	N	N	Staphylococcus		16s by SAS 9/26/19		2019-07-26	10^-1	BT	BHI				2019-08-06		IKL			8	12						2020-05-18 08:30:00	Shelby Sandstrom
Skin Microbiome Study	LK580	p3-SID652	KHID68	Healthy Skin	Occiput	Y	Y	N	N	Staphylococcus		16s by SAS 9/26/19		2019-07-26	10^-1	BT	BHI				2019-08-06		IKL			8	18						2020-05-18 08:30:00	Shelby Sandstrom
Skin Microbiome Study	LK594	p3-SID883	KHID45	Healthy Skin	Back	Y	Y	N	N	Staphylococcus				2019-07-29	10^0	BL	BHI				2019-08-29		IKL			8	32						2020-05-18 08:30:00	Shelby Sandstrom
Skin Microbiome Study	LK596	p3-SID589	KHID55	Healthy Skin	Antecubital fossa	Y	Y	N	N	Staphylococcus		16s by SAS 9/26/19		2019-07-26	10^-1	BH	BHI				2019-08-29		IKL			8	34						2020-05-18 08:30:00	Shelby Sandstrom
Skin Microbiome Study	LK600	p3-SID815	KHID79	Healthy Skin	Antecubital fossa	Y	Y	N	N	Staphylococcus				2019-07-29	10^-1	BL	BHI				2019-08-29		IKL			8	38						2020-05-18 08:30:00	Shelby Sandstrom
Skin Microbiome Study	LK601	p3-SID816	KHID79	Healthy Skin	Antecubital fossa	Y	Y	N	N	Staphylococcus				2019-07-29	10^-1	BL	BHI				2019-08-29		IKL			8	39						2020-05-18 08:30:00	Shelby Sandstrom
Skin Microbiome Study	LK606	p3-SID779	KHID77	Healthy Skin	Back	Y	Y	N	N	Staphylococcus		16s by SAS 9/26/19		2019-07-29	10^-1	BT	BHI				2019-08-29		IKL			8	44						2020-05-18 08:30:00	Shelby Sandstrom
Skin Microbiome Study	LK615	p3-SID774	KHID77	Healthy Skin	Back	Y	Y	N	N	Staphylococcus				2019-07-29	10^-1	BL	BHI				2019-08-29		IKL			8	53						2020-05-18 08:30:00	Shelby Sandstrom
Skin Microbiome Study	LK616	p3-SID840	KHID78	Healthy Skin	Volar forearm	Y	Y	N	N	Staphylococcus				2019-07-29	10^-1	BL	BHI				2019-08-29		IKL			8	54						2020-05-18 08:30:00	Shelby Sandstrom
Skin Microbiome Study	LK620	p3-SID666	KHID60	Healthy Skin	Occiput	Y	Y	N	N	Staphylococcus				2019-07-26	10^-1	BL	BHI				2019-08-29		IKL			8	58						2020-05-18 08:30:00	Shelby Sandstrom
Skin Microbiome Study	LK623	p3-SID626	KHID70	Healthy Skin	Volar forearm	Y	Y	N	N	Staphylococcus		16s by SAS 9/26/19		2019-07-26	10^-1	BT	BHI				2019-08-29		IKL			8	61						2020-05-18 08:30:00	Shelby Sandstrom
Skin Microbiome Study	LK625	p3-SID789	KHID74	Healthy Skin	Alar crease	Y	Y	N	N	Staphylococcus				2019-07-29	10^-1	BL	BHI				2019-08-29		IKL			8	63						2020-05-18 08:30:00	Shelby Sandstrom
Skin Microbiome Study	LK626	p3-SID583	KHID67	Healthy Skin	Nares	Y	Y	N	N	Staphylococcus		16s by SAS 9/26/19		2019-07-26	10^-1	BH	BHI				2019-08-29		IKL			8	64						2020-05-18 08:30:00	Shelby Sandstrom
Skin Microbiome Study	LK635	p3-SID862	KHID42	Healthy Skin	Alar crease	Y	Y	N	N	Staphylococcus		16s by SAS 9/26/19		2019-07-29	10^0	BH	BHI				2019-08-29		IKL			8	73						2020-05-18 08:30:00	Shelby Sandstrom
Skin Microbiome Study	LK636	p3-SID854	KHID47	Healthy Skin	Antecubital fossa	Y	Y	N	N	Staphylococcus		16s by SAS 9/26/19		2019-07-29	10^0	BH	BHI				2019-08-29		IKL			8	74						2020-05-18 08:30:00	Shelby Sandstrom
Skin Microbiome Study	LK637	p3-SID853	KHID79	Healthy Skin	Antecubital fossa	Y	Y	N	N	Staphylococcus				2019-07-29	10^-1	BT	BHI				2019-08-29		IKL			8	75						2020-05-18 08:30:00	Shelby Sandstrom
Skin Microbiome Study	LK657	p3-SID738	KHID41	Healthy Skin	Toe web space	Y	Y	N	N	Staphylococcus		16s by SAS 9/26/19		2019-07-26	10^-1	BH	BHI				2019-08-12		IKL			9	14						2020-05-18 08:30:00	Shelby Sandstrom
Skin Microbiome Study	LK659	p3-SID707	KHID29	Healthy Skin	Back	Y	Y	N	N	Staphylococcus		16s by SAS 9/26/19		2019-07-26	10^-1	BT	BHI				2019-08-12		IKL			9	16						2020-05-18 08:30:00	Shelby Sandstrom
Skin Microbiome Study	LK665	p3-SID737	KHID41	Healthy Skin	Toe web space	Y	Y	N	N	Staphylococcus		16s by SAS 9/26/19		2019-07-26	10^-1	BH	BHI				2019-08-12		IKL			9	22						2020-05-18 08:30:00	Shelby Sandstrom
Skin Microbiome Study	LK673	p3-SID705	KHID43	Healthy Skin	Nares	Y	Y	N	N	Staphylococcus		16s by SAS 9/26/19		2019-07-26	10^-1	BT	BHI				2019-08-12		IKL			9	30						2020-05-18 08:30:00	Shelby Sandstrom
Skin Microbiome Study	LK674	p3-SID769	KHID78	Healthy Skin	Volar forearm	Y	Y	N	N	Staphylococcus				2019-07-29	10^-1	BH	BHI				2019-08-12		IKL			9	31						2020-05-18 08:30:00	Shelby Sandstrom
Skin Microbiome Study	LK677	p3-SID803	KHID74	Healthy Skin	Alar crease	Y	Y	N	N	Staphylococcus		16s by SAS 9/26/19		2019-07-29	10^-1	BH	BHI				2019-08-12		IKL			9	34						2020-05-18 08:30:00	Shelby Sandstrom
Skin Microbiome Study	LK684	p3-SID590	KHID51	Healthy Skin	Nares	Y	Y	N	N	Staphylococcus		16s by SAS 9/26/19		2019-07-26	10^-1	BT	BHI				2019-08-12		IKL			9	41						2020-05-18 08:30:00	Shelby Sandstrom
Skin Microbiome Study	LK685	p3-SID591	KHID51	Healthy Skin	Nares	Y	Y	N	N	Staphylococcus		16s by SAS 9/26/19		2019-07-26	10^-1	BT	BHI				2019-08-12		IKL			9	42						2020-05-18 08:30:00	Shelby Sandstrom
Skin Microbiome Study	LK686	p3-SID592	KHID51	Healthy Skin	Nares	Y	Y	N	N	Staphylococcus		16s by SAS 9/26/19		2019-07-26	10^-1	BT	BHI				2019-08-12		IKL			9	43						2020-05-18 08:30:00	Shelby Sandstrom
Skin Microbiome Study	LK688	p3-SID874	KHID56	Healthy Skin	Umbilicus	Y	Y	N	N	Staphylococcus		16s by SAS 9/26/19		2019-07-29	10^-2	BH	BHI				2019-08-12		IKL			9	45						2020-05-18 08:30:00	Shelby Sandstrom
Skin Microbiome Study	LK690	p3-SID694	KHID29	Healthy Skin	Back	Y	Y	N	N	Staphylococcus		16s by SAS 9/26/19		2019-07-26	10^-1	BL	BHI				2019-08-12		IKL			9	47						2020-05-18 08:30:00	Shelby Sandstrom
Skin Microbiome Study	LK691	p3-SID756	KHID31	Healthy Skin	Antecubital fossa	Y	Y	N	N	Staphylococcus		16s by SAS 9/26/19		2019-07-26	10^-1	BT	BHI				2019-08-12		IKL			9	48						2020-05-18 08:30:00	Shelby Sandstrom
Skin Microbiome Study	LK693	p3-SID758	KHID42	Healthy Skin	Alar crease	Y	Y	N	N	Staphylococcus		16s by SAS 9/26/19		2019-07-26	10^-1	BT	BHI				2019-08-12		IKL			9	50						2020-05-18 08:30:00	Shelby Sandstrom
Skin Microbiome Study	LK834	p3-SID1127	KHID105	Healthy Skin	Nares	Y	Y	N	N	Staphylococcus				2019-09-19	10^0	B	BHI				2019-10-28		SAS			11	29						2020-05-18 08:30:00	Shelby Sandstrom
Skin Microbiome Study	LK835	p3-SID1218	KHID112	Healthy Skin	Alar crease	Y	Y	N	N	Staphylococcus				2019-09-19	10^0	BT	BHI				2019-10-28		SAS			11	30						2020-05-18 08:30:00	Shelby Sandstrom
Skin Microbiome Study	LK837	p3-SID1210	KHID112	Healthy Skin	Alar crease	Y	Y	N	N	Staphylococcus				2019-09-19	10^0	B	BHI				2019-10-28		SAS			11	32						2020-05-18 08:30:00	Shelby Sandstrom
Skin Microbiome Study	LK849	p3-SID1279	KHID91	Healthy Skin	Occiput	Y	Y	N	N	Staphylococcus				2019-09-19	10^0	B	BHI				2019-10-28		SAS			11	44						2020-05-18 08:30:00	Shelby Sandstrom
Skin Microbiome Study	LK853	p3-SID1283	KHID91	Healthy Skin	Occiput	Y	Y	N	N	Staphylococcus				2019-09-19	10^0	B	BHI				2019-10-28		SAS			11	48						2020-05-18 08:30:00	Shelby Sandstrom
Skin Microbiome Study	LK857	p3-SID1274	KHID88	Healthy Skin	Toe web space	Y	Y	N	N	Staphylococcus				2019-09-19	10^0	B	BHI+0.1%Tween 80				2019-10-28		SAS			11	52						2020-05-18 08:30:00	Shelby Sandstrom
Skin Microbiome Study	LK861	p3-SID1280	KHID91	Healthy Skin	Occiput	Y	Y	N	N	Staphylococcus				2019-09-19	10^0	B	BHI				2019-10-28		SAS			11	56						2020-05-18 08:30:00	Shelby Sandstrom
Skin Microbiome Study	LK893	p3-SID796	KHID74	Healthy Skin	Alar crease	Y	Y	N	N	Staphylococcus		16s by SAS 9/26/19		2019-07-29	10^-1	BH	BHI				2019-11-15		IKL			12	7						2020-05-18 08:30:00	Shelby Sandstrom
Skin Microbiome Study	LK1393	p3-SID2524	KHID76	Healthy Skin	Occiput	Y	Y	Y	Y	Micrococcus	luteus	GTDB-tk by RS on 3/9/22		2020-02-26	10^0	BD	BHI + Tween				2020-03-11		MHS			18	21						2020-05-18 08:30:00	Shelby Sandstrom
Skin Microbiome Study	LK402	p3-SID893	KHID68	Healthy Skin	Occiput	Y	Y	Y	Y	Micrococcus	luteus	GTDB-tk by RS on 3/9/22		2019-07-29	10^0	BH	BHI				2019-08-01		IKL			6	2						2020-05-18 08:30:00	Shelby Sandstrom
Skin Microbiome Study	LK408	p3-SID899	KHID65	Healthy Skin	Toe web space	Y	Y	Y	Y	Micrococcus	luteus	GTDB-tk by RS on 3/9/22		2019-07-29	10^-2	BH	BHI				2019-08-01		IKL			6	8						2020-05-18 08:30:00	Shelby Sandstrom
Skin Microbiome Study	LK409	p3-SID868	KHID71	Healthy Skin	Antecubital fossa	Y	Y	Y	Y	Micrococcus	luteus	GTDB-tk by RS on 3/9/22		2019-07-29	10^0	BL	BHI				2019-08-01		IKL			6	9						2020-05-18 08:30:00	Shelby Sandstrom
Skin Microbiome Study	LK419	p3-SID631	KHID52	Healthy Skin	Occiput	Y	Y	Y	Y	Micrococcus	luteus	GTDB-tk by RS on 3/9/22		2019-07-26	10^-1	BL	BHI				2019-08-01		IKL			6	19						2020-05-18 08:30:00	Shelby Sandstrom
Skin Microbiome Study	LK426	p3-SID888	KHID69	Healthy Skin	Back	Y	Y	Y	Y	Micrococcus	luteus	GTDB-tk by RS on 3/9/22		2019-07-29	10^0	BH	BHI				2019-08-01		IKL			6	26						2020-05-18 08:30:00	Shelby Sandstrom
Skin Microbiome Study	LK430	p3-SID675	KHID63	Healthy Skin	Antecubital fossa	Y	Y	Y	Y	Micrococcus	luteus	GTDB-tk by RS on 3/9/22		2019-07-26	10^-1	BH	BHI				2019-08-01		IKL			6	30						2020-05-18 08:30:00	Shelby Sandstrom
Skin Microbiome Study	LK441	p3-SID810	KHID77	Healthy Skin	Back	Y	Y	Y	Y	Micrococcus	luteus	GTDB-tk by RS on 3/9/22		2019-07-29	10^-1	BH	BHI				2019-08-01		IKL			6	41						2020-05-18 08:30:00	Shelby Sandstrom
Skin Microbiome Study	LK443	p3-SID750	KHID31	Healthy Skin	Antecubital fossa	Y	Y	Y	Y	Micrococcus	luteus	GTDB-tk by RS on 3/9/22		2019-07-26	10^-1	BL	BHI				2019-08-01		IKL			6	43						2020-05-18 08:30:00	Shelby Sandstrom
Skin Microbiome Study	LK455	p3-SID723	KHID34	Healthy Skin	Alar crease	Y	Y	Y	Y	Micrococcus	luteus	GTDB-tk by RS on 3/9/22		2019-07-26	10^-1	BT	BHI				2019-08-01		IKL			6	55						2020-05-18 08:30:00	Shelby Sandstrom
Skin Microbiome Study	LK467	p3-SID733	KHID30	Healthy Skin	Volar forearm	Y	Y	Y	Y	Micrococcus	luteus	GTDB-tk by RS on 3/9/22		2019-07-26	10^-1	BH	BHI				2019-08-01		IKL			6	67						2020-05-18 08:30:00	Shelby Sandstrom
Skin Microbiome Study	LK542	p3-SID630	KHID52	Healthy Skin	Occiput	Y	Y	Y	Y	Micrococcus	luteus	GTDB-tk by RS on 3/9/22		2019-07-26	10^-1	BL	BHI				2019-08-06		IKL			7	61						2020-05-18 08:30:00	Shelby Sandstrom
Skin Microbiome Study	LK553	p3-SID690	KHID57	Healthy Skin	Toe web space	Y	Y	Y	Y	Micrococcus	luteus	GTDB-tk by RS on 3/9/22		2019-07-26	10^-1	BL	BHI				2019-08-06		IKL			7	72						2020-05-18 08:30:00	Shelby Sandstrom
Skin Microbiome Study	LK569	p3-SID709	KHID29	Healthy Skin	Back	Y	Y	Y	Y	Micrococcus	luteus	GTDB-tk by RS on 3/9/22		2019-07-26	10^-1	BH	BHI				2019-08-06		IKL			8	7						2020-05-18 08:30:00	Shelby Sandstrom
Skin Microbiome Study	LK661	p3-SID726	KHID30	Healthy Skin	Volar forearm	Y	Y	Y	Y	Micrococcus	luteus	GTDB-tk by RS on 3/9/22		2019-07-26	10^-1	BL	BHI				2019-08-12		IKL			9	18						2020-05-18 08:30:00	Shelby Sandstrom
Skin Microbiome Study	LK697	p3-SID627	KHID70	Healthy Skin	Volar forearm	Y	Y	Y	Y	Micrococcus	luteus	GTDB-tk by RS on 3/9/22		2019-07-26	10^-1	BT	BHI				2019-08-12		IKL			9	54						2020-05-18 08:30:00	Shelby Sandstrom
Skin Microbiome Study	LK705	p3-SID783	KHID78	Healthy Skin	Volar forearm	Y	Y	Y	Y	Micrococcus	luteus	GTDB-tk by RS on 3/9/22		2019-07-29	10^-1	BT	BHI				2019-08-12		IKL			9	62						2020-05-18 08:30:00	Shelby Sandstrom
Skin Microbiome Study	LK719	p3-SID588	KHID55	Healthy Skin	Antecubital fossa	Y	Y	Y	Y	Micrococcus	luteus	GTDB-tk by RS on 3/9/22		2019-07-26	10^-1	BH	BHI				2019-08-12		IKL			9	76						2020-05-18 08:30:00	Shelby Sandstrom
Skin Microbiome Study	LK941	p3-SID797	KHID74	Healthy Skin	Alar crease	Y	Y	Y	Y	Micrococcus	luteus	GTDB-tk by RS on 3/9/22		2019-07-29	10^-1	BH	BHI				2019-11-18		SAS			12	55						2020-05-18 08:30:00	Shelby Sandstrom
Skin Microbiome Study	LK945	p3-SID1303	KHID108	Healthy Skin	Volar forearm	Y	Y	Y	Y	Micromonospora	chalcea	GTDB-tk by RS on 3/9/22		2019-09-19	10^0	B	BHI				2019-11-18		SAS			12	59						2020-05-18 08:30:00	Shelby Sandstrom
Skin Microbiome Study	LK1098	p3-SID1541	KHID153	Healthy Skin	Nares	Y	Y	Y	Y	Morganella	morganii	GTDB-tk by RS on 3/9/22		2019-09-17	10^0	B	BHI + Tween				2019-12-10		SAS			14	50						2020-05-18 08:30:00	Shelby Sandstrom
Skin Microbiome Study	LK518	p3-SID767	KHID78	Healthy Skin	Volar forearm	Y	Y	Y	Y	Nesterenkonia	massiliensis	GTDB-tk by RS on 3/9/22		2019-07-29	10^-1	BH	BHI				2019-08-06		IKL			7	37						2020-05-18 08:30:00	Shelby Sandstrom
Skin Microbiome Study	LK712	p3-SID844	KHID79	Healthy Skin	Antecubital fossa	Y	Y	Y	Y	Niallia	taxi	GTDB-tk by RS on 3/9/22		2019-07-29	10^-1	BH	BHI				2019-08-12		IKL			9	69						2020-05-18 08:30:00	Shelby Sandstrom
Skin Microbiome Study	LK1172	p3-SID1628	KHID155	Healthy Skin	Back	Y	Y	Y	Y	Oceanobacillus	kimchii	GTDB-tk by RS on 3/9/22		2019-09-17	10^0	BD	BHI + Tween				2019-12-11		SAS			15	43						2020-05-18 08:30:00	Shelby Sandstrom
Skin Microbiome Study	LK1034	p3-SID1389	KHID129	Healthy Skin	Nares	Y	Y	Y	Y	Paenibacillus		GTDB-tk by RS on 3/9/22		2019-09-16	10^0	BT	BHI + Tween				2019-11-27		SAS			13	67						2020-05-18 08:30:00	Shelby Sandstrom
Skin Microbiome Study	LK479	p3-SID867	KHID71	Healthy Skin	Antecubital fossa	Y	Y	Y	Y	Paenibacillus	sp001860525	GTDB-tk by RS on 3/9/22		2019-07-29	10^0	BT	BHI				2019-08-01		IKL			6	79						2020-05-18 08:30:00	Shelby Sandstrom
Skin Microbiome Study	LK464	p3-SID801	KHID74	Healthy Skin	Alar crease	Y	Y	Y	Y	Peribacillus	frigoritolerans	GTDB-tk by RS on 3/9/22		2019-07-29	10^-1	BH	BHI				2019-08-01		IKL			6	64						2020-05-18 08:30:00	Shelby Sandstrom
Skin Microbiome Study	LK1279	p3-SID1799	KHID149	Healthy Skin	Antecubital fossa	Y	Y	Y	Y	Pseudoclavibacter	alba	GTDB-tk by RS on 3/9/22		2019-09-17	10^0	BT	BHI + Tween				2019-12-24		SAS			16	69						2020-05-18 08:30:00	Shelby Sandstrom
Skin Microbiome Study	LK570	p3-SID696	KHID43	Healthy Skin	Nares	Y	Y	Y	Y	Raoultella	ornithinolytica	GTDB-tk by RS on 3/9/22		2019-07-26	10^-1	BH	BHI				2019-08-06		IKL			8	8						2020-05-18 08:30:00	Shelby Sandstrom
Skin Microbiome Study	LK1263	p3-SID1741	KHID138	Healthy Skin	Occiput	Y	Y	Y	Y	Rothia	kristinae	GTDB-tk by RS on 3/9/22		2019-09-17	10^0	BD	BHI + Tween				2019-12-24		SAS			16	53						2020-05-18 08:30:00	Shelby Sandstrom
Skin Microbiome Study	LK1112	p3-SID1597	KHID151	Healthy Skin	Toe web space	Y	Y	Y	Y	Rothia	massiliensis	GTDB-tk by RS on 3/9/22		2019-09-17	10^0	BT	BHI + Tween				2019-12-10		SAS			14	64						2020-05-18 08:30:00	Shelby Sandstrom
Skin Microbiome Study	LK1071	p3-SID1364	KHID144	Healthy Skin	Alar crease	Y	N	N	N					2019-09-16	10^0	B	BHI + Tween				2019-11-27		SAS			14	23						2020-05-18 08:30:00	Shelby Sandstrom
Skin Microbiome Study	LK1087	p3-SID1567	KHID140	Healthy Skin	Volar forearm	Y	N	N	N					2019-09-17	10^0	B	BHI + Tween				2019-12-10		SAS			14	39						2020-05-18 08:30:00	Shelby Sandstrom
Skin Microbiome Study	LK1101	p3-SID1555	KHID140	Healthy Skin	Volar forearm	Y	N	N	N					2019-09-17	10^0	BT	BHI + Tween				2019-12-10		SAS			14	53						2020-05-18 08:30:00	Shelby Sandstrom
Skin Microbiome Study	LK1130	p3-SID1513	KHID140	Healthy Skin	Volar forearm	Y	N	N	N					2019-09-17	10^0	BD	BHI + Tween				2019-12-10		SAS			15	1						2020-05-18 08:30:00	Shelby Sandstrom
Skin Microbiome Study	LK1146	p3-SID1577	KHID123	Healthy Skin	Back	Y	N	N	N					2019-09-17	10^0	BT	BHI + Tween				2019-12-10		SAS			15	17						2020-05-18 08:30:00	Shelby Sandstrom
Skin Microbiome Study	LK1150	p3-SID1563	KHID138	Healthy Skin	Occiput	Y	N	N	N					2019-09-17	10^0	BT	BHI + Tween				2019-12-10		SAS			15	21						2020-05-18 08:30:00	Shelby Sandstrom
Skin Microbiome Study	LK1200	p3-SID1683	KHID146	Healthy Skin	Occiput	Y	N	N	N					2019-09-17	10^0	BD	BHI + Tween				2019-12-20		SAS			15	71						2020-05-18 08:30:00	Shelby Sandstrom
Skin Microbiome Study	LK1222	p3-SID1782	KHID148	Healthy Skin	Volar forearm	Y	N	N	N					2019-09-17	10^0	BT	BHI + Tween				2019-12-20		SAS			16	12						2020-05-18 08:30:00	Shelby Sandstrom
Skin Microbiome Study	LK1223	p3-SID1785	KHID148	Healthy Skin	Volar forearm	Y	N	N	N					2019-09-17	10^0	B	BHI + Tween				2019-12-20		SAS			16	13						2020-05-18 08:30:00	Shelby Sandstrom
Skin Microbiome Study	LK1242	p3-SID1672	KHID135	Healthy Skin	Toe web space	Y	N	N	N					2019-09-17	10^0	BD	BHI + Tween				2019-12-24		SAS			16	32						2020-05-18 08:30:00	Shelby Sandstrom
Skin Microbiome Study	LK1243	p3-SID1676	KHID136	Healthy Skin	Alar crease	Y	N	N	N					2019-09-17	10^0	B	BHI + Tween				2019-12-24		SAS			16	33						2020-05-18 08:30:00	Shelby Sandstrom
Skin Microbiome Study	LK1286	p3-SID1830	KHID138	Healthy Skin	Occiput	Y	N	N	N					2019-09-17	10^0	B	BHI + Tween				2019-12-24		SAS			16	76						2020-05-18 08:30:00	Shelby Sandstrom
Skin Microbiome Study	LK1357	p3-SID1121	KHID107	Healthy Skin	Back	Y	N	N	N					2019-09-19	10^0	BT	BHI + Tween				2019-12-29		SAS			17	66						2020-05-18 08:30:00	Shelby Sandstrom
Skin Microbiome Study	LK424	p3-SID889	KHID72	Healthy Skin	Umbilicus	Y	N	N	N					2019-07-29	10^0	BH	BHI				2019-08-01		IKL			6	24						2020-05-18 08:30:00	Shelby Sandstrom
Skin Microbiome Study	LK450	p3-SID746	KHID33	Healthy Skin	Toe web space	Y	Y	N	N	Penicillium				2019-07-26	10^-1	BH	BHI				2019-08-01		IKL			6	50						2020-05-18 08:30:00	Shelby Sandstrom
Skin Microbiome Study	LK848	p3-SID1115	KHID107	Healthy Skin	Back	Y	N	N	N					2019-09-19	10^0	BD	BHI				2019-10-28		SAS			11	43						2020-05-18 08:30:00	Shelby Sandstrom
Skin Microbiome Study	LK879	p3-SID1309	KHID108	Healthy Skin	Volar forearm	Y	N	N	N					2019-09-19	10^0	BT	BHI+0.1%Tween 80				2019-10-28		SAS			11	74						2020-05-18 08:30:00	Shelby Sandstrom
Skin Microbiome Study	LK882	p3-SID1292	KHID117	Healthy Skin	Antecubital fossa	Y	N	N	N					2019-09-19	10^0	BT	BHI+0.1%Tween 80				2019-10-28		SAS			11	77						2020-05-18 08:30:00	Shelby Sandstrom
Skin Microbiome Study	LK1156	p3-SID1584	KHID130	Healthy Skin	Occiput	N	N	N	N	Bacillus		16s by SAS 12/19/19		2019-09-17	10^0	BD	BHI + Tween				2019-12-10		SAS			15	27						2020-05-18 08:30:00	Shelby Sandstrom
Skin Microbiome Study	LK1160	p3-SID1504	KHID156	Healthy Skin	Volar forearm	N	N	N	N	Bacillus		16s by SAS 12/19/19		2019-09-17	10^0	B	BHI + Tween				2019-12-10		SAS			15	31						2020-05-18 08:30:00	Shelby Sandstrom
Skin Microbiome Study	LK1163	p3-SID1525	KHID122	Healthy Skin	Occiput	N	N	N	N	Bacillus		16s by SAS 12/19/19		2019-09-17	10^0	BT	BHI + Tween				2019-12-10		SAS			15	34						2020-05-18 08:30:00	Shelby Sandstrom
Skin Microbiome Study	LK1202	p3-SID1686	KHID146	Healthy Skin	Occiput	N	N	N	N	Bacillus		16s by SAS 9/18/20		2019-09-17	10^0	BD	BHI + Tween				2019-12-20		SAS			15	73						2020-05-18 08:30:00	Shelby Sandstrom
Skin Microbiome Study	LK1319	p3-SID1120	KHID107	Healthy Skin	Back	N	N	N	N	Bacillus		16s by SAS 9/18/20		2019-09-19	10^0	BT	BHI + Tween				2019-12-27		SAS			17	28						2020-05-18 08:30:00	Shelby Sandstrom
Skin Microbiome Study	LK1332	p3-SID962	KHID94	Healthy Skin	Antecubital fossa	N	N	N	N	Bacillus		16s by SAS 9/18/20		2019-09-19	10^0	BD	BHI + Tween				2019-12-27		SAS			17	41						2020-05-18 08:30:00	Shelby Sandstrom
Skin Microbiome Study	LK495	p3-SID768	KHID78	Healthy Skin	Volar forearm	N	N	N	N	Bacillus		16s by SAS 9/26/19		2019-07-29	10^-1	BH	BHI				2019-08-06		IKL			7	14						2020-05-18 08:30:00	Shelby Sandstrom
Skin Microbiome Study	LK512	p3-SID607	KHID62	Healthy Skin	Volar forearm	N	N	N	N	Bacillus		16s by SAS 9/26/19		2019-07-26	10^-1	BH	BHI				2019-08-06		IKL			7	31						2020-05-18 08:30:00	Shelby Sandstrom
Skin Microbiome Study	LK706	p3-SID782	KHID78	Healthy Skin	Volar forearm	N	N	N	N	Bacillus		16s by SAS 9/26/19		2019-07-29	10^-1	BT	BHI				2019-08-12		IKL			9	63						2020-05-18 08:30:00	Shelby Sandstrom
Skin Microbiome Study	LK713	p3-SID785	KHID78	Healthy Skin	Volar forearm	N	N	N	N	Bacillus		16s by SAS 9/26/19		2019-07-29	10^-1	BT	BHI				2019-08-12		IKL			9	70						2020-05-18 08:30:00	Shelby Sandstrom
Skin Microbiome Study	LK718	p3-SID587	KHID55	Healthy Skin	Antecubital fossa	N	N	N	N	Bacillus		16s by SAS 9/26/19		2019-07-26	10^-1	BL	BHI				2019-08-12		IKL			9	75						2020-05-18 08:30:00	Shelby Sandstrom
Skin Microbiome Study	LK976	p3-SID1870	KHID130	Healthy Skin	Occiput	N	N	N	N	Bacillus		16s by SAS 12/19/19		2019-09-17	10^0	BT	BHI + Tween				2019-11-23		SAS			13	9						2020-05-18 08:30:00	Shelby Sandstrom
Skin Microbiome Study	LK1336	p3-SID1306	KHID108	Healthy Skin	Volar forearm	N	N	N	N	Brachybacterium		16s by SAS 9/18/20		2019-09-19	10^0	B	BHI + Tween				2019-12-29		SAS			17	45						2020-05-18 08:30:00	Shelby Sandstrom
Skin Microbiome Study	LK421	p3-SID743	KHID33	Healthy Skin	Toe web space	Y	Y	Y	Y	Sphingobacterium	daejeonense	GTDB-tk by RS on 3/9/22		2019-07-26	10^-1	BL	BHI				2019-08-01		IKL			6	21						2020-05-18 08:30:00	Shelby Sandstrom
Skin Microbiome Study	LK485	p3-SID741	KHID33	Healthy Skin	Toe web space	Y	Y	Y	Y	Sphingobacterium	hotanense	GTDB-tk by RS on 3/9/22		2019-07-26	10^-1	BL	BHI				2019-08-01		IKL			7	4						2020-05-18 08:30:00	Shelby Sandstrom
Skin Microbiome Study	LK524	p3-SID654	KHID67	Healthy Skin	Nares	Y	Y	Y	Y	Staphylococcus	aureus	GTDB-tk by RS on 3/9/22		2019-07-26	10^-1	BT	BHI				2019-08-06		IKL			7	43						2020-05-18 08:30:00	Shelby Sandstrom
Skin Microbiome Study	LK1255	p3-SID1731	KHID158	Healthy Skin	Umbilicus	Y	Y	Y	Y	Staphylococcus	capitis	GTDB-tk by RS on 3/9/22		2019-09-17	10^0	B	BHI + Tween				2019-12-24		SAS			16	45						2020-05-18 08:30:00	Shelby Sandstrom
Skin Microbiome Study	LK676	p3-SID891	KHID72	Healthy Skin	Umbilicus	N	N	N	N	Cellulosimicrobium		16s by SAS 9/26/19		2019-07-29	10^0	BH	BHI				2019-08-12		IKL			9	33						2020-05-18 08:30:00	Shelby Sandstrom
Skin Microbiome Study	LK897	p3-SID891	KHID72	Healthy Skin	Umbilicus	N	N	N	N	Cellulosimicrobium		16s by SAS 9/26/19		2019-07-29	10^0	BH	BHI				2019-11-15		IKL			12	11						2020-05-18 08:30:00	Shelby Sandstrom
Skin Microbiome Study	LK1116	p3-SID1603	KHID152	Healthy Skin	Alar crease	Y	Y	Y	Y	Staphylococcus	epidermidis	GTDB-tk by RS on 3/9/22		2019-09-17	10^0	BD	BHI + Tween				2019-12-10		SAS			14	68						2020-05-18 08:30:00	Shelby Sandstrom
Skin Microbiome Study	LK447	p3-SID896	KHID64	Healthy Skin	Umbilicus	N	N	N	N	Corynebacterium		16s by SAS 9/26/19		2019-07-29	10^-2	BH	BHI				2019-08-01		IKL			6	47						2020-05-18 08:30:00	Shelby Sandstrom
Skin Microbiome Study	LK1136	p3-SID1655	KHID152	Healthy Skin	Alar crease	Y	Y	Y	Y	Staphylococcus	epidermidis	GTDB-tk by RS on 3/9/22		2019-09-17	10^0	BT	BHI + Tween				2019-12-10		SAS			15	7						2020-05-18 08:30:00	Shelby Sandstrom
Skin Microbiome Study	LK1137	p3-SID1661	KHID152	Healthy Skin	Alar crease	Y	Y	Y	Y	Staphylococcus	epidermidis	GTDB-tk by RS on 3/9/22		2019-09-17	10^0	B	BHI + Tween				2019-12-10		SAS			15	8						2020-05-18 08:30:00	Shelby Sandstrom
Skin Microbiome Study	LK470	p3-SID653	KHID67	Healthy Skin	Nares	Y	Y	Y	Y	Staphylococcus	epidermidis	GTDB-tk by RS on 3/9/22		2019-07-26	10^-1	BT	BHI				2019-08-01		IKL			6	70						2020-05-18 08:30:00	Shelby Sandstrom
Skin Microbiome Study	LK523	p3-SID719	KHID44	Healthy Skin	Occiput	Y	Y	Y	Y	Staphylococcus	epidermidis	GTDB-tk by RS on 3/9/22		2019-07-26	10^-1	BT	BHI				2019-08-06		IKL			7	42						2020-05-18 08:30:00	Shelby Sandstrom
Skin Microbiome Study	LK533	p3-SID791	KHID74	Healthy Skin	Alar crease	Y	Y	Y	Y	Staphylococcus	epidermidis	GTDB-tk by RS on 3/9/22		2019-07-29	10^-1	BL	BHI				2019-08-06		IKL			7	52						2020-05-18 08:30:00	Shelby Sandstrom
Skin Microbiome Study	LK417	p3-SID742	KHID33	Healthy Skin	Toe web space	Y	Y	Y	Y	Staphylococcus	hominis	GTDB-tk by RS on 3/9/22		2019-07-26	10^-1	BL	BHI				2019-08-01		IKL			6	17						2020-05-18 08:30:00	Shelby Sandstrom
Skin Microbiome Study	LK428	p3-SID721	KHID38	Healthy Skin	Volar forearm	Y	Y	Y	Y	Staphylococcus	hominis	GTDB-tk by RS on 3/9/22		2019-07-26	10^-1	BT	BHI				2019-08-01		IKL			6	28						2020-05-18 08:30:00	Shelby Sandstrom
Skin Microbiome Study	LK489	p3-SID760	KHID47	Healthy Skin	Antecubital fossa	Y	Y	Y	Y	Staphylococcus	saprophyticus	GTDB-tk by RS on 3/9/22		2019-07-26	10^-1	BT	BHI				2019-08-01		IKL			7	8						2020-05-18 08:30:00	Shelby Sandstrom
Skin Microbiome Study	LK1015	p3-SID1418	KHID127	Healthy Skin	Toe web space	Y	Y	Y	Y	Staphylococcus	urealyticus	GTDB-tk by RS on 3/9/22		2019-09-16	10^0	BT	BHI + Tween				2019-11-23		SAS			13	48						2020-05-18 08:30:00	Shelby Sandstrom
Skin Microbiome Study	LK413	p3-SID855	KHID36	Healthy Skin	Occiput	Y	Y	Y	Y	Staphylococcus	warneri	GTDB-tk by RS on 3/9/22		2019-07-29	10^0	BL	BHI				2019-08-01		IKL			6	13						2020-05-18 08:30:00	Shelby Sandstrom
Skin Microbiome Study	LK1302	p3-SID1351	KHID144	Healthy Skin	Alar crease	N	N	Y	Y	Brachybacterium	muris	GTDB-tk by RS on 3/9/22		2019-09-16	10^0	B	BHI + Tween				2019-12-27		SAS			17	11						2020-05-18 08:30:00	Shelby Sandstrom
Skin Microbiome Study	LK938	p3-SID1200	KHID111	Healthy Skin	Toe web space	N	N	Y	Y	Brachybacterium	paraconglomeratum	GTDB-tk by RS on 3/9/22		2019-09-19	10^0	BD	BHI				2019-11-18		SAS			12	52						2020-05-18 08:30:00	Shelby Sandstrom
Skin Microbiome Study	LK1301	p3-SID1514	KHID143	Healthy Skin	Toe web space	N	N	Y	Y	Brevibacterium	casei	GTDB-tk by RS on 3/9/22		2019-09-17	10^0	BD	BHI + Tween				2019-12-27		SAS			17	10						2020-05-18 08:30:00	Shelby Sandstrom
Skin Microbiome Study	LK904	p3-SID1233	KHID111	Healthy Skin	Toe web space	N	N	Y	Y	Brevibacterium	casei	GTDB-tk by RS on 3/9/22		2019-09-19	10^0	BT	BHI				2019-11-15		IKL			12	18						2020-05-18 08:30:00	Shelby Sandstrom
Skin Microbiome Study	LK1358	p3-SID1194	KHID117	Healthy Skin	Antecubital fossa	N	N	Y	Y	Corynebacterium		GTDB-tk by RS on 3/9/22		2019-09-19	10^0	B	BHI + Tween				2019-12-29		SAS			17	67						2020-05-18 08:30:00	Shelby Sandstrom
Skin Microbiome Study	LK946	p3-SID1145	KHID92	Healthy Skin	Back	N	N	Y	Y	Corynebacterium		GTDB-tk by RS on 3/9/22		2019-09-19	10^0	BD	BHI				2019-11-18		SAS			12	60						2020-05-18 08:30:00	Shelby Sandstrom
Skin Microbiome Study	LK952	p3-SID1056	KHID119	Healthy Skin	Toe web space	N	N	Y	Y	Corynebacterium		GTDB-tk by RS on 3/9/22		2019-09-19	10^0	B	BHI				2019-11-21		MR			12	66						2020-05-18 08:30:00	Shelby Sandstrom
Skin Microbiome Study	LK948	p3-SID1129	KHID105	Healthy Skin	Nares	N	N	Y	Y	Corynebacterium	accolens	GTDB-tk by RS on 3/9/22		2019-09-19	10^0	BD	BHI + Tween				2019-11-21		MR			12	62						2020-05-18 08:30:00	Shelby Sandstrom
Skin Microbiome Study	LK1134	p3-SID1570	KHID122	Healthy Skin	Occiput	N	N	Y	Y	Corynebacterium	kefirresidentii	GTDB-tk by RS on 3/9/22		2019-09-17	10^0	BD	BHI + Tween				2019-12-10		SAS			15	5						2020-05-18 08:30:00	Shelby Sandstrom
Skin Microbiome Study	LK1354	p3-SID1079	KHID83	Healthy Skin	Occiput	N	N	N	N	Janibacter		16s by SAS 9/18/20		2019-09-17	10^0	BD	BHI + Tween				2019-12-29		SAS			17	63						2020-05-18 08:30:00	Shelby Sandstrom
Skin Microbiome Study	LK1369	p3-SID825	KHID76	Healthy Skin	Occiput	N	N	N	N	Janibacter		16s by SAS 9/18/20		2019-09-16	10^0	B	BHI + Tween				2020-03-05		SAS			17	78						2020-05-18 08:30:00	Shelby Sandstrom
Skin Microbiome Study	LK930	p3-SID1220	KHID86	Healthy Skin	Antecubital fossa	N	N	Y	Y	Corynebacterium	mucifaciens	GTDB-tk by RS on 3/9/22		2019-09-19	10^0	BT	BHI				2019-11-18		SAS			12	44						2020-05-18 08:30:00	Shelby Sandstrom
Skin Microbiome Study	LK1290	p3-SID1260	KHID88	Healthy Skin	Toe web space	N	N	N	N	Kytococcus		16s by SAS 9/18/20		2019-09-19	10^0	BD	BHI + Tween				2019-12-24		SAS			16	80						2020-05-18 08:30:00	Shelby Sandstrom
Skin Microbiome Study	LK709	p3-SID794	KHID74	Healthy Skin	Alar crease	N	N	N	N	Lysinibacillus		16s by SAS 9/26/19		2019-07-29	10^-1	BL	BHI				2019-08-12		IKL			9	66						2020-05-18 08:30:00	Shelby Sandstrom
Skin Microbiome Study	LK1270	p3-SID1774	KHID135	Healthy Skin	Toe web space	N	N	Y	Y	Corynebacterium	sanguinis	GTDB-tk by RS on 3/9/22		2019-09-17	10^0	B	BHI + Tween				2019-12-24		SAS			16	60						2020-05-18 08:30:00	Shelby Sandstrom
Skin Microbiome Study	LK1362	p3-SID1008	KHID115	Healthy Skin	Back	N	N	Y	Y	Corynebacterium	sanguinis	GTDB-tk by RS on 3/9/22		2019-09-19	10^0	BT	BHI + Tween				2019-12-29		SAS			17	71						2020-05-18 08:30:00	Shelby Sandstrom
Skin Microbiome Study	LK953	p3-SID1327	KHID81	Healthy Skin	Alar crease	N	N	Y	Y	Cutibacterium	avidum	GTDB-tk by RS on 3/9/22		2019-09-19	10^0	BD	BHI				2019-11-21		MR			12	67						2020-05-18 08:30:00	Shelby Sandstrom
Skin Microbiome Study	LK1058	p3-SID1896	KHID147	Healthy Skin	Back	N	N	N	N	Micrococcus		16s by SAS 12/19/19		2019-09-17	10^0	BT	BHI + Tween				2019-11-27		SAS			14	10						2020-05-18 08:30:00	Shelby Sandstrom
Skin Microbiome Study	LK1065	p3-SID1892	KHID132	Healthy Skin	Volar forearm	N	N	N	N	Micrococcus		16s by SAS 12/19/19		2019-09-17	10^0	BT	BHI + Tween				2019-11-27		SAS			14	17						2020-05-18 08:30:00	Shelby Sandstrom
Skin Microbiome Study	LK1166	p3-SID1468	KHID124	Healthy Skin	Volar forearm	N	N	N	N	Micrococcus		16s by SAS 12/19/19		2019-09-16	10^0	BT	BHI + Tween				2019-12-10		SAS			15	37						2020-05-18 08:30:00	Shelby Sandstrom
Skin Microbiome Study	LK1221	p3-SID1780	KHID148	Healthy Skin	Volar forearm	N	N	N	N	Micrococcus		16s by SAS 9/18/20		2019-09-17	10^0	BT	BHI + Tween				2019-12-20		SAS			16	11						2020-05-18 08:30:00	Shelby Sandstrom
Skin Microbiome Study	LK1280	p3-SID1803	KHID149	Healthy Skin	Antecubital fossa	N	N	N	N	Micrococcus		16s by SAS 9/18/20		2019-09-17	10^0	B	BHI + Tween				2019-12-24		SAS			16	70						2020-05-18 08:30:00	Shelby Sandstrom
Skin Microbiome Study	LK1291	p3-SID1057	KHID119	Healthy Skin	Toe web space	N	N	N	N	Micrococcus		16s by SAS 9/18/20		2019-09-19	10^0	B	BHI + Tween				2019-12-24		SAS			16	81						2020-05-18 08:30:00	Shelby Sandstrom
Skin Microbiome Study	LK1292	p3-SID1013	KHID115	Healthy Skin	Back	N	N	N	N	Micrococcus		16s by SAS 9/18/20		2019-09-19	10^0	B	BHI + Tween				2019-12-24		SAS			17	1						2020-05-18 08:30:00	Shelby Sandstrom
Skin Microbiome Study	LK1294	p3-SID1073	KHID84	Healthy Skin	Back	N	N	N	N	Micrococcus		16s by SAS 9/18/20		2019-09-19	10^0	BD	BHI + Tween				2019-12-24		SAS			17	3						2020-05-18 08:30:00	Shelby Sandstrom
Skin Microbiome Study	LK1303	p3-SID1443	KHID142	Healthy Skin	Umbilicus	N	N	N	N	Micrococcus		16s by SAS 9/18/20		2019-09-16	10^0	BD	BHI + Tween				2019-12-27		SAS			17	12						2020-05-18 08:30:00	Shelby Sandstrom
Skin Microbiome Study	LK1304	p3-SID984	KHID85	Healthy Skin	Volar forearm	N	N	N	N	Micrococcus		16s by SAS 9/18/20		2019-09-19	10^0	BT	BHI + Tween				2019-12-27		SAS			17	13						2020-05-18 08:30:00	Shelby Sandstrom
Skin Microbiome Study	LK1310	p3-SID1671	KHID135	Healthy Skin	Toe web space	N	N	N	N	Micrococcus		16s by SAS 9/18/20		2019-09-17	10^0	BD	BHI + Tween				2019-12-27		SAS			17	19						2020-05-18 08:30:00	Shelby Sandstrom
Skin Microbiome Study	LK1316	p3-SID1168	KHID86	Healthy Skin	Antecubital fossa	N	N	N	N	Micrococcus		16s by SAS 9/18/20		2019-09-19	10^0	B	BHI + Tween				2019-12-27		SAS			17	25						2020-05-18 08:30:00	Shelby Sandstrom
Skin Microbiome Study	LK1317	p3-SID1160	KHID84	Healthy Skin	Back	N	N	N	N	Micrococcus		16s by SAS 9/18/20		2019-09-19	10^0	BT	BHI + Tween				2019-12-27		SAS			17	26						2020-05-18 08:30:00	Shelby Sandstrom
Skin Microbiome Study	LK1318	p3-SID1158	KHID84	Healthy Skin	Back	N	N	N	N	Micrococcus		16s by SAS 9/18/20		2019-09-19	10^0	BT	BHI + Tween				2019-12-27		SAS			17	27						2020-05-18 08:30:00	Shelby Sandstrom
Skin Microbiome Study	LK1320	p3-SID1009	KHID115	Healthy Skin	Back	N	N	N	N	Micrococcus		16s by SAS 9/18/20		2019-09-19	10^0	BT	BHI + Tween				2019-12-27		SAS			17	29						2020-05-18 08:30:00	Shelby Sandstrom
Skin Microbiome Study	LK1322	p3-SID1003	KHID116	Healthy Skin	Volar forearm	N	N	N	N	Micrococcus		16s by SAS 9/18/20		2019-09-19	10^0	B	BHI + Tween				2019-12-27		SAS			17	31						2020-05-18 08:30:00	Shelby Sandstrom
Skin Microbiome Study	LK1323	p3-SID1012	KHID115	Healthy Skin	Back	N	N	N	N	Micrococcus		16s by SAS 9/18/20		2019-09-19	10^0	BT	BHI + Tween				2019-12-27		SAS			17	32						2020-05-18 08:30:00	Shelby Sandstrom
Skin Microbiome Study	LK1325	p3-SID977	KHID85	Healthy Skin	Volar forearm	N	N	N	N	Micrococcus		16s by SAS 9/18/20		2019-09-19	10^0	B	BHI + Tween				2019-12-27		SAS			17	34						2020-05-18 08:30:00	Shelby Sandstrom
Skin Microbiome Study	LK1378	p3-SID2509	KHID74	Healthy Skin	Alar crease	N	N	N	N	Micrococcus		16s by MHS 3/13/20		2020-02-26	10^0	BD	BHI + Tween				2020-03-11		MHS			18	6						2020-05-18 08:30:00	Shelby Sandstrom
Skin Microbiome Study	LK433	p3-SID893	KHID68	Healthy Skin	Occiput	N	N	N	N	Micrococcus		16s by SAS 9/26/19		2019-07-29	10^0	BH	BHI				2019-08-01		IKL			6	33						2020-05-18 08:30:00	Shelby Sandstrom
Skin Microbiome Study	LK446	p3-SID892	KHID68	Healthy Skin	Occiput	N	N	N	N	Micrococcus		16s by SAS 9/26/19		2019-07-29	10^0	BH	BHI				2019-08-01		IKL			6	46						2020-05-18 08:30:00	Shelby Sandstrom
Skin Microbiome Study	LK448	p3-SID895	KHID64	Healthy Skin	Umbilicus	N	N	N	N	Micrococcus		16s by SAS 9/26/19		2019-07-29	10^-2	BH	BHI				2019-08-01		IKL			6	48						2020-05-18 08:30:00	Shelby Sandstrom
Skin Microbiome Study	LK451	p3-SID897	KHID65	Healthy Skin	Toe web space	N	N	N	N	Micrococcus		16s by SAS 9/26/19		2019-07-29	10^-2	BH	BHI				2019-08-01		IKL			6	51						2020-05-18 08:30:00	Shelby Sandstrom
Skin Microbiome Study	LK499	p3-SID899	KHID65	Healthy Skin	Toe web space	N	N	N	N	Micrococcus		16s by SAS 9/26/19		2019-07-29	10^-2	BH	BHI				2019-08-06		IKL			7	18						2020-05-18 08:30:00	Shelby Sandstrom
Skin Microbiome Study	LK565	p3-SID918	KHID78	Healthy Skin	Volar forearm	N	N	N	N	Micrococcus		16s by SAS 9/26/19		2019-07-31	10^-1	BH	BHI				2019-08-06		IKL			8	3						2020-05-18 08:30:00	Shelby Sandstrom
Skin Microbiome Study	LK638	p3-SID843	KHID78	Healthy Skin	Volar forearm	N	N	N	N	Micrococcus		16s by SAS 9/26/19		2019-07-29	10^-1	BL	BHI				2019-08-29		IKL			8	76						2020-05-18 08:30:00	Shelby Sandstrom
Skin Microbiome Study	LK699	p3-SID753	KHID32	Healthy Skin	Umbilicus	N	N	N	N	Micrococcus		16s by SAS 9/26/19		2019-07-26	10^-1	BH	BHI				2019-08-12		IKL			9	56						2020-05-18 08:30:00	Shelby Sandstrom
Skin Microbiome Study	LK701	p3-SID849	KHID79	Healthy Skin	Antecubital fossa	N	N	N	N	Micrococcus		16s by SAS 9/26/19		2019-07-29	10^-1	BT	BHI				2019-08-12		IKL			9	58						2020-05-18 08:30:00	Shelby Sandstrom
Skin Microbiome Study	LK710	p3-SID828	KHID76	Healthy Skin	Occiput	N	N	N	N	Micrococcus		16s by SAS 9/26/19		2019-07-29	10^-1	BL	BHI				2019-08-12		IKL			9	67						2020-05-18 08:30:00	Shelby Sandstrom
Skin Microbiome Study	LK905	p3-SID889	KHID72	Healthy Skin	Umbilicus	N	N	N	N	Micrococcus		16s by SAS 9/18/20		2019-07-29	10^0	BH	BHI				2019-11-15		IKL			12	19						2020-05-18 08:30:00	Shelby Sandstrom
Skin Microbiome Study	LK933	p3-SID868	KHID71	Healthy Skin	Antecubital fossa	N	N	N	N	Micrococcus		16s by SAS 12/19/19		2019-09-19	10^0	BT	BHI				2019-11-18		SAS			12	47						2020-05-18 08:30:00	Shelby Sandstrom
Skin Microbiome Study	LK939	p3-SID890	KHID72	Healthy Skin	Umbilicus	N	N	N	N	Micrococcus		16s by SAS 12/19/19		2019-07-29	10^0	BH	BHI				2019-11-18		SAS			12	53						2020-05-18 08:30:00	Shelby Sandstrom
Skin Microbiome Study	LK940	p3-SID1256	KHID103	Healthy Skin	Toe web space	N	N	N	N	Micrococcus		16s by SAS 12/19/19		2019-09-19	10^0	B	BHI				2019-11-18		SAS			12	54						2020-05-18 08:30:00	Shelby Sandstrom
Skin Microbiome Study	LK943	p3-SID1305	KHID108	Healthy Skin	Volar forearm	N	N	N	N	Micrococcus		16s by SAS 12/19/19		2019-09-19	10^0	B	BHI				2019-11-18		SAS			12	57						2020-05-18 08:30:00	Shelby Sandstrom
Skin Microbiome Study	LK957	p3-SID1904	KHID147	Healthy Skin	Back	N	N	N	N	Micrococcus		16s by SAS 12/19/19		2019-09-17	10^0	B	BHI + Tween				2019-11-23		SAS			12	71						2020-05-18 08:30:00	Shelby Sandstrom
Skin Microbiome Study	LK958	p3-SID1411	KHID125	Healthy Skin	Antecubital fossa	N	N	N	N	Micrococcus		16s by SAS 12/19/19		2019-09-16	10^0	B	BHI + Tween				2019-11-23		SAS			12	72						2020-05-18 08:30:00	Shelby Sandstrom
Skin Microbiome Study	LK961	p3-SID1413	KHID127	Healthy Skin	Toe web space	N	N	N	N	Micrococcus		16s by SAS 12/19/19		2019-09-16	10^0	BT	BHI + Tween				2019-11-23		SAS			12	75						2020-05-18 08:30:00	Shelby Sandstrom
Skin Microbiome Study	LK962	p3-SID1897	KHID147	Healthy Skin	Back	N	N	N	N	Micrococcus		16s by SAS 12/19/19		2019-09-17	10^0	BT	BHI + Tween				2019-11-23		SAS			12	76						2020-05-18 08:30:00	Shelby Sandstrom
Skin Microbiome Study	LK964	p3-SID1901	KHID147	Healthy Skin	Back	N	N	N	N	Micrococcus		16s by SAS 12/19/19		2019-09-17	10^0	B	BHI + Tween				2019-11-23		SAS			12	78						2020-05-18 08:30:00	Shelby Sandstrom
Skin Microbiome Study	LK966	p3-SID1913	KHID148	Healthy Skin	Volar forearm	N	N	N	N	Micrococcus		16s by SAS 12/19/19		2019-09-17	10^0	BD	BHI + Tween				2019-11-23		SAS			12	80						2020-05-18 08:30:00	Shelby Sandstrom
Skin Microbiome Study	LK967	p3-SID1357	KHID144	Healthy Skin	Alar crease	N	N	N	N	Micrococcus		16s by SAS 12/19/19		2019-09-16	10^0	B	BHI + Tween				2019-11-23		SAS			12	81						2020-05-18 08:30:00	Shelby Sandstrom
Skin Microbiome Study	LK969	p3-SID1429	KHID135	Healthy Skin	Toe web space	N	N	N	N	Micrococcus		16s by SAS 12/19/19		2019-09-16	10^0	B	BHI + Tween				2019-11-23		SAS			13	2						2020-05-18 08:30:00	Shelby Sandstrom
Skin Microbiome Study	LK971	p3-SID1893	KHID132	Healthy Skin	Volar forearm	N	N	N	N	Micrococcus		16s by SAS 12/19/19		2019-09-17	10^0	BT	BHI + Tween				2019-11-23		SAS			13	4						2020-05-18 08:30:00	Shelby Sandstrom
Skin Microbiome Study	LK972	p3-SID1837	KHID132	Healthy Skin	Volar forearm	N	N	N	N	Micrococcus		16s by SAS 12/19/19		2019-09-17	10^0	BD	BHI + Tween				2019-11-23		SAS			13	5						2020-05-18 08:30:00	Shelby Sandstrom
Skin Microbiome Study	LK973	p3-SID1855	KHID133	Healthy Skin	Antecubital fossa	N	N	N	N	Micrococcus		16s by SAS 12/19/19		2019-09-17	10^0	BD	BHI + Tween				2019-11-23		SAS			13	6						2020-05-18 08:30:00	Shelby Sandstrom
Skin Microbiome Study	LK974	p3-SID1905	KHID147	Healthy Skin	Back	N	N	N	N	Micrococcus		16s by SAS 12/19/19		2019-09-17	10^0	B	BHI + Tween				2019-11-23		SAS			13	7						2020-05-18 08:30:00	Shelby Sandstrom
Skin Microbiome Study	LK979	p3-SID1872	KHID131	Healthy Skin	Back	N	N	N	N	Micrococcus		16s by SAS 12/19/19		2019-09-17	10^0	BT	BHI + Tween				2019-11-23		SAS			13	12						2020-05-18 08:30:00	Shelby Sandstrom
Skin Microbiome Study	LK980	p3-SID1852	KHID133	Healthy Skin	Antecubital fossa	N	N	N	N	Micrococcus		16s by SAS 12/19/19		2019-09-17	10^0	BD	BHI + Tween				2019-11-23		SAS			13	13						2020-05-18 08:30:00	Shelby Sandstrom
Skin Microbiome Study	LK981	p3-SID1894	KHID147	Healthy Skin	Back	N	N	N	N	Micrococcus		16s by SAS 12/19/19		2019-09-17	10^0	BT	BHI + Tween				2019-11-23		SAS			13	14						2020-05-18 08:30:00	Shelby Sandstrom
Skin Microbiome Study	LK982	p3-SID1352	KHID144	Healthy Skin	Alar crease	N	N	N	N	Micrococcus		16s by SAS 12/19/19		2019-09-16	10^0	B	BHI + Tween				2019-11-23		SAS			13	15						2020-05-18 08:30:00	Shelby Sandstrom
Skin Microbiome Study	LK983	p3-SID1873	KHID131	Healthy Skin	Back	N	N	N	N	Micrococcus		16s by SAS 12/19/19		2019-09-17	10^0	BT	BHI + Tween				2019-11-23		SAS			13	16						2020-05-18 08:30:00	Shelby Sandstrom
Skin Microbiome Study	LK985	p3-SID1851	KHID133	Healthy Skin	Antecubital fossa	N	N	N	N	Micrococcus		16s by SAS 12/19/19		2019-09-17	10^0	BD	BHI + Tween				2019-11-23		SAS			13	18						2020-05-18 08:30:00	Shelby Sandstrom
Skin Microbiome Study	LK986	p3-SID1354	KHID144	Healthy Skin	Alar crease	N	N	N	N	Micrococcus		16s by SAS 12/19/19		2019-09-16	10^0	B	BHI + Tween				2019-11-23		SAS			13	19						2020-05-18 08:30:00	Shelby Sandstrom
Skin Microbiome Study	LK988	p3-SID1908	KHID148	Healthy Skin	Volar forearm	N	N	N	N	Micrococcus		16s by SAS 12/19/19		2019-09-17	10^0	BD	BHI + Tween				2019-11-23		SAS			13	21						2020-05-18 08:30:00	Shelby Sandstrom
Skin Microbiome Study	LK989	p3-SID1856	KHID133	Healthy Skin	Antecubital fossa	N	N	N	N	Micrococcus		16s by SAS 12/19/19		2019-09-17	10^0	BD	BHI + Tween				2019-11-23		SAS			13	22						2020-05-18 08:30:00	Shelby Sandstrom
Skin Microbiome Study	LK990	p3-SID1410	KHID125	Healthy Skin	Antecubital fossa	N	N	N	N	Micrococcus		16s by SAS 12/19/19		2019-09-16	10^0	B	BHI + Tween				2019-11-23		SAS			13	23						2020-05-18 08:30:00	Shelby Sandstrom
Skin Microbiome Study	LK991	p3-SID1839	KHID132	Healthy Skin	Volar forearm	N	N	N	N	Micrococcus		16s by SAS 12/19/19		2019-09-17	10^0	BD	BHI + Tween				2019-11-23		SAS			13	24						2020-05-18 08:30:00	Shelby Sandstrom
Skin Microbiome Study	LK993	p3-SID1871	KHID131	Healthy Skin	Back	N	N	N	N	Micrococcus		16s by SAS 12/19/19		2019-09-17	10^0	BT	BHI + Tween				2019-11-23		SAS			13	26						2020-05-18 08:30:00	Shelby Sandstrom
Skin Microbiome Study	LK994	p3-SID1376	KHID144	Healthy Skin	Alar crease	N	N	N	N	Micrococcus		16s by SAS 12/19/19		2019-09-16	10^0	B	BHI + Tween				2019-11-23		SAS			13	27						2020-05-18 08:30:00	Shelby Sandstrom
Skin Microbiome Study	LK995	p3-SID1838	KHID132	Healthy Skin	Volar forearm	N	N	N	N	Micrococcus		16s by SAS 12/19/19		2019-09-17	10^0	BD	BHI + Tween				2019-11-23		SAS			13	28						2020-05-18 08:30:00	Shelby Sandstrom
Skin Microbiome Study	LK996	p3-SID1851	KHID133	Healthy Skin	Antecubital fossa	N	N	N	N	Micrococcus		16s by SAS 12/19/19		2019-09-17	10^0	BD	BHI + Tween				2019-11-23		SAS			13	29						2020-05-18 08:30:00	Shelby Sandstrom
Skin Microbiome Study	LK997	p3-SID1402	KHID125	Healthy Skin	Antecubital fossa	N	N	N	N	Micrococcus		16s by SAS 12/19/19		2019-09-16	10^0	BD	BHI + Tween				2019-11-23		SAS			13	30						2020-05-18 08:30:00	Shelby Sandstrom
Skin Microbiome Study	LK975	p3-SID1379	KHID144	Healthy Skin	Alar crease	N	N	Y	Y	Dietzia	cinnamea	GTDB-tk by RS on 3/9/22		2019-09-16	10^0	B	BHI + Tween				2019-11-23		SAS			13	8						2020-05-18 08:30:00	Shelby Sandstrom
Skin Microbiome Study	LK894	p3-SID1236	KHID111	Healthy Skin	Toe web space	N	N	Y	Y	Klebsiella	aerogenes	GTDB-tk by RS on 3/9/22		2019-09-19	10^0	BT	BHI				2019-11-15		IKL			12	8						2020-05-18 08:30:00	Shelby Sandstrom
Skin Microbiome Study	LK716	p3-SID847	KHID79	Healthy Skin	Antecubital fossa	N	N	Y	Y	Lysinibacillus	capsici	GTDB-tk by RS on 3/9/22		2019-07-29	10^-1	BH	BHI				2019-08-12		IKL			9	73						2020-05-18 08:30:00	Shelby Sandstrom
Skin Microbiome Study	LK1368	p3-SID691	KHID72	Healthy Skin	Umbilicus	N	N	N	N	Micromonospora		16s by SAS 9/18/20		2019-07-26	10^-1	BL	BHI + Tween				2020-03-05		SAS			17	77						2020-05-18 08:30:00	Shelby Sandstrom
Skin Microbiome Study	LK1311	p3-SID1673	KHID135	Healthy Skin	Toe web space	N	N	Y	Y	Microbacterium	enclense	GTDB-tk by RS on 3/9/22		2019-09-17	10^0	BD	BHI + Tween				2019-12-27		SAS			17	20						2020-05-18 08:30:00	Shelby Sandstrom
Skin Microbiome Study	LK508	p3-SID653	KHID67	Healthy Skin	Nares	N	N	Y	Y	Micrococcus	luteus	GTDB-tk by RS on 3/9/22		2019-07-26	10^-1	BT	BHI				2019-08-06		IKL			7	27						2020-05-18 08:30:00	Shelby Sandstrom
Skin Microbiome Study	LK792	p3-SID1079	KHID83	Healthy Skin	Occiput	N	N	Y	Y	Micrococcus	luteus	GTDB-tk by RS on 3/9/22		2019-09-19	10^0	BD	BHI				2019-10-08		MR			10	68						2020-05-18 08:30:00	Shelby Sandstrom
Skin Microbiome Study	LK624	p3-SID741	KHID33	Healthy Skin	Toe web space	N	N	N	N	Sphingobacterium		16s by SAS 9/26/19		2019-07-26	10^-1	BL	BHI				2019-08-29		IKL			8	62						2020-05-18 08:30:00	Shelby Sandstrom
Skin Microbiome Study	LK1307	p3-SID1180	KHID91	Healthy Skin	Occiput	N	N	N	N	Staphylococcus		16s by SAS 9/18/20		2019-09-19	10^0	BT	BHI + Tween				2019-12-27		SAS			17	16						2020-05-18 08:30:00	Shelby Sandstrom
Skin Microbiome Study	LK1327	p3-SID969	KHID90	Healthy Skin	Nares	N	N	N	N	Staphylococcus		16s by SAS 9/18/20		2019-09-19	10^0	BT	BHI + Tween				2019-12-27		SAS			17	36						2020-05-18 08:30:00	Shelby Sandstrom
Skin Microbiome Study	LK1343	p3-SID1178	KHID91	Healthy Skin	Occiput	N	N	N	N	Staphylococcus		16s by SAS 9/18/20		2019-09-19	10^0	BT	BHI + Tween				2019-12-29		SAS			17	52						2020-05-18 08:30:00	Shelby Sandstrom
Skin Microbiome Study	LK554	p3-SID688	KHID69	Healthy Skin	Back	N	N	N	N	Staphylococcus		16s by SAS 9/26/19		2019-07-26	10^-1	BT	BHI				2019-08-06		IKL			7	73						2020-05-18 08:30:00	Shelby Sandstrom
Skin Microbiome Study	LK592	p3-SID885	KHID50	Healthy Skin	Alar crease	N	N	N	N	Staphylococcus		16s by SAS 9/26/19		2019-07-29	10^0	BH	BHI				2019-08-29		IKL			8	30						2020-05-18 08:30:00	Shelby Sandstrom
Skin Microbiome Study	LK599	p3-SID841	KHID78	Healthy Skin	Volar forearm	N	N	N	N	Staphylococcus		16s by SAS 9/26/19		2019-07-29	10^-1	BL	BHI				2019-08-29		IKL			8	37						2020-05-18 08:30:00	Shelby Sandstrom
Skin Microbiome Study	LK609	p3-SID820	KHID79	Healthy Skin	Antecubital fossa	N	N	N	N	Staphylococcus		16s by SAS 9/26/19		2019-07-29	10^-1	BL	BHI				2019-08-29		IKL			8	47						2020-05-18 08:30:00	Shelby Sandstrom
Skin Microbiome Study	LK611	p3-SID839	KHID78	Healthy Skin	Volar forearm	N	N	N	N	Staphylococcus		16s by SAS 9/26/19		2019-07-29	10^-1	BL	BHI				2019-08-29		IKL			8	49						2020-05-18 08:30:00	Shelby Sandstrom
Skin Microbiome Study	LK613	p3-SID817	KHID79	Healthy Skin	Antecubital fossa	N	N	N	N	Staphylococcus		16s by SAS 9/26/19		2019-07-29	10^-1	BL	BHI				2019-08-29		IKL			8	51						2020-05-18 08:30:00	Shelby Sandstrom
Skin Microbiome Study	LK628	p3-SID894	KHID68	Healthy Skin	Occiput	N	N	N	N	Staphylococcus		16s by SAS 9/26/19		2019-07-29	10^0	BL	BHI				2019-08-29		IKL			8	66						2020-05-18 08:30:00	Shelby Sandstrom
Skin Microbiome Study	LK634	p3-SID839	KHID78	Healthy Skin	Volar forearm	N	N	N	N	Staphylococcus		16s by SAS 9/26/19		2019-07-29	10^-1	BL	BHI				2019-08-29		IKL			8	72						2020-05-18 08:30:00	Shelby Sandstrom
Skin Microbiome Study	LK708	p3-SID806	KHID74	Healthy Skin	Alar crease	N	N	N	N	Staphylococcus		16s by SAS 9/26/19		2019-07-29	10^-1	BT	BHI				2019-08-12		IKL			9	65						2020-05-18 08:30:00	Shelby Sandstrom
Skin Microbiome Study	LK711	p3-SID634	KHID52	Healthy Skin	Occiput	N	N	N	N	Staphylococcus		16s by SAS 9/26/19		2019-07-26	10^-1	BH	BHI				2019-08-12		IKL			9	68						2020-05-18 08:30:00	Shelby Sandstrom
Skin Microbiome Study	LK717	p3-SID898	KHID65	Healthy Skin	Toe web space	N	N	N	N	Staphylococcus		16s by SAS 9/26/19		2019-07-29	10^-2	BH	BHI				2019-08-12		IKL			9	74						2020-05-18 08:30:00	Shelby Sandstrom
Skin Microbiome Study	LK721	p3-SID814	KHID79	Healthy Skin	Antecubital fossa	N	N	N	N	Staphylococcus		16s by SAS 9/26/19		2019-07-29	10^-1	BL	BHI				2019-08-12		IKL			9	78						2020-05-18 08:30:00	Shelby Sandstrom
Skin Microbiome Study	LK723	p3-SID814	KHID79	Healthy Skin	Antecubital fossa	N	N	N	N	Staphylococcus		16s by SAS 9/26/19		2019-07-29	10^-1	BL	BHI				2019-08-12		IKL			9	80						2020-05-18 08:30:00	Shelby Sandstrom
Skin Microbiome Study	LK725	p3-SID804	KHID74	Healthy Skin	Alar crease	N	N	N	N	Staphylococcus		16s by SAS 9/26/19		2019-07-29	10^-1	BT	BHI				2019-08-12		IKL			10	1						2020-05-18 08:30:00	Shelby Sandstrom
Skin Microbiome Study	LK891	p3-SID898	KHID65	Healthy Skin	Toe web space	N	N	N	N	Staphylococcus		16s by SAS 9/26/19		2019-07-29	10^-2	BH	BHI				2019-11-15		IKL			12	5						2020-05-18 08:30:00	Shelby Sandstrom
Skin Microbiome Study	LK965	p3-SID1434	KHID140	Healthy Skin	Volar forearm	N	N	N	N	Staphylococcus		16s by SAS 12/19/19		2019-09-16	10^0	B	BHI + Tween				2019-11-23		SAS			12	79						2020-05-18 08:30:00	Shelby Sandstrom
Skin Microbiome Study	LK999	p3-SID1425	KHID131	Healthy Skin	Back	N	N	N	N	Staphylococcus		16s by SAS 12/19/19		2019-09-16	10^0	B	BHI + Tween				2019-11-23		SAS			13	32						2020-05-18 08:30:00	Shelby Sandstrom
Skin Microbiome Study	LK1347	p3-SID970	KHID90	Healthy Skin	Nares	N	N	Y	Y	Pseudoglutamicibacter	cumminsii	GTDB-tk by RS on 3/9/22		2019-09-19	10^0	BT	BHI + Tween				2019-12-29		SAS			17	56						2020-05-18 08:30:00	Shelby Sandstrom
Skin Microbiome Study	LK729	p3-SID1016	KHID115	Healthy Skin	Back	N	N	Y	Y	Staphylococcus	aureus	GTDB-tk by RS on 3/9/22		2019-09-19	10^0	B	BHI				2019-10-08		MR			10	5						2020-05-18 08:30:00	Shelby Sandstrom
Skin Microbiome Study	LK1032	p3-SID1132	KHID106	Healthy Skin	Occiput	N	N	N	N					2019-09-19	10^0	B	BHI + Tween				2019-11-27		SAS			13	65						2020-05-18 08:30:00	Shelby Sandstrom
Skin Microbiome Study	LK1033	p3-SID1372	KHID144	Healthy Skin	Alar crease	N	N	N	N					2019-09-16	10^0	B	BHI + Tween				2019-11-27		SAS			13	66						2020-05-18 08:30:00	Shelby Sandstrom
Skin Microbiome Study	LK1035	p3-SID1375	KHID144	Healthy Skin	Alar crease	N	N	N	N					2019-09-16	10^0	B	BHI + Tween				2019-11-27		SAS			13	68						2020-05-18 08:30:00	Shelby Sandstrom
Skin Microbiome Study	LK1097	p3-SID1617	KHID157	Healthy Skin	Antecubital fossa	N	N	N	N					2019-09-17	10^0	BD	BHI + Tween				2019-12-10		SAS			14	49						2020-05-18 08:30:00	Shelby Sandstrom
Skin Microbiome Study	LK1100	p3-SID1551	KHID154	Healthy Skin	Occiput	N	N	N	N					2019-09-17	10^0	BD	BHI + Tween				2019-12-10		SAS			14	52						2020-05-18 08:30:00	Shelby Sandstrom
Skin Microbiome Study	LK1109	p3-SID1591	KHID158	Healthy Skin	Umbilicus	N	N	N	N					2019-09-17	10^0	BT	BHI + Tween				2019-12-10		SAS			14	61						2020-05-18 08:30:00	Shelby Sandstrom
Skin Microbiome Study	LK1114	p3-SID1910	KHID148	Healthy Skin	Volar forearm	N	N	N	N					2019-09-17	10^0	BD	BHI + Tween				2019-12-10		SAS			14	66						2020-05-18 08:30:00	Shelby Sandstrom
Skin Microbiome Study	LK1115	p3-SID1448	KHID141	Healthy Skin	Antecubital fossa	N	N	N	N					2019-09-16	10^0	BT	BHI + Tween				2019-12-10		SAS			14	67						2020-05-18 08:30:00	Shelby Sandstrom
Skin Microbiome Study	LK1123	p3-SID1458	KHID124	Healthy Skin	Volar forearm	N	N	N	N					2019-09-16	10^0	BD	BHI + Tween				2019-12-10		SAS			14	75						2020-05-18 08:30:00	Shelby Sandstrom
Skin Microbiome Study	LK1126	p3-SID1462	KHID124	Healthy Skin	Volar forearm	N	N	N	N					2019-09-16	10^0	BD	BHI + Tween				2019-12-10		SAS			14	78						2020-05-18 08:30:00	Shelby Sandstrom
Skin Microbiome Study	LK1129	p3-SID1510	KHID140	Healthy Skin	Volar forearm	N	N	N	N					2019-09-17	10^0	BD	BHI + Tween				2019-12-10		SAS			14	81						2020-05-18 08:30:00	Shelby Sandstrom
Skin Microbiome Study	LK1132	p3-SID1502	KHID156	Healthy Skin	Volar forearm	N	N	N	N					2019-09-17	10^0	BT	BHI + Tween				2019-12-10		SAS			15	3						2020-05-18 08:30:00	Shelby Sandstrom
Skin Microbiome Study	LK1135	p3-SID1571	KHID122	Healthy Skin	Occiput	N	N	N	N					2019-09-17	10^0	BD	BHI + Tween				2019-12-10		SAS			15	6						2020-05-18 08:30:00	Shelby Sandstrom
Skin Microbiome Study	LK1142	p3-SID1588	KHID130	Healthy Skin	Occiput	N	N	N	N					2019-09-17	10^0	BD	BHI + Tween				2019-12-10		SAS			15	13						2020-05-18 08:30:00	Shelby Sandstrom
Skin Microbiome Study	LK1143	p3-SID1574	KHID123	Healthy Skin	Back	N	N	N	N					2019-09-17	10^0	B	BHI + Tween				2019-12-10		SAS			15	14						2020-05-18 08:30:00	Shelby Sandstrom
Skin Microbiome Study	LK1149	p3-SID1557	KHID140	Healthy Skin	Volar forearm	N	N	N	N					2019-09-17	10^0	BT	BHI + Tween				2019-12-10		SAS			15	20						2020-05-18 08:30:00	Shelby Sandstrom
Skin Microbiome Study	LK1153	p3-SID1460	KHID124	Healthy Skin	Volar forearm	N	N	N	N					2019-09-16	10^0	BD	BHI + Tween				2019-12-10		SAS			15	24						2020-05-18 08:30:00	Shelby Sandstrom
Skin Microbiome Study	LK1154	p3-SID1623	KHID155	Healthy Skin	Back	N	N	N	N					2019-09-17	10^0	BD	BHI + Tween				2019-12-10		SAS			15	25						2020-05-18 08:30:00	Shelby Sandstrom
Skin Microbiome Study	LK1169	p3-SID1342	KHID143	Healthy Skin	Toe web space	N	N	N	N					2019-09-16	10^0	B	BHI + Tween				2019-12-10		SAS			15	40						2020-05-18 08:30:00	Shelby Sandstrom
Skin Microbiome Study	LK1175	p3-SID1449	KHID141	Healthy Skin	Antecubital fossa	N	N	N	N					2019-09-16	10^0	BD	BHI + Tween				2019-12-16		SAS			15	46						2020-05-18 08:30:00	Shelby Sandstrom
Skin Microbiome Study	LK1178	p3-SID1903	KHID147	Healthy Skin	Back	N	N	N	N					2019-09-17	10^0	B	BHI + Tween				2019-12-16		SAS			15	49						2020-05-18 08:30:00	Shelby Sandstrom
Skin Microbiome Study	LK1179	p3-SID1374	KHID144	Healthy Skin	Alar crease	N	N	N	N					2019-09-16	10^0	B	BHI + Tween				2019-12-16		SAS			15	50						2020-05-18 08:30:00	Shelby Sandstrom
Skin Microbiome Study	LK1180	p3-SID1195	KHID92	Healthy Skin	Back	N	N	N	N					2019-09-19	10^0	B	BHI + Tween				2019-12-16		SAS			15	51						2020-05-18 08:30:00	Shelby Sandstrom
Skin Microbiome Study	LK1182	p3-SID1905	KHID147	Healthy Skin	Back	N	N	N	N					2019-09-17	10^0	B	BHI + Tween				2019-12-16		SAS			15	53						2020-05-18 08:30:00	Shelby Sandstrom
Skin Microbiome Study	LK1185	p3-SID1359	KHID144	Healthy Skin	Alar crease	N	N	N	N					2019-09-16	10^0	B	BHI + Tween				2019-12-16		SAS			15	56						2020-05-18 08:30:00	Shelby Sandstrom
Skin Microbiome Study	LK1187	p3-SID1225	KHID117	Healthy Skin	Antecubital fossa	N	N	N	N					2019-09-19	10^0	B	BHI + Tween				2019-12-16		SAS			15	58						2020-05-18 08:30:00	Shelby Sandstrom
Skin Microbiome Study	LK1189	p3-SID1874	KHID131	Healthy Skin	Back	N	N	N	N					2019-09-17	10^0	B	BHI + Tween				2019-12-16		SAS			15	60						2020-05-18 08:30:00	Shelby Sandstrom
Skin Microbiome Study	LK1191	p3-SID1859	KHID134	Healthy Skin	Umbilicus	N	N	N	N					2019-09-17	10^0	BD	BHI + Tween				2019-12-16		SAS			15	62						2020-05-18 08:30:00	Shelby Sandstrom
Skin Microbiome Study	LK1192	p3-SID1151	KHID110	Healthy Skin	Umbilicus	N	N	N	N					2019-09-19	10^0	B	BHI + Tween				2019-12-16		SAS			15	63						2020-05-18 08:30:00	Shelby Sandstrom
Skin Microbiome Study	LK1193	p3-SID1868	KHID130	Healthy Skin	Occiput	N	N	N	N					2019-09-17	10^0	BT	BHI + Tween				2019-12-16		SAS			15	64						2020-05-18 08:30:00	Shelby Sandstrom
Skin Microbiome Study	LK1194	p3-SID1860	KHID134	Healthy Skin	Umbilicus	N	N	N	N					2019-09-17	10^0	BD	BHI + Tween				2019-12-16		SAS			15	65						2020-05-18 08:30:00	Shelby Sandstrom
Skin Microbiome Study	LK1195	p3-SID1858	KHID134	Healthy Skin	Umbilicus	N	N	N	N					2019-09-17	10^0	BD	BHI + Tween				2019-12-16		SAS			15	66						2020-05-18 08:30:00	Shelby Sandstrom
Skin Microbiome Study	LK1251	p3-SID1725	KHID157	Healthy Skin	Antecubital fossa	N	N	N	N					2019-09-17	10^0	BT	BHI + Tween				2019-12-24		SAS			16	41						2020-05-18 08:30:00	Shelby Sandstrom
Skin Microbiome Study	LK1273	p3-SID1777	KHID135	Healthy Skin	Toe web space	N	N	N	N					2019-09-17	10^0	B	BHI + Tween				2019-12-24		SAS			16	63						2020-05-18 08:30:00	Shelby Sandstrom
Skin Microbiome Study	LK1293	p3-SID1055	KHID119	Healthy Skin	Toe web space	N	N	N	N					2019-09-19	10^0	B	BHI + Tween				2019-12-24		SAS			17	2						2020-05-18 08:30:00	Shelby Sandstrom
Skin Microbiome Study	LK1295	p3-SID1794	KHID149	Healthy Skin	Antecubital fossa	N	N	N	N					2019-09-17	10^0	BD	BHI + Tween				2019-12-27		SAS			17	4						2020-05-18 08:30:00	Shelby Sandstrom
Skin Microbiome Study	LK1296	p3-SID1702	KHID146	Healthy Skin	Occiput	N	N	N	N					2019-09-17	10^0	B	BHI + Tween				2019-12-27		SAS			17	5						2020-05-18 08:30:00	Shelby Sandstrom
Skin Microbiome Study	LK1297	p3-SID1814	KHID137	Healthy Skin	Nares	N	N	N	N					2019-09-17	10^0	BD	BHI + Tween				2019-12-27		SAS			17	6						2020-05-18 08:30:00	Shelby Sandstrom
Skin Microbiome Study	LK1298	p3-SID1816	KHID137	Healthy Skin	Nares	N	N	N	N					2019-09-17	10^0	BD	BHI + Tween				2019-12-27		SAS			17	7						2020-05-18 08:30:00	Shelby Sandstrom
Skin Microbiome Study	LK1300	p3-SID978	KHID85	Healthy Skin	Volar forearm	N	N	N	N					2019-09-19	10^0	B	BHI + Tween				2019-12-27		SAS			17	9						2020-05-18 08:30:00	Shelby Sandstrom
Skin Microbiome Study	LK1305	p3-SID981	KHID85	Healthy Skin	Volar forearm	N	N	N	N					2019-09-19	10^0	BT	BHI + Tween				2019-12-27		SAS			17	14						2020-05-18 08:30:00	Shelby Sandstrom
Skin Microbiome Study	LK1308	p3-SID1181	KHID91	Healthy Skin	Occiput	N	N	N	N					2019-09-19	10^0	BT	BHI + Tween				2019-12-27		SAS			17	17						2020-05-18 08:30:00	Shelby Sandstrom
Skin Microbiome Study	LK1309	p3-SID1698	KHID146	Healthy Skin	Occiput	N	N	N	N					2019-09-17	10^0	BT	BHI + Tween				2019-12-27		SAS			17	18						2020-05-18 08:30:00	Shelby Sandstrom
Skin Microbiome Study	LK1313	p3-SID1771	KHID145	Healthy Skin	Nares	N	N	N	N					2019-09-17	10^0	BT	BHI + Tween				2019-12-27		SAS			17	22						2020-05-18 08:30:00	Shelby Sandstrom
Skin Microbiome Study	LK1314	p3-SID983	KHID85	Healthy Skin	Volar forearm	N	N	N	N					2019-09-19	10^0	BT	BHI + Tween				2019-12-27		SAS			17	23						2020-05-18 08:30:00	Shelby Sandstrom
Skin Microbiome Study	LK1315	p3-SID965	KHID109	Healthy Skin	Antecubital fossa	N	N	N	N					2019-09-19	10^0	BT	BHI + Tween				2019-12-27		SAS			17	24						2020-05-18 08:30:00	Shelby Sandstrom
Skin Microbiome Study	LK1324	p3-SID976	KHID85	Healthy Skin	Volar forearm	N	N	N	N					2019-09-19	10^0	B	BHI + Tween				2019-12-27		SAS			17	33						2020-05-18 08:30:00	Shelby Sandstrom
Skin Microbiome Study	LK1326	p3-SID978	KHID85	Healthy Skin	Volar forearm	N	N	N	N					2019-09-19	10^0	B	BHI + Tween				2019-12-27		SAS			17	35						2020-05-18 08:30:00	Shelby Sandstrom
Skin Microbiome Study	LK1328	p3-SID1122	KHID107	Healthy Skin	Back	N	N	N	N					2019-09-19	10^0	BT	BHI + Tween				2019-12-27		SAS			17	37						2020-05-18 08:30:00	Shelby Sandstrom
Skin Microbiome Study	LK1329	p3-SID1123	KHID107	Healthy Skin	Back	N	N	N	N					2019-09-19	10^0	BT	BHI + Tween				2019-12-27		SAS			17	38						2020-05-18 08:30:00	Shelby Sandstrom
Skin Microbiome Study	LK1338	p3-SID992	KHID93	Healthy Skin	Volar forearm	N	N	N	N					2019-09-19	10^0	BD	BHI + Tween				2019-12-29		SAS			17	47						2020-05-18 08:30:00	Shelby Sandstrom
Skin Microbiome Study	LK1339	p3-SID1182	KHID87	Healthy Skin	Umbilicus	N	N	N	N					2019-09-19	10^0	BT	BHI + Tween				2019-12-29		SAS			17	48						2020-05-18 08:30:00	Shelby Sandstrom
Skin Microbiome Study	LK1344	p3-SID1179	KHID91	Healthy Skin	Occiput	N	N	N	N					2019-09-19	10^0	BT	BHI + Tween				2019-12-29		SAS			17	53						2020-05-18 08:30:00	Shelby Sandstrom
Skin Microbiome Study	LK1345	p3-SID990	KHID85	Healthy Skin	Volar forearm	N	N	N	N					2019-09-19	10^0	BD	BHI + Tween				2019-12-29		SAS			17	54						2020-05-18 08:30:00	Shelby Sandstrom
Skin Microbiome Study	LK1361	p3-SID1006	KHID116	Healthy Skin	Volar forearm	N	N	N	N					2019-09-19	10^0	B	BHI + Tween				2019-12-29		SAS			17	70						2020-05-18 08:30:00	Shelby Sandstrom
Skin Microbiome Study	LK1364	p3-SID1175	KHID87	Healthy Skin	Umbilicus	N	N	N	N					2019-09-19	10^0	BD	BHI + Tween				2019-12-29		SAS			17	73						2020-05-18 08:30:00	Shelby Sandstrom
Skin Microbiome Study	LK1371	p3-SID585	KHID55	Healthy Skin	Antecubital fossa	N	N	N	N					2019-07-26	10^-1	BT	BHI + Tween				2020-03-05		SAS			17	80						2020-05-18 08:30:00	Shelby Sandstrom
Skin Microbiome Study	LK1372	p3-SID831	KHID76	Healthy Skin	Occiput	N	N	N	N					2019-07-29	10^-1	BL	BHI + Tween				2020-03-05		SAS			17	81						2020-05-18 08:30:00	Shelby Sandstrom
Skin Microbiome Study	LK1375	p3-SID635	KHID52	Healthy Skin	Occiput	N	N	N	N					2019-07-26	10^-1	BH	BHI + Tween				2020-03-05		SAS			18	3						2020-05-18 08:30:00	Shelby Sandstrom
Skin Microbiome Study	LK1376	p3-SID614	KHID54	Healthy Skin	Volar forearm	N	N	N	N					2019-07-26	10^-1	BL	BHI + Tween				2020-03-05		SAS			18	4						2020-05-18 08:30:00	Shelby Sandstrom
Skin Microbiome Study	LK1405	p3-SID2536	KHID76	Healthy Skin	Occiput	N	N	N	N					2020-02-26	10^0	BD	BHI + Tween				2020-03-13		MHS			18	33						2020-05-18 08:30:00	Shelby Sandstrom
Skin Microbiome Study	LK502	p3-SID714	KHID40	Healthy Skin	Umbilicus	N	N	N	N					2019-07-26	10^-1	BL	BHI				2019-08-06		IKL			7	21						2020-05-18 08:30:00	Shelby Sandstrom
Skin Microbiome Study	LK539	p3-SID776	KHID77	Healthy Skin	Back	N	N	N	N					2019-07-29	10^-1	BL	BHI				2019-08-06		IKL			7	58						2020-05-18 08:30:00	Shelby Sandstrom
Skin Microbiome Study	LK607	p3-SID604	KHID51	Healthy Skin	Nares	N	N	N	N					2019-07-26	10^-1	BH	BHI				2019-08-29		IKL			8	45						2020-05-18 08:30:00	Shelby Sandstrom
Skin Microbiome Study	LK608	p3-SID819	KHID79	Healthy Skin	Antecubital fossa	N	N	N	N					2019-07-29	10^-1	BL	BHI				2019-08-29		IKL			8	46						2020-05-18 08:30:00	Shelby Sandstrom
Skin Microbiome Study	LK612	p3-SID778	KHID77	Healthy Skin	Back	N	N	N	N					2019-07-29	10^-1	BT	BHI				2019-08-29		IKL			8	50						2020-05-18 08:30:00	Shelby Sandstrom
Skin Microbiome Study	LK614	p3-SID863	KHID42	Healthy Skin	Alar crease	N	N	N	N					2019-07-29	10^0	BL	BHI				2019-08-29		IKL			8	52						2020-05-18 08:30:00	Shelby Sandstrom
Skin Microbiome Study	LK618	p3-SID913	KHID64	Healthy Skin	Umbilicus	N	N	N	N					2019-07-31	10^-2	BH	BHI				2019-08-29		IKL			8	56						2020-05-18 08:30:00	Shelby Sandstrom
Skin Microbiome Study	LK627	p3-SID795	KHID74	Healthy Skin	Alar crease	N	N	N	N					2019-07-29	10^-1	BL	BHI				2019-08-29		IKL			8	65						2020-05-18 08:30:00	Shelby Sandstrom
Skin Microbiome Study	LK629	p3-SID864	KHID71	Healthy Skin	Antecubital fossa	N	N	N	N					2019-07-29	10^0	BT	BHI				2019-08-29		IKL			8	67						2020-05-18 08:30:00	Shelby Sandstrom
Skin Microbiome Study	LK631	p3-SID606	KHID73	Healthy Skin	Toe web space	N	N	N	N					2019-07-26	10^-1	BL	BHI				2019-08-29		IKL			8	69						2020-05-18 08:30:00	Shelby Sandstrom
Skin Microbiome Study	LK632	p3-SID594	KHID51	Healthy Skin	Nares	N	N	N	N					2019-07-26	10^-1	BL	BHI				2019-08-29		IKL			8	70						2020-05-18 08:30:00	Shelby Sandstrom
Skin Microbiome Study	LK633	p3-SID720	KHID38	Healthy Skin	Volar forearm	N	N	N	N					2019-07-26	10^-1	BT	BHI				2019-08-29		IKL			8	71						2020-05-18 08:30:00	Shelby Sandstrom
Skin Microbiome Study	LK663	p3-SID735	KHID40	Healthy Skin	Umbilicus	N	N	N	N					2019-07-26	10^-1	BH	BHI				2019-08-12		IKL			9	20						2020-05-18 08:30:00	Shelby Sandstrom
Skin Microbiome Study	LK702	p3-SID852	KHID79	Healthy Skin	Antecubital fossa	N	N	N	N					2019-07-29	10^-1	BT	BHI				2019-08-12		IKL			9	59						2020-05-18 08:30:00	Shelby Sandstrom
Skin Microbiome Study	LK703	p3-SID851	KHID79	Healthy Skin	Antecubital fossa	N	N	N	N					2019-07-29	10^-1	BT	BHI				2019-08-12		IKL			9	60						2020-05-18 08:30:00	Shelby Sandstrom
Skin Microbiome Study	LK707	p3-SID781	KHID77	Healthy Skin	Back	N	N	N	N					2019-07-29	10^-1	BT	BHI				2019-08-12		IKL			9	64						2020-05-18 08:30:00	Shelby Sandstrom
Skin Microbiome Study	LK714	p3-SID784	KHID78	Healthy Skin	Volar forearm	N	N	N	N					2019-07-29	10^-1	BT	BHI				2019-08-12		IKL			9	71						2020-05-18 08:30:00	Shelby Sandstrom
Skin Microbiome Study	LK715	p3-SID788	KHID74	Healthy Skin	Alar crease	N	N	N	N					2019-07-29	10^-1	BL	BHI				2019-08-12		IKL			9	72						2020-05-18 08:30:00	Shelby Sandstrom
Skin Microbiome Study	LK720	p3-SID586	KHID55	Healthy Skin	Antecubital fossa	N	N	N	N					2019-07-26	10^-1	BL	BHI				2019-08-12		IKL			9	77						2020-05-18 08:30:00	Shelby Sandstrom
Skin Microbiome Study	LK730	p3-SID1022	KHID116	Healthy Skin	Volar forearm	N	N	N	N					2019-09-19	10^0	BD	BHI				2019-10-08		MR			10	6						2020-05-18 08:30:00	Shelby Sandstrom
Skin Microbiome Study	LK731	p3-SID1024	KHID115	Healthy Skin	Back	N	N	N	N					2019-09-19	10^0	BD	BHI				2019-10-08		MR			10	7						2020-05-18 08:30:00	Shelby Sandstrom
Skin Microbiome Study	LK732	p3-SID1028	KHID115	Healthy Skin	Back	N	N	N	N					2019-09-19	10^0	BD	BHI				2019-10-08		MR			10	8						2020-05-18 08:30:00	Shelby Sandstrom
Skin Microbiome Study	LK733	p3-SID1100	KHID113	Healthy Skin	Nares	N	N	N	N					2019-09-19	10^0	BT	BHI				2019-10-08		MR			10	9						2020-05-18 08:30:00	Shelby Sandstrom
Skin Microbiome Study	LK734	p3-SID1101	KHID113	Healthy Skin	Nares	N	N	N	N					2019-09-19	10^0	BT	BHI				2019-10-08		MR			10	10						2020-05-18 08:30:00	Shelby Sandstrom
Skin Microbiome Study	LK735	p3-SID1102	KHID113	Healthy Skin	Nares	N	N	N	N					2019-09-19	10^0	BT	BHI				2019-10-08		MR			10	11						2020-05-18 08:30:00	Shelby Sandstrom
Skin Microbiome Study	LK736	p3-SID1103	KHID113	Healthy Skin	Nares	N	N	N	N					2019-09-19	10^0	BT	BHI				2019-10-08		MR			10	12						2020-05-18 08:30:00	Shelby Sandstrom
Skin Microbiome Study	LK737	p3-SID1104	KHID113	Healthy Skin	Nares	N	N	N	N					2019-09-19	10^0	BT	BHI				2019-10-08		MR			10	13						2020-05-18 08:30:00	Shelby Sandstrom
Skin Microbiome Study	LK738	p3-SID1107	KHID113	Healthy Skin	Nares	N	N	N	N					2019-09-19	10^0	BD	BHI				2019-10-08		MR			10	14						2020-05-18 08:30:00	Shelby Sandstrom
Skin Microbiome Study	LK739	p3-SID1108	KHID113	Healthy Skin	Nares	N	N	N	N					2019-09-19	10^0	BD	BHI				2019-10-08		MR			10	15						2020-05-18 08:30:00	Shelby Sandstrom
Skin Microbiome Study	LK740	p3-SID998	KHID116	Healthy Skin	Volar forearm	N	N	N	N					2019-09-19	10^0	BT	BHI				2019-10-08		MR			10	16						2020-05-18 08:30:00	Shelby Sandstrom
Skin Microbiome Study	LK741	p3-SID1017	KHID116	Healthy Skin	Volar forearm	N	N	N	N					2019-09-19	10^0	BD	BHI				2019-10-08		MR			10	17						2020-05-18 08:30:00	Shelby Sandstrom
Skin Microbiome Study	LK742	p3-SID1020	KHID116	Healthy Skin	Volar forearm	N	N	N	N					2019-09-19	10^0	BD	BHI				2019-10-08		MR			10	18						2020-05-18 08:30:00	Shelby Sandstrom
Skin Microbiome Study	LK743	p3-SID1001	KHID116	Healthy Skin	Volar forearm	N	N	N	N					2019-09-19	10^0	B	BHI				2019-10-08		MR			10	19						2020-05-18 08:30:00	Shelby Sandstrom
Skin Microbiome Study	LK744	p3-SID1004	KHID116	Healthy Skin	Volar forearm	N	N	N	N					2019-09-19	10^0	B	BHI				2019-10-08		MR			10	20						2020-05-18 08:30:00	Shelby Sandstrom
Skin Microbiome Study	LK745	p3-SID1167	KHID86	Healthy Skin	Antecubital fossa	N	N	N	N					2019-09-19	10^0	B	BHI				2019-10-08		MR			10	21						2020-05-18 08:30:00	Shelby Sandstrom
Skin Microbiome Study	LK746	p3-SID1011	KHID115	Healthy Skin	Back	N	N	N	N					2019-09-19	10^0	BT	BHI				2019-10-08		MR			10	22						2020-05-18 08:30:00	Shelby Sandstrom
Skin Microbiome Study	LK747	p3-SID1050	KHID119	Healthy Skin	Toe web space	N	N	N	N					2019-09-19	10^0	BT	BHI				2019-10-08		MR			10	23						2020-05-18 08:30:00	Shelby Sandstrom
Skin Microbiome Study	LK748	p3-SID1052	KHID119	Healthy Skin	Toe web space	N	N	N	N					2019-09-19	10^0	BT	BHI				2019-10-08		MR			10	24						2020-05-18 08:30:00	Shelby Sandstrom
Skin Microbiome Study	LK749	p3-SID1053	KHID119	Healthy Skin	Toe web space	N	N	N	N					2019-09-19	10^0	BT	BHI				2019-10-08		MR			10	25						2020-05-18 08:30:00	Shelby Sandstrom
Skin Microbiome Study	LK750	p3-SID1054	KHID119	Healthy Skin	Toe web space	N	N	N	N					2019-09-19	10^0	BT	BHI				2019-10-08		MR			10	26						2020-05-18 08:30:00	Shelby Sandstrom
Skin Microbiome Study	LK751	p3-SID1049	KHID119	Healthy Skin	Toe web space	N	N	N	N					2019-09-19	10^0	BT	BHI				2019-10-08		MR			10	27						2020-05-18 08:30:00	Shelby Sandstrom
Skin Microbiome Study	LK752	p3-SID1030	KHID118	Healthy Skin	Umbilicus	N	N	N	N					2019-09-19	10^0	B	BHI				2019-10-08		MR			10	28						2020-05-18 08:30:00	Shelby Sandstrom
Skin Microbiome Study	LK753	p3-SID1031	KHID118	Healthy Skin	Umbilicus	N	N	N	N					2019-09-19	10^0	B	BHI				2019-10-08		MR			10	29						2020-05-18 08:30:00	Shelby Sandstrom
Skin Microbiome Study	LK754	p3-SID1032	KHID118	Healthy Skin	Umbilicus	N	N	N	N					2019-09-19	10^0	B	BHI				2019-10-08		MR			10	30						2020-05-18 08:30:00	Shelby Sandstrom
Skin Microbiome Study	LK755	p3-SID1046	KHID118	Healthy Skin	Umbilicus	N	N	N	N					2019-09-19	10^0	BD	BHI				2019-10-08		MR			10	31						2020-05-18 08:30:00	Shelby Sandstrom
Skin Microbiome Study	LK756	p3-SID1034	KHID118	Healthy Skin	Umbilicus	N	N	N	N					2019-09-19	10^0	B	BHI				2019-10-08		MR			10	32						2020-05-18 08:30:00	Shelby Sandstrom
Skin Microbiome Study	LK757	p3-SID1035	KHID118	Healthy Skin	Umbilicus	N	N	N	N					2019-09-19	10^0	B	BHI				2019-10-08		MR			10	33						2020-05-18 08:30:00	Shelby Sandstrom
Skin Microbiome Study	LK758	p3-SID1044	KHID118	Healthy Skin	Umbilicus	N	N	N	N					2019-09-19	10^0	BD	BHI				2019-10-08		MR			10	34						2020-05-18 08:30:00	Shelby Sandstrom
Skin Microbiome Study	LK759	p3-SID1045	KHID118	Healthy Skin	Umbilicus	N	N	N	N					2019-09-19	10^0	BD	BHI				2019-10-08		MR			10	35						2020-05-18 08:30:00	Shelby Sandstrom
Skin Microbiome Study	LK760	p3-SID1039	KHID118	Healthy Skin	Umbilicus	N	N	N	N					2019-09-19	10^0	BT	BHI				2019-10-08		MR			10	36						2020-05-18 08:30:00	Shelby Sandstrom
Skin Microbiome Study	LK761	p3-SID1058	KHID119	Healthy Skin	Toe web space	N	N	N	N					2019-09-19	10^0	B	BHI				2019-10-08		MR			10	37						2020-05-18 08:30:00	Shelby Sandstrom
Skin Microbiome Study	LK762	p3-SID1061	KHID119	Healthy Skin	Toe web space	N	N	N	N					2019-09-19	10^0	B	BHI				2019-10-08		MR			10	38						2020-05-18 08:30:00	Shelby Sandstrom
Skin Microbiome Study	LK763	p3-SID1040	KHID118	Healthy Skin	Umbilicus	N	N	N	N					2019-09-19	10^0	BT	BHI				2019-10-08		MR			10	39						2020-05-18 08:30:00	Shelby Sandstrom
Skin Microbiome Study	LK764	p3-SID1159	KHID84	Healthy Skin	Back	N	N	N	N					2019-09-19	10^0	BT	BHI				2019-10-08		MR			10	40						2020-05-18 08:30:00	Shelby Sandstrom
Skin Microbiome Study	LK765	p3-SID1187	KHID91	Healthy Skin	Occiput	N	N	N	N					2019-09-19	10^0	BD	BHI				2019-10-08		MR			10	41						2020-05-18 08:30:00	Shelby Sandstrom
Skin Microbiome Study	LK766	p3-SID1066	KHID119	Healthy Skin	Toe web space	N	N	N	N					2019-09-19	10^0	BD	BHI				2019-10-08		MR			10	42						2020-05-18 08:30:00	Shelby Sandstrom
Skin Microbiome Study	LK767	p3-SID1195	KHID92	Healthy Skin	Back	N	N	N	N					2019-09-19	10^0	B	BHI				2019-10-08		MR			10	43						2020-05-18 08:30:00	Shelby Sandstrom
Skin Microbiome Study	LK768	p3-SID1188	KHID91	Healthy Skin	Occiput	N	N	N	N					2019-09-19	10^0	BD	BHI				2019-10-08		MR			10	44						2020-05-18 08:30:00	Shelby Sandstrom
Skin Microbiome Study	LK769	p3-SID1192	KHID117	Healthy Skin	Antecubital fossa	N	N	N	N					2019-09-19	10^0	B	BHI				2019-10-08		MR			10	45						2020-05-18 08:30:00	Shelby Sandstrom
Skin Microbiome Study	LK770	p3-SID961	KHID89	Healthy Skin	Alar crease	N	N	N	N					2019-09-19	10^0	BD	BHI				2019-10-08		MR			10	46						2020-05-18 08:30:00	Shelby Sandstrom
Skin Microbiome Study	LK771	p3-SID1189	KHID91	Healthy Skin	Occiput	N	N	N	N					2019-09-19	10^0	BD	BHI				2019-10-08		MR			10	47						2020-05-18 08:30:00	Shelby Sandstrom
Skin Microbiome Study	LK772	p3-SID1064	KHID119	Healthy Skin	Toe web space	N	N	N	N					2019-09-19	10^0	BD	BHI				2019-10-08		MR			10	48						2020-05-18 08:30:00	Shelby Sandstrom
Skin Microbiome Study	LK773	p3-SID1097	KHID113	Healthy Skin	Nares	N	N	N	N					2019-09-19	10^0	B	BHI				2019-10-08		MR			10	49						2020-05-18 08:30:00	Shelby Sandstrom
Skin Microbiome Study	LK774	p3-SID1096	KHID113	Healthy Skin	Nares	N	N	N	N					2019-09-19	10^0	B	BHI				2019-10-08		MR			10	50						2020-05-18 08:30:00	Shelby Sandstrom
Skin Microbiome Study	LK775	p3-SID1095	KHID113	Healthy Skin	Nares	N	N	N	N					2019-09-19	10^0	B	BHI				2019-10-08		MR			10	51						2020-05-18 08:30:00	Shelby Sandstrom
Skin Microbiome Study	LK776	p3-SID1094	KHID113	Healthy Skin	Nares	N	N	N	N					2019-09-19	10^0	B	BHI				2019-10-08		MR			10	52						2020-05-18 08:30:00	Shelby Sandstrom
Skin Microbiome Study	LK777	p3-SID1092	KHID83	Healthy Skin	Occiput	N	N	N	N					2019-09-19	10^0	B	BHI				2019-10-08		MR			10	53						2020-05-18 08:30:00	Shelby Sandstrom
Skin Microbiome Study	LK778	p3-SID1091	KHID83	Healthy Skin	Occiput	N	N	N	N					2019-09-19	10^0	B	BHI				2019-10-08		MR			10	54						2020-05-18 08:30:00	Shelby Sandstrom
Skin Microbiome Study	LK779	p3-SID1090	KHID83	Healthy Skin	Occiput	N	N	N	N					2019-09-19	10^0	B	BHI				2019-10-08		MR			10	55						2020-05-18 08:30:00	Shelby Sandstrom
Skin Microbiome Study	LK780	p3-SID1088	KHID83	Healthy Skin	Occiput	N	N	N	N					2019-09-19	10^0	B	BHI				2019-10-08		MR			10	56						2020-05-18 08:30:00	Shelby Sandstrom
Skin Microbiome Study	LK781	p3-SID1118	KHID107	Healthy Skin	Back	N	N	N	N					2019-09-19	10^0	BD	BHI				2019-10-08		MR			10	57						2020-05-18 08:30:00	Shelby Sandstrom
Skin Microbiome Study	LK782	p3-SID1075	KHID84	Healthy Skin	Back	N	N	N	N					2019-09-19	10^0	B	BHI				2019-10-08		MR			10	58						2020-05-18 08:30:00	Shelby Sandstrom
Skin Microbiome Study	LK783	p3-SID1072	KHID84	Healthy Skin	Back	N	N	N	N					2019-09-19	10^0	BD	BHI				2019-10-08		MR			10	59						2020-05-18 08:30:00	Shelby Sandstrom
Skin Microbiome Study	LK784	p3-SID1070	KHID84	Healthy Skin	Back	N	N	N	N					2019-09-19	10^0	BD	BHI				2019-10-08		MR			10	60						2020-05-18 08:30:00	Shelby Sandstrom
Skin Microbiome Study	LK785	p3-SID1069	KHID84	Healthy Skin	Back	N	N	N	N					2019-09-19	10^0	BD	BHI				2019-10-08		MR			10	61						2020-05-18 08:30:00	Shelby Sandstrom
Skin Microbiome Study	LK786	p3-SID1110	KHID107	Healthy Skin	Back	N	N	N	N					2019-09-19	10^0	B	BHI				2019-10-08		MR			10	62						2020-05-18 08:30:00	Shelby Sandstrom
Skin Microbiome Study	LK787	p3-SID1111	KHID107	Healthy Skin	Back	N	N	N	N					2019-09-19	10^0	B	BHI				2019-10-08		MR			10	63						2020-05-18 08:30:00	Shelby Sandstrom
Skin Microbiome Study	LK788	p3-SID1112	KHID107	Healthy Skin	Back	N	N	N	N					2019-09-19	10^0	B	BHI				2019-10-08		MR			10	64						2020-05-18 08:30:00	Shelby Sandstrom
Skin Microbiome Study	LK789	p3-SID1113	KHID107	Healthy Skin	Back	N	N	N	N					2019-09-19	10^0	B	BHI				2019-10-08		MR			10	65						2020-05-18 08:30:00	Shelby Sandstrom
Skin Microbiome Study	LK790	p3-SID1114	KHID107	Healthy Skin	Back	N	N	N	N					2019-09-19	10^0	B	BHI				2019-10-08		MR			10	66						2020-05-18 08:30:00	Shelby Sandstrom
Skin Microbiome Study	LK791	p3-SID1186	KHID91	Healthy Skin	Occiput	N	N	N	N					2019-09-19	10^0	BD	BHI				2019-10-08		MR			10	67						2020-05-18 08:30:00	Shelby Sandstrom
Skin Microbiome Study	LK793	p3-SID1084	KHID83	Healthy Skin	Occiput	N	N	N	N					2019-09-19	10^0	BT	BHI				2019-10-08		MR			10	69						2020-05-18 08:30:00	Shelby Sandstrom
Skin Microbiome Study	LK794	p3-SID1083	KHID83	Healthy Skin	Occiput	N	N	N	N					2019-09-19	10^0	BD	BHI				2019-10-08		MR			10	70						2020-05-18 08:30:00	Shelby Sandstrom
Skin Microbiome Study	LK795	p3-SID1082	KHID83	Healthy Skin	Occiput	N	N	N	N					2019-09-19	10^0	BD	BHI				2019-10-08		MR			10	71						2020-05-18 08:30:00	Shelby Sandstrom
Skin Microbiome Study	LK796	p3-SID1081	KHID83	Healthy Skin	Occiput	N	N	N	N					2019-09-19	10^0	BD	BHI				2019-10-08		MR			10	72						2020-05-18 08:30:00	Shelby Sandstrom
Skin Microbiome Study	LK797	p3-SID1080	KHID83	Healthy Skin	Occiput	N	N	N	N					2019-09-19	10^0	BD	BHI				2019-10-08		MR			10	73						2020-05-18 08:30:00	Shelby Sandstrom
Skin Microbiome Study	LK798	p3-SID1173	KHID86	Healthy Skin	Antecubital fossa	N	N	N	N					2019-09-19	10^0	BD	BHI				2019-10-08		MR			10	74						2020-05-18 08:30:00	Shelby Sandstrom
Skin Microbiome Study	LK799	p3-SID1041	KHID118	Healthy Skin	Umbilicus	N	N	N	N					2019-09-19	10^0	BD	BHI+0.1%Tween 80				2019-10-24		SAS			10	75						2020-05-18 08:30:00	Shelby Sandstrom
Skin Microbiome Study	LK800	p3-SID1037	KHID118	Healthy Skin	Umbilicus	N	N	N	N					2019-09-19	10^0	BT	BHI+0.1%Tween 80				2019-10-24		SAS			10	76						2020-05-18 08:30:00	Shelby Sandstrom
Skin Microbiome Study	LK801	p3-SID958	KHID89	Healthy Skin	Alar crease	N	N	N	N					2019-09-19	10^0	BD	BHI+0.1%Tween 80				2019-10-24		SAS			10	77						2020-05-18 08:30:00	Shelby Sandstrom
Skin Microbiome Study	LK802	p3-SID1162	KHID93	Healthy Skin	Volar forearm	N	N	N	N					2019-09-19	10^0	BT	BHI+0.1%Tween 80				2019-10-24		SAS			10	78						2020-05-18 08:30:00	Shelby Sandstrom
Skin Microbiome Study	LK803	p3-SID999	KHID116	Healthy Skin	Volar forearm	N	N	N	N					2019-09-19	10^0	BT	BHI+0.1%Tween 80				2019-10-24		SAS			10	79						2020-05-18 08:30:00	Shelby Sandstrom
Skin Microbiome Study	LK804	p3-SID1190	KHID117	Healthy Skin	Antecubital fossa	N	N	N	N					2019-09-19	10^0	B	BHI+0.1%Tween 80				2019-10-24		SAS			10	80						2020-05-18 08:30:00	Shelby Sandstrom
Skin Microbiome Study	LK805	p3-SID1157	KHID84	Healthy Skin	Back	N	N	N	N					2019-09-19	10^0	BT	BHI+0.1%Tween 80				2019-10-24		SAS			10	81						2020-05-18 08:30:00	Shelby Sandstrom
Skin Microbiome Study	LK806	p3-SID1000	KHID116	Healthy Skin	Volar forearm	N	N	N	N					2019-09-19	10^0	BT	BHI+0.1%Tween 80				2019-10-24		SAS			11	1						2020-05-18 08:30:00	Shelby Sandstrom
Skin Microbiome Study	LK807	p3-SID1033	KHID118	Healthy Skin	Umbilicus	N	N	N	N					2019-09-19	10^0	B	BHI+0.1%Tween 80				2019-10-24		SAS			11	2						2020-05-18 08:30:00	Shelby Sandstrom
Skin Microbiome Study	LK808	p3-SID1029	KHID118	Healthy Skin	Umbilicus	N	N	N	N					2019-09-19	10^0	B	BHI+0.1%Tween 80				2019-10-24		SAS			11	3						2020-05-18 08:30:00	Shelby Sandstrom
Skin Microbiome Study	LK809	p3-SID956	KHID90	Healthy Skin	Nares	N	N	N	N					2019-09-19	10^0	B	BHI+0.1%Tween 80				2019-10-24		SAS			11	4						2020-05-18 08:30:00	Shelby Sandstrom
Skin Microbiome Study	LK810	p3-SID1164	KHID93	Healthy Skin	Volar forearm	N	N	N	N					2019-09-19	10^0	B	BHI+0.1%Tween 80				2019-10-24		SAS			11	5						2020-05-18 08:30:00	Shelby Sandstrom
Skin Microbiome Study	LK811	p3-SID951	KHID94	Healthy Skin	Antecubital fossa	N	N	N	N					2019-09-19	10^0	BT	BHI+0.1%Tween 80				2019-10-25		SAS			11	6						2020-05-18 08:30:00	Shelby Sandstrom
Skin Microbiome Study	LK812	p3-SID1185	KHID91	Healthy Skin	Occiput	N	N	N	N					2019-09-19	10^0	BD	BHI+0.1%Tween 80				2019-10-25		SAS			11	7						2020-05-18 08:30:00	Shelby Sandstrom
Skin Microbiome Study	LK813	p3-SID1169	KHID86	Healthy Skin	Antecubital fossa	N	N	N	N					2019-09-19	10^0	B	BHI+0.1%Tween 80				2019-10-25		SAS			11	8						2020-05-18 08:30:00	Shelby Sandstrom
Skin Microbiome Study	LK814	p3-SID1166	KHID93	Healthy Skin	Volar forearm	N	N	N	N					2019-09-19	10^0	B	BHI+0.1%Tween 80				2019-10-25		SAS			11	9						2020-05-18 08:30:00	Shelby Sandstrom
Skin Microbiome Study	LK815	p3-SID1067	KHID119	Healthy Skin	Toe web space	N	N	N	N					2019-09-19	10^0	BD	BHI+0.1%Tween 80				2019-10-25		SAS			11	10						2020-05-18 08:30:00	Shelby Sandstrom
Skin Microbiome Study	LK816	p3-SID1196	KHID92	Healthy Skin	Back	N	N	N	N					2019-09-19	10^0	B	BHI+0.1%Tween 80				2019-10-25		SAS			11	11						2020-05-18 08:30:00	Shelby Sandstrom
Skin Microbiome Study	LK817	p3-SID954	KHID90	Healthy Skin	Nares	N	N	N	N					2019-09-19	10^0	B	BHI+0.1%Tween 80				2019-10-25		SAS			11	12						2020-05-18 08:30:00	Shelby Sandstrom
Skin Microbiome Study	LK818	p3-SID959	KHID89	Healthy Skin	Alar crease	N	N	N	N					2019-09-19	10^0	BD	BHI+0.1%Tween 80				2019-10-25		SAS			11	13						2020-05-18 08:30:00	Shelby Sandstrom
Skin Microbiome Study	LK819	p3-SID1165	KHID93	Healthy Skin	Volar forearm	N	N	N	N					2019-09-19	10^0	B	BHI+0.1%Tween 80				2019-10-25		SAS			11	14						2020-05-18 08:30:00	Shelby Sandstrom
Skin Microbiome Study	LK824	p3-SID1330	KHID81	Healthy Skin	Alar crease	N	N	N	N					2019-09-19	10^0	BD	BHI				2019-10-28		SAS			11	19						2020-05-18 08:30:00	Shelby Sandstrom
Skin Microbiome Study	LK825	p3-SID1511	KHID140	Healthy Skin	Volar forearm	N	N	N	N					2019-09-17	10^0	BD	BHI				2019-10-28		SAS			11	20						2020-05-18 08:30:00	Shelby Sandstrom
Skin Microbiome Study	LK833	p3-SID1211	KHID112	Healthy Skin	Alar crease	N	N	N	N					2019-09-19	10^0	B	BHI				2019-10-28		SAS			11	28						2020-05-18 08:30:00	Shelby Sandstrom
Skin Microbiome Study	LK842	p3-SID1144	KHID92	Healthy Skin	Back	N	N	N	N					2019-09-19	10^0	BD	BHI				2019-10-28		SAS			11	37						2020-05-18 08:30:00	Shelby Sandstrom
Skin Microbiome Study	LK846	p3-SID1202	KHID110	Healthy Skin	Umbilicus	N	N	N	N					2019-09-19	10^0	BD	BHI				2019-10-28		SAS			11	41						2020-05-18 08:30:00	Shelby Sandstrom
Skin Microbiome Study	LK851	p3-SID952	KHID94	Healthy Skin	Antecubital fossa	N	N	N	N					2019-09-19	10^0	BT	BHI+0.1%Tween 80				2019-10-28		SAS			11	46						2020-05-18 08:30:00	Shelby Sandstrom
Skin Microbiome Study	LK852	p3-SID1161	KHID93	Healthy Skin	Volar forearm	N	N	N	N					2019-09-19	10^0	BT	BHI+0.1%Tween 80				2019-10-28		SAS			11	47						2020-05-18 08:30:00	Shelby Sandstrom
Skin Microbiome Study	LK859	p3-SID1191	KHID117	Healthy Skin	Antecubital fossa	N	N	N	N					2019-09-19	10^0	B	BHI				2019-10-28		SAS			11	54						2020-05-18 08:30:00	Shelby Sandstrom
Skin Microbiome Study	LK865	p3-SID1319	KHID108	Healthy Skin	Volar forearm	N	N	N	N					2019-09-19	10^0	BD	BHI				2019-10-28		SAS			11	60						2020-05-18 08:30:00	Shelby Sandstrom
Skin Microbiome Study	LK867	p3-SID1257	KHID103	Healthy Skin	Toe web space	N	N	N	N					2019-09-19	10^0	B	BHI				2019-10-28		SAS			11	62						2020-05-18 08:30:00	Shelby Sandstrom
Skin Microbiome Study	LK868	p3-SID1293	KHID117	Healthy Skin	Antecubital fossa	N	N	N	N					2019-09-19	10^0	BT	BHI				2019-10-28		SAS			11	63						2020-05-18 08:30:00	Shelby Sandstrom
Skin Microbiome Study	LK878	p3-SID1147	KHID89	Healthy Skin	Alar crease	N	N	N	N					2019-09-19	10^0	B	BHI+0.1%Tween 80				2019-10-28		SAS			11	73						2020-05-18 08:30:00	Shelby Sandstrom
Skin Microbiome Study	LK880	p3-SID1153	KHID89	Healthy Skin	Alar crease	N	N	N	N					2019-09-19	10^0	B	BHI+0.1%Tween 80				2019-10-28		SAS			11	75						2020-05-18 08:30:00	Shelby Sandstrom
Skin Microbiome Study	LK881	p3-SID1150	KHID89	Healthy Skin	Alar crease	N	N	N	N					2019-09-19	10^0	BT	BHI+0.1%Tween 80				2019-10-28		SAS			11	76						2020-05-18 08:30:00	Shelby Sandstrom
Skin Microbiome Study	LK883	p3-SID1285	KHID97	Healthy Skin	Nares	N	N	N	N					2019-09-19	10^0	B	BHI+0.1%Tween 80				2019-10-28		SAS			11	78						2020-05-18 08:30:00	Shelby Sandstrom
Skin Microbiome Study	LK884	p3-SID1282	KHID91	Healthy Skin	Occiput	N	N	N	N					2019-09-19	10^0	B	BHI+0.1%Tween 80				2019-10-28		SAS			11	79						2020-05-18 08:30:00	Shelby Sandstrom
Skin Microbiome Study	LK885	p3-SID1253	KHID103	Healthy Skin	Toe web space	N	N	N	N					2019-09-19	10^0	BT	BHI+0.1%Tween 80				2019-10-28		SAS			11	80						2020-05-18 08:30:00	Shelby Sandstrom
Skin Microbiome Study	LK886	p3-SID1125	KHID106	Healthy Skin	Occiput	N	N	N	N					2019-09-19	10^0	BT	BHI+0.1%Tween 80				2019-10-28		SAS			11	81						2020-05-18 08:30:00	Shelby Sandstrom
Skin Microbiome Study	LK887	p3-SID1286	KHID97	Healthy Skin	Nares	N	N	N	N					2019-09-19	10^0	B	BHI+0.1%Tween 80				2019-10-28		SAS			12	1						2020-05-18 08:30:00	Shelby Sandstrom
Skin Microbiome Study	LK888	p3-SID1281	KHID91	Healthy Skin	Occiput	N	N	N	N					2019-09-19	10^0	B	BHI+0.1%Tween 80				2019-10-28		SAS			12	2						2020-05-18 08:30:00	Shelby Sandstrom
Skin Microbiome Study	LK895	p3-SID1154	KHID89	Healthy Skin	Alar crease	N	N	N	N					2019-09-19	10^0	BT	BHI				2019-11-15		IKL			12	9						2020-05-18 08:30:00	Shelby Sandstrom
Skin Microbiome Study	LK896	p3-SID1262	KHID88	Healthy Skin	Toe web space	N	N	N	N					2019-09-19	10^0	BD	BHI				2019-11-15		IKL			12	10						2020-05-18 08:30:00	Shelby Sandstrom
Skin Microbiome Study	LK898	p3-SID1251	KHID103	Healthy Skin	Toe web space	N	N	N	N					2019-09-19	10^0	BT	BHI				2019-11-15		IKL			12	12						2020-05-18 08:30:00	Shelby Sandstrom
Skin Microbiome Study	LK899	p3-SID1321	KHID108	Healthy Skin	Volar forearm	N	N	N	N					2019-09-19	10^0	BD	BHI				2019-11-15		IKL			12	13						2020-05-18 08:30:00	Shelby Sandstrom
Skin Microbiome Study	LK901	p3-SID1308	KHID108	Healthy Skin	Volar forearm	N	N	N	N					2019-09-19	10^0	B	BHI				2019-11-15		IKL			12	15						2020-05-18 08:30:00	Shelby Sandstrom
Skin Microbiome Study	LK902	p3-SID1264	KHID102	Healthy Skin	Umbilicus	N	N	N	N					2019-09-19	10^0	B	BHI				2019-11-15		IKL			12	16						2020-05-18 08:30:00	Shelby Sandstrom
Skin Microbiome Study	LK906	p3-SID1234	KHID111	Healthy Skin	Toe web space	N	N	N	N					2019-09-19	10^0	BT	BHI				2019-11-15		IKL			12	20						2020-05-18 08:30:00	Shelby Sandstrom
Skin Microbiome Study	LK907	p3-SID1267	KHID88	Healthy Skin	Toe web space	N	N	N	N					2019-09-19	10^0	BT	BHI				2019-11-15		IKL			12	21						2020-05-18 08:30:00	Shelby Sandstrom
Skin Microbiome Study	LK908	p3-SID1247	KHID112	Healthy Skin	Alar crease	N	N	N	N					2019-09-19	10^0	BD	BHI				2019-11-15		IKL			12	22						2020-05-18 08:30:00	Shelby Sandstrom
Skin Microbiome Study	LK909	p3-SID1307	KHID108	Healthy Skin	Volar forearm	N	N	N	N					2019-09-19	10^0	B	BHI				2019-11-15		IKL			12	23						2020-05-18 08:30:00	Shelby Sandstrom
Skin Microbiome Study	LK910	p3-SID869	KHID70	Healthy Skin	Volar forearm	N	N	N	N					2019-07-29	10^0	BL	BHI				2019-11-15		IKL			12	24						2020-05-18 08:30:00	Shelby Sandstrom
Skin Microbiome Study	LK913	p3-SID1254	KHID103	Healthy Skin	Toe web space	N	N	N	N					2019-09-19	10^0	B	BHI				2019-11-15		IKL			12	27						2020-05-18 08:30:00	Shelby Sandstrom
Skin Microbiome Study	LK914	p3-SID1350	KHID144	Healthy Skin	Alar crease	N	N	N	N					2019-09-16	10^0	B	BHI				2019-11-15		IKL			12	28						2020-05-18 08:30:00	Shelby Sandstrom
Skin Microbiome Study	LK915	p3-SID1312	KHID108	Healthy Skin	Volar forearm	N	N	N	N					2019-09-19	10^0	BT	BHI				2019-11-15		IKL			12	29						2020-05-18 08:30:00	Shelby Sandstrom
Skin Microbiome Study	LK916	p3-SID1313	KHID108	Healthy Skin	Volar forearm	N	N	N	N					2019-09-19	10^0	BT	BHI				2019-11-15		IKL			12	30						2020-05-18 08:30:00	Shelby Sandstrom
Skin Microbiome Study	LK917	p3-SID1249	KHID112	Healthy Skin	Alar crease	N	N	N	N					2019-09-19	10^0	BD	BHI				2019-11-15		IKL			12	31						2020-05-18 08:30:00	Shelby Sandstrom
Skin Microbiome Study	LK918	p3-SID1198	KHID111	Healthy Skin	Toe web space	N	N	N	N					2019-09-19	10^0	BD	BHI				2019-11-15		IKL			12	32						2020-05-18 08:30:00	Shelby Sandstrom
Skin Microbiome Study	LK919	p3-SID1238	KHID104	Healthy Skin	Alar crease	N	N	N	N					2019-09-19	10^0	B	BHI				2019-11-15		IKL			12	33						2020-05-18 08:30:00	Shelby Sandstrom
Skin Microbiome Study	LK920	p3-SID1131	KHID105	Healthy Skin	Nares	N	N	N	N					2019-09-19	10^0	BD	BHI				2019-11-15		IKL			12	34						2020-05-18 08:30:00	Shelby Sandstrom
Skin Microbiome Study	LK921	p3-SID1138b	KHID110	Healthy Skin	Umbilicus	N	N	N	N					2019-09-19	10^0	BT	BHI				2019-11-15		IKL			12	35						2020-05-18 08:30:00	Shelby Sandstrom
Skin Microbiome Study	LK922	p3-SID1298	KHID117	Healthy Skin	Antecubital fossa	N	N	N	N					2019-09-19	10^0	BD	BHI				2019-11-15		IKL			12	36						2020-05-18 08:30:00	Shelby Sandstrom
Skin Microbiome Study	LK923	p3-SID1138a	KHID110	Healthy Skin	Umbilicus	N	N	N	N					2019-09-19	10^0	BT	BHI				2019-11-15		IKL			12	37						2020-05-18 08:30:00	Shelby Sandstrom
Skin Microbiome Study	LK924	p3-SID1259	KHID88	Healthy Skin	Toe web space	N	N	N	N					2019-09-19	10^0	BD	BHI				2019-11-15		IKL			12	38						2020-05-18 08:30:00	Shelby Sandstrom
Skin Microbiome Study	LK925	p3-SID1291	KHID117	Healthy Skin	Antecubital fossa	N	N	N	N					2019-09-19	10^0	BT	BHI				2019-11-15		IKL			12	39						2020-05-18 08:30:00	Shelby Sandstrom
Skin Microbiome Study	LK926	p3-SID1245	KHID112	Healthy Skin	Alar crease	N	N	N	N					2019-09-19	10^0	BD	BHI				2019-11-15		IKL			12	40						2020-05-18 08:30:00	Shelby Sandstrom
Skin Microbiome Study	LK927	p3-SID1284	KHID97	Healthy Skin	Nares	N	N	N	N					2019-09-19	10^0	BT	BHI				2019-11-15		IKL			12	41						2020-05-18 08:30:00	Shelby Sandstrom
Skin Microbiome Study	LK932	p3-SID1294	KHID117	Healthy Skin	Antecubital fossa	N	N	N	N					2019-09-19	10^0	BT	BHI				2019-11-18		SAS			12	46						2020-05-18 08:30:00	Shelby Sandstrom
Skin Microbiome Study	LK937	p3-SID1199	KHID111	Healthy Skin	Toe web space	N	N	N	N					2019-09-19	10^0	BD	BHI				2019-11-18		SAS			12	51						2020-05-18 08:30:00	Shelby Sandstrom
Skin Microbiome Study	LK944	p3-SID1143	KHID92	Healthy Skin	Back	N	N	N	N					2019-09-19	10^0	BD	BHI				2019-11-18		SAS			12	58						2020-05-18 08:30:00	Shelby Sandstrom
Skin Microbiome Study	LK947	p3-SID1255	KHID103	Healthy Skin	Toe web space	N	N	N	N					2019-09-19	10^0	B	BHI+tween				2019-11-21		MR			12	61						2020-05-18 08:30:00	Shelby Sandstrom
Skin Microbiome Study	LK954	p3-SID870	KHID70	Healthy Skin	Volar forearm	N	N	N	N					2019-07-29	10^0	BL					2019-11-21		MR			12	68						2020-05-18 08:30:00	Shelby Sandstrom
Skin Microbiome Study	LK959	p3-SID1895	KHID147	Healthy Skin	Back	N	N	N	N					2019-09-17	10^0	BT	BHI + Tween				2019-11-23		SAS			12	73						2020-05-18 08:30:00	Shelby Sandstrom
Skin Microbiome Study	LK963	p3-SID1912	KHID148	Healthy Skin	Volar forearm	N	N	N	N					2019-09-17	10^0	BD	BHI + Tween				2019-11-23		SAS			12	77						2020-05-18 08:30:00	Shelby Sandstrom
Skin Microbiome Study	LK968	p3-SID1406	KHID125	Healthy Skin	Antecubital fossa	N	N	N	N					2019-09-16	10^0	B	BHI + Tween				2019-11-23		SAS			13	1						2020-05-18 08:30:00	Shelby Sandstrom
Skin Microbiome Study	LK987	p3-SID1907	KHID148	Healthy Skin	Volar forearm	N	N	N	N					2019-09-17	10^0	BD	BHI + Tween				2019-11-23		SAS			13	20						2020-05-18 08:30:00	Shelby Sandstrom
Skin Microbiome Study	LK992	p3-SID1854	KHID133	Healthy Skin	Antecubital fossa	N	N	N	N					2019-09-17	10^0	BD	BHI + Tween				2019-11-23		SAS			13	25						2020-05-18 08:30:00	Shelby Sandstrom

## Sheet: BGC Centric - AntiSMASH  BiG-SC
Sample / Genome	Dataset	BGC ID	At least one protocluster on contig edge?	BGC length (bp)	antiSMASH Simplified BGC Class	Antifungal activity	antiSMASH BGC Classes - Full	GCF IDs	GCF Classes	Genus GTDB Info (R202 for LK; R88 for SMGC)	Species GTDB Info (R202 for LK; R88 for SMGC)	Skin Site
NA	MIBiG	BGC0001209.1	NA	NA	NA	2937	RiPPs					NA
NA	MIBiG	BGC0000539.1	NA	NA	NA	3380	RiPPs					NA
NA	MIBiG	BGC0000508.1	NA	NA	NA	3398	RiPPs					NA
NA	MIBiG	BGC0000514.1	NA	NA	NA	3398	RiPPs					NA
NA	MIBiG	BGC0001618.1	NA	NA	NA	3789	RiPPs					NA
NA	MIBiG	BGC0000566.1	NA	NA	NA	4798	RiPPs					NA
NA	MIBiG	BGC0000172.1	NA	NA	NA	163	PKSother					NA
NA	MIBiG	BGC0000972.1	NA	NA	NA	927; 927; 927	NRPS; PKS-NRP_Hybrids; PKSother					NA
NA	MIBiG	BGC0000679.1	NA	NA	NA	1735	PKSother					NA
NA	MIBiG	BGC0001848.1	NA	NA	NA	1735	PKSother					NA
NA	MIBiG	BGC0001077.1	NA	NA	NA	2787	PKSother					NA
NA	MIBiG	BGC0001055.1	NA	NA	NA	1009; 1009	NRPS; PKS-NRP_Hybrids					NA
NA	MIBiG	BGC0000836.1	NA	NA	NA	796	Others					NA
NA	MIBiG	BGC0000852.1	NA	NA	NA	812	Others					NA
NA	MIBiG	BGC0000860.1	NA	NA	NA	820	Others					NA
NA	MIBiG	BGC0000942.1	NA	NA	NA	899	Others					NA
NA	MIBiG	BGC0001408.1	NA	NA	NA	1316	Others					NA
NA	MIBiG	BGC0001478.1	NA	NA	NA	1384	Others					NA
NA	MIBiG	BGC0000936.1	NA	NA	NA	2928	Others					NA
NA	MIBiG	BGC0001572.1	NA	NA	NA	2983	Others					NA
NA	MIBiG	BGC0001499.1	NA	NA	NA	3727	Others					NA
NA	MIBiG	BGC0001555.1	NA	NA	NA	3727	Others					NA
NA	MIBiG	BGC0000943.1	NA	NA	NA	3787	Others					NA
NA	MIBiG	BGC0000944.1	NA	NA	NA	3790	Others					NA
NA	MIBiG	BGC0000295.1	NA	NA	NA	4439	Others					NA
NA	MIBiG	BGC0000381.1	NA	NA	NA	362	NRPS					NA
NA	MIBiG	BGC0000389.1	NA	NA	NA	1234	NRPS					NA
NA	MIBiG	BGC0001312.1	NA	NA	NA	1234	NRPS					NA
NA	MIBiG	BGC0001536.1	NA	NA	NA	1440	NRPS					NA
NA	MIBiG	BGC0001796.1	NA	NA	NA	1688	NRPS					NA
NA	MIBiG	BGC0000377.1	NA	NA	NA	2505	NRPS					NA
NA	MIBiG	BGC0000308.1	NA	NA	NA	2575	NRPS					NA
NA	MIBiG	BGC0001327.1	NA	NA	NA	2751	NRPS					NA
NA	MIBiG	BGC0001328.1	NA	NA	NA	2751	NRPS					NA
NA	MIBiG	BGC0000287.1	NA	NA	NA	2924	NRPS					NA
NA	MIBiG	BGC0001871.1	NA	NA	NA	2924	NRPS					NA
NA	MIBiG	BGC0000446.1	NA	NA	NA	3496	NRPS					NA
NA	MIBiG	BGC0001637.1	NA	NA	NA	3496	NRPS					NA
NA	MIBiG	BGC0001805.1	NA	NA	NA	3496	NRPS					NA
NA	MIBiG	BGC0000413.1	NA	NA	NA	3832	NRPS					NA
NA	MIBiG	BGC0001575.1	NA	NA	NA	4363	NRPS					NA
NA	MIBiG	BGC0001502.1	NA	NA	NA	4646	NRPS					NA
NA	MIBiG	BGC0001532.1	NA	NA	NA	4971	NRPS					NA
NA	MIBiG	BGC0000630.1	NA	NA	NA	607	Terpene					NA
NA	MIBiG	BGC0000635.1	NA	NA	NA	607	Terpene					NA
NA	MIBiG	BGC0000642.1	NA	NA	NA	614	Terpene					NA
NA	MIBiG	BGC0000634.1	NA	NA	NA	615	Terpene					NA
NA	MIBiG	BGC0000643.1	NA	NA	NA	615	Terpene					NA
NA	MIBiG	BGC0000644.1	NA	NA	NA	2271	Terpene					NA
NA	MIBiG	BGC0000637.1	NA	NA	NA	4864	Terpene					NA
SMGC_225	SMGC	SMGC_225.c00002_NODE_2_...region001	FALSE	173756	hybrid	NA	NRPS; T1PKS; transAT-PKS	3286; 3286; 3286	NRPS; PKS-NRP_Hybrids; PKSother	Paenibacillus_B	NA	NA
SMGC_72	SMGC	SMGC_72.c00007_NODE_7_...region001	FALSE	136970	hybrid	NA	NRPS; T1PKS	1688; 4981; 4981	NRPS; PKS-NRP_Hybrids; PKSother	Brevibacillus_B	Brevibacillus_B laterosporus	NA
LK1198	LK	LK1198_3.region001	TRUE	121084	hybrid	Cryptococcus neoformans:Candida albicans:Candida sp.:Trichosporon asahii:Aspergillus flavus	NRPS; T1PKS	927; 927; 927	NRPS; PKS-NRP_Hybrids; PKSother	Escherichia	Escherichia coli	Alar crease
SMGC_72	SMGC	SMGC_72.c00015_NODE_15...region001	TRUE	112796	NRPS	NA	NRPS	4986	NRPS	Brevibacillus_B	Brevibacillus_B laterosporus	NA
SMGC_72	SMGC	SMGC_72.c00006_NODE_6_...region003	FALSE	97759	hybrid	NA	NRPS; transAT-PKS	4979; 4979; 4979	NRPS; PKS-NRP_Hybrids; PKSother	Brevibacillus_B	Brevibacillus_B laterosporus	NA
SMGC_72	SMGC	SMGC_72.c00005_NODE_5_...region001	FALSE	96548	hybrid	NA	NRPS; T1PKS; T3PKS	4976; 4976; 4976	NRPS; PKS-NRP_Hybrids; PKSother	Brevibacillus_B	Brevibacillus_B laterosporus	NA
SMGC_145	SMGC	SMGC_145.c00005_NODE_14...region001	FALSE	91432	NRPS	NA	NRPS	3832	NRPS	Pseudomonas_E	Pseudomonas_E helleri	NA
SMGC_133	SMGC	SMGC_133.c00004_NODE_15...region001	FALSE	90171	NRPS	NA	NRPS	4769	NRPS	Pseudomonas_E	Pseudomonas_E putida	NA
SMGC_72	SMGC	SMGC_72.c00002_NODE_2_...region001	TRUE	88637	hybrid	NA	NRPS; NRPS-like; lanthipeptide-class-i	4971; 4971; 4971	NRPS; Others; RiPPs	Brevibacillus_B	Brevibacillus_B laterosporus	NA
SMGC_72	SMGC	SMGC_72.c00006_NODE_6_...region002	FALSE	84168	NRPS	NA	NRPS	1440	NRPS	Brevibacillus_B	Brevibacillus_B laterosporus	NA
SMGC_225	SMGC	SMGC_225.c00001_NODE_1_...region002	FALSE	82727	hybrid	NA	NRPS; transAT-PKS-like	3285; 3285; 3285	NRPS; PKS-NRP_Hybrids; PKSother	Paenibacillus_B	NA	NA
SMGC_402	SMGC	SMGC_402.c00021_NODE_10...region001	TRUE	80121	NRPS	NA	NRPS	4019	NRPS	Gordonia	Gordonia otitidis	NA
SMGC_155	SMGC	SMGC_155.c00005_NODE_8_...region001	FALSE	76366	hybrid	NA	NRPS; T3PKS	3035; 3035; 3694	NRPS; PKS-NRP_Hybrids; PKSother	Corynebacterium	NA	NA
SMGC_225	SMGC	SMGC_225.c00005_NODE_5_...region003	FALSE	74939	hybrid	NA	NRPS; PKS-like; T3PKS; transAT-PKS	3294; 3294; 3294	NRPS; PKS-NRP_Hybrids; PKSother	Paenibacillus_B	NA	NA
SMGC_118	SMGC	SMGC_118.c00025_NODE_60...region001	FALSE	68026	NRPS	NA	NRPS	2921	NRPS	Pseudomonas	Pseudomonas aeruginosa	NA
SMGC_217	SMGC	SMGC_217.c00007_NODE_7_...region001	FALSE	67395	T1PKS	NA	T1PKS	3251	PKSI	Mycolicibacterium	Mycolicibacterium obuense	NA
SMGC_72	SMGC	SMGC_72.c00020_NODE_20...region001	FALSE	66570	transAT-PKS	NA	transAT-PKS	163	PKSother	Brevibacillus_B	Brevibacillus_B laterosporus	NA
SMGC_402	SMGC	SMGC_402.c00005_NODE_20...region002	FALSE	65583	T1PKS	NA	T1PKS	4014	PKSI	Gordonia	Gordonia otitidis	NA
SMGC_457	SMGC	SMGC_457.c00006_NODE_8_...region001	FALSE	65432	NRPS	NA	NRPS	362	NRPS	Bacillus	Bacillus paralicheniformis	NA
SMGC_335	SMGC	SMGC_335.c00015_NODE_18...region001	TRUE	64472	hybrid	NA	NRPS; T1PKS	927; 927; 927	NRPS; PKS-NRP_Hybrids; PKSother	Citrobacter_B	Citrobacter_B koseri	NA
SMGC_301	SMGC	SMGC_301.c00006_NODE_6_...region001	FALSE	62819	hybrid	NA	NRPS; terpene	5055; 3608; 3608	NRPS; Others; Terpene	Corynebacterium	Corynebacterium sp900232865	NA
SMGC_457	SMGC	SMGC_457.c00003_NODE_5_...region001	FALSE	62264	hybrid	NA	NRPS; betalactone	4179; 4179	NRPS; Others	Bacillus	Bacillus paralicheniformis	NA
LK1054	LK	LK1054_6.region001	TRUE	61734	hybrid	Cryptococcus neoformans:Metarhizium sp.:Trichoderma sp.	NRPS-like; T1PKS	4786; 2051; 2051	NRPS; PKS-NRP_Hybrids; PKSother	Gordonia	Gordonia sp002009645	Nares
SMGC_158	SMGC	SMGC_158.c00012_NODE_23...region001	FALSE	60783	acyl_amino_acids	NA	acyl_amino_acids	3048	Others	Methyloversatilis	Methyloversatilis discipulorum_A	NA
SMGC_410	SMGC	SMGC_410.c00002_NODE_7_...region001	FALSE	60747	acyl_amino_acids	NA	acyl_amino_acids	4062	Others	Ochrobactrum_A	Ochrobactrum_A pituitosum	NA
SMGC_158	SMGC	SMGC_158.c00008_NODE_11...region001	FALSE	60675	acyl_amino_acids	NA	acyl_amino_acids	3046	Others	Methyloversatilis	Methyloversatilis discipulorum_A	NA
SMGC_381	SMGC	SMGC_381.c00007_NODE_41...region001	FALSE	60609	NRPS	NA	NRPS	3884	NRPS	Pseudomonas	Pseudomonas nitroreducens_B	NA
SMGC_225	SMGC	SMGC_225.c00002_NODE_2_...region003	FALSE	60573	hybrid	NA	NRPS; transAT-PKS-like	3288; 3288; 3288	NRPS; PKS-NRP_Hybrids; PKSother	Paenibacillus_B	NA	NA
SMGC_225	SMGC	SMGC_225.c00008_NODE_8_...region001	FALSE	59230	NRPS	NA	NRPS	3298	NRPS	Paenibacillus_B	NA	NA
SMGC_225	SMGC	SMGC_225.c00004_NODE_4_...region002	FALSE	58732	hybrid	NA	NRPS; T1PKS	3291; 3291; 3291	NRPS; PKS-NRP_Hybrids; PKSother	Paenibacillus_B	NA	NA
SMGC_289	SMGC	SMGC_289.c00001_NODE_1_...region002	FALSE	58355	hybrid	NA	NRPS; RRE-containing; T1PKS	3557; 3557; 3557; 3557	NRPS; Others; PKSI; RiPPs	Erwinia	NA	NA
SMGC_487	SMGC	SMGC_487.c00033_NODE_29...region001	TRUE	58274	NRPS	NA	NRPS	4322	NRPS	Gordonia	Gordonia bronchialis	NA
SMGC_227	SMGC	SMGC_227.c00001_NODE_1_...region002	FALSE	58226	hybrid	NA	arylpolyene; hserlactone	4416	Others	Pantoea	Pantoea sp002389975	NA
SMGC_41	SMGC	SMGC_41.c00005_NODE_17...region002	FALSE	58216	NRPS	NA	NRPS	4057	NRPS	Serratia	Serratia marcescens_I	NA
SMGC_392	SMGC	SMGC_392.c00033_NODE_21...region001	FALSE	58057	NRPS	NA	NRPS	3944	NRPS	Mycolicibacterium	Mycolicibacterium mucogenicum_A	NA
SMGC_392	SMGC	SMGC_392.c00006_NODE_40...region001	FALSE	57891	NRPS	NA	NRPS	3937	NRPS	Mycolicibacterium	Mycolicibacterium mucogenicum_A	NA
LK464	LK	LK464_6.region001	TRUE	56882	NRPS	Cryptococcus neoformans:Candida albicans:Candida sp.:Aspergillus flavus	NRPS	2505	NRPS	Peribacillus	Peribacillus frigoritolerans	Alar crease
SMGC_242	SMGC	SMGC_242.c00001_NODE_1_...region001	FALSE	56800	NRPS	NA	NRPS	3399	NRPS	Staphylococcus	NA	NA
SMGC_245	SMGC	SMGC_245.c00002_NODE_2_...region002	FALSE	56323	hybrid	NA	LAP; NRPS	3414; 3414; 3414	NRPS; Others; RiPPs	Staphylococcus	Staphylococcus lugdunensis	NA
SMGC_247	SMGC	SMGC_247.c00003_NODE_3_...region001	FALSE	55839	hybrid	NA	T3PKS; terpene	3391; 3425; 3391	Others; PKSother; Terpene	Staphylococcus	Staphylococcus petrasii	NA
SMGC_158	SMGC	SMGC_158.c00001_NODE_1_...region001	TRUE	55276	transAT-PKS	NA	transAT-PKS	3040	PKSother	Methyloversatilis	Methyloversatilis discipulorum_A	NA
LK1054	LK	LK1054_10.region001	FALSE	54937	NRPS	Cryptococcus neoformans:Metarhizium sp.:Trichoderma sp.	NRPS	4782	NRPS	Gordonia	Gordonia sp002009645	Nares
SMGC_145	SMGC	SMGC_145.c00010_NODE_35...region001	TRUE	54736	NRPS	NA	NRPS	2990	NRPS	Pseudomonas_E	Pseudomonas_E helleri	NA
SMGC_114	SMGC	SMGC_114.c00015_NODE_36...region001	TRUE	54634	NRPS	NA	NRPS	2888	NRPS	Granulicoccus	NA	NA
SMGC_41	SMGC	SMGC_41.c00012_NODE_35...region001	FALSE	54631	NRPS	NA	NRPS	4059	NRPS	Serratia	Serratia marcescens_I	NA
SMGC_232	SMGC	SMGC_232.c00005_NODE_5_...region002	FALSE	54530	NRPS	NA	NRPS	3343	NRPS	Caballeronia	Caballeronia zhejiangensis	NA
SMGC_133	SMGC	SMGC_133.c00004_NODE_15...region002	FALSE	53494	hybrid	NA	NRPS; T1PKS	2955; 2955; 2955	NRPS; PKS-NRP_Hybrids; PKSother	Pseudomonas_E	Pseudomonas_E putida	NA
SMGC_402	SMGC	SMGC_402.c00005_NODE_20...region001	TRUE	53412	NRPS	NA	NRPS	4013	NRPS	Gordonia	Gordonia otitidis	NA
SMGC_451	SMGC	SMGC_451.c00004_NODE_91...region001	FALSE	52999	NRPS	NA	NRPS	3832	NRPS	Pseudomonas_E	Pseudomonas_E koreensis_C	NA
LK1054	LK	LK1054_29.region001	TRUE	52690	NRPS	Cryptococcus neoformans:Metarhizium sp.:Trichoderma sp.	NRPS	2047	NRPS	Gordonia	Gordonia sp002009645	Nares
SMGC_231	SMGC	SMGC_231.c00010_NODE_10...region001	TRUE	52645	NRPS	NA	NRPS	3340	NRPS	Paenibacillus	Paenibacillus sp001426865	NA
SMGC_421	SMGC	SMGC_421.c00002_NODE_8_...region001	FALSE	52510	hybrid	NA	arylpolyene; resorcinol	4097	Others	Weeksella	Weeksella virosa	NA
SMGC_398	SMGC	SMGC_398.c00005_NODE_13...region001	FALSE	52304	hybrid	NA	arylpolyene; resorcinol	3993	Others	Empedobacter	Empedobacter falsenii	NA
SMGC_142	SMGC	SMGC_142.c00005_NODE_22...region001	FALSE	52265	hybrid	NA	NAPAA; terpene	3526; 2980; 2980	NRPS; Others; Terpene	Corynebacterium	Corynebacterium sp001815935	NA
SMGC_225	SMGC	SMGC_225.c00015_NODE_15...region001	TRUE	51864	NRPS	NA	NRPS; NRPS-like	3299	NRPS	Paenibacillus_B	NA	NA
SMGC_354	SMGC	SMGC_354.c00001_NODE_1_...region001	FALSE	51651	hybrid	NA	T3PKS; terpene	2697; 3370; 2571	Others; PKSother; Terpene	Staphylococcus	Staphylococcus aureus	NA
LK729	LK	LK729_4.region001	FALSE	51576	hybrid	NA	T3PKS; terpene	2697; 3370; 2571	Others; PKSother; Terpene	Staphylococcus	Staphylococcus aureus	Back
LK1255	LK	LK1255_2.region002	FALSE	51393	hybrid	Trichosporon asahii:Trichoderma sp.	T3PKS; terpene	2247; 3551; 3806	Others; PKSother; Terpene	Staphylococcus	Staphylococcus capitis	Umbilicus
SMGC_72	SMGC	SMGC_72.c00004_NODE_4_...region001	FALSE	51070	NRPS	NA	NRPS	4974	NRPS	Brevibacillus_B	Brevibacillus_B laterosporus	NA
SMGC_61	SMGC	SMGC_61.c00003_NODE_14...region001	FALSE	50932	T1PKS	NA	T1PKS	4841	PKSI	Mycolicibacterium	Mycolicibacterium bacteremicum	NA
SMGC_87	SMGC	SMGC_87.c00001_NODE_1_...region003	FALSE	50908	NRPS	NA	NRPS	5055	NRPS	Corynebacterium	Corynebacterium pseudodiphtheriticum	NA
SMGC_217	SMGC	SMGC_217.c00002_NODE_2_...region001	FALSE	50899	T1PKS	NA	T1PKS	3248	PKSI	Mycolicibacterium	Mycolicibacterium obuense	NA
SMGC_98	SMGC	SMGC_98.c00008_NODE_8_...region001	TRUE	50875	NRPS	NA	NRPS	5093	NRPS	Lysinibacillus	Lysinibacillus fusiformis	NA
SMGC_114	SMGC	SMGC_114.c00020_NODE_43...region001	TRUE	50416	hybrid	NA	NRPS; NRPS-like; T1PKS	2889; 2889; 2889	NRPS; PKS-NRP_Hybrids; PKSother	Granulicoccus	NA	NA
SMGC_20	SMGC	SMGC_20.c00002_NODE_3_...region001	FALSE	50341	hybrid	NA	T3PKS; terpene	2247; 3551; 3806	Others; PKSother; Terpene	Staphylococcus	Staphylococcus capitis	NA
SMGC_597	SMGC	SMGC_597.c00003_NODE_48...region001	TRUE	49928	NRPS	NA	NRPS	4766	NRPS	Pseudomonas_E	Pseudomonas_E sp001320525	NA
SMGC_158	SMGC	SMGC_158.c00002_NODE_3_...region002	FALSE	49884	NRPS	NA	NRPS; NRPS-like	3042	NRPS	Methyloversatilis	Methyloversatilis discipulorum_A	NA
SMGC_41	SMGC	SMGC_41.c00005_NODE_17...region001	FALSE	49626	NRPS	NA	NRPS	4056	NRPS	Serratia	Serratia marcescens_I	NA
SMGC_372	SMGC	SMGC_372.c00018_NODE_37...region001	FALSE	49535	arylpolyene	NA	arylpolyene	3867	Others	Prevotella	Prevotella melaninogenica	NA
SMGC_487	SMGC	SMGC_487.c00011_NODE_10...region001	FALSE	48646	NRPS	NA	NRPS	4317	NRPS	Gordonia	Gordonia bronchialis	NA
SMGC_41	SMGC	SMGC_41.c00002_NODE_10...region002	FALSE	48559	NRPS	NA	NRPS	4052	NRPS	Serratia	Serratia marcescens_I	NA
SMGC_41	SMGC	SMGC_41.c00003_NODE_13...region001	TRUE	48125	NRPS	NA	NRPS	4053	NRPS	Serratia	Serratia marcescens_I	NA
SMGC_513	SMGC	SMGC_513.c00009_NODE_61...region001	FALSE	48073	arylpolyene	NA	arylpolyene	4395	Others	Alistipes	Alistipes finegoldii	NA
LK948	LK	LK948_15.region001	TRUE	48068	NRPS	NA	NRPS	2793	NRPS	Corynebacterium	Corynebacterium accolens	Nares
SMGC_148	SMGC	SMGC_148.c00025_NODE_19...region001	TRUE	48042	hybrid	NA	arylpolyene; resorcinol	3008	Others	Pseudomonas_E	Pseudomonas_E sp002741105	NA
SMGC_61	SMGC	SMGC_61.c00023_NODE_44...region001	TRUE	47750	NRPS	NA	NRPS	4847	NRPS	Mycolicibacterium	Mycolicibacterium bacteremicum	NA
SMGC_72	SMGC	SMGC_72.c00014_NODE_14...region001	FALSE	47629	NRPS	NA	NRPS	4985	NRPS	Brevibacillus_B	Brevibacillus_B laterosporus	NA
SMGC_68	SMGC	SMGC_68.c00007_NODE_7_...region001	FALSE	47617	T1PKS	NA	T1PKS	4953	PKSI	Achromobacter	Achromobacter sp002331005	NA
SMGC_236	SMGC	SMGC_236.c00013_NODE_13...region001	TRUE	47573	hybrid	NA	lanthipeptide-class-v; sactipeptide	3378	RiPPs	Staphylococcus	Staphylococcus caprae	NA
SMGC_323	SMGC	SMGC_323.c00007_NODE_10...region001	FALSE	47557	NRPS	NA	NRPS	3693	NRPS	Corynebacterium	Corynebacterium kroppenstedtii_B	NA
SMGC_155	SMGC	SMGC_155.c00003_NODE_5_...region001	FALSE	47521	NRPS	NA	NRPS	3034	NRPS	Corynebacterium	NA	NA
SMGC_616	SMGC	SMGC_616.c00006_NODE_30...region001	FALSE	47521	NRPS	NA	NRPS	3034	NRPS	Corynebacterium	NA	NA
SMGC_304	SMGC	SMGC_304.c00011_NODE_17...region001	FALSE	47374	NRPS	NA	NRPS	4372	NRPS	Corynebacterium	NA	NA
SMGC_83	SMGC	SMGC_83.c00002_NODE_2_...region002	FALSE	47374	NRPS	NA	NRPS	4372	NRPS	Corynebacterium	NA	NA
SMGC_235	SMGC	SMGC_235.c00001_NODE_1_...region003	FALSE	47362	NRPS	NA	NRPS	2575	NRPS	Staphylococcus	Staphylococcus argenteus	NA
SMGC_228	SMGC	SMGC_228.c00003_NODE_3_...region001	FALSE	47245	NRPS	NA	NRPS	3312	NRPS	Paenibacillus	NA	NA
LK479	LK	LK479_4.region001	FALSE	47233	NRPS	NA	NRPS	2532	NRPS	Paenibacillus	Paenibacillus sp001860525	Antecubital fossa
SMGC_61	SMGC	SMGC_61.c00051_NODE_12...region001	TRUE	47186	hybrid	NA	NRPS; T1PKS	4852; 4852; 4852	NRPS; PKS-NRP_Hybrids; PKSother	Mycolicibacterium	Mycolicibacterium bacteremicum	NA
LK524	LK	LK524_6.region001	FALSE	47176	NRPS	Cryptococcus neoformans:Candida albicans:Candida sp.:Trichoderma sp.	NRPS	2575	NRPS	Staphylococcus	Staphylococcus aureus	Nares
SMGC_354	SMGC	SMGC_354.c00001_NODE_1_...region003	FALSE	47176	NRPS	NA	NRPS	2575	NRPS	Staphylococcus	Staphylococcus aureus	NA
LK1255	LK	LK1255_4.region001	FALSE	47167	NRPS	Trichosporon asahii:Trichoderma sp.	NRPS	2248	NRPS	Staphylococcus	Staphylococcus capitis	Umbilicus
SMGC_20	SMGC	SMGC_20.c00006_NODE_19...region001	FALSE	47167	NRPS	NA	NRPS	2248	NRPS	Staphylococcus	Staphylococcus capitis	NA
LK1116	LK	LK1116_7.region001	FALSE	47164	NRPS	Cryptococcus neoformans:Candida albicans:Candida sp.:Trichosporon asahii:Trichoderma sp.:Aspergillus flavus	NRPS	2135	NRPS	Staphylococcus	Staphylococcus epidermidis	Alar crease
LK1137	LK	LK1137_10.region001	FALSE	47164	NRPS	Cryptococcus neoformans:Candida albicans:Trichosporon asahii:Trichoderma sp.	NRPS	2135	NRPS	Staphylococcus	Staphylococcus epidermidis	Alar crease
LK523	LK	LK523_3.region001	FALSE	47164	NRPS	Candida sp.:Trichoderma sp.	NRPS	2135	NRPS	Staphylococcus	Staphylococcus epidermidis	Occiput
LK533	LK	LK533_7.region001	FALSE	47164	NRPS	Trichoderma sp.	NRPS	2135	NRPS	Staphylococcus	Staphylococcus epidermidis	Alar crease
SMGC_241	SMGC	SMGC_241.c00001_gnlNIS...region001	FALSE	47164	NRPS	NA	NRPS	2135	NRPS	Staphylococcus	Staphylococcus epidermidis	NA
SMGC_457	SMGC	SMGC_457.c00001_NODE_2_...region001	FALSE	47158	NRPS	NA	NRPS	4178	NRPS	Bacillus	Bacillus paralicheniformis	NA
SMGC_466	SMGC	SMGC_466.c00001_NODE_61...region002	FALSE	47152	NRPS	NA	NRPS	4248	NRPS	Staphylococcus	Staphylococcus schleiferi	NA
LK1172	LK	LK1172_2.region002	FALSE	47110	NRPS	Cryptococcus neoformans:Metarhizium sp.:Trichoderma sp.	NRPS	2179	NRPS	Oceanobacillus	Oceanobacillus kimchii	Back
SMGC_118	SMGC	SMGC_118.c00012_NODE_20...region001	FALSE	47059	NRPS	NA	NRPS	2916	NRPS	Pseudomonas	Pseudomonas aeruginosa	NA
SMGC_357	SMGC	SMGC_357.c00002_NODE_2_...region002	FALSE	47024	hybrid	NA	T3PKS; terpene	3806; 3551; 3806	Others; PKSother; Terpene	Staphylococcus	Staphylococcus warneri_A	NA
SMGC_356	SMGC	SMGC_356.c00003_NODE_3_...region002	FALSE	47023	hybrid	NA	T3PKS; terpene	3806; 3551; 3806	Others; PKSother; Terpene	Staphylococcus	Staphylococcus warneri	NA
LK464	LK	LK464_16.region001	TRUE	46957	NRPS	Cryptococcus neoformans:Candida albicans:Candida sp.:Aspergillus flavus	NRPS	2497	NRPS	Peribacillus	Peribacillus frigoritolerans	Alar crease
LK1136	LK	LK1136_6.region001	FALSE	46939	NRPS	Cryptococcus neoformans:Candida albicans:Trichosporon asahii:Trichoderma sp.	NRPS	2135	NRPS	Staphylococcus	Staphylococcus epidermidis	Alar crease
LK413	LK	LK413_6.region001	FALSE	46918	hybrid	Cryptococcus neoformans:Candida albicans:Trichosporon asahii:Trichoderma sp.	T3PKS; terpene	3806; 3551; 3806	Others; PKSother; Terpene	Staphylococcus	Staphylococcus warneri	Occiput
SMGC_1	SMGC	SMGC_1.c00006_NODE_71...region001	TRUE	46909	arylpolyene	NA	arylpolyene	2846	Others	F0040	NA	NA
SMGC_392	SMGC	SMGC_392.c00018_NODE_99...region001	FALSE	46741	NRPS-like	NA	NRPS-like	3939	NRPS	Mycolicibacterium	Mycolicibacterium mucogenicum_A	NA
LK485	LK	LK485_21.region001	FALSE	46669	arylpolyene	Cryptococcus neoformans:Candida albicans:Candida sp.:Trichosporon asahii:Aspergillus flavus	arylpolyene	2540	Others	Sphingobacterium	Sphingobacterium hotanense	Toe web space
SMGC_240	SMGC	SMGC_240.c00001_NODE_1_...region001	FALSE	46541	hybrid	NA	T3PKS; terpene	3391; 2456; 3391	Others; PKSother; Terpene	Staphylococcus	Staphylococcus devriesei_A	NA
SMGC_142	SMGC	SMGC_142.c00006_NODE_23...region001	TRUE	46467	hybrid	NA	T1PKS; prodigiosin	2981; 2943	Others; PKSI	Corynebacterium	Corynebacterium sp001815935	NA
LK434	LK	LK434_2.region002	FALSE	46333	NRPS	No antifungal	NRPS	4326	NRPS	Corynebacterium	Corynebacterium amycolatum	Umbilicus
SMGC_361	SMGC	SMGC_361.c00030_NODE_14...region001	FALSE	46258	NRPS	NA	NRPS	3827	NRPS	Pseudomonas_E	Pseudomonas_E sp002742565	NA
SMGC_487	SMGC	SMGC_487.c00010_NODE_10...region001	TRUE	46145	NRPS	NA	NRPS	4315	NRPS	Gordonia	Gordonia bronchialis	NA
SMGC_245	SMGC	SMGC_245.c00001_NODE_1_...region001	FALSE	46024	NRPS	NA	NRPS	3412	NRPS	Staphylococcus	Staphylococcus lugdunensis	NA
SMGC_323	SMGC	SMGC_323.c00006_NODE_8_...region001	FALSE	45988	NRPS	NA	NRPS	3035	NRPS	Corynebacterium	Corynebacterium kroppenstedtii_B	NA
SMGC_487	SMGC	SMGC_487.c00018_NODE_17...region001	FALSE	45815	NRPS	NA	NRPS; NRPS-like	4320	NRPS	Gordonia	Gordonia bronchialis	NA
SMGC_91	SMGC	SMGC_91.c00002_NODE_2_...region001	TRUE	45814	NRPS	NA	NRPS	4372	NRPS	Corynebacterium	NA	NA
LK945	LK	LK945_7.region001	TRUE	45681	T1PKS	Metarhizium sp.:Trichoderma sp.	T1PKS	2784	PKSI	Micromonospora	Micromonospora chalcea	Volar forearm
SMGC_225	SMGC	SMGC_225.c00006_NODE_6_...region002	FALSE	45604	T1PKS	NA	T1PKS	3296	PKSI	Paenibacillus_B	NA	NA
SMGC_402	SMGC	SMGC_402.c00001_NODE_7_...region001	FALSE	45415	T1PKS	NA	T1PKS	4010	PKSI	Gordonia	Gordonia otitidis	NA
SMGC_217	SMGC	SMGC_217.c00018_NODE_18...region001	FALSE	45397	T1PKS	NA	T1PKS	4846	PKSI	Mycolicibacterium	Mycolicibacterium obuense	NA
SMGC_61	SMGC	SMGC_61.c00016_NODE_31...region001	FALSE	45397	T1PKS	NA	T1PKS	4846	PKSI	Mycolicibacterium	Mycolicibacterium bacteremicum	NA
SMGC_304	SMGC	SMGC_304.c00002_NODE_2_...region001	FALSE	45088	T1PKS	NA	T1PKS	3038	PKSI	Corynebacterium	NA	NA
LK951	LK	LK951_11.region001	FALSE	45085	T1PKS	Cryptococcus neoformans:Metarhizium sp.:Trichoderma sp.	T1PKS	2809	PKSI	Dietzia	Dietzia cercidiphylli	Toe web space
LK949	LK	LK949_13.region001	FALSE	45079	T1PKS	Cryptococcus neoformans:Metarhizium sp.:Trichoderma sp.	T1PKS	2104	PKSI	Dietzia	Dietzia maris	Toe web space
SMGC_157	SMGC	SMGC_157.c00008_NODE_29...region001	FALSE	45076	T1PKS	NA	T1PKS	3038	PKSI	Corynebacterium	NA	NA
SMGC_91	SMGC	SMGC_91.c00013_NODE_13...region001	FALSE	45061	T1PKS	NA	T1PKS	3038	PKSI	Corynebacterium	NA	NA
SMGC_83	SMGC	SMGC_83.c00006_NODE_6_...region001	FALSE	45058	T1PKS	NA	T1PKS	3038	PKSI	Corynebacterium	NA	NA
SMGC_218	SMGC	SMGC_218.c00007_NODE_39...region001	FALSE	45058	T1PKS	NA	T1PKS	3685	PKSI	Lawsonella	Lawsonella clevelandensis_A	NA
SMGC_294	SMGC	SMGC_294.c00014_NODE_16...region001	FALSE	45052	T1PKS	NA	T1PKS	2893	PKSI	Corynebacterium	NA	NA
LK1301	LK	LK1301_5.region001	FALSE	45043	NRPS	NA	NRPS	2295	NRPS	Brevibacterium	Brevibacterium casei	Toe web space
SMGC_87	SMGC	SMGC_87.c00001_NODE_1_...region002	FALSE	45043	T1PKS	NA	T1PKS	5039	PKSI	Corynebacterium	Corynebacterium pseudodiphtheriticum	NA
SMGC_301	SMGC	SMGC_301.c00004_NODE_4_...region001	FALSE	45013	T1PKS	NA	T1PKS	4888	PKSI	Corynebacterium	Corynebacterium sp900232865	NA
LK466	LK	LK466_7.region002	FALSE	45013	T1PKS	Cryptococcus neoformans:Candida albicans:Candida sp.	T1PKS	5039	PKSI	Corynebacterium	Corynebacterium pseudodiphtheriticum	Nares
SMGC_591	SMGC	SMGC_591.c00002_NODE_33...region001	FALSE	45001	T1PKS	NA	T1PKS	4748	PKSI	Corynebacterium	Corynebacterium falsenii_A	NA
SMGC_115	SMGC	SMGC_115.c00008_NODE_10...region001	FALSE	44956	T1PKS	NA	T1PKS	2893	PKSI	Corynebacterium	Corynebacterium resistens	NA
LK561	LK	LK561_20.region001	FALSE	44917	T1PKS	No antifungal	T1PKS	5039	PKSI	Corynebacterium	Corynebacterium propinquum	Nares
SMGC_263	SMGC	SMGC_263.c00002_NODE_3_...region002	FALSE	44899	T1PKS	NA	T1PKS	4567	PKSI	Corynebacterium	NA	NA
SMGC_78	SMGC	SMGC_78.c00011_NODE_11...region001	FALSE	44872	T1PKS	NA	T1PKS	2943	PKSI	Corynebacterium	Corynebacterium singulare	NA
SMGC_88	SMGC	SMGC_88.c00009_NODE_9_...region001	FALSE	44857	T1PKS	NA	T1PKS	2943	PKSI	Corynebacterium	Corynebacterium simulans	NA
LK1358	LK	LK1358_9.region001	FALSE	44800	T1PKS	NA	T1PKS	4567	PKSI	Corynebacterium	NA	Antecubital fossa
LK946	LK	LK946_11.region001	FALSE	44788	T1PKS	NA	T1PKS	2428	PKSI	Corynebacterium	NA	Back
LK1041	LK	LK1041_17.region001	FALSE	44779	T1PKS	Trichosporon asahii	T1PKS	2428	PKSI	Corynebacterium	Corynebacterium sanguinis	Antecubital fossa
LK1239	LK	LK1239_3.region001	FALSE	44779	T1PKS	Trichoderma sp.	T1PKS	2428	PKSI	Corynebacterium	Corynebacterium sanguinis	Umbilicus
LK1346	LK	LK1346_3.region001	FALSE	44779	T1PKS	Cryptococcus neoformans:Candida albicans:Trichoderma sp.	T1PKS	2428	PKSI	Corynebacterium	Corynebacterium sanguinis	Volar forearm
LK1362	LK	LK1362_7.region001	FALSE	44779	T1PKS	NA	T1PKS	2428	PKSI	Corynebacterium	Corynebacterium sanguinis	Back
LK1366	LK	LK1366_4.region001	FALSE	44779	T1PKS	No antifungal	T1PKS	2428	PKSI	Corynebacterium	Corynebacterium sanguinis	Volar forearm
LK672	LK	LK672_14.region001	FALSE	44779	T1PKS	No antifungal	T1PKS	2428	PKSI	Corynebacterium	Corynebacterium sanguinis	Antecubital fossa
LK871	LK	LK871_2.region002	FALSE	44779	T1PKS	No antifungal	T1PKS	2428	PKSI	Corynebacterium	Corynebacterium sanguinis	Volar forearm
LK936	LK	LK936_14.region001	FALSE	44779	T1PKS	Metarhizium sp.:Trichoderma sp.	T1PKS	2428	PKSI	Corynebacterium	Corynebacterium sanguinis	Alar crease
LK942	LK	LK942_2.region002	FALSE	44779	T1PKS	Cryptococcus neoformans:Metarhizium sp.:Trichoderma sp.	T1PKS	2428	PKSI	Corynebacterium	Corynebacterium sanguinis	Alar crease
LK956	LK	LK956_1.region001	FALSE	44779	T1PKS	Metarhizium sp.:Trichoderma sp.	T1PKS	2428	PKSI	Corynebacterium	Corynebacterium sanguinis	Antecubital fossa
SMGC_77	SMGC	SMGC_77.c00013_NODE_13...region001	FALSE	44776	T1PKS	NA	T1PKS	2943	PKSI	Corynebacterium	Corynebacterium aurimucosum_C	NA
LK1348	LK	LK1348_3.region001	FALSE	44776	T1PKS	No antifungal	T1PKS	4567	PKSI	Corynebacterium	Corynebacterium appendicis	Antecubital fossa
SMGC_212	SMGC	SMGC_212.c00001_NODE_2_...region001	FALSE	44764	T1PKS	NA	T1PKS	2943	PKSI	Corynebacterium	Corynebacterium accolens	NA
LK948	LK	LK948_13.region001	FALSE	44761	T1PKS	NA	T1PKS	2943	PKSI	Corynebacterium	Corynebacterium accolens	Nares
SMGC_84	SMGC	SMGC_84.c00008_NODE_8_...region001	FALSE	44761	T1PKS	NA	T1PKS	2943	PKSI	Corynebacterium	NA	NA
SMGC_32	SMGC	SMGC_32.c00013_NODE_87...region001	FALSE	44755	T1PKS	NA	T1PKS	2428	PKSI	Corynebacterium	NA	NA
SMGC_81	SMGC	SMGC_81.c00011_NODE_11...region001	FALSE	44749	T1PKS	NA	T1PKS	4567	PKSI	Corynebacterium	Corynebacterium imitans	NA
SMGC_528	SMGC	SMGC_528.c00003_NODE_16...region001	TRUE	44744	thioamide-NRP	NA	thioamide-NRP	4429	NRPS	Paracoccus	Paracoccus yeei	NA
LK952	LK	LK952_10.region001	FALSE	44737	T1PKS	NA	T1PKS	4567	PKSI	Corynebacterium	NA	Toe web space
SMGC_182	SMGC	SMGC_182.c00003_NODE_3_...region001	FALSE	44734	T1PKS	NA	T1PKS	2428	PKSI	Corynebacterium	Corynebacterium ureicelerivorans	NA
SMGC_122	SMGC	SMGC_122.c00006_NODE_26...region001	FALSE	44725	hybrid	NA	RiPP-like; T1PKS	2943; 2943; 2289	Others; PKSI; RiPPs	Corynebacterium	NA	NA
SMGC_56	SMGC	SMGC_56.c00001_NODE_5_...region002	FALSE	44716	T1PKS	NA	T1PKS	4567	PKSI	Corynebacterium	Corynebacterium afermentans	NA
LK930	LK	LK930_4.region001	FALSE	44710	T1PKS	NA	T1PKS	2428	PKSI	Corynebacterium	Corynebacterium mucifaciens	Antecubital fossa
SMGC_75	SMGC	SMGC_75.c00003_NODE_3_...region001	FALSE	44710	T1PKS	NA	T1PKS	2428	PKSI	Corynebacterium	Corynebacterium afermentans	NA
SMGC_90	SMGC	SMGC_90.c00004_NODE_4_...region001	FALSE	44707	T1PKS	NA	T1PKS	2943	PKSI	Corynebacterium	Corynebacterium pseudogenitalium	NA
SMGC_92	SMGC	SMGC_92.c00007_NODE_7_...region001	FALSE	44707	T1PKS	NA	T1PKS	2943	PKSI	Corynebacterium	NA	NA
SMGC_76	SMGC	SMGC_76.c00004_NODE_4_...region001	FALSE	44704	T1PKS	NA	T1PKS	2428	PKSI	Corynebacterium	NA	NA
SMGC_343	SMGC	SMGC_343.c00005_NODE_14...region001	FALSE	44704	T1PKS	NA	T1PKS	2943	PKSI	Corynebacterium	Corynebacterium kefirresidentii	NA
SMGC_270	SMGC	SMGC_270.c00003_NODE_10...region001	FALSE	44698	T1PKS	NA	T1PKS	4567	PKSI	Corynebacterium	NA	NA
LK1134	LK	LK1134_6.region001	FALSE	44695	T1PKS	NA	T1PKS	2943	PKSI	Corynebacterium	Corynebacterium kefirresidentii	Occiput
SMGC_264	SMGC	SMGC_264.c00003_NODE_8_...region001	FALSE	44662	T1PKS	NA	T1PKS	4567	PKSI	Corynebacterium	Corynebacterium glaucum	NA
LK1006	LK	LK1006_28.region001	TRUE	44648	T1PKS	Cryptococcus neoformans:Trichosporon asahii:Metarhizium sp.:Trichoderma sp.	T1PKS	2104	PKSI	Dietzia	Dietzia cinnamea	Alar crease
SMGC_89	SMGC	SMGC_89.c00018_NODE_18...region001	TRUE	44555	NRPS	NA	NRPS	5055	NRPS	Corynebacterium	Corynebacterium striatum	NA
SMGC_361	SMGC	SMGC_361.c00033_NODE_16...region001	TRUE	44426	NRPS	NA	NRPS	1234	NRPS	Pseudomonas_E	Pseudomonas_E sp002742565	NA
SMGC_145	SMGC	SMGC_145.c00004_NODE_10...region001	FALSE	44233	NRPS	NA	NRPS	2988	NRPS	Pseudomonas_E	Pseudomonas_E helleri	NA
SMGC_82	SMGC	SMGC_82.c00011_NODE_11...region001	TRUE	44214	T1PKS	NA	T1PKS	3038	PKSI	Corynebacterium	Corynebacterium sp001807485	NA
SMGC_60	SMGC	SMGC_60.c00012_NODE_12...region001	TRUE	44140	T1PKS	NA	T1PKS	4010	PKSI	Gordonia	Gordonia sp002009645	NA
SMGC_272	SMGC	SMGC_272.c00007_NODE_17...region001	TRUE	44075	T1PKS	NA	T1PKS	3038	PKSI	Corynebacterium	NA	NA
SMGC_543	SMGC	SMGC_543.c00008_NODE_34...region001	FALSE	44065	NRPS	NA	NRPS	4478	NRPS	Rothia	NA	NA
SMGC_42	SMGC	SMGC_42.c00003_NODE_16...region001	FALSE	44011	NRPS	NA	NRPS	4094	NRPS	Rothia	NA	NA
SMGC_549	SMGC	SMGC_549.c00006_NODE_10...region001	FALSE	44002	NRPS	NA	NRPS	4504	NRPS	NA	NA	NA
SMGC_289	SMGC	SMGC_289.c00002_NODE_2_...region001	FALSE	43987	NRPS	NA	NRPS	3559	NRPS	Erwinia	NA	NA
SMGC_395	SMGC	SMGC_395.c00004_NODE_18...region001	TRUE	43980	T1PKS	NA	T1PKS	4567	PKSI	Corynebacterium	Corynebacterium sp001767255	NA
SMGC_296	SMGC	SMGC_296.c00016_NODE_26...region001	FALSE	43960	hybrid	NA	NRPS; hserlactone	3583; 3158	NRPS; Others	Acinetobacter	Acinetobacter pittii	NA
SMGC_59	SMGC	SMGC_59.c00020_NODE_37...region001	TRUE	43944	hybrid	NA	NRPS; RiPP-like	4735; 4735; 4735	NRPS; Others; RiPPs	Pseudomonas_E	NA	NA
SMGC_234	SMGC	SMGC_234.c00017_NODE_17...region001	FALSE	43936	NRPS	NA	NRPS	3368	NRPS	Roseomonas	Roseomonas mucosa	NA
SMGC_227	SMGC	SMGC_227.c00003_NODE_3_...region001	FALSE	43921	NRPS	NA	NRPS	4927	NRPS	Pantoea	Pantoea sp002389975	NA
SMGC_230	SMGC	SMGC_230.c00002_NODE_2_...region001	FALSE	43921	NRPS	NA	NRPS	4927	NRPS	Pantoea	Pantoea sp002920175	NA
LK494	LK	LK494_1.region001	FALSE	43891	NRPS	No antifungal	NRPS	2550	NRPS	Citrobacter	Citrobacter freundii	Nares
SMGC_273	SMGC	SMGC_273.c00012_NODE_29...region001	FALSE	43891	NRPS	NA	NRPS	4344	NRPS	Stenotrophomonas	Stenotrophomonas maltophilia_F	NA
LK1198	LK	LK1198_4.region002	FALSE	43882	NRPS	Cryptococcus neoformans:Candida albicans:Candida sp.:Trichosporon asahii:Aspergillus flavus	NRPS	2622	NRPS	Escherichia	Escherichia coli	Alar crease
LK570	LK	LK570_1.region002	FALSE	43882	NRPS	Candida sp.:Trichoderma sp.	NRPS	2622	NRPS	Raoultella	Raoultella ornithinolytica	Nares
LK583	LK	LK583_14.region001	FALSE	43882	NRPS	Cryptococcus neoformans:Candida albicans:Candida sp.:Trichosporon asahii:Metarhizium sp.:Trichoderma sp.:Aspergillus flavus	NRPS	2622	NRPS	Klebsiella	Klebsiella pneumoniae	Nares
LK894	LK	LK894_1.region001	FALSE	43882	NRPS	NA	NRPS	2622	NRPS	Klebsiella	Klebsiella aerogenes	Toe web space
SMGC_340	SMGC	SMGC_340.c00003_NODE_3_...region001	FALSE	43882	NRPS	NA	NRPS	2622	NRPS	Escherichia	Escherichia coli	NA
LK591	LK	LK591_11.region001	FALSE	43858	NRPS	Candida albicans:Trichoderma sp.	NRPS	2622	NRPS	Enterobacter	Enterobacter hormaechei_A	Alar crease
LK570	LK	LK570_10.region001	TRUE	43754	hybrid	Candida sp.:Trichoderma sp.	NRPS; T1PKS	1009; 1009; 2609	NRPS; PKS-NRP_Hybrids; PKSother	Raoultella	Raoultella ornithinolytica	Nares
LK479	LK	LK479_7.region002	FALSE	43744	NRPS-like	NA	NRPS-like	2536	NRPS	Paenibacillus	Paenibacillus sp001860525	Antecubital fossa
SMGC_228	SMGC	SMGC_228.c00001_NODE_1_...region002	FALSE	43717	NRPS-like	NA	NRPS-like	3311	NRPS	Paenibacillus	NA	NA
SMGC_231	SMGC	SMGC_231.c00002_NODE_2_...region004	FALSE	43711	NRPS-like	NA	NRPS-like	3336	NRPS	Paenibacillus	Paenibacillus sp001426865	NA
SMGC_72	SMGC	SMGC_72.c00004_NODE_4_...region002	FALSE	43675	NRPS-like	NA	NRPS-like	4975	NRPS	Brevibacillus_B	Brevibacillus_B laterosporus	NA
SMGC_388	SMGC	SMGC_388.c00005_NODE_20...region001	FALSE	43653	arylpolyene	NA	arylpolyene	4155	Others	Pseudomonas	Pseudomonas nitroreducens	NA
SMGC_145	SMGC	SMGC_145.c00013_NODE_42...region001	FALSE	43599	arylpolyene	NA	arylpolyene	4155	Others	Pseudomonas_E	Pseudomonas_E helleri	NA
LK570	LK	LK570_3.region001	FALSE	43597	arylpolyene	Candida sp.:Trichoderma sp.	arylpolyene	796	Others	Raoultella	Raoultella ornithinolytica	Nares
LK894	LK	LK894_4.region001	FALSE	43597	arylpolyene	NA	arylpolyene	796	Others	Klebsiella	Klebsiella aerogenes	Toe web space
SMGC_335	SMGC	SMGC_335.c00004_NODE_4_...region001	FALSE	43597	arylpolyene	NA	arylpolyene	796	Others	Citrobacter_B	Citrobacter_B koseri	NA
SMGC_453	SMGC	SMGC_453.c00037_NODE_25...region001	FALSE	43576	arylpolyene	NA	arylpolyene	4155	Others	Pseudomonas_E	Pseudomonas_E sp002966775	NA
SMGC_61	SMGC	SMGC_61.c00060_NODE_14...region001	TRUE	43489	hybrid	NA	NRPS; T1PKS	4854; 4854; 4854	NRPS; PKS-NRP_Hybrids; PKSother	Mycolicibacterium	Mycolicibacterium bacteremicum	NA
LK470	LK	LK470_7.region001	TRUE	43371	NRPS	Cryptococcus neoformans:Candida albicans:Candida sp.	NRPS	2135	NRPS	Staphylococcus	Staphylococcus epidermidis	Nares
SMGC_355	SMGC	SMGC_355.c00001_NODE_1_...region002	FALSE	43123	NRPS-like	NA	NRPS-like	3793	NRPS	Sporosarcina_C	NA	NA
SMGC_506	SMGC	SMGC_506.c00011_NODE_75...region001	FALSE	43117	NRPS-like	NA	NRPS-like	4367	NRPS	Xanthomonas	Xanthomonas campestris	NA
SMGC_41	SMGC	SMGC_41.c00003_NODE_13...region002	FALSE	42988	NRPS-like	NA	NRPS-like	4054	NRPS	Serratia	Serratia marcescens_I	NA
SMGC_118	SMGC	SMGC_118.c00018_NODE_34...region002	FALSE	42976	NRPS-like	NA	NRPS-like	2919	NRPS	Pseudomonas	Pseudomonas aeruginosa	NA
SMGC_217	SMGC	SMGC_217.c00014_NODE_14...region001	TRUE	42949	T1PKS	NA	T1PKS	3254	PKSI	Mycolicibacterium	Mycolicibacterium obuense	NA
SMGC_392	SMGC	SMGC_392.c00031_NODE_17...region001	TRUE	42902	NRPS-like	NA	NRPS-like	3943	NRPS	Mycolicibacterium	Mycolicibacterium mucogenicum_A	NA
SMGC_597	SMGC	SMGC_597.c00009_NODE_15...region001	FALSE	42895	hybrid	NA	NRPS-like; RiPP-like	4768; 4768; 4768	NRPS; Others; RiPPs	Pseudomonas_E	Pseudomonas_E sp001320525	NA
SMGC_41	SMGC	SMGC_41.c00022_NODE_73...region001	TRUE	42866	NRPS	NA	NRPS	4060	NRPS	Serratia	Serratia marcescens_I	NA
SMGC_104	SMGC	SMGC_104.c00002_NODE_6_...region001	FALSE	42718	NRPS-like	NA	NRPS-like	2861	NRPS	NA	NA	NA
SMGC_61	SMGC	SMGC_61.c00028_NODE_52...region001	FALSE	42703	NRPS-like	NA	NRPS-like	4848	NRPS	Mycolicibacterium	Mycolicibacterium bacteremicum	NA
LK984	LK	LK984_3.region001	FALSE	42664	NRPS-like	Cryptococcus neoformans:Metarhizium sp.:Trichoderma sp.	NRPS-like	2842	NRPS	Dietzia	Dietzia cinnamea	Alar crease
LK1092	LK	LK1092_8.region001	FALSE	42595	NRPS-like	Cryptococcus neoformans:Candida albicans:Trichosporon asahii:Trichoderma sp.	NRPS-like	2842	NRPS	Dietzia	Dietzia cinnamea	Toe web space
LK538	LK	LK538_1.region002	FALSE	42571	NRPS-like	Cryptococcus neoformans:Candida albicans:Candida sp.:Trichoderma sp.	NRPS-like	2582	NRPS	Janibacter	Janibacter hoylei	Back
SMGC_232	SMGC	SMGC_232.c00005_NODE_5_...region001	FALSE	42562	NRPS-like	NA	NRPS-like	3342	NRPS	Caballeronia	Caballeronia zhejiangensis	NA
SMGC_140	SMGC	SMGC_140.c00008_NODE_17...region001	TRUE	42560	hybrid	NA	arylpolyene; resorcinol	4032	Others	Pseudomonas_E	Pseudomonas_E alcaligenes	NA
LK894	LK	LK894_1.region002	FALSE	42526	ladderane	NA	ladderane	2709	Others	Klebsiella	Klebsiella aerogenes	Toe web space
SMGC_217	SMGC	SMGC_217.c00004_NODE_4_...region001	TRUE	42405	NRPS-like	NA	NRPS-like	3249	NRPS	Mycolicibacterium	Mycolicibacterium obuense	NA
SMGC_365	SMGC	SMGC_365.c00008_NODE_38...region001	FALSE	42196	arylpolyene	NA	arylpolyene	3843	Others	Streptococcus	Streptococcus agalactiae	NA
LK479	LK	LK479_9.region001	FALSE	42160	NRPS	NA	NRPS	2537	NRPS	Paenibacillus	Paenibacillus sp001860525	Antecubital fossa
SMGC_276	SMGC	SMGC_276.c00013_NODE_38...region001	TRUE	41926	T1PKS	NA	T1PKS	3528	PKSI	Corynebacterium	NA	NA
SMGC_388	SMGC	SMGC_388.c00031_NODE_31...region001	TRUE	41895	NRPS	NA	NRPS	3884	NRPS	Pseudomonas	Pseudomonas nitroreducens	NA
LK421	LK	LK421_8.region001	FALSE	41887	resorcinol	Cryptococcus neoformans:Candida albicans:Candida sp.:Trichosporon asahii:Metarhizium sp.:Trichoderma sp.:Aspergillus flavus	resorcinol	2447	Others	Sphingobacterium	Sphingobacterium daejeonense	Toe web space
SMGC_24	SMGC	SMGC_24.c00008_NODE_9_...region001	FALSE	41878	arylpolyene	NA	arylpolyene	3390	Others	Rothia	NA	NA
SMGC_118	SMGC	SMGC_118.c00003_NODE_4_...region001	FALSE	41857	hybrid	NA	NRPS-like; betalactone	2912; 2912	NRPS; Others	Pseudomonas	Pseudomonas aeruginosa	NA
LK950	LK	LK950_15.region001	TRUE	41827	T1PKS	Cryptococcus neoformans:Metarhizium sp.:Trichoderma sp.	T1PKS	2428	PKSI	Corynebacterium	Corynebacterium sanguinis	Back
LK519	LK	LK519_17.region001	TRUE	41807	T1PKS	Cryptococcus neoformans:Metarhizium sp.:Trichoderma sp.	T1PKS	2428	PKSI	Corynebacterium	Corynebacterium sanguinis	Volar forearm
SMGC_549	SMGC	SMGC_549.c00001_NODE_31...region001	FALSE	41788	phosphonate	NA	phosphonate	4502	Others	NA	NA	NA
SMGC_232	SMGC	SMGC_232.c00010_NODE_10...region001	FALSE	41698	phosphonate	NA	phosphonate	3346	Others	Caballeronia	Caballeronia zhejiangensis	NA
SMGC_60	SMGC	SMGC_60.c00011_NODE_10...region001	TRUE	41669	NRPS	NA	NRPS	2053	NRPS	Gordonia	Gordonia sp002009645	NA
SMGC_508	SMGC	SMGC_508.c00015_NODE_46...region001	TRUE	41652	NRPS	NA	NRPS	4375	NRPS	Ruminococcus_E	Ruminococcus_E bromii_B	NA
SMGC_98	SMGC	SMGC_98.c00001_NODE_1_...region002	FALSE	41611	phosphonate	NA	phosphonate	5088	Others	Lysinibacillus	Lysinibacillus fusiformis	NA
SMGC_69	SMGC	SMGC_69.c00007_NODE_7_...region001	FALSE	41500	T3PKS	NA	T3PKS	4958	PKSother	Arsenicicoccus	Arsenicicoccus bolidensis	NA
LK444	LK	LK444_3.region001	FALSE	41308	T3PKS	Cryptococcus neoformans:Trichosporon asahii	T3PKS	3324	PKSother	Corynebacterium	Corynebacterium amycolatum_A	Umbilicus
SMGC_527	SMGC	SMGC_527.c00009_NODE_16...region001	FALSE	41308	T3PKS	NA	T3PKS	4428	PKSother	Bifidobacterium	Bifidobacterium vaginale	NA
SMGC_543	SMGC	SMGC_543.c00021_NODE_13...region001	FALSE	41239	T3PKS	NA	T3PKS	4480	PKSother	Rothia	NA	NA
SMGC_3	SMGC	SMGC_3.c00006_NODE_14...region001	FALSE	41206	T3PKS	NA	T3PKS	3597	PKSother	Kocuria	Kocuria salsicia	NA
SMGC_232	SMGC	SMGC_232.c00004_NODE_4_...region001	FALSE	41206	arylpolyene	NA	arylpolyene	3341	Others	Caballeronia	Caballeronia zhejiangensis	NA
SMGC_457	SMGC	SMGC_457.c00008_NODE_10...region001	FALSE	41204	hybrid	NA	RiPP-like; thiopeptide	4183	RiPPs	Bacillus	Bacillus paralicheniformis	NA
SMGC_233	SMGC	SMGC_233.c00004_NODE_4_...region001	FALSE	41200	arylpolyene	NA	arylpolyene	3356	Others	Roseomonas	NA	NA
LK1176	LK	LK1176_4.region001	FALSE	41197	T3PKS	Cryptococcus neoformans:Candida albicans	T3PKS	2195	PKSother	Citricoccus	Citricoccus terreus	Toe web space
SMGC_74	SMGC	SMGC_74.c00004_NODE_4_...region001	FALSE	41197	T3PKS	NA	T3PKS	4994	PKSother	Brachybacterium	NA	NA
SMGC_116	SMGC	SMGC_116.c00003_NODE_38...region001	FALSE	41197	arylpolyene	NA	arylpolyene	2896	Others	Agrobacterium	NA	NA
SMGC_506	SMGC	SMGC_506.c00028_NODE_32...region001	FALSE	41197	arylpolyene	NA	arylpolyene	4368	Others	Xanthomonas	Xanthomonas campestris	NA
SMGC_616	SMGC	SMGC_616.c00005_NODE_28...region002	FALSE	41194	T3PKS	NA	T3PKS	3694	PKSother	Corynebacterium	NA	NA
LK434	LK	LK434_1.region001	FALSE	41191	T3PKS	No antifungal	T3PKS	3324	PKSother	Corynebacterium	Corynebacterium amycolatum	Umbilicus
SMGC_338	SMGC	SMGC_338.c00005_NODE_15...region001	FALSE	41191	T3PKS	NA	T3PKS	3324	PKSother	Corynebacterium	Corynebacterium amycolatum	NA
SMGC_410	SMGC	SMGC_410.c00018_NODE_24...region001	FALSE	41182	arylpolyene	NA	arylpolyene	4065	Others	Ochrobactrum_A	Ochrobactrum_A pituitosum	NA
LK1015	LK	LK1015_2.region002	FALSE	41173	T3PKS	Candida sp.:Trichosporon asahii	T3PKS	1949	PKSother	Staphylococcus	Staphylococcus urealyticus	Toe web space
SMGC_237	SMGC	SMGC_237.c00005_NODE_5_...region001	FALSE	41173	T3PKS	NA	T3PKS	1949	PKSother	Staphylococcus	Staphylococcus cohnii	NA
LK428	LK	LK428_3.region001	FALSE	41173	T3PKS	No antifungal	T3PKS	2456	PKSother	Staphylococcus	Staphylococcus hominis	Volar forearm
SMGC_244	SMGC	SMGC_244.c00002_NODE_2_...region001	FALSE	41173	T3PKS	NA	T3PKS	2456	PKSother	Staphylococcus	Staphylococcus hominis	NA
SMGC_336	SMGC	SMGC_336.c00006_NODE_43...region001	FALSE	41173	T3PKS	NA	T3PKS	2999	PKSother	Streptococcus	Streptococcus mitis_F	NA
LK489	LK	LK489_4.region001	FALSE	41170	T3PKS	No antifungal	T3PKS	1949	PKSother	Staphylococcus	Staphylococcus saprophyticus	Antecubital fossa
SMGC_618	SMGC	SMGC_618.c00002_NODE_14...region001	FALSE	41170	T3PKS	NA	T3PKS	1949	PKSother	Staphylococcus	Staphylococcus succinus	NA
SMGC_171	SMGC	SMGC_171.c00001_NODE_1_...region001	FALSE	41170	T3PKS	NA	T3PKS	3080	PKSother	Staphylococcus	Staphylococcus simulans	NA
SMGC_245	SMGC	SMGC_245.c00005_NODE_5_...region001	FALSE	41170	T3PKS	NA	T3PKS	3416	PKSother	Staphylococcus	Staphylococcus lugdunensis	NA
SMGC_57	SMGC	SMGC_57.c00002_NODE_3_...region001	FALSE	41170	T3PKS	NA	T3PKS	4578	PKSother	Staphylococcus	Staphylococcus auricularis	NA
SMGC_235	SMGC	SMGC_235.c00001_NODE_1_...region001	FALSE	41167	T3PKS	NA	T3PKS	3370	PKSother	Staphylococcus	Staphylococcus argenteus	NA
SMGC_241	SMGC	SMGC_241.c00001_gnlNIS...region002	FALSE	41167	T3PKS	NA	T3PKS	3551	PKSother	Staphylococcus	Staphylococcus epidermidis	NA
SMGC_11	SMGC	SMGC_11.c00005_NODE_36...region001	FALSE	41167	T3PKS	NA	T3PKS	3784	PKSother	Staphylococcus	NA	NA
SMGC_344	SMGC	SMGC_344.c00002_NODE_3_...region001	FALSE	41164	T3PKS	NA	T3PKS	3756	PKSother	NA	NA	NA
LK1204	LK	LK1204_1.region001	FALSE	41161	T3PKS	No antifungal	T3PKS	2201	PKSother	Granulicatella	Granulicatella adiacens	Occiput
SMGC_228	SMGC	SMGC_228.c00001_NODE_1_...region001	FALSE	41161	T3PKS	NA	T3PKS	3310	PKSother	Paenibacillus	NA	NA
SMGC_231	SMGC	SMGC_231.c00002_NODE_2_...region001	FALSE	41161	T3PKS	NA	T3PKS	3333	PKSother	Paenibacillus	Paenibacillus sp001426865	NA
SMGC_437	SMGC	SMGC_437.c00001_NODE_22...region001	FALSE	41161	T3PKS	NA	T3PKS	4130	PKSother	Eremococcus	NA	NA
SMGC_46	SMGC	SMGC_46.c00001_NODE_76...region001	FALSE	41161	T3PKS	NA	T3PKS	4194	PKSother	Facklamia_A	Facklamia_A ignava	NA
LK1082	LK	LK1082_1.region001	FALSE	41161	T3PKS	Metarhizium sp.:Trichoderma sp.	T3PKS	5076	PKSother	Dermabacter	Dermabacter hominis	Nares
LK1351	LK	LK1351_2.region001	FALSE	41161	T3PKS	Trichoderma sp.	T3PKS	5076	PKSother	Dermabacter	Dermabacter hominis	Nares
SMGC_94	SMGC	SMGC_94.c00001_NODE_1_...region001	FALSE	41161	T3PKS	NA	T3PKS	5076	PKSother	Dermabacter_A	Dermabacter_A vaginalis	NA
SMGC_217	SMGC	SMGC_217.c00014_NODE_14...region002	FALSE	41161	arylpolyene	NA	arylpolyene	3255	Others	Mycolicibacterium	Mycolicibacterium obuense	NA
LK479	LK	LK479_7.region001	FALSE	41158	T3PKS	NA	T3PKS	2535	PKSother	Paenibacillus	Paenibacillus sp001860525	Antecubital fossa
SMGC_587	SMGC	SMGC_587.c00007_NODE_10...region001	FALSE	41155	T3PKS	NA	T3PKS	4719	PKSother	Microbacterium	NA	NA
LK617	LK	LK617_1.region001	FALSE	41134	T3PKS	Metarhizium sp.	T3PKS	2627	PKSother	Helcococcus	Helcococcus kunzii	Umbilicus
LK479	LK	LK479_2.region001	FALSE	41122	resorcinol	NA	resorcinol	2528	Others	Paenibacillus	Paenibacillus sp001860525	Antecubital fossa
SMGC_223	SMGC	SMGC_223.c00022_NODE_22...region001	FALSE	41098	T3PKS	NA	T3PKS	3280	PKSother	Microbacterium	NA	NA
LK1172	LK	LK1172_2.region001	FALSE	41092	T3PKS	Cryptococcus neoformans:Metarhizium sp.:Trichoderma sp.	T3PKS	2178	PKSother	Oceanobacillus	Oceanobacillus kimchii	Back
LK464	LK	LK464_2.region001	FALSE	41089	T3PKS	Cryptococcus neoformans:Candida albicans:Candida sp.:Aspergillus flavus	T3PKS	2498	PKSother	Peribacillus	Peribacillus frigoritolerans	Alar crease
SMGC_71	SMGC	SMGC_71.c00003_NODE_3_...region001	FALSE	41089	T3PKS	NA	T3PKS	4966	PKSother	Bacillus_C	Bacillus_C flexus	NA
LK716	LK	LK716_7.region001	FALSE	41083	T3PKS	NA	T3PKS	5092	PKSother	Lysinibacillus	Lysinibacillus capsici	Antecubital fossa
SMGC_98	SMGC	SMGC_98.c00007_NODE_7_...region001	FALSE	41083	T3PKS	NA	T3PKS	5092	PKSother	Lysinibacillus	Lysinibacillus fusiformis	NA
SMGC_246	SMGC	SMGC_246.c00001_NODE_1_...region001	FALSE	41080	T3PKS	NA	T3PKS	3420	PKSother	Sporosarcina_B	NA	NA
SMGC_355	SMGC	SMGC_355.c00006_NODE_6_...region001	FALSE	41080	T3PKS	NA	T3PKS	3796	PKSother	Sporosarcina_C	NA	NA
SMGC_233	SMGC	SMGC_233.c00029_NODE_29...region001	FALSE	41077	T3PKS	NA	T3PKS	3360	PKSother	Roseomonas	NA	NA
SMGC_217	SMGC	SMGC_217.c00001_NODE_1_...region001	FALSE	41071	T3PKS	NA	T3PKS	3246	PKSother	Mycolicibacterium	Mycolicibacterium obuense	NA
SMGC_224	SMGC	SMGC_224.c00006_NODE_6_...region001	FALSE	41062	T3PKS	NA	T3PKS	3282	PKSother	Microvirga	NA	NA
SMGC_512	SMGC	SMGC_512.c00001_NODE_18...region001	FALSE	41050	T3PKS	NA	T3PKS	4391	PKSother	Sphingomonas	Sphingomonas sp000980895	NA
SMGC_453	SMGC	SMGC_453.c00046_NODE_35...region001	TRUE	40932	NRPS	NA	NRPS; NRPS-like	4164	NRPS	Pseudomonas_E	Pseudomonas_E sp002966775	NA
SMGC_617	SMGC	SMGC_617.c00006_NODE_15...region001	TRUE	40931	T1PKS	NA	T1PKS	4888	PKSI	Corynebacterium	NA	NA
SMGC_72	SMGC	SMGC_72.c00003_NODE_3_...region002	FALSE	40909	phosphonate	NA	phosphonate	4973	Others	Brevibacillus_B	Brevibacillus_B laterosporus	NA
SMGC_59	SMGC	SMGC_59.c00029_NODE_44...region001	TRUE	40861	transAT-PKS	NA	transAT-PKS	4736	PKSother	Pseudomonas_E	NA	NA
SMGC_79	SMGC	SMGC_79.c00017_NODE_17...region001	TRUE	40827	T1PKS	NA	T1PKS	4567	PKSI	Corynebacterium	Corynebacterium hadale	NA
SMGC_351	SMGC	SMGC_351.c00017_NODE_11...region001	TRUE	40791	arylpolyene	NA	arylpolyene	4389	Others	Bacteroides	Bacteroides xylanisolvens	NA
SMGC_451	SMGC	SMGC_451.c00029_NODE_39...region001	TRUE	40764	hybrid	NA	NRPS; terpene	4152; 4152; 4152	NRPS; Others; Terpene	Pseudomonas_E	Pseudomonas_E koreensis_C	NA
SMGC_86	SMGC	SMGC_86.c00003_NODE_3_...region001	TRUE	40608	NRPS	NA	NRPS	2597	NRPS	Corynebacterium	Corynebacterium propinquum	NA
SMGC_82	SMGC	SMGC_82.c00009_NODE_9_...region001	TRUE	40579	NRPS	NA	NRPS	4372	NRPS	Corynebacterium	Corynebacterium sp001807485	NA
SMGC_86	SMGC	SMGC_86.c00011_NODE_11...region001	TRUE	40500	T1PKS	NA	T1PKS	5039	PKSI	Corynebacterium	Corynebacterium propinquum	NA
SMGC_422	SMGC	SMGC_422.c00001_NODE_57...region001	TRUE	40492	hybrid	NA	NRPS; NRPS-like; T1PKS	2889; 4098; 4098	NRPS; PKS-NRP_Hybrids; PKSother	NA	NA	NA
SMGC_312	SMGC	SMGC_312.c00009_NODE_43...region001	TRUE	40253	hybrid	NA	NRPS-like; T1PKS	3637; 3637; 3637	NRPS; PKS-NRP_Hybrids; PKSother	Arsenicicoccus	NA	NA
LK1136	LK	LK1136_2.region001	TRUE	40213	hybrid	Cryptococcus neoformans:Candida albicans:Trichosporon asahii:Trichoderma sp.	T3PKS; terpene	2247; 3551; 3806	Others; PKSother; Terpene	Staphylococcus	Staphylococcus epidermidis	Alar crease
SMGC_33	SMGC	SMGC_33.c00015_NODE_67...region001	TRUE	40152	T3PKS	NA	T3PKS	5076	PKSother	Dermabacter	Dermabacter hominis	NA
SMGC_233	SMGC	SMGC_233.c00050_NODE_50...region001	TRUE	40002	hybrid	NA	redox-cofactor; terpene	3362; 3362	Others; Terpene	Roseomonas	NA	NA
SMGC_26	SMGC	SMGC_26.c00001_NODE_3_...region001	TRUE	39868	T1PKS	NA	T1PKS	3038	PKSI	Corynebacterium	NA	NA
SMGC_508	SMGC	SMGC_508.c00018_NODE_53...region001	TRUE	39783	ladderane	NA	ladderane	4376	Others	Ruminococcus_E	Ruminococcus_E bromii_B	NA
LK716	LK	LK716_15.region001	TRUE	39733	NRPS-like	NA	NRPS-like	2682	NRPS	Lysinibacillus	Lysinibacillus capsici	Antecubital fossa
SMGC_361	SMGC	SMGC_361.c00045_NODE_29...region001	TRUE	39679	NRPS	NA	NRPS	3832	NRPS	Pseudomonas_E	Pseudomonas_E sp002742565	NA
SMGC_325	SMGC	SMGC_325.c00008_NODE_21...region001	TRUE	39559	NRPS	NA	NRPS	3700	NRPS	Haematobacter	Haematobacter massiliensis	NA
LK591	LK	LK591_21.region001	TRUE	39504	arylpolyene	Candida albicans:Trichoderma sp.	arylpolyene	2624	Others	Enterobacter	Enterobacter hormaechei_A	Alar crease
LK975	LK	LK975_35.region001	TRUE	39477	T1PKS	NA	T1PKS	2104	PKSI	Dietzia	Dietzia cinnamea	Alar crease
SMGC_93	SMGC	SMGC_93.c00005_NODE_5_...region001	TRUE	39447	NRPS	NA	NRPS	5071	NRPS	Corynebacterium	Corynebacterium freneyi	NA
LK1270	LK	LK1270_17.region001	TRUE	39260	T1PKS	NA	T1PKS	2428	PKSI	Corynebacterium	Corynebacterium sanguinis	Toe web space
SMGC_225	SMGC	SMGC_225.c00006_NODE_6_...region001	TRUE	39092	NRPS	NA	NRPS	3295	NRPS	Paenibacillus_B	NA	NA
SMGC_236	SMGC	SMGC_236.c00016_NODE_16...region001	TRUE	39074	hybrid	NA	T3PKS; terpene	2247; 3551; 3806	Others; PKSother; Terpene	Staphylococcus	Staphylococcus caprae	NA
SMGC_217	SMGC	SMGC_217.c00025_NODE_33...region001	TRUE	39039	NRPS	NA	NRPS	3259	NRPS	Mycolicibacterium	Mycolicibacterium obuense	NA
LK941	LK	LK941_11.region001	TRUE	38959	NRPS-like	NA	NRPS-like	2740	NRPS	Micrococcus	Micrococcus luteus	Alar crease
SMGC_271	SMGC	SMGC_271.c00012_NODE_17...region001	TRUE	38910	T1PKS	NA	T1PKS	4567	PKSI	Corynebacterium	NA	NA
SMGC_597	SMGC	SMGC_597.c00017_NODE_26...region001	TRUE	38830	NRPS	NA	NRPS	4769	NRPS	Pseudomonas_E	Pseudomonas_E sp001320525	NA
SMGC_467	SMGC	SMGC_467.c00008_NODE_44...region001	TRUE	38806	arylpolyene	NA	arylpolyene	4252	Others	Haemophilus_D	Haemophilus_D parainfluenzae	NA
SMGC_34	SMGC	SMGC_34.c00002_NODE_6_...region001	FALSE	38739	NAPAA	NA	NAPAA	3743	NRPS	Brevibacterium	NA	NA
LK411	LK	LK411_16.region001	TRUE	38677	T1PKS	No antifungal	T1PKS	2428	PKSI	Corynebacterium	Corynebacterium sanguinis	Volar forearm
LK1030	LK	LK1030_17.region001	TRUE	38642	T1PKS	Trichosporon asahii	T1PKS	2428	PKSI	Corynebacterium	Corynebacterium sanguinis	Alar crease
SMGC_618	SMGC	SMGC_618.c00004_NODE_48...region001	TRUE	38606	NRPS	NA	NRPS	3399	NRPS	Staphylococcus	Staphylococcus succinus	NA
SMGC_280	SMGC	SMGC_280.c00001_NODE_12...region001	FALSE	38583	NAPAA	NA	NAPAA	3743	NRPS	Brevibacterium	NA	NA
LK1059	LK	LK1059_5.region001	TRUE	38529	T1PKS	Metarhizium sp.:Trichoderma sp.	T1PKS	2428	PKSI	Corynebacterium	Corynebacterium sanguinis	Toe web space
LK698	LK	LK698_13.region001	TRUE	38395	T3PKS	Cryptococcus neoformans:Candida albicans:Candida sp.:Trichoderma sp.	T3PKS	2238	PKSother	Kocuria	Kocuria marina	Back
SMGC_61	SMGC	SMGC_61.c00061_NODE_14...region001	TRUE	38241	T1PKS	NA	T1PKS	4855	PKSI	Mycolicibacterium	Mycolicibacterium bacteremicum	NA
LK945	LK	LK945_20.region001	TRUE	38227	hybrid	Metarhizium sp.:Trichoderma sp.	NRPS; NRPS-like; PKS-like; T1PKS	2758; 2758; 2758	NRPS; PKS-NRP_Hybrids; PKSother	Micromonospora	Micromonospora chalcea	Volar forearm
SMGC_335	SMGC	SMGC_335.c00006_NODE_6_...region001	TRUE	38196	NRPS	NA	NRPS	2622	NRPS	Citrobacter_B	Citrobacter_B koseri	NA
LK518	LK	LK518_13.region001	TRUE	38079	T3PKS	Cryptococcus neoformans:Candida albicans:Trichoderma sp.	T3PKS	2558	PKSother	Nesterenkonia	Nesterenkonia massiliensis	Volar forearm
SMGC_507	SMGC	SMGC_507.c00011_NODE_26...region001	TRUE	37961	T1PKS	NA	T1PKS	3038	PKSI	Corynebacterium	Corynebacterium jeikeium_A	NA
LK984	LK	LK984_25.region001	TRUE	37890	T1PKS	Cryptococcus neoformans:Metarhizium sp.:Trichoderma sp.	T1PKS	2104	PKSI	Dietzia	Dietzia cinnamea	Alar crease
SMGC_488	SMGC	SMGC_488.c00012_NODE_31...region001	TRUE	37813	NRPS	NA	NRPS	4330	NRPS	Rothia	Rothia kristinae	NA
SMGC_3	SMGC	SMGC_3.c00011_NODE_36...region001	TRUE	37782	NRPS	NA	NRPS	3598	NRPS	Kocuria	Kocuria salsicia	NA
SMGC_232	SMGC	SMGC_232.c00037_NODE_37...region001	TRUE	37705	NRPS	NA	NRPS	3352	NRPS	Caballeronia	Caballeronia zhejiangensis	NA
LK945	LK	LK945_11.region001	TRUE	37670	NRPS	Metarhizium sp.:Trichoderma sp.	NRPS	2751	NRPS	Micromonospora	Micromonospora chalcea	Volar forearm
LK1031	LK	LK1031_7.region001	TRUE	37591	NRPS-like	Cryptococcus neoformans:Metarhizium sp.:Trichoderma sp.	NRPS-like	2842	NRPS	Dietzia	Dietzia cinnamea	Alar crease
SMGC_392	SMGC	SMGC_392.c00052_NODE_61...region001	TRUE	37495	T1PKS	NA	T1PKS	3946	PKSI	Mycolicibacterium	Mycolicibacterium mucogenicum_A	NA
SMGC_68	SMGC	SMGC_68.c00034_NODE_34...region001	TRUE	37484	resorcinol	NA	resorcinol	4956	Others	Achromobacter	Achromobacter sp002331005	NA
SMGC_60	SMGC	SMGC_60.c00007_NODE_80...region001	TRUE	37438	NRPS	NA	NRPS	4782	NRPS	Gordonia	Gordonia sp002009645	NA
LK955	LK	LK955_10.region001	TRUE	37425	T1PKS	Metarhizium sp.	T1PKS	2428	PKSI	Corynebacterium	Corynebacterium sanguinis	Alar crease
SMGC_359	SMGC	SMGC_359.c00008_NODE_48...region001	TRUE	37208	NRPS	NA	NRPS	3814	NRPS	Anaerococcus	NA	NA
SMGC_61	SMGC	SMGC_61.c00058_NODE_14...region001	TRUE	37156	NRPS-like	NA	NRPS-like	4853	NRPS	Mycolicibacterium	Mycolicibacterium bacteremicum	NA
SMGC_507	SMGC	SMGC_507.c00017_NODE_56...region001	TRUE	37127	NRPS	NA	NRPS	4372	NRPS	Corynebacterium	Corynebacterium jeikeium_A	NA
SMGC_523	SMGC	SMGC_523.c00016_NODE_32...region001	TRUE	37068	T1PKS	NA	T1PKS	2428	PKSI	Corynebacterium	NA	NA
SMGC_617	SMGC	SMGC_617.c00003_NODE_16...region001	FALSE	36994	NAPAA	NA	NAPAA	4887	NRPS	Corynebacterium	NA	NA
SMGC_39	SMGC	SMGC_39.c00018_NODE_79...region001	TRUE	36692	T3PKS	NA	T3PKS	3906	PKSother	Nesterenkonia	NA	NA
SMGC_273	SMGC	SMGC_273.c00005_NODE_15...region001	TRUE	36589	arylpolyene	NA	arylpolyene	4349	Others	Stenotrophomonas	Stenotrophomonas maltophilia_F	NA
SMGC_69	SMGC	SMGC_69.c00032_NODE_32...region001	TRUE	36513	NRPS-like	NA	NRPS-like	3640	NRPS	Arsenicicoccus	Arsenicicoccus bolidensis	NA
SMGC_266	SMGC	SMGC_266.c00036_NODE_13...region001	TRUE	36410	arylpolyene	NA	arylpolyene	2624	Others	Enterobacter	Enterobacter himalayensis	NA
LK524	LK	LK524_9.region001	TRUE	36383	T3PKS	Cryptococcus neoformans:Candida albicans:Candida sp.:Trichoderma sp.	T3PKS	3370	PKSother	Staphylococcus	Staphylococcus aureus	Nares
LK557	LK	LK557_1.region001	TRUE	36363	T3PKS	Trichoderma sp.	T3PKS	5076	PKSother	Dermabacter	Dermabacter hominis	Umbilicus
LK444	LK	LK444_2.region002	TRUE	36340	NRPS	Cryptococcus neoformans:Trichosporon asahii	NRPS	5055	NRPS	Corynebacterium	Corynebacterium amycolatum_A	Umbilicus
SMGC_315	SMGC	SMGC_315.c00026_NODE_49...region001	TRUE	36324	T1PKS	NA	T1PKS	2104	PKSI	Dietzia	NA	NA
SMGC_236	SMGC	SMGC_236.c00004_NODE_4_...region001	TRUE	36242	NRPS	NA	NRPS	3375	NRPS	Staphylococcus	Staphylococcus caprae	NA
SMGC_18	SMGC	SMGC_18.c00017_NODE_21...region001	TRUE	36174	T1PKS	NA	T1PKS	2943	PKSI	Corynebacterium	Corynebacterium frankenforstense	NA
SMGC_55	SMGC	SMGC_55.c00004_NODE_56...region001	TRUE	36025	T3PKS	NA	T3PKS	2999	PKSother	Streptococcus	NA	NA
LK729	LK	LK729_7.region001	TRUE	36021	NRPS	NA	NRPS	2575	NRPS	Staphylococcus	Staphylococcus aureus	Back
LK687	LK	LK687_21.region001	TRUE	35918	T1PKS	Metarhizium sp.:Trichoderma sp.	T1PKS	2428	PKSI	Corynebacterium	Corynebacterium sanguinis	Alar crease
SMGC_103	SMGC	SMGC_103.c00014_NODE_17...region001	TRUE	35878	NRPS	NA	NRPS	2859	NRPS	Lawsonella	NA	NA
LK1252	LK	LK1252_17.region001	TRUE	35874	T3PKS	Trichoderma sp.	T3PKS	5076	PKSother	Dermabacter	Dermabacter hominis	Umbilicus
SMGC_23	SMGC	SMGC_23.c00002_NODE_10...region001	FALSE	35859	NAPAA	NA	NAPAA	3323	NRPS	Corynebacterium	Corynebacterium sp000755185	NA
SMGC_528	SMGC	SMGC_528.c00004_NODE_17...region001	TRUE	35753	hybrid	NA	NRPS-like; T1PKS	4430; 4430; 4430	NRPS; PKS-NRP_Hybrids; PKSother	Paracoccus	Paracoccus yeei	NA
LK1257	LK	LK1257_5.region001	TRUE	35740	T3PKS	Trichoderma sp.	T3PKS	5076	PKSother	Dermabacter	Dermabacter vaginalis	Back
LK951	LK	LK951_34.region001	TRUE	35701	NRPS-like	Cryptococcus neoformans:Metarhizium sp.:Trichoderma sp.	NRPS-like	2812	NRPS	Dietzia	Dietzia cercidiphylli	Toe web space
SMGC_245	SMGC	SMGC_245.c00003_NODE_3_...region001	TRUE	35611	NRPS	NA	NRPS	3415	NRPS	Staphylococcus	Staphylococcus lugdunensis	NA
SMGC_243	SMGC	SMGC_243.c00004_NODE_4_...region001	TRUE	35576	hybrid	NA	T3PKS; terpene	3391; 3551; 3391	Others; PKSother; Terpene	Staphylococcus	Staphylococcus haemolyticus	NA
SMGC_355	SMGC	SMGC_355.c00008_NODE_8_...region001	FALSE	35372	betalactone	NA	betalactone	3798	Others	Sporosarcina_C	NA	NA
SMGC_85	SMGC	SMGC_85.c00015_NODE_15...region001	TRUE	35342	T1PKS	NA	T1PKS	2943	PKSI	Corynebacterium	Corynebacterium minutissimum	NA
SMGC_96	SMGC	SMGC_96.c00002_NODE_2_...region001	FALSE	35249	thiopeptide	NA	thiopeptide	5077	RiPPs	Kocuria	Kocuria indica	NA
SMGC_116	SMGC	SMGC_116.c00024_NODE_12...region001	TRUE	35067	NRPS	NA	NRPS; NRPS-like	2898	NRPS	Agrobacterium	NA	NA
SMGC_504	SMGC	SMGC_504.c00021_NODE_83...region001	TRUE	34832	NRPS	NA	NRPS	4363	NRPS	Blautia_A	Blautia_A wexlerae	NA
SMGC_346	SMGC	SMGC_346.c00037_NODE_44...region001	TRUE	34747	NRPS	NA	NRPS	3832	NRPS	Pseudomonas_E	NA	NA
SMGC_390	SMGC	SMGC_390.c00020_NODE_36...region001	TRUE	34745	NRPS	NA	NRPS	3907	NRPS	Agrobacterium	Agrobacterium pusense	NA
SMGC_266	SMGC	SMGC_266.c00037_NODE_13...region001	TRUE	34743	NRPS	NA	NRPS	2622	NRPS	Enterobacter	Enterobacter himalayensis	NA
SMGC_225	SMGC	SMGC_225.c00005_NODE_5_...region001	FALSE	34704	NRPS-like	NA	NRPS-like	3292	NRPS	Paenibacillus_B	NA	NA
SMGC_457	SMGC	SMGC_457.c00005_NODE_7_...region001	TRUE	34627	NRPS	NA	NRPS	4180	NRPS	Bacillus	Bacillus paralicheniformis	NA
LK1054	LK	LK1054_53.region001	TRUE	34485	hybrid	Cryptococcus neoformans:Metarhizium sp.:Trichoderma sp.	NRPS; betalactone	2050; 2050	NRPS; Others	Gordonia	Gordonia sp002009645	Nares
SMGC_511	SMGC	SMGC_511.c00028_NODE_30...region001	TRUE	34476	arylpolyene	NA	arylpolyene	4389	Others	Bacteroides_B	Bacteroides_B dorei	NA
LK470	LK	LK470_15.region001	TRUE	34475	T3PKS	Cryptococcus neoformans:Candida albicans:Candida sp.	T3PKS	3551	PKSother	Staphylococcus	Staphylococcus epidermidis	Nares
LK1278	LK	LK1278_16.region001	TRUE	34471	NRPS-like	No antifungal	NRPS-like	2842	NRPS	Dietzia	Dietzia cinnamea	Antecubital fossa
LK975	LK	LK975_3.region001	TRUE	34471	NRPS-like	NA	NRPS-like	2842	NRPS	Dietzia	Dietzia cinnamea	Alar crease
SMGC_225	SMGC	SMGC_225.c00017_NODE_17...region001	TRUE	34458	NRPS	NA	NRPS	3300	NRPS	Paenibacillus_B	NA	NA
LK1116	LK	LK1116_5.region001	TRUE	34447	T3PKS	Cryptococcus neoformans:Candida albicans:Candida sp.:Trichosporon asahii:Trichoderma sp.:Aspergillus flavus	T3PKS	3551	PKSother	Staphylococcus	Staphylococcus epidermidis	Alar crease
LK533	LK	LK533_3.region001	TRUE	34439	T3PKS	Trichoderma sp.	T3PKS	3551	PKSother	Staphylococcus	Staphylococcus epidermidis	Alar crease
LK1137	LK	LK1137_20.region001	TRUE	34436	T3PKS	Cryptococcus neoformans:Candida albicans:Trichosporon asahii:Trichoderma sp.	T3PKS	3551	PKSother	Staphylococcus	Staphylococcus epidermidis	Alar crease
LK439	LK	LK439_16.region001	TRUE	34434	NRPS-like	Trichoderma sp.	NRPS-like	2842	NRPS	Dietzia	Dietzia cinnamea	Alar crease
SMGC_616	SMGC	SMGC_616.c00012_NODE_10...region001	TRUE	34372	transAT-PKS	NA	transAT-PKS	4884	PKSother	Corynebacterium	NA	NA
LK904	LK	LK904_7.region001	TRUE	34359	NRPS-like	NA	NRPS-like	4134	NRPS	Brevibacterium	Brevibacterium casei	Toe web space
LK1046	LK	LK1046_3.region001	TRUE	34339	NRPS-like	Cryptococcus neoformans:Metarhizium sp.:Trichoderma sp.	NRPS-like	2842	NRPS	Dietzia	Dietzia cinnamea	Back
SMGC_118	SMGC	SMGC_118.c00033_NODE_11...region001	TRUE	34291	NRPS	NA	NRPS	2924	NRPS	Pseudomonas	Pseudomonas aeruginosa	NA
SMGC_545	SMGC	SMGC_545.c00007_NODE_14...region001	FALSE	34176	NAPAA	NA	NAPAA	2149	NRPS	Dermacoccus	Dermacoccus nishinomiyaensis	NA
SMGC_54	SMGC	SMGC_54.c00011_NODE_33...region001	TRUE	34122	arylpolyene	NA	arylpolyene	2962	Others	Acinetobacter	NA	NA
SMGC_386	SMGC	SMGC_386.c00015_NODE_58...region001	TRUE	34061	arylpolyene	NA	arylpolyene	3895	Others	Pseudoxanthomonas_A	NA	NA
SMGC_17	SMGC	SMGC_17.c00010_NODE_16...region001	TRUE	34058	T3PKS	NA	T3PKS	3075	PKSother	Ignavigranum	Ignavigranum ruoffiae	NA
LK434	LK	LK434_3.region001	FALSE	34050	NAPAA	No antifungal	NAPAA	3323	NRPS	Corynebacterium	Corynebacterium amycolatum	Umbilicus
LK444	LK	LK444_9.region001	FALSE	34044	NAPAA	Cryptococcus neoformans:Trichosporon asahii	NAPAA	3323	NRPS	Corynebacterium	Corynebacterium amycolatum_A	Umbilicus
SMGC_151	SMGC	SMGC_151.c00006_NODE_16...region001	FALSE	34038	NAPAA	NA	NAPAA	3024	NRPS	Corynebacterium	Corynebacterium massiliense	NA
SMGC_61	SMGC	SMGC_61.c00006_NODE_19...region001	TRUE	34021	T1PKS	NA	T1PKS	4842	PKSI	Mycolicibacterium	Mycolicibacterium bacteremicum	NA
LK1224	LK	LK1224_10.region001	FALSE	34008	NAPAA	Candida albicans:Candida sp.	NAPAA	2667	NRPS	Micrococcus	Micrococcus luteus	Volar forearm
SMGC_301	SMGC	SMGC_301.c00004_NODE_4_...region002	FALSE	33984	NAPAA	NA	NAPAA	4887	NRPS	Corynebacterium	Corynebacterium sp900232865	NA
SMGC_169	SMGC	SMGC_169.c00001_NODE_1_...region001	FALSE	33966	NAPAA	NA	NAPAA	3069	NRPS	Corynebacterium	Corynebacterium variabile	NA
SMGC_77	SMGC	SMGC_77.c00007_NODE_7_...region001	FALSE	33963	NAPAA	NA	NAPAA	3526	NRPS	Corynebacterium	Corynebacterium aurimucosum_C	NA
SMGC_89	SMGC	SMGC_89.c00003_NODE_3_...region001	FALSE	33951	NAPAA	NA	NAPAA	2942	NRPS	Corynebacterium	Corynebacterium striatum	NA
SMGC_78	SMGC	SMGC_78.c00013_NODE_13...region001	FALSE	33951	NAPAA	NA	NAPAA	3526	NRPS	Corynebacterium	Corynebacterium singulare	NA
SMGC_88	SMGC	SMGC_88.c00007_NODE_7_...region001	FALSE	33951	NAPAA	NA	NAPAA	3526	NRPS	Corynebacterium	Corynebacterium simulans	NA
SMGC_223	SMGC	SMGC_223.c00003_NODE_3_...region001	FALSE	33939	NAPAA	NA	NAPAA	4720	NRPS	Microbacterium	NA	NA
SMGC_207	SMGC	SMGC_207.c00011_NODE_12...region001	FALSE	33930	NAPAA	NA	NAPAA	3209	NRPS	Microbacterium	Microbacterium sp001889265	NA
SMGC_84	SMGC	SMGC_84.c00003_NODE_3_...region002	FALSE	33924	NAPAA	NA	NAPAA	2942	NRPS	Corynebacterium	NA	NA
SMGC_92	SMGC	SMGC_92.c00004_NODE_4_...region002	FALSE	33924	NAPAA	NA	NAPAA	2942	NRPS	Corynebacterium	NA	NA
LK1386	LK	LK1386_28.region001	FALSE	33915	NAPAA	Cryptococcus neoformans:Candida albicans:Candida sp.:Trichoderma sp.	NAPAA	2390	NRPS	Dermacoccus	Dermacoccus abyssi	Umbilicus
LK1289	LK	LK1289_4.region001	FALSE	33915	NAPAA	Trichoderma sp.	NAPAA	2942	NRPS	Corynebacterium	NA	Toe web space
SMGC_122	SMGC	SMGC_122.c00004_NODE_6_...region002	FALSE	33915	NAPAA	NA	NAPAA	2942	NRPS	Corynebacterium	NA	NA
SMGC_157	SMGC	SMGC_157.c00001_NODE_7_...region001	FALSE	33915	NAPAA	NA	NAPAA	5023	NRPS	Corynebacterium	NA	NA
LK948	LK	LK948_6.region001	FALSE	33909	NAPAA	NA	NAPAA	2942	NRPS	Corynebacterium	Corynebacterium accolens	Nares
SMGC_74	SMGC	SMGC_74.c00005_NODE_5_...region001	FALSE	33906	NAPAA	NA	NAPAA	4995	NRPS	Brachybacterium	NA	NA
LK1134	LK	LK1134_7.region002	FALSE	33903	NAPAA	NA	NAPAA	2942	NRPS	Corynebacterium	Corynebacterium kefirresidentii	Occiput
SMGC_343	SMGC	SMGC_343.c00006_NODE_15...region001	FALSE	33903	NAPAA	NA	NAPAA	2942	NRPS	Corynebacterium	Corynebacterium kefirresidentii	NA
SMGC_38	SMGC	SMGC_38.c00003_NODE_10...region002	FALSE	33903	NAPAA	NA	NAPAA	2942	NRPS	Corynebacterium	NA	NA
SMGC_90	SMGC	SMGC_90.c00007_NODE_7_...region002	FALSE	33903	NAPAA	NA	NAPAA	2942	NRPS	Corynebacterium	Corynebacterium pseudogenitalium	NA
SMGC_80	SMGC	SMGC_80.c00025_NODE_25...region001	FALSE	33903	NAPAA	NA	NAPAA	5017	NRPS	Cellulomonas	NA	NA
SMGC_507	SMGC	SMGC_507.c00003_NODE_35...region001	FALSE	33903	NAPAA	NA	NAPAA	5023	NRPS	Corynebacterium	Corynebacterium jeikeium_A	NA
SMGC_272	SMGC	SMGC_272.c00006_NODE_16...region001	FALSE	33900	NAPAA	NA	NAPAA	5023	NRPS	Corynebacterium	NA	NA
SMGC_82	SMGC	SMGC_82.c00002_NODE_2_...region001	FALSE	33900	NAPAA	NA	NAPAA	5023	NRPS	Corynebacterium	Corynebacterium sp001807485	NA
SMGC_91	SMGC	SMGC_91.c00006_NODE_6_...region001	FALSE	33900	NAPAA	NA	NAPAA	5023	NRPS	Corynebacterium	NA	NA
SMGC_40	SMGC	SMGC_40.c00001_NODE_7_...region002	FALSE	33888	NAPAA	NA	NAPAA	4001	NRPS	Pseudoclavibacter	Pseudoclavibacter alba	NA
SMGC_61	SMGC	SMGC_61.c00009_NODE_22...region001	FALSE	33888	NAPAA	NA	NAPAA	4843	NRPS	Mycolicibacterium	Mycolicibacterium bacteremicum	NA
LK478	LK	LK478_25.region001	FALSE	33885	NAPAA	Trichoderma sp.	NAPAA	2239	NRPS	Kocuria	Kocuria marina_A	Antecubital fossa
LK538	LK	LK538_1.region001	FALSE	33876	NAPAA	Cryptococcus neoformans:Candida albicans:Candida sp.:Trichoderma sp.	NAPAA	2581	NRPS	Janibacter	Janibacter hoylei	Back
SMGC_543	SMGC	SMGC_543.c00022_NODE_16...region001	TRUE	33874	NRPS	NA	NRPS	4481	NRPS	Rothia	NA	NA
SMGC_9	SMGC	SMGC_9.c00003_NODE_3_...region001	FALSE	33873	NAPAA	NA	NAPAA	5056	NRPS	Corynebacterium	Corynebacterium riegelii	NA
SMGC_195	SMGC	SMGC_195.c00004_NODE_23...region001	FALSE	33864	NAPAA	NA	NAPAA	3171	NRPS	Gordonia	Gordonia paraffinivorans	NA
LK930	LK	LK930_10.region001	FALSE	33825	NAPAA	NA	NAPAA	3510	NRPS	Corynebacterium	Corynebacterium mucifaciens	Antecubital fossa
SMGC_271	SMGC	SMGC_271.c00005_NODE_7_...region001	FALSE	33795	NAPAA	NA	NAPAA	3103	NRPS	Corynebacterium	NA	NA
SMGC_56	SMGC	SMGC_56.c00001_NODE_5_...region001	FALSE	33795	NAPAA	NA	NAPAA	3103	NRPS	Corynebacterium	Corynebacterium afermentans	NA
SMGC_75	SMGC	SMGC_75.c00006_NODE_6_...region001	FALSE	33795	NAPAA	NA	NAPAA	3510	NRPS	Corynebacterium	Corynebacterium afermentans	NA
SMGC_58	SMGC	SMGC_58.c00028_NODE_26...region001	TRUE	33795	NRPS	NA	NRPS	4646	NRPS	Aeromonas	Aeromonas rivipollensis	NA
LK1059	LK	LK1059_6.region001	FALSE	33792	NAPAA	Metarhizium sp.:Trichoderma sp.	NAPAA	2648	NRPS	Corynebacterium	Corynebacterium sanguinis	Toe web space
LK1346	LK	LK1346_3.region002	FALSE	33792	NAPAA	Cryptococcus neoformans:Candida albicans:Trichoderma sp.	NAPAA	2648	NRPS	Corynebacterium	Corynebacterium sanguinis	Volar forearm
LK519	LK	LK519_5.region001	FALSE	33792	NAPAA	Cryptococcus neoformans:Metarhizium sp.:Trichoderma sp.	NAPAA	2648	NRPS	Corynebacterium	Corynebacterium sanguinis	Volar forearm
LK672	LK	LK672_6.region001	FALSE	33792	NAPAA	No antifungal	NAPAA	2648	NRPS	Corynebacterium	Corynebacterium sanguinis	Antecubital fossa
LK871	LK	LK871_2.region001	FALSE	33792	NAPAA	No antifungal	NAPAA	2648	NRPS	Corynebacterium	Corynebacterium sanguinis	Volar forearm
LK942	LK	LK942_2.region001	FALSE	33792	NAPAA	Cryptococcus neoformans:Metarhizium sp.:Trichoderma sp.	NAPAA	2648	NRPS	Corynebacterium	Corynebacterium sanguinis	Alar crease
LK956	LK	LK956_19.region001	FALSE	33780	NAPAA	Metarhizium sp.:Trichoderma sp.	NAPAA	2648	NRPS	Corynebacterium	Corynebacterium sanguinis	Antecubital fossa
LK1270	LK	LK1270_7.region001	FALSE	33780	NAPAA	NA	NAPAA	2804	NRPS	Corynebacterium	Corynebacterium sanguinis	Toe web space
LK1362	LK	LK1362_5.region001	FALSE	33780	NAPAA	NA	NAPAA	2804	NRPS	Corynebacterium	Corynebacterium sanguinis	Back
LK1366	LK	LK1366_4.region002	FALSE	33780	NAPAA	No antifungal	NAPAA	2804	NRPS	Corynebacterium	Corynebacterium sanguinis	Volar forearm
LK936	LK	LK936_6.region001	FALSE	33780	NAPAA	Metarhizium sp.:Trichoderma sp.	NAPAA	2804	NRPS	Corynebacterium	Corynebacterium sanguinis	Alar crease
LK950	LK	LK950_1.region001	FALSE	33780	NAPAA	Cryptococcus neoformans:Metarhizium sp.:Trichoderma sp.	NAPAA	2804	NRPS	Corynebacterium	Corynebacterium sanguinis	Back
LK955	LK	LK955_3.region001	FALSE	33780	NAPAA	Metarhizium sp.	NAPAA	2804	NRPS	Corynebacterium	Corynebacterium sanguinis	Alar crease
LK1041	LK	LK1041_4.region001	FALSE	33777	NAPAA	Trichosporon asahii	NAPAA	2429	NRPS	Corynebacterium	Corynebacterium sanguinis	Antecubital fossa
LK1030	LK	LK1030_4.region001	FALSE	33777	NAPAA	Trichosporon asahii	NAPAA	2804	NRPS	Corynebacterium	Corynebacterium sanguinis	Alar crease
LK687	LK	LK687_14.region001	FALSE	33777	NAPAA	Metarhizium sp.:Trichoderma sp.	NAPAA	2804	NRPS	Corynebacterium	Corynebacterium sanguinis	Alar crease
SMGC_264	SMGC	SMGC_264.c00014_NODE_27...region001	FALSE	33777	NAPAA	NA	NAPAA	3510	NRPS	Corynebacterium	Corynebacterium glaucum	NA
SMGC_151	SMGC	SMGC_151.c00009_NODE_27...region001	TRUE	33749	T1PKS	NA	T1PKS	2943	PKSI	Corynebacterium	Corynebacterium massiliense	NA
SMGC_270	SMGC	SMGC_270.c00011_NODE_32...region001	FALSE	33747	NAPAA	NA	NAPAA	3510	NRPS	Corynebacterium	NA	NA
SMGC_338	SMGC	SMGC_338.c00009_NODE_36...region001	TRUE	33731	NAPAA	NA	NAPAA	3323	NRPS	Corynebacterium	Corynebacterium amycolatum	NA
LK1278	LK	LK1278_29.region001	TRUE	33701	T1PKS	No antifungal	T1PKS	2104	PKSI	Dietzia	Dietzia cinnamea	Antecubital fossa
SMGC_20	SMGC	SMGC_20.c00006_NODE_19...region002	TRUE	33683	lanthipeptide-class-v	NA	lanthipeptide-class-v	3197	RiPPs	Staphylococcus	Staphylococcus capitis	NA
SMGC_122	SMGC	SMGC_122.c00008_NODE_44...region001	TRUE	33668	NRPS	NA	NRPS	5055	NRPS	Corynebacterium	NA	NA
SMGC_225	SMGC	SMGC_225.c00004_NODE_4_...region001	FALSE	33573	lassopeptide	NA	lassopeptide	3290	RiPPs	Paenibacillus_B	NA	NA
LK1289	LK	LK1289_14.region001	TRUE	33562	T1PKS	Trichoderma sp.	T1PKS	2943	PKSI	Corynebacterium	NA	Toe web space
SMGC_83	SMGC	SMGC_83.c00010_NODE_10...region001	FALSE	33555	NAPAA	NA	NAPAA	5023	NRPS	Corynebacterium	NA	NA
SMGC_217	SMGC	SMGC_217.c00010_NODE_10...region001	TRUE	33551	NAPAA	NA	NAPAA	3253	NRPS	Mycolicibacterium	Mycolicibacterium obuense	NA
SMGC_246	SMGC	SMGC_246.c00007_NODE_7_...region001	TRUE	33523	phosphonate	NA	phosphonate	3421	Others	Sporosarcina_B	NA	NA
LK1382	LK	LK1382_6.region001	TRUE	33434	NAPAA	Cryptococcus neoformans:Candida albicans:Candida sp.:Trichosporon asahii:Trichoderma sp.	NAPAA	2667	NRPS	Micrococcus	Micrococcus luteus	Volar forearm
LK934	LK	LK934_19.region001	TRUE	33400	NAPAA	Cryptococcus neoformans:Candida albicans:Candida sp.:Trichosporon asahii:Aspergillus flavus	NAPAA	2239	NRPS	Kocuria	Kocuria rhizophila	Nares
LK1231	LK	LK1231_14.region001	TRUE	33377	NAPAA	Trichoderma sp.	NAPAA	2667	NRPS	Micrococcus	Micrococcus luteus	Antecubital fossa
SMGC_129	SMGC	SMGC_129.c00007_NODE_50...region001	TRUE	33361	NRPS	NA	NRPS	2949	NRPS	NA	NA	NA
SMGC_365	SMGC	SMGC_365.c00014_NODE_55...region001	TRUE	33038	T3PKS	NA	T3PKS	3844	PKSother	Streptococcus	Streptococcus agalactiae	NA
SMGC_118	SMGC	SMGC_118.c00020_NODE_44...region001	FALSE	33004	thiopeptide	NA	thiopeptide	2920	RiPPs	Pseudomonas	Pseudomonas aeruginosa	NA
SMGC_114	SMGC	SMGC_114.c00003_NODE_14...region001	TRUE	32898	NAPAA	NA	NAPAA	2885	NRPS	Granulicoccus	NA	NA
SMGC_597	SMGC	SMGC_597.c00042_NODE_59...region001	TRUE	32897	arylpolyene	NA	arylpolyene	4772	Others	Pseudomonas_E	Pseudomonas_E sp001320525	NA
SMGC_453	SMGC	SMGC_453.c00002_NODE_13...region001	TRUE	32841	NRPS	NA	NRPS	4158	NRPS	Pseudomonas_E	Pseudomonas_E sp002966775	NA
SMGC_134	SMGC	SMGC_134.c00006_NODE_13...region001	TRUE	32728	arylpolyene	NA	arylpolyene	2962	Others	Acinetobacter	Acinetobacter ursingii	NA
SMGC_38	SMGC	SMGC_38.c00012_NODE_43...region001	TRUE	32706	T1PKS	NA	T1PKS	2943	PKSI	Corynebacterium	NA	NA
SMGC_521	SMGC	SMGC_521.c00008_NODE_58...region001	TRUE	32383	arylpolyene	NA	arylpolyene	4416	Others	Pantoea	Pantoea septica	NA
SMGC_589	SMGC	SMGC_589.c00066_NODE_71...region001	TRUE	32362	NRPS	NA	NRPS	4729	NRPS	Pseudomonas_E	NA	NA
SMGC_86	SMGC	SMGC_86.c00019_NODE_19...region001	TRUE	32311	NRPS	NA	NRPS	5042	NRPS	Corynebacterium	Corynebacterium propinquum	NA
LK478	LK	LK478_6.region001	TRUE	32085	T3PKS	Trichoderma sp.	T3PKS	2238	PKSother	Kocuria	Kocuria marina_A	Antecubital fossa
SMGC_323	SMGC	SMGC_323.c00008_NODE_22...region001	TRUE	32081	T3PKS	NA	T3PKS	3694	PKSother	Corynebacterium	Corynebacterium kroppenstedtii_B	NA
LK1337	LK	LK1337_11.region001	TRUE	32068	tropodithietic-acid	No antifungal	tropodithietic-acid	2327	Others	Brevibacterium	NA	Alar crease
LK934	LK	LK934_18.region001	TRUE	31944	T3PKS	Cryptococcus neoformans:Candida albicans:Candida sp.:Trichosporon asahii:Aspergillus flavus	T3PKS	2727	PKSother	Kocuria	Kocuria rhizophila	Nares
LK1055	LK	LK1055_14.region001	TRUE	31943	T3PKS	Cryptococcus neoformans:Candida albicans:Candida sp.:Trichosporon asahii:Trichoderma sp.	T3PKS	2727	PKSother	Kocuria	Kocuria rhizophila	Toe web space
SMGC_316	SMGC	SMGC_316.c00029_NODE_83...region001	TRUE	31879	NAPAA	NA	NAPAA	3614	NRPS	Brevibacterium	NA	NA
SMGC_346	SMGC	SMGC_346.c00068_NODE_78...region001	TRUE	31876	NRPS-like	NA	NRPS-like	3765	NRPS	Pseudomonas_E	NA	NA
SMGC_242	SMGC	SMGC_242.c00006_NODE_6_...region001	TRUE	31707	T3PKS	NA	T3PKS	3401	PKSother	Staphylococcus	NA	NA
SMGC_144	SMGC	SMGC_144.c00029_NODE_28...region001	TRUE	31607	NRPS	NA	NRPS	2982	NRPS	Erwinia	Erwinia sp002752575	NA
SMGC_61	SMGC	SMGC_61.c00011_NODE_24...region001	TRUE	31520	hybrid	NA	NAGGN; NRPS-like	4844; 4844	NRPS; Others	Mycolicibacterium	Mycolicibacterium bacteremicum	NA
SMGC_393	SMGC	SMGC_393.c00010_NODE_78...region001	TRUE	31379	hybrid	NA	T1PKS; hglE-KS	3948	PKSother	Chryseobacterium	Chryseobacterium joostei	NA
SMGC_234	SMGC	SMGC_234.c00030_NODE_30...region001	TRUE	31285	T1PKS	NA	T1PKS	3369	PKSI	Roseomonas	Roseomonas mucosa	NA
SMGC_88	SMGC	SMGC_88.c00019_NODE_19...region001	TRUE	31252	NRPS	NA	NRPS; NRPS-like	5049	NRPS	Corynebacterium	Corynebacterium simulans	NA
SMGC_37	SMGC	SMGC_37.c00023_NODE_62...region001	TRUE	31225	hybrid	NA	NRPS-like; T1PKS	3855; 3855; 3855	NRPS; PKS-NRP_Hybrids; PKSother	Paracoccus	Paracoccus sp000967825	NA
LK1026	LK	LK1026_24.region001	TRUE	31051	NAPAA	Candida albicans:Trichosporon asahii:Metarhizium sp.:Trichoderma sp.	NAPAA	2667	NRPS	Micrococcus	Micrococcus luteus	Antecubital fossa
SMGC_41	SMGC	SMGC_41.c00004_NODE_15...region001	TRUE	31026	NRPS	NA	NRPS	4055	NRPS	Serratia	Serratia marcescens_I	NA
SMGC_54	SMGC	SMGC_54.c00027_NODE_52...region001	TRUE	31025	arylpolyene	NA	arylpolyene	4347	Others	Acinetobacter	NA	NA
LK1379	LK	LK1379_26.region001	TRUE	30950	NAPAA	Cryptococcus neoformans:Candida albicans:Candida sp.:Trichosporon asahii:Trichoderma sp.	NAPAA	2667	NRPS	Micrococcus	Micrococcus luteus	Alar crease
SMGC_72	SMGC	SMGC_72.c00025_NODE_25...region001	TRUE	30945	NRPS	NA	NRPS	4990	NRPS	Brevibacillus_B	Brevibacillus_B laterosporus	NA
SMGC_592	SMGC	SMGC_592.c00015_NODE_18...region001	TRUE	30886	arylpolyene	NA	arylpolyene	4349	Others	Stenotrophomonas	Stenotrophomonas sp003248565	NA
LK1306	LK	LK1306_24.region001	TRUE	30873	NAPAA	Cryptococcus neoformans:Candida albicans:Candida sp.:Trichosporon asahii:Trichoderma sp.:Aspergillus flavus	NAPAA	2301	NRPS	Micrococcus	Micrococcus luteus	Volar forearm
LK561	LK	LK561_22.region001	TRUE	30821	NRPS-like	No antifungal	NRPS-like	2597	NRPS	Corynebacterium	Corynebacterium propinquum	Nares
SMGC_514	SMGC	SMGC_514.c00002_NODE_22...region001	TRUE	30817	T3PKS	NA	T3PKS	4396	PKSother	Bifidobacterium	Bifidobacterium vaginale_A	NA
SMGC_60	SMGC	SMGC_60.c00039_NODE_24...region001	TRUE	30709	NRPS	NA	NRPS	2047	NRPS	Gordonia	Gordonia sp002009645	NA
SMGC_589	SMGC	SMGC_589.c00074_NODE_79...region001	TRUE	30670	arylpolyene	NA	arylpolyene	4542	Others	Pseudomonas_E	NA	NA
SMGC_51	SMGC	SMGC_51.c00015_NODE_47...region001	TRUE	30667	NAPAA	NA	NAPAA	4382	NRPS	Corynebacterium	Corynebacterium coyleae	NA
SMGC_217	SMGC	SMGC_217.c00006_NODE_6_...region001	TRUE	30555	T1PKS	NA	T1PKS	3250	PKSI	Mycolicibacterium	Mycolicibacterium obuense	NA
SMGC_233	SMGC	SMGC_233.c00001_NODE_1_...region001	FALSE	30523	betalactone	NA	betalactone	3355	Others	Roseomonas	NA	NA
SMGC_453	SMGC	SMGC_453.c00043_NODE_30...region001	TRUE	30469	NRPS	NA	NRPS	4163	NRPS	Pseudomonas_E	Pseudomonas_E sp002966775	NA
SMGC_345	SMGC	SMGC_345.c00009_NODE_9_...region001	TRUE	30445	NRPS	NA	NRPS; NRPS-like	3815	NRPS	Cutibacterium	Cutibacterium acnes	NA
SMGC_61	SMGC	SMGC_61.c00075_NODE_24...region001	TRUE	30419	NRPS-like	NA	NRPS-like	4857	NRPS	Mycolicibacterium	Mycolicibacterium bacteremicum	NA
SMGC_184	SMGC	SMGC_184.c00005_NODE_18...region001	FALSE	30391	thiopeptide	NA	thiopeptide	3104	RiPPs	Actinomyces	Actinomyces viscosus	NA
SMGC_195	SMGC	SMGC_195.c00003_NODE_15...region001	TRUE	30373	hybrid	NA	NRPS; siderophore	3170; 3170	NRPS; Others	Gordonia	Gordonia paraffinivorans	NA
LK639	LK	LK639_27.region001	TRUE	30336	NRPS-like	Trichoderma sp.	NRPS-like	2842	NRPS	Dietzia	Dietzia cinnamea	Occiput
SMGC_245	SMGC	SMGC_245.c00012_NODE_12...region001	TRUE	30316	hybrid	NA	NRPS-like; siderophore	3418; 3418	NRPS; Others	Staphylococcus	Staphylococcus lugdunensis	NA
SMGC_587	SMGC	SMGC_587.c00014_NODE_37...region001	TRUE	30211	NAPAA	NA	NAPAA	4720	NRPS	Microbacterium	NA	NA
SMGC_555	SMGC	SMGC_555.c00010_NODE_60...region001	TRUE	30185	resorcinol	NA	resorcinol	3167	Others	Neisseria	Neisseria subflava_A	NA
LK1021	LK	LK1021_9.region001	TRUE	30115	T3PKS	Cryptococcus neoformans:Candida albicans:Candida sp.:Trichosporon asahii:Metarhizium sp.:Trichoderma sp.:Aspergillus flavus	T3PKS	2727	PKSother	Kocuria	Kocuria rhizophila	Toe web space
SMGC_89	SMGC	SMGC_89.c00011_NODE_11...region001	TRUE	30108	T1PKS	NA	T1PKS	2943	PKSI	Corynebacterium	Corynebacterium striatum	NA
SMGC_91	SMGC	SMGC_91.c00002_NODE_2_...region002	FALSE	30034	lanthipeptide-class-ii	NA	lanthipeptide-class-ii	5027	RiPPs	Corynebacterium	NA	NA
SMGC_83	SMGC	SMGC_83.c00002_NODE_2_...region001	FALSE	30028	lanthipeptide-class-ii	NA	lanthipeptide-class-ii	5027	RiPPs	Corynebacterium	NA	NA
SMGC_234	SMGC	SMGC_234.c00010_NODE_10...region001	TRUE	29885	hybrid	NA	phosphonate; terpene	3367; 3367	Others; Terpene	Roseomonas	Roseomonas mucosa	NA
LK945	LK	LK945_40.region001	TRUE	29869	thioamide-NRP	Metarhizium sp.:Trichoderma sp.	thioamide-NRP	2771	NRPS	Micromonospora	Micromonospora chalcea	Volar forearm
LK1053	LK	LK1053_28.region001	TRUE	29862	NAPAA	Cryptococcus neoformans:Candida albicans:Trichosporon asahii:Trichoderma sp.	NAPAA	2301	NRPS	Micrococcus	Micrococcus luteus	Back
LK1237	LK	LK1237_36.region001	TRUE	29860	T3PKS	Trichoderma sp.	T3PKS	2238	PKSother	Kocuria	Kocuria marina	Occiput
LK1018	LK	LK1018_24.region001	TRUE	29860	NAPAA	Cryptococcus neoformans:Candida albicans:Candida sp.:Trichosporon asahii:Trichoderma sp.	NAPAA	2667	NRPS	Micrococcus	Micrococcus luteus	Antecubital fossa
LK1384	LK	LK1384_30.region001	TRUE	29856	NAPAA	Cryptococcus neoformans:Candida albicans:Candida sp.:Trichosporon asahii:Trichoderma sp.	NAPAA	2667	NRPS	Micrococcus	Micrococcus luteus	Volar forearm
LK1147	LK	LK1147_19.region001	TRUE	29855	NAPAA	Cryptococcus neoformans:Candida albicans:Candida sp.:Trichoderma sp.	NAPAA	2667	NRPS	Micrococcus	Micrococcus luteus	Back
LK1275	LK	LK1275_24.region001	TRUE	29850	NAPAA	Cryptococcus neoformans:Candida albicans:Candida sp.:Trichoderma sp.	NAPAA	2667	NRPS	Micrococcus	Micrococcus luteus	Volar forearm
LK1113	LK	LK1113_27.region001	TRUE	29844	NAPAA	Candida albicans:Trichoderma sp.	NAPAA	2667	NRPS	Micrococcus	Micrococcus luteus	Toe web space
LK1106	LK	LK1106_24.region001	TRUE	29841	NAPAA	Cryptococcus neoformans:Candida albicans:Candida sp.:Trichosporon asahii:Trichoderma sp.:Aspergillus flavus	NAPAA	2667	NRPS	Micrococcus	Micrococcus luteus	Volar forearm
LK1090	LK	LK1090_22.region001	TRUE	29839	NAPAA	Cryptococcus neoformans:Candida albicans:Candida sp.:Trichosporon asahii:Trichoderma sp.:Aspergillus flavus	NAPAA	2667	NRPS	Micrococcus	Micrococcus luteus	Occiput
SMGC_361	SMGC	SMGC_361.c00031_NODE_15...region001	TRUE	29838	NRPS	NA	NRPS	3828	NRPS	Pseudomonas_E	Pseudomonas_E sp002742565	NA
LK508	LK	LK508_34.region001	TRUE	29825	NAPAA	NA	NAPAA	2301	NRPS	Micrococcus	Micrococcus luteus	Nares
LK705	LK	LK705_27.region001	TRUE	29808	NAPAA	Cryptococcus neoformans:Candida albicans:Candida sp.:Trichoderma sp.	NAPAA	2667	NRPS	Micrococcus	Micrococcus luteus	Volar forearm
LK409	LK	LK409_27.region001	TRUE	29806	NAPAA	Cryptococcus neoformans:Candida albicans:Candida sp.	NAPAA	2667	NRPS	Micrococcus	Micrococcus luteus	Antecubital fossa
LK952	LK	LK952_2.region001	FALSE	29775	betalactone	NA	betalactone	2818	Others	Corynebacterium	NA	Toe web space
SMGC_439	SMGC	SMGC_439.c00003_NODE_28...region001	TRUE	29762	NAPAA	NA	NAPAA	2328	NRPS	Brevibacterium	Brevibacterium luteolum	NA
SMGC_315	SMGC	SMGC_315.c00022_NODE_41...region001	TRUE	29726	NAPAA	NA	NAPAA	2845	NRPS	Dietzia	NA	NA
LK408	LK	LK408_26.region001	TRUE	29712	NAPAA	Cryptococcus neoformans:Candida albicans:Candida sp.	NAPAA	2301	NRPS	Micrococcus	Micrococcus luteus	Toe web space
SMGC_140	SMGC	SMGC_140.c00028_NODE_70...region001	TRUE	29626	NRPS	NA	NRPS	2976	NRPS	Pseudomonas_E	Pseudomonas_E alcaligenes	NA
LK1311	LK	LK1311_4.region001	TRUE	29607	T3PKS	NA	T3PKS	2307	PKSother	Microbacterium	Microbacterium enclense_A	Toe web space
SMGC_346	SMGC	SMGC_346.c00040_NODE_47...region001	TRUE	29559	NRPS	NA	NRPS; NRPS-like	3764	NRPS	Pseudomonas_E	NA	NA
SMGC_289	SMGC	SMGC_289.c00010_NODE_14...region001	TRUE	29482	arylpolyene	NA	arylpolyene	3560	Others	Erwinia	NA	NA
SMGC_61	SMGC	SMGC_61.c00037_NODE_85...region001	TRUE	29454	T3PKS	NA	T3PKS	4849	PKSother	Mycolicibacterium	Mycolicibacterium bacteremicum	NA
SMGC_114	SMGC	SMGC_114.c00038_NODE_97...region001	TRUE	29346	T1PKS	NA	T1PKS	2890	PKSI	Granulicoccus	NA	NA
LK1250	LK	LK1250_31.region001	TRUE	29256	T3PKS	Candida albicans:Trichoderma sp.	T3PKS	2238	PKSother	Kocuria	Kocuria marina	Antecubital fossa
SMGC_35	SMGC	SMGC_35.c00019_NODE_68...region001	TRUE	29254	T1PKS	NA	T1PKS	2943	PKSI	Corynebacterium	Corynebacterium sp001812805	NA
LK402	LK	LK402_32.region001	TRUE	29221	NAPAA	NA	NAPAA	2301	NRPS	Micrococcus	Micrococcus luteus	Occiput
LK1337	LK	LK1337_17.region001	TRUE	29165	NAPAA	No antifungal	NAPAA	2328	NRPS	Brevibacterium	NA	Alar crease
LK945	LK	LK945_41.region001	TRUE	29123	hybrid	Metarhizium sp.:Trichoderma sp.	NRPS; NRPS-like; T1PKS	2772; 2772; 2772	NRPS; PKS-NRP_Hybrids; PKSother	Micromonospora	Micromonospora chalcea	Volar forearm
SMGC_337	SMGC	SMGC_337.c00009_NODE_93...region001	TRUE	29088	NAPAA	NA	NAPAA	2942	NRPS	Corynebacterium	NA	NA
SMGC_24	SMGC	SMGC_24.c00003_NODE_4_...region001	FALSE	29063	betalactone	NA	betalactone	4093	Others	Rothia	NA	NA
SMGC_392	SMGC	SMGC_392.c00040_NODE_28...region001	TRUE	29028	T1PKS	NA	T1PKS	4846	PKSI	Mycolicibacterium	Mycolicibacterium mucogenicum_A	NA
LK1263	LK	LK1263_18.region001	TRUE	29009	T3PKS	Candida sp.:Trichoderma sp.	T3PKS	4332	PKSother	Rothia	Rothia kristinae	Occiput
SMGC_296	SMGC	SMGC_296.c00024_NODE_49...region001	TRUE	29008	betalactone	NA	betalactone	3220	Others	Acinetobacter	Acinetobacter pittii	NA
SMGC_487	SMGC	SMGC_487.c00058_NODE_97...region001	TRUE	28881	NRPS	NA	NRPS	4323	NRPS	Gordonia	Gordonia bronchialis	NA
SMGC_140	SMGC	SMGC_140.c00037_NODE_10...region001	TRUE	28868	arylpolyene	NA	arylpolyene	4155	Others	Pseudomonas_E	Pseudomonas_E alcaligenes	NA
LK1049	LK	LK1049_28.region001	TRUE	28852	NAPAA	Candida albicans:Trichosporon asahii:Trichoderma sp.	NAPAA	2301	NRPS	Micrococcus	Micrococcus luteus	Back
SMGC_289	SMGC	SMGC_289.c00018_NODE_27...region001	FALSE	28846	hybrid	NA	LAP; thiopeptide	3562	RiPPs	Erwinia	NA	NA
SMGC_229	SMGC	SMGC_229.c00001_NODE_1_...region003	FALSE	28782	betalactone	NA	betalactone	3319	Others	Pseudomonas_B	Pseudomonas_B luteola	NA
SMGC_148	SMGC	SMGC_148.c00018_NODE_10...region001	FALSE	28767	betalactone	NA	betalactone	3006	Others	Pseudomonas_E	Pseudomonas_E sp002741105	NA
SMGC_335	SMGC	SMGC_335.c00019_NODE_48...region001	TRUE	28597	NRPS	NA	NRPS	3731	NRPS	Citrobacter_B	Citrobacter_B koseri	NA
SMGC_149	SMGC	SMGC_149.c00019_NODE_46...region001	TRUE	28470	NAPAA	NA	NAPAA	3013	NRPS	Acinetobacter	Acinetobacter soli	NA
SMGC_616	SMGC	SMGC_616.c00005_NODE_28...region001	TRUE	28393	NRPS	NA	NRPS	4881	NRPS	Corynebacterium	NA	NA
SMGC_399	SMGC	SMGC_399.c00037_NODE_96...region001	TRUE	28344	T1PKS	NA	T1PKS	3994	PKSI	Corynebacterium	NA	NA
SMGC_42	SMGC	SMGC_42.c00001_NODE_8_...region001	FALSE	28328	betalactone	NA	betalactone	4093	Others	Rothia	NA	NA
SMGC_402	SMGC	SMGC_402.c00027_NODE_14...region001	TRUE	28297	NRPS-like	NA	NRPS-like	4021	NRPS	Gordonia	Gordonia otitidis	NA
LK572	LK	LK572_17.region001	TRUE	28272	NAPAA	Cryptococcus neoformans:Candida albicans:Candida sp.:Trichoderma sp.	NAPAA	2612	NRPS	Kocuria	Kocuria carniphila	Occiput
SMGC_361	SMGC	SMGC_361.c00003_NODE_12...region002	FALSE	28245	thiopeptide	NA	thiopeptide	3821	RiPPs	Pseudomonas_E	Pseudomonas_E sp002742565	NA
SMGC_217	SMGC	SMGC_217.c00022_NODE_26...region001	TRUE	28218	NRPS	NA	NRPS	3258	NRPS	Mycolicibacterium	Mycolicibacterium obuense	NA
SMGC_27	SMGC	SMGC_27.c00046_NODE_10...region001	TRUE	28218	NRPS	NA	NRPS	3507	NRPS	Stenotrophomonas	Stenotrophomonas maltophilia_A	NA
SMGC_149	SMGC	SMGC_149.c00009_NODE_27...region001	TRUE	28210	arylpolyene	NA	arylpolyene	3012	Others	Acinetobacter	Acinetobacter soli	NA
SMGC_67	SMGC	SMGC_67.ctg7180000000793.region001	TRUE	28123	NRPS	NA	NRPS	4937	NRPS	Bacillus_A	Bacillus_A thuringiensis_S	NA
LK455	LK	LK455_29.region001	TRUE	28082	NAPAA	Cryptococcus neoformans:Candida albicans:Candida sp.:Trichosporon asahii	NAPAA	2301	NRPS	Micrococcus	Micrococcus luteus	Alar crease
LK1278	LK	LK1278_36.region001	TRUE	28081	NAPAA	No antifungal	NAPAA	2845	NRPS	Dietzia	Dietzia cinnamea	Antecubital fossa
SMGC_457	SMGC	SMGC_457.c00033_NODE_13...region001	TRUE	28065	T3PKS	NA	T3PKS	4187	PKSother	Bacillus	Bacillus paralicheniformis	NA
SMGC_195	SMGC	SMGC_195.c00019_NODE_57...region001	TRUE	28049	NRPS	NA	NRPS	2047	NRPS	Gordonia	Gordonia paraffinivorans	NA
LK1393	LK	LK1393_29.region001	TRUE	28049	NAPAA	Cryptococcus neoformans:Candida albicans:Candida sp.:Trichosporon asahii:Trichoderma sp.:Aspergillus flavus	NAPAA	2667	NRPS	Micrococcus	Micrococcus luteus	Occiput
LK1073	LK	LK1073_25.region001	TRUE	28027	NAPAA	Cryptococcus neoformans:Candida albicans:Candida sp.:Trichoderma sp.:Aspergillus flavus	NAPAA	2667	NRPS	Micrococcus	Micrococcus luteus	Volar forearm
SMGC_27	SMGC	SMGC_27.c00030_NODE_40...region001	TRUE	28026	arylpolyene	NA	arylpolyene	4349	Others	Stenotrophomonas	Stenotrophomonas maltophilia_A	NA
SMGC_223	SMGC	SMGC_223.c00007_NODE_7_...region001	FALSE	28009	betalactone	NA	betalactone	3278	Others	Microbacterium	NA	NA
LK1311	LK	LK1311_18.region001	FALSE	27984	betalactone	NA	betalactone	3278	Others	Microbacterium	Microbacterium enclense_A	Toe web space
LK945	LK	LK945_48.region001	TRUE	27968	hybrid	Metarhizium sp.:Trichoderma sp.	oligosaccharide; terpene	2775; 2775	Others; Terpene	Micromonospora	Micromonospora chalcea	Volar forearm
SMGC_98	SMGC	SMGC_98.c00025_NODE_25...region001	TRUE	27941	NRPS-like	NA	NRPS-like	2682	NRPS	Lysinibacillus	Lysinibacillus fusiformis	NA
SMGC_65	SMGC	SMGC_65.c00001_NODE_50...region001	TRUE	27887	NRPS	NA	NRPS	4927	NRPS	Pantoea	Pantoea agglomerans	NA
SMGC_306	SMGC	SMGC_306.c00024_NODE_27...region001	TRUE	27855	NAPAA	NA	NAPAA	3625	NRPS	Moraxella_A	NA	NA
LK1054	LK	LK1054_11.region001	TRUE	27791	NRPS	Cryptococcus neoformans:Metarhizium sp.:Trichoderma sp.	NRPS	2042	NRPS	Gordonia	Gordonia sp002009645	Nares
SMGC_250	SMGC	SMGC_250.c00004_NODE_33...region001	TRUE	27748	arylpolyene	NA	arylpolyene	3430	Others	Methylobacterium	Methylobacterium brachiatum	NA
LK411	LK	LK411_21.region001	TRUE	27737	NAPAA	No antifungal	NAPAA	2429	NRPS	Corynebacterium	Corynebacterium sanguinis	Volar forearm
SMGC_484	SMGC	SMGC_484.c00002_NODE_68...region001	FALSE	27729	betalactone	NA	betalactone	4308	Others	Psychrobacter	Psychrobacter sp000213615	NA
LK904	LK	LK904_21.region001	TRUE	27714	NAPAA	NA	NAPAA	3614	NRPS	Brevibacterium	Brevibacterium casei	Toe web space
LK1239	LK	LK1239_7.region001	TRUE	27654	NAPAA	Trichoderma sp.	NAPAA	2804	NRPS	Corynebacterium	Corynebacterium sanguinis	Umbilicus
LK1056	LK	LK1056_27.region001	TRUE	27625	NAPAA	Candida albicans:Trichosporon asahii:Trichoderma sp.	NAPAA	2667	NRPS	Micrococcus	Micrococcus luteus	Back
SMGC_96	SMGC	SMGC_96.c00017_NODE_17...region001	TRUE	27576	T3PKS	NA	T3PKS	2238	PKSother	Kocuria	Kocuria indica	NA
SMGC_342	SMGC	SMGC_342.c00023_NODE_39...region001	TRUE	27503	T1PKS	NA	T1PKS	2943	PKSI	Corynebacterium	Corynebacterium minutissimum_A	NA
SMGC_38	SMGC	SMGC_38.c00021_NODE_11...region001	TRUE	27467	NRPS	NA	NRPS	5042	NRPS	Corynebacterium	NA	NA
SMGC_410	SMGC	SMGC_410.c00003_NODE_10...region001	TRUE	27444	NAPAA	NA	NAPAA	4063	NRPS	Ochrobactrum_A	Ochrobactrum_A pituitosum	NA
SMGC_402	SMGC	SMGC_402.c00028_NODE_14...region001	TRUE	27388	NAPAA	NA	NAPAA	4319	NRPS	Gordonia	Gordonia otitidis	NA
LK1145	LK	LK1145_24.region001	TRUE	27366	NAPAA	Cryptococcus neoformans:Candida albicans:Candida sp.:Trichosporon asahii:Trichoderma sp.	NAPAA	2301	NRPS	Micrococcus	Micrococcus luteus	Back
SMGC_402	SMGC	SMGC_402.c00020_NODE_91...region001	FALSE	27360	betalactone	NA	betalactone	4018	Others	Gordonia	Gordonia otitidis	NA
LK1176	LK	LK1176_18.region001	TRUE	27341	NAPAA	Cryptococcus neoformans:Candida albicans	NAPAA	2193	NRPS	Citricoccus	Citricoccus terreus	Toe web space
SMGC_470	SMGC	SMGC_470.c00024_NODE_95...region001	TRUE	27323	T1PKS	NA	T1PKS	2943	PKSI	Corynebacterium	NA	NA
SMGC_99	SMGC	SMGC_99.c00011_NODE_11...region001	FALSE	27305	betalactone	NA	betalactone	3278	Others	Microbacterium	Microbacterium aurum	NA
SMGC_286	SMGC	SMGC_286.c00029_NODE_52...region001	TRUE	27256	NRPS	NA	NRPS	3550	NRPS	Staphylococcus	NA	NA
SMGC_233	SMGC	SMGC_233.c00020_NODE_20...region001	TRUE	27214	NRPS	NA	NRPS	3357	NRPS	Roseomonas	NA	NA
SMGC_40	SMGC	SMGC_40.c00007_NODE_63...region001	FALSE	27180	betalactone	NA	betalactone	4002	Others	Pseudoclavibacter	Pseudoclavibacter alba	NA
SMGC_109	SMGC	SMGC_109.c00012_NODE_27...region001	TRUE	27162	T3PKS	NA	T3PKS	2867	PKSother	Streptococcus	Streptococcus canis	NA
LK1054	LK	LK1054_67.region001	TRUE	27160	NRPS	Cryptococcus neoformans:Metarhizium sp.:Trichoderma sp.	NRPS	2053	NRPS	Gordonia	Gordonia sp002009645	Nares
SMGC_487	SMGC	SMGC_487.c00020_NODE_18...region001	TRUE	27131	T1PKS	NA	T1PKS	4010	PKSI	Gordonia	Gordonia bronchialis	NA
LK522	LK	LK522_25.region001	TRUE	27115	T3PKS	Metarhizium sp.:Trichoderma sp.	T3PKS	5076	PKSother	Dermabacter	Dermabacter hominis	Umbilicus
SMGC_487	SMGC	SMGC_487.c00015_NODE_12...region001	TRUE	27112	NAPAA	NA	NAPAA	4319	NRPS	Gordonia	Gordonia bronchialis	NA
SMGC_543	SMGC	SMGC_543.c00007_NODE_27...region001	FALSE	26998	betalactone	NA	betalactone	4477	Others	Rothia	NA	NA
SMGC_519	SMGC	SMGC_519.c00019_NODE_77...region001	TRUE	26997	T1PKS	NA	T1PKS	4403	PKSI	Neorhizobium	NA	NA
LK572	LK	LK572_5.region001	FALSE	26990	betalactone	Cryptococcus neoformans:Candida albicans:Candida sp.:Trichoderma sp.	betalactone	5081	Others	Kocuria	Kocuria carniphila	Occiput
LK941	LK	LK941_4.region001	FALSE	26989	betalactone	NA	betalactone	2557	Others	Micrococcus	Micrococcus luteus	Alar crease
SMGC_481	SMGC	SMGC_481.c00007_NODE_82...region001	TRUE	26974	transAT-PKS-like	NA	transAT-PKS-like	4294	PKSother	Actinomyces	Actinomyces sp000220835	NA
LK408	LK	LK408_7.region001	FALSE	26962	betalactone	Cryptococcus neoformans:Candida albicans:Candida sp.	betalactone	2557	Others	Micrococcus	Micrococcus luteus	Toe web space
LK1112	LK	LK1112_10.region001	FALSE	26937	betalactone	Cryptococcus neoformans:Candida albicans:Candida sp.:Trichosporon asahii:Metarhizium sp.:Trichoderma sp.	betalactone	4477	Others	Rothia	Rothia massiliensis	Toe web space
SMGC_369	SMGC	SMGC_369.c00006_NODE_19...region001	FALSE	26937	betalactone	NA	betalactone	4477	Others	Rothia	Rothia xyli	NA
LK1176	LK	LK1176_15.region001	FALSE	26906	betalactone	Cryptococcus neoformans:Candida albicans	betalactone	2192	Others	Citricoccus	Citricoccus terreus	Toe web space
SMGC_257	SMGC	SMGC_257.c00003_NODE_15...region001	FALSE	26906	betalactone	NA	betalactone	2192	Others	Micrococcus	Micrococcus terreus	NA
LK1347	LK	LK1347_16.region001	FALSE	26889	betalactone	NA	betalactone	3191	Others	Pseudoglutamicibacter	Pseudoglutamicibacter cumminsii_A	Nares
SMGC_199	SMGC	SMGC_199.c00014_NODE_40...region001	FALSE	26889	betalactone	NA	betalactone	3191	Others	Pseudoglutamicibacter	Pseudoglutamicibacter cumminsii	NA
LK1275	LK	LK1275_6.region001	FALSE	26881	betalactone	Cryptococcus neoformans:Candida albicans:Candida sp.:Trichoderma sp.	betalactone	2557	Others	Micrococcus	Micrococcus luteus	Volar forearm
SMGC_355	SMGC	SMGC_355.c00019_NODE_19...region001	TRUE	26863	betalactone	NA	betalactone	3800	Others	Sporosarcina_C	NA	NA
LK1021	LK	LK1021_6.region001	FALSE	26834	betalactone	Cryptococcus neoformans:Candida albicans:Candida sp.:Trichosporon asahii:Metarhizium sp.:Trichoderma sp.:Aspergillus flavus	betalactone	5081	Others	Kocuria	Kocuria rhizophila	Toe web space
LK934	LK	LK934_12.region001	FALSE	26834	betalactone	Cryptococcus neoformans:Candida albicans:Candida sp.:Trichosporon asahii:Aspergillus flavus	betalactone	5081	Others	Kocuria	Kocuria rhizophila	Nares
LK478	LK	LK478_1.region001	FALSE	26825	betalactone	Trichoderma sp.	betalactone	5081	Others	Kocuria	Kocuria marina_A	Antecubital fossa
LK1250	LK	LK1250_8.region001	FALSE	26817	betalactone	Candida albicans:Trichoderma sp.	betalactone	5081	Others	Kocuria	Kocuria marina	Antecubital fossa
SMGC_96	SMGC	SMGC_96.c00020_NODE_20...region001	FALSE	26816	betalactone	NA	betalactone	5081	Others	Kocuria	Kocuria indica	NA
LK1172	LK	LK1172_1.region001	FALSE	26777	lanthipeptide-class-ii	Cryptococcus neoformans:Metarhizium sp.:Trichoderma sp.	lanthipeptide-class-ii	2177	RiPPs	Oceanobacillus	Oceanobacillus kimchii	Back
SMGC_317	SMGC	SMGC_317.c00002_NODE_10...region001	FALSE	26771	redox-cofactor	NA	redox-cofactor	3671	Others	Micrococcus	NA	NA
LK1279	LK	LK1279_22.region001	TRUE	26767	betalactone	Trichoderma sp.	betalactone	4002	Others	Pseudoclavibacter	Pseudoclavibacter alba	Antecubital fossa
SMGC_269	SMGC	SMGC_269.c00023_NODE_80...region001	TRUE	26747	T3PKS	NA	T3PKS	3503	PKSother	Pseudoclavibacter	NA	NA
LK1279	LK	LK1279_26.region001	TRUE	26706	NAPAA	Trichoderma sp.	NAPAA	4001	NRPS	Pseudoclavibacter	Pseudoclavibacter alba	Antecubital fossa
LK639	LK	LK639_44.region001	TRUE	26675	T1PKS	Trichoderma sp.	T1PKS	2104	PKSI	Dietzia	Dietzia cinnamea	Occiput
SMGC_438	SMGC	SMGC_438.c00001_NODE_12...region001	TRUE	26662	T3PKS	NA	T3PKS	5076	PKSother	Helcobacillus	NA	NA
LK1054	LK	LK1054_1.region001	TRUE	26653	hybrid	Cryptococcus neoformans:Metarhizium sp.:Trichoderma sp.	NRPS; siderophore	2037; 2037	NRPS; Others	Gordonia	Gordonia sp002009645	Nares
LK1092	LK	LK1092_50.region001	TRUE	26620	T1PKS	Cryptococcus neoformans:Candida albicans:Trichosporon asahii:Trichoderma sp.	T1PKS	2104	PKSI	Dietzia	Dietzia cinnamea	Toe web space
SMGC_539	SMGC	SMGC_539.c00025_NODE_30...region001	TRUE	26606	NRPS	NA	NRPS	4468	NRPS	Rothia	Rothia mucilaginosa	NA
SMGC_169	SMGC	SMGC_169.c00014_NODE_15...region001	TRUE	26590	T3PKS	NA	T3PKS	3070	PKSother	Corynebacterium	Corynebacterium variabile	NA
LK430	LK	LK430_33.region001	TRUE	26564	NAPAA	NA	NAPAA	2667	NRPS	Micrococcus	Micrococcus luteus	Antecubital fossa
SMGC_335	SMGC	SMGC_335.c00008_NODE_8_...region001	FALSE	26551	thiopeptide	NA	thiopeptide	2623	RiPPs	Citrobacter_B	Citrobacter_B koseri	NA
SMGC_61	SMGC	SMGC_61.c00085_NODE_30...region001	TRUE	26549	NRPS	NA	NRPS	4858	NRPS	Mycolicibacterium	Mycolicibacterium bacteremicum	NA
SMGC_231	SMGC	SMGC_231.c00002_NODE_2_...region002	FALSE	26481	lanthipeptide-class-i	NA	lanthipeptide-class-i	3334	RiPPs	Paenibacillus	Paenibacillus sp001426865	NA
SMGC_41	SMGC	SMGC_41.c00001_NODE_6_...region001	FALSE	26451	thiopeptide	NA	thiopeptide	2623	RiPPs	Serratia	Serratia marcescens_I	NA
SMGC_121	SMGC	SMGC_121.c00006_NODE_80...region001	TRUE	26405	NRPS-like	NA	NRPS-like	2936	NRPS	Streptococcus	Streptococcus thermophilus	NA
LK1172	LK	LK1172_5.region001	TRUE	26399	T3PKS	Cryptococcus neoformans:Metarhizium sp.:Trichoderma sp.	T3PKS	2183	PKSother	Oceanobacillus	Oceanobacillus kimchii	Back
SMGC_346	SMGC	SMGC_346.c00100_NODE_11...region001	TRUE	26390	NRPS	NA	NRPS	3768	NRPS	Pseudomonas_E	NA	NA
LK935	LK	LK935_22.region001	TRUE	26386	T1PKS	Cryptococcus neoformans:Metarhizium sp.:Trichoderma sp.:Aspergillus flavus	T1PKS	2428	PKSI	Corynebacterium	Corynebacterium glucuronolyticum	Umbilicus
SMGC_289	SMGC	SMGC_289.c00001_NODE_1_...region003	FALSE	26348	thiopeptide	NA	thiopeptide	2623	RiPPs	Erwinia	NA	NA
SMGC_488	SMGC	SMGC_488.c00008_NODE_25...region001	TRUE	26335	betalactone	NA	betalactone	4329	Others	Rothia	Rothia kristinae	NA
LK1128	LK	LK1128_40.region001	TRUE	26303	NAPAA	Cryptococcus neoformans:Candida albicans:Trichosporon asahii:Metarhizium sp.:Trichoderma sp.	NAPAA	2149	NRPS	Dermacoccus	Dermacoccus nishinomiyaensis	Volar forearm
LK1198	LK	LK1198_4.region001	FALSE	26293	thiopeptide	Cryptococcus neoformans:Candida albicans:Candida sp.:Trichosporon asahii:Aspergillus flavus	thiopeptide	2623	RiPPs	Escherichia	Escherichia coli	Alar crease
LK494	LK	LK494_1.region002	FALSE	26292	thiopeptide	No antifungal	thiopeptide	2623	RiPPs	Citrobacter	Citrobacter freundii	Nares
LK570	LK	LK570_1.region001	FALSE	26279	thiopeptide	Candida sp.:Trichoderma sp.	thiopeptide	2623	RiPPs	Raoultella	Raoultella ornithinolytica	Nares
LK894	LK	LK894_6.region001	FALSE	26265	thiopeptide	NA	thiopeptide	2623	RiPPs	Klebsiella	Klebsiella aerogenes	Toe web space
SMGC_227	SMGC	SMGC_227.c00001_NODE_1_...region003	FALSE	26242	thiopeptide	NA	thiopeptide	2623	RiPPs	Pantoea	Pantoea sp002389975	NA
SMGC_230	SMGC	SMGC_230.c00001_NODE_1_...region001	FALSE	26234	thiopeptide	NA	thiopeptide	2623	RiPPs	Pantoea	Pantoea sp002920175	NA
LK945	LK	LK945_5.region001	FALSE	26220	lanthipeptide-class-i	Metarhizium sp.:Trichoderma sp.	lanthipeptide-class-i	2777	RiPPs	Micromonospora	Micromonospora chalcea	Volar forearm
SMGC_98	SMGC	SMGC_98.c00005_NODE_5_...region001	FALSE	26220	hybrid	NA	LAP; cyclic-lactone-autoinducer; thiopeptide	5091	RiPPs	Lysinibacillus	Lysinibacillus fusiformis	NA
LK419	LK	LK419_2.region001	TRUE	26191	NAPAA	Cryptococcus neoformans:Candida albicans:Candida sp.:Metarhizium sp.:Trichoderma sp.	NAPAA	2667	NRPS	Micrococcus	Micrococcus luteus	Occiput
LK1098	LK	LK1098_1.region001	FALSE	26163	thiopeptide	Cryptococcus neoformans:Candida albicans:Candida sp.:Trichosporon asahii:Trichoderma sp.:Aspergillus flavus	thiopeptide	2623	RiPPs	Morganella	Morganella morganii	Nares
LK712	LK	LK712_43.region001	TRUE	26085	hybrid	Cryptococcus neoformans:Candida albicans:Candida sp.:Trichoderma sp.	NRPS; NRPS-like; transAT-PKS-like	2674; 2674; 2674	NRPS; PKS-NRP_Hybrids; PKSother	Niallia	Niallia taxi	Antecubital fossa
SMGC_524	SMGC	SMGC_524.c00014_NODE_24...region002	TRUE	26079	T3PKS	NA	T3PKS	4426	PKSother	Sphingomonas	NA	NA
SMGC_563	SMGC	SMGC_563.c00031_NODE_89...region001	TRUE	26001	T1PKS	NA	T1PKS	4567	PKSI	Corynebacterium	Corynebacterium sp001831515	NA
SMGC_453	SMGC	SMGC_453.c00059_NODE_50...region001	TRUE	25933	NRPS-like	NA	NRPS-like	4166	NRPS	Pseudomonas_E	Pseudomonas_E sp002966775	NA
LK1263	LK	LK1263_17.region001	TRUE	25892	NRPS	Candida sp.:Trichoderma sp.	NRPS	2251	NRPS	Rothia	Rothia kristinae	Occiput
SMGC_233	SMGC	SMGC_233.c00063_NODE_63...region001	TRUE	25792	betalactone	NA	betalactone	3363	Others	Roseomonas	NA	NA
SMGC_494	SMGC	SMGC_494.c00003_NODE_51...region001	TRUE	25741	arylpolyene	NA	arylpolyene	4349	Others	Stenotrophomonas	Stenotrophomonas maltophilia	NA
SMGC_41	SMGC	SMGC_41.c00009_NODE_24...region001	FALSE	25670	betalactone	NA	betalactone	4058	Others	Serratia	Serratia marcescens_I	NA
SMGC_32	SMGC	SMGC_32.c00010_NODE_74...region001	TRUE	25668	NAPAA	NA	NAPAA	2429	NRPS	Corynebacterium	NA	NA
SMGC_447	SMGC	SMGC_447.c00019_NODE_59...region001	TRUE	25649	arylpolyene	NA	arylpolyene	4144	Others	Prevotella	Prevotella amnii	NA
SMGC_451	SMGC	SMGC_451.c00068_NODE_84...region001	TRUE	25509	NRPS-like	NA	NRPS-like	4153	NRPS	Pseudomonas_E	Pseudomonas_E koreensis_C	NA
LK945	LK	LK945_59.region001	TRUE	25489	hybrid	Metarhizium sp.:Trichoderma sp.	NRPS; NRPS-like; T1PKS	2781; 2781; 2781	NRPS; PKS-NRP_Hybrids; PKSother	Micromonospora	Micromonospora chalcea	Volar forearm
SMGC_525	SMGC	SMGC_525.c00009_NODE_22...region001	TRUE	25465	betalactone	NA	betalactone	3191	Others	Pseudoglutamicibacter	Pseudoglutamicibacter albus	NA
SMGC_197	SMGC	SMGC_197.c00018_NODE_30...region001	TRUE	25457	T1PKS	NA	T1PKS	2428	PKSI	Corynebacterium	Corynebacterium appendicis	NA
LK1098	LK	LK1098_4.region002	FALSE	25444	betalactone	Cryptococcus neoformans:Candida albicans:Candida sp.:Trichosporon asahii:Trichoderma sp.:Aspergillus flavus	betalactone	2111	Others	Morganella	Morganella morganii	Nares
SMGC_63	SMGC	SMGC_63.c00014_NODE_32...region001	TRUE	25348	betalactone	NA	betalactone	5081	Others	Kocuria	Kocuria sp002295155	NA
SMGC_557	SMGC	SMGC_557.c00028_NODE_88...region001	TRUE	25273	NRPS	NA	NRPS	4526	NRPS	Hyphomicrobium	NA	NA
SMGC_536	SMGC	SMGC_536.c00011_NODE_51...region001	TRUE	25248	NAPAA	NA	NAPAA	4461	NRPS	Corynebacterium	NA	NA
SMGC_34	SMGC	SMGC_34.c00001_NODE_2_...region001	FALSE	25230	hybrid	NA	LAP; thiopeptide	3742	RiPPs	Brevibacterium	NA	NA
SMGC_549	SMGC	SMGC_549.c00004_NODE_60...region001	FALSE	25152	terpene	NA	terpene	4503	Terpene	NA	NA	NA
LK904	LK	LK904_48.region001	TRUE	25145	NRPS-like	NA	NRPS-like	2717	NRPS	Brevibacterium	Brevibacterium casei	Toe web space
SMGC_257	SMGC	SMGC_257.c00022_NODE_11...region001	TRUE	25124	NAPAA	NA	NAPAA	2193	NRPS	Micrococcus	Micrococcus terreus	NA
LK1380	LK	LK1380_38.region001	TRUE	24991	NAPAA	Cryptococcus neoformans:Candida albicans:Candida sp.:Trichosporon asahii:Trichoderma sp.	NAPAA	2301	NRPS	Micrococcus	Micrococcus luteus	Volar forearm
SMGC_233	SMGC	SMGC_233.c00021_NODE_21...region001	FALSE	24923	terpene	NA	terpene	3358	Terpene	Roseomonas	NA	NA
SMGC_232	SMGC	SMGC_232.c00041_NODE_41...region001	TRUE	24888	NRPS-like	NA	NRPS-like	3353	NRPS	Caballeronia	Caballeronia zhejiangensis	NA
SMGC_339	SMGC	SMGC_339.c00014_NODE_67...region001	TRUE	24883	betalactone	NA	betalactone	3741	Others	Haemophilus_D	Haemophilus_D sp001815355	NA
SMGC_370	SMGC	SMGC_370.c00018_NODE_31...region001	FALSE	24868	terpene	NA	terpene	3865	Terpene	Acidocella	NA	NA
SMGC_346	SMGC	SMGC_346.c00104_NODE_11...region001	TRUE	24827	NRPS	NA	NRPS	1234	NRPS	Pseudomonas_E	NA	NA
SMGC_132	SMGC	SMGC_132.c00002_NODE_22...region001	FALSE	24758	terpene	NA	terpene	2952	Terpene	Novosphingobium	NA	NA
SMGC_392	SMGC	SMGC_392.c00029_NODE_17...region001	TRUE	24695	T1PKS	NA	T1PKS	3942	PKSI	Mycolicibacterium	Mycolicibacterium mucogenicum_A	NA
SMGC_571	SMGC	SMGC_571.c00013_NODE_25...region001	TRUE	24688	NRPS	NA	NRPS	4619	NRPS	Aeromonas	Aeromonas caviae	NA
SMGC_329	SMGC	SMGC_329.c00018_NODE_57...region001	TRUE	24638	NAPAA	NA	NAPAA	3614	NRPS	Brevibacterium	NA	NA
SMGC_366	SMGC	SMGC_366.c00020_NODE_81...region001	TRUE	24624	NRPS	NA	NRPS	4468	NRPS	Rothia	Rothia sp001808955	NA
SMGC_76	SMGC	SMGC_76.c00015_NODE_15...region001	TRUE	24606	NAPAA	NA	NAPAA	3103	NRPS	Corynebacterium	NA	NA
SMGC_239	SMGC	SMGC_239.c00038_NODE_38...region001	TRUE	24604	betalactone	NA	betalactone	3387	Others	Sphingomonas	NA	NA
SMGC_361	SMGC	SMGC_361.c00003_NODE_12...region001	TRUE	24598	NRPS	NA	NRPS	3820	NRPS	Pseudomonas_E	Pseudomonas_E sp002742565	NA
SMGC_411	SMGC	SMGC_411.c00013_NODE_79...region001	TRUE	24585	NAPAA	NA	NAPAA	4070	NRPS	Rhodoferax	NA	NA
LK1301	LK	LK1301_47.region001	TRUE	24434	NAPAA	NA	NAPAA	3614	NRPS	Brevibacterium	Brevibacterium casei	Toe web space
SMGC_346	SMGC	SMGC_346.c00077_NODE_89...region001	TRUE	24421	arylpolyene	NA	arylpolyene	4155	Others	Pseudomonas_E	NA	NA
SMGC_62	SMGC	SMGC_62.c00005_NODE_34...region001	TRUE	24411	NRPS	NA	NRPS	4896	NRPS	Rhodococcus	Rhodococcus kroppenstedtii	NA
SMGC_591	SMGC	SMGC_591.c00007_NODE_72...region001	TRUE	24390	NAPAA	NA	NAPAA	5023	NRPS	Corynebacterium	Corynebacterium falsenii_A	NA
SMGC_305	SMGC	SMGC_305.c00015_NODE_31...region001	TRUE	24378	T1PKS	NA	T1PKS	2943	PKSI	Corynebacterium	Corynebacterium aurimucosum_E	NA
SMGC_101	SMGC	SMGC_101.c00006_NODE_6_...region001	TRUE	24377	betalactone	NA	betalactone	2557	Others	Micrococcus	NA	NA
LK405	LK	LK405_2.region001	FALSE	24328	lassopeptide	Metarhizium sp.	lassopeptide	2415	RiPPs	Enterococcus	Enterococcus faecalis	Umbilicus
SMGC_80	SMGC	SMGC_80.c00061_NODE_61...region001	TRUE	24321	T3PKS	NA	T3PKS	5019	PKSother	Cellulomonas	NA	NA
SMGC_239	SMGC	SMGC_239.c00001_NODE_1_...region001	FALSE	24244	terpene	NA	terpene	3386	Terpene	Sphingomonas	NA	NA
SMGC_98	SMGC	SMGC_98.c00001_NODE_1_...region001	FALSE	24225	betalactone	NA	betalactone	2685	Others	Lysinibacillus	Lysinibacillus fusiformis	NA
LK716	LK	LK716_4.region001	FALSE	24221	betalactone	NA	betalactone	2685	Others	Lysinibacillus	Lysinibacillus capsici	Antecubital fossa
LK1255	LK	LK1255_1.region001	FALSE	24219	lanthipeptide-class-i	Trichosporon asahii:Trichoderma sp.	lanthipeptide-class-i	3194	RiPPs	Staphylococcus	Staphylococcus capitis	Umbilicus
LK464	LK	LK464_37.region001	FALSE	24170	betalactone	Cryptococcus neoformans:Candida albicans:Candida sp.:Aspergillus flavus	betalactone	2501	Others	Peribacillus	Peribacillus frigoritolerans	Alar crease
LK428	LK	LK428_13.region001	FALSE	24169	lanthipeptide-class-i	No antifungal	lanthipeptide-class-i	2455	RiPPs	Staphylococcus	Staphylococcus hominis	Volar forearm
SMGC_524	SMGC	SMGC_524.c00014_NODE_24...region001	FALSE	24164	terpene	NA	terpene	4425	Terpene	Sphingomonas	NA	NA
SMGC_361	SMGC	SMGC_361.c00034_NODE_17...region001	TRUE	24150	arylpolyene	NA	arylpolyene	4155	Others	Pseudomonas_E	Pseudomonas_E sp002742565	NA
SMGC_232	SMGC	SMGC_232.c00018_NODE_18...region001	FALSE	24102	terpene	NA	terpene	3349	Terpene	Caballeronia	Caballeronia zhejiangensis	NA
SMGC_231	SMGC	SMGC_231.c00006_NODE_6_...region001	FALSE	24096	lassopeptide	NA	lassopeptide	3338	RiPPs	Paenibacillus	Paenibacillus sp001426865	NA
SMGC_121	SMGC	SMGC_121.c00013_NODE_99...region001	FALSE	24054	lanthipeptide-class-i	NA	lanthipeptide-class-i	2938	RiPPs	Streptococcus	Streptococcus thermophilus	NA
SMGC_134	SMGC	SMGC_134.c00010_NODE_19...region001	TRUE	24052	NAPAA	NA	NAPAA	2963	NRPS	Acinetobacter	Acinetobacter ursingii	NA
SMGC_228	SMGC	SMGC_228.c00005_NODE_5_...region001	FALSE	23990	lassopeptide	NA	lassopeptide	3338	RiPPs	Paenibacillus	NA	NA
SMGC_488	SMGC	SMGC_488.c00040_NODE_13...region001	TRUE	23981	T3PKS	NA	T3PKS	4332	PKSother	Rothia	Rothia kristinae	NA
SMGC_7	SMGC	SMGC_7.c00007_NODE_46...region001	TRUE	23937	T1PKS	NA	T1PKS	4961	PKSI	Corynebacterium	NA	NA
SMGC_71	SMGC	SMGC_71.c00002_NODE_2_...region002	FALSE	23931	lassopeptide	NA	lassopeptide	4965	RiPPs	Bacillus_C	Bacillus_C flexus	NA
SMGC_69	SMGC	SMGC_69.c00059_NODE_59...region001	TRUE	23929	NAPAA	NA	NAPAA	4960	NRPS	Arsenicicoccus	Arsenicicoccus bolidensis	NA
SMGC_520	SMGC	SMGC_520.c00004_NODE_90...region001	TRUE	23887	hybrid	NA	hserlactone; lassopeptide	4410; 4410	Others; RiPPs	Sphingobium	Sphingobium yanoikuyae	NA
SMGC_413	SMGC	SMGC_413.c00064_NODE_12...region001	TRUE	23879	T3PKS	NA	T3PKS	4075	PKSother	Deinococcus	NA	NA
LK698	LK	LK698_8.region001	TRUE	23869	NAPAA	Cryptococcus neoformans:Candida albicans:Candida sp.:Trichoderma sp.	NAPAA	2239	NRPS	Kocuria	Kocuria marina	Back
SMGC_570	SMGC	SMGC_570.c00001_NODE_14...region001	TRUE	23847	T1PKS	NA	T1PKS	4582	PKSI	Williamsia_A	NA	NA
LK945	LK	LK945_63.region001	TRUE	23812	T1PKS	Metarhizium sp.:Trichoderma sp.	T1PKS	2783	PKSI	Micromonospora	Micromonospora chalcea	Volar forearm
SMGC_532	SMGC	SMGC_532.c00009_NODE_54...region001	TRUE	23810	T3PKS	NA	T3PKS	3080	PKSother	Staphylococcus	Staphylococcus simulans_B	NA
LK1106	LK	LK1106_28.region001	TRUE	23803	betalactone	Cryptococcus neoformans:Candida albicans:Candida sp.:Trichosporon asahii:Trichoderma sp.:Aspergillus flavus	betalactone	2557	Others	Micrococcus	Micrococcus luteus	Volar forearm
SMGC_155	SMGC	SMGC_155.c00002_NODE_3_...region001	FALSE	23797	LAP	NA	LAP	3033	RiPPs	Corynebacterium	NA	NA
SMGC_395	SMGC	SMGC_395.c00019_NODE_72...region001	TRUE	23781	betalactone	NA	betalactone	3986	Others	Corynebacterium	Corynebacterium sp001767255	NA
SMGC_96	SMGC	SMGC_96.c00006_NODE_6_...region001	TRUE	23779	NAPAA	NA	NAPAA	2239	NRPS	Kocuria	Kocuria indica	NA
LK1145	LK	LK1145_6.region001	TRUE	23752	betalactone	Cryptococcus neoformans:Candida albicans:Candida sp.:Trichosporon asahii:Trichoderma sp.	betalactone	2557	Others	Micrococcus	Micrococcus luteus	Back
LK1250	LK	LK1250_40.region001	TRUE	23745	NAPAA	Candida albicans:Trichoderma sp.	NAPAA	2239	NRPS	Kocuria	Kocuria marina	Antecubital fossa
SMGC_384	SMGC	SMGC_384.c00001_NODE_15...region001	FALSE	23684	terpene	NA	terpene	3891	Terpene	Brevundimonas	NA	NA
SMGC_229	SMGC	SMGC_229.c00002_NODE_2_...region001	FALSE	23619	terpene	NA	terpene	3320	Terpene	Pseudomonas_B	Pseudomonas_B luteola	NA
SMGC_147	SMGC	SMGC_147.c00006_NODE_18...region001	TRUE	23618	T3PKS	NA	T3PKS	2999	PKSother	Streptococcus	NA	NA
SMGC_217	SMGC	SMGC_217.c00034_NODE_75...region001	TRUE	23598	NRPS	NA	NRPS	3261	NRPS	Mycolicibacterium	Mycolicibacterium obuense	NA
SMGC_487	SMGC	SMGC_487.c00059_NODE_10...region001	TRUE	23585	NRPS	NA	NRPS	4324	NRPS	Gordonia	Gordonia bronchialis	NA
SMGC_600	SMGC	SMGC_600.c00023_NODE_44...region001	TRUE	23577	T3PKS	NA	T3PKS	4799	PKSother	Streptococcus	Streptococcus dysgalactiae	NA
LK716	LK	LK716_5.region001	TRUE	23570	hybrid	NA	cyclic-lactone-autoinducer; lassopeptide	2686	RiPPs	Lysinibacillus	Lysinibacillus capsici	Antecubital fossa
SMGC_227	SMGC	SMGC_227.c00004_NODE_4_...region001	FALSE	23564	terpene	NA	terpene	614	Terpene	Pantoea	Pantoea sp002389975	NA
SMGC_72	SMGC	SMGC_72.c00006_NODE_6_...region001	FALSE	23547	hybrid	NA	LAP; RiPP-like	4977	RiPPs	Brevibacillus_B	Brevibacillus_B laterosporus	NA
SMGC_528	SMGC	SMGC_528.c00010_NODE_30...region001	FALSE	23547	terpene	NA	terpene	4432	Terpene	Paracoccus	Paracoccus yeei	NA
LK523	LK	LK523_12.region001	TRUE	23546	T3PKS	Candida sp.:Trichoderma sp.	T3PKS	3551	PKSother	Staphylococcus	Staphylococcus epidermidis	Occiput
LK464	LK	LK464_39.region001	FALSE	23536	hybrid	Cryptococcus neoformans:Candida albicans:Candida sp.:Aspergillus flavus	LAP; RiPP-like	2502	RiPPs	Peribacillus	Peribacillus frigoritolerans	Alar crease
SMGC_246	SMGC	SMGC_246.c00011_NODE_11...region001	FALSE	23535	hybrid	NA	LAP; RiPP-like	3423	RiPPs	Sporosarcina_B	NA	NA
SMGC_355	SMGC	SMGC_355.c00001_NODE_1_...region001	FALSE	23532	betalactone	NA	betalactone	3792	Others	Sporosarcina_C	NA	NA
SMGC_355	SMGC	SMGC_355.c00007_NODE_7_...region001	FALSE	23526	hybrid	NA	LAP; RiPP-like	3797	RiPPs	Sporosarcina_C	NA	NA
SMGC_431	SMGC	SMGC_431.c00022_NODE_14...region001	TRUE	23449	T1PKS	NA	T1PKS	4567	PKSI	Corynebacterium	NA	NA
SMGC_118	SMGC	SMGC_118.c00028_NODE_70...region001	TRUE	23438	NRPS	NA	NRPS	2922	NRPS	Pseudomonas	Pseudomonas aeruginosa	NA
SMGC_109	SMGC	SMGC_109.c00004_NODE_62...region001	FALSE	23382	LAP	NA	LAP	4798	RiPPs	Streptococcus	Streptococcus canis	NA
SMGC_575	SMGC	SMGC_575.c00030_NODE_47...region001	TRUE	23346	NRPS-like	NA	NRPS-like	4636	NRPS	Bacteroides	Bacteroides fragilis	NA
SMGC_313	SMGC	SMGC_313.c00073_NODE_96...region001	TRUE	23279	NRPS	NA	NRPS	3646	NRPS	NA	NA	NA
SMGC_410	SMGC	SMGC_410.c00009_NODE_43...region001	TRUE	23264	betalactone	NA	betalactone	4064	Others	Ochrobactrum_A	Ochrobactrum_A pituitosum	NA
SMGC_296	SMGC	SMGC_296.c00020_NODE_30...region001	TRUE	23256	arylpolyene	NA	arylpolyene	2964	Others	Acinetobacter	Acinetobacter pittii	NA
SMGC_451	SMGC	SMGC_451.c00010_NODE_14...region001	FALSE	23249	betalactone	NA	betalactone	4151	Others	Pseudomonas_E	Pseudomonas_E koreensis_C	NA
SMGC_383	SMGC	SMGC_383.c00027_NODE_16...region001	TRUE	23235	T3PKS	NA	T3PKS	4472	PKSother	Streptococcus	Streptococcus sanguinis	NA
SMGC_384	SMGC	SMGC_384.c00002_NODE_24...region001	TRUE	23231	T3PKS	NA	T3PKS	3892	PKSother	Brevundimonas	NA	NA
LK1054	LK	LK1054_62.region001	TRUE	23219	arylpolyene	Cryptococcus neoformans:Metarhizium sp.:Trichoderma sp.	arylpolyene	2052	Others	Gordonia	Gordonia sp002009645	Nares
SMGC_400	SMGC	SMGC_400.c00026_NODE_12...region001	TRUE	23217	betalactone	NA	betalactone	4005	Others	Lactococcus	Lactococcus lactis	NA
LK1046	LK	LK1046_54.region001	TRUE	23196	T1PKS	Cryptococcus neoformans:Metarhizium sp.:Trichoderma sp.	T1PKS	2104	PKSI	Dietzia	Dietzia cinnamea	Back
SMGC_267	SMGC	SMGC_267.c00076_NODE_17...region001	TRUE	23181	NRPS	NA	NRPS	3494	NRPS	Klebsiella_A	Klebsiella_A grimontii	NA
SMGC_453	SMGC	SMGC_453.c00057_NODE_49...region001	FALSE	23177	betalactone	NA	betalactone	4151	Others	Pseudomonas_E	Pseudomonas_E sp002966775	NA
SMGC_149	SMGC	SMGC_149.c00002_NODE_15...region001	TRUE	23166	arylpolyene	NA	arylpolyene	2964	Others	Acinetobacter	Acinetobacter soli	NA
SMGC_296	SMGC	SMGC_296.c00038_NODE_11...region001	TRUE	23156	arylpolyene	NA	arylpolyene	3586	Others	Acinetobacter	Acinetobacter pittii	NA
SMGC_361	SMGC	SMGC_361.c00054_NODE_44...region001	FALSE	23115	betalactone	NA	betalactone	4151	Others	Pseudomonas_E	Pseudomonas_E sp002742565	NA
LK485	LK	LK485_34.region001	FALSE	23084	RRE-containing	Cryptococcus neoformans:Candida albicans:Candida sp.:Trichosporon asahii:Aspergillus flavus	RRE-containing	2541	RiPPs	Sphingobacterium	Sphingobacterium hotanense	Toe web space
SMGC_346	SMGC	SMGC_346.c00012_NODE_16...region001	FALSE	23083	betalactone	NA	betalactone	4151	Others	Pseudomonas_E	NA	NA
SMGC_487	SMGC	SMGC_487.c00010_NODE_10...region002	FALSE	23057	redox-cofactor	NA	redox-cofactor	2039	Others	Gordonia	Gordonia bronchialis	NA
SMGC_402	SMGC	SMGC_402.c00004_NODE_19...region001	FALSE	23038	redox-cofactor	NA	redox-cofactor	2039	Others	Gordonia	Gordonia otitidis	NA
SMGC_381	SMGC	SMGC_381.c00035_NODE_57...region001	TRUE	23028	betalactone	NA	betalactone	3886	Others	Pseudomonas	Pseudomonas nitroreducens_B	NA
SMGC_313	SMGC	SMGC_313.c00028_NODE_44...region001	TRUE	23020	ladderane	NA	ladderane	3642	Others	NA	NA	NA
SMGC_252	SMGC	SMGC_252.c00005_NODE_73...region001	TRUE	22976	hybrid	NA	NRPS; NRPS-like; T1PKS	3442; 3442; 3442	NRPS; PKS-NRP_Hybrids; PKSother	Bacteriovorax	NA	NA
SMGC_213	SMGC	SMGC_213.c00022_NODE_59...region001	TRUE	22962	NAPAA	NA	NAPAA	2942	NRPS	Corynebacterium	NA	NA
SMGC_231	SMGC	SMGC_231.c00002_NODE_2_...region003	FALSE	22958	lanthipeptide-class-ii	NA	lanthipeptide-class-ii	3335	RiPPs	Paenibacillus	Paenibacillus sp001426865	NA
LK1277	LK	LK1277_56.region001	TRUE	22942	T1PKS	No antifungal	T1PKS	2104	PKSI	Dietzia	Dietzia cinnamea	Volar forearm
SMGC_305	SMGC	SMGC_305.c00011_NODE_24...region001	TRUE	22930	NAPAA	NA	NAPAA	2942	NRPS	Corynebacterium	Corynebacterium aurimucosum_E	NA
LK479	LK	LK479_2.region002	FALSE	22925	LAP	NA	LAP	2529	RiPPs	Paenibacillus	Paenibacillus sp001860525	Antecubital fossa
LK949	LK	LK949_22.region001	FALSE	22895	redox-cofactor	Cryptococcus neoformans:Metarhizium sp.:Trichoderma sp.	redox-cofactor	2839	Others	Dietzia	Dietzia maris	Toe web space
LK1006	LK	LK1006_37.region001	FALSE	22866	redox-cofactor	Cryptococcus neoformans:Trichosporon asahii:Metarhizium sp.:Trichoderma sp.	redox-cofactor	2839	Others	Dietzia	Dietzia cinnamea	Alar crease
LK639	LK	LK639_37.region001	FALSE	22866	redox-cofactor	Trichoderma sp.	redox-cofactor	2839	Others	Dietzia	Dietzia cinnamea	Occiput
LK975	LK	LK975_26.region001	FALSE	22866	redox-cofactor	NA	redox-cofactor	2839	Others	Dietzia	Dietzia cinnamea	Alar crease
LK1092	LK	LK1092_14.region001	FALSE	22846	redox-cofactor	Cryptococcus neoformans:Candida albicans:Trichosporon asahii:Trichoderma sp.	redox-cofactor	2839	Others	Dietzia	Dietzia cinnamea	Toe web space
LK984	LK	LK984_16.region001	FALSE	22846	redox-cofactor	Cryptococcus neoformans:Metarhizium sp.:Trichoderma sp.	redox-cofactor	2839	Others	Dietzia	Dietzia cinnamea	Alar crease
SMGC_102	SMGC	SMGC_102.c00026_NODE_64...region001	TRUE	22839	T1PKS	NA	T1PKS	4567	PKSI	Corynebacterium	NA	NA
SMGC_195	SMGC	SMGC_195.c00035_NODE_81...region001	TRUE	22836	NRPS	NA	NRPS	3174	NRPS	Gordonia	Gordonia paraffinivorans	NA
SMGC_273	SMGC	SMGC_273.c00001_NODE_3_...region001	FALSE	22802	lanthipeptide-class-iii	NA	lanthipeptide-class-iii	3519	RiPPs	Stenotrophomonas	Stenotrophomonas maltophilia_F	NA
SMGC_234	SMGC	SMGC_234.c00006_NODE_6_...region002	FALSE	22718	betalactone	NA	betalactone	3366	Others	Roseomonas	Roseomonas mucosa	NA
SMGC_292	SMGC	SMGC_292.c00033_NODE_15...region001	TRUE	22710	T1PKS	NA	T1PKS	2943	PKSI	Corynebacterium	Corynebacterium glucuronolyticum	NA
SMGC_428	SMGC	SMGC_428.c00003_NODE_10...region001	FALSE	22706	lanthipeptide-class-ii	NA	lanthipeptide-class-ii	4111	RiPPs	Bifidobacterium	Bifidobacterium vaginale_G	NA
SMGC_411	SMGC	SMGC_411.c00011_NODE_58...region001	FALSE	22706	terpene	NA	terpene	4069	Terpene	Rhodoferax	NA	NA
SMGC_225	SMGC	SMGC_225.c00002_NODE_2_...region002	FALSE	22703	lanthipeptide-class-iii	NA	lanthipeptide-class-iii	3287	RiPPs	Paenibacillus_B	NA	NA
LK1054	LK	LK1054_85.region001	TRUE	22703	NRPS	Cryptococcus neoformans:Metarhizium sp.:Trichoderma sp.	NRPS	2055	NRPS	Gordonia	Gordonia sp002009645	Nares
SMGC_313	SMGC	SMGC_313.c00076_NODE_99...region001	TRUE	22697	NRPS	NA	NRPS	3647	NRPS	NA	NA	NA
SMGC_61	SMGC	SMGC_61.c00045_NODE_10...region001	FALSE	22695	redox-cofactor	NA	redox-cofactor	4851	Others	Mycolicibacterium	Mycolicibacterium bacteremicum	NA
SMGC_223	SMGC	SMGC_223.c00012_NODE_12...region001	FALSE	22691	lanthipeptide-class-iii	NA	lanthipeptide-class-iii	3279	RiPPs	Microbacterium	NA	NA
SMGC_186	SMGC	SMGC_186.c00004_NODE_34...region001	TRUE	22687	T1PKS	NA	T1PKS	2104	PKSI	Dietzia	Dietzia maris	NA
LK617	LK	LK617_2.region001	FALSE	22673	lanthipeptide-class-iv	Metarhizium sp.	lanthipeptide-class-iv	2628	RiPPs	Helcococcus	Helcococcus kunzii	Umbilicus
SMGC_60	SMGC	SMGC_60.c00028_NODE_19...region001	TRUE	22661	NRPS-like	NA	NRPS-like	4786	NRPS	Gordonia	Gordonia sp002009645	NA
SMGC_217	SMGC	SMGC_217.c00001_NODE_1_...region002	FALSE	22651	redox-cofactor	NA	redox-cofactor	3247	Others	Mycolicibacterium	Mycolicibacterium obuense	NA
SMGC_114	SMGC	SMGC_114.c00006_NODE_20...region001	FALSE	22631	lanthipeptide-class-iii	NA	lanthipeptide-class-iii	2887	RiPPs	Granulicoccus	NA	NA
SMGC_21	SMGC	SMGC_21.c00037_NODE_23...region001	TRUE	22612	betalactone	NA	betalactone	3220	Others	Acinetobacter	Acinetobacter baumannii	NA
SMGC_265	SMGC	SMGC_265.c00007_NODE_49...region001	TRUE	22610	betalactone	NA	betalactone	3489	Others	Moraxella_A	Moraxella_A osloensis	NA
SMGC_520	SMGC	SMGC_520.c00001_NODE_33...region001	FALSE	22601	hybrid	NA	RRE-containing; lassopeptide	4408	RiPPs	Sphingobium	Sphingobium yanoikuyae	NA
SMGC_27	SMGC	SMGC_27.c00001_NODE_1_...region001	FALSE	22555	lassopeptide	NA	lassopeptide	3504	RiPPs	Stenotrophomonas	Stenotrophomonas maltophilia_A	NA
LK417	LK	LK417_2.region001	TRUE	22541	T3PKS	NA	T3PKS	2456	PKSother	Staphylococcus	Staphylococcus hominis	Toe web space
SMGC_275	SMGC	SMGC_275.c00012_NODE_68...region001	TRUE	22533	NAPAA	NA	NAPAA	3526	NRPS	Corynebacterium	NA	NA
SMGC_453	SMGC	SMGC_453.c00083_NODE_10...region001	TRUE	22525	NRPS	NA	NRPS	4167	NRPS	Pseudomonas_E	Pseudomonas_E sp002966775	NA
SMGC_223	SMGC	SMGC_223.c00006_NODE_6_...region001	FALSE	22514	lanthipeptide-class-iii	NA	lanthipeptide-class-iii	3277	RiPPs	Microbacterium	NA	NA
SMGC_606	SMGC	SMGC_606.c00001_NODE_2_...region001	FALSE	22499	lanthipeptide-class-ii	NA	lanthipeptide-class-ii	4808	RiPPs	Dolosigranulum	Dolosigranulum pigrum	NA
SMGC_59	SMGC	SMGC_59.c00070_NODE_94...region001	TRUE	22497	betalactone	NA	betalactone	4737	Others	Pseudomonas_E	NA	NA
SMGC_457	SMGC	SMGC_457.c00007_NODE_9_...region001	FALSE	22462	lassopeptide	NA	lassopeptide	4182	RiPPs	Bacillus	Bacillus paralicheniformis	NA
SMGC_324	SMGC	SMGC_324.c00002_NODE_3_...region001	FALSE	22449	lassopeptide	NA	lassopeptide	3029	RiPPs	Brevundimonas	Brevundimonas sp003248455	NA
LK572	LK	LK572_4.region001	TRUE	22446	NRPS-like	Cryptococcus neoformans:Candida albicans:Candida sp.:Trichoderma sp.	NRPS-like	2615	NRPS	Kocuria	Kocuria carniphila	Occiput
SMGC_89	SMGC	SMGC_89.c00001_NODE_1_...region001	TRUE	22436	NRPS-like	NA	NRPS-like	5051	NRPS	Corynebacterium	Corynebacterium striatum	NA
LK1118	LK	LK1118_17.region001	TRUE	22350	betalactone	Cryptococcus neoformans:Candida albicans:Candida sp.:Trichosporon asahii:Aspergillus flavus	betalactone	3278	Others	Microbacterium	Microbacterium paraoxydans	Back
SMGC_324	SMGC	SMGC_324.c00013_NODE_32...region001	FALSE	22348	lassopeptide	NA	lassopeptide	3696	RiPPs	Brevundimonas	Brevundimonas sp003248455	NA
LK1335	LK	LK1335_37.region001	TRUE	22285	NAPAA	Candida sp.:Trichosporon asahii:Trichoderma sp.	NAPAA	2301	NRPS	Micrococcus	Micrococcus luteus	Volar forearm
LK1055	LK	LK1055_10.region001	TRUE	22278	NAPAA	Cryptococcus neoformans:Candida albicans:Candida sp.:Trichosporon asahii:Trichoderma sp.	NAPAA	2239	NRPS	Kocuria	Kocuria rhizophila	Toe web space
SMGC_23	SMGC	SMGC_23.c00006_NODE_15...region001	TRUE	22273	T3PKS	NA	T3PKS	3324	PKSother	Corynebacterium	Corynebacterium sp000755185	NA
SMGC_152	SMGC	SMGC_152.c00003_NODE_12...region001	TRUE	22266	NRPS	NA	NRPS	3026	NRPS	Brevundimonas	NA	NA
SMGC_148	SMGC	SMGC_148.c00016_NODE_10...region001	FALSE	22261	redox-cofactor	NA	redox-cofactor	3004	Others	Pseudomonas_E	Pseudomonas_E sp002741105	NA
SMGC_97	SMGC	SMGC_97.c00034_NODE_34...region001	TRUE	22257	T3PKS	NA	T3PKS	2727	PKSother	Kocuria	Kocuria rhizophila_B	NA
SMGC_232	SMGC	SMGC_232.c00018_NODE_18...region002	FALSE	22253	redox-cofactor	NA	redox-cofactor	3350	Others	Caballeronia	Caballeronia zhejiangensis	NA
LK712	LK	LK712_45.region001	TRUE	22246	NRPS	Cryptococcus neoformans:Candida albicans:Candida sp.:Trichoderma sp.	NRPS	2676	NRPS	Niallia	Niallia taxi	Antecubital fossa
SMGC_313	SMGC	SMGC_313.c00070_NODE_93...region001	TRUE	22229	NRPS-like	NA	NRPS-like	3645	NRPS	NA	NA	NA
SMGC_264	SMGC	SMGC_264.c00001_NODE_2_...region001	FALSE	22197	LAP	NA	LAP	3484	RiPPs	Corynebacterium	Corynebacterium glaucum	NA
SMGC_296	SMGC	SMGC_296.c00005_NODE_7_...region001	FALSE	22191	redox-cofactor	NA	redox-cofactor	3581	Others	Acinetobacter	Acinetobacter pittii	NA
SMGC_37	SMGC	SMGC_37.c00025_NODE_70...region001	FALSE	22176	redox-cofactor	NA	redox-cofactor	3856	Others	Paracoccus	Paracoccus sp000967825	NA
SMGC_227	SMGC	SMGC_227.c00001_NODE_1_...region001	FALSE	22168	redox-cofactor	NA	redox-cofactor	3304	Others	Pantoea	Pantoea sp002389975	NA
SMGC_230	SMGC	SMGC_230.c00010_NODE_10...region001	FALSE	22168	redox-cofactor	NA	redox-cofactor	3304	Others	Pantoea	Pantoea sp002920175	NA
LK583	LK	LK583_2.region001	FALSE	22166	redox-cofactor	Cryptococcus neoformans:Candida albicans:Candida sp.:Trichosporon asahii:Metarhizium sp.:Trichoderma sp.:Aspergillus flavus	redox-cofactor	2621	Others	Klebsiella	Klebsiella pneumoniae	Nares
LK591	LK	LK591_30.region001	FALSE	22166	redox-cofactor	Candida albicans:Trichoderma sp.	redox-cofactor	2621	Others	Enterobacter	Enterobacter hormaechei_A	Alar crease
LK894	LK	LK894_2.region001	FALSE	22166	redox-cofactor	NA	redox-cofactor	2621	Others	Klebsiella	Klebsiella aerogenes	Toe web space
SMGC_158	SMGC	SMGC_158.c00009_NODE_14...region001	FALSE	22164	redox-cofactor	NA	redox-cofactor	3047	Others	Methyloversatilis	Methyloversatilis discipulorum_A	NA
SMGC_97	SMGC	SMGC_97.c00001_NODE_1_...region002	TRUE	22164	NAPAA	NA	NAPAA	2239	NRPS	Kocuria	Kocuria rhizophila_B	NA
SMGC_133	SMGC	SMGC_133.c00001_NODE_2_...region001	FALSE	22160	redox-cofactor	NA	redox-cofactor	4823	Others	Pseudomonas_E	Pseudomonas_E putida	NA
SMGC_506	SMGC	SMGC_506.c00002_NODE_18...region002	FALSE	22155	redox-cofactor	NA	redox-cofactor	4366	Others	Xanthomonas	Xanthomonas campestris	NA
SMGC_229	SMGC	SMGC_229.c00011_NODE_11...region001	FALSE	22154	redox-cofactor	NA	redox-cofactor	3322	Others	Pseudomonas_B	Pseudomonas_B luteola	NA
SMGC_148	SMGC	SMGC_148.c00037_NODE_36...region001	FALSE	22151	redox-cofactor	NA	redox-cofactor	3009	Others	Pseudomonas_E	Pseudomonas_E sp002741105	NA
SMGC_381	SMGC	SMGC_381.c00005_NODE_37...region001	FALSE	22148	redox-cofactor	NA	redox-cofactor	3004	Others	Pseudomonas	Pseudomonas nitroreducens_B	NA
SMGC_388	SMGC	SMGC_388.c00007_NODE_33...region001	FALSE	22148	redox-cofactor	NA	redox-cofactor	3004	Others	Pseudomonas	Pseudomonas nitroreducens	NA
SMGC_361	SMGC	SMGC_361.c00025_NODE_11...region001	FALSE	22148	redox-cofactor	NA	redox-cofactor	4159	Others	Pseudomonas_E	Pseudomonas_E sp002742565	NA
SMGC_453	SMGC	SMGC_453.c00004_NODE_19...region001	FALSE	22148	redox-cofactor	NA	redox-cofactor	4159	Others	Pseudomonas_E	Pseudomonas_E sp002966775	NA
SMGC_597	SMGC	SMGC_597.c00040_NODE_57...region001	FALSE	22148	redox-cofactor	NA	redox-cofactor	4823	Others	Pseudomonas_E	Pseudomonas_E sp001320525	NA
SMGC_589	SMGC	SMGC_589.c00026_NODE_21...region001	FALSE	22145	redox-cofactor	NA	redox-cofactor	4159	Others	Pseudomonas_E	NA	NA
SMGC_103	SMGC	SMGC_103.c00020_NODE_38...region001	TRUE	22142	T1PKS	NA	T1PKS	3685	PKSI	Lawsonella	NA	NA
SMGC_413	SMGC	SMGC_413.c00041_NODE_88...region001	FALSE	22131	redox-cofactor	NA	redox-cofactor	4073	Others	Deinococcus	NA	NA
LK441	LK	LK441_40.region001	TRUE	22125	NAPAA	Cryptococcus neoformans:Candida albicans	NAPAA	2667	NRPS	Micrococcus	Micrococcus luteus	Back
LK1009	LK	LK1009_37.region001	TRUE	22118	NAPAA	Candida albicans:Candida sp.:Trichosporon asahii:Trichoderma sp.	NAPAA	2667	NRPS	Micrococcus	Micrococcus luteus	Alar crease
SMGC_309	SMGC	SMGC_309.c00023_NODE_74...region001	TRUE	22116	betalactone	NA	betalactone	3631	Others	Fen-668	NA	NA
SMGC_170	SMGC	SMGC_170.c00025_NODE_27...region001	TRUE	22093	betalactone	NA	betalactone	3489	Others	Moraxella_A	Moraxella_A aerosaccus	NA
SMGC_117	SMGC	SMGC_117.c00012_NODE_30...region001	FALSE	22092	redox-cofactor	NA	redox-cofactor	2907	Others	Haematobacter	Haematobacter missouriensis	NA
SMGC_274	SMGC	SMGC_274.c00003_NODE_4_...region001	FALSE	22091	LAP	NA	LAP	3524	RiPPs	Propionimicrobium	NA	NA
LK1021	LK	LK1021_33.region001	TRUE	22058	NAPAA	Cryptococcus neoformans:Candida albicans:Candida sp.:Trichosporon asahii:Metarhizium sp.:Trichoderma sp.:Aspergillus flavus	NAPAA	2239	NRPS	Kocuria	Kocuria rhizophila	Toe web space
LK1383	LK	LK1383_45.region001	TRUE	22058	NAPAA	Cryptococcus neoformans:Candida albicans:Candida sp.:Trichosporon asahii:Trichoderma sp.	NAPAA	2301	NRPS	Micrococcus	Micrococcus luteus	Volar forearm
LK1019	LK	LK1019_29.region001	TRUE	22055	NAPAA	Cryptococcus neoformans:Candida albicans:Trichosporon asahii	NAPAA	2667	NRPS	Micrococcus	Micrococcus luteus	Antecubital fossa
SMGC_571	SMGC	SMGC_571.c00073_NODE_15...region001	TRUE	22018	NRPS	NA	NRPS	4621	NRPS	Aeromonas	Aeromonas caviae	NA
LK553	LK	LK553_41.region001	TRUE	21990	NAPAA	Cryptococcus neoformans:Trichoderma sp.	NAPAA	2667	NRPS	Micrococcus	Micrococcus luteus	Toe web space
LK1188	LK	LK1188_1.region001	FALSE	21988	terpene	Trichosporon asahii	terpene	2196	Terpene	Aestuariimicrobium	NA	Alar crease
LK1036	LK	LK1036_35.region001	TRUE	21987	NAPAA	Candida albicans:Trichosporon asahii:Metarhizium sp.:Trichoderma sp.	NAPAA	2667	NRPS	Micrococcus	Micrococcus luteus	Volar forearm
LK467	LK	LK467_48.region001	TRUE	21985	NAPAA	Cryptococcus neoformans:Candida albicans:Candida sp.:Trichosporon asahii	NAPAA	2667	NRPS	Micrococcus	Micrococcus luteus	Volar forearm
LK1056	LK	LK1056_9.region001	TRUE	21972	betalactone	Candida albicans:Trichosporon asahii:Trichoderma sp.	betalactone	2557	Others	Micrococcus	Micrococcus luteus	Back
SMGC_59	SMGC	SMGC_59.c00081_NODE_10...region001	TRUE	21961	PKS-like	NA	PKS-like	4738	PKSother	Pseudomonas_E	NA	NA
LK1335	LK	LK1335_6.region001	TRUE	21930	betalactone	Candida sp.:Trichosporon asahii:Trichoderma sp.	betalactone	2557	Others	Micrococcus	Micrococcus luteus	Volar forearm
LK1034	LK	LK1034_4.region001	FALSE	21929	terpene	Trichosporon asahii	terpene	2004	Terpene	Paenibacillus_A	Paenibacillus_A sp000159955	Nares
LK464	LK	LK464_7.region001	FALSE	21896	terpene	Cryptococcus neoformans:Candida albicans:Candida sp.:Aspergillus flavus	terpene	2506	Terpene	Peribacillus	Peribacillus frigoritolerans	Alar crease
LK712	LK	LK712_12.region001	FALSE	21896	terpene	Cryptococcus neoformans:Candida albicans:Candida sp.:Trichoderma sp.	terpene	2672	Terpene	Niallia	Niallia taxi	Antecubital fossa
SMGC_72	SMGC	SMGC_72.c00007_NODE_7_...region002	FALSE	21893	terpene	NA	terpene	4982	Terpene	Brevibacillus_B	Brevibacillus_B laterosporus	NA
SMGC_457	SMGC	SMGC_457.c00016_NODE_45...region001	FALSE	21890	terpene	NA	terpene	4185	Terpene	Bacillus	Bacillus paralicheniformis	NA
SMGC_246	SMGC	SMGC_246.c00010_NODE_10...region001	FALSE	21875	terpene	NA	terpene	3422	Terpene	Sporosarcina_B	NA	NA
SMGC_71	SMGC	SMGC_71.c00002_NODE_2_...region001	FALSE	21857	terpene	NA	terpene	4964	Terpene	Bacillus_C	Bacillus_C flexus	NA
SMGC_67	SMGC	SMGC_67.ctg7180000001399.region001	FALSE	21854	terpene	NA	terpene	4951	Terpene	Bacillus_A	Bacillus_A thuringiensis_S	NA
SMGC_312	SMGC	SMGC_312.c00030_NODE_15...region001	TRUE	21830	NAPAA	NA	NAPAA	4960	NRPS	Arsenicicoccus	NA	NA
LK439	LK	LK439_54.region001	TRUE	21783	NAPAA	Trichoderma sp.	NAPAA	2845	NRPS	Dietzia	Dietzia cinnamea	Alar crease
SMGC_276	SMGC	SMGC_276.c00016_NODE_47...region001	TRUE	21775	betalactone	NA	betalactone	3529	Others	Corynebacterium	NA	NA
LK1237	LK	LK1237_46.region001	TRUE	21748	NAPAA	Trichoderma sp.	NAPAA	2239	NRPS	Kocuria	Kocuria marina	Occiput
SMGC_212	SMGC	SMGC_212.c00028_NODE_58...region001	TRUE	21738	NAPAA	NA	NAPAA	2942	NRPS	Corynebacterium	Corynebacterium accolens	NA
SMGC_45	SMGC	SMGC_45.c00001_NODE_20...region001	FALSE	21720	ranthipeptide	NA	ranthipeptide	4147	RiPPs	Veillonella	Veillonella parvula_A	NA
SMGC_68	SMGC	SMGC_68.c00030_NODE_30...region001	FALSE	21708	terpene	NA	terpene	4955	Terpene	Achromobacter	Achromobacter sp002331005	NA
SMGC_152	SMGC	SMGC_152.c00011_NODE_33...region001	TRUE	21692	NRPS-like	NA	NRPS-like	3027	NRPS	Brevundimonas	NA	NA
SMGC_375	SMGC	SMGC_375.c00001_NODE_67...region001	FALSE	21689	ranthipeptide	NA	ranthipeptide	3872	RiPPs	Levyella	Levyella massiliensis	NA
SMGC_12	SMGC	SMGC_12.c00009_NODE_12...region001	FALSE	21687	ranthipeptide	NA	ranthipeptide	2931	RiPPs	Lagierella	NA	NA
SMGC_128	SMGC	SMGC_128.c00001_NODE_54...region001	FALSE	21675	ranthipeptide	NA	ranthipeptide	2847	RiPPs	Anaerococcus	NA	NA
SMGC_158	SMGC	SMGC_158.c00006_NODE_7_...region001	FALSE	21664	terpene	NA	terpene	3045	Terpene	Methyloversatilis	Methyloversatilis discipulorum_A	NA
SMGC_500	SMGC	SMGC_500.c00001_NODE_6_...region001	FALSE	21659	ranthipeptide	NA	ranthipeptide	2973	RiPPs	Anaerococcus	NA	NA
SMGC_2	SMGC	SMGC_2.c00001_NODE_38...region001	FALSE	21636	ranthipeptide	NA	ranthipeptide	3192	RiPPs	Ruminococcus_D	Ruminococcus_D bicirculans	NA
SMGC_15	SMGC	SMGC_15.c00002_NODE_4_...region001	FALSE	21615	ranthipeptide	NA	ranthipeptide	2847	RiPPs	Anaerococcus	NA	NA
SMGC_359	SMGC	SMGC_359.c00004_NODE_32...region001	FALSE	21615	ranthipeptide	NA	ranthipeptide	2847	RiPPs	Anaerococcus	NA	NA
SMGC_14	SMGC	SMGC_14.c00018_NODE_25...region001	FALSE	21608	ranthipeptide	NA	ranthipeptide	2973	RiPPs	Anaerococcus	NA	NA
SMGC_508	SMGC	SMGC_508.c00004_NODE_17...region001	FALSE	21608	ranthipeptide	NA	ranthipeptide	4373	RiPPs	Ruminococcus_E	Ruminococcus_E bromii_B	NA
SMGC_504	SMGC	SMGC_504.c00002_NODE_39...region001	FALSE	21589	ranthipeptide	NA	ranthipeptide	4362	RiPPs	Blautia_A	Blautia_A wexlerae	NA
SMGC_85	SMGC	SMGC_85.c00012_NODE_12...region001	TRUE	21570	NAPAA	NA	NAPAA	3526	NRPS	Corynebacterium	Corynebacterium minutissimum	NA
SMGC_392	SMGC	SMGC_392.c00064_NODE_12...region001	TRUE	21558	redox-cofactor	NA	redox-cofactor	3947	Others	Mycolicibacterium	Mycolicibacterium mucogenicum_A	NA
SMGC_13	SMGC	SMGC_13.c00001_NODE_18...region001	FALSE	21556	ranthipeptide	NA	ranthipeptide	2950	RiPPs	Peptoniphilus_C	NA	NA
SMGC_31	SMGC	SMGC_31.c00004_NODE_31...region001	FALSE	21550	ranthipeptide	NA	ranthipeptide	4110	RiPPs	Peptoniphilus_A	Peptoniphilus_A rhinitidis	NA
SMGC_127	SMGC	SMGC_127.c00001_NODE_4_...region001	FALSE	21534	ranthipeptide	NA	ranthipeptide	2946	RiPPs	Ezakiella	NA	NA
SMGC_289	SMGC	SMGC_289.c00013_NODE_17...region001	FALSE	21512	blactam	NA	blactam	3561	Others	Erwinia	NA	NA
SMGC_412	SMGC	SMGC_412.c00020_NODE_14...region001	TRUE	21504	resorcinol	NA	resorcinol	4072	Others	Porphyromonas	Porphyromonas cangingivalis	NA
SMGC_381	SMGC	SMGC_381.c00036_NODE_60...region001	FALSE	21485	ranthipeptide	NA	ranthipeptide	3902	RiPPs	Pseudomonas	Pseudomonas nitroreducens_B	NA
SMGC_261	SMGC	SMGC_261.c00023_NODE_94...region001	TRUE	21480	NAPAA	NA	NAPAA	2301	NRPS	Micrococcus	NA	NA
SMGC_26	SMGC	SMGC_26.c00005_NODE_18...region001	TRUE	21469	NAPAA	NA	NAPAA	5023	NRPS	Corynebacterium	NA	NA
SMGC_232	SMGC	SMGC_232.c00017_NODE_17...region001	TRUE	21457	NRPS-like	NA	NRPS-like	3348	NRPS	Caballeronia	Caballeronia zhejiangensis	NA
SMGC_295	SMGC	SMGC_295.c00006_NODE_45...region001	TRUE	21447	betalactone	NA	betalactone	3577	Others	Acinetobacter	Acinetobacter radioresistens	NA
SMGC_581	SMGC	SMGC_581.c00016_NODE_25...region001	TRUE	21444	arylpolyene	NA	arylpolyene	4389	Others	Bacteroides	NA	NA
SMGC_158	SMGC	SMGC_158.c00002_NODE_3_...region001	FALSE	21443	ranthipeptide	NA	ranthipeptide	3041	RiPPs	Methyloversatilis	Methyloversatilis discipulorum_A	NA
SMGC_388	SMGC	SMGC_388.c00054_NODE_76...region001	FALSE	21431	ranthipeptide	NA	ranthipeptide	3902	RiPPs	Pseudomonas	Pseudomonas nitroreducens	NA
SMGC_59	SMGC	SMGC_59.c00016_NODE_34...region001	FALSE	21431	ranthipeptide	NA	ranthipeptide	4734	RiPPs	Pseudomonas_E	NA	NA
SMGC_133	SMGC	SMGC_133.c00014_NODE_41...region001	FALSE	21431	ranthipeptide	NA	ranthipeptide	4767	RiPPs	Pseudomonas_E	Pseudomonas_E putida	NA
SMGC_72	SMGC	SMGC_72.c00013_NODE_13...region001	FALSE	21419	RRE-containing	NA	RRE-containing	4984	RiPPs	Brevibacillus_B	Brevibacillus_B laterosporus	NA
SMGC_354	SMGC	SMGC_354.c00002_NODE_2_...region001	TRUE	21407	lanthipeptide-class-i	NA	lanthipeptide-class-i	3789	RiPPs	Staphylococcus	Staphylococcus aureus	NA
SMGC_285	SMGC	SMGC_285.c00004_NODE_17...region001	FALSE	21389	ranthipeptide	NA	ranthipeptide	3546	RiPPs	NA	NA	NA
SMGC_10	SMGC	SMGC_10.c00006_NODE_11...region001	FALSE	21386	ranthipeptide	NA	ranthipeptide	2847	RiPPs	Anaerococcus	NA	NA
LK712	LK	LK712_44.region001	FALSE	21381	epipeptide	Cryptococcus neoformans:Candida albicans:Candida sp.:Trichoderma sp.	epipeptide	2675	Others	Niallia	Niallia taxi	Antecubital fossa
SMGC_225	SMGC	SMGC_225.c00005_NODE_5_...region002	FALSE	21380	ranthipeptide	NA	ranthipeptide	3293	RiPPs	Paenibacillus_B	NA	NA
SMGC_528	SMGC	SMGC_528.c00013_NODE_32...region001	TRUE	21355	redox-cofactor	NA	redox-cofactor	4433	Others	Paracoccus	Paracoccus yeei	NA
SMGC_145	SMGC	SMGC_145.c00011_NODE_37...region001	TRUE	21350	ranthipeptide	NA	ranthipeptide	2991	RiPPs	Pseudomonas_E	Pseudomonas_E helleri	NA
LK1136	LK	LK1136_11.region001	FALSE	21335	sactipeptide	Cryptococcus neoformans:Candida albicans:Trichosporon asahii:Trichoderma sp.	sactipeptide	2156	RiPPs	Staphylococcus	Staphylococcus epidermidis	Alar crease
SMGC_400	SMGC	SMGC_400.c00021_NODE_87...region001	TRUE	21299	T3PKS	NA	T3PKS	4004	PKSother	Lactococcus	Lactococcus lactis	NA
LK938	LK	LK938_51.region001	TRUE	21280	NAPAA	NA	NAPAA	2738	NRPS	Brachybacterium	Brachybacterium paraconglomeratum	Toe web space
LK639	LK	LK639_9.region001	FALSE	21275	terpene	Trichoderma sp.	terpene	2840	Terpene	Dietzia	Dietzia cinnamea	Occiput
LK1118	LK	LK1118_10.region001	FALSE	21260	RRE-containing	Cryptococcus neoformans:Candida albicans:Candida sp.:Trichosporon asahii:Aspergillus flavus	RRE-containing	2144	RiPPs	Microbacterium	Microbacterium paraoxydans	Back
SMGC_115	SMGC	SMGC_115.c00005_NODE_7_...region001	TRUE	21230	NAPAA	NA	NAPAA	2892	NRPS	Corynebacterium	Corynebacterium resistens	NA
LK975	LK	LK975_1.region001	FALSE	21209	terpene	NA	terpene	2840	Terpene	Dietzia	Dietzia cinnamea	Alar crease
SMGC_115	SMGC	SMGC_115.c00004_NODE_5_...region001	FALSE	21209	terpene	NA	terpene	2891	Terpene	Corynebacterium	Corynebacterium resistens	NA
SMGC_390	SMGC	SMGC_390.c00090_NODE_14...region001	TRUE	21201	T1PKS	NA	T1PKS	3910	PKSI	Agrobacterium	Agrobacterium pusense	NA
SMGC_134	SMGC	SMGC_134.c00052_NODE_75...region001	TRUE	21199	arylpolyene	NA	arylpolyene	2964	Others	Acinetobacter	Acinetobacter ursingii	NA
SMGC_301	SMGC	SMGC_301.c00001_NODE_1_...region001	FALSE	21197	terpene	NA	terpene	3605	Terpene	Corynebacterium	Corynebacterium sp900232865	NA
LK1278	LK	LK1278_4.region001	FALSE	21188	terpene	No antifungal	terpene	2270	Terpene	Dietzia	Dietzia cinnamea	Antecubital fossa
SMGC_72	SMGC	SMGC_72.c00024_NODE_24...region001	FALSE	21185	RRE-containing	NA	RRE-containing	4989	RiPPs	Brevibacillus_B	Brevibacillus_B laterosporus	NA
LK1092	LK	LK1092_19.region001	FALSE	21185	terpene	Cryptococcus neoformans:Candida albicans:Trichosporon asahii:Trichoderma sp.	terpene	2840	Terpene	Dietzia	Dietzia cinnamea	Toe web space
SMGC_4	SMGC	SMGC_4.c00018_NODE_32...region001	TRUE	21179	ranthipeptide	NA	ranthipeptide	3998	RiPPs	Gemmiger	Gemmiger formicilis	NA
LK984	LK	LK984_2.region001	FALSE	21149	terpene	Cryptococcus neoformans:Metarhizium sp.:Trichoderma sp.	terpene	2840	Terpene	Dietzia	Dietzia cinnamea	Alar crease
SMGC_585	SMGC	SMGC_585.c00002_NODE_4_...region001	FALSE	21146	terpene	NA	terpene	4712	Terpene	Flavobacterium	NA	NA
LK553	LK	LK553_16.region001	FALSE	21140	RRE-containing	Cryptococcus neoformans:Trichoderma sp.	RRE-containing	2299	RiPPs	Micrococcus	Micrococcus luteus	Toe web space
SMGC_548	SMGC	SMGC_548.c00001_NODE_1_...region001	FALSE	21140	terpene	NA	terpene	4500	Terpene	Flavobacterium	NA	NA
LK712	LK	LK712_8.region001	FALSE	21137	RRE-containing	Cryptococcus neoformans:Candida albicans:Candida sp.:Trichoderma sp.	RRE-containing	2680	RiPPs	Niallia	Niallia taxi	Antecubital fossa
LK1054	LK	LK1054_4.region001	FALSE	21128	terpene	Cryptococcus neoformans:Metarhizium sp.:Trichoderma sp.	terpene	3177	Terpene	Gordonia	Gordonia sp002009645	Nares
LK949	LK	LK949_60.region001	TRUE	21127	NAPAA	Cryptococcus neoformans:Metarhizium sp.:Trichoderma sp.	NAPAA	2845	NRPS	Dietzia	Dietzia maris	Toe web space
LK941	LK	LK941_25.region001	FALSE	21125	RRE-containing	NA	RRE-containing	2743	RiPPs	Micrococcus	Micrococcus luteus	Alar crease
SMGC_487	SMGC	SMGC_487.c00003_NODE_30...region001	FALSE	21125	terpene	NA	terpene	4313	Terpene	Gordonia	Gordonia bronchialis	NA
SMGC_272	SMGC	SMGC_272.c00003_NODE_12...region001	FALSE	21116	terpene	NA	terpene	3516	Terpene	Corynebacterium	NA	NA
SMGC_617	SMGC	SMGC_617.c00001_NODE_1_...region002	FALSE	21101	terpene	NA	terpene	3605	Terpene	Corynebacterium	NA	NA
LK951	LK	LK951_32.region001	TRUE	21095	NAPAA	Cryptococcus neoformans:Metarhizium sp.:Trichoderma sp.	NAPAA	2845	NRPS	Dietzia	Dietzia cercidiphylli	Toe web space
LK1134	LK	LK1134_5.region001	FALSE	21095	terpene	NA	terpene	2152	Terpene	Corynebacterium	Corynebacterium kefirresidentii	Occiput
SMGC_343	SMGC	SMGC_343.c00004_NODE_10...region001	FALSE	21095	terpene	NA	terpene	2152	Terpene	Corynebacterium	Corynebacterium kefirresidentii	NA
SMGC_155	SMGC	SMGC_155.c00001_NODE_1_...region001	FALSE	21080	terpene	NA	terpene	3691	Terpene	Corynebacterium	NA	NA
SMGC_481	SMGC	SMGC_481.c00018_NODE_14...region001	TRUE	21075	lanthipeptide-class-ii	NA	lanthipeptide-class-ii	4295	RiPPs	Actinomyces	Actinomyces sp000220835	NA
SMGC_232	SMGC	SMGC_232.c00007_NODE_7_...region001	FALSE	21062	terpene	NA	terpene	3345	Terpene	Caballeronia	Caballeronia zhejiangensis	NA
SMGC_323	SMGC	SMGC_323.c00001_NODE_1_...region001	FALSE	21053	terpene	NA	terpene	3691	Terpene	Corynebacterium	Corynebacterium kroppenstedtii_B	NA
SMGC_469	SMGC	SMGC_469.c00006_NODE_25...region001	TRUE	21046	betalactone	NA	betalactone	2557	Others	Micrococcus	NA	NA
SMGC_315	SMGC	SMGC_315.c00025_NODE_48...region001	FALSE	21041	terpene	NA	terpene	2815	Terpene	Dietzia	NA	NA
SMGC_616	SMGC	SMGC_616.c00002_NODE_6_...region001	FALSE	21032	terpene	NA	terpene	3691	Terpene	Corynebacterium	NA	NA
LK1274	LK	LK1274_39.region001	TRUE	21021	NAPAA	Cryptococcus neoformans:Candida albicans:Candida sp.:Trichosporon asahii:Trichoderma sp.:Aspergillus flavus	NAPAA	2301	NRPS	Micrococcus	Micrococcus luteus	Volar forearm
LK945	LK	LK945_85.region001	TRUE	21016	T2PKS	Metarhizium sp.:Trichoderma sp.	T2PKS	2786	PKSother	Micromonospora	Micromonospora chalcea	Volar forearm
SMGC_145	SMGC	SMGC_145.c00011_NODE_37...region002	TRUE	21001	betalactone	NA	betalactone	2992	Others	Pseudomonas_E	Pseudomonas_E helleri	NA
LK572	LK	LK572_2.region001	FALSE	20996	terpene	Cryptococcus neoformans:Candida albicans:Candida sp.:Trichoderma sp.	terpene	4924	Terpene	Kocuria	Kocuria carniphila	Occiput
SMGC_23	SMGC	SMGC_23.c00015_NODE_28...region001	FALSE	20987	terpene	NA	terpene	2487	Terpene	Corynebacterium	Corynebacterium sp000755185	NA
SMGC_505	SMGC	SMGC_505.c00019_NODE_10...region001	TRUE	20984	NAPAA	NA	NAPAA	4775	NRPS	Gulosibacter	NA	NA
LK434	LK	LK434_2.region001	FALSE	20981	terpene	No antifungal	terpene	2487	Terpene	Corynebacterium	Corynebacterium amycolatum	Umbilicus
LK444	LK	LK444_2.region001	FALSE	20981	terpene	Cryptococcus neoformans:Trichosporon asahii	terpene	2487	Terpene	Corynebacterium	Corynebacterium amycolatum_A	Umbilicus
SMGC_338	SMGC	SMGC_338.c00007_NODE_23...region001	FALSE	20981	terpene	NA	terpene	2487	Terpene	Corynebacterium	Corynebacterium amycolatum	NA
SMGC_3	SMGC	SMGC_3.c00012_NODE_39...region001	FALSE	20981	terpene	NA	terpene	2523	Terpene	Kocuria	Kocuria salsicia	NA
SMGC_6	SMGC	SMGC_6.c00013_NODE_25...region001	FALSE	20976	cyclic-lactone-autoinducer	NA	cyclic-lactone-autoinducer	4778	RiPPs	Agathobacter	Agathobacter rectale	NA
SMGC_410	SMGC	SMGC_410.c00020_NODE_28...region001	FALSE	20973	NAGGN	NA	NAGGN	4066	Others	Ochrobactrum_A	Ochrobactrum_A pituitosum	NA
LK945	LK	LK945_52.region001	TRUE	20967	hybrid	Metarhizium sp.:Trichoderma sp.	RiPP-like; terpene	2779; 2779; 2779	Others; RiPPs; Terpene	Micromonospora	Micromonospora chalcea	Volar forearm
SMGC_545	SMGC	SMGC_545.c00003_NODE_55...region001	FALSE	20960	terpene	NA	terpene	2392	Terpene	Dermacoccus	Dermacoccus nishinomiyaensis	NA
SMGC_7	SMGC	SMGC_7.c00026_NODE_10...region001	FALSE	20957	terpene	NA	terpene	2343	Terpene	Corynebacterium	NA	NA
LK1099	LK	LK1099_38.region001	TRUE	20945	NAPAA	Candida sp.:Trichosporon asahii:Trichoderma sp.:Aspergillus flavus	NAPAA	2301	NRPS	Micrococcus	Micrococcus luteus	Occiput
LK1085	LK	LK1085_13.region001	FALSE	20939	terpene	Metarhizium sp.	terpene	1978	Terpene	Brachybacterium	NA	Volar forearm
LK1352	LK	LK1352_12.region001	FALSE	20939	terpene	No antifungal	terpene	1978	Terpene	Brachybacterium	NA	Alar crease
LK1054	LK	LK1054_3.region001	FALSE	20939	terpene	Cryptococcus neoformans:Metarhizium sp.:Trichoderma sp.	terpene	4781	Terpene	Gordonia	Gordonia sp002009645	Nares
SMGC_60	SMGC	SMGC_60.c00001_NODE_51...region001	FALSE	20939	terpene	NA	terpene	4781	Terpene	Gordonia	Gordonia sp002009645	NA
LK1176	LK	LK1176_26.region001	FALSE	20936	terpene	Cryptococcus neoformans:Candida albicans	terpene	3271	Terpene	Citricoccus	Citricoccus terreus	Toe web space
SMGC_507	SMGC	SMGC_507.c00004_NODE_64...region001	FALSE	20933	terpene	NA	terpene	3039	Terpene	Corynebacterium	Corynebacterium jeikeium_A	NA
SMGC_314	SMGC	SMGC_314.c00013_NODE_14...region001	FALSE	20927	nucleoside	NA	nucleoside	3655	Others	Brachybacterium	Brachybacterium paraconglomeratum	NA
SMGC_337	SMGC	SMGC_337.c00024_NODE_14...region001	FALSE	20927	terpene	NA	terpene	2941	Terpene	Corynebacterium	NA	NA
SMGC_83	SMGC	SMGC_83.c00004_NODE_4_...region001	FALSE	20927	terpene	NA	terpene	3039	Terpene	Corynebacterium	NA	NA
SMGC_43	SMGC	SMGC_43.c00003_NODE_38...region001	FALSE	20927	terpene	NA	terpene	4112	Terpene	Corynebacterium	Corynebacterium matruchotii	NA
LK1302	LK	LK1302_18.region001	FALSE	20924	terpene	NA	terpene	1978	Terpene	Brachybacterium	Brachybacterium muris	Alar crease
LK1350	LK	LK1350_39.region001	FALSE	20924	terpene	No antifungal	terpene	1978	Terpene	Brachybacterium	Brachybacterium muris	Antecubital fossa
LK1404	LK	LK1404_9.region001	FALSE	20924	terpene	Trichoderma sp.	terpene	1978	Terpene	Brachybacterium	Brachybacterium muris	Nares
LK630	LK	LK630_30.region001	FALSE	20924	terpene	No antifungal	terpene	1978	Terpene	Brachybacterium	Brachybacterium muris	Back
SMGC_487	SMGC	SMGC_487.c00007_NODE_64...region001	FALSE	20924	terpene	NA	terpene	4314	Terpene	Gordonia	Gordonia bronchialis	NA
SMGC_263	SMGC	SMGC_263.c00006_NODE_8_...region001	FALSE	20915	terpene	NA	terpene	3482	Terpene	Corynebacterium	NA	NA
SMGC_402	SMGC	SMGC_402.c00007_NODE_36...region001	FALSE	20915	terpene	NA	terpene	4015	Terpene	Gordonia	Gordonia otitidis	NA
LK1027	LK	LK1027_31.region001	FALSE	20912	terpene	Cryptococcus neoformans:Candida albicans:Candida sp.:Trichosporon asahii:Metarhizium sp.:Trichoderma sp.:Aspergillus flavus	terpene	3615	Terpene	Brevibacterium	Brevibacterium casei	Toe web space
LK1301	LK	LK1301_27.region001	FALSE	20912	terpene	NA	terpene	3615	Terpene	Brevibacterium	Brevibacterium casei	Toe web space
LK1363	LK	LK1363_25.region001	FALSE	20912	terpene	Cryptococcus neoformans:Candida albicans:Candida sp.:Trichosporon asahii:Aspergillus flavus	terpene	3615	Terpene	Brevibacterium	Brevibacterium casei	Toe web space
SMGC_195	SMGC	SMGC_195.c00032_NODE_78...region001	FALSE	20912	terpene	NA	terpene	4781	Terpene	Gordonia	Gordonia paraffinivorans	NA
SMGC_69	SMGC	SMGC_69.c00001_NODE_1_...region001	FALSE	20912	terpene	NA	terpene	4957	Terpene	Arsenicicoccus	Arsenicicoccus bolidensis	NA
LK1390	LK	LK1390_41.region001	TRUE	20911	NAPAA	Cryptococcus neoformans:Trichosporon asahii:Trichoderma sp.	NAPAA	2301	NRPS	Micrococcus	Micrococcus luteus	Occiput
SMGC_264	SMGC	SMGC_264.c00002_NODE_3_...region001	FALSE	20909	terpene	NA	terpene	3482	Terpene	Corynebacterium	Corynebacterium glaucum	NA
SMGC_439	SMGC	SMGC_439.c00012_NODE_38...region001	FALSE	20906	terpene	NA	terpene	2329	Terpene	Brevibacterium	Brevibacterium luteolum	NA
LK1237	LK	LK1237_1.region001	FALSE	20900	terpene	Trichoderma sp.	terpene	2523	Terpene	Kocuria	Kocuria marina	Occiput
LK1250	LK	LK1250_1.region001	FALSE	20900	terpene	Candida albicans:Trichoderma sp.	terpene	2523	Terpene	Kocuria	Kocuria marina	Antecubital fossa
LK698	LK	LK698_6.region001	FALSE	20900	terpene	Cryptococcus neoformans:Candida albicans:Candida sp.:Trichoderma sp.	terpene	2523	Terpene	Kocuria	Kocuria marina	Back
SMGC_96	SMGC	SMGC_96.c00027_NODE_27...region001	FALSE	20900	terpene	NA	terpene	2523	Terpene	Kocuria	Kocuria indica	NA
LK1021	LK	LK1021_3.region001	FALSE	20900	terpene	Cryptococcus neoformans:Candida albicans:Candida sp.:Trichosporon asahii:Metarhizium sp.:Trichoderma sp.:Aspergillus flavus	terpene	5085	Terpene	Kocuria	Kocuria rhizophila	Toe web space
LK1055	LK	LK1055_9.region001	FALSE	20900	terpene	Cryptococcus neoformans:Candida albicans:Candida sp.:Trichosporon asahii:Trichoderma sp.	terpene	5085	Terpene	Kocuria	Kocuria rhizophila	Toe web space
LK934	LK	LK934_1.region001	FALSE	20900	terpene	Cryptococcus neoformans:Candida albicans:Candida sp.:Trichosporon asahii:Aspergillus flavus	terpene	5085	Terpene	Kocuria	Kocuria rhizophila	Nares
SMGC_97	SMGC	SMGC_97.c00002_NODE_2_...region001	FALSE	20900	terpene	NA	terpene	5085	Terpene	Kocuria	Kocuria rhizophila_B	NA
LK1106	LK	LK1106_1.region001	FALSE	20897	terpene	Cryptococcus neoformans:Candida albicans:Candida sp.:Trichosporon asahii:Trichoderma sp.:Aspergillus flavus	terpene	1919	Terpene	Micrococcus	Micrococcus luteus	Volar forearm
LK1330	LK	LK1330_6.region001	FALSE	20897	terpene	Cryptococcus neoformans:Candida albicans:Candida sp.:Trichosporon asahii:Trichoderma sp.:Aspergillus flavus	terpene	1919	Terpene	Micrococcus	Micrococcus luteus	Volar forearm
LK1335	LK	LK1335_15.region001	FALSE	20897	terpene	Candida sp.:Trichosporon asahii:Trichoderma sp.	terpene	1919	Terpene	Micrococcus	Micrococcus luteus	Volar forearm
LK1380	LK	LK1380_2.region001	FALSE	20897	terpene	Cryptococcus neoformans:Candida albicans:Candida sp.:Trichosporon asahii:Trichoderma sp.	terpene	1919	Terpene	Micrococcus	Micrococcus luteus	Volar forearm
LK1384	LK	LK1384_2.region001	FALSE	20897	terpene	Cryptococcus neoformans:Candida albicans:Candida sp.:Trichosporon asahii:Trichoderma sp.	terpene	1919	Terpene	Micrococcus	Micrococcus luteus	Volar forearm
LK419	LK	LK419_30.region001	FALSE	20897	terpene	Cryptococcus neoformans:Candida albicans:Candida sp.:Metarhizium sp.:Trichoderma sp.	terpene	1919	Terpene	Micrococcus	Micrococcus luteus	Occiput
LK455	LK	LK455_11.region001	FALSE	20897	terpene	Cryptococcus neoformans:Candida albicans:Candida sp.:Trichosporon asahii	terpene	1919	Terpene	Micrococcus	Micrococcus luteus	Alar crease
LK705	LK	LK705_3.region001	FALSE	20897	terpene	Cryptococcus neoformans:Candida albicans:Candida sp.:Trichoderma sp.	terpene	1919	Terpene	Micrococcus	Micrococcus luteus	Volar forearm
LK1022	LK	LK1022_23.region001	FALSE	20897	terpene	Candida albicans:Trichosporon asahii:Trichoderma sp.	terpene	2171	Terpene	Micrococcus	Micrococcus luteus	Antecubital fossa
LK1036	LK	LK1036_22.region001	FALSE	20897	terpene	Candida albicans:Trichosporon asahii:Metarhizium sp.:Trichoderma sp.	terpene	2171	Terpene	Micrococcus	Micrococcus luteus	Volar forearm
LK1053	LK	LK1053_35.region001	FALSE	20897	terpene	Cryptococcus neoformans:Candida albicans:Trichosporon asahii:Trichoderma sp.	terpene	2171	Terpene	Micrococcus	Micrococcus luteus	Back
LK1091	LK	LK1091_4.region001	FALSE	20897	terpene	Cryptococcus neoformans:Candida albicans:Candida sp.:Trichosporon asahii:Aspergillus flavus	terpene	2171	Terpene	Micrococcus	Micrococcus luteus	Toe web space
LK1099	LK	LK1099_7.region001	FALSE	20897	terpene	Candida sp.:Trichosporon asahii:Trichoderma sp.:Aspergillus flavus	terpene	2171	Terpene	Micrococcus	Micrococcus luteus	Occiput
LK1275	LK	LK1275_3.region001	FALSE	20897	terpene	Cryptococcus neoformans:Candida albicans:Candida sp.:Trichoderma sp.	terpene	2171	Terpene	Micrococcus	Micrococcus luteus	Volar forearm
LK1334	LK	LK1334_2.region001	FALSE	20897	terpene	Cryptococcus neoformans:Candida albicans:Candida sp.:Trichosporon asahii:Trichoderma sp.	terpene	2171	Terpene	Micrococcus	Micrococcus luteus	Nares
LK1383	LK	LK1383_8.region001	FALSE	20897	terpene	Cryptococcus neoformans:Candida albicans:Candida sp.:Trichosporon asahii:Trichoderma sp.	terpene	2171	Terpene	Micrococcus	Micrococcus luteus	Volar forearm
LK1393	LK	LK1393_2.region001	FALSE	20897	terpene	Cryptococcus neoformans:Candida albicans:Candida sp.:Trichosporon asahii:Trichoderma sp.:Aspergillus flavus	terpene	2171	Terpene	Micrococcus	Micrococcus luteus	Occiput
LK402	LK	LK402_7.region001	FALSE	20897	terpene	NA	terpene	2171	Terpene	Micrococcus	Micrococcus luteus	Occiput
LK1018	LK	LK1018_13.region001	FALSE	20897	terpene	Cryptococcus neoformans:Candida albicans:Candida sp.:Trichosporon asahii:Trichoderma sp.	terpene	3271	Terpene	Micrococcus	Micrococcus luteus	Antecubital fossa
LK1019	LK	LK1019_6.region001	FALSE	20897	terpene	Cryptococcus neoformans:Candida albicans:Trichosporon asahii	terpene	3271	Terpene	Micrococcus	Micrococcus luteus	Antecubital fossa
LK1208	LK	LK1208_4.region001	FALSE	20897	terpene	No antifungal	terpene	3271	Terpene	Micrococcus	Micrococcus luteus	Occiput
LK1224	LK	LK1224_14.region001	FALSE	20897	terpene	Candida albicans:Candida sp.	terpene	3271	Terpene	Micrococcus	Micrococcus luteus	Volar forearm
LK1231	LK	LK1231_1.region001	FALSE	20897	terpene	Trichoderma sp.	terpene	3271	Terpene	Micrococcus	Micrococcus luteus	Antecubital fossa
LK1382	LK	LK1382_4.region001	FALSE	20897	terpene	Cryptococcus neoformans:Candida albicans:Candida sp.:Trichosporon asahii:Trichoderma sp.	terpene	3271	Terpene	Micrococcus	Micrococcus luteus	Volar forearm
LK443	LK	LK443_34.region001	FALSE	20897	terpene	Cryptococcus neoformans:Candida albicans:Candida sp.:Trichosporon asahii	terpene	3271	Terpene	Micrococcus	Micrococcus luteus	Antecubital fossa
LK508	LK	LK508_19.region001	FALSE	20897	terpene	NA	terpene	3271	Terpene	Micrococcus	Micrococcus luteus	Nares
LK553	LK	LK553_6.region001	FALSE	20897	terpene	Cryptococcus neoformans:Trichoderma sp.	terpene	3271	Terpene	Micrococcus	Micrococcus luteus	Toe web space
LK569	LK	LK569_1.region001	FALSE	20897	terpene	No antifungal	terpene	3271	Terpene	Micrococcus	Micrococcus luteus	Back
SMGC_73	SMGC	SMGC_73.c00013_NODE_13...region001	FALSE	20897	terpene	NA	terpene	4992	Terpene	Brevibacterium	Brevibacterium ravenspurgense	NA
SMGC_89	SMGC	SMGC_89.c00010_NODE_10...region001	FALSE	20897	terpene	NA	terpene	5050	Terpene	Corynebacterium	Corynebacterium striatum	NA
SMGC_426	SMGC	SMGC_426.c00003_NODE_41...region001	FALSE	20891	terpene	NA	terpene	4107	Terpene	Oligella	Oligella urethralis	NA
SMGC_549	SMGC	SMGC_549.c00021_NODE_23...region001	FALSE	20891	terpene	NA	terpene	4505	Terpene	NA	NA	NA
SMGC_248	SMGC	SMGC_248.c00001_NODE_1_...region001	FALSE	20888	terpene	NA	terpene	3428	Terpene	Salinicoccus	Salinicoccus roseus	NA
SMGC_329	SMGC	SMGC_329.c00015_NODE_45...region001	FALSE	20888	terpene	NA	terpene	3615	Terpene	Brevibacterium	NA	NA
LK538	LK	LK538_6.region001	FALSE	20885	terpene	Cryptococcus neoformans:Candida albicans:Candida sp.:Trichoderma sp.	terpene	2584	Terpene	Janibacter	Janibacter hoylei	Back
LK1015	LK	LK1015_2.region003	FALSE	20882	terpene	Candida sp.:Trichosporon asahii	terpene	1950	Terpene	Staphylococcus	Staphylococcus urealyticus	Toe web space
LK413	LK	LK413_9.region001	FALSE	20882	terpene	Cryptococcus neoformans:Candida albicans:Trichosporon asahii:Trichoderma sp.	terpene	2435	Terpene	Staphylococcus	Staphylococcus warneri	Occiput
SMGC_356	SMGC	SMGC_356.c00004_NODE_4_...region001	FALSE	20882	terpene	NA	terpene	3803	Terpene	Staphylococcus	Staphylococcus warneri	NA
LK712	LK	LK712_14.region001	FALSE	20879	terpene	Cryptococcus neoformans:Candida albicans:Candida sp.:Trichoderma sp.	terpene	2673	Terpene	Niallia	Niallia taxi	Antecubital fossa
SMGC_18	SMGC	SMGC_18.c00001_NODE_5_...region001	FALSE	20879	terpene	NA	terpene	3093	Terpene	Corynebacterium	Corynebacterium frankenforstense	NA
SMGC_315	SMGC	SMGC_315.c00002_NODE_2_...region001	FALSE	20876	terpene	NA	terpene	2271	Terpene	Dietzia	NA	NA
LK1134	LK	LK1134_7.region001	FALSE	20876	terpene	NA	terpene	2941	Terpene	Corynebacterium	Corynebacterium kefirresidentii	Occiput
LK1289	LK	LK1289_4.region002	FALSE	20876	terpene	Trichoderma sp.	terpene	2941	Terpene	Corynebacterium	NA	Toe web space
SMGC_122	SMGC	SMGC_122.c00004_NODE_6_...region001	FALSE	20876	terpene	NA	terpene	2941	Terpene	Corynebacterium	NA	NA
SMGC_305	SMGC	SMGC_305.c00011_NODE_24...region002	FALSE	20876	terpene	NA	terpene	2941	Terpene	Corynebacterium	Corynebacterium aurimucosum_E	NA
SMGC_343	SMGC	SMGC_343.c00006_NODE_15...region002	FALSE	20876	terpene	NA	terpene	2941	Terpene	Corynebacterium	Corynebacterium kefirresidentii	NA
SMGC_90	SMGC	SMGC_90.c00007_NODE_7_...region001	FALSE	20876	terpene	NA	terpene	2941	Terpene	Corynebacterium	Corynebacterium pseudogenitalium	NA
SMGC_92	SMGC	SMGC_92.c00004_NODE_4_...region001	FALSE	20876	terpene	NA	terpene	2941	Terpene	Corynebacterium	NA	NA
SMGC_53	SMGC	SMGC_53.c00045_NODE_82...region001	TRUE	20874	arylpolyene	NA	arylpolyene	4347	Others	Acinetobacter	Acinetobacter johnsonii	NA
LK1348	LK	LK1348_11.region001	FALSE	20873	terpene	No antifungal	terpene	3190	Terpene	Corynebacterium	Corynebacterium appendicis	Antecubital fossa
SMGC_228	SMGC	SMGC_228.c00003_NODE_3_...region002	FALSE	20873	terpene	NA	terpene	3313	Terpene	Paenibacillus	NA	NA
SMGC_231	SMGC	SMGC_231.c00008_NODE_8_...region001	FALSE	20873	terpene	NA	terpene	3313	Terpene	Paenibacillus	Paenibacillus sp001426865	NA
SMGC_242	SMGC	SMGC_242.c00006_NODE_6_...region002	FALSE	20873	terpene	NA	terpene	3402	Terpene	Staphylococcus	NA	NA
LK946	LK	LK946_6.region001	FALSE	20873	terpene	NA	terpene	3532	Terpene	Corynebacterium	NA	Back
SMGC_39	SMGC	SMGC_39.c00012_NODE_48...region001	FALSE	20873	terpene	NA	terpene	3905	Terpene	Nesterenkonia	NA	NA
SMGC_223	SMGC	SMGC_223.c00001_NODE_1_...region001	FALSE	20870	terpene	NA	terpene	2309	Terpene	Microbacterium	NA	NA
SMGC_38	SMGC	SMGC_38.c00003_NODE_10...region001	FALSE	20867	terpene	NA	terpene	2941	Terpene	Corynebacterium	NA	NA
SMGC_488	SMGC	SMGC_488.c00031_NODE_99...region001	FALSE	20867	terpene	NA	terpene	4331	Terpene	Rothia	Rothia kristinae	NA
SMGC_151	SMGC	SMGC_151.c00005_NODE_14...region001	FALSE	20864	terpene	NA	terpene	3023	Terpene	Corynebacterium	Corynebacterium massiliense	NA
SMGC_245	SMGC	SMGC_245.c00002_NODE_2_...region001	FALSE	20864	terpene	NA	terpene	3413	Terpene	Staphylococcus	Staphylococcus lugdunensis	NA
LK1006	LK	LK1006_18.region001	FALSE	20861	terpene	Cryptococcus neoformans:Trichosporon asahii:Metarhizium sp.:Trichoderma sp.	terpene	2271	Terpene	Dietzia	Dietzia cinnamea	Alar crease
LK1031	LK	LK1031_35.region001	FALSE	20861	terpene	Cryptococcus neoformans:Metarhizium sp.:Trichoderma sp.	terpene	2271	Terpene	Dietzia	Dietzia cinnamea	Alar crease
LK1046	LK	LK1046_27.region001	FALSE	20861	terpene	Cryptococcus neoformans:Metarhizium sp.:Trichoderma sp.	terpene	2271	Terpene	Dietzia	Dietzia cinnamea	Back
LK1092	LK	LK1092_42.region001	FALSE	20861	terpene	Cryptococcus neoformans:Candida albicans:Trichosporon asahii:Trichoderma sp.	terpene	2271	Terpene	Dietzia	Dietzia cinnamea	Toe web space
LK1277	LK	LK1277_45.region001	FALSE	20861	terpene	No antifungal	terpene	2271	Terpene	Dietzia	Dietzia cinnamea	Volar forearm
LK1278	LK	LK1278_25.region001	FALSE	20861	terpene	No antifungal	terpene	2271	Terpene	Dietzia	Dietzia cinnamea	Antecubital fossa
LK439	LK	LK439_26.region001	FALSE	20861	terpene	Trichoderma sp.	terpene	2271	Terpene	Dietzia	Dietzia cinnamea	Alar crease
LK639	LK	LK639_42.region001	FALSE	20861	terpene	Trichoderma sp.	terpene	2271	Terpene	Dietzia	Dietzia cinnamea	Occiput
LK984	LK	LK984_32.region001	FALSE	20861	terpene	Cryptococcus neoformans:Metarhizium sp.:Trichoderma sp.	terpene	2271	Terpene	Dietzia	Dietzia cinnamea	Alar crease
SMGC_286	SMGC	SMGC_286.c00010_NODE_25...region001	FALSE	20861	terpene	NA	terpene	3547	Terpene	Staphylococcus	NA	NA
SMGC_84	SMGC	SMGC_84.c00003_NODE_3_...region001	FALSE	20861	terpene	NA	terpene	5032	Terpene	Corynebacterium	NA	NA
SMGC_11	SMGC	SMGC_11.c00002_NODE_21...region001	FALSE	20855	terpene	NA	terpene	2868	Terpene	Staphylococcus	NA	NA
SMGC_34	SMGC	SMGC_34.c00013_NODE_70...region001	FALSE	20855	terpene	NA	terpene	3544	Terpene	Brevibacterium	NA	NA
LK1008	LK	LK1008_34.region001	TRUE	20852	terpene	Candida albicans:Candida sp.:Trichosporon asahii:Trichoderma sp.	terpene	1919	Terpene	Micrococcus	Micrococcus luteus	Occiput
LK1246	LK	LK1246_5.region001	FALSE	20852	terpene	Trichoderma sp.	terpene	2830	Terpene	Kocuria	Kocuria palustris	Occiput
LK960	LK	LK960_3.region001	FALSE	20852	terpene	Cryptococcus neoformans:Candida albicans:Candida sp.:Aspergillus flavus	terpene	2830	Terpene	Kocuria	NA	Back
SMGC_32	SMGC	SMGC_32.c00003_NODE_17...region001	FALSE	20852	terpene	NA	terpene	3686	Terpene	Corynebacterium	NA	NA
LK930	LK	LK930_6.region001	FALSE	20849	terpene	NA	terpene	2723	Terpene	Corynebacterium	Corynebacterium mucifaciens	Antecubital fossa
SMGC_182	SMGC	SMGC_182.c00002_NODE_2_...region001	FALSE	20849	terpene	NA	terpene	2723	Terpene	Corynebacterium	Corynebacterium ureicelerivorans	NA
LK1145	LK	LK1145_5.region001	TRUE	20847	terpene	Cryptococcus neoformans:Candida albicans:Candida sp.:Trichosporon asahii:Trichoderma sp.	terpene	2171	Terpene	Micrococcus	Micrococcus luteus	Back
SMGC_224	SMGC	SMGC_224.c00008_NODE_8_...region001	FALSE	20843	terpene	NA	terpene	3283	Terpene	Microvirga	NA	NA
SMGC_232	SMGC	SMGC_232.c00023_NODE_23...region001	FALSE	20843	terpene	NA	terpene	3351	Terpene	Caballeronia	Caballeronia zhejiangensis	NA
SMGC_548	SMGC	SMGC_548.c00007_NODE_56...region001	FALSE	20840	terpene	NA	terpene	3441	Terpene	Flavobacterium	NA	NA
SMGC_585	SMGC	SMGC_585.c00005_NODE_30...region001	FALSE	20840	terpene	NA	terpene	4713	Terpene	Flavobacterium	NA	NA
LK421	LK	LK421_5.region001	FALSE	20837	terpene	Cryptococcus neoformans:Candida albicans:Candida sp.:Trichosporon asahii:Metarhizium sp.:Trichoderma sp.:Aspergillus flavus	terpene	2446	Terpene	Sphingobacterium	Sphingobacterium daejeonense	Toe web space
LK485	LK	LK485_18.region001	FALSE	20837	terpene	Cryptococcus neoformans:Candida albicans:Candida sp.:Trichosporon asahii:Aspergillus flavus	terpene	2539	Terpene	Sphingobacterium	Sphingobacterium hotanense	Toe web space
LK1031	LK	LK1031_64.region001	TRUE	20834	NAPAA	Cryptococcus neoformans:Metarhizium sp.:Trichoderma sp.	NAPAA	2845	NRPS	Dietzia	Dietzia cinnamea	Alar crease
LK1358	LK	LK1358_1.region001	FALSE	20834	terpene	NA	terpene	2343	Terpene	Corynebacterium	NA	Antecubital fossa
LK1049	LK	LK1049_14.region001	TRUE	20833	terpene	Candida albicans:Trichosporon asahii:Trichoderma sp.	terpene	2171	Terpene	Micrococcus	Micrococcus luteus	Back
SMGC_19	SMGC	SMGC_19.c00006_NODE_24...region001	FALSE	20828	terpene	NA	terpene	3142	Terpene	Corynebacterium	Corynebacterium otitidis	NA
LK1090	LK	LK1090_30.region001	TRUE	20824	terpene	Cryptococcus neoformans:Candida albicans:Candida sp.:Trichosporon asahii:Trichoderma sp.:Aspergillus flavus	terpene	3271	Terpene	Micrococcus	Micrococcus luteus	Occiput
LK1172	LK	LK1172_4.region003	FALSE	20822	terpene	Cryptococcus neoformans:Metarhizium sp.:Trichoderma sp.	terpene	2182	Terpene	Oceanobacillus	Oceanobacillus kimchii	Back
LK716	LK	LK716_3.region001	FALSE	20822	terpene	NA	terpene	2684	Terpene	Lysinibacillus	Lysinibacillus capsici	Antecubital fossa
SMGC_234	SMGC	SMGC_234.c00005_NODE_5_...region001	FALSE	20822	terpene	NA	terpene	3364	Terpene	Roseomonas	Roseomonas mucosa	NA
LK1015	LK	LK1015_1.region001	FALSE	20822	terpene	Candida sp.:Trichosporon asahii	terpene	3381	Terpene	Staphylococcus	Staphylococcus urealyticus	Toe web space
SMGC_237	SMGC	SMGC_237.c00001_NODE_1_...region001	FALSE	20822	terpene	NA	terpene	3381	Terpene	Staphylococcus	Staphylococcus cohnii	NA
SMGC_246	SMGC	SMGC_246.c00013_NODE_13...region001	FALSE	20822	terpene	NA	terpene	3424	Terpene	Sporosarcina_B	NA	NA
LK952	LK	LK952_1.region001	FALSE	20822	terpene	NA	terpene	5015	Terpene	Corynebacterium	NA	Toe web space
SMGC_98	SMGC	SMGC_98.c00002_NODE_2_...region001	FALSE	20822	terpene	NA	terpene	5089	Terpene	Lysinibacillus	Lysinibacillus fusiformis	NA
LK464	LK	LK464_2.region002	FALSE	20819	terpene	Cryptococcus neoformans:Candida albicans:Candida sp.:Aspergillus flavus	terpene	2499	Terpene	Peribacillus	Peribacillus frigoritolerans	Alar crease
LK489	LK	LK489_1.region001	FALSE	20819	terpene	No antifungal	terpene	3381	Terpene	Staphylococcus	Staphylococcus saprophyticus	Antecubital fossa
SMGC_355	SMGC	SMGC_355.c00002_NODE_2_...region002	FALSE	20813	terpene	NA	terpene	3795	Terpene	Sporosarcina_C	NA	NA
LK1092	LK	LK1092_68.region001	TRUE	20812	NAPAA	Cryptococcus neoformans:Candida albicans:Trichosporon asahii:Trichoderma sp.	NAPAA	2845	NRPS	Dietzia	Dietzia cinnamea	Toe web space
LK1024	LK	LK1024_11.region001	FALSE	20804	hybrid	Trichosporon asahii	bottromycin; ectoine	2015; 1977	Others; RiPPs	Brachybacterium	Brachybacterium muris	Alar crease
SMGC_326	SMGC	SMGC_326.c00007_NODE_16...region001	FALSE	20804	hybrid	NA	bottromycin; ectoine	2015; 1977	Others; RiPPs	Brachybacterium	NA	NA
SMGC_60	SMGC	SMGC_60.c00067_NODE_44...region001	TRUE	20803	NRPS	NA	NRPS	2050	NRPS	Gordonia	Gordonia sp002009645	NA
LK697	LK	LK697_33.region001	TRUE	20803	NAPAA	Trichoderma sp.	NAPAA	2667	NRPS	Micrococcus	Micrococcus luteus	Volar forearm
LK488	LK	LK488_7.region001	FALSE	20798	terpene	Cryptococcus neoformans:Candida albicans:Metarhizium sp.:Trichoderma sp.	terpene	3572	Terpene	Corynebacterium	Corynebacterium glucuronolyticum	Umbilicus
SMGC_245	SMGC	SMGC_245.c00007_NODE_7_...region001	FALSE	20794	cyclic-lactone-autoinducer	NA	cyclic-lactone-autoinducer	2165	RiPPs	Staphylococcus	Staphylococcus lugdunensis	NA
SMGC_511	SMGC	SMGC_511.c00007_NODE_78...region001	FALSE	20788	RRE-containing	NA	RRE-containing	4388	RiPPs	Bacteroides_B	Bacteroides_B dorei	NA
SMGC_268	SMGC	SMGC_268.c00021_NODE_21...region001	TRUE	20787	betalactone	NA	betalactone	3278	Others	Microbacterium	NA	NA
LK1045	LK	LK1045_8.region001	FALSE	20780	terpene	Metarhizium sp.:Trichoderma sp.	terpene	1978	Terpene	Brachybacterium	Brachybacterium muris	Alar crease
SMGC_117	SMGC	SMGC_117.c00001_NODE_6_...region002	FALSE	20771	terpene	NA	terpene	3704	Terpene	Haematobacter	Haematobacter missouriensis	NA
LK729	LK	LK729_29.region001	FALSE	20761	cyclic-lactone-autoinducer	NA	cyclic-lactone-autoinducer	3198	RiPPs	Staphylococcus	Staphylococcus aureus	Back
SMGC_235	SMGC	SMGC_235.c00006_NODE_6_...region001	FALSE	20760	cyclic-lactone-autoinducer	NA	cyclic-lactone-autoinducer	3198	RiPPs	Staphylococcus	Staphylococcus argenteus	NA
SMGC_105	SMGC	SMGC_105.c00032_NODE_56...region001	FALSE	20756	terpene	NA	terpene	2863	Terpene	Aquabacterium	NA	NA
SMGC_158	SMGC	SMGC_158.c00005_NODE_6_...region001	FALSE	20753	hserlactone	NA	hserlactone	3044	Others	Methyloversatilis	Methyloversatilis discipulorum_A	NA
SMGC_457	SMGC	SMGC_457.c00025_NODE_81...region001	FALSE	20750	CDPS	NA	CDPS	4186	Others	Bacillus	Bacillus paralicheniformis	NA
LK489	LK	LK489_9.region001	FALSE	20746	cyclic-lactone-autoinducer	No antifungal	cyclic-lactone-autoinducer	2549	RiPPs	Staphylococcus	Staphylococcus saprophyticus	Antecubital fossa
LK413	LK	LK413_10.region001	FALSE	20736	cyclic-lactone-autoinducer	Cryptococcus neoformans:Candida albicans:Trichosporon asahii:Trichoderma sp.	cyclic-lactone-autoinducer	3198	RiPPs	Staphylococcus	Staphylococcus warneri	Occiput
SMGC_356	SMGC	SMGC_356.c00012_NODE_12...region001	FALSE	20736	cyclic-lactone-autoinducer	NA	cyclic-lactone-autoinducer	3198	RiPPs	Staphylococcus	Staphylococcus warneri	NA
SMGC_357	SMGC	SMGC_357.c00005_NODE_5_...region001	FALSE	20736	cyclic-lactone-autoinducer	NA	cyclic-lactone-autoinducer	3198	RiPPs	Staphylococcus	Staphylococcus warneri_A	NA
LK405	LK	LK405_1.region001	FALSE	20729	cyclic-lactone-autoinducer	Metarhizium sp.	cyclic-lactone-autoinducer	2414	RiPPs	Enterococcus	Enterococcus faecalis	Umbilicus
SMGC_230	SMGC	SMGC_230.c00028_NODE_28...region001	TRUE	20717	terpene	NA	terpene	614	Terpene	Pantoea	Pantoea sp002920175	NA
SMGC_171	SMGC	SMGC_171.c00006_NODE_16...region001	FALSE	20716	cyclic-lactone-autoinducer	NA	cyclic-lactone-autoinducer	2165	RiPPs	Staphylococcus	Staphylococcus simulans	NA
SMGC_57	SMGC	SMGC_57.c00005_NODE_9_...region001	FALSE	20713	cyclic-lactone-autoinducer	NA	cyclic-lactone-autoinducer	2165	RiPPs	Staphylococcus	Staphylococcus auricularis	NA
SMGC_11	SMGC	SMGC_11.c00010_NODE_67...region001	FALSE	20711	cyclic-lactone-autoinducer	NA	cyclic-lactone-autoinducer	2165	RiPPs	Staphylococcus	NA	NA
LK1116	LK	LK1116_8.region001	FALSE	20710	cyclic-lactone-autoinducer	Cryptococcus neoformans:Candida albicans:Candida sp.:Trichosporon asahii:Trichoderma sp.:Aspergillus flavus	cyclic-lactone-autoinducer	2165	RiPPs	Staphylococcus	Staphylococcus epidermidis	Alar crease
LK1136	LK	LK1136_5.region001	FALSE	20710	cyclic-lactone-autoinducer	Cryptococcus neoformans:Candida albicans:Trichosporon asahii:Trichoderma sp.	cyclic-lactone-autoinducer	2165	RiPPs	Staphylococcus	Staphylococcus epidermidis	Alar crease
LK1137	LK	LK1137_9.region001	FALSE	20710	cyclic-lactone-autoinducer	Cryptococcus neoformans:Candida albicans:Trichosporon asahii:Trichoderma sp.	cyclic-lactone-autoinducer	2165	RiPPs	Staphylococcus	Staphylococcus epidermidis	Alar crease
SMGC_247	SMGC	SMGC_247.c00007_NODE_7_...region001	FALSE	20710	cyclic-lactone-autoinducer	NA	cyclic-lactone-autoinducer	2165	RiPPs	Staphylococcus	Staphylococcus petrasii	NA
LK1015	LK	LK1015_4.region001	FALSE	20710	cyclic-lactone-autoinducer	Candida sp.:Trichosporon asahii	cyclic-lactone-autoinducer	2549	RiPPs	Staphylococcus	Staphylococcus urealyticus	Toe web space
SMGC_242	SMGC	SMGC_242.c00012_NODE_12...region001	FALSE	20710	cyclic-lactone-autoinducer	NA	cyclic-lactone-autoinducer	2549	RiPPs	Staphylococcus	NA	NA
LK1255	LK	LK1255_5.region001	FALSE	20710	cyclic-lactone-autoinducer	Trichosporon asahii:Trichoderma sp.	cyclic-lactone-autoinducer	3198	RiPPs	Staphylococcus	Staphylococcus capitis	Umbilicus
LK417	LK	LK417_6.region001	FALSE	20710	cyclic-lactone-autoinducer	NA	cyclic-lactone-autoinducer	3198	RiPPs	Staphylococcus	Staphylococcus hominis	Toe web space
LK428	LK	LK428_8.region001	FALSE	20710	cyclic-lactone-autoinducer	No antifungal	cyclic-lactone-autoinducer	3198	RiPPs	Staphylococcus	Staphylococcus hominis	Volar forearm
SMGC_240	SMGC	SMGC_240.c00008_NODE_8_...region001	FALSE	20710	cyclic-lactone-autoinducer	NA	cyclic-lactone-autoinducer	3198	RiPPs	Staphylococcus	Staphylococcus devriesei_A	NA
SMGC_244	SMGC	SMGC_244.c00003_NODE_3_...region001	FALSE	20710	cyclic-lactone-autoinducer	NA	cyclic-lactone-autoinducer	3198	RiPPs	Staphylococcus	Staphylococcus hominis	NA
LK470	LK	LK470_10.region001	FALSE	20709	cyclic-lactone-autoinducer	Cryptococcus neoformans:Candida albicans:Candida sp.	cyclic-lactone-autoinducer	2165	RiPPs	Staphylococcus	Staphylococcus epidermidis	Nares
LK523	LK	LK523_7.region001	FALSE	20709	cyclic-lactone-autoinducer	Candida sp.:Trichoderma sp.	cyclic-lactone-autoinducer	2165	RiPPs	Staphylococcus	Staphylococcus epidermidis	Occiput
SMGC_241	SMGC	SMGC_241.c00001_gnlNIS...region004	FALSE	20709	cyclic-lactone-autoinducer	NA	cyclic-lactone-autoinducer	2165	RiPPs	Staphylococcus	Staphylococcus epidermidis	NA
SMGC_243	SMGC	SMGC_243.c00021_NODE_21...region001	FALSE	20707	cyclic-lactone-autoinducer	NA	cyclic-lactone-autoinducer	3198	RiPPs	Staphylococcus	Staphylococcus haemolyticus	NA
SMGC_289	SMGC	SMGC_289.c00001_NODE_1_...region001	FALSE	20705	hserlactone	NA	hserlactone	3556	Others	Erwinia	NA	NA
SMGC_116	SMGC	SMGC_116.c00007_NODE_55...region001	FALSE	20663	hserlactone	NA	hserlactone	2897	Others	Agrobacterium	NA	NA
SMGC_241	SMGC	SMGC_241.c00002_gnlNIS...region001	TRUE	20660	hybrid	NA	RiPP-like; lanthipeptide-class-i	3398	RiPPs	Staphylococcus	Staphylococcus epidermidis	NA
LK1012	LK	LK1012_46.region001	TRUE	20659	NAPAA	Cryptococcus neoformans:Candida albicans:Candida sp.:Trichosporon asahii:Trichoderma sp.	NAPAA	2667	NRPS	Micrococcus	Micrococcus luteus	Nares
SMGC_157	SMGC	SMGC_157.c00002_NODE_8_...region001	FALSE	20651	CDPS	NA	CDPS	3037	Others	Corynebacterium	NA	NA
SMGC_140	SMGC	SMGC_140.c00059_NODE_31...region001	TRUE	20649	NRPS	NA	NRPS	2978	NRPS	Pseudomonas_E	Pseudomonas_E alcaligenes	NA
SMGC_152	SMGC	SMGC_152.c00012_NODE_36...region001	FALSE	20642	RRE-containing	NA	RRE-containing	3028	RiPPs	Brevundimonas	NA	NA
SMGC_224	SMGC	SMGC_224.c00001_NODE_1_...region001	FALSE	20642	hserlactone	NA	hserlactone	3281	Others	Microvirga	NA	NA
SMGC_58	SMGC	SMGC_58.c00009_NODE_66...region001	FALSE	20627	hserlactone	NA	hserlactone	4620	Others	Aeromonas	Aeromonas rivipollensis	NA
LK464	LK	LK464_43.region001	TRUE	20626	sactipeptide	Cryptococcus neoformans:Candida albicans:Candida sp.:Aspergillus flavus	sactipeptide	2503	RiPPs	Peribacillus	Peribacillus frigoritolerans	Alar crease
SMGC_213	SMGC	SMGC_213.c00037_NODE_10...region001	TRUE	20620	T1PKS	NA	T1PKS	2943	PKSI	Corynebacterium	NA	NA
SMGC_354	SMGC	SMGC_354.c00011_NODE_27...region001	FALSE	20618	cyclic-lactone-autoinducer	NA	cyclic-lactone-autoinducer	2165	RiPPs	Staphylococcus	Staphylococcus aureus	NA
SMGC_230	SMGC	SMGC_230.c00001_NODE_1_...region002	FALSE	20612	hserlactone	NA	hserlactone	3328	Others	Pantoea	Pantoea sp002920175	NA
SMGC_118	SMGC	SMGC_118.c00001_NODE_1_...region001	FALSE	20606	hserlactone	NA	hserlactone	2911	Others	Pseudomonas	Pseudomonas aeruginosa	NA
SMGC_118	SMGC	SMGC_118.c00003_NODE_4_...region002	FALSE	20606	hserlactone	NA	hserlactone	2913	Others	Pseudomonas	Pseudomonas aeruginosa	NA
SMGC_268	SMGC	SMGC_268.c00009_NODE_9_...region001	TRUE	20594	LAP	NA	LAP	3498	RiPPs	Microbacterium	NA	NA
SMGC_360	SMGC	SMGC_360.c00012_NODE_19...region001	TRUE	20592	terpene	NA	terpene	3816	Terpene	Corynebacterium	NA	NA
SMGC_137	SMGC	SMGC_137.c00005_NODE_19...region001	FALSE	20591	cyclic-lactone-autoinducer	NA	cyclic-lactone-autoinducer	2969	RiPPs	Eisenbergiella	Eisenbergiella sp900066775	NA
SMGC_528	SMGC	SMGC_528.c00004_NODE_17...region002	FALSE	20591	hserlactone	NA	hserlactone	3455	Others	Paracoccus	Paracoccus yeei	NA
SMGC_117	SMGC	SMGC_117.c00025_NODE_76...region001	FALSE	20588	hserlactone	NA	hserlactone	3701	Others	Haematobacter	Haematobacter missouriensis	NA
SMGC_325	SMGC	SMGC_325.c00011_NODE_25...region001	FALSE	20588	hserlactone	NA	hserlactone	3701	Others	Haematobacter	Haematobacter massiliensis	NA
SMGC_229	SMGC	SMGC_229.c00001_NODE_1_...region002	FALSE	20582	hserlactone	NA	hserlactone	3318	Others	Pseudomonas_B	Pseudomonas_B luteola	NA
SMGC_138	SMGC	SMGC_138.c00005_NODE_25...region001	TRUE	20580	ranthipeptide	NA	ranthipeptide	2971	RiPPs	Dialister	Dialister invisus	NA
SMGC_361	SMGC	SMGC_361.c00027_NODE_12...region001	FALSE	20576	hserlactone	NA	hserlactone	3826	Others	Pseudomonas_E	Pseudomonas_E sp002742565	NA
LK524	LK	LK524_24.region001	TRUE	20575	cyclic-lactone-autoinducer	Cryptococcus neoformans:Candida albicans:Candida sp.:Trichoderma sp.	cyclic-lactone-autoinducer	2165	RiPPs	Staphylococcus	Staphylococcus aureus	Nares
SMGC_610	SMGC	SMGC_610.c00012_NODE_67...region001	TRUE	20567	T1PKS	NA	T1PKS	4862	PKSI	Corynebacterium	Corynebacterium glutamicum	NA
SMGC_472	SMGC	SMGC_472.c00001_NODE_15...region001	FALSE	20564	cyclic-lactone-autoinducer	NA	cyclic-lactone-autoinducer	4278	RiPPs	Fusicatenibacter	Fusicatenibacter saccharivorans	NA
SMGC_294	SMGC	SMGC_294.c00034_NODE_77...region001	TRUE	20532	NAPAA	NA	NAPAA	3575	NRPS	Corynebacterium	NA	NA
SMGC_225	SMGC	SMGC_225.c00001_NODE_1_...region001	FALSE	20522	cyclic-lactone-autoinducer	NA	cyclic-lactone-autoinducer	3284	RiPPs	Paenibacillus_B	NA	NA
SMGC_72	SMGC	SMGC_72.c00003_NODE_3_...region001	FALSE	20522	cyclic-lactone-autoinducer	NA	cyclic-lactone-autoinducer	4972	RiPPs	Brevibacillus_B	Brevibacillus_B laterosporus	NA
SMGC_71	SMGC	SMGC_71.c00010_NODE_10...region001	FALSE	20522	terpene	NA	terpene	4969	Terpene	Bacillus_C	Bacillus_C flexus	NA
SMGC_228	SMGC	SMGC_228.c00006_NODE_6_...region001	FALSE	20483	cyclic-lactone-autoinducer	NA	cyclic-lactone-autoinducer	3316	RiPPs	Paenibacillus	NA	NA
SMGC_402	SMGC	SMGC_402.c00014_NODE_67...region001	TRUE	20480	terpene	NA	terpene	4017	Terpene	Gordonia	Gordonia otitidis	NA
SMGC_571	SMGC	SMGC_571.c00067_NODE_13...region001	FALSE	20468	hserlactone	NA	hserlactone	4620	Others	Aeromonas	Aeromonas caviae	NA
LK1128	LK	LK1128_16.region001	FALSE	20468	terpene	Cryptococcus neoformans:Candida albicans:Trichosporon asahii:Metarhizium sp.:Trichoderma sp.	terpene	2148	Terpene	Dermacoccus	Dermacoccus nishinomiyaensis	Volar forearm
SMGC_492	SMGC	SMGC_492.c00002_NODE_17...region001	TRUE	20403	NRPS	NA	NRPS	4338	NRPS	Actinomyces	Actinomyces massiliensis	NA
SMGC_424	SMGC	SMGC_424.c00005_NODE_28...region001	FALSE	20396	RRE-containing	NA	RRE-containing	4105	RiPPs	Prevotella	NA	NA
SMGC_578	SMGC	SMGC_578.c00017_NODE_86...region001	TRUE	20395	cyclic-lactone-autoinducer	NA	cyclic-lactone-autoinducer	4642	RiPPs	Ruminococcus_C	Ruminococcus_C sp000433635	NA
SMGC_523	SMGC	SMGC_523.c00024_NODE_64...region001	TRUE	20372	terpene	NA	terpene	4424	Terpene	Corynebacterium	NA	NA
LK402	LK	LK402_3.region001	FALSE	20351	RRE-containing	NA	RRE-containing	3052	RiPPs	Micrococcus	Micrococcus luteus	Occiput
LK1026	LK	LK1026_7.region001	FALSE	20333	RRE-containing	Candida albicans:Trichosporon asahii:Metarhizium sp.:Trichoderma sp.	RRE-containing	2174	RiPPs	Micrococcus	Micrococcus luteus	Antecubital fossa
LK1036	LK	LK1036_8.region001	FALSE	20333	RRE-containing	Candida albicans:Trichosporon asahii:Metarhizium sp.:Trichoderma sp.	RRE-containing	2174	RiPPs	Micrococcus	Micrococcus luteus	Volar forearm
LK1049	LK	LK1049_4.region001	FALSE	20333	RRE-containing	Candida albicans:Trichosporon asahii:Trichoderma sp.	RRE-containing	2174	RiPPs	Micrococcus	Micrococcus luteus	Back
LK1090	LK	LK1090_1.region001	FALSE	20333	RRE-containing	Cryptococcus neoformans:Candida albicans:Candida sp.:Trichosporon asahii:Trichoderma sp.:Aspergillus flavus	RRE-containing	2174	RiPPs	Micrococcus	Micrococcus luteus	Occiput
LK1147	LK	LK1147_5.region001	FALSE	20333	RRE-containing	Cryptococcus neoformans:Candida albicans:Candida sp.:Trichoderma sp.	RRE-containing	2174	RiPPs	Micrococcus	Micrococcus luteus	Back
LK1173	LK	LK1173_2.region001	FALSE	20333	RRE-containing	Candida albicans:Trichoderma sp.	RRE-containing	2174	RiPPs	Micrococcus	Micrococcus luteus	Occiput
LK1231	LK	LK1231_4.region001	FALSE	20333	RRE-containing	Trichoderma sp.	RRE-containing	2174	RiPPs	Micrococcus	Micrococcus luteus	Antecubital fossa
LK1379	LK	LK1379_3.region001	FALSE	20333	RRE-containing	Cryptococcus neoformans:Candida albicans:Candida sp.:Trichosporon asahii:Trichoderma sp.	RRE-containing	2174	RiPPs	Micrococcus	Micrococcus luteus	Alar crease
LK1390	LK	LK1390_10.region001	FALSE	20333	RRE-containing	Cryptococcus neoformans:Trichosporon asahii:Trichoderma sp.	RRE-containing	2174	RiPPs	Micrococcus	Micrococcus luteus	Occiput
LK409	LK	LK409_2.region001	FALSE	20333	RRE-containing	Cryptococcus neoformans:Candida albicans:Candida sp.	RRE-containing	2174	RiPPs	Micrococcus	Micrococcus luteus	Antecubital fossa
LK719	LK	LK719_4.region001	FALSE	20333	RRE-containing	Cryptococcus neoformans:Candida albicans:Candida sp.:Metarhizium sp.:Trichoderma sp.:Aspergillus flavus	RRE-containing	2174	RiPPs	Micrococcus	Micrococcus luteus	Antecubital fossa
LK1009	LK	LK1009_8.region001	FALSE	20333	RRE-containing	Candida albicans:Candida sp.:Trichosporon asahii:Trichoderma sp.	RRE-containing	2299	RiPPs	Micrococcus	Micrococcus luteus	Alar crease
LK1022	LK	LK1022_1.region001	FALSE	20333	RRE-containing	Candida albicans:Trichosporon asahii:Trichoderma sp.	RRE-containing	2299	RiPPs	Micrococcus	Micrococcus luteus	Antecubital fossa
LK1053	LK	LK1053_3.region001	FALSE	20333	RRE-containing	Cryptococcus neoformans:Candida albicans:Trichosporon asahii:Trichoderma sp.	RRE-containing	2299	RiPPs	Micrococcus	Micrococcus luteus	Back
LK1056	LK	LK1056_15.region001	FALSE	20333	RRE-containing	Candida albicans:Trichosporon asahii:Trichoderma sp.	RRE-containing	2299	RiPPs	Micrococcus	Micrococcus luteus	Back
LK1073	LK	LK1073_23.region001	FALSE	20333	RRE-containing	Cryptococcus neoformans:Candida albicans:Candida sp.:Trichoderma sp.:Aspergillus flavus	RRE-containing	2299	RiPPs	Micrococcus	Micrococcus luteus	Volar forearm
LK1117	LK	LK1117_41.region001	FALSE	20333	RRE-containing	Cryptococcus neoformans:Candida albicans:Candida sp.:Trichosporon asahii:Trichoderma sp.:Aspergillus flavus	RRE-containing	2299	RiPPs	Micrococcus	Micrococcus luteus	Back
LK1275	LK	LK1275_37.region001	FALSE	20333	RRE-containing	Cryptococcus neoformans:Candida albicans:Candida sp.:Trichoderma sp.	RRE-containing	2299	RiPPs	Micrococcus	Micrococcus luteus	Volar forearm
LK1306	LK	LK1306_1.region001	FALSE	20333	RRE-containing	Cryptococcus neoformans:Candida albicans:Candida sp.:Trichosporon asahii:Trichoderma sp.:Aspergillus flavus	RRE-containing	2299	RiPPs	Micrococcus	Micrococcus luteus	Volar forearm
LK1380	LK	LK1380_3.region001	FALSE	20333	RRE-containing	Cryptococcus neoformans:Candida albicans:Candida sp.:Trichosporon asahii:Trichoderma sp.	RRE-containing	2299	RiPPs	Micrococcus	Micrococcus luteus	Volar forearm
LK1382	LK	LK1382_2.region001	FALSE	20333	RRE-containing	Cryptococcus neoformans:Candida albicans:Candida sp.:Trichosporon asahii:Trichoderma sp.	RRE-containing	2299	RiPPs	Micrococcus	Micrococcus luteus	Volar forearm
LK426	LK	LK426_3.region001	FALSE	20333	RRE-containing	Candida albicans	RRE-containing	2299	RiPPs	Micrococcus	Micrococcus luteus	Back
LK467	LK	LK467_5.region001	FALSE	20333	RRE-containing	Cryptococcus neoformans:Candida albicans:Candida sp.:Trichosporon asahii	RRE-containing	2299	RiPPs	Micrococcus	Micrococcus luteus	Volar forearm
LK569	LK	LK569_9.region001	FALSE	20333	RRE-containing	No antifungal	RRE-containing	2299	RiPPs	Micrococcus	Micrococcus luteus	Back
LK941	LK	LK941_9.region001	FALSE	20333	RRE-containing	NA	RRE-containing	2299	RiPPs	Micrococcus	Micrococcus luteus	Alar crease
LK1002	LK	LK1002_9.region001	FALSE	20333	RRE-containing	Cryptococcus neoformans:Candida albicans:Candida sp.:Trichosporon asahii:Trichoderma sp.	RRE-containing	2556	RiPPs	Micrococcus	Micrococcus luteus	Antecubital fossa
LK1018	LK	LK1018_1.region001	FALSE	20333	RRE-containing	Cryptococcus neoformans:Candida albicans:Candida sp.:Trichosporon asahii:Trichoderma sp.	RRE-containing	2556	RiPPs	Micrococcus	Micrococcus luteus	Antecubital fossa
LK1072	LK	LK1072_9.region001	FALSE	20333	RRE-containing	Trichosporon asahii:Trichoderma sp.	RRE-containing	2556	RiPPs	Micrococcus	Micrococcus luteus	Volar forearm
LK1091	LK	LK1091_13.region001	FALSE	20333	RRE-containing	Cryptococcus neoformans:Candida albicans:Candida sp.:Trichosporon asahii:Aspergillus flavus	RRE-containing	2556	RiPPs	Micrococcus	Micrococcus luteus	Toe web space
LK1099	LK	LK1099_8.region001	FALSE	20333	RRE-containing	Candida sp.:Trichosporon asahii:Trichoderma sp.:Aspergillus flavus	RRE-containing	2556	RiPPs	Micrococcus	Micrococcus luteus	Occiput
LK1106	LK	LK1106_2.region001	FALSE	20333	RRE-containing	Cryptococcus neoformans:Candida albicans:Candida sp.:Trichosporon asahii:Trichoderma sp.:Aspergillus flavus	RRE-containing	2556	RiPPs	Micrococcus	Micrococcus luteus	Volar forearm
LK1208	LK	LK1208_7.region001	FALSE	20333	RRE-containing	No antifungal	RRE-containing	2556	RiPPs	Micrococcus	Micrococcus luteus	Occiput
LK1224	LK	LK1224_4.region001	FALSE	20333	RRE-containing	Candida albicans:Candida sp.	RRE-containing	2556	RiPPs	Micrococcus	Micrococcus luteus	Volar forearm
LK1334	LK	LK1334_21.region001	FALSE	20333	RRE-containing	Cryptococcus neoformans:Candida albicans:Candida sp.:Trichosporon asahii:Trichoderma sp.	RRE-containing	2556	RiPPs	Micrococcus	Micrococcus luteus	Nares
LK419	LK	LK419_3.region001	FALSE	20333	RRE-containing	Cryptococcus neoformans:Candida albicans:Candida sp.:Metarhizium sp.:Trichoderma sp.	RRE-containing	2556	RiPPs	Micrococcus	Micrococcus luteus	Occiput
LK441	LK	LK441_3.region001	FALSE	20333	RRE-containing	Cryptococcus neoformans:Candida albicans	RRE-containing	2556	RiPPs	Micrococcus	Micrococcus luteus	Back
LK443	LK	LK443_2.region001	FALSE	20333	RRE-containing	Cryptococcus neoformans:Candida albicans:Candida sp.:Trichosporon asahii	RRE-containing	2556	RiPPs	Micrococcus	Micrococcus luteus	Antecubital fossa
LK455	LK	LK455_1.region001	FALSE	20333	RRE-containing	Cryptococcus neoformans:Candida albicans:Candida sp.:Trichosporon asahii	RRE-containing	2556	RiPPs	Micrococcus	Micrococcus luteus	Alar crease
LK508	LK	LK508_7.region001	FALSE	20333	RRE-containing	NA	RRE-containing	2556	RiPPs	Micrococcus	Micrococcus luteus	Nares
LK542	LK	LK542_3.region001	FALSE	20333	RRE-containing	Trichoderma sp.	RRE-containing	2556	RiPPs	Micrococcus	Micrococcus luteus	Occiput
LK661	LK	LK661_9.region001	FALSE	20333	RRE-containing	Cryptococcus neoformans:Trichoderma sp.	RRE-containing	2556	RiPPs	Micrococcus	Micrococcus luteus	Volar forearm
LK705	LK	LK705_2.region001	FALSE	20333	RRE-containing	Cryptococcus neoformans:Candida albicans:Candida sp.:Trichoderma sp.	RRE-containing	2556	RiPPs	Micrococcus	Micrococcus luteus	Volar forearm
LK792	LK	LK792_1.region001	FALSE	20333	RRE-containing	NA	RRE-containing	2556	RiPPs	Micrococcus	Micrococcus luteus	Occiput
SMGC_403	SMGC	SMGC_403.c00008_NODE_41...region001	FALSE	20303	RRE-containing	NA	RRE-containing	4095	RiPPs	Rothia	Rothia sp001683935	NA
SMGC_115	SMGC	SMGC_115.c00009_NODE_11...region001	FALSE	20297	CDPS	NA	CDPS	2894	Others	Corynebacterium	Corynebacterium resistens	NA
SMGC_575	SMGC	SMGC_575.c00035_NODE_54...region001	TRUE	20296	RRE-containing	NA	RRE-containing	3774	RiPPs	Bacteroides	Bacteroides fragilis	NA
SMGC_99	SMGC	SMGC_99.c00023_NODE_23...region001	TRUE	20296	NAPAA	NA	NAPAA	4720	NRPS	Microbacterium	Microbacterium aurum	NA
LK479	LK	LK479_5.region001	FALSE	20291	RRE-containing	NA	RRE-containing	2533	RiPPs	Paenibacillus	Paenibacillus sp001860525	Antecubital fossa
SMGC_232	SMGC	SMGC_232.c00005_NODE_5_...region003	FALSE	20282	RRE-containing	NA	RRE-containing	3344	RiPPs	Caballeronia	Caballeronia zhejiangensis	NA
SMGC_41	SMGC	SMGC_41.c00002_NODE_10...region001	FALSE	20279	RRE-containing	NA	RRE-containing	4051	RiPPs	Serratia	Serratia marcescens_I	NA
LK421	LK	LK421_3.region001	FALSE	20270	RRE-containing	Cryptococcus neoformans:Candida albicans:Candida sp.:Trichosporon asahii:Metarhizium sp.:Trichoderma sp.:Aspergillus flavus	RRE-containing	2445	RiPPs	Sphingobacterium	Sphingobacterium daejeonense	Toe web space
LK953	LK	LK953_2.region001	FALSE	20270	RRE-containing	NA	RRE-containing	2820	RiPPs	Cutibacterium	Cutibacterium avidum	Alar crease
SMGC_226	SMGC	SMGC_226.c00002_NODE_2_...region002	FALSE	20270	RRE-containing	NA	RRE-containing	2820	RiPPs	Cutibacterium	Cutibacterium avidum	NA
SMGC_173	SMGC	SMGC_173.c00002_NODE_24...region001	FALSE	20267	RRE-containing	NA	RRE-containing	3085	RiPPs	RC9	RC9 sp000431015	NA
SMGC_204	SMGC	SMGC_204.c00002_NODE_3_...region001	FALSE	20267	RRE-containing	NA	RRE-containing	3204	RiPPs	Prevotella	Prevotella timonensis	NA
SMGC_268	SMGC	SMGC_268.c00017_NODE_17...region001	FALSE	20267	RRE-containing	NA	RRE-containing	3499	RiPPs	Microbacterium	NA	NA
SMGC_510	SMGC	SMGC_510.c00005_NODE_11...region001	FALSE	20267	RRE-containing	NA	RRE-containing	4386	RiPPs	CAG-217	CAG-217 sp000436335	NA
SMGC_508	SMGC	SMGC_508.c00008_NODE_30...region001	FALSE	20264	RRE-containing	NA	RRE-containing	4374	RiPPs	Ruminococcus_E	Ruminococcus_E bromii_B	NA
SMGC_510	SMGC	SMGC_510.c00001_NODE_2_...region001	FALSE	20264	RRE-containing	NA	RRE-containing	4385	RiPPs	CAG-217	CAG-217 sp000436335	NA
LK1246	LK	LK1246_2.region001	FALSE	20261	RRE-containing	Trichoderma sp.	RRE-containing	2234	RiPPs	Kocuria	Kocuria palustris	Occiput
SMGC_225	SMGC	SMGC_225.c00007_NODE_7_...region001	FALSE	20255	proteusin	NA	proteusin	3297	RiPPs	Paenibacillus_B	NA	NA
SMGC_313	SMGC	SMGC_313.c00063_NODE_85...region001	TRUE	20252	terpene	NA	terpene	3644	Terpene	NA	NA	NA
SMGC_88	SMGC	SMGC_88.c00020_NODE_20...region001	TRUE	20248	terpene	NA	terpene	5050	Terpene	Corynebacterium	Corynebacterium simulans	NA
SMGC_228	SMGC	SMGC_228.c00004_NODE_4_...region001	FALSE	20243	proteusin	NA	proteusin	3314	RiPPs	Paenibacillus	NA	NA
LK479	LK	LK479_6.region001	FALSE	20240	proteusin	NA	proteusin	2534	RiPPs	Paenibacillus	Paenibacillus sp001860525	Antecubital fossa
SMGC_555	SMGC	SMGC_555.c00028_NODE_13...region001	TRUE	20240	arylpolyene	NA	arylpolyene	4519	Others	Neisseria	Neisseria subflava_A	NA
SMGC_585	SMGC	SMGC_585.c00029_NODE_34...region001	FALSE	20237	microviridin	NA	microviridin	4714	RiPPs	Flavobacterium	NA	NA
SMGC_472	SMGC	SMGC_472.c00005_NODE_24...region001	TRUE	20221	RRE-containing	NA	RRE-containing	4279	RiPPs	Fusicatenibacter	Fusicatenibacter saccharivorans	NA
LK533	LK	LK533_8.region001	TRUE	20190	cyclic-lactone-autoinducer	Trichoderma sp.	cyclic-lactone-autoinducer	2165	RiPPs	Staphylococcus	Staphylococcus epidermidis	Alar crease
SMGC_254	SMGC	SMGC_254.c00033_NODE_16...region001	TRUE	20167	hserlactone	NA	hserlactone	3450	Others	Paracoccus	NA	NA
SMGC_205	SMGC	SMGC_205.c00010_NODE_39...region001	TRUE	20161	lanthipeptide-class-iii	NA	lanthipeptide-class-iii	3206	RiPPs	Lactobacillus	Lactobacillus delbrueckii	NA
SMGC_446	SMGC	SMGC_446.c00003_NODE_97...region001	FALSE	20147	ranthipeptide	NA	ranthipeptide	4142	RiPPs	KA00274	NA	NA
LK719	LK	LK719_3.region001	TRUE	20146	NAPAA	Cryptococcus neoformans:Candida albicans:Candida sp.:Metarhizium sp.:Trichoderma sp.:Aspergillus flavus	NAPAA	2667	NRPS	Micrococcus	Micrococcus luteus	Antecubital fossa
LK479	LK	LK479_1.region001	FALSE	20141	cyclic-lactone-autoinducer	NA	cyclic-lactone-autoinducer	2526	RiPPs	Paenibacillus	Paenibacillus sp001860525	Antecubital fossa
LK945	LK	LK945_93.region001	TRUE	20112	T3PKS	Metarhizium sp.:Trichoderma sp.	T3PKS	2787	PKSother	Micromonospora	Micromonospora chalcea	Volar forearm
LK1093	LK	LK1093_1.region001	TRUE	20057	terpene	Cryptococcus neoformans:Candida albicans:Candida sp.:Trichosporon asahii:Trichoderma sp.:Aspergillus flavus	terpene	2830	Terpene	Kocuria	Kocuria palustris	Toe web space
SMGC_93	SMGC	SMGC_93.c00026_NODE_26...region001	TRUE	20030	NAPAA	NA	NAPAA	5073	NRPS	Corynebacterium	Corynebacterium freneyi	NA
SMGC_325	SMGC	SMGC_325.c00056_NODE_13...region001	TRUE	20019	lanthipeptide-class-iv	NA	lanthipeptide-class-iv	3703	RiPPs	Haematobacter	Haematobacter massiliensis	NA
SMGC_99	SMGC	SMGC_99.c00008_NODE_8_...region001	TRUE	20008	terpene	NA	terpene	5096	Terpene	Microbacterium	Microbacterium aurum	NA
SMGC_315	SMGC	SMGC_315.c00014_NODE_23...region001	TRUE	20000	redox-cofactor	NA	redox-cofactor	2839	Others	Dietzia	NA	NA
SMGC_74	SMGC	SMGC_74.c00028_NODE_28...region001	TRUE	19995	terpene	NA	terpene	4996	Terpene	Brachybacterium	NA	NA
SMGC_26	SMGC	SMGC_26.c00030_NODE_20...region001	TRUE	19962	terpene	NA	terpene	3516	Terpene	Corynebacterium	NA	NA
SMGC_304	SMGC	SMGC_304.c00006_NODE_8_...region001	TRUE	19944	NAPAA	NA	NAPAA	5023	NRPS	Corynebacterium	NA	NA
SMGC_67	SMGC	SMGC_67.ctg7180000000791.region001	TRUE	19925	hybrid	NA	LAP; RiPP-like	4936	RiPPs	Bacillus_A	Bacillus_A thuringiensis_S	NA
SMGC_121	SMGC	SMGC_121.c00033_NODE_18...region001	TRUE	19922	RRE-containing	NA	RRE-containing	2940	RiPPs	Streptococcus	Streptococcus thermophilus	NA
SMGC_233	SMGC	SMGC_233.c00028_NODE_28...region001	TRUE	19900	terpene	NA	terpene	3359	Terpene	Roseomonas	NA	NA
SMGC_294	SMGC	SMGC_294.c00009_NODE_10...region001	TRUE	19876	terpene	NA	terpene	3573	Terpene	Corynebacterium	NA	NA
SMGC_601	SMGC	SMGC_601.c00001_NODE_56...region001	TRUE	19872	NRPS	NA	NRPS	4326	NRPS	Corynebacterium	NA	NA
SMGC_392	SMGC	SMGC_392.c00025_NODE_16...region001	TRUE	19859	NAPAA	NA	NAPAA	3941	NRPS	Mycolicibacterium	Mycolicibacterium mucogenicum_A	NA
SMGC_470	SMGC	SMGC_470.c00011_NODE_44...region001	TRUE	19832	NAPAA	NA	NAPAA	3526	NRPS	Corynebacterium	NA	NA
LK1008	LK	LK1008_40.region001	TRUE	19800	RRE-containing	Candida albicans:Candida sp.:Trichosporon asahii:Trichoderma sp.	RRE-containing	2299	RiPPs	Micrococcus	Micrococcus luteus	Occiput
SMGC_187	SMGC	SMGC_187.c00023_NODE_24...region001	TRUE	19772	terpene	NA	terpene	615	Terpene	Brevundimonas	Brevundimonas nasdae	NA
SMGC_175	SMGC	SMGC_175.c00006_NODE_28...region001	TRUE	19743	ranthipeptide	NA	ranthipeptide	3086	RiPPs	Gemmiger	Gemmiger sp003476825	NA
LK1330	LK	LK1330_4.region001	TRUE	19728	betalactone	Cryptococcus neoformans:Candida albicans:Candida sp.:Trichosporon asahii:Trichoderma sp.:Aspergillus flavus	betalactone	2557	Others	Micrococcus	Micrococcus luteus	Volar forearm
SMGC_324	SMGC	SMGC_324.c00023_NODE_49...region001	TRUE	19647	lassopeptide	NA	lassopeptide	3697	RiPPs	Brevundimonas	Brevundimonas sp003248455	NA
LK1274	LK	LK1274_6.region001	TRUE	19647	betalactone	Cryptococcus neoformans:Candida albicans:Candida sp.:Trichosporon asahii:Trichoderma sp.:Aspergillus flavus	betalactone	2557	Others	Micrococcus	Micrococcus luteus	Volar forearm
SMGC_202	SMGC	SMGC_202.c00013_NODE_47...region001	TRUE	19617	ranthipeptide	NA	ranthipeptide	2950	RiPPs	Peptoniphilus_C	Peptoniphilus_C coxii	NA
LK1334	LK	LK1334_6.region001	TRUE	19609	betalactone	Cryptococcus neoformans:Candida albicans:Candida sp.:Trichosporon asahii:Trichoderma sp.	betalactone	2557	Others	Micrococcus	Micrococcus luteus	Nares
LK1379	LK	LK1379_11.region001	TRUE	19608	betalactone	Cryptococcus neoformans:Candida albicans:Candida sp.:Trichosporon asahii:Trichoderma sp.	betalactone	2557	Others	Micrococcus	Micrococcus luteus	Alar crease
LK1036	LK	LK1036_6.region001	TRUE	19597	betalactone	Candida albicans:Trichosporon asahii:Metarhizium sp.:Trichoderma sp.	betalactone	2557	Others	Micrococcus	Micrococcus luteus	Volar forearm
SMGC_578	SMGC	SMGC_578.c00004_NODE_39...region001	TRUE	19596	ranthipeptide	NA	ranthipeptide	4641	RiPPs	Ruminococcus_C	Ruminococcus_C sp000433635	NA
LK1091	LK	LK1091_7.region001	TRUE	19589	betalactone	Cryptococcus neoformans:Candida albicans:Candida sp.:Trichosporon asahii:Aspergillus flavus	betalactone	2557	Others	Micrococcus	Micrococcus luteus	Toe web space
LK1012	LK	LK1012_7.region001	TRUE	19587	betalactone	Cryptococcus neoformans:Candida albicans:Candida sp.:Trichosporon asahii:Trichoderma sp.	betalactone	2557	Others	Micrococcus	Micrococcus luteus	Nares
SMGC_355	SMGC	SMGC_355.c00002_NODE_2_...region001	FALSE	19582	terpene	NA	terpene	3794	Terpene	Sporosarcina_C	NA	NA
LK426	LK	LK426_13.region001	TRUE	19577	betalactone	Candida albicans	betalactone	2557	Others	Micrococcus	Micrococcus luteus	Back
LK508	LK	LK508_9.region001	TRUE	19576	betalactone	NA	betalactone	2557	Others	Micrococcus	Micrococcus luteus	Nares
LK719	LK	LK719_11.region001	TRUE	19574	betalactone	Cryptococcus neoformans:Candida albicans:Candida sp.:Metarhizium sp.:Trichoderma sp.:Aspergillus flavus	betalactone	2557	Others	Micrococcus	Micrococcus luteus	Antecubital fossa
LK569	LK	LK569_7.region001	TRUE	19572	betalactone	No antifungal	betalactone	2557	Others	Micrococcus	Micrococcus luteus	Back
LK441	LK	LK441_6.region001	TRUE	19570	betalactone	Cryptococcus neoformans:Candida albicans	betalactone	2557	Others	Micrococcus	Micrococcus luteus	Back
LK1384	LK	LK1384_4.region001	TRUE	19567	betalactone	Cryptococcus neoformans:Candida albicans:Candida sp.:Trichosporon asahii:Trichoderma sp.	betalactone	2557	Others	Micrococcus	Micrococcus luteus	Volar forearm
LK705	LK	LK705_6.region001	TRUE	19562	betalactone	Cryptococcus neoformans:Candida albicans:Candida sp.:Trichoderma sp.	betalactone	2557	Others	Micrococcus	Micrococcus luteus	Volar forearm
LK1173	LK	LK1173_8.region001	TRUE	19561	betalactone	Candida albicans:Trichoderma sp.	betalactone	2557	Others	Micrococcus	Micrococcus luteus	Occiput
LK1022	LK	LK1022_8.region001	TRUE	19556	betalactone	Candida albicans:Trichosporon asahii:Trichoderma sp.	betalactone	2557	Others	Micrococcus	Micrococcus luteus	Antecubital fossa
LK1073	LK	LK1073_11.region001	TRUE	19555	betalactone	Cryptococcus neoformans:Candida albicans:Candida sp.:Trichoderma sp.:Aspergillus flavus	betalactone	2557	Others	Micrococcus	Micrococcus luteus	Volar forearm
LK1382	LK	LK1382_13.region001	TRUE	19553	betalactone	Cryptococcus neoformans:Candida albicans:Candida sp.:Trichosporon asahii:Trichoderma sp.	betalactone	2557	Others	Micrococcus	Micrococcus luteus	Volar forearm
LK1026	LK	LK1026_12.region001	TRUE	19548	betalactone	Candida albicans:Trichosporon asahii:Metarhizium sp.:Trichoderma sp.	betalactone	2557	Others	Micrococcus	Micrococcus luteus	Antecubital fossa
LK1113	LK	LK1113_4.region001	TRUE	19548	betalactone	Candida albicans:Trichoderma sp.	betalactone	2557	Others	Micrococcus	Micrococcus luteus	Toe web space
LK1049	LK	LK1049_6.region001	TRUE	19545	betalactone	Candida albicans:Trichosporon asahii:Trichoderma sp.	betalactone	2557	Others	Micrococcus	Micrococcus luteus	Back
LK402	LK	LK402_10.region001	TRUE	19542	betalactone	NA	betalactone	2557	Others	Micrococcus	Micrococcus luteus	Occiput
LK1019	LK	LK1019_4.region001	TRUE	19539	betalactone	Cryptococcus neoformans:Candida albicans:Trichosporon asahii	betalactone	2557	Others	Micrococcus	Micrococcus luteus	Antecubital fossa
SMGC_2	SMGC	SMGC_2.c00014_NODE_39...region001	TRUE	19505	cyclic-lactone-autoinducer	NA	cyclic-lactone-autoinducer	3193	RiPPs	Ruminococcus_D	Ruminococcus_D bicirculans	NA
SMGC_388	SMGC	SMGC_388.c00063_NODE_94...region001	TRUE	19457	betalactone	NA	betalactone	3886	Others	Pseudomonas	Pseudomonas nitroreducens	NA
LK1031	LK	LK1031_14.region001	TRUE	19433	terpene	Cryptococcus neoformans:Metarhizium sp.:Trichoderma sp.	terpene	2840	Terpene	Dietzia	Dietzia cinnamea	Alar crease
LK1054	LK	LK1054_98.region001	TRUE	19424	NRPS	Cryptococcus neoformans:Metarhizium sp.:Trichoderma sp.	NRPS	2056	NRPS	Gordonia	Gordonia sp002009645	Nares
SMGC_612	SMGC	SMGC_612.c00040_NODE_73...region001	TRUE	19421	NRPS	NA	NRPS	3399	NRPS	Staphylococcus	Staphylococcus xylosus	NA
LK630	LK	LK630_50.region001	TRUE	19406	hybrid	No antifungal	bottromycin; ectoine	2015; 1977	Others; RiPPs	Brachybacterium	Brachybacterium muris	Back
SMGC_346	SMGC	SMGC_346.c00039_NODE_46...region001	TRUE	19346	redox-cofactor	NA	redox-cofactor	4159	Others	Pseudomonas_E	NA	NA
SMGC_206	SMGC	SMGC_206.c00025_NODE_90...region001	TRUE	19344	terpene	NA	terpene	3208	Terpene	Brevundimonas	NA	NA
LK518	LK	LK518_4.region001	TRUE	19306	terpene	Cryptococcus neoformans:Candida albicans:Trichoderma sp.	terpene	2559	Terpene	Nesterenkonia	Nesterenkonia massiliensis	Volar forearm
SMGC_266	SMGC	SMGC_266.c00071_NODE_30...region001	TRUE	19296	thiopeptide	NA	thiopeptide	2623	RiPPs	Enterobacter	Enterobacter himalayensis	NA
LK591	LK	LK591_2.region001	TRUE	19239	thiopeptide	Candida albicans:Trichoderma sp.	thiopeptide	2623	RiPPs	Enterobacter	Enterobacter hormaechei_A	Alar crease
SMGC_390	SMGC	SMGC_390.c00027_NODE_46...region001	TRUE	19222	terpene	NA	terpene	3908	Terpene	Agrobacterium	Agrobacterium pusense	NA
SMGC_558	SMGC	SMGC_558.c00001_NODE_13...region001	TRUE	19215	lassopeptide	NA	lassopeptide	4531	RiPPs	Brevundimonas	NA	NA
LK1006	LK	LK1006_62.region001	TRUE	19182	NAPAA	Cryptococcus neoformans:Trichosporon asahii:Metarhizium sp.:Trichoderma sp.	NAPAA	2845	NRPS	Dietzia	Dietzia cinnamea	Alar crease
SMGC_512	SMGC	SMGC_512.c00007_NODE_67...region001	TRUE	19163	terpene	NA	terpene	4392	Terpene	Sphingomonas	Sphingomonas sp000980895	NA
SMGC_102	SMGC	SMGC_102.c00012_NODE_18...region001	TRUE	19157	terpene	NA	terpene	2343	Terpene	Corynebacterium	NA	NA
LK975	LK	LK975_60.region001	TRUE	19127	NAPAA	NA	NAPAA	2845	NRPS	Dietzia	Dietzia cinnamea	Alar crease
LK485	LK	LK485_67.region001	TRUE	19092	NRPS	Cryptococcus neoformans:Candida albicans:Candida sp.:Trichosporon asahii:Aspergillus flavus	NRPS	2542	NRPS	Sphingobacterium	Sphingobacterium hotanense	Toe web space
LK1113	LK	LK1113_2.region001	TRUE	19078	RRE-containing	Candida albicans:Trichoderma sp.	RRE-containing	2556	RiPPs	Micrococcus	Micrococcus luteus	Toe web space
SMGC_76	SMGC	SMGC_76.c00006_NODE_6_...region001	TRUE	19075	terpene	NA	terpene	4383	Terpene	Corynebacterium	NA	NA
SMGC_9	SMGC	SMGC_9.c00037_NODE_48...region001	TRUE	19038	T1PKS	NA	T1PKS	4567	PKSI	Corynebacterium	Corynebacterium riegelii	NA
SMGC_557	SMGC	SMGC_557.c00046_NODE_14...region001	TRUE	19008	redox-cofactor	NA	redox-cofactor	4527	Others	Hyphomicrobium	NA	NA
LK639	LK	LK639_64.region001	TRUE	19004	NAPAA	Trichoderma sp.	NAPAA	2845	NRPS	Dietzia	Dietzia cinnamea	Occiput
SMGC_521	SMGC	SMGC_521.c00009_NODE_60...region001	TRUE	18961	terpene	NA	terpene	614	Terpene	Pantoea	Pantoea septica	NA
SMGC_473	SMGC	SMGC_473.c00034_NODE_98...region001	TRUE	18940	RRE-containing	NA	RRE-containing	4281	RiPPs	Porphyromonas	Porphyromonas somerae_A	NA
LK984	LK	LK984_66.region001	TRUE	18928	NAPAA	Cryptococcus neoformans:Metarhizium sp.:Trichoderma sp.	NAPAA	2845	NRPS	Dietzia	Dietzia cinnamea	Alar crease
LK1024	LK	LK1024_35.region001	TRUE	18919	terpene	Trichosporon asahii	terpene	1978	Terpene	Brachybacterium	Brachybacterium muris	Alar crease
SMGC_236	SMGC	SMGC_236.c00018_NODE_18...region001	TRUE	18882	lanthipeptide-class-ii	NA	lanthipeptide-class-ii	3380	RiPPs	Staphylococcus	Staphylococcus caprae	NA
SMGC_217	SMGC	SMGC_217.c00020_NODE_23...region001	TRUE	18851	terpene	NA	terpene	3257	Terpene	Mycolicibacterium	Mycolicibacterium obuense	NA
SMGC_160	SMGC	SMGC_160.c00040_NODE_29...region001	TRUE	18846	redox-cofactor	NA	redox-cofactor	3054	Others	Acinetobacter	Acinetobacter bereziniae	NA
LK1311	LK	LK1311_61.region001	TRUE	18803	NAPAA	NA	NAPAA	4720	NRPS	Microbacterium	Microbacterium enclense_A	Toe web space
SMGC_555	SMGC	SMGC_555.c00031_NODE_14...region001	TRUE	18796	arylpolyene	NA	arylpolyene	4520	Others	Neisseria	Neisseria subflava_A	NA
SMGC_213	SMGC	SMGC_213.c00040_NODE_11...region001	TRUE	18796	NRPS	NA	NRPS; NRPS-like	3815	NRPS	Corynebacterium	NA	NA
SMGC_313	SMGC	SMGC_313.c00097_NODE_12...region001	TRUE	18747	hybrid	NA	NRPS; T1PKS	3648; 3648; 3648	NRPS; PKS-NRP_Hybrids; PKSother	NA	NA	NA
SMGC_120	SMGC	SMGC_120.c00008_NODE_89...region001	TRUE	18744	thiopeptide	NA	thiopeptide	2623	RiPPs	Klebsiella	Klebsiella pneumoniae	NA
SMGC_618	SMGC	SMGC_618.c00029_NODE_60...region001	TRUE	18739	terpene	NA	terpene	4892	Terpene	Staphylococcus	Staphylococcus succinus	NA
SMGC_3	SMGC	SMGC_3.c00035_NODE_11...region001	TRUE	18736	NAPAA	NA	NAPAA	3601	NRPS	Kocuria	Kocuria salsicia	NA
SMGC_211	SMGC	SMGC_211.c00021_NODE_12...region001	TRUE	18733	NRPS-like	NA	NRPS-like	3229	NRPS	Brevibacterium	NA	NA
LK975	LK	LK975_6.region001	FALSE	18716	hybrid	NA	ectoine; siderophore	2284	Others	Dietzia	Dietzia cinnamea	Alar crease
SMGC_617	SMGC	SMGC_617.c00001_NODE_1_...region001	FALSE	18704	terpene	NA	terpene	4885	Terpene	Corynebacterium	NA	NA
LK583	LK	LK583_15.region001	TRUE	18689	thiopeptide	Cryptococcus neoformans:Candida albicans:Candida sp.:Trichosporon asahii:Metarhizium sp.:Trichoderma sp.:Aspergillus flavus	thiopeptide	2623	RiPPs	Klebsiella	Klebsiella pneumoniae	Nares
SMGC_269	SMGC	SMGC_269.c00019_NODE_57...region001	TRUE	18646	terpene	NA	terpene	3502	Terpene	Pseudoclavibacter	NA	NA
SMGC_251	SMGC	SMGC_251.c00011_NODE_13...region001	TRUE	18627	terpene	NA	terpene	3439	Terpene	Flavobacterium	NA	NA
SMGC_313	SMGC	SMGC_313.c00057_NODE_79...region001	TRUE	18620	lassopeptide	NA	lassopeptide	3643	RiPPs	NA	NA	NA
SMGC_250	SMGC	SMGC_250.c00011_NODE_50...region001	TRUE	18593	NAPAA	NA	NAPAA	3431	NRPS	Methylobacterium	Methylobacterium brachiatum	NA
LK1091	LK	LK1091_47.region001	TRUE	18591	NAPAA	Cryptococcus neoformans:Candida albicans:Candida sp.:Trichosporon asahii:Aspergillus flavus	NAPAA	2301	NRPS	Micrococcus	Micrococcus luteus	Toe web space
SMGC_98	SMGC	SMGC_98.c00020_NODE_20...region001	FALSE	18558	RiPP-like	NA	RiPP-like	5094	RiPPs	Lysinibacillus	Lysinibacillus fusiformis	NA
SMGC_85	SMGC	SMGC_85.c00003_NODE_3_...region001	TRUE	18542	terpene	NA	terpene	5035	Terpene	Corynebacterium	Corynebacterium minutissimum	NA
[truncated: 1,817 more rows]

## Sheet: internal - Peribacillus bioassa
Source_Name	Bioassay_ID	Compound_ID	Compound_Name	Taxonomic_ID	Host_ID	Host_Category	Host_Description	Location	Strain_ID	spacer_3	Media_Type	Date_Innoculated	Protocol_ID	Methods_Notes	spacer_4	Bioassay_Date	Plate_ID	Plate_Well	Username	Bioassay_Type	Pathogen_Name	Pathogen_Only_Control	Bioassay_Score	Bioassay_Activity	Bioassay_File	OD_600nm	Zone_of_Inhibition	Bioassay_Notes	Notes	Record_Date	Record_Creator
[truncated: 48 more rows]

[truncated: 7 more sheets: internal - Peribacillus NRPS Po, internal - assembly & antismash, internal - metagenomic assembli, internal - Colors for Species_T, internal - Colors for Species, internal - Colors for BGC class, internal - Colors for Body Site]
