# Supplementary material for: Large-scale investigation for antimicrobial activity reveals newly-identified defensive species across the healthy skin microbiome
Source: Nat Commun. 2026 May 25;17:6806. doi: 10.1038/s41467-026-73524-z (PMC13385363; doi:10.1038/s41467-026-73524-z)
Supplement: Supplementary file 15 — Source data [file 41467_2026_73524_MOESM15_ESM.zip › SourceData/Supplementary_Figure_2/row_annotation.csv]

Strain_ID	Body_Site	Site_Type	Genus	Phylum	Family	Species
LK1188	Alar crease	Sebaceous	Aestuariimicrobium	Actinomycetota	Propionibacteriaceae
LK1127	Volar forearm	Rarely Moist	Bacillus	Bacillota	Bacillaceae
LK429	Antecubital fossa	Rarely Moist	Bacillus	Bacillota	Bacillaceae
LK585	Antecubital fossa	Rarely Moist	Bacillus	Bacillota	Bacillaceae
LK597	Occiput	Sebaceous	Bacillus	Bacillota	Bacillaceae
LK603	Umbilicus	Moist	Bacillus	Bacillota	Bacillaceae
LK660	Back	Sebaceous	Bacillus	Bacillota	Bacillaceae
LK681	Antecubital fossa	Rarely Moist	Bacillus	Bacillota	Bacillaceae
LK692	Antecubital fossa	Rarely Moist	Bacillus	Bacillota	Bacillaceae
LK696	Volar forearm	Rarely Moist	Bacillus	Bacillota	Bacillaceae
LK722	Alar crease	Sebaceous	Bacillus	Bacillota	Bacillaceae
LK864	Alar crease	Sebaceous	Bacillus	Bacillota	Bacillaceae
LK1024	Alar crease	Sebaceous	Brachybacterium	Actinomycetota	Dermabacteraceae
LK1045	Alar crease	Sebaceous	Brachybacterium	Actinomycetota	Dermabacteraceae
LK1085	Volar forearm	Rarely Moist	Brachybacterium	Actinomycetota	Dermabacteraceae
LK1183	Antecubital fossa	Rarely Moist	Brachybacterium	Actinomycetota	Dermabacteraceae
LK1350	Antecubital fossa	Rarely Moist	Brachybacterium	Actinomycetota	Dermabacteraceae
LK1352	Alar crease	Sebaceous	Brachybacterium	Actinomycetota	Dermabacteraceae
LK1404	Nares	Moist	Brachybacterium	Actinomycetota	Dermabacteraceae
LK630	Back	Sebaceous	Brachybacterium	Actinomycetota	Dermabacteraceae
LK1027	Toe web space	Moist	Brevibacterium	Actinomycetota	Brevibacteriaceae
LK1094	Toe web space	Moist	Brevibacterium	Actinomycetota	Brevibacteriaceae
LK1337	Alar crease	Sebaceous	Brevibacterium	Actinomycetota	Brevibacteriaceae
LK1363	Toe web space	Moist	Brevibacterium	Actinomycetota	Brevibacteriaceae
LK838	Back	Sebaceous	Brevibacterium	Actinomycetota	Brevibacteriaceae
LK870	Toe web space	Moist	Brevibacterium	Actinomycetota	Brevibacteriaceae
LK978	Toe web space	Moist	Brevibacterium	Actinomycetota	Brevibacteriaceae
LK1174	Back	Sebaceous	Citricoccus	Actinomycetota	Micrococcaceae
LK1176	Toe web space	Moist	Citricoccus	Actinomycetota	Micrococcaceae
LK822	Toe web space	Moist	Citricoccus	Actinomycetota	Micrococcaceae
LK912	Alar crease	Sebaceous	Citricoccus	Actinomycetota	Micrococcaceae
LK494	Nares	Moist	Citrobacter	Pseudomonadota	Enterobacteriaceae
LK704	Nares	Moist	Citrobacter	Pseudomonadota	Enterobacteriaceae
LK1030	Alar crease	Sebaceous	Corynebacterium	Actinomycetota	Corynebacteriaceae
LK1041	Antecubital fossa	Rarely Moist	Corynebacterium	Actinomycetota	Corynebacteriaceae
LK1059	Toe web space	Moist	Corynebacterium	Actinomycetota	Corynebacteriaceae
LK1084	Volar forearm	Rarely Moist	Corynebacterium	Actinomycetota	Corynebacteriaceae
LK1239	Umbilicus	Moist	Corynebacterium	Actinomycetota	Corynebacteriaceae
LK1269	Toe web space	Moist	Corynebacterium	Actinomycetota	Corynebacteriaceae
LK1272	Toe web space	Moist	Corynebacterium	Actinomycetota	Corynebacteriaceae
LK1289	Toe web space	Moist	Corynebacterium	Actinomycetota	Corynebacteriaceae
LK1340	Antecubital fossa	Rarely Moist	Corynebacterium	Actinomycetota	Corynebacteriaceae
LK1346	Volar forearm	Rarely Moist	Corynebacterium	Actinomycetota	Corynebacteriaceae
LK1348	Antecubital fossa	Rarely Moist	Corynebacterium	Actinomycetota	Corynebacteriaceae
LK1349	Antecubital fossa	Rarely Moist	Corynebacterium	Actinomycetota	Corynebacteriaceae
LK1359	Back	Sebaceous	Corynebacterium	Actinomycetota	Corynebacteriaceae
LK1365	Volar forearm	Rarely Moist	Corynebacterium	Actinomycetota	Corynebacteriaceae
LK1366	Volar forearm	Rarely Moist	Corynebacterium	Actinomycetota	Corynebacteriaceae
LK1367	Back	Sebaceous	Corynebacterium	Actinomycetota	Corynebacteriaceae
LK1387	Umbilicus	Moist	Corynebacterium	Actinomycetota	Corynebacteriaceae
LK1388	Nares	Moist	Corynebacterium	Actinomycetota	Corynebacteriaceae
LK411	Volar forearm	Rarely Moist	Corynebacterium	Actinomycetota	Corynebacteriaceae
LK432	Alar crease	Sebaceous	Corynebacterium	Actinomycetota	Corynebacteriaceae
LK434	Umbilicus	Moist	Corynebacterium	Actinomycetota	Corynebacteriaceae
LK444	Umbilicus	Moist	Corynebacterium	Actinomycetota	Corynebacteriaceae
LK465	Nares	Moist	Corynebacterium	Actinomycetota	Corynebacteriaceae
LK466	Nares	Moist	Corynebacterium	Actinomycetota	Corynebacteriaceae
LK488	Umbilicus	Moist	Corynebacterium	Actinomycetota	Corynebacteriaceae
LK519	Volar forearm	Rarely Moist	Corynebacterium	Actinomycetota	Corynebacteriaceae
LK561	Nares	Moist	Corynebacterium	Actinomycetota	Corynebacteriaceae
LK586	Alar crease	Sebaceous	Corynebacterium	Actinomycetota	Corynebacteriaceae
LK672	Antecubital fossa	Rarely Moist	Corynebacterium	Actinomycetota	Corynebacteriaceae
LK687	Alar crease	Sebaceous	Corynebacterium	Actinomycetota	Corynebacteriaceae
LK820	Volar forearm	Rarely Moist	Corynebacterium	Actinomycetota	Corynebacteriaceae
LK821	Back	Sebaceous	Corynebacterium	Actinomycetota	Corynebacteriaceae
LK827	Antecubital fossa	Rarely Moist	Corynebacterium	Actinomycetota	Corynebacteriaceae
LK855	Alar crease	Sebaceous	Corynebacterium	Actinomycetota	Corynebacteriaceae
LK856	Alar crease	Sebaceous	Corynebacterium	Actinomycetota	Corynebacteriaceae
LK871	Volar forearm	Rarely Moist	Corynebacterium	Actinomycetota	Corynebacteriaceae
LK872	Volar forearm	Rarely Moist	Corynebacterium	Actinomycetota	Corynebacteriaceae
LK876	Alar crease	Sebaceous	Corynebacterium	Actinomycetota	Corynebacteriaceae
LK877	Nares	Moist	Corynebacterium	Actinomycetota	Corynebacteriaceae
LK931	Back	Sebaceous	Corynebacterium	Actinomycetota	Corynebacteriaceae
LK935	Umbilicus	Moist	Corynebacterium	Actinomycetota	Corynebacteriaceae
LK936	Alar crease	Sebaceous	Corynebacterium	Actinomycetota	Corynebacteriaceae
LK942	Alar crease	Sebaceous	Corynebacterium	Actinomycetota	Corynebacteriaceae
LK950	Back	Sebaceous	Corynebacterium	Actinomycetota	Corynebacteriaceae
LK955	Alar crease	Sebaceous	Corynebacterium	Actinomycetota	Corynebacteriaceae
LK956	Antecubital fossa	Rarely Moist	Corynebacterium	Actinomycetota	Corynebacteriaceae
LK1077	Alar crease	Sebaceous	Dermabacter	Actinomycetota	Dermabacteraceae
LK1080	Alar crease	Sebaceous	Dermabacter	Actinomycetota	Dermabacteraceae
LK1082	Nares	Moist	Dermabacter	Actinomycetota	Dermabacteraceae
LK1245	Alar crease	Sebaceous	Dermabacter	Actinomycetota	Dermabacteraceae
LK1252	Umbilicus	Moist	Dermabacter	Actinomycetota	Dermabacteraceae
LK1257	Back	Sebaceous	Dermabacter	Actinomycetota	Dermabacteraceae
LK1351	Nares	Moist	Dermabacter	Actinomycetota	Dermabacteraceae
LK1353	Back	Sebaceous	Dermabacter	Actinomycetota	Dermabacteraceae
LK522	Umbilicus	Moist	Dermabacter	Actinomycetota	Dermabacteraceae
LK557	Umbilicus	Moist	Dermabacter	Actinomycetota	Dermabacteraceae
LK1128	Volar forearm	Rarely Moist	Dermacoccus	Actinomycetota	Dermacoccaceae
LK1386	Umbilicus	Moist	Dermacoccus	Actinomycetota	Dermacoccaceae
LK836	Alar crease	Sebaceous	Dermacoccus	Actinomycetota	Dermacoccaceae
LK1006	Alar crease	Sebaceous	Dietzia	Actinomycetota	Dietziaceae
LK1017	Alar crease	Sebaceous	Dietzia	Actinomycetota	Dietziaceae
LK1031	Alar crease	Sebaceous	Dietzia	Actinomycetota	Dietziaceae
LK1046	Back	Sebaceous	Dietzia	Actinomycetota	Dietziaceae
LK1063	Back	Sebaceous	Dietzia	Actinomycetota	Dietziaceae
LK1092	Toe web space	Moist	Dietzia	Actinomycetota	Dietziaceae
LK1247	Back	Sebaceous	Dietzia	Actinomycetota	Dietziaceae
LK1249	Back	Sebaceous	Dietzia	Actinomycetota	Dietziaceae
LK1256	Antecubital fossa	Rarely Moist	Dietzia	Actinomycetota	Dietziaceae
LK1266	Nares	Moist	Dietzia	Actinomycetota	Dietziaceae
LK1267	Nares	Moist	Dietzia	Actinomycetota	Dietziaceae
LK1277	Volar forearm	Rarely Moist	Dietzia	Actinomycetota	Dietziaceae
LK1278	Antecubital fossa	Rarely Moist	Dietzia	Actinomycetota	Dietziaceae
LK439	Alar crease	Sebaceous	Dietzia	Actinomycetota	Dietziaceae
LK639	Occiput	Sebaceous	Dietzia	Actinomycetota	Dietziaceae
LK823	Toe web space	Moist	Dietzia	Actinomycetota	Dietziaceae
LK826	Antecubital fossa	Rarely Moist	Dietzia	Actinomycetota	Dietziaceae
LK844	Alar crease	Sebaceous	Dietzia	Actinomycetota	Dietziaceae
LK845	Alar crease	Sebaceous	Dietzia	Actinomycetota	Dietziaceae
LK949	Toe web space	Moist	Dietzia	Actinomycetota	Dietziaceae
LK951	Toe web space	Moist	Dietzia	Actinomycetota	Dietziaceae
LK984	Alar crease	Sebaceous	Dietzia	Actinomycetota	Dietziaceae
LK591	Alar crease	Sebaceous	Enterobacter	Pseudomonadota	Enterobacteriaceae
LK405	Umbilicus	Moist	Enterococcus	Bacillota	Enterococcaceae
LK1139	Alar crease	Sebaceous	Escherichia	Pseudomonadota	Enterobacteriaceae
LK1140	Alar crease	Sebaceous	Escherichia	Pseudomonadota	Enterobacteriaceae
LK1157	Nares	Moist	Escherichia	Pseudomonadota	Enterobacteriaceae
LK1198	Alar crease	Sebaceous	Escherichia	Pseudomonadota	Enterobacteriaceae
LK1232	Nares	Moist	Escherichia	Pseudomonadota	Enterobacteriaceae
LK1054	Nares	Moist	Gordonia	Actinomycetota	Gordoniaceae
LK1204	Occiput	Sebaceous	Granulicatella	Bacillota	Carnobacteriaceae
LK1403	Umbilicus	Moist	Helcococcus	Bacillota	Peptostreptococcaceae
LK617	Umbilicus	Moist	Helcococcus	Bacillota	Peptostreptococcaceae
LK538	Back	Sebaceous	Janibacter	Actinomycetota	Intrasporangiaceae
LK679	Back	Sebaceous	Janibacter	Actinomycetota	Intrasporangiaceae
LK442	Nares	Moist	Klebsiella	Pseudomonadota	Enterobacteriaceae
LK458	Nares	Moist	Klebsiella	Pseudomonadota	Enterobacteriaceae
LK461	Volar forearm	Rarely Moist	Klebsiella	Pseudomonadota	Enterobacteriaceae
LK469	Nares	Moist	Klebsiella	Pseudomonadota	Enterobacteriaceae
LK500	Alar crease	Sebaceous	Klebsiella	Pseudomonadota	Enterobacteriaceae
LK501	Alar crease	Sebaceous	Klebsiella	Pseudomonadota	Enterobacteriaceae
LK525	Alar crease	Sebaceous	Klebsiella	Pseudomonadota	Enterobacteriaceae
LK526	Alar crease	Sebaceous	Klebsiella	Pseudomonadota	Enterobacteriaceae
LK527	Alar crease	Sebaceous	Klebsiella	Pseudomonadota	Enterobacteriaceae
LK583	Nares	Moist	Klebsiella	Pseudomonadota	Enterobacteriaceae
LK619	Nares	Moist	Klebsiella	Pseudomonadota	Enterobacteriaceae
LK670	Nares	Moist	Klebsiella	Pseudomonadota	Enterobacteriaceae
LK858	Alar crease	Sebaceous	Klebsiella	Pseudomonadota	Enterobacteriaceae
LK869	Alar crease	Sebaceous	Klebsiella	Pseudomonadota	Enterobacteriaceae
LK1000	Umbilicus	Moist	Kocuria	Actinomycetota	Micrococcaceae
LK1021	Toe web space	Moist	Kocuria	Actinomycetota	Micrococcaceae
LK1055	Toe web space	Moist	Kocuria	Actinomycetota	Micrococcaceae
LK1060	Toe web space	Moist	Kocuria	Actinomycetota	Micrococcaceae
LK1093	Toe web space	Moist	Kocuria	Actinomycetota	Micrococcaceae
LK1120	Volar forearm	Rarely Moist	Kocuria	Actinomycetota	Micrococcaceae
LK1184	Toe web space	Moist	Kocuria	Actinomycetota	Micrococcaceae
LK1237	Occiput	Sebaceous	Kocuria	Actinomycetota	Micrococcaceae
LK1246	Occiput	Sebaceous	Kocuria	Actinomycetota	Micrococcaceae
LK1250	Antecubital fossa	Rarely Moist	Kocuria	Actinomycetota	Micrococcaceae
LK1374	Alar crease	Sebaceous	Kocuria	Actinomycetota	Micrococcaceae
LK478	Antecubital fossa	Rarely Moist	Kocuria	Actinomycetota	Micrococcaceae
LK572	Occiput	Sebaceous	Kocuria	Actinomycetota	Micrococcaceae
LK579	Back	Sebaceous	Kocuria	Actinomycetota	Micrococcaceae
LK698	Back	Sebaceous	Kocuria	Actinomycetota	Micrococcaceae
LK843	Toe web space	Moist	Kocuria	Actinomycetota	Micrococcaceae
LK854	Toe web space	Moist	Kocuria	Actinomycetota	Micrococcaceae
LK866	Toe web space	Moist	Kocuria	Actinomycetota	Micrococcaceae
LK934	Nares	Moist	Kocuria	Actinomycetota	Micrococcaceae
LK960	Back	Sebaceous	Kocuria	Actinomycetota	Micrococcaceae
LK662	Umbilicus	Moist	Lysinibacillus	Bacillota	Bacillaceae
LK664	Umbilicus	Moist	Lysinibacillus	Bacillota	Bacillaceae
LK666	Alar crease	Sebaceous	Lysinibacillus	Bacillota	Bacillaceae
LK668	Alar crease	Sebaceous	Lysinibacillus	Bacillota	Bacillaceae
LK669	Back	Sebaceous	Lysinibacillus	Bacillota	Bacillaceae
LK675	Alar crease	Sebaceous	Lysinibacillus	Bacillota	Bacillaceae
LK724	Occiput	Sebaceous	Lysinibacillus	Bacillota	Bacillaceae
LK1118	Back	Sebaceous	Microbacterium	Actinomycetota	Microbacteriaceae
LK1002	Antecubital fossa	Rarely Moist	Micrococcus	Actinomycetota	Micrococcaceae
LK1004	Antecubital fossa	Rarely Moist	Micrococcus	Actinomycetota	Micrococcaceae
LK1005	Alar crease	Sebaceous	Micrococcus	Actinomycetota	Micrococcaceae
LK1007	Toe web space	Moist	Micrococcus	Actinomycetota	Micrococcaceae
LK1008	Occiput	Sebaceous	Micrococcus	Actinomycetota	Micrococcaceae
LK1009	Alar crease	Sebaceous	Micrococcus	Actinomycetota	Micrococcaceae
LK1011	Toe web space	Moist	Micrococcus	Actinomycetota	Micrococcaceae
LK1012	Nares	Moist	Micrococcus	Actinomycetota	Micrococcaceae
LK1013	Toe web space	Moist	Micrococcus	Actinomycetota	Micrococcaceae
LK1014	Antecubital fossa	Rarely Moist	Micrococcus	Actinomycetota	Micrococcaceae
LK1018	Antecubital fossa	Rarely Moist	Micrococcus	Actinomycetota	Micrococcaceae
LK1019	Antecubital fossa	Rarely Moist	Micrococcus	Actinomycetota	Micrococcaceae
LK1022	Antecubital fossa	Rarely Moist	Micrococcus	Actinomycetota	Micrococcaceae
LK1025	Alar crease	Sebaceous	Micrococcus	Actinomycetota	Micrococcaceae
LK1026	Antecubital fossa	Rarely Moist	Micrococcus	Actinomycetota	Micrococcaceae
LK1036	Volar forearm	Rarely Moist	Micrococcus	Actinomycetota	Micrococcaceae
LK1048	Occiput	Sebaceous	Micrococcus	Actinomycetota	Micrococcaceae
LK1049	Back	Sebaceous	Micrococcus	Actinomycetota	Micrococcaceae
LK1050	Occiput	Sebaceous	Micrococcus	Actinomycetota	Micrococcaceae
LK1051	Occiput	Sebaceous	Micrococcus	Actinomycetota	Micrococcaceae
LK1053	Back	Sebaceous	Micrococcus	Actinomycetota	Micrococcaceae
LK1056	Back	Sebaceous	Micrococcus	Actinomycetota	Micrococcaceae
LK1070	Back	Sebaceous	Micrococcus	Actinomycetota	Micrococcaceae
LK1072	Volar forearm	Rarely Moist	Micrococcus	Actinomycetota	Micrococcaceae
LK1073	Volar forearm	Rarely Moist	Micrococcus	Actinomycetota	Micrococcaceae
LK1075	Umbilicus	Moist	Micrococcus	Actinomycetota	Micrococcaceae
LK1076	Alar crease	Sebaceous	Micrococcus	Actinomycetota	Micrococcaceae
LK1090	Occiput	Sebaceous	Micrococcus	Actinomycetota	Micrococcaceae
LK1091	Toe web space	Moist	Micrococcus	Actinomycetota	Micrococcaceae
LK1099	Occiput	Sebaceous	Micrococcus	Actinomycetota	Micrococcaceae
LK1103	Volar forearm	Rarely Moist	Micrococcus	Actinomycetota	Micrococcaceae
LK1104	Volar forearm	Rarely Moist	Micrococcus	Actinomycetota	Micrococcaceae
LK1105	Volar forearm	Rarely Moist	Micrococcus	Actinomycetota	Micrococcaceae
LK1106	Volar forearm	Rarely Moist	Micrococcus	Actinomycetota	Micrococcaceae
LK1113	Toe web space	Moist	Micrococcus	Actinomycetota	Micrococcaceae
LK1117	Back	Sebaceous	Micrococcus	Actinomycetota	Micrococcaceae
LK1121	Volar forearm	Rarely Moist	Micrococcus	Actinomycetota	Micrococcaceae
LK1145	Back	Sebaceous	Micrococcus	Actinomycetota	Micrococcaceae
LK1147	Back	Sebaceous	Micrococcus	Actinomycetota	Micrococcaceae
LK1159	Volar forearm	Rarely Moist	Micrococcus	Actinomycetota	Micrococcaceae
LK1162	Volar forearm	Rarely Moist	Micrococcus	Actinomycetota	Micrococcaceae
LK1168	Antecubital fossa	Rarely Moist	Micrococcus	Actinomycetota	Micrococcaceae
LK1170	Umbilicus	Moist	Micrococcus	Actinomycetota	Micrococcaceae
LK1173	Occiput	Sebaceous	Micrococcus	Actinomycetota	Micrococcaceae
LK1186	Antecubital fossa	Rarely Moist	Micrococcus	Actinomycetota	Micrococcaceae
LK1196	Umbilicus	Moist	Micrococcus	Actinomycetota	Micrococcaceae
LK1197	Antecubital fossa	Rarely Moist	Micrococcus	Actinomycetota	Micrococcaceae
LK1206	Occiput	Sebaceous	Micrococcus	Actinomycetota	Micrococcaceae
LK1207	Occiput	Sebaceous	Micrococcus	Actinomycetota	Micrococcaceae
LK1208	Occiput	Sebaceous	Micrococcus	Actinomycetota	Micrococcaceae
LK1216	Back	Sebaceous	Micrococcus	Actinomycetota	Micrococcaceae
LK1220	Nares	Moist	Micrococcus	Actinomycetota	Micrococcaceae
LK1224	Volar forearm	Rarely Moist	Micrococcus	Actinomycetota	Micrococcaceae
LK1231	Antecubital fossa	Rarely Moist	Micrococcus	Actinomycetota	Micrococcaceae
LK1238	Alar crease	Sebaceous	Micrococcus	Actinomycetota	Micrococcaceae
LK1258	Back	Sebaceous	Micrococcus	Actinomycetota	Micrococcaceae
LK1262	Occiput	Sebaceous	Micrococcus	Actinomycetota	Micrococcaceae
LK1274	Volar forearm	Rarely Moist	Micrococcus	Actinomycetota	Micrococcaceae
LK1275	Volar forearm	Rarely Moist	Micrococcus	Actinomycetota	Micrococcaceae
LK1299	Umbilicus	Moist	Micrococcus	Actinomycetota	Micrococcaceae
LK1306	Volar forearm	Rarely Moist	Micrococcus	Actinomycetota	Micrococcaceae
LK1330	Volar forearm	Rarely Moist	Micrococcus	Actinomycetota	Micrococcaceae
LK1333	Back	Sebaceous	Micrococcus	Actinomycetota	Micrococcaceae
LK1334	Nares	Moist	Micrococcus	Actinomycetota	Micrococcaceae
LK1335	Volar forearm	Rarely Moist	Micrococcus	Actinomycetota	Micrococcaceae
LK1355	Back	Sebaceous	Micrococcus	Actinomycetota	Micrococcaceae
LK1356	Back	Sebaceous	Micrococcus	Actinomycetota	Micrococcaceae
LK1379	Alar crease	Sebaceous	Micrococcus	Actinomycetota	Micrococcaceae
LK1380	Volar forearm	Rarely Moist	Micrococcus	Actinomycetota	Micrococcaceae
LK1382	Volar forearm	Rarely Moist	Micrococcus	Actinomycetota	Micrococcaceae
LK1383	Volar forearm	Rarely Moist	Micrococcus	Actinomycetota	Micrococcaceae
LK1384	Volar forearm	Rarely Moist	Micrococcus	Actinomycetota	Micrococcaceae
LK1390	Occiput	Sebaceous	Micrococcus	Actinomycetota	Micrococcaceae
LK1392	Occiput	Sebaceous	Micrococcus	Actinomycetota	Micrococcaceae
LK1393	Occiput	Sebaceous	Micrococcus	Actinomycetota	Micrococcaceae
LK1397	Occiput	Sebaceous	Micrococcus	Actinomycetota	Micrococcaceae
LK1400	Occiput	Sebaceous	Micrococcus	Actinomycetota	Micrococcaceae
LK1402	Volar forearm	Rarely Moist	Micrococcus	Actinomycetota	Micrococcaceae
LK400	Umbilicus	Moist	Micrococcus	Actinomycetota	Micrococcaceae
LK402	Occiput	Sebaceous	Micrococcus	Actinomycetota	Micrococcaceae
LK408	Toe web space	Moist	Micrococcus	Actinomycetota	Micrococcaceae
LK409	Antecubital fossa	Rarely Moist	Micrococcus	Actinomycetota	Micrococcaceae
LK410	Volar forearm	Rarely Moist	Micrococcus	Actinomycetota	Micrococcaceae
LK412	Antecubital fossa	Rarely Moist	Micrococcus	Actinomycetota	Micrococcaceae
LK416	Occiput	Sebaceous	Micrococcus	Actinomycetota	Micrococcaceae
LK419	Occiput	Sebaceous	Micrococcus	Actinomycetota	Micrococcaceae
LK425	Umbilicus	Moist	Micrococcus	Actinomycetota	Micrococcaceae
LK426	Back	Sebaceous	Micrococcus	Actinomycetota	Micrococcaceae
LK427	Volar forearm	Rarely Moist	Micrococcus	Actinomycetota	Micrococcaceae
LK430	Antecubital fossa	Rarely Moist	Micrococcus	Actinomycetota	Micrococcaceae
LK438	Toe web space	Moist	Micrococcus	Actinomycetota	Micrococcaceae
LK441	Back	Sebaceous	Micrococcus	Actinomycetota	Micrococcaceae
LK443	Antecubital fossa	Rarely Moist	Micrococcus	Actinomycetota	Micrococcaceae
LK454	Umbilicus	Moist	Micrococcus	Actinomycetota	Micrococcaceae
LK455	Alar crease	Sebaceous	Micrococcus	Actinomycetota	Micrococcaceae
LK467	Volar forearm	Rarely Moist	Micrococcus	Actinomycetota	Micrococcaceae
LK471	Toe web space	Moist	Micrococcus	Actinomycetota	Micrococcaceae
LK517	Volar forearm	Rarely Moist	Micrococcus	Actinomycetota	Micrococcaceae
LK541	Antecubital fossa	Rarely Moist	Micrococcus	Actinomycetota	Micrococcaceae
LK542	Occiput	Sebaceous	Micrococcus	Actinomycetota	Micrococcaceae
LK552	Alar crease	Sebaceous	Micrococcus	Actinomycetota	Micrococcaceae
LK553	Toe web space	Moist	Micrococcus	Actinomycetota	Micrococcaceae
LK566	Alar crease	Sebaceous	Micrococcus	Actinomycetota	Micrococcaceae
LK567	Volar forearm	Rarely Moist	Micrococcus	Actinomycetota	Micrococcaceae
LK569	Back	Sebaceous	Micrococcus	Actinomycetota	Micrococcaceae
LK581	Alar crease	Sebaceous	Micrococcus	Actinomycetota	Micrococcaceae
LK587	Back	Sebaceous	Micrococcus	Actinomycetota	Micrococcaceae
LK604	Umbilicus	Moist	Micrococcus	Actinomycetota	Micrococcaceae
LK622	Occiput	Sebaceous	Micrococcus	Actinomycetota	Micrococcaceae
LK661	Volar forearm	Rarely Moist	Micrococcus	Actinomycetota	Micrococcaceae
LK683	Back	Sebaceous	Micrococcus	Actinomycetota	Micrococcaceae
LK694	Volar forearm	Rarely Moist	Micrococcus	Actinomycetota	Micrococcaceae
LK697	Volar forearm	Rarely Moist	Micrococcus	Actinomycetota	Micrococcaceae
LK705	Volar forearm	Rarely Moist	Micrococcus	Actinomycetota	Micrococcaceae
LK719	Antecubital fossa	Rarely Moist	Micrococcus	Actinomycetota	Micrococcaceae
LK832	Alar crease	Sebaceous	Micrococcus	Actinomycetota	Micrococcaceae
LK847	Antecubital fossa	Rarely Moist	Micrococcus	Actinomycetota	Micrococcaceae
LK863	Alar crease	Sebaceous	Micrococcus	Actinomycetota	Micrococcaceae
LK873	Back	Sebaceous	Micrococcus	Actinomycetota	Micrococcaceae
LK874	Nares	Moist	Micrococcus	Actinomycetota	Micrococcaceae
LK892	Toe web space	Moist	Micrococcus	Actinomycetota	Micrococcaceae
LK903	Volar forearm	Rarely Moist	Micrococcus	Actinomycetota	Micrococcaceae
LK911	Occiput	Sebaceous	Micrococcus	Actinomycetota	Micrococcaceae
LK941	Alar crease	Sebaceous	Micrococcus	Actinomycetota	Micrococcaceae
LK998	Occiput	Sebaceous	Micrococcus	Actinomycetota	Micrococcaceae
LK945	Volar forearm	Rarely Moist	Micromonospora	Actinomycetota	Micromonosporaceae
LK1098	Nares	Moist	Morganella	Pseudomonadota	Morganellaceae
LK1271	Toe web space	Moist	Nesterenkonia	Actinomycetota	Micrococcaceae
LK518	Volar forearm	Rarely Moist	Nesterenkonia	Actinomycetota	Micrococcaceae
LK536	Occiput	Sebaceous	Niallia	Bacillota	Bacillaceae
LK712	Antecubital fossa	Rarely Moist	Niallia	Bacillota	Bacillaceae
LK1102	Back	Sebaceous	Oceanobacillus	Bacillota	Bacillaceae
LK1172	Back	Sebaceous	Oceanobacillus	Bacillota	Bacillaceae
LK1034	Nares	Moist	Paenibacillus	Bacillota	Paenibacillaceae
LK479	Antecubital fossa	Rarely Moist	Paenibacillus	Bacillota	Paenibacillaceae
LK450	Toe web space	Moist	Penicillium	Ascomycota	Trichocomaceae
LK464	Alar crease	Sebaceous	Peribacillus	Bacillota	Bacillaceae
LK1279	Antecubital fossa	Rarely Moist	Pseudoclavibacter	Actinomycetota	Microbacteriaceae
LK570	Nares	Moist	Raoultella	Pseudomonadota	Enterobacteriaceae
LK860	Antecubital fossa	Rarely Moist	Rhodocococcus	Actinomycetota	Nocardiaceae
LK1081	Nares	Moist	Rothia	Actinomycetota	Micrococcaceae
LK1083	Nares	Moist	Rothia	Actinomycetota	Micrococcaceae
LK1086	Volar forearm	Rarely Moist	Rothia	Actinomycetota	Micrococcaceae
LK1112	Toe web space	Moist	Rothia	Actinomycetota	Micrococcaceae
LK1244	Alar crease	Sebaceous	Rothia	Actinomycetota	Micrococcaceae
LK1259	Occiput	Sebaceous	Rothia	Actinomycetota	Micrococcaceae
LK1263	Occiput	Sebaceous	Rothia	Actinomycetota	Micrococcaceae
LK1282	Nares	Moist	Rothia	Actinomycetota	Micrococcaceae
LK1285	Occiput	Sebaceous	Rothia	Actinomycetota	Micrococcaceae
LK1287	Nares	Moist	Rothia	Actinomycetota	Micrococcaceae
LK421	Toe web space	Moist	Sphingobacterium	Bacteroidota	Sphingobacteriaceae
LK485	Toe web space	Moist	Sphingobacterium	Bacteroidota	Sphingobacteriaceae
LK875	Toe web space	Moist	Sphingobacterium	Bacteroidota	Sphingobacteriaceae
LK1003	Volar forearm	Rarely Moist	Staphylococcus	Bacillota	Staphylococcaceae
LK1015	Toe web space	Moist	Staphylococcus	Bacillota	Staphylococcaceae	urealyticus
LK1095	Alar crease	Sebaceous	Staphylococcus	Bacillota	Staphylococcaceae	epidermidis
LK1096	Alar crease	Sebaceous	Staphylococcus	Bacillota	Staphylococcaceae	epidermidis
LK1110	Occiput	Sebaceous	Staphylococcus	Bacillota	Staphylococcaceae	epidermidis
LK1116	Alar crease	Sebaceous	Staphylococcus	Bacillota	Staphylococcaceae	epidermidis
LK1136	Alar crease	Sebaceous	Staphylococcus	Bacillota	Staphylococcaceae	epidermidis
LK1137	Alar crease	Sebaceous	Staphylococcus	Bacillota	Staphylococcaceae	epidermidis
LK1138	Alar crease	Sebaceous	Staphylococcus	Bacillota	Staphylococcaceae	epidermidis
LK1167	Antecubital fossa	Rarely Moist	Staphylococcus	Bacillota	Staphylococcaceae	epidermidis
LK1219	Umbilicus	Moist	Staphylococcus	Bacillota	Staphylococcaceae
LK1253	Umbilicus	Moist	Staphylococcus	Bacillota	Staphylococcaceae
LK1254	Umbilicus	Moist	Staphylococcus	Bacillota	Staphylococcaceae
LK1255	Umbilicus	Moist	Staphylococcus	Bacillota	Staphylococcaceae	capitis
LK1264	Umbilicus	Moist	Staphylococcus	Bacillota	Staphylococcaceae	epidermidis
LK1265	Umbilicus	Moist	Staphylococcus	Bacillota	Staphylococcaceae
LK1341	Volar forearm	Rarely Moist	Staphylococcus	Bacillota	Staphylococcaceae
LK1342	Occiput	Sebaceous	Staphylococcus	Bacillota	Staphylococcaceae
LK1373	Alar crease	Sebaceous	Staphylococcus	Bacillota	Staphylococcaceae
LK401	Occiput	Sebaceous	Staphylococcus	Bacillota	Staphylococcaceae	epidermidis
LK403	Occiput	Sebaceous	Staphylococcus	Bacillota	Staphylococcaceae
LK407	Toe web space	Moist	Staphylococcus	Bacillota	Staphylococcaceae
LK413	Occiput	Sebaceous	Staphylococcus	Bacillota	Staphylococcaceae	warneri
LK414	Occiput	Sebaceous	Staphylococcus	Bacillota	Staphylococcaceae	warneri
LK415	Occiput	Sebaceous	Staphylococcus	Bacillota	Staphylococcaceae	warneri
LK417	Toe web space	Moist	Staphylococcus	Bacillota	Staphylococcaceae	hominis
LK428	Volar forearm	Rarely Moist	Staphylococcus	Bacillota	Staphylococcaceae	hominis
LK435	Umbilicus	Moist	Staphylococcus	Bacillota	Staphylococcaceae
LK436	Occiput	Sebaceous	staphylococcus	Bacillota	Staphylococcaceae
LK445	Volar forearm	Rarely Moist	Staphylococcus	Bacillota	Staphylococcaceae	epidermidis
LK449	Occiput	Sebaceous	Staphylococcus	Bacillota	Staphylococcaceae
LK452	Back	Sebaceous	Staphylococcus	Bacillota	Staphylococcaceae
LK456	Alar crease	Sebaceous	Staphylococcus	Bacillota	Staphylococcaceae
LK457	Alar crease	Sebaceous	Staphylococcus	Bacillota	Staphylococcaceae
LK459	Volar forearm	Rarely Moist	Staphylococcus	Bacillota	Staphylococcaceae	epidermidis
LK460	Volar forearm	Rarely Moist	Staphylococcus	Bacillota	Staphylococcaceae	epidermidis
LK470	Nares	Moist	Staphylococcus	Bacillota	Staphylococcaceae	epidermidis
LK473	Antecubital fossa	Rarely Moist	Staphylococcus	Bacillota	Staphylococcaceae
LK480	Back	Sebaceous	Staphylococcus	Bacillota	Staphylococcaceae
LK486	Toe web space	Moist	Staphylococcus	Bacillota	Staphylococcaceae
LK489	Antecubital fossa	Rarely Moist	Staphylococcus	Bacillota	Staphylococcaceae	saprophyticus
LK490	Alar crease	Sebaceous	Staphylococcus	Bacillota	Staphylococcaceae
LK496	Alar crease	Sebaceous	Staphylococcus	Bacillota	Staphylococcaceae
LK497	Alar crease	Sebaceous	Staphylococcus	Bacillota	Staphylococcaceae
LK503	Occiput	Sebaceous	Staphylococcus	Bacillota	Staphylococcaceae
LK504	Occiput	Sebaceous	Staphylococcus	Bacillota	Staphylococcaceae
LK507	Occiput	Sebaceous	Staphylococcus	Bacillota	Staphylococcaceae
LK515	Volar forearm	Rarely Moist	Staphylococcus	Bacillota	Staphylococcaceae
LK516	Volar forearm	Rarely Moist	Staphylococcus	Bacillota	Staphylococcaceae
LK523	Occiput	Sebaceous	Staphylococcus	Bacillota	Staphylococcaceae	epidermidis
LK524	Nares	Moist	Staphylococcus	Bacillota	Staphylococcaceae	aureus
LK528	Umbilicus	Moist	Staphylococcus	Bacillota	Staphylococcaceae
LK529	Umbilicus	Moist	Staphylococcus	Bacillota	Staphylococcaceae
LK530	Toe web space	Moist	Staphylococcus	Bacillota	Staphylococcaceae
LK531	Umbilicus	Moist	Staphylococcus	Bacillota	Staphylococcaceae
LK533	Alar crease	Sebaceous	Staphylococcus	Bacillota	Staphylococcaceae	epidermidis
LK535	Occiput	Sebaceous	Staphylococcus	Bacillota	Staphylococcaceae
LK543	Alar crease	Sebaceous	Staphylococcus	Bacillota	Staphylococcaceae
LK544	Alar crease	Sebaceous	Staphylococcus	Bacillota	Staphylococcaceae
LK547	Toe web space	Moist	Staphylococcus	Bacillota	Staphylococcaceae
LK548	Toe web space	Moist	Staphylococcus	Bacillota	Staphylococcaceae
LK549	Toe web space	Moist	Staphylococcus	Bacillota	Staphylococcaceae
LK550	Nares	Moist	Staphylococcus	Bacillota	Staphylococcaceae
LK551	Nares	Moist	Staphylococcus	Bacillota	Staphylococcaceae
LK555	Back	Sebaceous	Staphylococcus	Bacillota	Staphylococcaceae
LK556	Alar crease	Sebaceous	Staphylococcus	Bacillota	Staphylococcaceae
LK560	Antecubital fossa	Rarely Moist	Staphylococcus	Bacillota	Staphylococcaceae
LK571	Antecubital fossa	Rarely Moist	Staphylococcus	Bacillota	Staphylococcaceae
LK574	Umbilicus	Moist	Staphylococcus	Bacillota	Staphylococcaceae
LK580	Occiput	Sebaceous	Staphylococcus	Bacillota	Staphylococcaceae
LK588	Back	Sebaceous	Staphylococcus	Bacillota	Staphylococcaceae	epidermidis
LK590	Antecubital fossa	Rarely Moist	Staphylococcus	Bacillota	Staphylococcaceae	epidermidis
LK593	Volar forearm	Rarely Moist	Staphylococcus	Bacillota	Staphylococcaceae	epidermidis
LK594	Back	Sebaceous	Staphylococcus	Bacillota	Staphylococcaceae
LK595	Alar crease	Sebaceous	Staphylococcus	Bacillota	Staphylococcaceae	epidermidis
LK596	Antecubital fossa	Rarely Moist	Staphylococcus	Bacillota	Staphylococcaceae
LK600	Antecubital fossa	Rarely Moist	Staphylococcus	Bacillota	Staphylococcaceae
LK601	Antecubital fossa	Rarely Moist	Staphylococcus	Bacillota	Staphylococcaceae
LK602	Antecubital fossa	Rarely Moist	Staphylococcus	Bacillota	Staphylococcaceae	epidermidis
LK605	Occiput	Sebaceous	Staphylococcus	Bacillota	Staphylococcaceae	epidermidis
LK606	Back	Sebaceous	Staphylococcus	Bacillota	Staphylococcaceae
LK615	Back	Sebaceous	Staphylococcus	Bacillota	Staphylococcaceae
LK616	Volar forearm	Rarely Moist	Staphylococcus	Bacillota	Staphylococcaceae
LK620	Occiput	Sebaceous	Staphylococcus	Bacillota	Staphylococcaceae
LK623	Volar forearm	Rarely Moist	Staphylococcus	Bacillota	Staphylococcaceae
LK625	Alar crease	Sebaceous	Staphylococcus	Bacillota	Staphylococcaceae
LK626	Nares	Moist	Staphylococcus	Bacillota	Staphylococcaceae
LK635	Alar crease	Sebaceous	Staphylococcus	Bacillota	Staphylococcaceae
LK636	Antecubital fossa	Rarely Moist	Staphylococcus	Bacillota	Staphylococcaceae
LK637	Antecubital fossa	Rarely Moist	Staphylococcus	Bacillota	Staphylococcaceae
LK657	Toe web space	Moist	Staphylococcus	Bacillota	Staphylococcaceae
LK659	Back	Sebaceous	Staphylococcus	Bacillota	Staphylococcaceae
LK665	Toe web space	Moist	Staphylococcus	Bacillota	Staphylococcaceae
LK673	Nares	Moist	Staphylococcus	Bacillota	Staphylococcaceae
LK674	Volar forearm	Rarely Moist	Staphylococcus	Bacillota	Staphylococcaceae
LK677	Alar crease	Sebaceous	Staphylococcus	Bacillota	Staphylococcaceae
LK684	Nares	Moist	Staphylococcus	Bacillota	Staphylococcaceae
LK685	Nares	Moist	Staphylococcus	Bacillota	Staphylococcaceae
LK686	Nares	Moist	Staphylococcus	Bacillota	Staphylococcaceae
LK688	Umbilicus	Moist	Staphylococcus	Bacillota	Staphylococcaceae
LK690	Back	Sebaceous	Staphylococcus	Bacillota	Staphylococcaceae
LK691	Antecubital fossa	Rarely Moist	Staphylococcus	Bacillota	Staphylococcaceae
LK693	Alar crease	Sebaceous	Staphylococcus	Bacillota	Staphylococcaceae
LK834	Nares	Moist	Staphylococcus	Bacillota	Staphylococcaceae
LK835	Alar crease	Sebaceous	Staphylococcus	Bacillota	Staphylococcaceae
LK837	Alar crease	Sebaceous	Staphylococcus	Bacillota	Staphylococcaceae
LK849	Occiput	Sebaceous	Staphylococcus	Bacillota	Staphylococcaceae
LK853	Occiput	Sebaceous	Staphylococcus	Bacillota	Staphylococcaceae
LK857	Toe web space	Moist	Staphylococcus	Bacillota	Staphylococcaceae
LK861	Occiput	Sebaceous	Staphylococcus	Bacillota	Staphylococcaceae
LK893	Alar crease	Sebaceous	Staphylococcus	Bacillota	Staphylococcaceae
