# Supplementary material for: Large-scale investigation for antimicrobial activity reveals newly-identified defensive species across the healthy skin microbiome
Source: Nat Commun. 2026 May 25;17:6806. doi: 10.1038/s41467-026-73524-z (PMC13385363; doi:10.1038/s41467-026-73524-z)
Supplement: Supplementary file 15 — Source data [file 41467_2026_73524_MOESM15_ESM.zip › SourceData/Supplementary_Figure_5/README.txt]

Corresponding MAGs for the two species from SMGC were downloaded in FASTA from sources listed in their study:

Integrating cultivation and metagenomics for a multi-kingdom view of skin microbiome diversity and functions
Saheb Kashaf et al. 2021, Nature Microbiology
https://doi.org/10.1038/s41564-021-01011-w

More information is available on the primary GitHub repository associated with this manuscript.
