# Supplementary material for: Large-scale investigation for antimicrobial activity reveals newly-identified defensive species across the healthy skin microbiome
Source: Nat Commun. 2026 May 25;17:6806. doi: 10.1038/s41467-026-73524-z (PMC13385363; doi:10.1038/s41467-026-73524-z)
Supplement: Supplementary file 15 — Source data [file 41467_2026_73524_MOESM15_ESM.zip › SourceData/Supplementary_Figure_6/LK1337_11.region001.gbk]

LOCUS       11                     32068 bp    DNA     linear   UNK 01-JAN-1980
DEFINITION  11 length=70174 depth=1.12x.
ACCESSION   11
VERSION     11
KEYWORDS    .
SOURCE      
  ORGANISM  
            .
COMMENT     ##antiSMASH-Data-START##
            Version      :: 6.0.1
            Run date     :: 2022-01-06 00:34:42
            NOTE: This is a single cluster extracted from a larger record!
            Orig. start  :: 0
            Orig. end    :: 32068
            ##antiSMASH-Data-END##
FEATURES             Location/Qualifiers
     protocluster    1..32068
                     /aStool="rule-based-clusters"
                     /contig_edge="True"
                     /core_location="[8356:22068]"
                     /cutoff="20000"
                     /detection_rule="((GST_N_3 or GST_C) and (Acyl-CoA_dh_N or
                     Acyl-CoA_dh_M or Acyl-CoA_dh_1) and TIGR02278)"
                     /neighbourhood="10000"
                     /product="tropodithietic-acid"
                     /protocluster_number="1"
                     /tool="antismash"
     proto_core      8357..22068
                     /aStool="rule-based-clusters"
                     /tool="antismash"
                     /cutoff="20000"
                     /detection_rule="((GST_N_3 or GST_C) and (Acyl-CoA_dh_N or
                     Acyl-CoA_dh_M or Acyl-CoA_dh_1) and TIGR02278)"
                     /neighbourhood="10000"
                     /product="tropodithietic-acid"
                     /protocluster_number="1"
     cand_cluster    1..32068
                     /candidate_cluster_number="1"
                     /contig_edge="True"
                     /detection_rules="((GST_N_3 or GST_C) and (Acyl-CoA_dh_N or
                     Acyl-CoA_dh_M or Acyl-CoA_dh_1) and TIGR02278)"
                     /kind="single"
                     /product="tropodithietic-acid"
                     /protoclusters="1"
                     /tool="antismash"
     region          1..32068
                     /candidate_cluster_numbers="1"
                     /contig_edge="True"
                     /product="tropodithietic-acid"
                     /region_number="1"
                     /rules="((GST_N_3 or GST_C) and (Acyl-CoA_dh_N or
                     Acyl-CoA_dh_M or Acyl-CoA_dh_1) and TIGR02278)"
                     /tool="antismash"
     CDS             165..1388
                     /gene_functions="transport (smcogs) SMCOG1106:major
                     facilitator transporter (Score: 61.6; E-value: 8.5e-19)"
                     /gene_kind="transport"
                     /locus_tag="ctg11_1"
                     /transl_table=11
                     /translation="MTAQSTPFRTSRGLDALALVCLVLIAASLRPAATSLGPVLAEVTD
                     AFALTAWQSGLLTAFPGLVFAACGLIALPLLARAGLFGALTISCACTATGIIARALSAS
                     WPGFATLTVLALIGMALGNVVLLVYVKARFPARGQLAATVFTVSLGLGATLPSLLTAPL
                     TGQAGTWRVGLGFWAVIPVTALLAWLVLRAAGSVPRLAGPPAPEAGGTRVRKRIVASPK
                     ARWMALFFGFQSVNAYVQFGWLPQIYRDGGLDAVTAGIMIGIVAFSGIPGGFLAPQIIV
                     RDIYPRAFIISFAAASTAGYTGLLISPAAAPVLWAVLLAYGGFAFPAVLALITRRTTDV
                     TVTASTSAFVQSGGYILAAVCPMMVGALLGLTGGWTAPIVFMIGISVLMGLTGALAAAP
                     GSVDEELG"
     PFAM_domain     258..1166
                     /aSDomain="MFS_1"
                     /aSTool="fullhmmer"
                     /database="32.0"
                     /db_xref="PF07690.16"
                     /db_xref="GO:0055085"
                     /description="Major Facilitator Superfamily"
                     /detection="hmmscan"
                     /domain_id="fullhmmer_ctg11_1_0001"
                     /evalue="3.60E-09"
                     /gene_ontologies="GO:0055085: transmembrane transport"
                     /label="ctg11_1"
                     /locus_tag="ctg11_1"
                     /protein_end="334"
                     /protein_start="31"
                     /score="36.0"
                     /tool="antismash"
                     /translation="AATSLGPVLAEVTDAFALTAWQSGLLTAFPGLVFAACGLIALPLL
                     ARAGLFGALTISCACTATGIIARALSASWPGFATLTVLALIGMALGNVVLLVYVKARFP
                     ARGQLAATVFTVSLGLGATLPSLLTAPLTGQAGTWRVGLGFWAVIPVTALLAWLVLRAA
                     GSVPRLAGPPAPEAGGTRVRKRIVASPKARWMALFFGFQSVNAYVQFGWLPQIYRDGGL
                     DAVTAGIMIGIVAFSGIPGGFLAPQIIVRDIYPRAFIISFAAASTAGYTGLLISPAAAP
                     VLWAVLLAYGGFAFPAVLALIT"
     CDS             complement(1391..2590)
                     /gene_functions="other (smcogs) SMCOG1094:ferredoxin
                     (Score: 150.2; E-value: 1.1e-45)"
                     /gene_kind="other"
                     /locus_tag="ctg11_2"
                     /transl_table=11
                     /translation="VRALADTSTEPAQPLAGSPSITSFDGPDIDMLIRQGFRPARIESL
                     TTVARGILSITVAPPLGADPAFTPGAHLEVAIPLPDGPAIRHYSLCSKPDGSDGWRVAI
                     LNEPTGRGGSHWLHEHLADCTSLLIRGPRDTFGYQRRSPMLFVAGGIGITPISAMIHDA
                     ENAGLDWHLIYVGRRNELMAFAGDLIDSHGSERVDVRITAETGRPDVVALARDWFATAG
                     QHLSGGTAPEAEGTDGTATEAEGTVGSPVASACGPVVYTCGPVPLMRALAAGMEAEGIE
                     VIFEDFDDDAPPAAEATGSGQTEAAGASGADTAFTVETTSGAEVQVACGQSILAALGAA
                     GVRTLSSCQKGTCGTCETTILQGRADHRDHVLSGEEKEAQETMMICVSRAQTDRLVLDI
                     "
     PFAM_domain     complement(1421..1627)
                     /aSDomain="Fer2"
                     /aSTool="fullhmmer"
                     /database="32.0"
                     /db_xref="PF00111.27"
                     /db_xref="GO:0009055"
                     /db_xref="GO:0051536"
                     /description="2Fe-2S iron-sulfur cluster binding domain"
                     /detection="hmmscan"
                     /domain_id="fullhmmer_ctg11_2_0002"
                     /evalue="9.20E-09"
                     /gene_ontologies="GO:0009055: electron transfer activity"
                     /gene_ontologies="GO:0051536: iron-sulfur cluster binding"
                     /label="ctg11_2"
                     /locus_tag="ctg11_2"
                     /protein_end="390"
                     /protein_start="321"
                     /score="35.1"
                     /tool="antismash"
                     /translation="GAEVQVACGQSILAALGAAGVRTLSSCQKGTCGTCETTILQGRAD
                     HRDHVLSGEEKEAQETMMICVSRA"
     CDS             2784..3842
                     /locus_tag="ctg11_3"
                     /transl_table=11
                     /translation="MTMPDAARPPVTELLSTDRRLVGAPMAGGATTPRLAAAIAAGGGF
                     PFLAGGYLTAAALRAQIDEFRQLAGDVAFGVNLFVPGQAGVDETAFAAYADRLTPLADA
                     LDAPISARPVMDDDDHFGEKLQALLADPVPVVSLTFGLPAPEAVARLHTVGTCVLATVT
                     NASEAEAAAGIGCDGLVVQGSRAGGHAGTHDPLQVVTEVETADLVREVRERVDLPVIAA
                     GGVDGPEAVAALLEAGALAVQVGTLLLRTHEAGTSAVHRQALADPRFTQTALTRAFTGR
                     LARSLRNRFIDDYATTAPAAYPQVHHLTKPIRTAAAKAGQPDWVHLWAGTGWQSTREEP
                     AAETLARLTPPR"
     PFAM_domain     2841..3821
                     /aSDomain="NMO"
                     /aSTool="fullhmmer"
                     /database="32.0"
                     /db_xref="PF03060.15"
                     /db_xref="GO:0018580"
                     /db_xref="GO:0055114"
                     /description="Nitronate monooxygenase"
                     /detection="hmmscan"
                     /domain_id="fullhmmer_ctg11_3_0003"
                     /evalue="8.30E-76"
                     /gene_ontologies="GO:0018580: nitronate monooxygenase
                     activity"
                     /gene_ontologies="GO:0055114: oxidation-reduction process"
                     /label="ctg11_3"
                     /locus_tag="ctg11_3"
                     /protein_end="346"
                     /protein_start="19"
                     /score="255.5"
                     /tool="antismash"
                     /translation="RLVGAPMAGGATTPRLAAAIAAGGGFPFLAGGYLTAAALRAQIDE
                     FRQLAGDVAFGVNLFVPGQAGVDETAFAAYADRLTPLADALDAPISARPVMDDDDHFGE
                     KLQALLADPVPVVSLTFGLPAPEAVARLHTVGTCVLATVTNASEAEAAAGIGCDGLVVQ
                     GSRAGGHAGTHDPLQVVTEVETADLVREVRERVDLPVIAAGGVDGPEAVAALLEAGALA
                     VQVGTLLLRTHEAGTSAVHRQALADPRFTQTALTRAFTGRLARSLRNRFIDDYATTAPA
                     AYPQVHHLTKPIRTAAAKAGQPDWVHLWAGTGWQSTREEPAAETLA"
     CDS             complement(3846..5738)
                     /gene_functions="biosynthetic-additional (smcogs)
                     SMCOG1274:gamma-glutamyltranspeptidase (Score: 535.2;
                     E-value: 3e-162)"
                     /gene_kind="biosynthetic-additional"
                     /locus_tag="ctg11_4"
                     /transl_table=11
                     /translation="VTFTPPPDPTTRPTLQGTFGMSASTHWLAAQTAQAVLERGGNAFD
                     AAVAAGFVLHVVEPHLNGPGGDMTGLFATAEEPVPQVLMGQGPAPAGATIEHLRAEGLD
                     MVPGAGALAAAVPGAVDAWLVLLRDHGSWDIADVLAYAVDYAENGHPVHAGACAAIAAA
                     AETFRAHWPSSAAQWLPGGQVPEPGDLVRMPGYASTLKRLLTAADEAGPAGDNGAAGDG
                     GADSDVRVARIEAVRRQWREGFVAAEAAAFIREPHMHSSGSTHAGVLTAEDMARFSAGY
                     EEPVSIEFRGHTIAKTGPWGQGPVLLQALRILDGFDDADLDPSTERGAHTILEALKLAL
                     ADRDTHYGHGEIDLETLLSEEYAASRRELISEWASLDFRPGLRDEGEPGFVPPLVTGDE
                     FELPAQAVGADARASAGSAGGSGEPTMQTNATPRAVRGDTCHLDVIDRWGNIISATPSG
                     GWLQSSPLIPALGFCLGTRLQMMWLDEDSPSRFAAGKRPRTTLTPTLISRGGIPVIAIG
                     TPGGDQQDQWQLLAILRMLVGGYTPQQAIDAPAFHTTALPGSFWPRTWTPGGVVVEDRL
                     GDEVIAGLIARGHDVSRAGDWSLGRLSCVTYDPETGIMQAAANPRGMQGYAAGR"
     PFAM_domain     complement(3873..5636)
                     /aSDomain="G_glu_transpept"
                     /aSTool="fullhmmer"
                     /database="32.0"
                     /db_xref="PF01019.21"
                     /description="Gamma-glutamyltranspeptidase"
                     /detection="hmmscan"
                     /domain_id="fullhmmer_ctg11_4_0004"
                     /evalue="1.50E-122"
                     /label="ctg11_4"
                     /locus_tag="ctg11_4"
                     /protein_end="622"
                     /protein_start="34"
                     /score="410.0"
                     /tool="antismash"
                     /translation="AVLERGGNAFDAAVAAGFVLHVVEPHLNGPGGDMTGLFATAEEPV
                     PQVLMGQGPAPAGATIEHLRAEGLDMVPGAGALAAAVPGAVDAWLVLLRDHGSWDIADV
                     LAYAVDYAENGHPVHAGACAAIAAAAETFRAHWPSSAAQWLPGGQVPEPGDLVRMPGYA
                     STLKRLLTAADEAGPAGDNGAAGDGGADSDVRVARIEAVRRQWREGFVAAEAAAFIREP
                     HMHSSGSTHAGVLTAEDMARFSAGYEEPVSIEFRGHTIAKTGPWGQGPVLLQALRILDG
                     FDDADLDPSTERGAHTILEALKLALADRDTHYGHGEIDLETLLSEEYAASRRELISEWA
                     SLDFRPGLRDEGEPGFVPPLVTGDEFELPAQAVGADARASAGSAGGSGEPTMQTNATPR
                     AVRGDTCHLDVIDRWGNIISATPSGGWLQSSPLIPALGFCLGTRLQMMWLDEDSPSRFA
                     AGKRPRTTLTPTLISRGGIPVIAIGTPGGDQQDQWQLLAILRMLVGGYTPQQAIDAPAF
                     HTTALPGSFWPRTWTPGGVVVEDRLGDEVIAGLIARGHDVSRAGDWSLGRLSCVTYDPE
                     TGIMQAAANPRG"
     CDS             5908..6642
                     /locus_tag="ctg11_5"
                     /transl_table=11
                     /translation="VTSPSADSHSNPLAALQRRARNGLVIQGVLALLTGVLMIVWPGAS
                     LQVFAWLMAAWLIINGILGLGAWLRGRATGVRGGGTLAFAGALSLVLGIIVGLLPETAV
                     VAIVLFIAFWALVLGLMQVFGAFAFRRMGAPSWWVMLISGIAGLAIGLLLVINPIAGAV
                     SLLWLIAAFLILAGVIAIVLGVRIGRATLPTASAGFGPAGFGPAGFGRSGGYGASGPVV
                     QSETVDPDDEDREDPGTPPQLR"
     PFAM_domain     6160..6372
                     /aSDomain="DUF308"
                     /aSTool="fullhmmer"
                     /database="32.0"
                     /db_xref="PF03729.13"
                     /description="Short repeat of unknown function (DUF308)"
                     /detection="hmmscan"
                     /domain_id="fullhmmer_ctg11_5_0005"
                     /evalue="1.60E-10"
                     /label="ctg11_5"
                     /locus_tag="ctg11_5"
                     /protein_end="155"
                     /protein_start="84"
                     /score="41.2"
                     /tool="antismash"
                     /translation="AGALSLVLGIIVGLLPETAVVAIVLFIAFWALVLGLMQVFGAFAF
                     RRMGAPSWWVMLISGIAGLAIGLLLV"
     CDS             complement(6792..8327)
                     /locus_tag="ctg11_6"
                     /transl_table=11
                     /translation="MNPIWFVLALLVYFGVLIALSFYRRRADSGTDYFLGGRTMPAWML
                     AMAFAASWYGGNSALISIDEANSQGMGSWWVLGGPTVIAVVALIFIGPIIRRIGVLSQD
                     GVMNMRYGRLTGTLLSLVMGIYMVVWGASQMVALGKFFAAFFGINFVLAVLIGIVVAIF
                     YATIGGFRAVVLTETIQFGLLLLGLFITLVGALILSGGIDPVMERATTERPDDYFNLFA
                     GFTPNIAFVVSFALAFLIEGAAWQRMQAGRTPRDARKTAGFALSYFIPLYFLVVAAGIA
                     SIGVFPEVPENGVVATLAGERFWPIFGVLVFIGIAAAIMSTICTTLNLSSLYMTELYTK
                     IKRNRVSDKQKVRVGMIGTVIASVLGFLIAIQLPEALILLGLASEILAASMFFPMIMGM
                     FWRRATQKGAVAGIIAGSSFTIYGFLVELGLPLPYFWPNDGPTRIFIGLGLSFIFYVVV
                     SLMTKPDTERTERFMHQSRKGTDESAEQIVAEQEAADDAAAEAVRNSRNGRTG"
     PFAM_domain     complement(7080..8231)
                     /aSDomain="SSF"
                     /aSTool="fullhmmer"
                     /database="32.0"
                     /db_xref="PF00474.17"
                     /db_xref="GO:0016020"
                     /db_xref="GO:0022857"
                     /db_xref="GO:0055085"
                     /description="Sodium:solute symporter family"
                     /detection="hmmscan"
                     /domain_id="fullhmmer_ctg11_6_0006"
                     /evalue="2.70E-39"
                     /gene_ontologies="GO:0016020: membrane"
                     /gene_ontologies="GO:0022857: transmembrane transporter
                     activity"
                     /gene_ontologies="GO:0055085: transmembrane transport"
                     /label="ctg11_6"
                     /locus_tag="ctg11_6"
                     /protein_end="416"
                     /protein_start="32"
                     /score="135.2"
                     /tool="antismash"
                     /translation="YFLGGRTMPAWMLAMAFAASWYGGNSALISIDEANSQGMGSWWVL
                     GGPTVIAVVALIFIGPIIRRIGVLSQDGVMNMRYGRLTGTLLSLVMGIYMVVWGASQMV
                     ALGKFFAAFFGINFVLAVLIGIVVAIFYATIGGFRAVVLTETIQFGLLLLGLFITLVGA
                     LILSGGIDPVMERATTERPDDYFNLFAGFTPNIAFVVSFALAFLIEGAAWQRMQAGRTP
                     RDARKTAGFALSYFIPLYFLVVAAGIASIGVFPEVPENGVVATLAGERFWPIFGVLVFI
                     GIAAAIMSTICTTLNLSSLYMTELYTKIKRNRVSDKQKVRVGMIGTVIASVLGFLIAIQ
                     LPEALILLGLASEILAASMFFPMIMGMFWRRATQKGAVAGIIAG"
     CDS             complement(8357..9496)
                     /gene_functions="biosynthetic (rule-based-clusters)
                     tropodithietic-acid: Acyl-CoA_dh_N"
                     /gene_functions="biosynthetic (rule-based-clusters)
                     tropodithietic-acid: Acyl-CoA_dh_1"
                     /gene_functions="biosynthetic (rule-based-clusters)
                     tropodithietic-acid: Acyl-CoA_dh_M"
                     /gene_functions="biosynthetic-additional (smcogs)
                     SMCOG1006:acyl-CoA dehydrogenase (Score: 382.9; E-value:
                     2.7e-116)"
                     /gene_kind="biosynthetic"
                     /locus_tag="ctg11_7"
                     /sec_met_domain="Acyl-CoA_dh_N (E-value: 3.3e-22, bitscore:
                     71.2, seeds: 790, tool: rule-based-clusters)"
                     /sec_met_domain="Acyl-CoA_dh_M (E-value: 6.7e-24, bitscore:
                     75.9, seeds: 43, tool: rule-based-clusters)"
                     /sec_met_domain="Acyl-CoA_dh_1 (E-value: 4.1e-47, bitscore:
                     152.0, seeds: 49, tool: rule-based-clusters)"
                     /transl_table=11
                     /translation="MNLEPTADEQELIDAVRAVSRDVLAPQAAEADANERVADDVIATL
                     GEVGVLGLNLPAEYGGPGVGSVAMSHMVAAVAEGCGSTASIITAHYLATDAVLLGGTDA
                     QRQDILPAAADGQLIGAFGLTEPGAGSNPAEMSTRAVRTETGWRLKGTKHFITNAGFAD
                     FIVVFAITDPEAAHRGISAFLVRPGELGDAISFNPPEKTMGLRGSPIYEFVIDAELPAE
                     ALLGEEGQGFATAMRVLDRGRIEVAAMSLGISRAALDAAIAWAKERKIGGKPINRLQGI
                     AFKLADMHAKYRAAWLLTMEAAAVRDSGEDFTLESATAKLVASEAAGFITDEALQIHGG
                     YGFIRDFPLERYARDVRIYRIYEGSSEIQRTIIFRALAK"
     PFAM_domain     complement(8366..8812)
                     /aSDomain="Acyl-CoA_dh_1"
                     /aSTool="fullhmmer"
                     /database="32.0"
                     /db_xref="PF00441.24"
                     /db_xref="GO:0016627"
                     /db_xref="GO:0055114"
                     /description="Acyl-CoA dehydrogenase, C-terminal domain"
                     /detection="hmmscan"
                     /domain_id="fullhmmer_ctg11_7_0009"
                     /evalue="1.30E-44"
                     /gene_ontologies="GO:0016627: oxidoreductase activity,
                     acting on the CH-CH group of donors"
                     /gene_ontologies="GO:0055114: oxidation-reduction process"
                     /label="ctg11_7"
                     /locus_tag="ctg11_7"
                     /protein_end="377"
                     /protein_start="228"
                     /score="152.0"
                     /tool="antismash"
                     /translation="GQGFATAMRVLDRGRIEVAAMSLGISRAALDAAIAWAKERKIGGK
                     PINRLQGIAFKLADMHAKYRAAWLLTMEAAAVRDSGEDFTLESATAKLVASEAAGFITD
                     EALQIHGGYGFIRDFPLERYARDVRIYRIYEGSSEIQRTIIFRAL"
     PFAM_domain     complement(8849..9136)
                     /aSDomain="Acyl-CoA_dh_M"
                     /aSTool="fullhmmer"
                     /database="32.0"
                     /db_xref="PF02770.19"
                     /db_xref="GO:0016627"
                     /db_xref="GO:0055114"
                     /description="Acyl-CoA dehydrogenase, middle domain"
                     /detection="hmmscan"
                     /domain_id="fullhmmer_ctg11_7_0008"
                     /evalue="2.10E-21"
                     /gene_ontologies="GO:0016627: oxidoreductase activity,
                     acting on the CH-CH group of donors"
                     /gene_ontologies="GO:0055114: oxidation-reduction process"
                     /label="ctg11_7"
                     /locus_tag="ctg11_7"
                     /protein_end="216"
                     /protein_start="120"
                     /score="75.9"
                     /tool="antismash"
                     /translation="AFGLTEPGAGSNPAEMSTRAVRTETGWRLKGTKHFITNAGFADFI
                     VVFAITDPEAAHRGISAFLVRPGELGDAISFNPPEKTMGLRGSPIYEFVID"
     PFAM_domain     complement(9149..9481)
                     /aSDomain="Acyl-CoA_dh_N"
                     /aSTool="fullhmmer"
                     /database="32.0"
                     /db_xref="PF02771.16"
                     /db_xref="GO:0016627"
                     /db_xref="GO:0050660"
                     /db_xref="GO:0055114"
                     /description="Acyl-CoA dehydrogenase, N-terminal domain"
                     /detection="hmmscan"
                     /domain_id="fullhmmer_ctg11_7_0007"
                     /evalue="1.10E-19"
                     /gene_ontologies="GO:0016627: oxidoreductase activity,
                     acting on the CH-CH group of donors"
                     /gene_ontologies="GO:0050660: flavin adenine dinucleotide
                     binding"
                     /gene_ontologies="GO:0055114: oxidation-reduction process"
                     /label="ctg11_7"
                     /locus_tag="ctg11_7"
                     /protein_end="116"
                     /protein_start="5"
                     /score="71.2"
                     /tool="antismash"
                     /translation="TADEQELIDAVRAVSRDVLAPQAAEADANERVADDVIATLGEVGV
                     LGLNLPAEYGGPGVGSVAMSHMVAAVAEGCGSTASIITAHYLATDAVLLGGTDAQRQDI
                     LPAAADG"
     CDS             complement(9499..10656)
                     /gene_functions="biosynthetic-additional (smcogs)
                     SMCOG1189:L-carnitine dehydratase/bile acid-inducible
                     (Score: 372.8; E-value: 3.1e-113)"
                     /gene_kind="biosynthetic-additional"
                     /locus_tag="ctg11_8"
                     /transl_table=11
                     /translation="MPMTASPPLLDGIRIADFSRVLAGPYCTRMLADHGAEVFKIEMPG
                     RGDDSRHLGPFIDAQSTYFSGLNHGKHSIEADLKDPESLERLRDFITTCDVVVENFRPG
                     VAAKLGLSYDDVAAIKPDIVYASISGFGQTGSQTKRPAYDTVIQALSGLMATTGFADGP
                     PTRVGESIADVSAGVFAAFGISAALVRRERTGAPAHIDIPMFDVMLAMQPTNSAMYAAT
                     GAAPTRVGNRHPVSAPFDTYQASDGLFVIAVANDRLFAVLAEALGKPELADDPRFATDA
                     DRSDNDEALRNEIEGVSASRTVEQMCALLDTAGVPASPVWNMADALTSDLGVERDLHAR
                     DSRLGHGFIAHPLLIDGTRAASDLPVPQLGEHNDALTAANPIDEE"
     PFAM_domain     complement(9538..10629)
                     /aSDomain="CoA_transf_3"
                     /aSTool="fullhmmer"
                     /database="32.0"
                     /db_xref="PF02515.17"
                     /db_xref="GO:0008410"
                     /description="CoA-transferase family III"
                     /detection="hmmscan"
                     /domain_id="fullhmmer_ctg11_8_0010"
                     /evalue="4.30E-116"
                     /gene_ontologies="GO:0008410: CoA-transferase activity"
                     /label="ctg11_8"
                     /locus_tag="ctg11_8"
                     /protein_end="373"
                     /protein_start="9"
                     /score="388.0"
                     /tool="antismash"
                     /translation="LDGIRIADFSRVLAGPYCTRMLADHGAEVFKIEMPGRGDDSRHLG
                     PFIDAQSTYFSGLNHGKHSIEADLKDPESLERLRDFITTCDVVVENFRPGVAAKLGLSY
                     DDVAAIKPDIVYASISGFGQTGSQTKRPAYDTVIQALSGLMATTGFADGPPTRVGESIA
                     DVSAGVFAAFGISAALVRRERTGAPAHIDIPMFDVMLAMQPTNSAMYAATGAAPTRVGN
                     RHPVSAPFDTYQASDGLFVIAVANDRLFAVLAEALGKPELADDPRFATDADRSDNDEAL
                     RNEIEGVSASRTVEQMCALLDTAGVPASPVWNMADALTSDLGVERDLHARDSRLGHGFI
                     AHPLLIDGTRAASDLPVPQLGEHN"
     CDS             11049..12116
                     /gene_functions="biosynthetic (rule-based-clusters)
                     tropodithietic-acid: GST_C"
                     /gene_kind="biosynthetic"
                     /locus_tag="ctg11_9"
                     /sec_met_domain="GST_C (E-value: 8.7e-10, bitscore: 30.7,
                     seeds: 35, tool: rule-based-clusters)"
                     /transl_table=11
                     /translation="MSENPTPRDHGAAQPDENPEHSHPGVYVSKGKAFTRDMNYIDDRI
                     VADPQTAEKSHPDQQLWPVEAGRYRLAAARACPWANRTLIVRRLLGLEDALSLALAGPT
                     HDERSWTFDLDPGGVDPVLGIERLQQAYFARYPDYPRGITVPAIVEIDSGQVVTNDFNQ
                     MTLDFSTEWTAHHRDGAPDLYPEAQREEMDELMRWVFTEVNNGVYQCGFAGSQEAYDEA
                     FERLFSALDTLEARLQDQRFLMGAAITEADVRLFTTLARFDVVYYSHFKCNRQQLRDFP
                     NLWAYARDLFQMPGFGDTVDFQQIKDHYYIVQTSVNPTGIVPLGPDTSGWHTAHGRESL
                     SDRPWGEGTAPEPVS"
     PFAM_domain     11274..11543
                     /aSDomain="GST_N_2"
                     /aSTool="fullhmmer"
                     /database="32.0"
                     /db_xref="PF13409.6"
                     /db_xref="GO:0005515"
                     /description="Glutathione S-transferase, N-terminal domain"
                     /detection="hmmscan"
                     /domain_id="fullhmmer_ctg11_9_0011"
                     /evalue="1.00E-10"
                     /gene_ontologies="GO:0005515: protein binding"
                     /label="ctg11_9"
                     /locus_tag="ctg11_9"
                     /protein_end="165"
                     /protein_start="75"
                     /score="41.7"
                     /tool="antismash"
                     /translation="ACPWANRTLIVRRLLGLEDALSLALAGPTHDERSWTFDLDPGGVD
                     PVLGIERLQQAYFARYPDYPRGITVPAIVEIDSGQVVTNDFNQMT"
     PFAM_domain     11697..11906
                     /aSDomain="GST_C_2"
                     /aSTool="fullhmmer"
                     /database="32.0"
                     /db_xref="PF13410.6"
                     /description="Glutathione S-transferase, C-terminal domain"
                     /detection="hmmscan"
                     /domain_id="fullhmmer_ctg11_9_0012"
                     /evalue="1.10E-13"
                     /label="ctg11_9"
                     /locus_tag="ctg11_9"
                     /protein_end="286"
                     /protein_start="216"
                     /score="51.0"
                     /tool="antismash"
                     /translation="EAYDEAFERLFSALDTLEARLQDQRFLMGAAITEADVRLFTTLAR
                     FDVVYYSHFKCNRQQLRDFPNLWAY"
     CDS             complement(12207..13025)
                     /NRPS_PKS="Domain: ECH (22-265). E-value: 7.2e-42. Score:
                     135.1. Matches aSDomain: nrpspksdomains_ctg11_10_ECH.1"
                     /NRPS_PKS="type: other"
                     /gene_functions="biosynthetic-additional (smcogs)
                     SMCOG1023:enoyl-CoA hydratase (Score: 164.5; E-value:
                     4.2e-50)"
                     /gene_kind="biosynthetic-additional"
                     /locus_tag="ctg11_10"
                     /transl_table=11
                     /translation="MTTITSTHYSPDDATRAPVEAGPVAEIVLDGAASRNALDADALDA
                     LLDHVEALLPFIYEGAVRALILRGEGTVFCSGRDIAGVDVETDDAYEFLNSDFWPVFET
                     IRSLEVPVIAVVQGAALGLGYGLAAAADVIYAAEDAKFGSPFAAIGAILDSGAHAVFVD
                     RLGYHRTMDLIFTGDFMTGTEAAATGVVSRAVPAGELLDFAREKAVKMAAGPAETFRME
                     KHFTQNVSEERTRLGQVWETEAFMQERARTSDDYREGFTAFQERRKPTFG"
     PFAM_domain     complement(12213..12956)
                     /aSDomain="ECH_1"
                     /aSTool="fullhmmer"
                     /database="32.0"
                     /db_xref="PF00378.20"
                     /db_xref="GO:0003824"
                     /description="Enoyl-CoA hydratase/isomerase"
                     /detection="hmmscan"
                     /domain_id="fullhmmer_ctg11_10_0013"
                     /evalue="9.40E-44"
                     /gene_ontologies="GO:0003824: catalytic activity"
                     /label="ctg11_10"
                     /locus_tag="ctg11_10"
                     /protein_end="271"
                     /protein_start="23"
                     /score="149.6"
                     /tool="antismash"
                     /translation="VAEIVLDGAASRNALDADALDALLDHVEALLPFIYEGAVRALILR
                     GEGTVFCSGRDIAGVDVETDDAYEFLNSDFWPVFETIRSLEVPVIAVVQGAALGLGYGL
                     AAAADVIYAAEDAKFGSPFAAIGAILDSGAHAVFVDRLGYHRTMDLIFTGDFMTGTEAA
                     ATGVVSRAVPAGELLDFAREKAVKMAAGPAETFRMEKHFTQNVSEERTRLGQVWETEAF
                     MQERARTSDDYREGFTAFQERRKPTF"
     aSDomain        complement(12231..12959)
                     /aSDomain="ECH"
                     /aSTool="nrps_pks_domains"
                     /database="nrpspksdomains.hmm"
                     /detection="hmmscan"
                     /domain_id="nrpspksdomains_ctg11_10_ECH.1"
                     /evalue="7.20E-42"
                     /label="ctg11_10_ECH.1"
                     /locus_tag="ctg11_10"
                     /protein_end="265"
                     /protein_start="22"
                     /score="135.1"
                     /tool="antismash"
                     /translation="PVAEIVLDGAASRNALDADALDALLDHVEALLPFIYEGAVRALIL
                     RGEGTVFCSGRDIAGVDVETDDAYEFLNSDFWPVFETIRSLEVPVIAVVQGAALGLGYG
                     LAAAADVIYAAEDAKFGSPFAAIGAILDSGAHAVFVDRLGYHRTMDLIFTGDFMTGTEA
                     AATGVVSRAVPAGELLDFAREKAVKMAAGPAETFRMEKHFTQNVSEERTRLGQVWETEA
                     FMQERARTSDDYREGFTAFQE"
     CDS             complement(13073..14281)
                     /gene_functions="other (smcogs) SMCOG1094:ferredoxin
                     (Score: 206.6; E-value: 7.4e-63)"
                     /gene_kind="other"
                     /locus_tag="ctg11_11"
                     /transl_table=11
                     /translation="MTATSDTENTSPAENPSPAENPGPAKTTTAPAPQTAAPPRQRLRF
                     HDLEVSGIRELTATAVEVSFAVPEELSEEFSYIPGQHIALRTTIDGTEIRRSYSLCAPP
                     DGKTLRIGVKEVADGLFSTHVRNDLSIGDTIAVMNPQGSFTSRLTKTDTGRIVSIAAGS
                     GITPVMSLAASVLRTHPGVHFTLIYGNRTSTDVMFLEDLADLKDAHMGRFDVHHFLSGE
                     GRNAELYSGRIDEDKLKRLLELVIPPETVDEWFLCGPLPLVEMARTTLDAHDVDRSRIH
                     FELFTTGKEGEGRSGPRGPRQATTASGPVRTVTFTLDGRTGNATTPQDSPDTILSTALT
                     TRPDVPYACAGGVCGTCKAKLITGTVDMADNYALEPDELDAGYVLTCQSVPTSDSVEVD
                     YDQ"
     PFAM_domain     complement(13106..13324)
                     /aSDomain="Fer2"
                     /aSTool="fullhmmer"
                     /database="32.0"
                     /db_xref="PF00111.27"
                     /db_xref="GO:0009055"
                     /db_xref="GO:0051536"
                     /description="2Fe-2S iron-sulfur cluster binding domain"
                     /detection="hmmscan"
                     /domain_id="fullhmmer_ctg11_11_0016"
                     /evalue="2.50E-13"
                     /gene_ontologies="GO:0009055: electron transfer activity"
                     /gene_ontologies="GO:0051536: iron-sulfur cluster binding"
                     /label="ctg11_11"
                     /locus_tag="ctg11_11"
                     /protein_end="392"
                     /protein_start="319"
                     /score="49.7"
                     /tool="antismash"
                     /translation="RTGNATTPQDSPDTILSTALTTRPDVPYACAGGVCGTCKAKLITG
                     TVDMADNYALEPDELDAGYVLTCQSVPT"
     PFAM_domain     complement(13481..13807)
                     /aSDomain="NAD_binding_1"
                     /aSTool="fullhmmer"
                     /database="32.0"
                     /db_xref="PF00175.21"
                     /db_xref="GO:0016491"
                     /db_xref="GO:0055114"
                     /description="Oxidoreductase NAD-binding domain"
                     /detection="hmmscan"
                     /domain_id="fullhmmer_ctg11_11_0015"
                     /evalue="1.70E-14"
                     /gene_ontologies="GO:0016491: oxidoreductase activity"
                     /gene_ontologies="GO:0055114: oxidation-reduction process"
                     /label="ctg11_11"
                     /locus_tag="ctg11_11"
                     /protein_end="267"
                     /protein_start="158"
                     /score="54.4"
                     /tool="antismash"
                     /translation="IAAGSGITPVMSLAASVLRTHPGVHFTLIYGNRTSTDVMFLEDLA
                     DLKDAHMGRFDVHHFLSGEGRNAELYSGRIDEDKLKRLLELVIPPETVDEWFLCGPLPL
                     VEMAR"
     PFAM_domain     complement(13850..14137)
                     /aSDomain="FAD_binding_6"
                     /aSTool="fullhmmer"
                     /database="32.0"
                     /db_xref="PF00970.24"
                     /description="Oxidoreductase FAD-binding domain"
                     /detection="hmmscan"
                     /domain_id="fullhmmer_ctg11_11_0014"
                     /evalue="2.70E-12"
                     /label="ctg11_11"
                     /locus_tag="ctg11_11"
                     /protein_end="144"
                     /protein_start="48"
                     /score="46.9"
                     /tool="antismash"
                     /translation="EVSGIRELTATAVEVSFAVPEELSEEFSYIPGQHIALRTTIDGTE
                     IRRSYSLCAPPDGKTLRIGVKEVADGLFSTHVRNDLSIGDTIAVMNPQGSF"
     CDS             complement(14281..14883)
                     /locus_tag="ctg11_12"
                     /transl_table=11
                     /translation="MATETAAPMTEPAETAEAIVRAVRAVCDPEIPVLTIEDLGILRSV
                     EVEAAAEADETGEAEGPGEGEATGEGKATGETAGLRAHVVITPTYSGCPAMETIRADVQ
                     RAARAAGAAEVDVELVFSPAWTTDWMSDEGKAKLSEYGIAPPAGRAAGPIGLSMAVKCP
                     LCHSLNTTGLSRFGSTACKALYRCSDCLEPFDYFKVH"
     PFAM_domain     complement(14533..14643)
                     /aSDomain="FeS_assembly_P"
                     /aSTool="fullhmmer"
                     /database="32.0"
                     /db_xref="PF01883.19"
                     /description="Iron-sulfur cluster assembly protein"
                     /detection="hmmscan"
                     /domain_id="fullhmmer_ctg11_12_0017"
                     /evalue="5.20E-06"
                     /label="ctg11_12"
                     /locus_tag="ctg11_12"
                     /protein_end="117"
                     /protein_start="80"
                     /score="26.5"
                     /tool="antismash"
                     /translation="RAHVVITPTYSGCPAMETIRADVQRAARAAGAAEVDV"
     CDS             complement(14899..15843)
                     /locus_tag="ctg11_13"
                     /transl_table=11
                     /translation="VSTETNPTPETAAAQAAGHAPQAYETVEPTPPVQPAARGMPTVGD
                     ELEVDPLLPGAGVPLTATITSVPSEDVAGYALMLGDDALITAQRLGELVAKGPELEEDI
                     ALTNIALDQLGAARMFLQYAGRGLDTTEDELAYFRDEAEFRSCALVEQPNGDFGQTIAK
                     VLLTSLYQQLLYRGLLDSSDEFLAAVAAKSIKEVDYHVEHASMWTVRLGDGTEESHRRM
                     QAGLEMMWPYVDELFDDSPCTDLIDSGVAVSAAGLREEFDARLVEILETATLSLPEIPA
                     ARGQGRFGLHSPHLGYILAEMQVLARQHPGATW"
     PFAM_domain     complement(14902..15642)
                     /aSDomain="PaaA_PaaC"
                     /aSTool="fullhmmer"
                     /database="32.0"
                     /db_xref="PF05138.12"
                     /db_xref="GO:0010124"
                     /description="Phenylacetic acid catabolic protein"
                     /detection="hmmscan"
                     /domain_id="fullhmmer_ctg11_13_0018"
                     /evalue="1.40E-82"
                     /gene_ontologies="GO:0010124: phenylacetate catabolic
                     process"
                     /label="ctg11_13"
                     /locus_tag="ctg11_13"
                     /protein_end="314"
                     /protein_start="67"
                     /score="276.8"
                     /tool="antismash"
                     /translation="PSEDVAGYALMLGDDALITAQRLGELVAKGPELEEDIALTNIALD
                     QLGAARMFLQYAGRGLDTTEDELAYFRDEAEFRSCALVEQPNGDFGQTIAKVLLTSLYQ
                     QLLYRGLLDSSDEFLAAVAAKSIKEVDYHVEHASMWTVRLGDGTEESHRRMQAGLEMMW
                     PYVDELFDDSPCTDLIDSGVAVSAAGLREEFDARLVEILETATLSLPEIPAARGQGRFG
                     LHSPHLGYILAEMQVLARQHPGATW"
     CDS             complement(15840..16190)
                     /locus_tag="ctg11_14"
                     /transl_table=11
                     /translation="MTNPTTASGTENTTTGSPAGSTPTGGWPLWEVFIRSKRGLSHVHA
                     GSLHAADARMALANARDLYTRRSEGVSLWVVPSEQITASEPDSKDSYFEPAADKVYRHP
                     TFYTRAEGVPHL"
     PFAM_domain     complement(15858..16112)
                     /aSDomain="PaaB"
                     /aSTool="fullhmmer"
                     /database="32.0"
                     /db_xref="PF06243.11"
                     /description="Phenylacetic acid degradation B"
                     /detection="hmmscan"
                     /domain_id="fullhmmer_ctg11_14_0019"
                     /evalue="2.10E-38"
                     /label="ctg11_14"
                     /locus_tag="ctg11_14"
                     /protein_end="111"
                     /protein_start="26"
                     /score="130.4"
                     /tool="antismash"
                     /translation="WPLWEVFIRSKRGLSHVHAGSLHAADARMALANARDLYTRRSEGV
                     SLWVVPSEQITASEPDSKDSYFEPAADKVYRHPTFYTRAE"
     CDS             complement(16192..17202)
                     /locus_tag="ctg11_15"
                     /transl_table=11
                     /translation="MHTADRPAPTAVPTQDGQPDTTEAQAEFDARIAAEGRIEPRDWMP
                     EAYRKTLIRQIGQHAHSEIIGMQPEGNWITRAPSLKRKSILMAKVQDEAGHGLYLYSAA
                     ETLGIDRDTMTEQLIEGTARYSSIFNYPTPTWADMGAIGWLVDGAAICNQVPLCRASYG
                     PYARAMVRICKEESFHQRQGFEILYELSHGTEAQKAMAQDAVNRWWWPSLMMFGPPDAD
                     SPNSAQSMAWKIKRFSNDELRQRFVDMTVPQSEVLGLTLPDPDLKWNDERGHYDFGEID
                     WAEFKEVLKGRGPCNHLRIANRRAAHEGGAWVREAATAYAAKQSRRAARAYQEAS"
     PFAM_domain     complement(16267..17091)
                     /aSDomain="PaaA_PaaC"
                     /aSTool="fullhmmer"
                     /database="32.0"
                     /db_xref="PF05138.12"
                     /db_xref="GO:0010124"
                     /description="Phenylacetic acid catabolic protein"
                     /detection="hmmscan"
                     /domain_id="fullhmmer_ctg11_15_0020"
                     /evalue="8.20E-103"
                     /gene_ontologies="GO:0010124: phenylacetate catabolic
                     process"
                     /label="ctg11_15"
                     /locus_tag="ctg11_15"
                     /protein_end="312"
                     /protein_start="37"
                     /score="343.1"
                     /tool="antismash"
                     /translation="IEPRDWMPEAYRKTLIRQIGQHAHSEIIGMQPEGNWITRAPSLKR
                     KSILMAKVQDEAGHGLYLYSAAETLGIDRDTMTEQLIEGTARYSSIFNYPTPTWADMGA
                     IGWLVDGAAICNQVPLCRASYGPYARAMVRICKEESFHQRQGFEILYELSHGTEAQKAM
                     AQDAVNRWWWPSLMMFGPPDADSPNSAQSMAWKIKRFSNDELRQRFVDMTVPQSEVLGL
                     TLPDPDLKWNDERGHYDFGEIDWAEFKEVLKGRGPCNHLRIANRRAAHEGGAW"
     CDS             17398..17844
                     /locus_tag="ctg11_16"
                     /transl_table=11
                     /translation="MTDTQPAPHLIGGHEHTGPEAMYANDLASRHLGITLDDHGDGYAT
                     CSMTVTETMVNGHGITHGGYVFLFADTTFAMACNSIGSVTVASGGDITFLRPSRTGDML
                     TAHGKRVAATGRSGIYDVEVFCGDELIAVYRGRSRTLPAPPANR"
     PFAM_domain     17569..17787
                     /aSDomain="4HBT"
                     /aSTool="fullhmmer"
                     /database="32.0"
                     /db_xref="PF03061.22"
                     /description="Thioesterase superfamily"
                     /detection="hmmscan"
                     /domain_id="fullhmmer_ctg11_16_0021"
                     /evalue="1.30E-12"
                     /label="ctg11_16"
                     /locus_tag="ctg11_16"
                     /protein_end="130"
                     /protein_start="57"
                     /score="47.9"
                     /tool="antismash"
                     /translation="HGITHGGYVFLFADTTFAMACNSIGSVTVASGGDITFLRPSRTGD
                     MLTAHGKRVAATGRSGIYDVEVFCGDEL"
     CDS             17902..19272
                     /NRPS_PKS="Domain: AMP-binding (75-358). E-value: 1.4e-25.
                     Score: 81.4. Matches aSDomain:
                     nrpspksdomains_ctg11_17_AMP-binding.1"
                     /NRPS_PKS="type: NRPS-like protein"
                     /gene_functions="biosynthetic-additional
                     (rule-based-clusters) AMP-binding"
                     /gene_functions="biosynthetic-additional (smcogs)
                     SMCOG1002:AMP-dependent synthetase and ligase (Score: 78;
                     E-value: 8.4e-24)"
                     /gene_kind="biosynthetic-additional"
                     /locus_tag="ctg11_17"
                     /sec_met_domain="AMP-binding (E-value: 3.3e-27, bitscore:
                     86.9, seeds: 400, tool: rule-based-clusters)"
                     /transl_table=11
                     /translation="MADTTVPSTTAASAAGVRWHLGQAPDPQTLDPEERMSLDELRALQ
                     LERLKASVRHAYKNVEHYRRSFAEADVHPDDIQSLEDLQKLPFTRKSDLRDNYPFGMFA
                     VPRDQVARIHASSGTTGEPTVVGYTNDDINCWSALMGRSLRAAGARPGQMLHNAYGYGL
                     FTGGLGVHTGAERSGYTVVPISGGQTPRQVQLIQDFQPEVITSTPTYLLTIADEFARQG
                     IDPVETSLRTAVCGAEPWTDGMRREIERTFGLDAVDIYGLSEVMGPGVAMECAETKDGP
                     TIWEDHFYPEIVDPFTGEVLPDGTEGELVFTSLTKQATPIIRYRTHDLASLLPGTARPA
                     FRRMSRITGRSDDLIIIRGVNLYPAQVEEVIFDFEQLSPHFQLVLTRPGRMDEPTIEVE
                     ARPDLPTSAWQALERQLAGRLKETVGVTSTVIIVHPDTLQRSVGKLKRIIDRREDIR"
     aSDomain        18127..18975
                     /aSDomain="AMP-binding"
                     /aSTool="nrps_pks_domains"
                     /database="nrpspksdomains.hmm"
                     /detection="hmmscan"
                     /domain_id="nrpspksdomains_ctg11_17_AMP-binding.1"
                     /evalue="1.40E-25"
                     /label="ctg11_17_AMP-binding.1"
                     /locus_tag="ctg11_17"
                     /protein_end="358"
                     /protein_start="75"
                     /score="81.4"
                     /specificity="consensus: X"
                     /tool="antismash"
                     /translation="DIQSLEDLQKLPFTRKSDLRDNYPFGMFAVPRDQVARIHASSGTT
                     GEPTVVGYTNDDINCWSALMGRSLRAAGARPGQMLHNAYGYGLFTGGLGVHTGAERSGY
                     TVVPISGGQTPRQVQLIQDFQPEVITSTPTYLLTIADEFARQGIDPVETSLRTAVCGAE
                     PWTDGMRREIERTFGLDAVDIYGLSEVMGPGVAMECAETKDGPTIWEDHFYPEIVDPFT
                     GEVLPDGTEGELVFTSLTKQATPIIRYRTHDLASLLPGTARPAFRRMSRITGRSDDLII
                     IR"
     aSModule        18127..18975
                     /domains="nrpspksdomains_ctg11_17_AMP-binding.1"
                     /incomplete
                     /locus_tags="ctg11_17"
                     /starter_module
                     /tool="antismash"
                     /type="nrps"
     PFAM_domain     18211..18837
                     /aSDomain="AMP-binding"
                     /aSTool="fullhmmer"
                     /database="32.0"
                     /db_xref="PF00501.28"
                     /db_xref="GO:0003824"
                     /description="AMP-binding enzyme"
                     /detection="hmmscan"
                     /domain_id="fullhmmer_ctg11_17_0022"
                     /evalue="1.40E-16"
                     /gene_ontologies="GO:0003824: catalytic activity"
                     /label="ctg11_17"
                     /locus_tag="ctg11_17"
                     /protein_end="312"
                     /protein_start="103"
                     /score="60.1"
                     /tool="antismash"
                     /translation="AVPRDQVARIHASSGTTGEPTVVGYTNDDINCWSALMGRSLRAAG
                     ARPGQMLHNAYGYGLFTGGLGVHTGAERSGYTVVPISGGQTPRQVQLIQDFQPEVITST
                     PTYLLTIADEFARQGIDPVETSLRTAVCGAEPWTDGMRREIERTFGLDAVDIYGLSEVM
                     GPGVAMECAETKDGPTIWEDHFYPEIVDPFTGEVLPDGTEGELVFT"
     CDS_motif       18943..19005
                     /aSTool="nrps_pks_domains"
                     /database="abmotifs"
                     /detection="hmmscan"
                     /domain_id="nrpspksmotif_ctg11_17_0001"
                     /evalue="2.60E-05"
                     /label="NRPS-A_a8"
                     /locus_tag="ctg11_17"
                     /protein_end="368"
                     /protein_start="347"
                     /score="16.9"
                     /tool="antismash"
                     /translation="TGRSDDLIIIRGVNLYPAQVE"
     PFAM_domain     18976..19257
                     /aSDomain="AMP-binding_C_2"
                     /aSTool="fullhmmer"
                     /database="32.0"
                     /db_xref="PF14535.6"
                     /description="AMP-binding enzyme C-terminal domain"
                     /detection="hmmscan"
                     /domain_id="fullhmmer_ctg11_17_0023"
                     /evalue="9.50E-25"
                     /label="ctg11_17"
                     /locus_tag="ctg11_17"
                     /protein_end="452"
                     /protein_start="358"
                     /score="86.7"
                     /tool="antismash"
                     /translation="GVNLYPAQVEEVIFDFEQLSPHFQLVLTRPGRMDEPTIEVEARPD
                     LPTSAWQALERQLAGRLKETVGVTSTVIIVHPDTLQRSVGKLKRIIDRR"
     CDS             19352..19972
                     /gene_functions="regulatory (smcogs) SMCOG1057:TetR family
                     transcriptional regulator (Score: 115.7; E-value: 5.7e-35)"
                     /gene_kind="regulatory"
                     /locus_tag="ctg11_18"
                     /transl_table=11
                     /translation="VHDGGMTVQTGTPRRRGRPGYDRETLIERSIEIFNKRGYHGTSMD
                     ALARELGITKSAIYHHVGSKEDLLEQAIAQGLNQLFAVIDTQDARTEISAEERLRAVIR
                     GSVEVLITYRDSVALLLRVRGTSPAERRALEKRREIDERTRTLVEAAIAEGSLRSDIDP
                     GLITRLLFGMVNSLTEWYRPRPDRDAETVAEAVATIAFEGLRA"
     PFAM_domain     19430..19564
                     /aSDomain="TetR_N"
                     /aSTool="fullhmmer"
                     /database="32.0"
                     /db_xref="PF00440.23"
                     /db_xref="GO:0003677"
                     /description="Bacterial regulatory proteins, tetR family"
                     /detection="hmmscan"
                     /domain_id="fullhmmer_ctg11_18_0024"
                     /evalue="8.40E-15"
                     /gene_ontologies="GO:0003677: DNA binding"
                     /label="ctg11_18"
                     /locus_tag="ctg11_18"
                     /protein_end="71"
                     /protein_start="26"
                     /score="54.3"
                     /tool="antismash"
                     /translation="IERSIEIFNKRGYHGTSMDALARELGITKSAIYHHVGSKEDLLEQ
                     "
     PFAM_domain     19631..19963
                     /aSDomain="TetR_C_24"
                     /aSTool="fullhmmer"
                     /database="32.0"
                     /db_xref="PF17932.1"
                     /description="Tetracyclin repressor-like, C-terminal
                     domain"
                     /detection="hmmscan"
                     /domain_id="fullhmmer_ctg11_18_0025"
                     /evalue="3.80E-24"
                     /label="ctg11_18"
                     /locus_tag="ctg11_18"
                     /protein_end="204"
                     /protein_start="93"
                     /score="85.1"
                     /tool="antismash"
                     /translation="SAEERLRAVIRGSVEVLITYRDSVALLLRVRGTSPAERRALEKRR
                     EIDERTRTLVEAAIAEGSLRSDIDPGLITRLLFGMVNSLTEWYRPRPDRDAETVAEAVA
                     TIAFEGL"
     misc_feature    19961..19963
                     /note="tta leucine codon, possible target for bldA
                     regulation"
                     /tool="antismash"
     CDS             complement(19978..22068)
                     /gene_functions="biosynthetic (rule-based-clusters)
                     tropodithietic-acid: TIGR02278"
                     /gene_functions="biosynthetic-additional (smcogs)
                     SMCOG1017:aldehyde dehydrogenase (Score: 213.8; E-value:
                     5.5e-65)"
                     /gene_kind="biosynthetic"
                     /locus_tag="ctg11_19"
                     /sec_met_domain="TIGR02278 (E-value: 3.2e-293, bitscore:
                     965.7, seeds: 4, tool: rule-based-clusters)"
                     /transl_table=11
                     /translation="MTEILTSYTCGTWTAPAADTSGTADDTSQGSQPPVRTICDPATGT
                     AVAGVSSAGINFAAVVAHARDTGGPAVRALTFHQRGVILKALATYLNERRDRYHAISLT
                     TGATARDGLIDIDGGISTLFSYSSVARRQMPNSTVYLDGDVERLSKRQTFAGQHICTAR
                     PGVSVQINAFNFPVWGMLEKFGPMFAAGQPVIVKPATNGAQLTHAVVTDIIESGLLPEG
                     ALQLICGSTGDLLDHLGEQDTIAFTGSATTARTLASHECVTERGTRFFAEADSLNFALL
                     GPDAGPGSEEFDLYVSQLVTEMTAKAGQKCTAIRRGLVPADHLDAVAEAVARKLAGITV
                     GSPHDEATRMGPLVSADQADDVREAIGTLTAAGAELVCGGEATGASGEGTGSRAFVPPT
                     LLKAAADVDAVHEVEAFGPVATLVPYSSLSEAVEIAARGRGSLVGSVVSHDPEVVREVV
                     LGTAPWHGRILVLDRDDAKESTGHGSPLPTLVHGGPGRAGGGEELGGIRSVLHYMQRTA
                     IQASPDMLTAITGTWAPQAARRTEGGHPFGKDLSQLRIGDTIVGGPREVTLEDVDHFAE
                     FTGDTFYAHTDEEAAAANPFFPGRVAHGYLVVSFAAGLFVKPEPGPVLANYGLENLRFI
                     TPVSPGDSLTVTLTAKQITPRETDEYGEVRWDALVKNQNDDIVATYDVLTLVEKEAGKS
                     KS"
     PFAM_domain     complement(20077..20385)
                     /aSDomain="MaoC_dehydratas"
                     /aSTool="fullhmmer"
                     /database="32.0"
                     /db_xref="PF01575.19"
                     /description="MaoC like domain"
                     /detection="hmmscan"
                     /domain_id="fullhmmer_ctg11_19_0027"
                     /evalue="1.60E-19"
                     /label="ctg11_19"
                     /locus_tag="ctg11_19"
                     /protein_end="664"
                     /protein_start="561"
                     /score="69.6"
                     /tool="antismash"
                     /translation="GPREVTLEDVDHFAEFTGDTFYAHTDEEAAAANPFFPGRVAHGYL
                     VVSFAAGLFVKPEPGPVLANYGLENLRFITPVSPGDSLTVTLTAKQITPRETDEYGEV"
     misc_feature    complement(20419..20421)
                     /note="tta leucine codon, possible target for bldA
                     regulation"
                     /tool="antismash"
     PFAM_domain     complement(20698..21960)
                     /aSDomain="Aldedh"
                     /aSTool="fullhmmer"
                     /database="32.0"
                     /db_xref="PF00171.22"
                     /db_xref="GO:0016491"
                     /db_xref="GO:0055114"
                     /description="Aldehyde dehydrogenase family"
                     /detection="hmmscan"
                     /domain_id="fullhmmer_ctg11_19_0026"
                     /evalue="2.10E-65"
                     /gene_ontologies="GO:0016491: oxidoreductase activity"
                     /gene_ontologies="GO:0055114: oxidation-reduction process"
                     /label="ctg11_19"
                     /locus_tag="ctg11_19"
                     /protein_end="457"
                     /protein_start="36"
                     /score="221.1"
                     /tool="antismash"
                     /translation="TICDPATGTAVAGVSSAGINFAAVVAHARDTGGPAVRALTFHQRG
                     VILKALATYLNERRDRYHAISLTTGATARDGLIDIDGGISTLFSYSSVARRQMPNSTVY
                     LDGDVERLSKRQTFAGQHICTARPGVSVQINAFNFPVWGMLEKFGPMFAAGQPVIVKPA
                     TNGAQLTHAVVTDIIESGLLPEGALQLICGSTGDLLDHLGEQDTIAFTGSATTARTLAS
                     HECVTERGTRFFAEADSLNFALLGPDAGPGSEEFDLYVSQLVTEMTAKAGQKCTAIRRG
                     LVPADHLDAVAEAVARKLAGITVGSPHDEATRMGPLVSADQADDVREAIGTLTAAGAEL
                     VCGGEATGASGEGTGSRAFVPPTLLKAAADVDAVHEVEAFGPVATLVPYSSLSEAVEIA
                     ARGRGSLVGSVVSHDPEVVREV"
     CDS             22158..22655
                     /gene_functions="regulatory (smcogs) SMCOG1120:AsnC family
                     transcriptional regulator (Score: 129.2; E-value: 1.5e-39)"
                     /gene_kind="regulatory"
                     /locus_tag="ctg11_20"
                     /transl_table=11
                     /translation="MGTRLLANPDGRTLHMARDIDDVDRRIIAALVADSRSSIRQLAER
                     VHISRSAAHSRLNALIASGAIRRFTADIDKEALGMTVSAVVVVKIGDRPWPDVRDDLAA
                     LPFVEKVQAVSGDIDALLTVNAPSNTELSQVILRQVHEVPGIVSTRSLLVLDEVDGHRP
                     GS"
     PFAM_domain     22218..22358
                     /aSDomain="HTH_24"
                     /aSTool="fullhmmer"
                     /database="32.0"
                     /db_xref="PF13412.6"
                     /description="Winged helix-turn-helix DNA-binding"
                     /detection="hmmscan"
                     /domain_id="fullhmmer_ctg11_20_0028"
                     /evalue="3.20E-12"
                     /label="ctg11_20"
                     /locus_tag="ctg11_20"
                     /protein_end="67"
                     /protein_start="20"
                     /score="45.8"
                     /tool="antismash"
                     /translation="DDVDRRIIAALVADSRSSIRQLAERVHISRSAAHSRLNALIASGA
                     IR"
     PFAM_domain     22440..22625
                     /aSDomain="AsnC_trans_reg"
                     /aSTool="fullhmmer"
                     /database="32.0"
                     /db_xref="PF01037.21"
                     /description="Lrp/AsnC ligand binding domain"
                     /detection="hmmscan"
                     /domain_id="fullhmmer_ctg11_20_0029"
                     /evalue="1.60E-12"
                     /label="ctg11_20"
                     /locus_tag="ctg11_20"
                     /protein_end="156"
                     /protein_start="94"
                     /score="47.2"
                     /tool="antismash"
                     /translation="WPDVRDDLAALPFVEKVQAVSGDIDALLTVNAPSNTELSQVILRQ
                     VHEVPGIVSTRSLLVLD"
     CDS             23542..24261
                     /locus_tag="ctg11_21"
                     /transl_table=11
                     /translation="LQHRLSAVARATRDVDGIVRGDMDEFLTSLDSALKHPWGSVTMRR
                     EEVEVIETPTKLIKPRRFDLVLEIRGVTWRRVRFEISPDEAGIGAESESVAPPSLAGFG
                     LPDPDALAGIAMRYQVAQKLHAVSDPHEPPDYLNDRARDVVDLLLIRDLIADTRYPALA
                     DVRDASLAVFLAREAEARELSLPTRQWPPTVIALPHWKGDYARAAESGGISLSLDEAVA
                     EVNAWISEIGRSHRPGS"
     PFAM_domain     23560..24174
                     /aSDomain="AbiEii"
                     /aSTool="fullhmmer"
                     /database="32.0"
                     /db_xref="PF08843.11"
                     /description="Nucleotidyl transferase AbiEii toxin, Type IV
                     TA system"
                     /detection="hmmscan"
                     /domain_id="fullhmmer_ctg11_21_0030"
                     /evalue="1.80E-07"
                     /label="ctg11_21"
                     /locus_tag="ctg11_21"
                     /protein_end="211"
                     /protein_start="6"
                     /score="31.4"
                     /tool="antismash"
                     /translation="AVARATRDVDGIVRGDMDEFLTSLDSALKHPWGSVTMRREEVEVI
                     ETPTKLIKPRRFDLVLEIRGVTWRRVRFEISPDEAGIGAESESVAPPSLAGFGLPDPDA
                     LAGIAMRYQVAQKLHAVSDPHEPPDYLNDRARDVVDLLLIRDLIADTRYPALADVRDAS
                     LAVFLAREAEARELSLPTRQWPPTVIALPHWKGDYARAAESG"
     CDS             complement(24224..24427)
                     /locus_tag="ctg11_22"
                     /transl_table=11
                     /translation="MRPAAWAQMKKSYHSMVVPTRAPMRTLRSSRLARTGRAGAAEVTV
                     MRFAPKVRRLLSCRGGDFDRFR"
     CDS             complement(24424..24540)
                     /locus_tag="ctg11_23"
                     /transl_table=11
                     /translation="MMAPSGRKRKATPSEAHETIWASAGFSSLSGAKYWTHG"
     CDS             24845..25957
                     /gene_functions="biosynthetic-additional
                     (rule-based-clusters) DXP_synthase_N"
                     /gene_kind="biosynthetic-additional"
                     /locus_tag="ctg11_24"
                     /sec_met_domain="DXP_synthase_N (E-value: 2.2e-07,
                     bitscore: 22.1, seeds: 174, tool: rule-based-clusters)"
                     /transl_table=11
                     /translation="MTIDIPRSADAARVVPSLHPISFIDEAGQVTDASAPEGLRMPSAD
                     MLLKLYRRMVIARRFEAQVTALTRQGRLATYPSAAGQEACEIGAVSALKDTDWLFPTYR
                     DSAALLTRGIPVPQILAAFRGDWHCGFDPHAHCTAPAATPLATQGLHAAGFGMAATLRG
                     DDTATLTFMGDGATSEGDAHEAFNFAAVWQTPTVFFIQNNQYAISVPLREQTNATLLAD
                     KAIGYGMPGYCVDGNDVAAVYAVVTAAIDRARAGDGPTLIEGLTYRIEAHTNSDDPTRY
                     RDGAEVDIWKRRDPIARLESYLRQAGALDNGSVEAIAADAEEFAAEVREAMSTEAERNP
                     LEIFDHVYAHARPALAEQRALLAAELEEAS"
     PFAM_domain     24998..25846
                     /aSDomain="E1_dh"
                     /aSTool="fullhmmer"
                     /database="32.0"
                     /db_xref="PF00676.20"
                     /db_xref="GO:0016624"
                     /description="Dehydrogenase E1 component"
                     /detection="hmmscan"
                     /domain_id="fullhmmer_ctg11_24_0031"
                     /evalue="4.60E-77"
                     /gene_ontologies="GO:0016624: oxidoreductase activity,
                     acting on the aldehyde or oxo group of donors, disulfide as
                     acceptor"
                     /label="ctg11_24"
                     /locus_tag="ctg11_24"
                     /protein_end="334"
                     /protein_start="51"
                     /score="258.9"
                     /tool="antismash"
                     /translation="RRMVIARRFEAQVTALTRQGRLATYPSAAGQEACEIGAVSALKDT
                     DWLFPTYRDSAALLTRGIPVPQILAAFRGDWHCGFDPHAHCTAPAATPLATQGLHAAGF
                     GMAATLRGDDTATLTFMGDGATSEGDAHEAFNFAAVWQTPTVFFIQNNQYAISVPLREQ
                     TNATLLADKAIGYGMPGYCVDGNDVAAVYAVVTAAIDRARAGDGPTLIEGLTYRIEAHT
                     NSDDPTRYRDGAEVDIWKRRDPIARLESYLRQAGALDNGSVEAIAADAEEFAAEVREAM
                     ST"
     CDS             25954..27006
                     /gene_functions="biosynthetic-additional (smcogs)
                     SMCOG1110:1-deoxy-D-xylulose-5-phosphate synthase (Score:
                     347.3; E-value: 9.6e-106)"
                     /gene_kind="biosynthetic-additional"
                     /locus_tag="ctg11_25"
                     /transl_table=11
                     /translation="MTAQMTTSTQAGAGTPASAASGEATARPVSMTTALNTALRDALAA
                     DDSVVVYGEDVGRLGGVFRVTDGLREEFGAERVWDSPLAESGIIGTAVGMAMAGMRPVV
                     EMQFDAFSYPAFEQIVSHVAKMRNRTRGQVELPIVIRIPCAGDIGGVEHHSDSSEAYWC
                     ATPGLTVVTPSNPADAYSMLREAIDSPDPIIFMEPKSRYWSKDTLTLPVQTASMYEAQV
                     VREGSDVTLLSYGPTVRTALATAEAGAEEGVSIEVIDLRSLSPFDDATVAASVAKTSRA
                     AVLHEAAQFCGYGAEVAARVTERCFTSLAAPVLRITGFDVPFPAPKLEEFYLPTPDRIL
                     DALDTWEWEL"
     PFAM_domain     26035..26559
                     /aSDomain="Transket_pyr"
                     /aSTool="fullhmmer"
                     /database="32.0"
                     /db_xref="PF02779.24"
                     /description="Transketolase, pyrimidine binding domain"
                     /detection="hmmscan"
                     /domain_id="fullhmmer_ctg11_25_0032"
                     /evalue="3.50E-46"
                     /label="ctg11_25"
                     /locus_tag="ctg11_25"
                     /protein_end="202"
                     /protein_start="27"
                     /score="157.1"
                     /tool="antismash"
                     /translation="PVSMTTALNTALRDALAADDSVVVYGEDVGRLGGVFRVTDGLREE
                     FGAERVWDSPLAESGIIGTAVGMAMAGMRPVVEMQFDAFSYPAFEQIVSHVAKMRNRTR
                     GQVELPIVIRIPCAGDIGGVEHHSDSSEAYWCATPGLTVVTPSNPADAYSMLREAIDSP
                     DPIIFMEPKSRY"
     PFAM_domain     26608..26970
                     /aSDomain="Transketolase_C"
                     /aSTool="fullhmmer"
                     /database="32.0"
                     /db_xref="PF02780.20"
                     /description="Transketolase, C-terminal domain"
                     /detection="hmmscan"
                     /domain_id="fullhmmer_ctg11_25_0033"
                     /evalue="7.10E-39"
                     /label="ctg11_25"
                     /locus_tag="ctg11_25"
                     /protein_end="339"
                     /protein_start="218"
                     /score="132.5"
                     /tool="antismash"
                     /translation="EAQVVREGSDVTLLSYGPTVRTALATAEAGAEEGVSIEVIDLRSL
                     SPFDDATVAASVAKTSRAAVLHEAAQFCGYGAEVAARVTERCFTSLAAPVLRITGFDVP
                     FPAPKLEEFYLPTPDRI"
     CDS             27003..28535
                     /locus_tag="ctg11_26"
                     /transl_table=11
                     /translation="VTATHASTGQDFILPDLGEGLTEAEVVSWKVDVGDTVAIDEIVAE
                     VESAKSVVDLPCPYAGVVTALHFAEGDTVHAGQAILTIGGEHGSAGGGAAGSTGGGAAD
                     GGAADGAGPAGGEDVVPGTALRSTDGDDTPPDPGGQSEGSGAVLIGYGTREVSGATRSG
                     RRSFGRRTGQQTAQPQPAAQAQGRAPAAPKAAPAPAAPDAEPASAEATATSGAGKFSRV
                     VSPLVRKMAAENGFVAKELTGSGPGGMVMRRDVMDEIARRSETGTQTGDAAAPAATSSG
                     ADTVIPLTGLRKVIAERLSRSRQEVPEATIWLDVDATELLAAKKQLEAKHSEKFSVMSL
                     VARFVTAGLQKWPILNSSVDEAAGEIRVHADVNLGLAADTPRGLMVPVVHGAGGMTLRQ
                     LRDAIGAKVDKAATGRFDPSELSGGTFTLNNYGVFGVDGSAPIINMPEVAMLGLGRIKE
                     RPWVVDGELTVRKVMYLSFVFDHRVCDGREPSEFTTFIADCIENPISFLADI"
     PFAM_domain     27033..27251
                     /aSDomain="Biotin_lipoyl"
                     /aSTool="fullhmmer"
                     /database="32.0"
                     /db_xref="PF00364.22"
                     /description="Biotin-requiring enzyme"
                     /detection="hmmscan"
                     /domain_id="fullhmmer_ctg11_26_0034"
                     /evalue="2.10E-17"
                     /label="ctg11_26"
                     /locus_tag="ctg11_26"
                     /protein_end="83"
                     /protein_start="10"
                     /score="62.7"
                     /tool="antismash"
                     /translation="DFILPDLGEGLTEAEVVSWKVDVGDTVAIDEIVAEVESAKSVVDL
                     PCPYAGVVTALHFAEGDTVHAGQAILTI"
     PFAM_domain     27669..27767
                     /aSDomain="E3_binding"
                     /aSTool="fullhmmer"
                     /database="32.0"
                     /db_xref="PF02817.17"
                     /db_xref="GO:0016746"
                     /description="e3 binding domain"
                     /detection="hmmscan"
                     /domain_id="fullhmmer_ctg11_26_0035"
                     /evalue="2.50E-09"
                     /gene_ontologies="GO:0016746: transferase activity,
                     transferring acyl groups"
                     /label="ctg11_26"
                     /locus_tag="ctg11_26"
                     /protein_end="255"
                     /protein_start="222"
                     /score="37.3"
                     /tool="antismash"
                     /translation="VSPLVRKMAAENGFVAKELTGSGPGGMVMRRDV"
     PFAM_domain     27846..28523
                     /aSDomain="2-oxoacid_dh"
                     /aSTool="fullhmmer"
                     /database="32.0"
                     /db_xref="PF00198.23"
                     /db_xref="GO:0016746"
                     /description="2-oxoacid dehydrogenases acyltransferase
                     (catalytic domain)"
                     /detection="hmmscan"
                     /domain_id="fullhmmer_ctg11_26_0036"
                     /evalue="2.60E-71"
                     /gene_ontologies="GO:0016746: transferase activity,
                     transferring acyl groups"
                     /label="ctg11_26"
                     /locus_tag="ctg11_26"
                     /protein_end="507"
                     /protein_start="281"
                     /score="239.8"
                     /tool="antismash"
                     /translation="ADTVIPLTGLRKVIAERLSRSRQEVPEATIWLDVDATELLAAKKQ
                     LEAKHSEKFSVMSLVARFVTAGLQKWPILNSSVDEAAGEIRVHADVNLGLAADTPRGLM
                     VPVVHGAGGMTLRQLRDAIGAKVDKAATGRFDPSELSGGTFTLNNYGVFGVDGSAPIIN
                     MPEVAMLGLGRIKERPWVVDGELTVRKVMYLSFVFDHRVCDGREPSEFTTFIADCIENP
                     ISFL"
     misc_feature    28521..28523
                     /note="tta leucine codon, possible target for bldA
                     regulation"
                     /tool="antismash"
     CDS             complement(28672..30081)
                     /locus_tag="ctg11_27"
                     /transl_table=11
                     /translation="VSVVNISVLVGYLLLMVLVAAWFSRRSAMKDGEDFMLAGQSLPPL
                     VLAGTLLATFVGSGSIIGGASFIFANGPIPGIFFFLGTFAGIIALSLMAKKVRENSFHT
                     VPELLRVRFGRATGVIGTIVVLVAFIGIAAYQFTGAGYIFSLITPLSEVQGTLIAVVVI
                     TFLSLSGGLKSVAWTDFLSSALIVIGLLATLYFVFVHDLGGFGSYVNQLDPAFRTVTGK
                     LTPLQILGYFLPLFLLVLGDQNMHQRLAAAQSPASARKATGLFFIGAIFMVAPIILLAS
                     AATIVNPSSEADMAILGLAAGDFTPAVVGATLLVAALALIVTTGSSYLLTCSGNIVYDL
                     VFRGRRREPSHERSQVVVGRIAVAAVAALAFVMVQFFPTLLELQMYAYTMYGAAVTPTV
                     LAALFWKRASAAGAVASMLTGGIATILWEVFGPAEEVRSVVIAAPIAIVVLIVVSLTTK
                     PAAMVDRPARV"
     PFAM_domain     complement(28822..29979)
                     /aSDomain="SSF"
                     /aSTool="fullhmmer"
                     /database="32.0"
                     /db_xref="PF00474.17"
                     /db_xref="GO:0016020"
                     /db_xref="GO:0022857"
                     /db_xref="GO:0055085"
                     /description="Sodium:solute symporter family"
                     /detection="hmmscan"
                     /domain_id="fullhmmer_ctg11_27_0037"
                     /evalue="1.50E-37"
                     /gene_ontologies="GO:0016020: membrane"
                     /gene_ontologies="GO:0022857: transmembrane transporter
                     activity"
                     /gene_ontologies="GO:0055085: transmembrane transport"
                     /label="ctg11_27"
                     /locus_tag="ctg11_27"
                     /protein_end="420"
                     /protein_start="34"
                     /score="129.4"
                     /tool="antismash"
                     /translation="FMLAGQSLPPLVLAGTLLATFVGSGSIIGGASFIFANGPIPGIFF
                     FLGTFAGIIALSLMAKKVRENSFHTVPELLRVRFGRATGVIGTIVVLVAFIGIAAYQFT
                     GAGYIFSLITPLSEVQGTLIAVVVITFLSLSGGLKSVAWTDFLSSALIVIGLLATLYFV
                     FVHDLGGFGSYVNQLDPAFRTVTGKLTPLQILGYFLPLFLLVLGDQNMHQRLAAAQSPA
                     SARKATGLFFIGAIFMVAPIILLASAATIVNPSSEADMAILGLAAGDFTPAVVGATLLV
                     AALALIVTTGSSYLLTCSGNIVYDLVFRGRRREPSHERSQVVVGRIAVAAVAALAFVMV
                     QFFPTLLELQMYAYTMYGAAVTPTVLAALFWKRASAAGAVASMLTG"
     CDS             complement(30171..31055)
                     /locus_tag="ctg11_28"
                     /transl_table=11
                     /translation="MADGTVPWIEKLIGDRTPSPAIARVLGVISSEPETAAFATAQQVA
                     TMAGVNVASATRCAQYLGYRGWPDFVTDLRGHYLATLTADRIMGQSEAAFDRTVSSSIA
                     EDIRMLELLLEAIDEDEMVAAARMIASARSTAVLATGYCSGPGGVLAHGAQLFGFNVEQ
                     YAGSATAQINAARRLGEDDVLVVFNVWKTTDVINQLALEAASRGVPLLVIADRSTAVTE
                     VADHSILVSSGSPRYLPSMTGVFSVVQAVLKLIAAEHRENVEKSLRRVDQLWHGLGVVK
                     GDPTAVDVSAILD"
ORIGIN
        1 cagtctcggg ccctctccgg gctgcagcag ggagcggaat ccgcggctgc cagcctggtg
       61 accggatacg atggactgtc gcctgccgcg ctgcgcacac cagtcgcacg gcgcgcaccg
      121 gcgcaccaga acccacggct gagagaagga gcgcgctgct tgcaatgacc gcccagagca
      181 cgccgtttcg caccagccga ggccttgatg cgctcgcgct ggtctgcctc gtgctcatcg
      241 ccgcgagtct gcgcccagcg gccacctcgc tgggcccagt gctggccgaa gtcaccgacg
      301 ccttcgccct gacggcctgg cagtccgggc tgctcactgc cttccccggc ctcgtcttcg
      361 ccgcctgcgg actcatcgcc ttgccgctgc tcgcacgggc aggcctgttc ggggcgctca
      421 cgatctcgtg tgcgtgcacg gccaccggta tcatcgcccg cgccctgtcg gccagctggc
      481 cgggcttcgc gacgctgacg gtgctcgcgc tcatcggcat ggcgctgggc aacgtcgtcc
      541 tcctcgtcta cgtcaaggcc cgcttcccgg cccgcggcca gctcgccgcg accgtcttca
      601 ccgtctcgct cggcctcggc gccaccctgc cctcgctgct gaccgccccg ctgaccggcc
      661 aggccggcac gtggcgggtg ggcctgggct tctgggcggt catccccgtc actgctctgc
      721 tcgcctggct cgtgctgcgg gctgccggct cggtgccgcg cctggctggt cctcccgctc
      781 ccgaggcggg cggcacccgc gtgcgcaagc gcatcgtggc ctcgccgaag gcccgctgga
      841 tggcgctgtt cttcggcttc cagtccgtca acgcctatgt gcagttcggg tggctgcccc
      901 agatctaccg cgacggcggc ctcgatgccg tcaccgccgg gatcatgatc ggcatcgtcg
      961 ccttctccgg catccccggc gggttcctcg ccccgcagat catcgtccgc gacatctacc
     1021 cacgcgcttt catcatcagc ttcgccgccg cctcgaccgc cggttacacc ggcctgctca
     1081 tcagccccgc tgccgcaccg gtgctgtggg cagtgctgct ggcctacggc ggcttcgcct
     1141 tcccggccgt gctcgcgctc atcacccggc gcacgaccga tgtcaccgtc accgcctcga
     1201 cctcggcatt cgtccagtcc ggcggttaca tcctcgcggc cgtctgcccg atgatggtcg
     1261 gtgcgctgct cggcctgacc ggcggctgga cggccccgat cgtcttcatg atcggcatca
     1321 gcgtgctcat ggggctgacc ggcgcactgg cggcagcgcc gggcagcgtc gacgaggagc
     1381 tcggctgacc tcagatgtcg aggacgagcc gatcggtctg ggcacgtgag acgcagatca
     1441 tcatcgtctc ctgcgcctcc ttctcctcac cgctgaggac atgatcacgg tgatcggccc
     1501 gcccctgcag gatcgtcgtc tcacacgtcc cgcacgtgcc cttctgacat gagctcagcg
     1561 tccgcacccc ggcagcacca agggctgcga ggatcgactg accgcaggct acctgcactt
     1621 ccgcgccact ggtcgtctcg acggtgaagg cggtatccgc gcccgaggcg ccggccgctt
     1681 cggtctgacc gctgccggtg gcctcggctg ccggtggggc gtcgtcgtcg aagtcctcga
     1741 agatcacctc gatgccctcg gcctccatcc cggcggcgag cgcacgcatg agcggaaccg
     1801 ggccgcatgt gtagacgacc ggaccgcacg cggaggcgac aggactgccg acggtgccct
     1861 ccgcctcggt cgcggtcccg tcggtgccct ccgcctcggg cgcggtgccg ccggaaagat
     1921 gctgaccggc ggtggcgaac cagtcgcggg ccagggcaac gacatcgggc cgaccggtct
     1981 cggcggtgat gcgcacatcg acgcgctcgg agccgtggga gtcgatgagg tcgccggcga
     2041 aggccatgag ttcgttgcgg cggccgacgt agatgaggtg ccagtcgagg ccggcgttct
     2101 cggcgtcgtg gatcatcgcg gagatcgggg tgatgccgat cccgccggca acgaacagca
     2161 tcggcgagcg gcgctggtag ccgaaggtgt cgcgcgggcc gcggatgagc aggctggtgc
     2221 agtcggcgag gtgctcgtgc agccagtggg agccgccgcg gccggtcggc tcgttgagga
     2281 tcgcaacccg ccagccgtcg ctgccatcgg gtttcgagca cagcgagtag tggcggatcg
     2341 ccgggccgtc gggcagcggg atcgcaactt cgaggtgcgc gccgggggtg aacgccgggt
     2401 cagcgcccag cggcggagcg acggtgatgg acaggattcc gcgtgcgacg gtcgtcagtg
     2461 attcgatgcg ggcgggcctg aagccctgcc ggatgagcat gtcgatgtcc ggtccgtcga
     2521 agctcgtgat cgacgggctg ccggccagcg gctgggccgg ctcggtgctg gtgtctgcga
     2581 gtgctctcac gcctgtccct cctgccggcc ggtggtcgcg gcggcatctg tgatctgcct
     2641 ctcggtgacg accagtctga ccgatagaca cccacatgag cgatgccggt tcccgagccc
     2701 tgagaaacag ccgcccaccc gcatccgggc ccgttccccc gggccccgct cccccgggcc
     2761 gattgcgctg ttaccgtggc gacatgacca tgcccgatgc tgcccgccca cctgtcacag
     2821 agctgctgtc caccgaccgc cggctcgtcg gcgctccgat ggccggcggt gccaccacgc
     2881 cccggctggc cgcagcgatc gccgccggcg gcgggttccc gttcctggcc ggcggctacc
     2941 tcaccgccgc agcgctgagg gcgcagatcg atgagttccg gcagctggcc ggtgatgtgg
     3001 ctttcggcgt caacctcttc gtgcccgggc aggctggcgt cgatgagact gcgtttgctg
     3061 cctatgccga ccggctcacc ccgctggccg atgcgctcga cgcgccgatc agtgcccgtc
     3121 cggtgatgga cgatgacgat cacttcggcg agaagctcca ggcgctgctg gccgacccgg
     3181 ttccggtggt ctcgctgacg ttcgggctcc ccgcccccga ggcggttgcg cgtctgcata
     3241 cggtcggcac ctgcgtgctc gccacggtga cgaacgcctc tgaagccgag gcggcggcgg
     3301 ggatcggctg cgatggtctc gtcgtgcagg gcagccgggc cggcgggcat gccggcacac
     3361 atgatccgct gcaggtggtg accgaggtcg agaccgctga cctggtgcgc gaggtgcgtg
     3421 agcgggtgga tctgccggtc atcgccgctg gtggtgtcga cggtcccgag gcggtggccg
     3481 ctctgctcga ggccggtgcg ctggccgtgc aggtcggcac gctgctgctg cgaacgcatg
     3541 aggcgggcac ctcggcggtg caccggcagg cactcgccga cccccgtttc acccagaccg
     3601 cactgacccg ggcgttcacc gggcggctgg cccgcagtct gcgcaaccgg ttcatcgacg
     3661 actacgcaac cactgctccg gctgcctatc cgcaggtcca tcacctgacc aagcccatcc
     3721 gcaccgcggc ggcgaaggct gggcagcccg actgggtgca cctgtgggct gggaccggct
     3781 ggcagtcgac gcgcgaggag ccggctgctg agacgctcgc ccggttgacc ccgccgcgct
     3841 gagggtcacc gtccggcggc gtatccctgc atgccgcgcg ggttcgcggc cgcctgcatg
     3901 atcccggtct ccgggtcgta ggtgacgcag gagagccggc cgagcgacca gtcccctgcc
     3961 cgggagacgt cgtggccgcg ggcgatgagc ccggcgatga cctcatcgcc gagccggtcc
     4021 tcaaccacaa cgccgccggg agtccaggtg cgcggccaga acgagcccgg cagcgcggtt
     4081 gtgtggaacg ccggtgcgtc aatcgcctgc tgcggggtgt aaccgccgac gagcatccgc
     4141 aggatcgcca gcaactgcca ctgatcctgc tgatccccgc ccggcgtgcc gatggcgatc
     4201 accggtatgc caccgcggct gatgagagtc ggggtgagcg tcgtgcgcgg gcgcttgccg
     4261 gcggcaaacc gggaggggga gtcctcatcg agccacatca tctgcaggcg ggtgccgagg
     4321 cagaagccga gggccgggat gagcggggag gactgcagcc agccgccgga cggggtggcg
     4381 gagatgatgt tgccccaccg atcgatgaca tcgagatggc aggtgtcgcc gcgcaccgca
     4441 cgcggggtgg cgttggtctg catcgtcggc tcaccggaac cgcctgccga accggccgag
     4501 gctctcgcat cggcgccgac cgcctgggcc ggcagctcga actcatcgcc ggtcaccagc
     4561 ggcggcacga aaccaggctc gccctcgtcg cggagcccag ggcggaagtc gagggaggcc
     4621 cactcgctga tgagctcgcg ccggctggcc gcatactcct cactcagcag agtctccaga
     4681 tcgatctcgc cgtgaccgta gtgggtgtcg cggtcggcga gcgcgagctt gagagcttcg
     4741 aggatcgtat gcgcaccgcg ctcggtcgag gggtcgaggt ccgcgtcatc gaagccgtcg
     4801 aggatccgca gggcctgcag cagcaccggg ccctgccccc acgggccggt cttggcgatc
     4861 gtgtggccgc ggaactcaat cgacaccggc tcctcgtacc cggctgagaa cctcgccata
     4921 tcctcagccg tgagcacccc ggcgtgcgtg ctgccgcttg agtgcatgtg gggttcgcgg
     4981 atgaacgcgg cggcttccgc ggcgacgaag ccctcgcgcc actggcgcct caccgcctcg
     5041 atccgggcga cccgcacgtc gctatcagcc ccaccgtccc cggcagcccc gttatcccca
     5101 gccggcccgg cctcatcggc agcggtaagc agccgtttga gcgtgctggc gtatccaggc
     5161 atcctcacca gatcgccggg ctcgggcacc tgaccgccag gcagccactg cgcagctgaa
     5221 ctgggccaat gagcgcggaa cgtctcagcg gcggcagcga tcgcagcaca ggcgccggcg
     5281 tggaccgggt ggccgttctc ggcatagtcg accgcgtagg cgaggacatc ggcgatgtcc
     5341 cagctgccgt gatcgcgcag cagcaccagc cacgcatcga ccgcacccgg gacggctgca
     5401 gcgagcgccc cagcaccggg gaccatgtcg aggccctcgg cacgaaggtg ctcgatcgtc
     5461 gccccggccg gggctgggcc ctggcccatg agcacctgcg gcaccggctc ctcggcggtg
     5521 gcgaacaggc cggtcatgtc cccgccgggg ccgttgaggt gcggttcgac gacgtggagg
     5581 acgaaacccg ccgcaacggc cgcatcgaag gcgttgccgc cgcgttcgag caccgcctgc
     5641 gcggtctggg cggccagcca gtgggtcgag gcactcatgc cgaaggtgcc ctgcaacgta
     5701 ggacgggtgg tgggatccgg tggcggggtg aacgtcacag cagctccttg gcatcggctg
     5761 ctgccagcct accggtcacg cagccgcacc gcttcgaact gcccggcacc cggccccatc
     5821 agggaatact cgcgacccct gcatcgtttt cctgcgcagg agaaccaacg gccgcatccc
     5881 ccagcggtct gagaacagga gtagcccgtg accagcccct ccgctgacag ccacagcaac
     5941 ccactcgccg ccctgcagcg ccgtgcccgc aacggcctcg tcatccaggg tgtgctcgcc
     6001 ctgctcaccg gcgtcctcat gatcgtctgg ccgggcgcca gtctgcaggt cttcgcctgg
     6061 ctcatggccg cctggctcat catcaacggc attctgggac tcggtgcctg gctgcgcggg
     6121 cgcgccaccg gcgtccgcgg cggcgggacg ctggcctttg ccggagccct ctccctcgtg
     6181 ctgggcatca tcgtcgggct gctcccggag accgcagtgg tcgcgatcgt gctgttcatc
     6241 gccttctggg cgcttgtgct cggtctcatg caggtcttcg gcgcatttgc cttccggcgc
     6301 atgggcgcgc ccagctggtg ggtcatgctc atcagcggca tcgcaggcct tgcgatcggt
     6361 cttctgctcg tcatcaaccc catcgccggc gcggtctcgc tgctgtggct catcgccgca
     6421 ttcctcatac tcgccggcgt catcgcgatc gttctcggtg tgcgcatcgg ccgcgccacc
     6481 ctgccgactg cttccgccgg gttcggcccg gcaggcttcg gtccagctgg cttcggccgc
     6541 agcggaggct acggtgccag cggcccagtc gtgcagtccg aaaccgttga ccccgatgac
     6601 gaggatcgcg aggaccccgg caccccgcct cagctgaggt gacccacccc ggctccggtg
     6661 accggagcct ccggcacggt cagcgcgaac gccgccgcag aaagattcct gcggcggcgt
     6721 tcgccatctc acgtccgcgt gctgcgatcc gcgcccgagg cgatggaccc ggttcccgca
     6781 gccggtccgg ttcagccggt gcggccgttg cgggagttgc gcacagcctc agcagcagca
     6841 tcgtcagcgg cctcctgctc ggccacgatc tgctcggctg actcgtcggt gcccttgcgc
     6901 gactggtgca tgaagcgctc ggtgcgctcg gtgtccggct tggtcatgag cgagacgacg
     6961 acgtagaaga tgaagctcag gcccaggccg atgaagatcc gggtcggtcc gtcattgggc
     7021 cagaagtacg gcagcggcag gccgagctcg acgaggaacc cgtagatcgt gaagctcgac
     7081 ccggcgatga tgccggccac cgcgcccttc tgcgtcgccc ggcgccagaa catgcccatg
     7141 atcatcggga agaacatgct ggctgccagg atctcgctgg ccaggccgag gaggatgagc
     7201 gcctccggca gctggatggc gatgaggaag ccgagcaccg aggcgatgac cgtgccgatc
     7261 attcccacgc gcaccttctg cttgtcagag acccggttgc gtttgatctt cgtgtacagc
     7321 tcggtcatgt acagcgaaga caggttgagc gtcgtacaga tcgtcgacat gatcgctgcg
     7381 gcgatgccga tgaagacgag cacaccgaag atcggccaga agcgctcgcc ggcgagggtg
     7441 gcaacgacgc cgttctccgg aacttcgggg aacacgccga tcgaggcgat gccggcggcg
     7501 acgacgagga agtacagcgg aatgaagtac gacagcgcga agccggcggt cttgcgcgcg
     7561 tcacgcgggg tgcgcccggc ctgcatgcgc tgccaggccg caccctcgat gaggaaggca
     7621 agcgcgaagc tgacgacgaa ggcgatgttc ggggtgaagc cggcgaacag gttgaagtag
     7681 tcatcaggcc gttcggtcgt cgcacgctcc atgaccgggt cgatgccgcc ggagaggatg
     7741 agcgcgccga cgagcgtgat gaacaggccg agcagcagca gcccgaactg gatcgtctcg
     7801 gtgagcacga cggcacggaa gccgccgatg gtggcgtaga agatcgcgac gacgatgccg
     7861 atgagcacgg cgaggacgaa gttgatgccg aagaacgcgg cgaagaactt gcccagtgcg
     7921 accatctggg aggcacccca gacgaccatg tagatgccca tgacgagcga gagcagagtg
     7981 ccggtcagcc gcccgtagcg catgttcatg acgccgtcct ggctcagcac accgatgcgg
     8041 cggatgatcg ggccgatgaa gatgagggcg acgactgcga tgaccgtcgg gccgccgagc
     8101 acccaccagg agcccatgcc ttgcgaattg gcttcatcga tggagatgag cgcggagttg
     8161 ccgccgtacc aggaggcggc aaaagccatg gcgagcatcc aggcgggcat agtccttccg
     8221 ccgaggaagt agtccgtgcc ggagtcggcg cgccgacggt agaacgacaa ggcgatgagc
     8281 acgccgaaat agacgagcag tgcgaggacg aaccagatcg gattcatcag ttgttccttt
     8341 cagagccggt gcccggctac tttgccaggg cccggaagat gatcgtgcgc tggatctccg
     8401 aggagccctc gtagatccgg tagatgcgca cgtcgcgcgc atagcgctca agcgggaagt
     8461 cacggatgaa cccgtagcct ccgtggatct gcagcgcctc atcggtgatg aagccggcag
     8521 cttcgctggc gacgagcttc gcagtggccg attccaaggt gaagtcctcc ccggaatcgc
     8581 gcaccgctgc ggcctccatc gtcagcagcc aggcagcacg gtacttggcg tgcatgtcgg
     8641 cgagcttgaa ggcgatgccc tgcagccggt tgatgggctt gccgccgatc ttccgctcct
     8701 tggcccaggc gatcgcggca tccagcgccg cccggctgat gcccaagctc atggcggcga
     8761 cttcgatgcg gccgcgatcg agcacccgca tcgcggtggc gaaaccctgc ccttcctcgc
     8821 cgaggagggc ctcggcgggc agttcggcgt cgatgacgaa ctcgtagatc gggctgccgc
     8881 gcaggcccat cgtcttctcc ggcgggttga agctgatggc gtcgccgagc tcaccggggc
     8941 ggacgaggaa ggcggagatg ccgcggtggg cggcttccgg gtcggtgatg gcgaagacga
     9001 cgatgaagtc ggcgaagccg gcgttggtga tgaagtgctt ggtgcccttg agccgccagc
     9061 cggtctcggt gcggacggcc cgggtcgaca tctccgccgg gttcgatccg gcgcccggct
     9121 cggtcagtcc gaaggcgccg atgagctggc cgtcggctgc tgccgggagg atgtcctgcc
     9181 gctgggcgtc ggtaccgccg agcagcacgg cgtcggtggc cagatagtgg gcggtgatga
     9241 tcgaggccgt cgatccgcag ccttcggcca cggctgcgac catgtggctc atcgccacag
     9301 accccacccc gggaccgccg tactcggcgg gcaggttgag tccgagcact ccgacctcgc
     9361 cgagggtggc gatgacgtcg tcagcgacgc gttcgttcgc atccgcctcg gcggcctgcg
     9421 gggcgagcac gtcgcgcgag actgcgcgta cggcgtcgat gagctcctgt tcatcagcgg
     9481 tgggttcgag gttcatcctc actcctcgtc aatcgggttc gcggcggtca gggcgtcgtt
     9541 gtgctcgccg agctgtggga ccggcaggtc gcttgcggct ctcgttccgt cgatgagcag
     9601 cgggtgggcg atgaagccgt gcccgaggcg ggagtcgcgg gcgtgcagat cgcgttcgac
     9661 tcccaggtcg ctggtgagag cgtctgccat gttccacacc ggggaggccg gcacgccggc
     9721 agtgtcgagc agtgcgcaca tctgctcgac cgtgcgcgag gcggagactc cctcgatctc
     9781 gttgcgcagg gcttcgtcgt tgtcgctgcg gtctgcgtcg gtggcgaatc ttgggtcgtc
     9841 tgcgagttcg ggtttgccca gtgcctcagc gagtactgcg aagagccggt cgttggccac
     9901 tgcgatgacg aacaggccgt cgctggcctg gtaggtgtcg aacggggcgg agaccggatg
     9961 ccggttgccc acccgggtcg gggcggcacc ggtggcagcg tacatagcgg aattcgtcgg
    10021 ctgcattgcg agcatgacgt cgaacatcgg gatgtcgatg tgggcaggag ccccggtgcg
    10081 ctcacggcgc acgagcgctg cggagattcc gaaagcggcg aagacgccgg cggagacatc
    10141 ggcgatcgat tcgccgacgc gggtcggcgg cccgtcggcg aagccggtgg tggccatgag
    10201 cccggagagc gcctggatca cggtgtcgta ggccggacgc ttcgtctggc tgcccgtctg
    10261 gccgaacccg gagatcgagg cgtagacgat atcgggtttg atcgctgcga cgtcgtcgta
    10321 ggacaggccg agcttggcgg cgacgccggg ccggaagttc tcaacgacga cgtcacaggt
    10381 cgtgatgaag tcgcgcagcc gttcaaggct ttcggggtct ttgaggtcgg cttcgatgct
    10441 gtgcttgccg tgattgaggc cggagaaata ggtgctctgc gcgtcgatga acggtccgag
    10501 atgccgagag tcgtcaccac ggccgggcat ttcgatcttg aacacctcgg cgccgtggtc
    10561 ggcgagcatg cgggtgcagt acgggcctgc cagcacgcgg gagaagtcgg cgatccgaat
    10621 gccgtcgaga agcggaggtg atgcagtcat aggcatatgc tgaccgctgc acacaaagcc
    10681 tgggaagaca tggccagggt gaatagtcca gcatgtcgga cagacagtgg tcggcaccac
    10741 atctgcgact caagccccac ggacctcgcc ggcaaaaccc ctgagctgcg acaggccacc
    10801 cgccgcaagg ctgcccgccg cgggcagagc cgccgacggg aacagcgagg tgccgccgca
    10861 gacagagatg caccagggaa acccataccg gagtagtgaa acgtatgggc ttccctggtg
    10921 cggcaacctc actccacaac ctactctagc atttaaggtt aggctcacct atagctctag
    10981 gaggaaaagg tcgaaacgtc agtcacgata tgatttaact ttcaattatg tagtggtaga
    11041 gtgggcatat gtctgagaac cccacccccc gcgatcacgg cgccgcccag cccgacgaga
    11101 accccgagca ctcacatccc ggcgtctatg tctccaaggg caaggcattc acccgggaca
    11161 tgaactacat cgacgaccgc attgtcgcgg acccgcagac ggctgagaag tcccaccccg
    11221 atcagcagct gtggcccgtt gaagccggcc gctaccggct cgcggccgcc cgggcctgcc
    11281 cgtgggccaa ccgcacgctc atcgtccggc gactgctcgg cctcgaggac gccctctcgc
    11341 tcgccttggc agggccgacc catgacgagc ggtcgtggac cttcgacctt gaccccggcg
    11401 gagtggatcc ggtgctcggc atcgaacgcc tccagcaggc ctacttcgcc cgctacccgg
    11461 actacccgcg cggcatcacg gtgccggcga tcgttgagat cgacagcggc caagtcgtga
    11521 ccaacgactt caaccagatg accctcgact tctcgaccga gtggaccgcc caccaccgcg
    11581 acggcgcccc tgatttgtac ccggaggcgc agcgggagga gatggacgag ctcatgcgct
    11641 gggtgttcac cgaggtcaac aacggcgtct accaatgcgg gttcgcaggt tctcaggaag
    11701 cctatgacga ggccttcgag cggctgttct ccgcactcga cacgcttgaa gcccgcctgc
    11761 aggaccagcg gttcctcatg ggcgctgcga tcaccgaggc cgatgtccgc ctgttcacca
    11821 cgctcgcccg cttcgacgtc gtgtactact cccacttcaa gtgcaaccgc cagcagctgc
    11881 gcgactttcc gaacctgtgg gcctacgccc gcgacctgtt ccagatgccc ggcttcggcg
    11941 acacagtcga cttccagcag atcaaggacc actactacat cgtccagacg tcggtgaacc
    12001 cgaccggcat cgtcccgctc ggccccgaca cctccggctg gcacaccgcc cacggccgcg
    12061 agtcgctcag cgaccgcccg tggggtgagg gcaccgctcc cgaaccggtc agctgaaacc
    12121 gtccctcagc tctgacaggc cttgggctgc gacaggccct gagctggggc gagccctcag
    12181 ctcacgcagc cgctgagctg agccgctcag ccgaatgtcg gcttgcggcg ctcctggaag
    12241 gcggtgaatc cctcgcggta gtcatcgctg gtccgtgcgc gctcctgcat gaacgcctcg
    12301 gtctcccaca cctggcccag ccgggtgcgc tcctcggaga cgttctgggt gaaatgcttc
    12361 tccatccgga acgtctcagc aggacctgcc gccatcttca ccgccttctc gcgggcgaag
    12421 tcgagcagct caccggccgg gaccgcacgt gagacgaccc cggtggccgc cgcctcggtc
    12481 ccggtcatga agtcgccggt gaagatgagg tccatggtgc ggtgatagcc gagccggtcg
    12541 acgaacacgg cgtgggcgcc ggagtcgagg atcgcgccga tcgcggcgaa cggcgaaccg
    12601 aacttcgcat cctcagccgc gtagatgaca tcggcggctg ccgccagccc gtagcccagg
    12661 cccagcgctg caccctgcac gacggcgatg acggggacct ccagggaccg gatggtctcg
    12721 aagaccggcc agaagtcact gttgaggaac tcataggcgt catcggtctc aacgtcgacg
    12781 cctgcgatgt cgcggcctga gcagaacacc gtgccctccc cgcgcaggat gagcgcgcgc
    12841 acggcccctt cgtagatgaa cggcagcagc gcctcgacgt ggtcgagcag cgcatcgagt
    12901 gcatcggcat caagcgcgtt gcgcgaggca gcgccgtcga ggacgatctc ggcgaccggc
    12961 ccggcctcga ccggtgcgcg cgtggcatcg tcggggctgt agtgggtgga ggtgatggtg
    13021 gtcatggggt cctttcgaga aagctgggct gctgcccgga aagcctggcc tgctactggt
    13081 cgtagtcgac ttcgacgctg tcgctggtgg gcacggactg gcaggtgagg acgtaaccgg
    13141 cgtcgagctc atcgggttcg agcgcgtagt tatcagccat gtcgacggtc ccggtgatga
    13201 gcttggcctt gcacgtgccg cacaccccgc cggcgcacgc atacggcacg tcgggccggg
    13261 tggtgagtgc ggtcgagagg atggtgtcgg ggctgtcctg cggggtggtg gcgttgccgg
    13321 tgcggccgtc gagggtgaag gtcacggtac gcaccggtcc cgaggcggtg gtcgcctgac
    13381 gcggcccgcg cggacctgag cggccctcgc cctccttgcc ggtggtgaag agctcgaagt
    13441 ggatccgtga gcggtcgacg tcgtgggcgt cgagggtggt ccgggccatc tcgaccagcg
    13501 gcagggggcc gcagagaaac cattcgtcga cggtttcggg cgggatgacg agttcgagca
    13561 gccgcttgag cttgtcctcg tcgatgcgcc cggagtacag ctcggcgttg cggccttcgc
    13621 cggagaggaa gtggtggacg tcgaagcggc ccatgtgggc gtctttgagg tcggcgaggt
    13681 cttctaggaa catgacgtcg gtgctcgtgc ggttgccgta gatgagcgtg aagtgcactc
    13741 ccgggtgggt gcgcagcacc gaggcggcca gcgacatcac cggagtgatg ccggagcctg
    13801 cggcgatcga gacgatccgg ccggtgtcgg tcttcgtcag ccgggaggtg aagctgccct
    13861 gcgggttcat caccgcgatc gtgtcgccga tggacaggtc gttgcgcacg tgggtggaga
    13921 acaggccgtc ggcgacttcc ttgacgccga tgcgcagggt cttgccgtcc gggggtgcgc
    13981 acagcgagta gctgcggcgg atctcggtgc cgtcgatggt ggtgcgcagg gcgatgtgct
    14041 ggccggggat gtaggagaac tcctcagaga gctcctcggg caccgcgaag ctgacttcga
    14101 cggcggtggc ggtgagttcg cggatcccgc tgacttcgag gtcgtggaag cgcagccgct
    14161 gccgaggcgg ggccgcggtc tgcggggccg gtgcggtggt ggtcttggcc gggccggggt
    14221 tctcagccgg gctgggattc tcggccgggc tggtgttctc ggtgtcagag gttgcggtca
    14281 tcagtgcacc ttgaagtagt cgaagggctc gaggcagtca ctgcagcggt agagcgcttt
    14341 gcaggctgtg gagccgaagc gggagagtcc ggtggtgttg agcgagtggc acagcgggca
    14401 tttgacagcc atgctcagcc cgatcgggcc ggcggctctg ccggccggag gggcgatacc
    14461 gtactcggac agcttcgctt tgccctcgtc gctcatccag tcggtcgtcc aggccggtga
    14521 gaagacgagt tcgacatcga cctcggcagc accggcggca cgcgcggcgc gctggacatc
    14581 ggcgcggatc gtctccatcg ccgggcaacc ggaataggtc ggggtgatga cgacgtgggc
    14641 gcgcagccct gcggtctcgc cggtcgcctt gccctccccg gtcgcttcgc cctctccggg
    14701 cccctcggcc tcgccggtct cgtccgcctc ggcggcggct tcgacctcaa cagagcgcag
    14761 gatcccgagg tcctcgatgg tgagcaccgg gatctccgga tcgcacacag cgcgcactgc
    14821 gcgcacgatc gcctcggcgg tctcagccgg ttcggtcatc ggggcggcgg tctcggtggc
    14881 catcacgatc ggtcctcctc accaggtggc gccgggatgc tggcgggcga gcacctgcat
    14941 ctcggcgagg atgtagccca ggtgcggtga gtgcagaccg aagcgtccct gcccacgcgc
    15001 cgccgggatc tctggaaggc tcagcgtcgc ggtctcaagg atctcaacca gccgggcgtc
    15061 gaactcctca cgcaggccag cggcgctcac ggcgactccg gagtcgatga ggtctgtgca
    15121 tgggctgtcg tcgaacagct cgtcgacata cggccacatc atctccaggc cggcctgcat
    15181 acggcggtgg gactcctcgg tgccgtcgcc caagcgcacg gtccacatgc tcgcgtgttc
    15241 gacgtggtag tcgacttcct tgatcgactt cgcagcgacc gcggcgagga actcatcgct
    15301 ggagtcgagc aggccgcggt agagcagctg ctggtacagg ctggtgagca gcaccttggc
    15361 gatcgtctgc ccgaagtcgc cgttgggctg ttcgaccagc gcgcaggagc ggaattcggc
    15421 ttcgtcgcgg aagtacgcga gctcgtcctc ggtcgtgtcc aggccgcggc ccgcgtactg
    15481 caggaacatg cgcgcggccc cgagctggtc gagggcgatg ttggtcagcg cgatgtcctc
    15541 ttcgagttca ggtcccttgg cgacgagttc gccgagccgc tgggcggtga tgagcgcatc
    15601 gtcgccgagc atgagggcat agccggcgac gtcctcactc ggcacggagg tgatggtggc
    15661 tgtcagcggg acgccggcgc cgggcagcag cgggtcgact tcgagttcgt cgccgacggt
    15721 cggcatgccc cgggctgccg gctgaacagg cggtgtcggc tcgacggtct cgtacgcctg
    15781 cggtgcgtgc cccgctgctt gggcagcggc ggtttcggga gtgggattgg tctcggtgct
    15841 cacaggtgcg ggaccccctc ggcacgggtg tagaaggtcg ggtggcggta gaccttgtcg
    15901 gcggccggtt cgaagtagga gtccttcgag tccggttccg aggcggtgat ctgctcgctc
    15961 ggcacgaccc acagggacac gccttcgctg cggcgggtgt agaggtcgcg cgcgttggcc
    16021 agggccatgc gcgcatcagc tgcgtgcagg gagccggcgt ggacgtggga aaggccgcgc
    16081 ttggagcgga tgaagacctc ccacagcggc cagccgccgg tcggcgtgct gcctgccggg
    16141 gagccggtgg tggtgttctc cgtgcccgag gcggtggtcg ggttggtcat atcagctggc
    16201 ctcctggtag gcgcgggctg cgcgacgtga ctgcttggcg gcatacgcgg tggcggcttc
    16261 gcgcacccat gcgccgcctt catgggcggc tctgcggttg gcgatgcgca ggtggttgca
    16321 cggtccacgg cccttgagga cctccttgaa ctccgcccag tcgatctcgc cgaagtcgta
    16381 gtgaccgcgc tcgtcgttcc acttcaggtc cggatccggc agggtgaggc cgaggacctc
    16441 ggactgcggg acggtcatgt cgacgaagcg ctggcgcagc tcgtcgttgg agaagcgctt
    16501 gatcttccag gccatcgact gtgctgagtt cggcgagtcg gcatctggtg ggccgaacat
    16561 catgagcgag ggccaccacc agcggttgac ggcgtcctgg gccatcgcct tctgcgcctc
    16621 ggtgccgtgg gagagttcgt agaggatctc gaagccctgc cgctggtgga aggactcctc
    16681 cttgcagatg cgcaccatcg cccgggcgta ggggccgtag gaggcgcggc acagcggcac
    16741 ctggttgcag atcgcggcgc cgtcgacgag ccagccgatc gcgcccatgt ccgcccaggt
    16801 gggggtgggg tagttgaaga tcgaggagta gcgggcggtg ccttcgatga gctgctcggt
    16861 catggtgtcg cggtcgatgc cgagggtctc agcggccgag tagaggtaga ggccgtggcc
    16921 ggcttcgtcc tggaccttgg ccatgaggat cgacttgcgc ttcaggctcg gggcgcgggt
    16981 gatccagttg ccctctggct gcatgccgat gatctcggag tgggcgtgct ggccgatctg
    17041 ccggatgagg gtcttgcggt aggcctcagg catccagtcg cgcggctcga ttcggccttc
    17101 ggcggcgatc cgggcgtcga attcggcctg tgcctcggtg gtgtcgggct ggccgtcctg
    17161 ggtgggtacg gcagtgggtg ccgggcggtc tgcggtgtgc atcgttgctc ctctgcagat
    17221 cagaattact gaccatttgt tcagataata gtaaccggtg tgacgcgggc ctcgcaacag
    17281 gaaaatctgt gcgcattccg agatgttcgg cccgtgtggt tgacagcaca gtcctcgagg
    17341 gtggacattt aatgaccaaa tggtcgttta atcgccgcgt gctcaaggag gagccccatg
    17401 accgacaccc agcccgcccc tcacctcatc ggcggccacg agcacaccgg ccccgaggcg
    17461 atgtacgcca acgatctggc ctcccgccac ctcgggatca ccctcgacga ccacggcgac
    17521 gggtacgcga cctgttcgat gacggtgacc gagacgatgg tcaacggcca cggcatcact
    17581 cacggcggct acgtcttcct ctttgccgac acgaccttcg cgatggcctg caactccatc
    17641 ggctcggtga ccgtcgcctc gggtggggac atcaccttcc tgcgcccgag ccgcaccggt
    17701 gacatgctca ccgcccacgg caagcgcgtg gctgccaccg gacgctccgg catctacgac
    17761 gtcgaagtgt tctgcggcga cgagctcatc gccgtctacc gcggccgctc ccgcacactg
    17821 ccggcaccgc cggccaaccg ctgacctcct cgccccaact gacccgctcc cctgccgctg
    17881 agacgaagga gtcctcacct catggccgac accaccgtcc cctccacgac cgccgcttcg
    17941 gcagcgggtg tccggtggca cctcgggcag gcgccggacc cgcagaccct cgatcccgag
    18001 gagcggatga gcctcgatga gctgcgcgcc ctgcagctcg aacggctcaa ggccagcgtc
    18061 cgccacgcct ataagaacgt agagcactat cgccgctcgt tcgccgaggc cgatgtgcac
    18121 cccgatgaca ttcagagcct ggaggacctg caaaagctgc ccttcacccg caagtcggat
    18181 ctgcgcgaca actacccctt cgggatgttc gccgtgcccc gcgaccaggt cgcccgcatc
    18241 cacgcatcct ccggcaccac cggcgagccg accgtcgtcg gttacacgaa cgacgacatc
    18301 aactgctggt cggcgctcat gggccggtcg ctgcgggccg ccggcgcccg gccgggccag
    18361 atgctgcaca acgcctacgg ctacggcttg ttcaccggcg gactcggcgt gcacaccggc
    18421 gcggagcgct ccggttacac cgtcgtgccg atctccggcg ggcagacccc acgccaggtg
    18481 cagctcattc aggacttcca gccggaggtc atcacctcga ctccgaccta cctgctcacc
    18541 atcgccgatg agttcgcccg gcagggcatc gacccggtcg agacatcgct gcgcaccgcg
    18601 gtgtgcggcg cggagccgtg gaccgatggg atgcgccggg agatcgagcg gaccttcggc
    18661 ctcgacgccg tcgacatcta cggcctgtcc gaggtgatgg gccctggtgt ggcgatggag
    18721 tgcgcagaga cgaaggacgg cccgacgatc tgggaggatc acttctaccc cgagatcgtc
    18781 gacccgttca ccggcgaggt gctgcccgat ggcacggaag gcgagctcgt cttcacgtcg
    18841 ctgaccaagc aggccacccc gatcatccgc taccgcaccc acgatctggc cagcctgctg
    18901 ccgggcaccg cgcggccggc attccggagg atgtcgcgga tcaccggacg ctccgatgac
    18961 ctcatcatca tccgcggcgt caacctctat ccggcgcagg ttgaagaggt catcttcgac
    19021 ttcgagcagc tcagcccgca cttccagctc gtcctcaccc gcccgggccg catggatgag
    19081 cccaccatcg aggtcgaagc gcgcccggac ctgccgacga gcgcctggca ggcactcgaa
    19141 cgtcagctcg ccgggcggct caaggagacg gtcggcgtga cctcgacggt catcatcgtc
    19201 caccccgata cgctgcagcg ttcggtcggc aagctcaagc gcatcatcga ccgccgcgag
    19261 gacatccgat aggcagatgc ggtcgcggcg gacgaggtgt gttcgctgcg gccgcgcggc
    19321 tccgctttcg tcctaagatg ggtggatgac tgtgcacgat ggtgggatga ctgtgcagac
    19381 ggggacaccg cgacgccgcg gccggcccgg atacgaccgt gaaacgctca tcgagcgctc
    19441 catcgagatc ttcaacaagc gcggctatca cggcacctcg atggatgcac tcgcccgtga
    19501 gctcgggatc acgaaatcgg cgatctacca tcatgtcggc tcgaaggagg acctcctgga
    19561 gcaggcgatc gcccagggcc tcaatcagct cttcgccgtc atcgacaccc aggacgcccg
    19621 caccgagatc tctgctgaag agcggctgcg ggcggtcatc cgcggcagcg tcgaggtgct
    19681 catcacctac cgcgactccg tcgccctgct gctgcgggtg cgcggcacct cgcctgctga
    19741 acgtcgggca cttgaaaagc gccgcgagat cgatgagcgc acgcgtacgc tcgtcgaagc
    19801 tgcgatagcc gaggggtccc tgcgcagcga catcgatccc ggactcatca cccgcctgct
    19861 cttcggcatg gtcaactcgc tcactgagtg gtaccgcccg cgcccggacc gcgacgccga
    19921 aaccgtggcc gaggcggtgg cgacgatcgc gttcgagggc ttaagggcct aggccgctca
    19981 gctcttgctc ttccctgctt ccttctcgac cagagtgagc acgtcgtagg tggcgacgat
    20041 gtcgtcgttt tggttcttca cgagcgcgtc ccagcggact tcgccgtact cgtcggtttc
    20101 gcgcggggtg atctgcttgg ctgtcaaggt cacggtcagc gaatcgccgg gtgagaccgg
    20161 tgtgatgaag cgcaggttct ccagaccgta gttggccagc accggaccgg gctcgggctt
    20221 gacgaatagg ccggcggcga acgagacgac gaggtagccg tgggccacac gtccggggaa
    20281 gaacgggttg gcagctgcgg cctcctcatc ggtgtgggcg tagaaggtgt cgccggtgaa
    20341 ttcggcgaag tgatcgacgt cctccagtgt cacctcgcgc gggccgccga cgatcgtgtc
    20401 gccgatgcgc agctggctta agtccttgcc gaaggggtga ccgccctcag tccggcgggc
    20461 agcctgggga gcccaggtgc cggtgatcgc ggtgagcata tcgggtgagg cctggatggc
    20521 ggtgcgctgc atgtagtgca gcaccgagcg gatgccgccg agctcctctc ccccgccggc
    20581 gcggccgggc ccgccgtgca ccagagtggg cagcggtgag ccgtggccgg tcgattcctt
    20641 cgcgtcgtca cggtcgagca cgaggatccg gccgtgccag ggtgcggtgc cgaggacgac
    20701 ctcgcggacg acctcggggt cgtggctgac gaccgaaccg acgagcgaac cgcggccgcg
    20761 ggcggcgatc tcaacagctt cggacagcga gctgtagggt acgagcgtgg cgaccggacc
    20821 gaaggcctcg acctcgtgga cagcgtcgac gtcagcggcg gccttgagca gcgtcggggg
    20881 cacgaatgcg cgtgagccgg tcccctcacc cgaggcgccg gtcgcctcgc cgccgcacac
    20941 cagctcggca ccggcggccg tcagggtgcc gatcgcctca cgcacatcgt cagcctgatc
    21001 tgccgagacg agcgggccca tgcgggtcgc ctcgtcgtgc gggctgccga cggtgatgcc
    21061 ggcaagcttg cgggccaccg cctcggcgac ggcgtcgagg tggtctgcgg gcacgagccc
    21121 gcggcggatc gcggtgcact tctggccggc cttagcggtc atctcggtca caagctggct
    21181 gacgtagagg tcgaactcct cgctgccagg cccggcgtcg gggccgagga gggcgaagtt
    21241 gagcgagtcg gcttcggcga agaagcgggt gccgcgctcg gtcacgcact catgcgaggc
    21301 gagcgtccgg gcggtggtcg ctgagccggt gaaggcgatg gtgtcctgtt cgccgaggtg
    21361 gtcgaggagg tcgccggtcg atccgcagat gagctgcagg gcgccttcgg gcagcagccc
    21421 ggattcgatg atgtcggtga cgacagcgtg ggtgagctgg gcgccgttgg tggccggttt
    21481 gacgatgacc ggctggccgg cggcgaacat cggcccgaac ttctccagca tcccccagac
    21541 ggggaagttg aaggcgttga tctgcacgga cactccaggg cgggcggtgc agatgtgctg
    21601 gccggcgaac gtctggcgct tcgacaggcg ctcgacgtcg ccgtcgaggt agacggtcga
    21661 gttcggcatc tgccggcggg cgacggagga gtaggagaac agcgttgaga tgccgccgtc
    21721 gatgtcgatg aggccgtcgc gtgccgtcgc gccggtggtg agcgagatcg cgtggtagcg
    21781 gtcgcggcgc tcgttgaggt aggtggccag ggccttgagg atgacgccgc gctggtggaa
    21841 ggtcagcgcg cgcacggccg gtccgccggt gtcgcgggcg tgggcgacga cggctgcgaa
    21901 gttgatgccc gcagacgaca cgccagccac tgcggtgccg gttgccgggt cgcagatcgt
    21961 gcgcacgggc ggctgggatc cttgcgaagt atcgtcggcc gttcccgagg tgtcggcggc
    22021 gggggcagtc catgtcccgc aggtgtagga ggtgaggatt tcggtcatgg cggctcctga
    22081 gatcgacgtc gtcgtcgcgc ccgccgtcgg gtgcgcgggc agcgcttttc atactaaccg
    22141 ttcggtcagt tattgtcatg ggtactaggc tgttggccaa tccggacggg aggactctgc
    22201 acatggcgcg tgacatcgat gacgtcgacc gccggatcat cgccgctctc gtcgccgact
    22261 cccgctcctc gatccggcag ctggccgagc gcgtgcacat ctcccggtcc gctgcccact
    22321 cccggctcaa tgcgctcatc gcctcgggcg cgatccgccg cttcacagct gacatcgaca
    22381 aagaggccct cggcatgacg gtctcggctg tcgtcgtcgt caagatcggc gaccgcccct
    22441 ggcccgatgt ccgcgatgac ctcgccgcct tgcctttcgt cgagaaggtt caagccgtca
    22501 gcggcgacat cgatgcgctg ctgacggtca acgcgccgtc gaacaccgag ctgtcccagg
    22561 tgatcctgcg ccaggtgcac gaggtccccg gcatcgtctc gactcgctcg ctgctcgtcc
    22621 tcgacgaagt cgacgggcac cgccccggca gctgagcctc gcttccacca caggcaagcc
    22681 gccagcccgc gcgaggcggg atgtcaaaag tatttcactt ccgttatact tttgacatgg
    22741 catcaaggag cctggcccgc gacgatctgt gggagattgc agttgaccag cacggatttg
    22801 tgaccgctca gcaggcagcc gagcacggcg taagcaaaca tgccctgcag atgctggtgc
    22861 accgaggcac cctcgaccgc gtcaccttcg gcgtgtacag gttccctcgg ttccctgttg
    22921 gggaattcga tccgtacatg ctcgccgtac tctggacgcg cgccccagaa gccgccctct
    22981 cacacgagac cgcgcttagc gcatatggca tcagcgatgt taacccgagt cgcattcacg
    23041 tcaccgtcgg acgacatcgc cgcattcgcc gcgcgggtgg cgaaggatac gcagtccatt
    23101 acgaggatct gattccccaa cagttgacct ggtggcagga gatacccacg gtgacccctg
    23161 cgactgccgt cgaacagtgc atcgaatctg gtacgccgac atatctgata cgccaggcta
    23221 ttgatcgtgg acacgcccgc ggctatttag caaaggatga acacactgct ctgaccgcaa
    23281 agctggagaa ccgacatgag cgatgactac atccgctcgc cgctgtctca aagcctctcc
    23341 agcctcaagc ccaaggcgaa gcaaccggca tccacacgag tcctcaatac gtggatctct
    23401 caggcagaag ggaaaatggg cgccgaggca ggcggtggca gacttggctg gctggtcgcc
    23461 tcgtcaatcg caattgcagc ggtgcagcga gcggtcgatg cgagcggaca gcgtctgttc
    23521 ctcctcaaag gaggcacact attgcagcat cgcctctcag ctgttgcgcg cgctacacgc
    23581 gacgtggacg gcatcgtgcg tggagacatg gacgagttcc tgacctcgct cgatagcgcc
    23641 ttgaagcatc cctggggctc ggtgacgatg cgccgggagg aagtcgaagt gatcgaaacg
    23701 ccgacaaaac tcatcaaacc ccgcaggttc gatctcgttc tggagattcg gggcgtcacg
    23761 tggcgacgag ttcgtttcga gatatcaccc gacgaagcgg gcattggtgc ggaatccgaa
    23821 agcgtagccc ctccttctct ggccggtttc ggcctacctg accccgacgc tctggccggc
    23881 atcgcaatgc gataccaggt ggcgcagaaa ctccacgcgg tttcagaccc acacgaaccg
    23941 ccggactatc tgaacgaccg agcgcgcgac gtagtcgacc tgctcctgat ccgcgacctc
    24001 attgcggata cccgatatcc cgctcttgcc gacgtgcgag acgcatccct cgcagtgttc
    24061 ctggcccgag aagcggaggc ccgcgaactc tctctcccca cccgacaatg gccgccgacc
    24121 gtcatcgcgc tacctcactg gaaaggcgac tacgccagag ccgcagagtc cggcggcata
    24181 tcactctccc tcgacgaggc cgttgcggag gtcaacgcat ggattagcga aatcggtcga
    24241 agtcaccgcc ccggcagctg agcagccgcc tcacctttgg agcaaacctc atgaccgtca
    24301 cctcggccgc accggcgcgg ccagtccggg ccagccgcga ggaacgcaaa gtcctcatcg
    24361 gcgccctcgt cggcacgacc atcgagtggt acgacttctt catctgcgcc caggccgccg
    24421 gcctcatccg tgcgtccaat acttcgcacc gctgagtgag gagaacccgg cactcgccca
    24481 gatcgtctcg tgggcctcac tcggcgtcgc ctttctcttc cgcccgctcg gcgccatcat
    24541 cgccagccgc ctccagcgtg cagacccctg agcagttcgc ctccttcggg tggcgcatcc
    24601 cgttcctgct cccgatcgcg ctcgtgctag tcaactactt catccgccgt tcgtgtgagg
    24661 agtcgccggt gacagaccgc cagcctggca caccgttccc gaggcggtgg gcacggtgga
    24721 cgaatgtccc agcagccgtg agctcgcaca cgcgatcgtc cgatattgca cagacgcgcg
    24781 gccacccgtc tggcagtgcc gatacctgct ggtgcagtga ccgcgatcac aggacgatgg
    24841 ttgcatgact atcgacattc cacgctctgc cgacgccgcc agggtggtgc cgtcgctgca
    24901 cccgatcagc ttcatcgacg aagctggcca ggtcaccgac gcctcagcac ccgaggggct
    24961 gcgcatgccc tcggctgaca tgctgctcaa gctctaccgc cggatggtca tcgcccggcg
    25021 cttcgaagcc caggtcaccg cgctcacccg ccagggacgt ctggcaacct acccgtcagc
    25081 cgctggccag gaggcctgcg agatcggggc ggtgtctgcg ctcaaggaca ccgactggct
    25141 cttccccacc taccgcgact ccgccgccct gctcacccgc gggattccgg tgccgcagat
    25201 cctcgcggcc ttccgcggcg actggcactg cggcttcgac ccgcacgccc actgcaccgc
    25261 gccggcagcg actcccctgg ccacccaggg cctgcacgcc gccggcttcg gcatggccgc
    25321 cacgctgcgc ggtgacgaca ccgcgaccct gacgttcatg ggcgacggcg ccaccagcga
    25381 gggcgatgcg cacgaagcgt tcaacttcgc tgccgtgtgg cagactccca cggtgttctt
    25441 catccagaac aaccagtacg cgatctcggt gccgctgcgc gagcagacga acgcgaccct
    25501 gctggcggac aaggcgatcg gctacgggat gcccggctac tgcgtcgacg gcaatgacgt
    25561 cgccgccgtc tacgccgtcg tcaccgctgc gatcgaccgc gcccgcgccg gtgacggccc
    25621 gaccctgatc gagggcctga cctaccggat cgaggcccac acgaactccg atgacccgac
    25681 ccgctaccgc gacggggccg aggtcgacat ctggaagcgc cgcgacccga tcgcgcgcct
    25741 ggagtcctac ctgcgccagg caggtgcact cgataacggc tctgttgagg cgatcgccgc
    25801 cgatgccgag gagttcgccg ccgaggtccg tgaggcgatg agcaccgaag ccgagcgcaa
    25861 cccgctcgag atcttcgacc acgtctacgc ccacgcccgc ccggcactgg ccgaacagcg
    25921 cgccctgctg gctgccgagc tggaagaggc gtcatgaccg cccagatgac caccagcact
    25981 caggcaggcg ctggcactcc ggcgagcgcc gcctcgggcg aggcgaccgc gcgcccggtg
    26041 tcgatgacga ccgcactcaa caccgcgctg cgcgatgcgc tggcagccga tgactccgtc
    26101 gtcgtctacg gcgaggacgt cggccggctc ggcggcgtct tccgcgtcac cgacgggctg
    26161 cgcgaggagt tcggcgctga gcgcgtgtgg gactccccgc tggccgaatc cgggatcatc
    26221 ggcactgcgg tcggcatggc gatggccggg atgcgcccgg ttgtcgagat gcagttcgat
    26281 gccttctcct acccggcatt cgagcagatc gtgtcgcatg tggccaagat gcgcaatcgc
    26341 acccgtgggc aggtcgagct gccgatcgtc atccgcatcc cgtgtgctgg cgacatcggc
    26401 ggcgtcgagc accattcgga ctcctcggag gcctattggt gcgccacccc ggggctgacg
    26461 gtcgtcacgc cgtcgaaccc ggctgatgcg tattcaatgc tgcgtgaggc gatcgacagc
    26521 ccggatccga tcatcttcat ggagccgaag tcccgctact ggtcgaagga cacgctgact
    26581 ctgccggtgc agaccgcgtc gatgtatgag gcgcaggtcg tgcgtgaggg cagcgatgtc
    26641 acgctgctgt cctacggccc gactgtgcgc accgcgctcg ccactgctga ggccggcgcc
    26701 gaggagggcg tatcgatcga ggtcatcgac ctgcgaagcc tctccccctt cgacgatgcc
    26761 accgtcgccg cgtcggttgc gaagacctct cgcgcagctg tcctgcatga ggccgcgcag
    26821 ttctgcggtt atggtgccga ggtggcagcc cgggtgaccg aacgctgctt cacctcgctt
    26881 gccgccccgg tgctgcgcat caccggcttc gacgtgccgt tcccggcccc gaagctcgag
    26941 gagttctacc tgccgacgcc cgaccgcatc ctcgatgccc tggacacctg ggagtgggag
    27001 ctgtgaccgc cacacacgcg agcaccggcc aggacttcat cctccccgac ttgggggagg
    27061 gtctgaccga ggccgaggtg gtgagctgga aggtcgacgt cggtgacact gtcgccatcg
    27121 acgagatcgt cgccgaggtc gaatccgcca aaagcgtcgt cgacctgcct tgcccctatg
    27181 ccggtgtcgt caccgccctg cactttgccg agggcgacac tgttcatgcc ggtcaggcga
    27241 tcctgacgat cggcggcgaa cacggcagcg ctgggggcgg cgccgccggc agcactggag
    27301 gtggcgccgc ggatggcggt gctgctgacg gtgcggggcc agccggcggc gaggacgtcg
    27361 tgcccggcac ggcactgcgc tccaccgacg gcgatgacac acctcccgat cccggcgggc
    27421 agagcgaagg ctccggtgct gtgctcatcg gctacggcac cagggaggtc tccggtgcca
    27481 cccgctccgg ccgccgcagc ttcggcagga ggaccggtca gcagaccgcc cagccgcagc
    27541 cagccgccca agcccaaggc cgagccccgg ccgcgccgaa agccgcacct gctccggccg
    27601 cgccggatgc cgaacctgcc tcggctgagg caaccgccac ctcgggcgcg gggaagttct
    27661 cccgcgtcgt ctcaccgctg gtgcgcaaga tggccgctga gaacggtttc gtcgccaagg
    27721 agctcaccgg ctccggaccc ggcggcatgg tcatgcgccg cgacgtcatg gacgagatcg
    27781 cccgccgctc cgaaaccggc acgcagacag gcgatgccgc ggcaccggct gccacctcct
    27841 cgggcgcgga cacagtcatc ccactgaccg ggctgcgcaa ggtcatcgcc gaacggctgt
    27901 cccgttcgcg tcaggaggtc ccggaggcca cgatctggct cgatgtcgac gccaccgagc
    27961 tgctggctgc caagaagcag ctcgaagcca agcacagcga gaagttctcg gtcatgtcgc
    28021 tcgtcgcccg gttcgtcacc gcgggcctgc agaagtggcc gatcctcaac tcctctgtcg
    28081 atgaagccgc cggtgagatc cgcgtgcacg cagacgtcaa cctcggactg gccgccgaca
    28141 ctccgcgcgg actcatggtc ccggtcgtcc acggtgccgg cgggatgaca ctgcggcagc
    28201 tgcgcgatgc gatcggggcc aaggtcgaca aggccgcaac cgggcgcttc gacccctccg
    28261 agctgagcgg cggaacgttc acgctgaaca actacggtgt gttcggcgtc gacggatcgg
    28321 caccgatcat caacatgccc gaagtcgcga tgctcggtct gggccggatc aaggagcggc
    28381 cgtgggtggt cgacggtgag ctgacggtgc gcaaggtgat gtacctgtcg ttcgtgttcg
    28441 accaccgggt gtgcgatggc cgcgagccca gcgagttcac cacgttcatc gccgactgca
    28501 tcgaaaatcc catcagcttc ttagctgata tctgagctcg accggcggcc agcccgcagg
    28561 cgaggcgctg gctgcaggtc gtggcgtgcc cgcgcgcata ggggcacggc tgggccccgg
    28621 tcggagatcc acgggatctc cggccggggc cttgtgctcg caagatctgc gctacacccg
    28681 ggcaggacga tcgaccatag cggccggttt cgttgtgagc gaaacgacga tcagcacgac
    28741 gatggcgatc ggagcggcga tgaccaccga acggacttct tcggcggggc cgaagacctc
    28801 ccacaggatt gtcgcgatcc cgccggtcag catggatgcc actgctcctg ctgcgctggc
    28861 acgcttccag aacagcgccg ccaacaccgt gggcgtcacc gcggctccgt acatcgtgta
    28921 ggcgtacatc tgcagttcca gcagcgtggg gaagaactgg accatgacga aggcgagcgc
    28981 ggcaactgca gccaccgcga ttcggccgac gacaacctgg ctgcgctcgt gcgacggttc
    29041 gcggcggcgc ccacggaaca cgaggtcgta gacgatgttg cccgagcatg tgagcaggta
    29101 cgacgagccg gttgtgacga tgagcgccag ggcggcgacc aggagtgtcg ccccaacgac
    29161 tgcaggggtg aagtcccctg ccgcaagccc gaggatcgcc atatcggctt cagacgatgg
    29221 gttcacgatc gtcgctgccg aggccagcag aatgattggt gccaccatga atatcgcacc
    29281 gataaagaac aacccggttg ccttgcgtgc gctcgcaggg ctctgcgcag cggcaaggcg
    29341 ctggtgcatg ttctggtcgc caagaaccaa gaggaagagt gggaggaagt agcccaggat
    29401 ctgcagcggg gtcagtttcc cggtcactgt gcggaatgcc gggtcgagtt ggttgacgta
    29461 gctgccgaag ccgcctaggt catgcacgaa aacgaagtac agtgttgcca acaaaccgat
    29521 gacgatcagc gctgaagaga ggaagtcggt ccacgccacg gatttcaatc cgcctgacag
    29581 tgacaagaag gtgatgacga caacggcgat gagcgtgccc tgcacctcgg acagaggtgt
    29641 gatgagactg aagatgtagc ctgccccggt gaactggtag gcggcgattc cgatgaatgc
    29701 gacgaggacg acgatcgtgc cgatgacacc cgtggcccga ccaaaccgta cacgcagcag
    29761 ttctggcacg gtgtggaagg aattctcgcg cactttcttc gccatcaggg acagcgcgat
    29821 gattccggcg aacgtgccca ggaagaagaa gattcccgga atcggcccat tggcgaagat
    29881 gaagctcgct ccgccgatga tcgaaccgga accgacgaaa gttgcgagca aagtgccagc
    29941 gagcaccaac ggtggtaggg attgcccggc caacataaag tcctcgccgt ccttcatcgc
    30001 cgacctacga gagaaccacg cagcaacaag gaccatgagc agtaggtacc cgaccaggac
    30061 gctgatattc accacggaca cggatcctcc tcagttcggc tgataagcat gcgtgaatag
    30121 ttacacgaat cacagcgtgg tgcaaggaat tttgcagact gctctgagcg tcagtcgaga
    30181 atcgcagaaa cgtcaaccgc agtcgggtcg cccttcacga ctccaagccc atgccaaagc
    30241 tggtcgacac gacgcaggct cttttcgacg ttctcgcgat gttcagcggc gatgagtttg
    30301 agcactgcct gcacaacaga gaacactccc gtcatcgacg gaaggtaccg aggacttccg
    30361 ctcgacacga gaatggagtg gtcggcgact tcagtcacag cagtcgaccg atcggcgatg
    30421 acgagcagag gcacacctcg agaggctgcc tccagtgcca gctgattgat gacgtcggtg
    30481 gtcttccaga cgttgaagac aacgagcaca tcgtcttctc cgagccgcct ggcagcattg
    30541 atctgcgccg tagctgaccc ggcgtactgc tcgacgttaa acccgaaaag ctgcgcacca
    30601 tgcgccaaca caccgccagg cccggaacag taaccggtgg ccaggaccgc cgtactgcga
    30661 gccgaggcga tcatccgagc ggccgcaacc atctcgtctt cgtcgatcgc ctccagcagc
    30721 agctcaagca tccgaatgtc ttcggcgatc gacgaactca ccgtgcgatc aaaagcagct
    30781 tcactctgac ccataatgcg atcagcagtg agagtagcga gatagtggcc acgcaggtcg
    30841 gtcacgaagt ccggccagcc gcgatacccc aggtactgag cgcagcgcgt cgctgaagcg
    30901 acgttgaccc ccgccattgt cgcgacctgc tgcgcagtcg cgaacgctgc agtctcaggc
    30961 tcagacgaga tgacaccgag cacacgcgca atcgccggag agggggtccg gtcaccaatg
    31021 agcttctcta tccagggcac ggtgccatca gccatcgtat tgcaaacacc tttgcagcag
    31081 gttacgtttg atccagacac agcagccacc gcttatctgt cggcaggaga gaccggatgc
    31141 acctagatga atcaatcact gctatcacca acgtgcggat cctcgatcca gtcaccgaaa
    31201 ccgtgtctga accgcagtct atccagatca acggtgatcg gatctcgagc atcagtgcgg
    31261 caaacgacga gtccggatcc tcaatcgatg ccggaggagc gattgcgata cccggactca
    31321 tcgactgtca cgttcacgtt ctggccaata ctgcagacct tggacgcctg ggtgatgagt
    31381 cgcctgcata cctgaccgcg tcggccatca acacgatgca aggtgctctc cgacgcggtt
    31441 tcacaacgct tcgggatgcc ggaggtgcgg acttcgggct ggccagggca gctgcagagc
    31501 agctattcct tgcacctcgg ctgttcttcg gcgggaaggc tctgtctcaa accggcggcc
    31561 atgccgatat gcgcggaccg gggacgtcca tcgtcgacca gcaccagtgc tgcccgcaca
    31621 ttgggacggt gtgcgacggc gtcgatgaag tccgcaaggc cgctcgcatg cagttgcgga
    31681 caggcgcgga ccacatcaag atcatgctct cgggcggcgt cgcttcgcca accgaccgaa
    31741 tcgactctac acagttctct gatgaggaga ttcgggccgc cgtcgaagag gcagctgctt
    31801 caaaccgcta cgttctcgga cacgcctaca ctgcccgcgc gatcaaccgt gggctgaagc
    31861 ttggggtccg ctctatcgag cacggcaacc ttctcgatga cgagagcatc agactcttca
    31921 ctgagaacga cgcgttcctc gtgcccactc ttgtgactta cgaacggttg aaggccgaag
    31981 gagtccgcca cggactgccg caggcaagcg ctgacaaagt ggacagtgtg ctctacgcgg
    32041 gtctgaaggc actcgaagtc gccgatca
//
