# Supplementary material for: Large-scale investigation for antimicrobial activity reveals newly-identified defensive species across the healthy skin microbiome
Source: Nat Commun. 2026 May 25;17:6806. doi: 10.1038/s41467-026-73524-z (PMC13385363; doi:10.1038/s41467-026-73524-z)
Supplement: Supplementary file 15 — Source data [file 41467_2026_73524_MOESM15_ESM.zip › SourceData/Supplementary_Figure_6/LK960_3.region001.gbk]

LOCUS       3                      20852 bp    DNA     linear   UNK 01-JAN-1980
DEFINITION  3 length=71273 depth=1.13x.
ACCESSION   3
VERSION     3
KEYWORDS    .
SOURCE      
  ORGANISM  
            .
COMMENT     ##antiSMASH-Data-START##
            Version      :: 6.0.1
            Run date     :: 2022-01-05 21:12:48
            NOTE: This is a single cluster extracted from a larger record!
            Orig. start  :: 34175
            Orig. end    :: 55027
            ##antiSMASH-Data-END##
FEATURES             Location/Qualifiers
     protocluster    1..20852
                     /aStool="rule-based-clusters"
                     /contig_edge="False"
                     /core_location="[44175:45027](+)"
                     /cutoff="20000"
                     /detection_rule="(Terpene_synth or Terpene_synth_C or
                     phytoene_synt or Lycopene_cycl or terpene_cyclase or NapT7
                     or fung_ggpps or fung_ggpps2 or trichodiene_synth or TRI5)"
                     /neighbourhood="10000"
                     /product="terpene"
                     /protocluster_number="1"
                     /tool="antismash"
     proto_core      10001..10852
                     /aStool="rule-based-clusters"
                     /tool="antismash"
                     /cutoff="20000"
                     /detection_rule="(Terpene_synth or Terpene_synth_C or
                     phytoene_synt or Lycopene_cycl or terpene_cyclase or NapT7
                     or fung_ggpps or fung_ggpps2 or trichodiene_synth or TRI5)"
                     /neighbourhood="10000"
                     /product="terpene"
                     /protocluster_number="1"
     cand_cluster    1..20852
                     /candidate_cluster_number="1"
                     /contig_edge="False"
                     /detection_rules="(Terpene_synth or Terpene_synth_C or
                     phytoene_synt or Lycopene_cycl or terpene_cyclase or NapT7
                     or fung_ggpps or fung_ggpps2 or trichodiene_synth or TRI5)"
                     /kind="single"
                     /product="terpene"
                     /protoclusters="1"
                     /tool="antismash"
     region          1..20852
                     /candidate_cluster_numbers="1"
                     /contig_edge="False"
                     /product="terpene"
                     /region_number="1"
                     /rules="(Terpene_synth or Terpene_synth_C or phytoene_synt
                     or Lycopene_cycl or terpene_cyclase or NapT7 or fung_ggpps
                     or fung_ggpps2 or trichodiene_synth or TRI5)"
                     /tool="antismash"
     CDS             52..501
                     /locus_tag="ctg3_29"
                     /transl_table=11
                     /translation="MAKIILTHEVSNLGSAGDVVEVKDGYARNYLFPRGFATQWSKGAE
                     RQIESIKAARAARELASLEDAQALAASLTSATVTVPAKAGAEGRLFGSIKAEQVAEAVK
                     AAGLGEIDKRKVEIREQVRTVGTYQATVRLHEDVNANIEFEVVPA"
     PFAM_domain     58..192
                     /aSDomain="Ribosomal_L9_N"
                     /aSTool="fullhmmer"
                     /database="32.0"
                     /db_xref="PF01281.19"
                     /description="Ribosomal protein L9, N-terminal domain"
                     /detection="hmmscan"
                     /domain_id="fullhmmer_ctg3_29_0044"
                     /evalue="9.90E-20"
                     /label="ctg3_29"
                     /locus_tag="ctg3_29"
                     /protein_end="47"
                     /protein_start="2"
                     /score="69.8"
                     /tool="antismash"
                     /translation="KIILTHEVSNLGSAGDVVEVKDGYARNYLFPRGFATQWSKGAERQ
                     "
     PFAM_domain     241..492
                     /aSDomain="Ribosomal_L9_C"
                     /aSTool="fullhmmer"
                     /database="32.0"
                     /db_xref="PF03948.14"
                     /description="Ribosomal protein L9, C-terminal domain"
                     /detection="hmmscan"
                     /domain_id="fullhmmer_ctg3_29_0045"
                     /evalue="1.40E-26"
                     /label="ctg3_29"
                     /locus_tag="ctg3_29"
                     /protein_end="147"
                     /protein_start="63"
                     /score="92.7"
                     /tool="antismash"
                     /translation="EDAQALAASLTSATVTVPAKAGAEGRLFGSIKAEQVAEAVKAAGL
                     GEIDKRKVEIREQVRTVGTYQATVRLHEDVNANIEFEVV"
     CDS             758..1687
                     /locus_tag="ctg3_30"
                     /transl_table=11
                     /translation="MTLPLTPVLRSRRCAMLTRLAWNRTVPTLIASLPLAVFAVLGFRV
                     FSVLIGGGYADPASESARAQQIVHEEVGGEANLVVLVRAPEGEQAAESAVVAAMIGALV
                     VLPALLALIGTRIDALTIRRKGRPVRALSGPSRFWGRVGDLVYRRPILTGASVLAALVL
                     MAAPMLSAQFSSPDDRVLREGHDARAAGDILREDFTCSSSAATVGIVSSDVQIEDLESY
                     SVEASQIDGVDNVMAITGTYVDGGLVSPAPPGMDNQLESEDWYSLRVPGPSDGLSDQAL
                     VMNVLALSTVLGVVTPSPSGRRWTTSCS"
     CDS             complement(2037..2741)
                     /locus_tag="ctg3_31"
                     /transl_table=11
                     /translation="MSSTMNNQPQPAVEPAGPWTQALWAAGGQTAAAIQDSPFVRALLE
                     GTLSDTRFTFYLAQDALYLAGYARALAALSARCDHTPDQLAWAQASVGCLTEEAQLHRT
                     WMASRPGAAHEPASTVTAAYTDFLLAATMGQDRAVGAAAVLPCFWLYAQVGATLPDVEP
                     DHPYAAWLETYRDPEFVAATAAALERVERELAQSSDSGRAAAQRAYLAGCRHELAFFDQ
                     ALTQDEPMTDRR"
     PFAM_domain     complement(2070..2630)
                     /aSDomain="TENA_THI-4"
                     /aSTool="fullhmmer"
                     /database="32.0"
                     /db_xref="PF03070.16"
                     /description="TENA/THI-4/PQQC family"
                     /detection="hmmscan"
                     /domain_id="fullhmmer_ctg3_31_0046"
                     /evalue="3.40E-26"
                     /label="ctg3_31"
                     /locus_tag="ctg3_31"
                     /protein_end="224"
                     /protein_start="37"
                     /score="92.4"
                     /tool="antismash"
                     /translation="PFVRALLEGTLSDTRFTFYLAQDALYLAGYARALAALSARCDHTP
                     DQLAWAQASVGCLTEEAQLHRTWMASRPGAAHEPASTVTAAYTDFLLAATMGQDRAVGA
                     AAVLPCFWLYAQVGATLPDVEPDHPYAAWLETYRDPEFVAATAAALERVERELAQSSDS
                     GRAAAQRAYLAGCRHELAFFDQAL"
     CDS             complement(2955..3617)
                     /locus_tag="ctg3_32"
                     /transl_table=11
                     /translation="MPRQLIVVSAGLSSPSSTRLLADRIAQAIESQVGARGEALEVHHV
                     ELRDLALPLAQTMTTGGLPAPQLDEVKRLVAGADGLVAVTPIFRASYSGLFKMFFDVLD
                     DEALIDLPVLIAATAGTPRHSLVLDHALRPLFSYSRAVVLPTGVFAATDDFGAGDTAGL
                     ESRIARAAAEMATALVADPAGVAGFLPTEPAQAPRRSGVDLGPVTDFASLLKGHDGS"
     PFAM_domain     complement(3159..3605)
                     /aSDomain="FMN_red"
                     /aSTool="fullhmmer"
                     /database="32.0"
                     /db_xref="PF03358.15"
                     /db_xref="GO:0016491"
                     /description="NADPH-dependent FMN reductase"
                     /detection="hmmscan"
                     /domain_id="fullhmmer_ctg3_32_0047"
                     /evalue="2.30E-31"
                     /gene_ontologies="GO:0016491: oxidoreductase activity"
                     /label="ctg3_32"
                     /locus_tag="ctg3_32"
                     /protein_end="153"
                     /protein_start="4"
                     /score="108.7"
                     /tool="antismash"
                     /translation="LIVVSAGLSSPSSTRLLADRIAQAIESQVGARGEALEVHHVELRD
                     LALPLAQTMTTGGLPAPQLDEVKRLVAGADGLVAVTPIFRASYSGLFKMFFDVLDDEAL
                     IDLPVLIAATAGTPRHSLVLDHALRPLFSYSRAVVLPTGVFAATD"
     CDS             complement(3617..4750)
                     /gene_functions="other (smcogs) SMCOG1251:luciferase family
                     protein (Score: 248.5; E-value: 1.7e-75)"
                     /gene_kind="other"
                     /locus_tag="ctg3_33"
                     /transl_table=11
                     /translation="MQFGIFTIGDVTPDPTTGKAPSEAQRIRSMTKYALKAEEVGLDVF
                     ATGEHHNPPFVPSSPTTHLAYIAAQTERLRFSTATTLITTNDPLKIAEDYAFLQHLSGG
                     RIDLTMGRGNTGPVYPWFGKDIRQGIPLAIENYHLLRKLWREEVVNWQGKFRTPLSSYT
                     STPWPLDDTPPFVWHGSIRSPEIAEQAAYYGDGFFHNHIFWNIEHTASMVNLYRQRFEH
                     YGHGAPDQAIVGLGGQIFAAETEAEAKRVFRPYFDNAPVYGHGPSLEDFSRMTPLRVGT
                     PDQIVERYLGYADQVGDYQRQMFLLDHAGLPEEIVLEQIEILGREIVPRLREGFEARRP
                     AHVPSDPPTHEALRAQGPESKHRQVINAQPQDEEESD"
     PFAM_domain     complement(3863..4750)
                     /aSDomain="Bac_luciferase"
                     /aSTool="fullhmmer"
                     /database="32.0"
                     /db_xref="PF00296.20"
                     /db_xref="GO:0016705"
                     /db_xref="GO:0055114"
                     /description="Luciferase-like monooxygenase"
                     /detection="hmmscan"
                     /domain_id="fullhmmer_ctg3_33_0048"
                     /evalue="6.20E-56"
                     /gene_ontologies="GO:0016705: oxidoreductase activity,
                     acting on paired donors, with incorporation or reduction of
                     molecular oxygen"
                     /gene_ontologies="GO:0055114: oxidation-reduction process"
                     /label="ctg3_33"
                     /locus_tag="ctg3_33"
                     /protein_end="296"
                     /protein_start="0"
                     /score="190.1"
                     /tool="antismash"
                     /translation="MQFGIFTIGDVTPDPTTGKAPSEAQRIRSMTKYALKAEEVGLDVF
                     ATGEHHNPPFVPSSPTTHLAYIAAQTERLRFSTATTLITTNDPLKIAEDYAFLQHLSGG
                     RIDLTMGRGNTGPVYPWFGKDIRQGIPLAIENYHLLRKLWREEVVNWQGKFRTPLSSYT
                     STPWPLDDTPPFVWHGSIRSPEIAEQAAYYGDGFFHNHIFWNIEHTASMVNLYRQRFEH
                     YGHGAPDQAIVGLGGQIFAAETEAEAKRVFRPYFDNAPVYGHGPSLEDFSRMTPLRVGT
                     PDQIVERYLGYADQV"
     CDS             complement(4954..5562)
                     /gene_functions="regulatory (smcogs) SMCOG1135:MarR family
                     transcriptional regulator (Score: 76.4; E-value: 2.7e-23)"
                     /gene_kind="regulatory"
                     /locus_tag="ctg3_34"
                     /transl_table=11
                     /translation="MTRHLCRYPGDMTTPSDTDPRSLPADPDHSGGSPSSAGAAGTGKD
                     VDWLSEHEETVWRRWLAVSSRIPATLSSQLQSDSGLSLQDYDVLVMLNDSDSSSCRITE
                     LAGLLDWERSRMSHHLTRMEKRGLIARCAAPDDGRAQLAQLTETGRQALANAAPGHLGA
                     VRRSFFDALDAQDIDDLDRITSRIARKLDIRRPDCAPID"
     PFAM_domain     complement(5143..5328)
                     /aSDomain="MarR_2"
                     /aSTool="fullhmmer"
                     /database="32.0"
                     /db_xref="PF12802.7"
                     /db_xref="GO:0003700"
                     /db_xref="GO:0006355"
                     /description="MarR family"
                     /detection="hmmscan"
                     /domain_id="fullhmmer_ctg3_34_0049"
                     /evalue="7.00E-11"
                     /gene_ontologies="GO:0003700: DNA-binding transcription
                     factor activity"
                     /gene_ontologies="GO:0006355: regulation of transcription,
                     DNA-templated"
                     /label="ctg3_34"
                     /locus_tag="ctg3_34"
                     /protein_end="140"
                     /protein_start="78"
                     /score="41.9"
                     /tool="antismash"
                     /translation="SGLSLQDYDVLVMLNDSDSSSCRITELAGLLDWERSRMSHHLTRM
                     EKRGLIARCAAPDDGRA"
     CDS             5627..6016
                     /locus_tag="ctg3_35"
                     /transl_table=11
                     /translation="MSAMAPSSRSARSQTAAARAFTAPVSQTRRKGRAEPRLLPIAVIL
                     WIVGLAAFLAGFGLGNTGSGAAMTLTFFGGLIVATIAEVGAFLTALASVISYRRHRPWN
                     VIVMILSVLISPATLILLLQLAMGS"
     CDS             6405..8219
                     /locus_tag="ctg3_36"
                     /transl_table=11
                     /translation="VSEEIRTPPYDNVAEQSVLGGMMLSKDAIADVVEVLRGNDFYKPA
                     HESIYEAIMSLYGKGEPADAITVADELTKRGELERTGGPAYLHSLISSVPTAANAGFYA
                     EIVQERAVLRRLVTAGTKIVQLGYSQDGEVEVLVNEAQSEIMTVAERRNSEDYVVLKDV
                     VESTVQEIEDAGGRSGMHGVPTGFVEFDELTHGLQGGQMIVIAARPAMGKALALDTPIP
                     TPTGWTTMGEVSVGDQVLAADGAPTTVTAATDVMLDRPCYRVRFDDGSEIIADEEHQWL
                     THTRAAVLVGADAADAESAGVVTTGQIAASAQRHAVRVPADARLPLCHDGGIEPGVDRA
                     IVAVEPVASVPVRCLQVDHPEHLFLAGRGFIPTHNSTFAIDIARSAAIKNNMTTAIFSL
                     EMARNEIALKILSAEATLSLQDLRKGTLQDEQWGKIASTMGKLDSAPLFIDDSPNMSLM
                     EIRAKCRRLKQKHDLKLVVLDYLQLMSSGKKVESRQQEVSEFSRALKLLAKELDVPVIA
                     LSQLNRGSEQRTDKRPMVSDLRESGSIEQDADMVILLHRDDVYDKESPRAGEADVIVAK
                     HRNGPTKTIVVAFQGHYSRFANMANEGF"
     PFAM_domain     6426..6731
                     /aSDomain="DnaB"
                     /aSTool="fullhmmer"
                     /database="32.0"
                     /db_xref="PF00772.21"
                     /db_xref="GO:0003678"
                     /db_xref="GO:0005524"
                     /db_xref="GO:0006260"
                     /description="DnaB-like helicase N terminal domain"
                     /detection="hmmscan"
                     /domain_id="fullhmmer_ctg3_36_0050"
                     /evalue="1.40E-33"
                     /gene_ontologies="GO:0003678: DNA helicase activity"
                     /gene_ontologies="GO:0005524: ATP binding"
                     /gene_ontologies="GO:0006260: DNA replication"
                     /label="ctg3_36"
                     /locus_tag="ctg3_36"
                     /protein_end="109"
                     /protein_start="7"
                     /score="115.0"
                     /tool="antismash"
                     /translation="PPYDNVAEQSVLGGMMLSKDAIADVVEVLRGNDFYKPAHESIYEA
                     IMSLYGKGEPADAITVADELTKRGELERTGGPAYLHSLISSVPTAANAGFYAEIVQE"
     PFAM_domain     6948..7046
                     /aSDomain="DnaB_C"
                     /aSTool="fullhmmer"
                     /database="32.0"
                     /db_xref="PF03796.15"
                     /db_xref="GO:0003678"
                     /db_xref="GO:0005524"
                     /db_xref="GO:0006260"
                     /description="DnaB-like helicase C terminal domain"
                     /detection="hmmscan"
                     /domain_id="fullhmmer_ctg3_36_0051"
                     /evalue="3.90E-09"
                     /gene_ontologies="GO:0003678: DNA helicase activity"
                     /gene_ontologies="GO:0005524: ATP binding"
                     /gene_ontologies="GO:0006260: DNA replication"
                     /label="ctg3_36"
                     /locus_tag="ctg3_36"
                     /protein_end="214"
                     /protein_start="181"
                     /score="36.2"
                     /tool="antismash"
                     /translation="GVPTGFVEFDELTHGLQGGQMIVIAARPAMGKA"
     PFAM_domain     7527..8198
                     /aSDomain="DnaB_C"
                     /aSTool="fullhmmer"
                     /database="32.0"
                     /db_xref="PF03796.15"
                     /db_xref="GO:0003678"
                     /db_xref="GO:0005524"
                     /db_xref="GO:0006260"
                     /description="DnaB-like helicase C terminal domain"
                     /detection="hmmscan"
                     /domain_id="fullhmmer_ctg3_36_0052"
                     /evalue="3.60E-89"
                     /gene_ontologies="GO:0003678: DNA helicase activity"
                     /gene_ontologies="GO:0005524: ATP binding"
                     /gene_ontologies="GO:0006260: DNA replication"
                     /label="ctg3_36"
                     /locus_tag="ctg3_36"
                     /protein_end="598"
                     /protein_start="374"
                     /score="298.5"
                     /tool="antismash"
                     /translation="NSTFAIDIARSAAIKNNMTTAIFSLEMARNEIALKILSAEATLSL
                     QDLRKGTLQDEQWGKIASTMGKLDSAPLFIDDSPNMSLMEIRAKCRRLKQKHDLKLVVL
                     DYLQLMSSGKKVESRQQEVSEFSRALKLLAKELDVPVIALSQLNRGSEQRTDKRPMVSD
                     LRESGSIEQDADMVILLHRDDVYDKESPRAGEADVIVAKHRNGPTKTIVVAFQGHYSRF
                     AN"
     CDS             complement(8292..8867)
                     /gene_functions="regulatory (smcogs) SMCOG1135:MarR family
                     transcriptional regulator (Score: 55.3; E-value: 9.2e-17)"
                     /gene_kind="regulatory"
                     /locus_tag="ctg3_37"
                     /transl_table=11
                     /translation="MKYLACLGKYWDTLLLMTRPPEQGSSSDSYWYDDSAPERELLRAM
                     RRLQRARRHMHHRVTCEMELNPTDVKALQLIIAGERADDPLTASALATELGISTASTAK
                     LLNRLTSTGHLRRERHPRDGRSVTVVAQPLAHERVRAVMTEPHDRMLEAARRVPQESRQ
                     AVLDFLEDMAQAFEGSAEPPHQGVDRGN"
     PFAM_domain     complement(8490..8669)
                     /aSDomain="MarR_2"
                     /aSTool="fullhmmer"
                     /database="32.0"
                     /db_xref="PF12802.7"
                     /db_xref="GO:0003700"
                     /db_xref="GO:0006355"
                     /description="MarR family"
                     /detection="hmmscan"
                     /domain_id="fullhmmer_ctg3_37_0053"
                     /evalue="2.50E-09"
                     /gene_ontologies="GO:0003700: DNA-binding transcription
                     factor activity"
                     /gene_ontologies="GO:0006355: regulation of transcription,
                     DNA-templated"
                     /label="ctg3_37"
                     /locus_tag="ctg3_37"
                     /protein_end="126"
                     /protein_start="66"
                     /score="36.9"
                     /tool="antismash"
                     /translation="PTDVKALQLIIAGERADDPLTASALATELGISTASTAKLLNRLTS
                     TGHLRRERHPRDGRS"
     CDS             8871..10004
                     /gene_functions="biosynthetic-additional (smcogs)
                     SMCOG1182:Polyprenyl synthetase (Score: 208.2; E-value:
                     2.3e-63)"
                     /gene_kind="biosynthetic-additional"
                     /locus_tag="ctg3_38"
                     /transl_table=11
                     /translation="MLTSVMSHQKSAPVRRELQEAWSRGEERSARLGPEHRLLWAQLRD
                     AAWGGKGLRPDLVLSVHAALGGSQSESAARAAAAVELLHTAFVVHDDVIDGDDTRRGRP
                     NVSGAFAVHARRAGASAAAVQRQGSAAGILAGDLALVSAMRLMTRSGVSVAQTEHLLEL
                     LEEAVHATASGELADVCLSRVGEGHALQLQDALRVSELKTSAYSFQLPMQVGAVLADAP
                     SELLEQLSAIGRLVGIGFQLLDDLLGVFGRQELTGKTVVSDLREAKPTALLALARGTSC
                     WAELSALIGDPDLGEHQAARARDLLTECGARSAVQNLAEQQFDEALELAARASAPAELE
                     AVVAQLIERVRASAASAMTTHSAEGQFGAAPLREQAS"
     PFAM_domain     9012..9704
                     /aSDomain="polyprenyl_synt"
                     /aSTool="fullhmmer"
                     /database="32.0"
                     /db_xref="PF00348.17"
                     /db_xref="GO:0008299"
                     /description="Polyprenyl synthetase"
                     /detection="hmmscan"
                     /domain_id="fullhmmer_ctg3_38_0054"
                     /evalue="1.40E-48"
                     /gene_ontologies="GO:0008299: isoprenoid biosynthetic
                     process"
                     /label="ctg3_38"
                     /locus_tag="ctg3_38"
                     /protein_end="278"
                     /protein_start="47"
                     /score="165.2"
                     /tool="antismash"
                     /translation="WGGKGLRPDLVLSVHAALGGSQSESAARAAAAVELLHTAFVVHDD
                     VIDGDDTRRGRPNVSGAFAVHARRAGASAAAVQRQGSAAGILAGDLALVSAMRLMTRSG
                     VSVAQTEHLLELLEEAVHATASGELADVCLSRVGEGHALQLQDALRVSELKTSAYSFQL
                     PMQVGAVLADAPSELLEQLSAIGRLVGIGFQLLDDLLGVFGRQELTGKTVVSDLREAKP
                     TALLALARG"
     CDS             10001..10852
                     /gene_functions="biosynthetic (rule-based-clusters)
                     terpene: phytoene_synt"
                     /gene_kind="biosynthetic"
                     /locus_tag="ctg3_39"
                     /sec_met_domain="phytoene_synt (E-value: 6.4e-36, bitscore:
                     116.1, seeds: 8, tool: rule-based-clusters)"
                     /transl_table=11
                     /translation="MTAVRPVSRYDRVAAASAAEVIGRYSTSFGWAVRLLAEPTRSEIR
                     SLYALVRVADEIVDDPDPHLSPQLRSELLEELEADTLRALRHGRSANLVVQAFASVARR
                     RGIGPELTGPFFASMRADLGLRTHDDESLGDYVHGSAEVIGLMCLHCFLGEDGGAYERL
                     APGAQRLGAAFQKINFLRDLADDHDLLGRTYFPGLDPEAFTDSRRDELLDDIDADLAVA
                     AEAIDQLPPDSRRAVRAAHGLFAELSRRLRRTPAAQIRRTRIRVPDARKAVIILRALGG
                     RP"
     PFAM_domain     10070..10801
                     /aSDomain="SQS_PSY"
                     /aSTool="fullhmmer"
                     /database="32.0"
                     /db_xref="PF00494.19"
                     /description="Squalene/phytoene synthase"
                     /detection="hmmscan"
                     /domain_id="fullhmmer_ctg3_39_0055"
                     /evalue="2.50E-32"
                     /label="ctg3_39"
                     /locus_tag="ctg3_39"
                     /protein_end="267"
                     /protein_start="23"
                     /score="112.4"
                     /tool="antismash"
                     /translation="RYSTSFGWAVRLLAEPTRSEIRSLYALVRVADEIVDDPDPHLSPQ
                     LRSELLEELEADTLRALRHGRSANLVVQAFASVARRRGIGPELTGPFFASMRADLGLRT
                     HDDESLGDYVHGSAEVIGLMCLHCFLGEDGGAYERLAPGAQRLGAAFQKINFLRDLADD
                     HDLLGRTYFPGLDPEAFTDSRRDELLDDIDADLAVAAEAIDQLPPDSRRAVRAAHGLFA
                     ELSRRLRRTPAAQIRRTRIRVP"
     CDS             10849..12396
                     /gene_functions="biosynthetic-additional (smcogs)
                     SMCOG1222:dehydrogenase (Score: 496.3; E-value: 1.9e-150)"
                     /gene_kind="biosynthetic-additional"
                     /locus_tag="ctg3_40"
                     /transl_table=11
                     /translation="MSRERRAVVVGGGISGLATAALLARRGWSVDLLEAGESLGGRAGT
                     WEADGFRFDTGPSWYLMPEVFERFFELMGTSVDEQLDLQQLDPGYRVFFEGHDEPLDIA
                     ADVRTNIERFEEIEPGAGRVLERYLDSARSTYELALARFLYTSFDSLRPFMDRRVLGSA
                     HRLGPLLLQSLERFTARRFRDPRLRQVLGYPAVFLGSSPDRTPALYHLMSAMDLTGGVL
                     YPQGGFGELMAVLQRLARAAGARLHTGAEVTEIRTGAGGRRGTRAQATGVRFRDAEGLE
                     RVLEADVVVSTADLHRTETTMLPRHLQTYPESWWARRTSGPGAVLVMLGVDGALERMPH
                     HSLFFTRDWRSNFAAIADGRVPEPASVYVCRPSATDPSAAPAGQENLFVLVPMPADPQL
                     GRGGVDGGGDPRIEAIADAAIDQVARWSGHEDLAQRIVVRRTVGPADFSEDLGAWRGSM
                     LGPAHTLGQSAMFRAGNRSRKVDGLYYAGSSTIPGIGLPMCLISAEIVADRIARELP"
     PFAM_domain     10888..12378
                     /aSDomain="Amino_oxidase"
                     /aSTool="fullhmmer"
                     /database="32.0"
                     /db_xref="PF01593.24"
                     /db_xref="GO:0016491"
                     /db_xref="GO:0055114"
                     /description="Flavin containing amine oxidoreductase"
                     /detection="hmmscan"
                     /domain_id="fullhmmer_ctg3_40_0056"
                     /evalue="1.40E-34"
                     /gene_ontologies="GO:0016491: oxidoreductase activity"
                     /gene_ontologies="GO:0055114: oxidation-reduction process"
                     /label="ctg3_40"
                     /locus_tag="ctg3_40"
                     /protein_end="510"
                     /protein_start="13"
                     /score="120.2"
                     /tool="antismash"
                     /translation="ISGLATAALLARRGWSVDLLEAGESLGGRAGTWEADGFRFDTGPS
                     WYLMPEVFERFFELMGTSVDEQLDLQQLDPGYRVFFEGHDEPLDIAADVRTNIERFEEI
                     EPGAGRVLERYLDSARSTYELALARFLYTSFDSLRPFMDRRVLGSAHRLGPLLLQSLER
                     FTARRFRDPRLRQVLGYPAVFLGSSPDRTPALYHLMSAMDLTGGVLYPQGGFGELMAVL
                     QRLARAAGARLHTGAEVTEIRTGAGGRRGTRAQATGVRFRDAEGLERVLEADVVVSTAD
                     LHRTETTMLPRHLQTYPESWWARRTSGPGAVLVMLGVDGALERMPHHSLFFTRDWRSNF
                     AAIADGRVPEPASVYVCRPSATDPSAAPAGQENLFVLVPMPADPQLGRGGVDGGGDPRI
                     EAIADAAIDQVARWSGHEDLAQRIVVRRTVGPADFSEDLGAWRGSMLGPAHTLGQSAMF
                     RAGNRSRKVDGLYYAGSSTIPGIGLPMCLISAEIVADRI"
     CDS             12393..12731
                     /locus_tag="ctg3_41"
                     /transl_table=11
                     /translation="LTGLIYLGALLISTGCMALLDRRFHLVLWRAPRAGALTVIAGIAV
                     FLLWDLAAIASGHYGKGQGPMTGVMLAPELPLEEIVFITFLCYLTLVLRGLVALALERA
                     ATTRGGAS"
     CDS             12728..13060
                     /locus_tag="ctg3_42"
                     /transl_table=11
                     /translation="MTYAALAALFVAATAVVAGLVSWRRRLGAAWWATTALTILGLLLL
                     TVVFDSLMIAVDLFRYDEAQLLGWSVGLAPIEDLAWPVAAGLLLPSLWELLARPADDGE
                     RERSSR"
     CDS             13057..13941
                     /gene_functions="biosynthetic-additional
                     (rule-based-clusters) ubiA"
                     /gene_kind="biosynthetic-additional"
                     /locus_tag="ctg3_43"
                     /sec_met_domain="ubiA (E-value: 8.8e-16, bitscore: 50.2,
                     seeds: 9, tool: rule-based-clusters)"
                     /transl_table=11
                     /translation="MTRTDGTAAAARQLVGASRPLSWVNTAYPFAAAYLMAGGGFTAEL
                     VVGTVFFLIPYNLLMYGINDVFDYESDLRNPRKGGVEGIVLASRWHRLTLWWACLLPIP
                     FVLALLWWGSWVSAAVLAVTLAAVVAYSAPGMRFKERPVLDSMTSSAHFVGPAAFGLAL
                     TGAPLTTTAAVCLLAFFLWGMASQAFGAVQDVAADREAGIGSIASALGARRTVRVAIGL
                     YAAAGLVMAAADWPAALAGLLAVPYLVSILPFHDVPDERCELTRRGWRRFLWLNMVTGF
                     LLTLLLLWIAWGR"
     PFAM_domain     13138..13818
                     /aSDomain="UbiA"
                     /aSTool="fullhmmer"
                     /database="32.0"
                     /db_xref="PF01040.18"
                     /db_xref="GO:0016021"
                     /db_xref="GO:0016765"
                     /description="UbiA prenyltransferase family"
                     /detection="hmmscan"
                     /domain_id="fullhmmer_ctg3_43_0057"
                     /evalue="2.90E-31"
                     /gene_ontologies="GO:0016021: integral component of
                     membrane"
                     /gene_ontologies="GO:0016765: transferase activity,
                     transferring alkyl or aryl (other than methyl) groups"
                     /label="ctg3_43"
                     /locus_tag="ctg3_43"
                     /protein_end="254"
                     /protein_start="27"
                     /score="108.7"
                     /tool="antismash"
                     /translation="YPFAAAYLMAGGGFTAELVVGTVFFLIPYNLLMYGINDVFDYESD
                     LRNPRKGGVEGIVLASRWHRLTLWWACLLPIPFVLALLWWGSWVSAAVLAVTLAAVVAY
                     SAPGMRFKERPVLDSMTSSAHFVGPAAFGLALTGAPLTTTAAVCLLAFFLWGMASQAFG
                     AVQDVAADREAGIGSIASALGARRTVRVAIGLYAAAGLVMAAADWPAALAGLLAVPYLV
                     SILPF"
     CDS             complement(13963..14265)
                     /locus_tag="ctg3_44"
                     /transl_table=11
                     /translation="MSLTDAQTARTSQDLRRHLEVSDLTRQQLCEWLDLSPSELEHVLQ
                     MDGHAHPVTTWLVRDALDQAVAESGADARGWSVLTAARRREARLWFRLQDVPPRG"
     PFAM_domain     complement(13993..14265)
                     /aSDomain="DUF2316"
                     /aSTool="fullhmmer"
                     /database="32.0"
                     /db_xref="PF10078.9"
                     /description="Uncharacterized protein conserved in bacteria
                     (DUF2316)"
                     /detection="hmmscan"
                     /domain_id="fullhmmer_ctg3_44_0058"
                     /evalue="3.70E-17"
                     /label="ctg3_44"
                     /locus_tag="ctg3_44"
                     /protein_end="91"
                     /protein_start="0"
                     /score="62.3"
                     /tool="antismash"
                     /translation="MSLTDAQTARTSQDLRRHLEVSDLTRQQLCEWLDLSPSELEHVLQ
                     MDGHAHPVTTWLVRDALDQAVAESGADARGWSVLTAARRREARLWF"
     CDS             14301..14405
                     /locus_tag="ctg3_45"
                     /transl_table=11
                     /translation="MEADVVPCLCELKLRPGSTVRPVSEVRERCSVGW"
     CDS             14408..14956
                     /locus_tag="ctg3_46"
                     /transl_table=11
                     /translation="MTSSKQPLPRGIQHIGVTVPDLDAATDFLVQGLGAKVAYDGLTPD
                     DEPRQGAEVERQLGLPSGAAIRRQRFIVIGEGPGLEMFEISGEQREAAGLADFGLNHIS
                     LYCDDLEGSRDRLVAAGGEALSEIHGNSRHEDTPGNGSVYVKAPWGMLIELQTIPGGHY
                     YPEDSQSEVWMPSEPEQQG"
     PFAM_domain     14444..14788
                     /aSDomain="Glyoxalase_4"
                     /aSTool="fullhmmer"
                     /database="32.0"
                     /db_xref="PF13669.6"
                     /description="Glyoxalase/Bleomycin resistance
                     protein/Dioxygenase superfamily"
                     /detection="hmmscan"
                     /domain_id="fullhmmer_ctg3_46_0059"
                     /evalue="2.00E-07"
                     /label="ctg3_46"
                     /locus_tag="ctg3_46"
                     /protein_end="127"
                     /protein_start="12"
                     /score="31.3"
                     /tool="antismash"
                     /translation="QHIGVTVPDLDAATDFLVQGLGAKVAYDGLTPDDEPRQGAEVERQ
                     LGLPSGAAIRRQRFIVIGEGPGLEMFEISGEQREAAGLADFGLNHISLYCDDLEGSRDR
                     LVAAGGEALSE"
     CDS             complement(14965..16620)
                     /locus_tag="ctg3_47"
                     /transl_table=11
                     /translation="VSAPDQPHDESDPALSRTTLFHGATVFTGEAASPTARSFAVQDGR
                     FLAVGTQEEVRAVVGPDAVEEDLHGAFVLPGFWESHVHMTMLGEALDKVSLRECATLDE
                     IQQRIAEARAVDPQATQILGASWYPHAFAPGQQPTAAMLDAVVADIPVILDANSLHAAW
                     VNTAGLAALGITRDTPDPLGGQIVRDAAGEPTGLLLENAAIEYAWGYQAAHSTEADQDR
                     FLDNAFRSYLASGTTGATDMGLSDSDLAVFRRRLERDGRLPFPVDAHWMLRPTGDPEAD
                     LAEVERVAAIRDEMAAEFGTQWLRIVGVKLILDGVIDACTAAMRAPYVGGELPDPLWER
                     EAALLVATAADARGLQLALHAIGDQASTLALDLVEECVRVIGPREGRRPRVEHLESVAQ
                     DTIERMAELGVTASMQPVHCDPAVLDNWRAMLGDDRAVQGFPWHRFREAGVPIALGTDA
                     PTAPHQAARNLFIALTARSAFDAGRDPYQPERVFAPADALEALTSAGARASGRDGTGRI
                     ARGLAADFCVLDHNPLTDDPDELLKLQVQRTVTG"
     PFAM_domain     complement(14974..16425)
                     /aSDomain="Amidohydro_3"
                     /aSTool="fullhmmer"
                     /database="32.0"
                     /db_xref="PF07969.11"
                     /description="Amidohydrolase family"
                     /detection="hmmscan"
                     /domain_id="fullhmmer_ctg3_47_0060"
                     /evalue="2.00E-73"
                     /label="ctg3_47"
                     /locus_tag="ctg3_47"
                     /protein_end="549"
                     /protein_start="65"
                     /score="248.5"
                     /tool="antismash"
                     /translation="EDLHGAFVLPGFWESHVHMTMLGEALDKVSLRECATLDEIQQRIA
                     EARAVDPQATQILGASWYPHAFAPGQQPTAAMLDAVVADIPVILDANSLHAAWVNTAGL
                     AALGITRDTPDPLGGQIVRDAAGEPTGLLLENAAIEYAWGYQAAHSTEADQDRFLDNAF
                     RSYLASGTTGATDMGLSDSDLAVFRRRLERDGRLPFPVDAHWMLRPTGDPEADLAEVER
                     VAAIRDEMAAEFGTQWLRIVGVKLILDGVIDACTAAMRAPYVGGELPDPLWEREAALLV
                     ATAADARGLQLALHAIGDQASTLALDLVEECVRVIGPREGRRPRVEHLESVAQDTIERM
                     AELGVTASMQPVHCDPAVLDNWRAMLGDDRAVQGFPWHRFREAGVPIALGTDAPTAPHQ
                     AARNLFIALTARSAFDAGRDPYQPERVFAPADALEALTSAGARASGRDGTGRIARGLAA
                     DFCVLDHNPLTDDPDELLKLQVQRTV"
     CDS             16769..16915
                     /locus_tag="ctg3_48"
                     /transl_table=11
                     /translation="MSETSASQNPQEPVEQEHPAQTESEREEQLLEEEERESFPASDPP
                     ANY"
     CDS             complement(17021..17440)
                     /locus_tag="ctg3_49"
                     /transl_table=11
                     /translation="MSIPNDQETSTMSTDQDAADEALVEQTAEATAGMAPDSELDQDGH
                     AHHGYMSDKQRYLARLKRIEGQARGIHRMIDEEKYCIDILTQISALNSALRNVGLGLLD
                     DHMRHCVLDAAQAGGEEADAKMQEASQAIARLMKG"
     PFAM_domain     complement(17039..17284)
                     /aSDomain="Trns_repr_metal"
                     /aSTool="fullhmmer"
                     /database="32.0"
                     /db_xref="PF02583.17"
                     /db_xref="GO:0003677"
                     /db_xref="GO:0006355"
                     /db_xref="GO:0046872"
                     /description="Metal-sensitive transcriptional repressor"
                     /detection="hmmscan"
                     /domain_id="fullhmmer_ctg3_49_0061"
                     /evalue="9.30E-30"
                     /gene_ontologies="GO:0003677: DNA binding"
                     /gene_ontologies="GO:0006355: regulation of transcription,
                     DNA-templated"
                     /gene_ontologies="GO:0046872: metal ion binding"
                     /label="ctg3_49"
                     /locus_tag="ctg3_49"
                     /protein_end="134"
                     /protein_start="52"
                     /score="102.8"
                     /tool="antismash"
                     /translation="DKQRYLARLKRIEGQARGIHRMIDEEKYCIDILTQISALNSALRN
                     VGLGLLDDHMRHCVLDAAQAGGEEADAKMQEASQAIA"
     CDS             complement(17437..19764)
                     /gene_functions="other (smcogs) SMCOG1037:heavy metal
                     translocating P-type ATPase (Score: 759.1; E-value:
                     8e-230)"
                     /gene_kind="other"
                     /locus_tag="ctg3_50"
                     /transl_table=11
                     /translation="MTTSAPTDSSAQPQSPGPDVELLLGGMTCASCANRIERKLNKLDG
                     VSASVNYATEKARVSVPEGYDSQQLISTVEQAGYTAELPKPKGADTQKDDDEGEDPELT
                     SLRHRLIGAGVLGVPVIILAMIPALQFTYWQWLSLTLAAPVIVWAGWPFHKAAWTNLRH
                     GSATMDTLISMGTIAAFLWSLYALFFGTAGVPGMTHAFELSVEPTDGASAIYLEVAAGV
                     IFFILGGRYFEKRSKRQAGAALRSLMELGSKEVAVLRDGAETLISIDDLAEGDEFVVRP
                     GEKIATDGTVVSGSSAVDASMLTGESVPVEVSEGDDVTGATVNTGGRLVVRATRVGSDT
                     QLAQMAQMVEDAQSGKAEVQRLADRISGIFVPIVIAIAVATLGVWLGAGFPITAAFTAS
                     VAVLIIACPCALGLATPTALLVGTGRGAQLGILIKGPEVLESTRKVDTVVLDKTGTVTT
                     GRMTLKSAYVDDGMDEQELLRIAGALEDSSEHPIARAITRGARERVGELPAVESFQNLE
                     GRGVQGVVDGRLAVIGRETMLEEWSLQMPEALARAKEQAESDGETAVVVAWDGAVGGVL
                     TVADAAKETSAEAIRQFRDQGLTPVLLTGDNQAVAETVAAEVGIEKVIAGVLPQDKVTT
                     IQQLQDEGRVVAMVGDGVNDSAALAQADLGMAMGTGTDAAIQAADITLVRGDLRAASDA
                     VRLSRKTLGVIKSNLFWAFAYNMAAIPLAAFGLLNPMLAGAAMAFSSVSVVANSLRLRG
                     FRSRSGAAPAAATADERESAAA"
     PFAM_domain     complement(17776..18432)
                     /aSDomain="Hydrolase"
                     /aSTool="fullhmmer"
                     /database="32.0"
                     /db_xref="PF00702.26"
                     /description="haloacid dehalogenase-like hydrolase"
                     /detection="hmmscan"
                     /domain_id="fullhmmer_ctg3_50_0064"
                     /evalue="8.10E-45"
                     /label="ctg3_50"
                     /locus_tag="ctg3_50"
                     /protein_end="663"
                     /protein_start="444"
                     /score="153.7"
                     /tool="antismash"
                     /translation="VDTVVLDKTGTVTTGRMTLKSAYVDDGMDEQELLRIAGALEDSSE
                     HPIARAITRGARERVGELPAVESFQNLEGRGVQGVVDGRLAVIGRETMLEEWSLQMPEA
                     LARAKEQAESDGETAVVVAWDGAVGGVLTVADAAKETSAEAIRQFRDQGLTPVLLTGDN
                     QAVAETVAAEVGIEKVIAGVLPQDKVTTIQQLQDEGRVVAMVGDGVNDSAALAQAD"
     PFAM_domain     complement(18484..19011)
                     /aSDomain="E1-E2_ATPase"
                     /aSTool="fullhmmer"
                     /database="32.0"
                     /db_xref="PF00122.20"
                     /description="E1-E2 ATPase"
                     /detection="hmmscan"
                     /domain_id="fullhmmer_ctg3_50_0063"
                     /evalue="1.30E-52"
                     /label="ctg3_50"
                     /locus_tag="ctg3_50"
                     /protein_end="427"
                     /protein_start="251"
                     /score="177.9"
                     /tool="antismash"
                     /translation="SKEVAVLRDGAETLISIDDLAEGDEFVVRPGEKIATDGTVVSGSS
                     AVDASMLTGESVPVEVSEGDDVTGATVNTGGRLVVRATRVGSDTQLAQMAQMVEDAQSG
                     KAEVQRLADRISGIFVPIVIAIAVATLGVWLGAGFPITAAFTASVAVLIIACPCALGLA
                     TPTALLVGTGRGA"
     PFAM_domain     complement(19525..19692)
                     /aSDomain="HMA"
                     /aSTool="fullhmmer"
                     /database="32.0"
                     /db_xref="PF00403.26"
                     /db_xref="GO:0030001"
                     /db_xref="GO:0046872"
                     /description="Heavy-metal-associated domain"
                     /detection="hmmscan"
                     /domain_id="fullhmmer_ctg3_50_0062"
                     /evalue="1.20E-11"
                     /gene_ontologies="GO:0030001: metal ion transport"
                     /gene_ontologies="GO:0046872: metal ion binding"
                     /label="ctg3_50"
                     /locus_tag="ctg3_50"
                     /protein_end="80"
                     /protein_start="24"
                     /score="44.9"
                     /tool="antismash"
                     /translation="GGMTCASCANRIERKLNKLDGVSASVNYATEKARVSVPEGYDSQQ
                     LISTVEQAGYT"
     CDS             complement(19821..20006)
                     /locus_tag="ctg3_51"
                     /transl_table=11
                     /translation="VSAAARLGAYLAALAAVFAAAFFIGGAVVPQSTVDSWTQQAEESS
                     HSQTPDEFESPADPDH"
     CDS             complement(20003..20215)
                     /locus_tag="ctg3_52"
                     /transl_table=11
                     /translation="MATTEFNVTGMTCGHCEMSVREEVEEIPGASVSQVSHETGRLVVE
                     SDQPVDDAAVKAAVEEAGYSAERAA"
     PFAM_domain     complement(20024..20200)
                     /aSDomain="HMA"
                     /aSTool="fullhmmer"
                     /database="32.0"
                     /db_xref="PF00403.26"
                     /db_xref="GO:0030001"
                     /db_xref="GO:0046872"
                     /description="Heavy-metal-associated domain"
                     /detection="hmmscan"
                     /domain_id="fullhmmer_ctg3_52_0065"
                     /evalue="5.10E-13"
                     /gene_ontologies="GO:0030001: metal ion transport"
                     /gene_ontologies="GO:0046872: metal ion binding"
                     /label="ctg3_52"
                     /locus_tag="ctg3_52"
                     /protein_end="64"
                     /protein_start="5"
                     /score="49.3"
                     /tool="antismash"
                     /translation="FNVTGMTCGHCEMSVREEVEEIPGASVSQVSHETGRLVVESDQPV
                     DDAAVKAAVEEAGY"
ORIGIN
        1 gccctgctcc cctacgccgg ctccggccgc tgatcggaaa ggaacacact catggcaaag
       61 atcatcctga cgcacgaggt gtccaacctc ggttccgccg gtgacgtggt cgaggtcaag
      121 gacgggtacg cccgcaacta cctcttcccg cgcggcttcg cgacccagtg gtccaagggc
      181 gccgagcgcc agatcgagtc catcaaggcc gctcgcgcgg cccgtgagct cgcctcgctc
      241 gaggacgcgc aggcgctggc cgcctcgctg acctcggcca ccgtcacggt cccggccaag
      301 gccggagccg agggccgtct gttcggctcg atcaaggccg agcaggtcgc cgaggccgtc
      361 aaggccgccg gcctgggcga gatcgacaag cgcaaggtcg agatccgcga gcaggtccgc
      421 accgtcggca cctaccaggc caccgtgcgc ctgcacgagg acgtcaacgc gaacatcgag
      481 ttcgaggtcg tccccgcctg atccttcagg tgagccgctg aggcggtccc cttcacgatg
      541 agccgctgcc ccgcacgggg ccgcggctca tcgtcatgca cggctgacct cggcgctgac
      601 ggggcagggg cacggatgct cacagcactg atggcctgtc atcccttgcg cggtcatcat
      661 ccaggcggcc tgggagctcg gagccgcact gcagggcaga cgagatccac ctgcatggac
      721 ccgtcctccc ggacggccca ccgcgctccg agcgggcatg acgctgcctc tcacgcccgt
      781 gctacgttcc cggcggtgcg ccatgctgac acgtctcgcc tggaaccgca ccgtccccac
      841 gctgatcgcg agcctgccgc tcgccgtgtt cgcggtcctc ggcttccgag tgttctcggt
      901 gctgatcggc ggaggctacg ccgatcccgc ctccgaatcc gcccgcgccc agcagatcgt
      961 gcacgaggag gtcggcgggg aagccaacct ggtcgtcctg gtgcgcgccc ccgaagggga
     1021 gcaggccgcc gagtccgccg tcgtggcggc gatgatcggc gcgctggtcg tgctgcccgc
     1081 gctgctggcc ctgatcggca cgcggatcga cgctctcacg atccgacgca aggggcgtcc
     1141 ggtcagggcg ctgtcggggc cgtcgcggtt ctggggccgg gtgggcgacc tcgtctatcg
     1201 caggccgatc ctcacgggcg cgtcggtgct ggccgcactc gtgctcatgg ctgcgcccat
     1261 gctctcggcg cagttctcct ccccggatga tcgcgtgctg cgcgaggggc acgacgcccg
     1321 cgcggccggc gacatcctgc gcgaggactt cacctgctcg agctccgcgg ccaccgtcgg
     1381 catcgtgagc tcggacgtgc agatcgaaga tctggagtcc tactccgtgg aggcctcgca
     1441 gatcgacggc gtggacaacg tcatggccat caccggcacc tacgtggacg gcgggctcgt
     1501 ctcgcccgcc ccgccgggca tggacaacca gctggagtcc gaggactggt actcgctgcg
     1561 cgtgcccggg ccctcggacg ggctcagcga tcaggcgctg gtgatgaacg ttctggcgct
     1621 gtcgacggtg ctcggcgtgg tgacgccatc gccttcgggc cgtcgatgga ctacgagctg
     1681 ttcctgatcg ggcgcattca caggtgagct tcatgcagtt gttcgggctg ggcaccgcgt
     1741 tcgcgatcct gctcgacgcc accctggtgc gcggtgtccc ggtgccggcg ttcatgcgga
     1801 tcgacaggac gggccaacgg gtgggcgccg gccccgccgc ggtggatcca cgactggatc
     1861 tggctggccg aggccccgga ggacccgcac acgggccccc tgacgcagtg gcagccggag
     1921 gagtacggga ccacatcacg ccgccgtcgg cccgacgacg ccgcggccgc cacgtgaccg
     1981 aatccgcgcc gcggcaccgg agggtccgtg gtgaggcgct cggaccgcgc cggcgttcag
     2041 cggcggtcgg tcatcggctc gtcctgggtc agcgcctggt cgaagaacgc cagctcgtgg
     2101 cggcagcccg ccaggtaggc ccgctgcgcc gccgcgcggc ctgagtccga gctctgggcg
     2161 agctcccgct cgacgcgctc cagggccgca gccgtggccg ccacgaactc gggatcgcgg
     2221 taggtctcca gccacgcggc atacgggtga tcgggttcca cgtccggcag ggtggccccc
     2281 acctgggcgt agagccagaa gcaggggagc accgcggcgg cgcccacggc gcggtcctga
     2341 cccatggtcg ccgccagcag gaagtccgtg tacgcggcgg tgacggtgct ggcgggctcg
     2401 tgagcggctc ccggccggga ggccatccag gtgcggtgca gctgcgcctc ctccgtcaga
     2461 cagccgaccg aggcctgcgc ccaggcgagc tggtcggggg tgtggtcgca gcgcgccgac
     2521 agggcggcca gcgcacgggc gtagccggcc aggtagagcg catcctgagc caggtagaac
     2581 gtgaaccggg tgtcgctgag ggtgccttcc agcagggcgc gcacgaacgg cgagtcctgg
     2641 atcgcggctg ctgtctgccc gccggccgcc cacagcgctt gggtccacgg gccggcaggt
     2701 tcgacagcgg gctggggctg gttgttcatg gtggagctca tcagggacat cccttcgcca
     2761 gtgcgatctg gagcaggttc cacgggtctg atctcagcgc cggcggcgca ccccgtgtcc
     2821 gtcgtccact gtaggcggca gggccggatg ccgacagggc ggcggtccgc tccgtccctc
     2881 gagacaagac ctgcccatat gtcacagtcg acatatgggc agttcagagg gcctctaggt
     2941 gcgcggtgag tccgtcagga gccgtcgtgg cccttgagga ggctcgcgaa gtccgtgacc
     3001 ggacccaggt ccacaccgct gcgacgcgga gcctgggcgg gttcggtggg caggaagccc
     3061 gccacccccg cggggtcggc caccagtgcc gtcgccatct cggcggccgc tcgggcgatc
     3121 cgcgactcca ggccggcggt gtcgccggcg ccgaagtcat cggtcgcggc gaacacgccc
     3181 gtgggcagca cgaccgccct cgagtaggag aacagcgggc gcagcgcatg gtccaggacc
     3241 aggctgtggc gcggggtgcc tgccgtggcg gcgatgagca ccggcagatc gatcagggcc
     3301 tcgtcgtcca ggacgtcgaa gaacatcttg aaaagccccg aataggaggc ccggaagatc
     3361 ggcgtgacgg ccaccaggcc gtccgccccg gcgaccagcc gcttgacctc atcgagctgc
     3421 ggagcgggca gccctccggt ggtcatggtc tgggccaggg gcagggcgag gtcccgcagc
     3481 tccacgtggt ggacttccag agcctctcca cgggcgccca cctgggactc gatggcctgg
     3541 gcgatccgat ctgcgagaag gcgcgtggac gacggcgagg acagtcccgc cgagacgacg
     3601 atgagctggc gcggcatcag tccgactcct cctcatcctg tggctgcgcg ttgatcacct
     3661 gacggtgctt ggactccggt ccctgagcac gcagggcctc gtgggtgggc ggatccgacg
     3721 gcacgtgtgc cggacggcgg gcctcgaagc cctcacgcag gcgggggacg atctcacgac
     3781 ccaggatctc gatctgctcc agcacgatct cctcgggcag gccggcgtgg tccaacagga
     3841 acatctggcg ctggtagtcg cccacctgat cggcgtagcc caggtagcgc tccacgatct
     3901 gatccggagt gccgaccctc agcggggtca tgcgggagaa gtcctccagc gacgggccgt
     3961 ggccgtagac gggggcattg tcgaagtacg ggcggaagac ccgcttggcc tccgcctcgg
     4021 tctcggcggc gaagatctgc ccgcccaggc ccacgatcgc ctggtcgggg gcgccgtggc
     4081 cgtagtgctc gaagcgctgg cggtagagat tcaccatcga ggcggtgtgc tcgatgttcc
     4141 agaagatgtg gttgtggaag aacccgtcac cgtaataggc ggcctgctcg gcgatctcgg
     4201 gggagcggat cgagccgtgc cacacgaacg gcggggtgtc atccagcggc cacggggtgg
     4261 aggtgtagct gctgagcggg gtacggaact tgccctgcca gttcacgacc tcctcgcgcc
     4321 acagcttgcg cagcaggtgg tagttctcga tggccagcgg gatgccctgg cggatgtcct
     4381 tgccgaacca cgggtagacc gggccggtgt tgccgcggcc catggtcagg tcgatgcggc
     4441 cgccggagag gtgctggaga aaggcgtagt cctccgcgat cttcaggggg tcgttcgtgg
     4501 tgatcagcgt ggtggccgtg gagaagcgca ggcgctcggt ctgggcggcg atataggcca
     4561 ggtgcgtggt gggtgaggag ggcacgaacg gcgggttgtg gtgctcgccg gtcgcgaaga
     4621 cgtccagtcc cacctcttcc gccttgaggg cgtacttggt catcgaccgg atgcgctggg
     4681 cctcggacgg cgccttgccg gtggtgggat ccggggtgac gtcgccgatg gtgaagatgc
     4741 cgaactgcat ggtgctcgct ctttgggtgc gcatcgcgat taccggcaga tgtctggtga
     4801 tcgcgtgacg tttcacggaa cagtatgcgt ctatataggt gacatgtcaa ccattaggtc
     4861 cgctgtgctt gagggacggc gggaacgacg aacgcgctgt cgtcgtgacg cgccaggccg
     4921 tgtccgcgca gggcggcagc cggcctgcgc gggtcagtcg atcggtgcgc agtccgggcg
     4981 gcggatgtcg agcttgcggg cgatccggga ggtgatgcgg tccaggtcat cgatgtcctg
     5041 cgcgtcgagg gcgtcgaaga acgacctgcg cactgcgccc aggtggcccg gggcggcgtt
     5101 ggcgagggcc tggcggccgg tctcggtgag ctgggcgagc tgcgcccggc cgtcgtccgg
     5161 agccgcgcag cgggcgatca gaccgcgctt ctccatccgc gtgaggtggt gggacatgcg
     5221 cgagcgctcc cagtccagca gtccggcgag ctcggtgatg cggcaggagg agctgtcgct
     5281 gtcgttgagc atgaccagga cgtcgtagtc ctgcagggag agcccggagt ctgactgcag
     5341 ctgcgaggac agggtggcgg ggatgcggct gctcacggcg agccagcggc gccagacggt
     5401 ctcctcatgc tcggagagcc agtcgacgtc cttgcccgtt ccggccgcac ccgcgctcga
     5461 gggggagcct ccggagtggt caggatctgc ggggaggctg cgggggtcgg tgtcggaggg
     5521 cgtcgtcatg tctccaggat agcgacaaag gtgacgcgtc atcagtggtt gcctgcgggt
     5581 tgtcgctcac gttcccgggc gcgggcgtcc agcacgggat ggcaccatgt ccgccatggc
     5641 ccccagctcc cgcagtgcac gatcgcagac cgcagccgct cgcgccttta cggctcctgt
     5701 ctctcaaacg cgccgcaagg ggcgggccga gccgcggctg ctgccgatcg ccgtcatcct
     5761 gtggatcgtg gggctcgcgg ccttcctggc cggcttcggc ctgggcaaca ccggttccgg
     5821 tgcggccatg accctcacgt tcttcggggg gctgatcgtg gccacgatcg cggaggtggg
     5881 ggcgttcctg accgcactgg ccagcgtgat ctcgtatcgg cggcatcggc cgtggaacgt
     5941 gatcgtgatg atcctctccg tgctgatcag cccggccacc ctgatcctgc tgctgcagct
     6001 ggccatgggg tcctgagcac cactgctgct ccacatggcg cccgacgtca cagctctgtg
     6061 ggaatgtcca cgtccggtgt ggacaggacc tgtggagagt tgtgcacacg ccgtggagaa
     6121 cccggtaaat atccctctga cctggggatt caccgttcgt tcatgaagcc tcagcttgtg
     6181 gatatccaca ggtggagggg cagatctgca cgggttgcgc acagtcgtgc acggcgcgcc
     6241 ccacagggtg tccacaagtt gtccacagtc agtggataaa gcccactcat gtaacttcag
     6301 atgttctcgg acggcggcct gtgacgtctg cgccgtgggc cagaatgggc gggccgggcg
     6361 gccgtcgtcg tcctggccgc agtccacgct ggaaaggccc tgccgtgtcc gaagagatcc
     6421 gcactccccc ctacgacaac gtcgccgagc agtccgtgct cggcggcatg atgctgtcca
     6481 aggacgccat cgcggacgtc gtggaggtgc tgcgcggcaa cgacttctac aagccggcgc
     6541 acgagtccat ctacgaggcc atcatgagcc tctacggcaa gggcgaaccc gccgatgcca
     6601 tcaccgtggc cgacgaactg accaagcgcg gcgagctcga gcgcaccggc gggccggcct
     6661 acctgcactc gctgatctcc tcggtgccca ccgcggccaa cgccgggttc tacgccgaga
     6721 tcgtgcagga gcgcgccgtg ctgcgccgcc tggtcacggc cggcaccaag atcgtgcagc
     6781 tcggctactc gcaggatggc gaggtcgagg tcctggtcaa cgaggcccag tccgagatca
     6841 tgaccgtggc ggagcggcgc aactcggagg actacgtggt cctcaaggac gtcgtggagt
     6901 ccaccgtcca ggagatcgag gacgccggcg ggcgctccgg catgcacggc gtgcccaccg
     6961 ggttcgtgga gttcgacgag ctgacccacg ggctgcaggg cgggcagatg atcgtgatcg
     7021 cggccaggcc tgctatgggc aaggcgctgg ccctcgacac ccccatcccc acgcccaccg
     7081 ggtggacgac catgggagag gtctccgtgg gcgaccaggt gctcgccgca gatggcgcac
     7141 ccaccacggt cacggccgcc accgacgtga tgctcgatcg gccctgctac cgggtccgtt
     7201 tcgacgacgg cagcgagatc attgccgacg aggagcatca gtggctgacg cacacgcgtg
     7261 ctgccgtgct tgtcggggcc gatgcggctg acgcggagtc ggccggagtg gtgaccacgg
     7321 ggcagatcgc agcctcggcg cagcgccatg ccgtgcgcgt cccggctgat gctcgactgc
     7381 cgctgtgcca tgacggcggc atagagccgg gagtcgatcg ggcgatcgtc gctgtggagc
     7441 cagtggcctc ggtgccggtc cggtgcctgc aggtggatca ccccgagcac ttgttcctcg
     7501 cgggacgcgg cttcatcccc acgcacaatt cgaccttcgc catcgatatc gcgcgctcgg
     7561 cggcgatcaa gaacaacatg accaccgcga tcttctcgct cgagatggcg cgcaatgaga
     7621 tcgcgctgaa gatcctctcg gccgaggcca ccctcagcct gcaggatctg cgcaagggca
     7681 ctctccagga cgagcagtgg ggcaagatcg cctccaccat gggcaaactc gactctgctc
     7741 cgctgttcat cgacgactcc ccgaacatgt cgctgatgga gatccgcgcc aagtgccgtc
     7801 gcctgaagca gaagcacgac ctcaagctcg tggtgctcga ctacttgcag ctgatgagct
     7861 cgggcaagaa ggtcgagtcg cgccagcagg aggtctcgga gttctcgcgt gcgctgaagc
     7921 tgctggccaa ggagctcgac gtccccgtga ttgccctgtc gcagctgaac cgtggttccg
     7981 agcagcgcac cgacaagcgg ccgatggtct cggatcttcg cgaatcgggc tcgatcgagc
     8041 aggatgccga catggtcatc cttctgcatc gcgatgacgt ctacgacaag gagtcgccgc
     8101 gcgctggcga ggcggatgtg atcgtggcca agcaccgtaa cggccccacc aagaccatcg
     8161 tggtggcgtt ccaggggcac tactcccgct tcgccaacat ggcgaacgag gggttctgac
     8221 acggacggcg cctcctggca gcccctgatg tcatccgtgg tcaggggctg ccctgtgctc
     8281 agcccagacc ctcagtttcc gcgatcgaca ccctggtgcg gcggctctgc ggatccctcg
     8341 aaggcctggg ccatgtcctc caggaagtcg agcaccgcct gcctggactc ctgcgggacc
     8401 cgtcgtgccg cctcgagcat ccgatcgtgg ggctctgtca tgacggcccg gactcgttcg
     8461 tgagccagcg gctgggcgac cacggtcacg gatcgcccat cgcgagggtg gcgctcgcgc
     8521 cggaggtgcc ccgtgctggt gaggcggttg agcagcttgg cggtggaggc ggtggagatc
     8581 cccagttcgg tcgccagggc ggaggcggtg agcgggtcgt cagcgcgctc gccggcgatg
     8641 atcagctgca gggccttcac gtccgtggga ttgagctcca tctcgcaggt gactcggtgg
     8701 tgcatatggc gacgggcgcg ctgaaggcgg cgcatggcgc gcaggagctc gcgctcgggg
     8761 gcagagtcgt cgtaccagta ggagtcgctc gatgatccct gctctggggg ccgggtcatg
     8821 agcagaaggg tatcccagta tttacctagg caagctaggt atttcatgcg atgctgacgt
     8881 ccgtgatgag tcatcagaag tcggcgcctg tgcggcgcga actgcaggag gcttggagcc
     8941 gcggcgagga gcgctccgca cggctaggac ccgagcaccg tctgctgtgg gcacagctcc
     9001 gtgacgcagc ctggggcggg aagggcctgc gtccggacct cgtcctgtct gtccacgcgg
     9061 ccctgggagg atcccagagc gagtcggcgg cccgggctgc ggcggcggtc gagctgctgc
     9121 acaccgcgtt cgtggtccat gacgacgtca tcgacggcga cgacacccgc cgcgggcgcc
     9181 ccaacgtctc cggagccttc gcagtccatg cccgcagggc gggtgcgagc gcggccgcgg
     9241 tgcagcggca gggctctgca gcagggatcc tggccggcga tctggcgctg gtctcggcca
     9301 tgcgcctgat gacccgcagc ggtgtctcgg tcgcccagac cgagcacctg ctcgagctgc
     9361 tggaggaggc ggtccacgcc acggcctccg gcgagctcgc cgacgtgtgc ttgagccgcg
     9421 tcggcgaggg gcacgcgctg cagctccagg acgccctgcg cgtgagtgag ctcaagacca
     9481 gcgcctactc cttccagctg cccatgcagg tcggggccgt gctggccgac gccccgtcgg
     9541 agctgctgga gcagctgagc gcgatcggcc gactggtcgg catcggcttc caactgctgg
     9601 acgacctgct gggggtcttc ggccgccagg agctcaccgg caagaccgtc gtctcggacc
     9661 tgcgcgaggc caagcccact gcgctgctgg ccctggctcg aggcacgtcg tgctgggcgg
     9721 agctcagcgc gctgatcggg gacccggacc tgggcgagca tcaggcagcg cgagcccgtg
     9781 acctgctgac cgagtgcggg gcgaggtctg ccgtccagaa tctggccgag cagcagttcg
     9841 acgaggccct cgaactggcc gcccgggcct ccgcgccggc agagctggag gcagtcgtgg
     9901 cgcagctgat cgagcgggtc agggcatcgg ctgcctcggc catgacgacg cacagcgctg
     9961 aaggtcagtt cggtgcggct ccgctccggg agcaggcgtc atgacggcgg tgaggccggt
    10021 gtcgcgctac gaccgggtgg ccgcggcgag tgccgcagag gtgatcggcc gctattcgac
    10081 gtccttcggg tgggctgtcc ggttgctcgc cgagccgact cgctccgaga tccgcagcct
    10141 ctacgcactg gtgcgcgtgg ccgatgagat cgtcgatgac ccggatccgc atctgagtcc
    10201 gcagctgcgc tccgagctgc tggaggagct cgaggccgac accctccgtg ccctgcggca
    10261 cgggcgcagc gccaatctgg tggtccaggc cttcgcctcc gtggcacgac ggcggggcat
    10321 cggtccggag ctgaccggcc cgttcttcgc ctccatgcgt gccgatctgg gactgcggac
    10381 ccacgacgac gagagcctgg gcgactacgt ccacggctcc gccgaggtga tcgggctgat
    10441 gtgcctgcac tgcttcctgg gcgaggacgg cggtgcctac gagcggctgg cccccggggc
    10501 gcagcgactg ggcgctgcct tccagaagat caacttcctg cgggatctgg ccgatgatca
    10561 cgacctgctg gggcggacgt acttccccgg cctggatccg gaggcattca ccgacagccg
    10621 gcgcgacgag ctgctggatg acatcgatgc cgacctggcg gtggcagcag aggcgatcga
    10681 ccagctgccg cccgacagcc gtcgagcggt ccgtgccgcc cacgggctgt tcgccgagct
    10741 ctcacggcgc ctgcgccgca cccctgccgc gcagatccgg cgcaccagga tccgggtgcc
    10801 cgatgcgcgc aaggcggtca tcatcctgcg tgcgctggga ggccgcccat gagccgggaa
    10861 cgtcgggctg tggtcgtcgg cgggggcatc tcggggctgg ccacggccgc gctgctggcc
    10921 cggcgcggct ggtccgtgga tctgctggag gcaggggaga gcctcggcgg ccgagccgga
    10981 acgtgggagg ctgacggctt ccgcttcgac accgggccct cgtggtacct gatgccggag
    11041 gtcttcgagc ggttcttcga gctgatgggc acgagcgtcg acgagcagct ggatctgcag
    11101 cagctcgatc ccgggtaccg agtgttcttc gagggccacg acgagcctct ggacatcgcg
    11161 gccgatgtcc ggaccaacat cgagcggttc gaggagatcg agcccggtgc cggccgggtc
    11221 ctggagcgct acttggactc cgcccggtcc acctacgagc tggcgctggc ccgcttcctc
    11281 tacacatcct tcgactcgct gcggcccttc atggaccgcc gcgtcctggg atcggcgcac
    11341 cggctcggcc cgctgctgct gcagtcgctc gagcgcttca cggcacgacg attccgggac
    11401 ccgaggctgc gtcaggtcct gggctatccc gccgtcttcc tgggctcatc gccggacagg
    11461 acgcctgcgc tgtaccacct gatgagcgcc atggacctca cgggcggggt gctctacccg
    11521 cagggcggct tcggcgagct catggccgtc ctgcagcgac tggctcgggc tgccggagcc
    11581 cggttgcaca ccggggcgga ggtcacggag atccgcacgg gcgcaggggg ccgtcgcggg
    11641 acacgtgcac aggcgacggg ggtgcgcttc cgcgatgccg agggtctcga gcgggttctg
    11701 gaggcggacg tcgtcgtgtc cacggcggat ctgcaccgca cggagaccac gatgctgccc
    11761 cggcacctgc agacctaccc cgagtcctgg tgggcccggc gcaccagcgg tccgggcgcg
    11821 gtgctcgtga tgctgggtgt ggacggtgcg ctggagcgga tgccgcacca cagcctgttc
    11881 ttcacccggg actggcggag caacttcgcc gccatcgcgg acggtcgcgt gccggaacct
    11941 gcctcggtct acgtgtgcag gccctcggcc accgacccgt cggctgcgcc ggcgggtcag
    12001 gagaacctgt tcgtgctcgt gcccatgccc gccgacccgc agctgggacg cggaggcgtc
    12061 gacggcggcg gtgatccgcg gatcgaggcc atcgccgatg ccgcgatcga ccaggtggct
    12121 cgctggtccg gccacgagga cctggcccag cgcatcgtgg tgcggcgcac cgtgggcccc
    12181 gcggacttct ccgaggacct gggggcctgg cgaggcagca tgctcggtcc ggcgcacacc
    12241 ctcggccaga gcgccatgtt ccgcgccggc aaccgctccc ggaaggtgga cgggctctac
    12301 tacgccgggt cgagcacgat cccggggatc gggctgccca tgtgcctgat cagcgccgag
    12361 atcgtcgcag accggatcgc gcgggagctg ccttgacggg tctgatctac ctgggcgccc
    12421 tgctgatctc gaccggctgc atggcactgc tcgaccgccg tttccatctg gtgctgtggc
    12481 gggcgccgcg agccggcgcg ctcaccgtca tcgcagggat cgcggtcttc ctgctttggg
    12541 atctcgcggc catcgcctcg gggcactacg gcaaggggca ggggccgatg accggggtca
    12601 tgctggcgcc cgagctgcct ctggaggaga tcgtcttcat caccttcctc tgctacctca
    12661 cgctcgtgct gcgggggctg gtggcgctgg ccctcgagag ggccgcgacg acgcgcggag
    12721 gtgcttcatg acctatgccg ccctcgccgc gctgttcgtg gccgcgacgg ccgtcgtggc
    12781 gggtctggtc tcctggcggc gacgcctcgg ggctgcctgg tgggcgacga cggccctgac
    12841 gatcctcggc ctgctgctgc tgaccgtcgt gttcgacagc ctcatgatcg cggtggatct
    12901 cttccgatac gacgaggcgc agctgctcgg ctggtccgtg gggctggccc cgatcgagga
    12961 cctggcctgg ccggtcgccg cgggtctgct gctgccctcc ctgtgggagc ttctcgctcg
    13021 gccggcggat gacggcgaac gggagaggag cagccgatga cgcgcaccga tggaacggcg
    13081 gcagccgccc ggcagctcgt gggcgcctcc cgcccgctga gctgggtcaa caccgcgtat
    13141 ccgttcgcgg ccgcctactt gatggccggt gggggattca ctgctgagct ggtggtgggc
    13201 acggtcttct tcctgatccc ctacaacctg ctgatgtacg gcatcaacga cgtcttcgac
    13261 tacgaatcgg acctgcgcaa tccccgcaag ggcggggtcg agggcatcgt gctcgcctcc
    13321 cgctggcacc ggctgacgct gtggtgggcc tgcctgctgc cgatcccgtt cgtgctcgcg
    13381 ctgctctggt gggggtcctg ggtctccgca gccgtgctcg cggtgactct ggcggccgtc
    13441 gtcgcatatt ccgctccagg catgcggttc aaggagcgtc cggtgctgga ctccatgacg
    13501 tcgtccgccc atttcgtggg cccggcggcg ttcggtctgg cactcacggg cgcgcccctg
    13561 acgacgacgg ccgccgtctg cctgctcgcg ttcttcctgt ggggcatggc ctcccaggcc
    13621 ttcggggccg tgcaagatgt tgccgccgac cgggaggcgg ggattggctc gatcgccagc
    13681 gctctcggcg ctcgcagaac cgtccgggtg gcgatcgggc tctatgccgc agccgggctc
    13741 gtgatggccg cggcggactg gcccgcggcg ctggctgggc tgctggccgt gccgtatctg
    13801 gtgagcatcc tcccgttcca tgacgtgccc gatgagcgct gcgagctgac tcgccgcgga
    13861 tggcggcgct tcctgtggct gaacatggtc acggggttcc tgctgacgct cctgctgctg
    13921 tggatcgcat ggggtcggtg aggggggggc ggctgcccgg agtcacccgc gaggcggcac
    13981 gtcctgcagg cggaaccaca ggcgggcctc acggcgccgg gctgccgtga gcaccgacca
    14041 gccgcgggcg tcggcacccg actcggcgac cgcctggtcg agcgcatcgc ggaccagcca
    14101 ggtcgtcacg gggtgggcgt ggccgtccat ctgcaggacg tgctcgagct cggacggtga
    14161 caggtcgagc cactcgcaca gctgctgacg cgtcaggtcc gagacctcga gatggcggcg
    14221 caggtcctga cttgtgcgcg cggtctgggc gtcggtgagg gacatggaga ctcctaggct
    14281 caaggcggct gcggctcccg atggaggccg acgtcgtgcc gtgcctgtgt gagctgaagc
    14341 ttagacccgg ctcgacggtg agacccgtgt cggaagtgcg tgaacggtgc tcagtaggct
    14401 ggtgagcatg acaagcagca agcagccgct tccgcgcggc atccagcaca tcggcgtcac
    14461 ggtcccggat ctggacgctg ccaccgactt cctggtccag gggctcgggg cgaaggtcgc
    14521 ctatgacggc ctcaccccgg acgacgaacc ccgtcaggga gcggaggtcg agcgtcagct
    14581 cggtctgccg tcgggggctg cgatccggcg tcagcgcttc atcgtcatcg gcgagggccc
    14641 cggcctggag atgttcgaga tctccgggga gcagcgcgag gctgcgggtc tggccgactt
    14701 cgggctgaac cacatctccc tgtactgcga cgacctcgag ggctcccgcg accgcctggt
    14761 cgcagccggc ggtgaagcgc tctcggagat ccacggcaac agccgtcacg aggacacccc
    14821 gggcaacggc agcgtctacg tgaaggctcc gtgggggatg ctcatcgagc tgcagaccat
    14881 cccgggcggc cactactacc ccgaggactc gcagtccgag gtgtggatgc cgtccgagcc
    14941 cgagcagcag ggctgacagc cggatcagcc ggtgaccgtg cgctgcacct gcagcttcag
    15001 cagctcatcg gggtcatcgg tcagggggtt gtgatccagc acgcagaagt cggccgccag
    15061 tccccgggcg atccggccgg tgccgtcgcg cccggaggcc cgggcgccgg ctgaggtcag
    15121 cgcctccagg gcgtcggccg gggcgaagac cctctccggc tgatacggat cccggccggc
    15181 gtcgaacgcg gagcgggctg tcagggcgat gaacagattg cgcgcggcct gatgcggagc
    15241 ggtgggggcg tcggtgccca gggcgatcgg cacgccggcc tcgcggaagc ggtgccaggg
    15301 gaagccctgc acggcgcggt cgtcgccgag catggccctc cagttgtcca ggacggcggg
    15361 gtcgcagtgc accggctgca tggaggcggt gaccccgagt tccgccatcc gctcgatggt
    15421 gtcctgagcc accgactcca ggtgctccac gcgggggcgt cgtccctccc ggggcccaat
    15481 gacgcgcacg cactcctcga ccagatcgag cgccagggtg ctggcctggt cgccgatcgc
    15541 gtgcagcgcc agctgcaggc cgcgggcgtc ggcggcggtg gccaccagca gggccgcctc
    15601 tcgctcccag agggggtcgg ggagttcgcc gcccacgtac ggggcgcgca tggctgcggt
    15661 gcaggcgtcg atcactccgt ccaggatgag tttgacgccc acgatccgca gccactgggt
    15721 gccgaactcg gcggccatct cgtcgcggat cgcggccacc cgctcgacct ccgcgagatc
    15781 cgcctccggg tcgccggtgg ggcgcagcat ccagtgggcg tcgacgggga agggcaggcg
    15841 gccgtcgcgc tccagccgac gacggaagac cgccaggtcc gagtcgctga ggcccatgtc
    15901 cgtggcgccc gtggtgccgc tggccaggta ggagcggaag gcgttgtcca ggaagcggtc
    15961 ctgatccgcc tcggtggagt gcgcggcctg gtacccccag gcgtactcga tcgcggcgtt
    16021 ctccagcagc aggccggtgg gctcgccggc ggcatcgcgc acgatctgac cgcccagcgg
    16081 atccggggtg tcccgggtga tgcccagcgc ggccaggccg gcggtgttca cccatgcggc
    16141 gtggaggctg ttggcgtcca ggatcacggg gatgtcggcg acgaccgcgt ccagcatggc
    16201 ggccgtgggc tgctgacccg gcgcaaaggc atgcgggtac cagctggcgc cgaggatctg
    16261 cgtggcctgc gggtcgacgg ctcgcgcctc ggcgatgcgc tgctggatct cgtccagggt
    16321 ggcgcactcg cgcagggaga ccttgtccag ggcctcgccc agcatggtca tgtgcacgtg
    16381 ggactcccag aaccccggca gcacgaaggc cccgtgcagg tcctcctcca cggcgtcggg
    16441 cccgacgact gcgcgcacct cctcctgcgt cccgaccgcc aggaagcggc cgtcctgcac
    16501 cgcgaacgag cgggcggtgg gggaggcggc ctctccggtg aagaccgtgg cgccgtggaa
    16561 gagggtggtg cgagacaagg cggggtcgct ttcgtcgtgc ggttggtccg gcgcagacac
    16621 aggaggccga atgcgctgag gctatcccag gccagcactt gaagaaggcg gagaaggtcg
    16681 gtgccgatct gccgggtcac tgacggatcg cgcgtttggg cggaggcccg ataatggaga
    16741 ggtgatcgtc gaacagaagg agcaggtcat gagcgagacc agtgcatcgc agaacccgca
    16801 ggaacccgtc gagcaggagc atcccgccca gacggagtcc gagcgcgagg agcagctgtt
    16861 ggaagaggag gagcgggagt ccttccccgc ctctgacccg cctgccaact actgaacacg
    16921 acagcaccga cgacgacggc cctggcatct gccggggccg tcgtgatgtc cgtgcgctcg
    16981 cgggcagggc gcgacccctc gggggcgcct gagcccggtc tcagcccttc atcagtcgcg
    17041 cgatggcctg ggaggcctcc tgcatcttgg cgtcggcctc ctcgccgcct gcctgggcgg
    17101 cgtcgaggac gcagtggcgc atgtggtcgt cgagcaggcc caggcccaca ttgcgcaggg
    17161 ccgagttcag cgcggagatc tgcgtgagga tgtcgatgca gtacttctcc tcgtcgatca
    17221 tgcggtggat gccgcgggcc tgaccctcga tccgcttgag gcgggccagg tagcgctgct
    17281 tgtccgacat gtacccgtgg tgggcatggc cgtcctgatc gagctcgctg tccggggcca
    17341 tgcccgcggt ggcttccgcc gtctgctcca cgagggcctc gtcggcggcg tcctgatcgg
    17401 tgctcatggt gctggtctcc tggtcgttcg ggatgctcat gcggcggcgg actcccgctc
    17461 gtcggccgtc gcggcggcag gtgcggcccc ggagcggctg cggaacccgc gcagccgcag
    17521 gctgttggcc accaccgaca cggaagagaa tgccatggcc gcgccggcga gcatggggtt
    17581 cagcagtccg aaggcggcca gcgggatcgc ggccatgttg taggcgaagg cccagaacag
    17641 gttggacttg atcacgccca gggtcttgcg cgacaggcgc acggcatccg aggccgcgcg
    17701 cagatccccg cgcactaggg tgatgtcggc ggcctggatg gcggcatccg tgccggtgcc
    17761 catggccatg cccagatcgg cctgggcgag ggcggcggag tcgttgacgc cgtcgccgac
    17821 catggcgacc acgcggccct cgtcctgcag ctgctggatg gtcgtgacct tgtcctgcgg
    17881 caggacgccg gcgatgacct tctcgatccc gacctccgcg gccaccgtct cggccacggc
    17941 ctggttgtcg ccggtcagca gcacgggcgt cagaccctgg tcgcggaact ggcggatggc
    18001 ctcggcgctg gtctccttgg ccgcatcggc gaccgtcagg acgccgccca cggcaccgtc
    18061 ccaggccacg acgacggcgg tctcaccgtc cgactccgcc tgctccttgg cgcgggcgag
    18121 ggcctcgggc atctgcaggg accactcctc gagcatggtc tcgcggccga tgaccgccag
    18181 gcggccgtcg acgacgccct gcacgccgcg tccctcgagg ttctggaagc tctccacggc
    18241 aggcagctct ccgacgcgct cgcgggcgcc gcgggtgatg gcccgggcga tggggtgctc
    18301 ggaggagtcc tccagggcgc cggcgatgcg cagcagctcc tgctcatcca ttccatcgtc
    18361 gacatatgcg ctcttcagcg tcatgcgtcc ggtggtgaca gtgcccgtct tgtcgagcac
    18421 gacggtgtcg accttgcggg tggactccag gacctcgggg cccttgatga ggatgcccag
    18481 ctgcgcgccg cggccggtgc cgacgagcag cgcggtgggg gtcgccagtc ccagggcgca
    18541 ggggcaggcg atgatcagca cggccaccga ggcggtgaag gcggcggtga tcgggaagcc
    18601 cgcacccagc cacacgccca gggtcgccac ggcgatcgcg atgacgatcg gcacgaagat
    18661 gccggagatc cgatcggcca ggcgctgcac ctcggccttg ccggactgcg cgtcctcgac
    18721 catctgggcc atctgcgcca gctgggtatc cgagcccacg cgggtggcgc gcacgaccag
    18781 gcgcccgccg gtgttgacgg tcgcgccggt gacgtcgtcg ccctcggaga cctcgaccgg
    18841 gacggactcg ccggtcagca tggaggcgtc cacggcggag gagccggaga ccacggtgcc
    18901 gtcggtggcg atcttctcgc cggggcgcac gacgaactcg tcgccctcgg cgagatcatc
    18961 gatcgagatg agggtctcgg cgccgtcgcg caggacggcg acctccttgg agcccagctc
    19021 catgagcgag cgcagcgcag cgccggcctg gcgcttggag cgcttctcga agtagcgccc
    19081 gcccaggatg aagaagatga cgccggcggc gacctccagg tagatcgcgc tggcgccgtc
    19141 cgtgggctcg accgacagct cgaaggcgtg cgtcatcccg gggactccgg cggtgccgaa
    19201 gaacagggcg tagagcgacc acaggaacgc ggcgatcgtg cccatggaga tcagcgtgtc
    19261 catggtggcc gagccgtggc gcaggttggt ccaggcggcc ttgtggaagg gccagccggc
    19321 ccacacgatc acgggggcgg ccagggtgag cgagagccac tgccagtagg tgaactgcag
    19381 tgcggggatc atcgccagga taatgaccgg aacgcccagc acgcccgcgc cgatgagccg
    19441 gtggcgcagc gacgtcagct cggggtcctc gccctcgtcg tcgtccttct gggtgtccgc
    19501 acccttgggc ttgggcagct cggccgtgta gcccgcctgc tcgaccgtgc tgatcagctg
    19561 ctggctgtca tagccctccg gcacggagac gcgcgccttc tcggtcgcat agttgaccga
    19621 ggcgctcacg ccgtcgagct tgttcagctt gcgctcgatg cggttggcgc acgacgcgca
    19681 ggtcatcccg ccgagcagca gctcgacgtc gggacccggc gactgcggct gggcgctgga
    19741 gtccgtgggc gcggaggtgg tcatgggtgc ttcttcctgg aagtcggtgc tctccccggc
    19801 ccggtgcggc ggaccggggg tcagtgatcg ggatcggcgg ggctctcgaa ctcgtcaggg
    19861 gtctgcgagt gcgaggattc ctcggcctgc tgggtccagg aatccacggt gctctgaggc
    19921 acgacggcgc cgccgatgaa gaaggcggcg gcgaagaccg ccgccagcgc cgcgaggtag
    19981 gccccgaggc gggcggcggc gctcacgctg cgcgctcggc cgagtagccg gcctcctcga
    20041 cggcggcctt cactgcggcg tcgtcgacgg gctggtcgct ctcgacgacg aggcggccgg
    20101 tctcgtggct gacctggctc acggaggcgc cggggatctc ctcgacctct tcgcgcacgg
    20161 acatctcgca gtgcccgcag gtcatgccgg tgacgttgaa ctcggtggtc gccatggtgc
    20221 gctccttcgc tgatagtgat acccctaggg ggtagttgtt ggatccaggt gtaccccctt
    20281 ggggtacgcg ggtcaagggg tggtcctcag gcgaacgcgc tcggatctgc gtcctcggcg
    20341 cgctgaaggc gtcggagcgg ttcggtgggt tcccgaagat cgacgagagt ggacaccagc
    20401 atgtcgggcc gacaggaaga gggcagtgat ggcgaggatg tgggggatcc acaacgacgc
    20461 tctgggggcc gagctggtcg cgggagggtt cgtctcgatc ggctgggagg cgatcggcga
    20521 tctgcgagtc gtcggcatgg atcgggagag catccgagag gcggtgctgc gcgcgaatcc
    20581 ggatgccaag gccggggcga tcccggtctg ggtgggggtg ctctatcgct tcgcggcaga
    20641 gatccagcgc ggtgacatcg tggtggcgcc ctacaagccc gattccacac tgaacttcgg
    20701 tgtggtggag ggcgactacg agttccatcc ggaggccgag cgccatccgc accgacggaa
    20761 ggtgcgctgg ctcaagaccg gggttgcgcg cgggctcttc ccgcagagcg ctctctacga
    20821 gatcgggtcc gcgatcacgc tgttccgggt ca
//
