# Supplementary material for: Large-scale investigation for antimicrobial activity reveals newly-identified defensive species across the healthy skin microbiome
Source: Nat Commun. 2026 May 25;17:6806. doi: 10.1038/s41467-026-73524-z (PMC13385363; doi:10.1038/s41467-026-73524-z)
Supplement: Supplementary file 15 — Source data [file 41467_2026_73524_MOESM15_ESM.zip › SourceData/Supplementary_Figure_6/LK1188_1.region001.gbk]

LOCUS       1                      21988 bp    DNA     linear   UNK 01-JAN-1980
DEFINITION  1 length=568169 depth=1.00x.
ACCESSION   1
VERSION     1
KEYWORDS    .
SOURCE      
  ORGANISM  
            .
COMMENT     ##antiSMASH-Data-START##
            Version      :: 6.0.1
            Run date     :: 2022-01-05 23:01:18
            NOTE: This is a single cluster extracted from a larger record!
            Orig. start  :: 126303
            Orig. end    :: 148291
            ##antiSMASH-Data-END##
FEATURES             Location/Qualifiers
     protocluster    1..21988
                     /aStool="rule-based-clusters"
                     /contig_edge="False"
                     /core_location="[136303:138291]"
                     /cutoff="20000"
                     /detection_rule="(Terpene_synth or Terpene_synth_C or
                     phytoene_synt or Lycopene_cycl or terpene_cyclase or NapT7
                     or fung_ggpps or fung_ggpps2 or trichodiene_synth or TRI5)"
                     /neighbourhood="10000"
                     /product="terpene"
                     /protocluster_number="1"
                     /tool="antismash"
     proto_core      10001..11988
                     /aStool="rule-based-clusters"
                     /tool="antismash"
                     /cutoff="20000"
                     /detection_rule="(Terpene_synth or Terpene_synth_C or
                     phytoene_synt or Lycopene_cycl or terpene_cyclase or NapT7
                     or fung_ggpps or fung_ggpps2 or trichodiene_synth or TRI5)"
                     /neighbourhood="10000"
                     /product="terpene"
                     /protocluster_number="1"
     cand_cluster    1..21988
                     /candidate_cluster_number="1"
                     /contig_edge="False"
                     /detection_rules="(Terpene_synth or Terpene_synth_C or
                     phytoene_synt or Lycopene_cycl or terpene_cyclase or NapT7
                     or fung_ggpps or fung_ggpps2 or trichodiene_synth or TRI5)"
                     /kind="single"
                     /product="terpene"
                     /protoclusters="1"
                     /tool="antismash"
     region          1..21988
                     /candidate_cluster_numbers="1"
                     /contig_edge="False"
                     /product="terpene"
                     /region_number="1"
                     /rules="(Terpene_synth or Terpene_synth_C or phytoene_synt
                     or Lycopene_cycl or terpene_cyclase or NapT7 or fung_ggpps
                     or fung_ggpps2 or trichodiene_synth or TRI5)"
                     /tool="antismash"
     CDS             complement(658..1215)
                     /locus_tag="ctg1_115"
                     /transl_table=11
                     /translation="MLITCVCLGGDTDAGLVREARLAGLRLAPRRWRDLVVSLGLSPGF
                     APAAATVATIVGVGASLTTGAYRPSGLASASRPLATLVIAVSTSVVLAAASVALSRFSG
                     RHALLLLALLLLSFIALMTLKDFGTPWFPITHPLGGLWRLIYHGESVRLTIPVPRSYAW
                     ASLITWLVILCLGAWHSAHVQR"
     CDS             complement(1238..1855)
                     /locus_tag="ctg1_116"
                     /transl_table=11
                     /translation="MGLRRVRTLTPADLAGLSPCPDCGCGGEGREELDPHARWARASMD
                     RWGLCGVGLGHDTWLLLCPQGSLPEDHPLVTRADASEATHMATLLALHVSHAMRRTGAG
                     KQLVQSVAARLVGRETLMLAAGGRAAHQCATPPSEWLLKIGFEPCTQVNYLPAGAQRLV
                     LRLDRTVTWRSWALPDIVQQLTHWERNPPPEAVGNLSAAQAR"
     CDS             complement(1865..2548)
                     /locus_tag="ctg1_117"
                     /transl_table=11
                     /translation="MSSNDGSSWRHVSSPSDAPAVAEGTEPVPSAASEPTTAPQGASRL
                     RGRRRGPARAAEPVSPRHRGLLIGLIISALVVGVAAIGGYLVSRYTPETISTQTVAPTR
                     PPFKLELPLQVGEYSRDANQGNTPTKGVDGKTTLSATYSKGGQPAFVLLVARPYTDGKV
                     FMQDLNMNVVAPVEDGMCGVSGDNNNDGCSLIRDNTGILVLSTVDMSRTDLMALTRRIA
                     DQMAG"
     CDS             complement(2551..2874)
                     /locus_tag="ctg1_118"
                     /transl_table=11
                     /translation="MSNVADVTDATFTDTVVKSAKPVLVDYWADWCSPCKQLSPIVDEL
                     AAEHGDKITFVKMDTNSNTQVPASQGIMSLPTLQLWVGGEVVKSLTGAKSKAALVKALD
                     EYL"
     PFAM_domain     complement(2563..2865)
                     /aSDomain="Thioredoxin"
                     /aSTool="fullhmmer"
                     /database="32.0"
                     /db_xref="PF00085.20"
                     /db_xref="GO:0045454"
                     /description="Thioredoxin"
                     /detection="hmmscan"
                     /domain_id="fullhmmer_ctg1_118_0147"
                     /evalue="2.50E-28"
                     /gene_ontologies="GO:0045454: cell redox homeostasis"
                     /label="ctg1_118"
                     /locus_tag="ctg1_118"
                     /protein_end="104"
                     /protein_start="3"
                     /score="98.1"
                     /tool="antismash"
                     /translation="VADVTDATFTDTVVKSAKPVLVDYWADWCSPCKQLSPIVDELAAE
                     HGDKITFVKMDTNSNTQVPASQGIMSLPTLQLWVGGEVVKSLTGAKSKAALVKALD"
     CDS             complement(2919..3920)
                     /gene_functions="biosynthetic-additional (smcogs)
                     SMCOG1176:alkyl hydroperoxide reductase subunit (Score:
                     377.3; E-value: 2e-114)"
                     /gene_kind="biosynthetic-additional"
                     /locus_tag="ctg1_119"
                     /transl_table=11
                     /translation="MSEDIRDVIIVGSGPAGWTAAIYTARAQLKPLVIEGATESGGALM
                     NTTEVENFPGFTEGIMGPELMANMRAQAERFGAQIITDDAIEVELTDTVKTVTTSEGEV
                     YRAHAVILATGSGYRRLGLPDEDRLSGRGVSWCATCDGFFFRDKNVAVVGGGDSAAEEA
                     TFLTRFAKELTLIHRRDELRASKIMADRVMADPKIDPLWNSEIIGLEGENKLTGIRVRN
                     TETGEESSFPADGLFVAIGHDPRSELFKGQVDLDPAGYVLVQHPTTQTNLPGVFACGDL
                     VDHTYRQAITAAGTGCQAALDAERYLAELADSPVETAQTPDPATGEPVTSES"
     PFAM_domain     complement(3033..3902)
                     /aSDomain="Pyr_redox_2"
                     /aSTool="fullhmmer"
                     /database="32.0"
                     /db_xref="PF07992.14"
                     /db_xref="GO:0016491"
                     /db_xref="GO:0055114"
                     /description="Pyridine nucleotide-disulphide
                     oxidoreductase"
                     /detection="hmmscan"
                     /domain_id="fullhmmer_ctg1_119_0148"
                     /evalue="2.50E-46"
                     /gene_ontologies="GO:0016491: oxidoreductase activity"
                     /gene_ontologies="GO:0055114: oxidation-reduction process"
                     /label="ctg1_119"
                     /locus_tag="ctg1_119"
                     /protein_end="296"
                     /protein_start="6"
                     /score="158.3"
                     /tool="antismash"
                     /translation="DVIIVGSGPAGWTAAIYTARAQLKPLVIEGATESGGALMNTTEVE
                     NFPGFTEGIMGPELMANMRAQAERFGAQIITDDAIEVELTDTVKTVTTSEGEVYRAHAV
                     ILATGSGYRRLGLPDEDRLSGRGVSWCATCDGFFFRDKNVAVVGGGDSAAEEATFLTRF
                     AKELTLIHRRDELRASKIMADRVMADPKIDPLWNSEIIGLEGENKLTGIRVRNTETGEE
                     SSFPADGLFVAIGHDPRSELFKGQVDLDPAGYVLVQHPTTQTNLPGVFACGDLVDHTYR
                     QAITAAGTG"
     CDS             4038..4979
                     /locus_tag="ctg1_120"
                     /transl_table=11
                     /translation="MTGMTVNSRRRLAALLIVPLMFAFQGASKSDIVLEVKNENEVTVG
                     ADISVDSATASAGKVTKDTICGSTKEMEKDFNNVKSEPYEEGGRLGCKVSGTTSLAKMN
                     DGKGMTIHKTDDGWELKWDNSGMKQKSSSSLFSFDQSMSVTFPGKVTEQDGSGKVQGRT
                     ITWTSGPDTNDDLWAKAKDKGFPILPVLLGVAALAALGALAWFLMNRKKPQQPSGYGQP
                     GYGAPQQFGQPQPYGQQPYSQPQQGYGQPQQGYGQQPPQQYGQPPQGYGQPQQGYGQQQ
                     PPQQYGQQPWGQQSAPQPPQQYGQQPPSGWGQ"
     CDS             4976..6535
                     /gene_functions="biosynthetic-additional (smcogs)
                     SMCOG1222:dehydrogenase (Score: 46.4; E-value: 5.1e-14)"
                     /gene_kind="biosynthetic-additional"
                     /locus_tag="ctg1_121"
                     /transl_table=11
                     /translation="VTWLPGRDRRAEAHPGPRGDSRVTGRSVVVVGGGIAGLSAAVELA
                     ERGVQVTLLERESQLGGRVASWQVDVSGEWTPMSRGFHAFFRQYYQLRALLRRADPTLS
                     RLRPVADYPLMLRGGPRDSFAKVARTPPFNLVTFVLQSPSFPLSALRSVDVDAALGLLD
                     VRFPQTFTDHDGISAAQVLDRLRFPQSARHLALEVFARSFFADPSEFSGGELVAMFHTY
                     FVGSAEGLLFDVSADDFDTALWTPLAGHLRTLGAGIRLGTEAVSMEDTGRGVRVHTGGP
                     EGHRGEIEADAVVLATDVRPLQGLVAASPSLGDAGWRDRIASLRTAPRFAVWRRWYDRP
                     VAPGSPDFLGTSNYGMLDNVSMVHQFEDSARDWAERHGGSVVELHAYAIPEDATHEQVR
                     ADLAANQDLLHPELVGARVLGEEWLVRHDCPLVDTSPWQERPGVATPSERVVLAGDGIR
                     CDYPVALMERAATTGVLAANHLLAQWGGAGTTIWTAPTRPRFPGVGGLRKLVRKLPRES
                     TT"
     PFAM_domain     5078..6418
                     /aSDomain="Amino_oxidase"
                     /aSTool="fullhmmer"
                     /database="32.0"
                     /db_xref="PF01593.24"
                     /db_xref="GO:0016491"
                     /db_xref="GO:0055114"
                     /description="Flavin containing amine oxidoreductase"
                     /detection="hmmscan"
                     /domain_id="fullhmmer_ctg1_121_0149"
                     /evalue="5.90E-26"
                     /gene_ontologies="GO:0016491: oxidoreductase activity"
                     /gene_ontologies="GO:0055114: oxidation-reduction process"
                     /label="ctg1_121"
                     /locus_tag="ctg1_121"
                     /protein_end="481"
                     /protein_start="34"
                     /score="91.8"
                     /tool="antismash"
                     /translation="IAGLSAAVELAERGVQVTLLERESQLGGRVASWQVDVSGEWTPMS
                     RGFHAFFRQYYQLRALLRRADPTLSRLRPVADYPLMLRGGPRDSFAKVARTPPFNLVTF
                     VLQSPSFPLSALRSVDVDAALGLLDVRFPQTFTDHDGISAAQVLDRLRFPQSARHLALE
                     VFARSFFADPSEFSGGELVAMFHTYFVGSAEGLLFDVSADDFDTALWTPLAGHLRTLGA
                     GIRLGTEAVSMEDTGRGVRVHTGGPEGHRGEIEADAVVLATDVRPLQGLVAASPSLGDA
                     GWRDRIASLRTAPRFAVWRRWYDRPVAPGSPDFLGTSNYGMLDNVSMVHQFEDSARDWA
                     ERHGGSVVELHAYAIPEDATHEQVRADLAANQDLLHPELVGARVLGEEWLVRHDCPLVD
                     TSPWQERPGVATPSERVVLAGDGIRCDYPVALMERAATTGVLAANHLL"
     CDS             6548..7501
                     /gene_functions="regulatory (smcogs)
                     SMCOG1284:transcriptional regulator, MarR family (Score:
                     55.7; E-value: 7.7e-17)"
                     /gene_kind="regulatory"
                     /locus_tag="ctg1_122"
                     /transl_table=11
                     /translation="MTDPEDWIRTSTYCSMVHIGQQLTHEISPDLQRLGIDPTLYLTLG
                     QVLHHPGVTPADLARHCHMTPQATGEVLRRAEERGLVNREGERGRGRRTHVQLTEAGRT
                     LLEAGWPVVHGAGAERLSPAQHGQMQGLLDLLRGQPEDTEDVVVLVDDRGEELGTAPRL
                     GVHDRNTPLHKAFSTHLRRPDGKVLITRRALHKTTWPGAWTNSACGHVRPGESPVEAAL
                     RRVTEELGVAPTGLRVVLPDFRYRAVDASGVVENELCPVMVGEVDPDAIRLDPAEVCEM
                     DWVPWSELRRTAATLPRLLSPWSVLQFEALGEDPWQ"
     PFAM_domain     6647..6820
                     /aSDomain="MarR_2"
                     /aSTool="fullhmmer"
                     /database="32.0"
                     /db_xref="PF12802.7"
                     /db_xref="GO:0003700"
                     /db_xref="GO:0006355"
                     /description="MarR family"
                     /detection="hmmscan"
                     /domain_id="fullhmmer_ctg1_122_0150"
                     /evalue="4.10E-11"
                     /gene_ontologies="GO:0003700: DNA-binding transcription
                     factor activity"
                     /gene_ontologies="GO:0006355: regulation of transcription,
                     DNA-templated"
                     /label="ctg1_122"
                     /locus_tag="ctg1_122"
                     /protein_end="91"
                     /protein_start="33"
                     /score="42.6"
                     /tool="antismash"
                     /translation="LGIDPTLYLTLGQVLHHPGVTPADLARHCHMTPQATGEVLRRAEE
                     RGLVNREGERGRG"
     PFAM_domain     7061..7423
                     /aSDomain="NUDIX"
                     /aSTool="fullhmmer"
                     /database="32.0"
                     /db_xref="PF00293.28"
                     /db_xref="GO:0016787"
                     /description="NUDIX domain"
                     /detection="hmmscan"
                     /domain_id="fullhmmer_ctg1_122_0151"
                     /evalue="4.10E-19"
                     /gene_ontologies="GO:0016787: hydrolase activity"
                     /label="ctg1_122"
                     /locus_tag="ctg1_122"
                     /protein_end="292"
                     /protein_start="171"
                     /score="68.9"
                     /tool="antismash"
                     /translation="LHKAFSTHLRRPDGKVLITRRALHKTTWPGAWTNSACGHVRPGES
                     PVEAALRRVTEELGVAPTGLRVVLPDFRYRAVDASGVVENELCPVMVGEVDPDAIRLDP
                     AEVCEMDWVPWSELRRT"
     CDS             7492..8553
                     /gene_functions="biosynthetic-additional (smcogs)
                     SMCOG1182:Polyprenyl synthetase (Score: 225; E-value:
                     1.8e-68)"
                     /gene_kind="biosynthetic-additional"
                     /locus_tag="ctg1_123"
                     /transl_table=11
                     /translation="MAVTADEVLAAVDDRLRTWVEDVAGAWHGLGVTDDDLLAELALPQ
                     LLAEAAAGGKRLRPEMVHWGWVAAGAPADKYAQVVQLGAALELLHVFALVHDDVMDAAE
                     LRRGRPSVHARARDLHATRGDAGDSRAFGEHIAILAGDLAHAEADHLVGYLPEPVRRVW
                     RLMVVELVLGQQRDLTGTALRRRDLEQAREVSRLKSGAYTVQRPLQLGALIGGADHALV
                     EALMAFGWHAGEVFGLRDDALGIWGDPARTGKSVDDDLEQGKATVALALASQHLGDSGR
                     ELLVRVGQGQLAHAEVQELRQELDRCGVRERVETLIERGVDRAREALASPLVPPAAVEG
                     LTGALERLAWRQS"
     PFAM_domain     7636..8397
                     /aSDomain="polyprenyl_synt"
                     /aSTool="fullhmmer"
                     /database="32.0"
                     /db_xref="PF00348.17"
                     /db_xref="GO:0008299"
                     /description="Polyprenyl synthetase"
                     /detection="hmmscan"
                     /domain_id="fullhmmer_ctg1_123_0152"
                     /evalue="1.60E-44"
                     /gene_ontologies="GO:0008299: isoprenoid biosynthetic
                     process"
                     /label="ctg1_123"
                     /locus_tag="ctg1_123"
                     /protein_end="302"
                     /protein_start="48"
                     /score="151.9"
                     /tool="antismash"
                     /translation="EAAAGGKRLRPEMVHWGWVAAGAPADKYAQVVQLGAALELLHVFA
                     LVHDDVMDAAELRRGRPSVHARARDLHATRGDAGDSRAFGEHIAILAGDLAHAEADHLV
                     GYLPEPVRRVWRLMVVELVLGQQRDLTGTALRRRDLEQAREVSRLKSGAYTVQRPLQLG
                     ALIGGADHALVEALMAFGWHAGEVFGLRDDALGIWGDPARTGKSVDDDLEQGKATVALA
                     LASQHLGDSGRELLVRVGQGQLAHAEVQELRQ"
     CDS             8550..10013
                     /gene_functions="biosynthetic-additional (smcogs)
                     SMCOG1222:dehydrogenase (Score: 429; E-value: 5e-130)"
                     /gene_kind="biosynthetic-additional"
                     /locus_tag="ctg1_124"
                     /transl_table=11
                     /translation="MSRVIVIGAGLAGLSAACHLIGQGHQVTVVEREAVPGGRGLRRVQ
                     EGFSFDLGPTVMTMPELLDEPLRAAGSSQAEAVPMRRLDPAYRGIFADGSELLVRDSTA
                     ATAAEIEKLAGAAEAASFVDLEADLARLYELELPHFIDTNYDSVLDLLAHPLAAAGLVR
                     RGAFGPLQSMINKRISDPRLRRMLTFQALYAGLSPATALGVYAVITYMDTYRGVWLPEG
                     GMGAIPAGMAEVVERSATIEYGRSVTALLRRPDGVVAGVRTDGGPLSADAVVCTLDAPH
                     AYRTLLPELRLPRSLRRPVYSPSAVLWHVGVRGELPERAAHHNIHFGEQWEGCFEALVD
                     RGELMPDPARLVTVSSLGEPGLAPEGCHTLYVLEPAPNLDGRVDWTAEREPFRERLATF
                     LDREGYPTEIVTEHLVTPLDWAGLGMGGGTPFGLAHLFRQTGPFRPANHDRRVPGLFFA
                     GSSTVPGVGVPMVLISGKLAAQRVEQWLP"
     PFAM_domain     8580..9995
                     /aSDomain="Amino_oxidase"
                     /aSTool="fullhmmer"
                     /database="32.0"
                     /db_xref="PF01593.24"
                     /db_xref="GO:0016491"
                     /db_xref="GO:0055114"
                     /description="Flavin containing amine oxidoreductase"
                     /detection="hmmscan"
                     /domain_id="fullhmmer_ctg1_124_0153"
                     /evalue="2.30E-35"
                     /gene_ontologies="GO:0016491: oxidoreductase activity"
                     /gene_ontologies="GO:0055114: oxidation-reduction process"
                     /label="ctg1_124"
                     /locus_tag="ctg1_124"
                     /protein_end="482"
                     /protein_start="10"
                     /score="122.8"
                     /tool="antismash"
                     /translation="LAGLSAACHLIGQGHQVTVVEREAVPGGRGLRRVQEGFSFDLGPT
                     VMTMPELLDEPLRAAGSSQAEAVPMRRLDPAYRGIFADGSELLVRDSTAATAAEIEKLA
                     GAAEAASFVDLEADLARLYELELPHFIDTNYDSVLDLLAHPLAAAGLVRRGAFGPLQSM
                     INKRISDPRLRRMLTFQALYAGLSPATALGVYAVITYMDTYRGVWLPEGGMGAIPAGMA
                     EVVERSATIEYGRSVTALLRRPDGVVAGVRTDGGPLSADAVVCTLDAPHAYRTLLPELR
                     LPRSLRRPVYSPSAVLWHVGVRGELPERAAHHNIHFGEQWEGCFEALVDRGELMPDPAR
                     LVTVSSLGEPGLAPEGCHTLYVLEPAPNLDGRVDWTAEREPFRERLATFLDREGYPTEI
                     VTEHLVTPLDWAGLGMGGGTPFGLAHLFRQTGPFRPANHDRRVPGLFFAGSSTVPGVGV
                     PMVLISGKLAAQRV"
     CDS             10001..10891
                     /gene_functions="biosynthetic (rule-based-clusters)
                     terpene: phytoene_synt"
                     /gene_kind="biosynthetic"
                     /locus_tag="ctg1_125"
                     /sec_met_domain="phytoene_synt (E-value: 1.1e-86, bitscore:
                     285.5, seeds: 8, tool: rule-based-clusters)"
                     /transl_table=11
                     /translation="MAAMSPSGTVQLAAGYRECARLTWQHGTTYYWGAMLLPRPQRRHV
                     FAIYALCRLADDIVDAPSATSDAALLPATGAALAGFQDQFEAALAGEDSTPVLAAVAST
                     VRECGIDTECFDRFFGAMTMDLDTESYATWPDLLGYMEGSAAVIGEMMLPVLQPLDPAA
                     REPARALGFAFQLTNFLRDVGEDLDRGRVYIPQEDLARFGADPARRIADEPWREVMRFQ
                     IERNRELYRQADAGLPMLPPASRRCVGTAQLLYSQILERIEASDYDVFSTRARVPTWRK
                     ALTAARASVLVGRPA"
     PFAM_domain     10073..10840
                     /aSDomain="SQS_PSY"
                     /aSTool="fullhmmer"
                     /database="32.0"
                     /db_xref="PF00494.19"
                     /description="Squalene/phytoene synthase"
                     /detection="hmmscan"
                     /domain_id="fullhmmer_ctg1_125_0154"
                     /evalue="4.10E-68"
                     /label="ctg1_125"
                     /locus_tag="ctg1_125"
                     /protein_end="280"
                     /protein_start="24"
                     /score="229.7"
                     /tool="antismash"
                     /translation="QHGTTYYWGAMLLPRPQRRHVFAIYALCRLADDIVDAPSATSDAA
                     LLPATGAALAGFQDQFEAALAGEDSTPVLAAVASTVRECGIDTECFDRFFGAMTMDLDT
                     ESYATWPDLLGYMEGSAAVIGEMMLPVLQPLDPAAREPARALGFAFQLTNFLRDVGEDL
                     DRGRVYIPQEDLARFGADPARRIADEPWREVMRFQIERNRELYRQADAGLPMLPPASRR
                     CVGTAQLLYSQILERIEASDYDVFSTRARVPTWR"
     CDS             10888..11988
                     /gene_functions="biosynthetic (rule-based-clusters)
                     terpene: Lycopene_cycl"
                     /gene_kind="biosynthetic"
                     /locus_tag="ctg1_126"
                     /sec_met_domain="Lycopene_cycl (E-value: 1.2e-27, bitscore:
                     92.0, seeds: 20, tool: rule-based-clusters)"
                     /transl_table=11
                     /translation="VSAPDLTVVGLGPAGRTLAHRALARGLRVRVVDPRPARLWRNTYG
                     GWAHQLPEWLPDEVVGARSKRTVMRTGAVHVLPEPYLVLDTPRLQQALSIEGAEVVERV
                     VDDAELAALPGAVVDCRGSRPAGVPGGGPAQTAFGLMLPRGWSEKLLRGDEAVLMEWTP
                     HDGRARWGTEEPSFCYLIPLPDGRVLAEETCLAGSPALRSAELERRLGARLDLLGVPEE
                     ARRAAEVERVHIPLTHLPRGSGVPPFGAAGDQLNPITGYSVFASLAQADDVLDAVLGGR
                     PVAAPRGTRALRLAALGAVLKLSGDATVQLFDAFARLSVADQRAVMDPATPATELVAAL
                     TRQWAAMPGPDRFRLVSATAQGVLRP"
     PFAM_domain     10900..11724
                     /aSDomain="Lycopene_cycl"
                     /aSTool="fullhmmer"
                     /database="32.0"
                     /db_xref="PF05834.12"
                     /description="Lycopene cyclase protein"
                     /detection="hmmscan"
                     /domain_id="fullhmmer_ctg1_126_0155"
                     /evalue="3.70E-26"
                     /label="ctg1_126"
                     /locus_tag="ctg1_126"
                     /protein_end="279"
                     /protein_start="4"
                     /score="92.1"
                     /tool="antismash"
                     /translation="DLTVVGLGPAGRTLAHRALARGLRVRVVDPRPARLWRNTYGGWAH
                     QLPEWLPDEVVGARSKRTVMRTGAVHVLPEPYLVLDTPRLQQALSIEGAEVVERVVDDA
                     ELAALPGAVVDCRGSRPAGVPGGGPAQTAFGLMLPRGWSEKLLRGDEAVLMEWTPHDGR
                     ARWGTEEPSFCYLIPLPDGRVLAEETCLAGSPALRSAELERRLGARLDLLGVPEEARRA
                     AEVERVHIPLTHLPRGSGVPPFGAAGDQLNPITGYSVFASLAQADDVLDAVLG"
     CDS             11985..13772
                     /gene_functions="biosynthetic-additional (smcogs)
                     SMCOG1007:cytochrome P450 (Score: 100.7; E-value: 1.4e-30)"
                     /gene_kind="biosynthetic-additional"
                     /locus_tag="ctg1_127"
                     /transl_table=11
                     /translation="MIDVTSGFDAAARKYDLMVALNPGYRAHLRRAAEALLDQMDAAEP
                     VLFDLGCGSGLSTRQLLEAAGRRGLQPRIIGVDASGGMLDQARARAWPDGVEFHQSRAE
                     DLRELCAELELPLADGVLACYLLRNVGDLDGALRAIREVSRPGAPLVAEDYSVRGSAAA
                     ARKWGLVNRRIIIPLARVIDGDAALYEYLHRTVDDFATMPELAGAMEQAGWVDIAWRTV
                     PGWQRDILHLIRARTPRPDLPPVEHSCGAWRIRAAKPAREVLRARHQTTQAGFTAEFIP
                     KGKLEHRPILISDGPIHDEQRRKVARFFAPTVVAAEYTALMDQALQRWVGPIAPGEVVA
                     VDELALHFAVDVTARIVGLDASEVIAMSRRLESFFRQPPFDITRPDLGRTPSQWARAAW
                     HGLVPIGRFWWSDVRPAVRARRSEPRDDIISHLIAEGYSDIDILIESVTYGTAGMVTTR
                     EFMAMSLWQLLRDADLRQRYEASALDERLAILEDLIRRDPVVGNLYRRIQQPFADFAEG
                     DLVDIDVRCANGDEDSGAGLSFGDGAHRCPGQPLALHETDVLLRALLARKPRVVREPEI
                     GWVDLVAGYTVREFLIELG"
     PFAM_domain     11994..12644
                     /aSDomain="Ubie_methyltran"
                     /aSTool="fullhmmer"
                     /database="32.0"
                     /db_xref="PF01209.18"
                     /db_xref="GO:0008168"
                     /description="ubiE/COQ5 methyltransferase family"
                     /detection="hmmscan"
                     /domain_id="fullhmmer_ctg1_127_0156"
                     /evalue="7.70E-16"
                     /gene_ontologies="GO:0008168: methyltransferase activity"
                     /label="ctg1_127"
                     /locus_tag="ctg1_127"
                     /protein_end="220"
                     /protein_start="3"
                     /score="58.1"
                     /tool="antismash"
                     /translation="VTSGFDAAARKYDLMVALNPGYRAHLRRAAEALLDQMDAAEPVLF
                     DLGCGSGLSTRQLLEAAGRRGLQPRIIGVDASGGMLDQARARAWPDGVEFHQSRAEDLR
                     ELCAELELPLADGVLACYLLRNVGDLDGALRAIREVSRPGAPLVAEDYSVRGSAAAARK
                     WGLVNRRIIIPLARVIDGDAALYEYLHRTVDDFATMPELAGAMEQAGWVDIAWR"
     CDS             complement(13779..14729)
                     /locus_tag="ctg1_128"
                     /transl_table=11
                     /translation="MPEWSEELVTAATMYYAQGETMETIARHLGTSRSTVSRLLKEARH
                     TGLVRISINPRATDRSSVGSTLERLFGITVTIVQVRDTASELHRVNQVARVAAQSISDA
                     IEDEDTVGVAWGNTTAAIVEHVTPRQLHGVRVVQLNGGANGSSTGIPYVGAIIGPMAAA
                     WSATPLLFPVPAFFDYAETRQAMWRERSVQAMLAIQRRADVAVFGVGSVNSPVPSHVYS
                     QGYLDEKDFATLTAEKVVGDVCTVLLRADGSWRDISLNARASGPTPQELQRIPRRFCVA
                     AGTGKALPLLGALRARVATDLIVDDATARAVLDLL"
     PFAM_domain     complement(13791..14546)
                     /aSDomain="Sugar-bind"
                     /aSTool="fullhmmer"
                     /database="32.0"
                     /db_xref="PF04198.13"
                     /db_xref="GO:0030246"
                     /description="Putative sugar-binding domain"
                     /detection="hmmscan"
                     /domain_id="fullhmmer_ctg1_128_0158"
                     /evalue="2.30E-60"
                     /gene_ontologies="GO:0030246: carbohydrate binding"
                     /label="ctg1_128"
                     /locus_tag="ctg1_128"
                     /protein_end="313"
                     /protein_start="61"
                     /score="203.9"
                     /tool="antismash"
                     /translation="SVGSTLERLFGITVTIVQVRDTASELHRVNQVARVAAQSISDAIE
                     DEDTVGVAWGNTTAAIVEHVTPRQLHGVRVVQLNGGANGSSTGIPYVGAIIGPMAAAWS
                     ATPLLFPVPAFFDYAETRQAMWRERSVQAMLAIQRRADVAVFGVGSVNSPVPSHVYSQG
                     YLDEKDFATLTAEKVVGDVCTVLLRADGSWRDISLNARASGPTPQELQRIPRRFCVAAG
                     TGKALPLLGALRARVATDLIVDDATARAVL"
     PFAM_domain     complement(14607..14696)
                     /aSDomain="HTH_38"
                     /aSTool="fullhmmer"
                     /database="32.0"
                     /db_xref="PF13936.6"
                     /description="Helix-turn-helix domain"
                     /detection="hmmscan"
                     /domain_id="fullhmmer_ctg1_128_0157"
                     /evalue="1.50E-07"
                     /label="ctg1_128"
                     /locus_tag="ctg1_128"
                     /protein_end="41"
                     /protein_start="11"
                     /score="31.1"
                     /tool="antismash"
                     /translation="ATMYYAQGETMETIARHLGTSRSTVSRLLK"
     CDS             14914..16437
                     /gene_functions="biosynthetic-additional (smcogs)
                     SMCOG1210:glycerol kinase (Score: 566.9; E-value:
                     5.6e-172)"
                     /gene_kind="biosynthetic-additional"
                     /locus_tag="ctg1_129"
                     /transl_table=11
                     /translation="MSDDKKYVLAIDQGTTSSRAILFDHAGKIVATGQKEHEQIFPRAG
                     WVEHDPVEIDQNVREVIGIALGRAGINRHQLAAVGITNQRETTVVWDKETGQPVYNAIV
                     WQDTRTQKIVEELGGGNPDKYKDRVGLPLATYFCGPKVKWILDNVDGAREKADQGKLLM
                     GTIDSWVLWNLTGGTDGGVHYTDVTNASRTMLMDLKTLDWDEEIANDMGIPMSMLPEIK
                     SSAEVYGKGRGDSLLIDTPIAGILGDQQAATFGQACFEPGMAKNTYGTGNFMLLNTGNE
                     IVPSENGLLTTVCYKIGDQEAVYALEGSIAVTGSLVQWLRDNLKMFNSAPEIEELAATV
                     EDNGGAYFVPAFSGLFAPYWRADARGALVGLTRYVNRGHIARAVLEATAFQTREVVDAM
                     EADSGVELTELKVDGGMTANETLMQFQADLLDVPVVRPVVAETTALGAAYAAGIAVGFW
                     SGEQDVIDNWAEDKRWEPQGDKDQMDRMYRNWKKAVTKTFDWVDEDVND"
     PFAM_domain     14932..15678
                     /aSDomain="FGGY_N"
                     /aSTool="fullhmmer"
                     /database="32.0"
                     /db_xref="PF00370.21"
                     /db_xref="GO:0005975"
                     /db_xref="GO:0016773"
                     /description="FGGY family of carbohydrate kinases,
                     N-terminal domain"
                     /detection="hmmscan"
                     /domain_id="fullhmmer_ctg1_129_0159"
                     /evalue="9.00E-76"
                     /gene_ontologies="GO:0005975: carbohydrate metabolic
                     process"
                     /gene_ontologies="GO:0016773: phosphotransferase activity,
                     alcohol group as acceptor"
                     /label="ctg1_129"
                     /locus_tag="ctg1_129"
                     /protein_end="255"
                     /protein_start="6"
                     /score="254.7"
                     /tool="antismash"
                     /translation="YVLAIDQGTTSSRAILFDHAGKIVATGQKEHEQIFPRAGWVEHDP
                     VEIDQNVREVIGIALGRAGINRHQLAAVGITNQRETTVVWDKETGQPVYNAIVWQDTRT
                     QKIVEELGGGNPDKYKDRVGLPLATYFCGPKVKWILDNVDGAREKADQGKLLMGTIDSW
                     VLWNLTGGTDGGVHYTDVTNASRTMLMDLKTLDWDEEIANDMGIPMSMLPEIKSSAEVY
                     GKGRGDSLLIDTPIAGILGDQQAATFG"
     PFAM_domain     15703..16275
                     /aSDomain="FGGY_C"
                     /aSTool="fullhmmer"
                     /database="32.0"
                     /db_xref="PF02782.16"
                     /db_xref="GO:0005975"
                     /db_xref="GO:0016773"
                     /description="FGGY family of carbohydrate kinases,
                     C-terminal domain"
                     /detection="hmmscan"
                     /domain_id="fullhmmer_ctg1_129_0160"
                     /evalue="4.70E-65"
                     /gene_ontologies="GO:0005975: carbohydrate metabolic
                     process"
                     /gene_ontologies="GO:0016773: phosphotransferase activity,
                     alcohol group as acceptor"
                     /label="ctg1_129"
                     /locus_tag="ctg1_129"
                     /protein_end="454"
                     /protein_start="263"
                     /score="219.0"
                     /tool="antismash"
                     /translation="AKNTYGTGNFMLLNTGNEIVPSENGLLTTVCYKIGDQEAVYALEG
                     SIAVTGSLVQWLRDNLKMFNSAPEIEELAATVEDNGGAYFVPAFSGLFAPYWRADARGA
                     LVGLTRYVNRGHIARAVLEATAFQTREVVDAMEADSGVELTELKVDGGMTANETLMQFQ
                     ADLLDVPVVRPVVAETTALGAAYAAGIA"
     CDS             complement(16497..16982)
                     /locus_tag="ctg1_130"
                     /transl_table=11
                     /translation="MVRHPELLSGDALPLIRPGYRKLWWGLVPVVVVTVAGIFTGGQDW
                     TMGLALLALWLVWCGVVWLDHRAWLRATDNLLEVRSGFRSHEVLGADVTRVKHQYQGRS
                     PDFQIRTRDGRRVWVPASKLERGHSTFFTWLDMHAPQAELDPKTQWWHDQMVANEQI"
     PFAM_domain     complement(16611..16775)
                     /aSDomain="bPH_6"
                     /aSTool="fullhmmer"
                     /database="32.0"
                     /db_xref="PF10756.9"
                     /description="Bacterial PH domain"
                     /detection="hmmscan"
                     /domain_id="fullhmmer_ctg1_130_0161"
                     /evalue="6.80E-05"
                     /label="ctg1_130"
                     /locus_tag="ctg1_130"
                     /protein_end="124"
                     /protein_start="69"
                     /score="22.9"
                     /tool="antismash"
                     /translation="LRATDNLLEVRSGFRSHEVLGADVTRVKHQYQGRSPDFQIRTRDG
                     RRVWVPASKL"
     CDS             complement(16994..18811)
                     /gene_functions="regulatory (smcogs)
                     SMCOG1030:serine/threonine protein kinase (Score: 65.4;
                     E-value: 9.8e-20)"
                     /gene_kind="regulatory"
                     /locus_tag="ctg1_131"
                     /transl_table=11
                     /translation="MAQSGRGDQSASSAGDADNEWSHYPTSAWDSWADSPETYPEGSAG
                     SEPTEAYDVAEFGWDTPLPAQQGDVVSGRYRLEEELTHRGGTHSWRAFDQKLSRPVMLH
                     LLGTDLTRCHEVLEAARMAAVATDSRFLRVLDAVRIDPTSQEAQDLPGVGGYIVCEFVP
                     GISLEHMLASGPLSGLEAAWVVRELADALAPMHALGLYHRQINPDTVIVTATGNVKIVG
                     FLTEEAMFPSANGGTEGEAADVQALGQLLYAALVTRWPAPHDESGRDHWGLASAPLDGH
                     GWLTPRQLRAGVSPALDVVCDQVLNPVPRTGGPSLTSAAELNSTLSQVLGTANASADLE
                     HRVRYPASRDPDDQHLPSPRTPVPAPVARPGRDDDGGPDDDGDEDVEESEVAAFDQGRH
                     PPRRWLAILVALVAITLVGSLIAVGISNGGWAKGGKDPARSTASASATGPQPRTIKAVS
                     DFDPEADGGNGEELPDQVKNAWDGKPGTAWTTMRYRGSPKLGLLKPGVGLVVDLGEPVS
                     VQQVNLTLKGSPTAVQVLVPRDATLTAAPKRTIKEWNRVSSNDAAGEKATLKLRAPTTT
                     RFVLVYLTSLPKVDTGYQGGIAEIQVVGP"
     CDS             complement(18873..20900)
                     /locus_tag="ctg1_132"
                     /transl_table=11
                     /translation="MRKVLSVLLAACLSLAGLILLEVPLGAPLAHAANPSVRIDLDEVT
                     PDSLDAKATVTVRGTITNTTGKPLKWLSVALWRSRYPIATPGDLQYLLSSPEGVPVGAR
                     LTNPDGGFVNLNSDAKPEFKAGEKAGFTLHATVEQLGLADGAPGAVHLLGVHVIGYPPD
                     GDNQLLARSRFLMPWTPDQARKDSARVSPLVLLSSAPSLAMDGTFTDDHLAGELTGRLE
                     TLMEVAEKPGATILIDPALYDEVQRMSRGYRIGGTSPQEVAATDPRALAAADWLGRLDA
                     LRTSGRLYRTPFGNPNLTLAAAQKRGDIVHRSKVALPSTHSLASLPVAVWLADQGTLPR
                     SVRTFLAPLAPSLWIEPGSRSAVYRAEGATLLTYQPAVTSGGPGPAPSESVPQRRGRLL
                     SQMLIEGEPIILPVTSAAEAATVLQLPAWATSVPHTDLPRATGPFPEPRPVVPAPRSAL
                     LRDIDATWKRIQNWHDLIGTPATNASNQVVSRALNPAMGLPSARSWLAEATSSVPRASG
                     HGVTLSIASSFVMSDRSTRLPVTITNSTDHPVRVKVVMTSDNPGRITIPETAPVTVPAG
                     QSATVTFAPRATTNGVVGFSAQLVTEANRPLGPSKRFSVNATNFGQVGWIIIIASGVVL
                     LGGTAIRIRQVQRERAAVGASRRSTAVEGPQTDNTSRPHP"
     PFAM_domain     complement(21179..21568)
                     /aSDomain="HD"
                     /aSTool="fullhmmer"
                     /database="32.0"
                     /db_xref="PF01966.22"
                     /description="HD domain"
                     /detection="hmmscan"
                     /domain_id="fullhmmer_ctg1_133_0164"
                     /evalue="2.90E-13"
                     /label="ctg1_133"
                     /locus_tag="ctg1_133"
                     /protein_end="392"
                     /protein_start="262"
                     /score="50.1"
                     /tool="antismash"
                     /translation="VYEHSLIVLEQSIALEKLRGHAPDLVGRLAALLHDIGKPATRKFE
                     PGGRVSFHHHDVVGAKMARKRMKALRFSKEETEAVSTLVDLHLRFHGYADVMGEERSGW
                     TDSAVRRYVRDAGDQLERLHILTRSD"
     PFAM_domain     complement(21608..21793)
                     /aSDomain="PolyA_pol_RNAbd"
                     /aSTool="fullhmmer"
                     /database="32.0"
                     /db_xref="PF12627.7"
                     /description="Probable RNA and SrmB- binding site of
                     polymerase A"
                     /detection="hmmscan"
                     /domain_id="fullhmmer_ctg1_133_0163"
                     /evalue="5.60E-22"
                     /label="ctg1_133"
                     /locus_tag="ctg1_133"
                     /protein_end="249"
                     /protein_start="187"
                     /score="77.3"
                     /tool="antismash"
                     /translation="GFSIEPATFRAMKDMAERIEIISAERVRDELSKLMLTDSPRAGLD
                     ALVESGLAERVLPELPA"
ORIGIN
        1 cctggcgccc gctggccttg acggctgcga cggccgcgcg cagggcatcg ggttgcaggc
       61 cgttgtcatc catcccgacg tggaccacgt cggtctcata gctggcgaag gtgctgagcg
      121 caccgacgta actcggcgcc tcggccagga tcacatcgcc cgggtcgcag aagatgcggg
      181 tgaccaggtc cagtgcctgc tgggagccga cggtcaccac cacgtcgtcg gggtgggcct
      241 ggatgccctc cagcgccatc acctcgcaga tcttctcccg catgaacggt tcgccctggc
      301 ccgagccgta ctgcatggcc atcgcaccct ggttcatcac cacgctgtcc atggcctggg
      361 ccaccacgtt caatgggagg tccacgatgt tcggcatgcc accggccagc gagaccacct
      421 caggacgtga ggccaccgag aacagcgaac gcaccgccga ggcgcgcagc cccatcgcac
      481 ggtcggcgta gtggttgacg tagcggtcca gccgggtgtc gtgacgctga ccgctcgctc
      541 gtgccactgc tgccgcctgg tccggggtgt cggggtgggg caggtcaggc tgaagcgatt
      601 cgggttcggt cacaggtcca actttgcccc accggggcaa gtgccgcgaa cagggggtca
      661 acgctgaacg tgggctgaat gccacgcccc aagacacaga atgacaagcc aggtgatgag
      721 ggacgcccat gcatacgagc gcgggacggg aatcgtgagg cgcacggatt cgccgtggta
      781 gatcagccgc cacaagccgc ccaagggatg tgtgatgggg aaccacggcg tgccgaaatc
      841 cttgagcgtc atcagggcaa tgaacgagag cagcaggaga gccaggagca agagagcatg
      901 tcgaccggag aagcgggaaa gggcgacgct ggcggcggca agaacaactg acgtcgacac
      961 ggcgatgacc agggtggcca agggtcgcga cgccgacgcg aggccgctgg gtcggtacgc
     1021 gccagtcgtc agagaggcgc ccactccaac aatcgttgcc acggtagctg cagccggggc
     1081 gaaacccggt gaaaggccca gagagaccac aagatcccgc cagcgtcggg gtgccagtcg
     1141 cagcccggcg agtcgggcct cgcggaccag tcctgcgtcc gtgtcacctc ccaggcagac
     1201 gcaggtgatc agcatcaccc atgcatacgc aagcccatca tctggcttga gcggcagaca
     1261 gattgccgac agcctctggt ggtgggttgc gttcccagtg cgtcagctgc tggacgatgt
     1321 cgggcaacgc ccaggaccgc cacgtgacgg tgcggtccag cctcaagacc aggcgttgtg
     1381 caccggcggg aaggtagttg acctgggtac acggctcgaa accgatcttc agcagccact
     1441 cagagggggg agtggcgcac tggtgcgcag cccgcccgcc cgcagccaac atcaaggtct
     1501 cgcggccgac gagccgcgct gcgacgctct gaaccagttg cttgccggct ccagtccgtc
     1561 gcattgcgtg ggacacgtgc agggcgagaa gagttgccat gtgggtggcc tcgctggcgt
     1621 ctgcgcgcgt taccagcggg tggtcctcgg gcagtgaacc ttgggggcag agcagcagcc
     1681 aggtgtcatg ccccagaccc acaccacaca aaccccagcg atccatggac gccctggccc
     1741 agcgggcatg ggggtcgagt tcctcgcggc cctcgccacc gcagccgcag tcggggcagg
     1801 gggagagccc agccaggtcg gccggcgtca gcgtccgaac tctgcgcagg cccatggacg
     1861 tccctcagcc agccatctgg tcggcgatcc tgcgggtcag cgccatcagg tcggtgcgtg
     1921 acatgtcgac ggtcgagagc acgaggatgc cggtgttgtc gcggatcagc gagcagccgt
     1981 cgttgttgtt gtcgccgctg accccgcaca tgccgtcctc caccggggcg accacgttca
     2041 tgttcaggtc ctgcatgaag accttgccat cggtgtaggg acgcgccacc agcagcacaa
     2101 aggcaggctg cccacccttc gaataggtcg ctgacaaggt ggtcttcccg tccacaccct
     2161 tggtgggagt gttgccctgg ttggcatcgc gggagtactc accgacctgc aggggcaact
     2221 cgagcttgaa cgggggtcgg gtcggagcga ccgtctgggt gctgatggtc tcgggggtgt
     2281 agcggctgac caggtagccg ccgatcgctg ccactccgac cacgagggcc gagatgatca
     2341 gcccgatcag caggccacgg tggcgcgggg agaccggttc ggcggctcga gcaggcccgc
     2401 gccggcggcc acgaagccgg gacgctccct ggggcgcggt tgtcggctcc gatgcggccg
     2461 agggcacggg ctcggtgccc tcggccactg ccggggcgtc cgaggggctg gagacgtggc
     2521 gccagctcga cccgtcgttg ctggacatgc tcagaggtac tcgtccaggg ccttgaccag
     2581 cgcggccttc gacttggccc cggtcaggga cttcacgacc tcaccaccga cccacagctg
     2641 cagggtcggc aggctcatga tgccctgaga ggccggcacc tgggtgttgg agttggtgtc
     2701 catcttcacg aaggtgatct tgtcgccgtg ctcggcagcc agctcatcga cgatcgggga
     2761 gagctgcttg cagggggagc accagtcggc ccagtagtcg accagcaccg gcttggcgga
     2821 cttcacgacg gtgtcggtga aggtggcatc ggtgacgtcg gcaacattcg acatgggaat
     2881 tcctttcgtc gcgcccatcc tagggcgggg gagtgggttc aggactcgct ggtgaccggc
     2941 tcgccggtgg cggggtcggg ggtctgtgcg gtctcgacgg gtgaatcggc cagctcggcc
     3001 aggtagcgct cggcgtccag ggcggcctgg caaccggtgc cggcggcggt gatggcctgg
     3061 cggtaggtgt ggtcgaccag gtcaccgcag gcgaagacgc cgggcaggtt ggtctgggtg
     3121 gtggggtgct ggaccagcac gtagccagcg gggtcgaggt cgacctgccc cttgaacagc
     3181 tcgctgcgcg ggtcgtggcc aatggcgacg aagagcccgt cggcggggaa gctgctctct
     3241 tcaccagtct cggtgttgcg gacgcggatg ccggtcagct tgttctcacc ctccagcccg
     3301 atgatctcgg agttccacag cgggtcgatc ttcgggtctg ccatcacccg gtcggccatg
     3361 atcttggacg cccgcagctc gtcgcggcga tggatcagcg tcagctcctt ggcgaagcgg
     3421 gtgaggaagg tggcctcctc ggcggcggag tcgccaccgc cgaccacggc gacgttcttg
     3481 tcacggaaga agaagccgtc acaggtggcg caccaggaga cacctcgccc ggacaggcgg
     3541 tcctcatcgg gcagtccgag gcggcggtag cccgacccgg tcgccaggat caccgcgtgg
     3601 gcgcggtaca cctcgccctc ggaggtcgtg acggtcttga cggtgtcggt cagctcgacc
     3661 tcgatcgcgt catcggtgat gatctgggcg ccgaagcgtt cggcctgggc gcgcatgttg
     3721 gccatcagct cggggcccat gatcccctcg gtgaaaccgg ggaagttctc cacctcggtg
     3781 gtgttcatca gcgcgccgcc ggattcggtg gctccctcga tgaccagcgg cttcagctgg
     3841 gcacgggcgg tgtagatcgc cgccgtccac cctgccggtc cggatccgac gatgatgacg
     3901 tcgcggatgt cctcgctcat ggaatgttcc accttctgat cgcgtatgcc cgtccgagtc
     3961 tagtcggcgg taatctggcc cctcggtaac gtcgaagtcg tcgtaggcat tcccctgaga
     4021 ccctgactcg ccctagcatg accggcatga ccgtgaactc ccgccggcgg ctcgccgcgc
     4081 tgctcatcgt tcccctgatg tttgcctttc agggcgcctc gaagagtgac atcgtcctgg
     4141 aggtcaagaa cgagaatgag gtgacggtgg gtgccgacat ctccgtcgac tccgccaccg
     4201 cgtccgctgg aaaggtgacg aaggacacga tctgcggctc gaccaaggag atggagaagg
     4261 acttcaacaa cgtgaagtcc gagccctacg aggagggtgg ccgcctcggg tgcaaggtgt
     4321 ccggcaccac ctcgctcgcc aagatgaacg acggcaaggg gatgacgatc cacaagaccg
     4381 acgacggctg ggagcttaag tgggacaact ccggcatgaa gcagaagagc tcatcgagcc
     4441 tgttctcctt cgaccagtcg atgagtgtca ccttccccgg caaggtcacc gagcaggacg
     4501 gctcgggcaa ggtccaggga cgcaccatca cctggaccag cggcccggac accaacgatg
     4561 acctctgggc caaggccaag gacaagggct tcccgatcct ccccgtgctc ctgggcgtcg
     4621 ccgccctggc cgctctcggt gcgctcgcct ggttcctgat gaaccgcaag aagccccagc
     4681 agccctccgg ctacggtcag cccggatacg gtgctcccca gcagttcggc cagccccagc
     4741 cctatggcca gcagccgtac agccagcccc agcagggtta tggccagccc cagcagggtt
     4801 acgggcagca gcccccgcag cagtacggcc agcctcccca gggttacggg cagccccagc
     4861 agggctacgg tcagcagcag ccgccccagc agtacgggca acagccttgg ggccagcagt
     4921 ccgcgcccca gccgccccag cagtacggcc agcagccgcc gagcgggtgg ggccagtgac
     4981 ctggttgccc ggtcgtgatc gccgcgcgga agcccatccg ggtccgcgcg gcgattcccg
     5041 tgtcaccggc cggagcgtgg tcgtcgtcgg cggcggcatc gccgggctgt ctgcagccgt
     5101 cgaactcgcc gaacgcggcg tccaggtgac gttgctggag cgcgaatccc agctcggcgg
     5161 cagggtggcc tcctggcagg tcgatgtctc cggcgagtgg acgccgatga gtcgtggctt
     5221 ccacgccttc ttccggcagt actaccagtt gcgcgccctg ctgcgccgcg ccgaccccac
     5281 cctgtcccgc ctgcgcccgg tggccgacta cccgctgatg ctgcgcggcg gaccacggga
     5341 ttccttcgcg aaggtcgccc gcaccccacc gttcaacctg gtgaccttcg tcctccagtc
     5401 acccagcttc ccgctgtcgg ccctgcgctc cgtcgacgtg gacgccgccc tgggcctgct
     5461 ggacgtgcgt ttcccgcaga ccttcaccga ccacgacggc atcagtgccg cccaggtgct
     5521 cgaccggctg cgcttccccc agtcagcccg ccacctggcc ctcgaagtct tcgcgcgaag
     5581 cttcttcgcc gacccgagcg agttctccgg cggcgaactg gtggccatgt tccacaccta
     5641 cttcgtcggc tccgccgagg gcctgctctt cgacgtcagc gccgacgact tcgacactgc
     5701 cctgtggacg cccctggccg gccacctgcg cacgctcggc gccggcatcc ggctgggcac
     5761 cgaggcagtc tcgatggagg acaccggccg gggcgtccgg gtgcacaccg gcggacccga
     5821 ggggcaccga ggtgagatcg aggcagacgc cgtggtgctc gcgaccgacg tgcgtcccct
     5881 gcaggggctg gtggcagcca gccccagcct gggtgatgct ggctggcgtg accgcatcgc
     5941 ctccctgcgc accgcccccc gcttcgcggt ctggcgacgc tggtacgacc ggccggttgc
     6001 tcccgggagc cccgacttcc tgggcaccag caactacggc atgctcgaca acgtctcgat
     6061 ggtgcaccag ttcgaggact ccgcgcggga ctgggcggag cgtcacgggg gtagcgtggt
     6121 cgagctgcac gcctatgcga tccccgagga cgcgacccat gagcaggtgc gagccgatct
     6181 cgccgccaac caggacctgc tgcatcccga actggtcggt gctcgggtgc tgggggagga
     6241 gtggctcgtc cgccatgact gtcctctggt tgacacctcg ccctggcagg agcgaccggg
     6301 cgtcgccacc ccctcagagc gggtggttct ggccggggac ggtatccgct gcgactaccc
     6361 ggtggcgctg atggaacggg cggccaccac cggggtcctg gccgcgaatc acctgctcgc
     6421 gcagtggggt ggggctggca ccacgatctg gactgcgccg acgcgaccac ggttccccgg
     6481 agtggggggc ctgcgaaagt tggtccgaaa gctcccgcgg gaatcaacta cttgatactt
     6541 tcgccgcatg acagacccgg aggactggat caggacatcg acctactgct cgatggtcca
     6601 catcggccag cagctgaccc acgagatctc cccggacctg caacgcctcg gcatcgaccc
     6661 cacgctctac ctcaccctcg ggcaggtgct gcaccacccc ggcgtcacac cggccgacct
     6721 ggcgcggcac tgccacatga ccccgcaggc caccggcgag gtgctgcgcc gcgccgagga
     6781 gcgcggcctg gtcaaccggg agggggagcg gggccgaggc cggcgcaccc acgtgcagtt
     6841 gaccgaggcc ggacgcacgc tgctcgaggc gggctggccc gtcgtgcacg gcgccggagc
     6901 ggaacgactc agccccgccc agcacgggca gatgcaggga ctcctggacc tgttgcgggg
     6961 ccagcccgag gacaccgagg atgtcgtggt cctcgtcgac gaccggggtg aagaactcgg
     7021 gactgcgccg cgcctcggcg tccatgatcg aaacacgccg ctgcacaagg ccttctcgac
     7081 ccacctgcgc cgaccggacg gcaaggtgct catcacccga cgcgccctgc acaagaccac
     7141 ctggccggga gcgtggacga actccgcctg cggccacgtg cgcccggggg aatcaccggt
     7201 cgaggcggcg ctgcggcgcg tcaccgagga actgggcgtc gcgcccaccg gccttcgggt
     7261 ggtgctgccg gacttccgct accgcgcggt ggacgccagc ggcgtggtcg agaacgagct
     7321 ctgcccggtg atggtgggcg aggtcgaccc ggatgcgatc cgcctcgacc cggcggaggt
     7381 ctgcgagatg gactgggtgc cctggtccga actccggcgc accgcggcca cgcttcccag
     7441 attgttgagc ccctggtcgg tgctccagtt cgaggccctg ggggaggacc catggcagtg
     7501 accgccgacg aggtcctcgc cgccgtcgat gaccgtctgc ggacctgggt ggaggatgtg
     7561 gccggggcct ggcacgggct cggggtgacc gacgatgacc tgctggctga gctggcgctt
     7621 cctcaactgc tggcagaggc agctgcgggc ggcaagcggc tgcgtcctga gatggtgcac
     7681 tggggctggg tcgcggccgg cgccccggcc gacaagtacg cccaggtggt gcaactgggt
     7741 gcggccctgg agttgctgca cgtcttcgcc ctggtccacg acgacgtgat ggacgccgcc
     7801 gagctgcgac ggggccggcc cagcgtgcac gcccgcgccc gcgacctgca cgcgacgcgg
     7861 ggggacgccg gcgactcgcg tgccttcggt gagcacatcg cgatcctggc cggggacctg
     7921 gcccatgccg aggccgacca cctggtcgga tacctgcccg aacctgtgcg ccgggtgtgg
     7981 cggctgatgg tcgtcgaact ggtgcttggc cagcagcggg acctcactgg taccgccctg
     8041 cgtcgccgcg acctggagca ggcccgcgag gtgtcgcgac tcaagtccgg tgcctacacc
     8101 gtccagcggc cgctccagtt gggggccctg atcggcggtg ccgaccacgc cctggtcgag
     8161 gcgctgatgg ccttcggctg gcatgccggg gaggtcttcg gccttcgcga tgacgccctg
     8221 ggcatctggg gcgacccggc ccggaccggc aagtccgtcg acgacgacct ggagcagggc
     8281 aaggcgaccg tcgccctcgc gctggccagc cagcacctcg gtgacagcgg acgcgagctg
     8341 ttggtgcggg tcggccaggg gcagctggcc cacgccgagg tgcaggaatt gcggcaggag
     8401 ctggatcgct gcggcgtccg ggagcgagtg gagaccctga tcgagcgcgg cgtcgaccgt
     8461 gccagggagg ctctggccag cccgctggtg ccgccggccg cggtcgaagg gctgaccgga
     8521 gcgctggaac gactagcttg gaggcagtca tgagtcgagt catcgtcatc ggggccggac
     8581 tggccggcct gtcggccgcc tgtcacctga ttggccaggg gcaccaggtc accgtcgtcg
     8641 aacgcgaggc ggtgccgggg ggacgcgggc tgcgacgcgt ccaggagggg ttctccttcg
     8701 acctcggtcc gaccgtgatg acgatgcccg agctgctcga cgaacccctg cgggctgcag
     8761 gctcctccca ggccgaggcg gtcccgatgc ggcggctgga cccggcctac cgcggcatct
     8821 tcgccgacgg cagcgagttg ttggtccggg actcgaccgc cgccactgcc gccgagatcg
     8881 agaaactggc cggagcggcg gaggcggcgt ccttcgtgga cctcgaggcc gacctggccc
     8941 gcctgtacga gctggaactg ccacacttca tcgacaccaa ctacgactct gtgctggacc
     9001 tgctcgccca cccgctggcg gcggccggac tggtgcgacg gggtgccttc ggaccgctgc
     9061 agtccatgat caacaagcgg atcagtgacc cccggctgcg ccggatgctg accttccagg
     9121 cgctgtatgc cggcctgtcc cccgccaccg cgctcggtgt ctacgccgtg atcacctaca
     9181 tggacaccta ccgtggcgtg tggctgccag agggcggcat gggcgcgatc cccgcgggga
     9241 tggccgaggt ggtggagcgc tcggcgacca tcgagtacgg gaggagtgtc accgcgctgc
     9301 tgcgtcgtcc cgatggggtg gtggccgggg tgaggaccga cggtgggccg ctcagcgcgg
     9361 acgcggtggt gtgcaccctg gatgcgcccc acgcctaccg cacgctgctg cccgagctgc
     9421 ggttgccccg atccctgcgc cgcccggtct actcgccctc ggcggtgctg tggcatgtcg
     9481 gtgtccgcgg ggagctgccc gagcgggccg cccaccacaa catccacttc ggtgaacagt
     9541 gggagggctg cttcgaggcg ctcgtcgatc gcggcgagct gatgcccgac ccggcacggc
     9601 tggtcacggt gtcctcgctg ggcgagcccg ggttggcgcc cgagggctgc cacacgctct
     9661 atgtcctcga accggccccc aaccttgacg gacgtgtcga ctggaccgcc gaacgcgagc
     9721 ccttccgcga acggctcgcc accttcctgg accgggaggg ctacccgacc gagatcgtca
     9781 ccgagcacct ggtcaccccg ctggactggg ccgggctggg gatgggcggt ggaaccccgt
     9841 tcggcctggc ccacctcttc cgccagaccg gccccttccg acccgcgaac catgatcgtc
     9901 gagtgccggg attgttcttc gcaggctcct cgacggtgcc cggcgtcggg gtgccgatgg
     9961 tgctgatcag cggcaagctg gccgcccagc gagtggagca atggctgcca tgagcccttc
    10021 agggaccgtc caactcgcgg ctggctaccg cgaatgcgcc cggctcacct ggcagcacgg
    10081 caccacctac tactggggcg ccatgctgtt gccccgcccg cagcgccgcc acgtcttcgc
    10141 catctacgcc ctgtgccgac tggccgatga catcgtggac gcccccagcg ccaccagcga
    10201 tgccgccctg ttgccggcca ccggggccgc gctggccggc ttccaggacc agttcgaggc
    10261 cgcgctcgcg ggggaggact ccacccccgt cctggccgcg gtcgcgtcca ccgtcaggga
    10321 gtgcgggatc gacaccgaat gtttcgaccg gttcttcggt gccatgacga tggacctgga
    10381 caccgagagc tatgccacct ggcccgacct gctcggctac atggaggggt ccgcggcggt
    10441 gatcggggag atgatgctgc cagtgctgca gccgctcgac ccggccgcgc gcgaacccgc
    10501 ccgggccctg ggcttcgcct tccagctcac caacttcctt cgtgatgtgg gggaggatct
    10561 ggatcgcggg cgcgtgtaca tcccccagga ggacctggcc cggttcggcg ccgaccctgc
    10621 ccgccgtatc gccgacgagc cgtggcgcga ggtgatgcgc ttccagatcg agcgcaaccg
    10681 tgagctctat cggcaggcgg atgccgggtt gccgatgctc ccgccggctt cacgccgctg
    10741 cgtcggcact gcgcagctgc tgtactccca gatcctggag cggatcgagg ccagtgacta
    10801 cgacgtgttc agcacccgcg cccgggtgcc gacctggcgc aaggcgctga ccgccgcccg
    10861 cgcctcggtg ctggtggggc ggccggcgtg agcgctcccg acctgacggt ggtggggttg
    10921 ggcccggccg ggcgcacgct ggcccaccgc gccctcgccc ggggcctgcg ggttcgggtg
    10981 gttgaccccc gaccggcgcg gctgtggcgg aacacctatg gcgggtgggc gcaccagctc
    11041 cccgaatggt tgcccgacga ggtggtcggg gcgcggtcga aacggaccgt gatgcgcacc
    11101 ggtgccgtgc atgtccttcc ggagccgtac ctcgtgctcg acaccccgcg gctgcagcag
    11161 gccttgtcga tcgagggggc cgaggtcgtc gagagggtcg tggacgatgc cgagctcgcg
    11221 gcgctgccgg gcgccgtggt ggactgtcgc ggctcgcggc ctgcgggcgt ccccgggggt
    11281 ggaccggcgc agacggcatt cgggctgatg ctgccgaggg ggtggtcgga gaaactcctg
    11341 cgcggcgacg aggcggtgct gatggagtgg acgccccatg acgggcgcgc gcggtggggg
    11401 accgaggagc ccagcttctg ctacctgatc ccgctcccgg acgggcgggt cctggccgag
    11461 gagacctgcc tggcgggctc gccggcactg cgttcggcgg aactggagcg caggctgggc
    11521 gcacggctgg acctgctcgg cgtccccgag gaggcgcgac gggctgccga ggtcgaacgc
    11581 gtccacatcc cgctcaccca cctgccccgc gggtcgggcg tgccgccatt cggggctgcc
    11641 ggcgaccagc tcaacccgat caccggctac agcgtgttcg ccagcctcgc ccaggccgac
    11701 gatgtcctgg acgcggtact cggcggtcgg ccggtcgctg cgccccgtgg tacccgagcg
    11761 ctccggctgg cggcgctggg cgctgtcctc aagctctccg gggatgcgac tgtccagctc
    11821 ttcgatgcct ttgctcggtt gtcggtcgcc gaccagcgcg ccgtgatgga ccctgccacg
    11881 cccgcgaccg agctggtggc cgccctgacc cgacaatggg ctgcgatgcc gggccccgac
    11941 cgtttccgcc tcgtctccgc cactgcccaa ggagtgctcc gaccatgatt gacgtcacct
    12001 ccggcttcga cgctgctgcc cgcaagtatg acctgatggt ggcgctcaac cccggctacc
    12061 gcgcccacct gcgccgggcc gccgaggccc tgctcgacca gatggacgcc gccgagccgg
    12121 tgctcttcga cctcggctgc gggtccggat tgtcgacccg ccagctgctg gaggccgctg
    12181 gtcgtcgagg gcttcaaccg cgcatcatcg gggtggatgc ctccggcggc atgttggacc
    12241 aggcccgcgc ccgcgcctgg cccgacgggg tcgagttcca ccagtcccgc gccgaggacc
    12301 tgcgtgagct ctgcgcagaa ctggagttgc cgcttgctga tggcgtcctc gcctgttacc
    12361 tgctgcgcaa tgtcggcgac ctggacggcg ccctgcgcgc gatccgtgag gtgtcgcgcc
    12421 cgggggcgcc gctggtggcc gaggactact cggtgcgcgg ttcggcggcg gccgcccgaa
    12481 agtgggggct ggtcaaccgg cggatcatca tcccgctggc gcgggtgatt gatggtgatg
    12541 ccgccctgta cgagtacctc caccgcaccg tcgacgactt cgcgaccatg cccgaactcg
    12601 cgggggccat ggagcaggcc ggctgggtcg acatcgcctg gcgcactgtt ccgggctggc
    12661 agcgcgacat cctgcacctg atccgggcac gcacccctcg ccctgacctg cccccggtcg
    12721 agcattcctg cggcgcctgg cggatccgcg ccgcgaaacc cgctcgcgag gtgctgcgcg
    12781 cccgacacca gaccacccag gccggtttca ccgccgagtt catcccgaaa ggcaagctgg
    12841 agcaccgccc gatcctgatc agtgacggcc cgatccacga cgaacagcgc cgcaaggtgg
    12901 cgcgcttctt cgccccgacc gtggtcgccg ccgagtacac cgcgctgatg gaccaggccc
    12961 tgcagcggtg ggtggggccc atcgcccccg gcgaggtcgt tgccgtcgat gagctggcgc
    13021 tccatttcgc cgtcgacgtg acggctcgga tcgtggggct ggacgcctcc gaggtgatcg
    13081 ccatgtcccg tcgactggag tccttttttc ggcaaccccc cttcgacatc acccgccccg
    13141 acctgggccg caccccctca cagtgggcgc gcgccgcctg gcatgggctg gtgccgatcg
    13201 ggcggttctg gtggtccgac gtgcgccctg cggtccgagc ccgccgcagc gagccccgcg
    13261 acgacatcat cagccacctc atcgccgagg gctactccga catcgacatc ctcatcgaat
    13321 cggtcaccta cggcaccgcc ggcatggtca ccacccgcga gttcatggcg atgtctctct
    13381 ggcagttgct ccgggacgcc gacctgcgcc agcgctacga ggcttctgca ctcgacgagc
    13441 gtctggcgat cctggaggac ctcatccggc gcgacccggt ggtgggcaac ctgtatcgac
    13501 gcatccagca gcccttcgcg gatttcgccg agggggacct ggtcgacatc gacgtccgct
    13561 gcgcgaacgg tgacgaggac tccggggccg ggctcagctt cggcgacggc gcccaccgct
    13621 gccccggcca gcccctggcc ctgcatgaga ccgatgtgct gttgagggcc ctgttggcgc
    13681 gcaaaccccg ggtcgtccgc gaacccgaga tcggctgggt ggacctggtc gccggctaca
    13741 cggtgcggga gttcctcatc gagttgggct gaggcaggtc agagcaggtc caggaccgca
    13801 cgcgcggtgg cgtcgtcgac gatcaggtcg gtggccaccc gcgcccgcag cgcccccaac
    13861 agcgggagtg ccttgccggt gcctgccgcg acgcagaacc ggcgcgggat gcgctgcaat
    13921 tcctgcggcg tcgggccgct cgcccgagcg ttgaggctga tgtcacgcca gctgccgtcg
    13981 gcgcgcagga gcacggtgca gacgtcgccg accactttct ctgcggtcag cgtggcgaag
    14041 tccttctcat cgaggtagcc ctgcgaatag acatgcgaag ggaccggtga gttcaccgag
    14101 cccaccccga agaccgcgac gtcagctcgc cgctggatcg ccagcatcgc ctggacgctg
    14161 cgttcacgcc acatcgcctg ccgggtctcg gcatagtcga agaaggccgg gaccgggaac
    14221 aacaggggag tggccgacca ggctgccgcc atcggcccga tgatcgcgcc gacatagggg
    14281 atcccggtcg agctcccgtt cgcaccgccg ttcaactgca ccacccggac gccatgcagt
    14341 tggcgcggcg tgacgtgctc cacgatcgct gcggtggtgt tgccccaggc caccccgacg
    14401 gtgtcctcgt cctcgatggc atcggagatg ctctgcgcag ccaccctggc cacctggttg
    14461 acccggtgca actcggaggc ggtgtcgcga acctgcacga tcgtgaccgt gatcccaaag
    14521 agtcgttcca gagttgagcc caccgaggaa cggtccgtgg cacgagggtt gatggagatg
    14581 cgcaccagcc ccgtgtggcg ggcctccttc aggagccgag agaccgtgct gcgcgaggtc
    14641 cccaggtgtc gggcgatcgt ctccatcgtc tcgccctggg cgtagtacat ggtggccgcc
    14701 gtgacgagtt cctctgacca ttcgggcatg actagaacct agtccgttca gggcgtccat
    14761 gggaggaggg ggtcgatcag ctgtgcagtc gtcgagaacg gtgttgcacg tcagtgcagc
    14821 gctctcgctt cttgagtgca gtcgtgatgc catggaggct gatgcgtcca ccaaggtggt
    14881 ggacgcggtc aacgaagacc cggaaggaac tccatgtctg acgacaagaa gtatgtgctg
    14941 gcgatcgacc agggcaccac cagcagccgc gcgatcctct tcgaccacgc gggcaagatc
    15001 gtcgccaccg gccagaagga acatgagcag atcttccccc gcgccggctg ggtggagcac
    15061 gaccccgtcg agatcgacca gaacgtccgt gaggtcatcg gcatcgcgct cggacgagcc
    15121 ggcatcaacc gccaccagct cgctgccgtc ggcatcacca accagcgcga gaccaccgtc
    15181 gtctgggaca aggagaccgg ccagccggtc tacaacgcca tcgtctggca ggacacccgc
    15241 acccagaaga tcgtcgagga gctcggcggc ggcaaccctg acaagtacaa ggaccgcgtc
    15301 ggcctgccgc tggccaccta cttctgtggc ccgaaggtca agtggatcct cgacaacgtt
    15361 gacggcgccc gcgagaaggc cgaccagggc aagctgctga tgggcaccat cgacagctgg
    15421 gtgctgtgga acctgaccgg cggcaccgat ggcggcgtcc actacaccga cgtcaccaac
    15481 gcctcgcgca ccatgctgat ggacctcaag accctcgact gggacgagga aatcgccaac
    15541 gacatgggca tcccgatgtc gatgttgccc gagatcaaga gctccgccga ggtctacggc
    15601 aagggacgcg gcgactcgct gctcatcgac acccccatcg ccggcatcct gggcgaccag
    15661 caggccgcca ccttcggcca ggcctgcttc gagcccggca tggcgaagaa cacctacggc
    15721 accggcaact tcatgctgct gaacaccggc aatgagatcg ttccctccga gaacggcctg
    15781 ctcaccaccg tctgctacaa gatcggtgac caggaggccg tctacgcgct cgagggttcg
    15841 atcgcggtca ccggatcgct ggtgcagtgg ctgcgcgaca acctcaagat gttcaactcc
    15901 gcccccgaga tcgaggagct ggctgcgacc gtcgaggaca acggtggcgc ctacttcgtg
    15961 ccggccttct ccggcctgtt cgccccctac tggcgtgcag acgcccgtgg tgcgctggtc
    16021 ggcctgaccc gctacgtcaa ccgtggccac atcgcccgcg ccgtgctgga ggccaccgcc
    16081 ttccagaccc gcgaagtggt ggacgccatg gaggccgact ccggtgtgga gctgaccgag
    16141 ctcaaggtcg acggtggcat gaccgccaac gagaccctga tgcagttcca ggccgacctg
    16201 ctcgacgtgc ccgtggtgcg tccggtggtc gccgagacca ccgccctggg tgccgcctac
    16261 gccgccggta tcgcggtggg cttctggagc ggtgagcagg acgtcatcga caactgggcc
    16321 gaggacaagc gctgggagcc ccagggcgac aaggaccaga tggaccgtat gtaccgcaac
    16381 tggaagaagg ccgtcaccaa gaccttcgac tgggtcgacg aggacgtcaa cgactgatcc
    16441 cctgttgcac ggtcacggcc cgggcgctca cctcgagcgc ccgggccgtt gcctgttcag
    16501 atctgctcgt tggccaccat ctggtcgtgc caccactggg tcttggggtc cagctcggcc
    16561 tgtggagcgt gcatgtccag ccaggtgaag aaggtggagt ggccgcgctc cagtttcgag
    16621 gccggcaccc acaccctgcg gccatcacga gtgcggatct ggaagtctgg gctgcgaccc
    16681 tggtactggt gcttcacccg ggtcacgtcg gcccccagca cctcgtggct gcggaacccg
    16741 gagcgcacct ccagcaggtt gtcggtggcc cgaagccagg cgcgatggtc gagccagacc
    16801 accccgcacc acaccaacca gagcgccagc agcgccagcc ccatcgtcca gtcctgaccg
    16861 ccggtgaaga tgccggcgac cgtgaccacc actacgggta ccagccccca ccacagcttg
    16921 cggtagcccg gcctgatcag cggcagcgcg tccccactga gtagttcggg gtggcgcacc
    16981 atgcgcggag tcgtcacggg ccgaccacct ggatctcggc gatcccgccc tggtagccgg
    17041 tgtccacctt cggcagggag gtgaggtaga ccagcacgaa acgggtcgtc gtcggggcgc
    17101 gcagcttgag ggtcgccttc tccccagccg catcgttgga cgacaccctg ttccactcct
    17161 tgatcgtcct cttcggcgct gcggtcaggg tggcgtcgcg agggaccagc acctgcacgg
    17221 ccgtggggga gcccttcagg gtgaggttga cctgctgcac cgagaccggc tcgccgaggt
    17281 cgacgaccag cccgactccg ggcttgagca ggccgagctt cgggctgccc ctgtagcgca
    17341 tcgtcgtcca agcagtcccg ggtttgccgt cccaggcgtt cttcacctgg tcgggcaact
    17401 cctcaccatt cccgccatcg gcctcggggt cgaagtcgct gaccgccttg atggtacgcg
    17461 gctggggacc cgtcgcagag gcactcgccg tcgagcgcgc cgggtccttc ccacccttgg
    17521 cccagccgcc attgctgata ccgacggcga tcaggctgcc gaccagggtg atcgcgacca
    17581 atgccaccag gatggccagc cagcgtcggg gcgggtggcg tccctggtcg aaggcggcaa
    17641 cctcggactc ctcgacgtcc tcgtccccat cgtcgtcggg gccgccatcg tcgtcgcggc
    17701 ccggccgggc gacgggtgcg ggcaccgggg ttctcgggct gggcaggtgc tggtcgtccg
    17761 ggtccctgct ggccgggtag cgcacccggt gctccaggtc cgcggacgca ttggcggttc
    17821 ccagcacctg ggagagggtg gagttgagtt cggccgccga ggtgagggag ggtccaccgg
    17881 tgcgggggac cgggttgagc acctggtcgc agaccacgtc cagggccggg gagaccccag
    17941 cacgcagctg gcgcggggtc agccagccgt gaccgtcgag cggagccgac gccaggcccc
    18001 agtggtcgcg tccggactcg tcatggggtg ccggccagcg cgtcacgagc gcggcgtaga
    18061 gcaactgccc cagggcctgc acgtcggcag cctccccctc cgtccctcca ttcgcggagg
    18121 ggaacatggc ctcctcggtg aggaagccga cgatcttcac attcccggtg gcggtgacga
    18181 tgacggtgtc cgggttgatc tggcggtggt agagccccag ggcgtgcatc ggggccagcg
    18241 catctgccag ctcacgcacc acccaggccg cctccaaccc gctgagcgga cccgaggcga
    18301 gcatgtgttc cagcgagatc ccgggcacga actcgcagac gatgtagccg cccacccccg
    18361 gaaggtcctg ggcttcctgg ctggtcgggt cgatgcggac cgcatccagc acgcgcagga
    18421 atcgggagtc ggtcgccacc gccgccatgc gggctgcctc gagcacctcg tggcaacggg
    18481 tcaggtcggt gcccagcagg tgaagcatga ccggacgcga gagtttctgg tcgaaggccc
    18541 tccagctgtg cgtgccgccg cgatgggtca gctcctcctc gagccggtag cgtccggaga
    18601 ccacgtcacc ctgctgcgcc gggagcggag tgtcccagcc gaactcggcc acgtcatagg
    18661 cctcggtggg ctcgctcccg gcgctgccct cggggtaggt ctccgggctg tcggcccagc
    18721 tgtcccaggc cgacgtgggg tagtgactcc attcgttgtc ggcatcgccg gccgaggagg
    18781 cggactggtc cccgcgtcct gactgggcca tgccgacctc cttggttctg gcgcctgaat
    18841 accttcgaat cctacccagc aagggggtgg gcctaggggt gcggacgcga ggtgttgtcg
    18901 gtctgtggcc cttccaccgc agtgctgcgg cgggacgccc cgacggcggc ccgctcgcgc
    18961 tggacctggc gaatccggat cgcggtgcca cccagcagca ctacgccgga ggcgatgatg
    19021 atgatccagc cgacctggcc gaagttcgtg gcattcacgg agaagcgctt gctggggccg
    19081 agggggcggt tggcctcggt gacgagctgg gcggagaagc cgaccacgcc gttggtggtc
    19141 gccctcggcg caaacgtcac cgtcgcggac tggcctgctg ggaccgttac cggggccgtc
    19201 tcggggatgg tgatgcgccc cgggttgtcc gaggtcatca ccaccttcac ccgcaccggg
    19261 tggtcggtgc tgttggtgat ggtcaccggc agtcgcgtgc tccggtcact catcacaaaa
    19321 ctggacgcga tcgacagggt gacgccgtgg ccagaggcgc ggggcaccga gctggtggcc
    19381 tccgccagcc agcttcgggc actcggcagg cccatggccg ggttgagggc tcggctcacg
    19441 acctggttgg aggcattggt ggcgggcgtc ccgatgaggt cgtgccagtt ctggatgcgc
    19501 ttccaggtgg cgtcgatgtc acggagcagg gcgctgcgcg gcgccgggac cacggggcgg
    19561 ggctcgggga acggcccggt ggcgcggggg aggtcggtat gggggacgct ggtcgcccag
    19621 gccggcagct gcaggaccgt ggccgcctcg gcggcgctgg tcacaggcag gatgatgggc
    19681 tcaccctcga tgagcatctg gctgagcagg cgcccgcggc gctggggcac ggactcactc
    19741 ggagccgggc ccggtccgcc gctggtcaca gccggctggt aggtgagcag ggtggcgcct
    19801 tcggcccggt acaccgccga acggctgccc ggctcgatcc acaggctcgg cgcgagcggg
    19861 gcgaggaagg tgcgcaccga ccgcggcagc gtcccctggt ctgccagcca gaccgcgacc
    19921 gggagggagg cgagggagtg cgtggacggt agcgcgacct tgctgcgatg gacgatgtca
    19981 ccacgcttct gggcggcggc gagggtcagg ttcgggttac cgaagggcgt gcgatagagc
    20041 ctgccggagg tacgtagcgc gtccagccgg ccgagccagt cggcggcggc gagggcccgg
    20101 ggatcggtgg cggcgacctc ctggggagag gtaccgccga tgcggtagcc gcggctcatc
    20161 cgctggacct cgtcgtagag ggcggggtcg atcaggattg tcgctcccgg cttctcggca
    20221 acctccatca gcgtctccag ccgaccggtc aactcgcccg cgagatggtc gtcggtgaag
    20281 gtgccgtcca tcgccagaga gggggcgctg gacagcagca ccagcggcga gacccgggca
    20341 gagtccttgc gagcctggtc aggggtccaa ggcatcagga aacgcgaccg ggccagcagc
    20401 tggttgtcgc cgtcgggcgg gtagccgatg acgtgcacac ccagcaggtg caccgccccg
    20461 ggggcgccgt cggcgagccc cagttgttcc accgtggcgt gcagggtgaa gcctgccttc
    20521 tcaccggcct tgaactccgg cttggcgtcg ctgttgaggt tgacgaaacc gccatcgggg
    20581 ttggtcaatc gggcgccgac cggtaccccc tcgggggagc tgagcaggta ttgcaggtct
    20641 cccggtgtgg ctatcgggta gcggcttcgc cacagcgcga ccgagagcca tttgagtggt
    20701 tttccggtgg tgttggtgat ggtgccccgg acggtcacgg tggccttggc gtccaggctg
    20761 tcgggggtga cctcatccag gtcgatgcgc acagaggggt tcgcggcatg ggcgagcggg
    20821 gcgcccagcg gcacctccag gaggatgagc cctgccaggg agaggcaggc cgccaggagg
    20881 accgagagca ccttccgcat ggtcacttgt ccattgtcgc ccaccactgg tcgagggcgg
    20941 cacgagcagc ctcctcgccg agcgggccgt gctcgatgcg caggttcagc aggtgcttgt
    21001 aggcctgccc caccacgggt ccgggacgca ccccgagttg ggccatgatc tgttcaccgt
    21061 caaggtcggg acgcagggcg tccagttcct cctgctcggc caggtcggcg atgcgctgct
    21121 ccaggtcgtc ataggccctg cgcagacggg tcgccttgcg ctggttgcgg gtggtgcagt
    21181 cgctgcgggt gaggatgtgg agtcgttcca gctggtcccc ggcgtcccgg acgtagcggc
    21241 ggacggccga atcggtccag ccggagcgct cctcacccat gacgtcggca tagccgtgaa
    21301 agcgcaggtg cagatcgaca agcgtgctga cggcttcggt ctcctccttg ctgaagcgca
    21361 gggccttcat ccgcttgcga gccattttcg cgccgaccac gtcgtggtgg tgaaagctga
    21421 cgcgaccgcc gggctcgaac tttcgggtgg cgggcttgcc gatgtcatgc agcagggcgg
    21481 ccagccggcc gaccaggtcg ggggcatggc cgcgcagctt ctccagggca atcgactgct
    21541 ccaggacgat cagggaatgc tcgtagacgt ccttgtgccg atggtgttcg tcggtttcca
    21601 gccgcagggc ggggagttcg ggcaggaccc gctcggccag gccgctctcc accagggcgt
    21661 ccagtccggc gcggggggag tcggtgagca tcagtttgct gagctcgtca cggacacgct
    21721 cggcggagat gatctcgatc cgctcggcca tgtccttcat tgcccggaag gtggcgggct
    21781 cgatgctgaa gccgagctgg gaggcaaagc gggcggcacg catcatccgc aacgggtcat
    21841 cggagaacga ccgtggggga gcgaagggcg tcctcagttg gccctggcgc aggtcgtcca
    21901 gaccgccatg cgggtcgacg aaggcgccgg tggaagcgtc gatcgccatg gcgttgacgg
    21961 tgaagtcacg ccggatgagg tcctcgga
//
