# Supplementary material for: Large-scale investigation for antimicrobial activity reveals newly-identified defensive species across the healthy skin microbiome
Source: Nat Commun. 2026 May 25;17:6806. doi: 10.1038/s41467-026-73524-z (PMC13385363; doi:10.1038/s41467-026-73524-z)
Supplement: Supplementary file 15 — Source data [file 41467_2026_73524_MOESM15_ESM.zip › SourceData/Supplementary_Figure_6/LK952_2.region001.gbk]

LOCUS       2                      29775 bp    DNA     linear   UNK 01-JAN-1980
DEFINITION  2 length=364720 depth=1.07x.
ACCESSION   2
VERSION     2
KEYWORDS    .
SOURCE      
  ORGANISM  
            .
COMMENT     ##antiSMASH-Data-START##
            Version      :: 6.0.1
            Run date     :: 2022-01-05 21:47:52
            NOTE: This is a single cluster extracted from a larger record!
            Orig. start  :: 247114
            Orig. end    :: 276889
            ##antiSMASH-Data-END##
FEATURES             Location/Qualifiers
     protocluster    1..29775
                     /aStool="rule-based-clusters"
                     /contig_edge="False"
                     /core_location="[257114:266889]"
                     /cutoff="10000"
                     /detection_rule="(HMGL-like and AMP-binding)"
                     /neighbourhood="10000"
                     /product="betalactone"
                     /protocluster_number="1"
                     /tool="antismash"
     proto_core      10001..19775
                     /aStool="rule-based-clusters"
                     /tool="antismash"
                     /cutoff="10000"
                     /detection_rule="(HMGL-like and AMP-binding)"
                     /neighbourhood="10000"
                     /product="betalactone"
                     /protocluster_number="1"
     cand_cluster    1..29775
                     /candidate_cluster_number="1"
                     /contig_edge="False"
                     /detection_rules="(HMGL-like and AMP-binding)"
                     /kind="single"
                     /product="betalactone"
                     /protoclusters="1"
                     /tool="antismash"
     region          1..29775
                     /candidate_cluster_numbers="1"
                     /contig_edge="False"
                     /product="betalactone"
                     /region_number="1"
                     /rules="(HMGL-like and AMP-binding)"
                     /tool="antismash"
     CDS             1575..3296
                     /locus_tag="ctg2_201"
                     /transl_table=11
                     /translation="VQWDETCDLLVLGSGAAGLSAAVTGANEGLDVLLAEKTEYIGGTT
                     AYSAGTCWVPNNHFQREDGIFDDREKIERYLDTLIGDKSEKDQRMAYVDQGGAMLEYME
                     CIGVRFLRSPDVVDYHSELPETGKTGRALEPEPFDGRKLGKEGFRHIRYPVPEFALFGG
                     TLMLRRPEVATLLKLFSCELGPTLKAAATALKLGLRWAWDLAAGYPRGTRLVMGNALVA
                     RLYSECISRGVDTRLNSQVVELIVEGHEANRRVVGAVLASGGVERRVRVRRGVVLATGG
                     FSQSRELREKLMPQPTPQFSRANEAATGDALALAAQAGGELGQDNRENALWFPSSVGTR
                     RDGSTAVFPHIWDRGKPGVIAVNARGERFVDESVSYHRFVRAMYASDSVPAWLIVDKRA
                     LAKYGLGMITMPHLPRIALRRFIKRGYLHEARTIQELAQQIDVDSEGLEATVKRYNGFA
                     ETGRDEEFGKGELLFGQVAGDPENHPNPNIGPIAQAPFYAVKVVPTPLATSYGVRTNMH
                     GQAIDAAETPITGLYAAGNDAQSVFSSEYPGAGSQVGAGMIFGWAAARHAATEKEI"
     PFAM_domain     1596..3230
                     /aSDomain="FAD_binding_2"
                     /aSTool="fullhmmer"
                     /database="32.0"
                     /db_xref="PF00890.24"
                     /description="FAD binding domain"
                     /detection="hmmscan"
                     /domain_id="fullhmmer_ctg2_201_0235"
                     /evalue="1.30E-83"
                     /label="ctg2_201"
                     /locus_tag="ctg2_201"
                     /protein_end="552"
                     /protein_start="7"
                     /score="281.5"
                     /tool="antismash"
                     /translation="DLLVLGSGAAGLSAAVTGANEGLDVLLAEKTEYIGGTTAYSAGTC
                     WVPNNHFQREDGIFDDREKIERYLDTLIGDKSEKDQRMAYVDQGGAMLEYMECIGVRFL
                     RSPDVVDYHSELPETGKTGRALEPEPFDGRKLGKEGFRHIRYPVPEFALFGGTLMLRRP
                     EVATLLKLFSCELGPTLKAAATALKLGLRWAWDLAAGYPRGTRLVMGNALVARLYSECI
                     SRGVDTRLNSQVVELIVEGHEANRRVVGAVLASGGVERRVRVRRGVVLATGGFSQSREL
                     REKLMPQPTPQFSRANEAATGDALALAAQAGGELGQDNRENALWFPSSVGTRRDGSTAV
                     FPHIWDRGKPGVIAVNARGERFVDESVSYHRFVRAMYASDSVPAWLIVDKRALAKYGLG
                     MITMPHLPRIALRRFIKRGYLHEARTIQELAQQIDVDSEGLEATVKRYNGFAETGRDEE
                     FGKGELLFGQVAGDPENHPNPNIGPIAQAPFYAVKVVPTPLATSYGVRTNMHGQAIDAA
                     ETPITGLYAAGNDAQSVFSSEYPGAGSQ"
     CDS             3298..4116
                     /locus_tag="ctg2_202"
                     /transl_table=11
                     /translation="MGYQLGLIGAGIDASRTPIMHEKEAQAQGINLTYKILNTDTVDAS
                     LEELICWGRKLGFDGFNITHPFKQEVIGLLDEIDEAAEKIGAVNTVKFDVSGDATGYNT
                     DYFGYKSGLESQKGSDLSTVVQIGAGGAGSAVAQALKDSGVNDLRIFDLSAERAQAVAE
                     QVGGTVIQPTELEASVATASGVVNCTPIGMASHPGTPIDVAFLRPEMWVSDVIYFPLET
                     EFLKAARERGCETLDGSLMAVGQAAQAFEIFTGQPADSARMREVFASMNV"
     PFAM_domain     3316..3570
                     /aSDomain="Shikimate_dh_N"
                     /aSTool="fullhmmer"
                     /database="32.0"
                     /db_xref="PF08501.11"
                     /db_xref="GO:0004764"
                     /db_xref="GO:0055114"
                     /description="Shikimate dehydrogenase substrate binding
                     domain"
                     /detection="hmmscan"
                     /domain_id="fullhmmer_ctg2_202_0236"
                     /evalue="1.40E-22"
                     /gene_ontologies="GO:0004764: shikimate 3-dehydrogenase
                     (NADP+) activity"
                     /gene_ontologies="GO:0055114: oxidation-reduction process"
                     /label="ctg2_202"
                     /locus_tag="ctg2_202"
                     /protein_end="91"
                     /protein_start="6"
                     /score="79.8"
                     /tool="antismash"
                     /translation="LIGAGIDASRTPIMHEKEAQAQGINLTYKILNTDTVDASLEELIC
                     WGRKLGFDGFNITHPFKQEVIGLLDEIDEAAEKIGAVNTV"
     PFAM_domain     3661..3864
                     /aSDomain="Shikimate_DH"
                     /aSTool="fullhmmer"
                     /database="32.0"
                     /db_xref="PF01488.20"
                     /description="Shikimate / quinate 5-dehydrogenase"
                     /detection="hmmscan"
                     /domain_id="fullhmmer_ctg2_202_0237"
                     /evalue="1.70E-06"
                     /label="ctg2_202"
                     /locus_tag="ctg2_202"
                     /protein_end="189"
                     /protein_start="121"
                     /score="28.2"
                     /tool="antismash"
                     /translation="STVVQIGAGGAGSAVAQALKDSGVNDLRIFDLSAERAQAVAEQVG
                     GTVIQPTELEASVATASGVVNCT"
     PFAM_domain     4018..4092
                     /aSDomain="SDH_C"
                     /aSTool="fullhmmer"
                     /database="32.0"
                     /db_xref="PF18317.1"
                     /description="Shikimate 5'-dehydrogenase C-terminal domain"
                     /detection="hmmscan"
                     /domain_id="fullhmmer_ctg2_202_0238"
                     /evalue="5.80E-07"
                     /label="ctg2_202"
                     /locus_tag="ctg2_202"
                     /protein_end="265"
                     /protein_start="240"
                     /score="29.2"
                     /tool="antismash"
                     /translation="MAVGQAAQAFEIFTGQPADSARMRE"
     CDS             complement(4657..5550)
                     /gene_functions="biosynthetic-additional (smcogs)
                     SMCOG1095:3-hydroxybutyryl-CoA dehydrogenase (Score: 148.1;
                     E-value: 5.2e-45)"
                     /gene_kind="biosynthetic-additional"
                     /locus_tag="ctg2_203"
                     /transl_table=11
                     /translation="MDTDTTTIAVIGYGTIGESFAQLYAEHGYSVKVTDIRDDIDELIA
                     ATNARLCEDSPAITKADSVAEAVEGAFLVQENGPERLDFKQKMVGEIFAANPEALVASS
                     SSALLPTDIAKDLPDEQAARLLIAHPFNPPRLLPLIELVPGERTAQESMDTVRAFYEKL
                     GKVPVTLNREIEGYIANRFQKRVLDEAMYLLNEGIASPADIDAAMKNSLGIRWSVVGPL
                     EALNQTTPRGFAATLEFLKPSFQDIPDIPALDYAGEEAKAAAAKVAEDFGETASPESLA
                     HRDEYLERVAKALEGR"
     PFAM_domain     complement(4846..5025)
                     /aSDomain="3HCDH"
                     /aSTool="fullhmmer"
                     /database="32.0"
                     /db_xref="PF00725.22"
                     /db_xref="GO:0003857"
                     /db_xref="GO:0006631"
                     /db_xref="GO:0016491"
                     /db_xref="GO:0055114"
                     /description="3-hydroxyacyl-CoA dehydrogenase, C-terminal
                     domain"
                     /detection="hmmscan"
                     /domain_id="fullhmmer_ctg2_203_0240"
                     /evalue="3.70E-12"
                     /gene_ontologies="GO:0003857: 3-hydroxyacyl-CoA
                     dehydrogenase activity"
                     /gene_ontologies="GO:0006631: fatty acid metabolic process"
                     /gene_ontologies="GO:0016491: oxidoreductase activity"
                     /gene_ontologies="GO:0055114: oxidation-reduction process"
                     /label="ctg2_203"
                     /locus_tag="ctg2_203"
                     /protein_end="235"
                     /protein_start="175"
                     /score="46.7"
                     /tool="antismash"
                     /translation="GYIANRFQKRVLDEAMYLLNEGIASPADIDAAMKNSLGIRWSVVG
                     PLEALNQTTPRGFAA"
     PFAM_domain     complement(5038..5532)
                     /aSDomain="3HCDH_N"
                     /aSTool="fullhmmer"
                     /database="32.0"
                     /db_xref="PF02737.18"
                     /db_xref="GO:0003857"
                     /db_xref="GO:0006631"
                     /db_xref="GO:0016491"
                     /db_xref="GO:0055114"
                     /description="3-hydroxyacyl-CoA dehydrogenase, NAD binding
                     domain"
                     /detection="hmmscan"
                     /domain_id="fullhmmer_ctg2_203_0239"
                     /evalue="4.30E-34"
                     /gene_ontologies="GO:0003857: 3-hydroxyacyl-CoA
                     dehydrogenase activity"
                     /gene_ontologies="GO:0006631: fatty acid metabolic process"
                     /gene_ontologies="GO:0016491: oxidoreductase activity"
                     /gene_ontologies="GO:0055114: oxidation-reduction process"
                     /label="ctg2_203"
                     /locus_tag="ctg2_203"
                     /protein_end="171"
                     /protein_start="6"
                     /score="118.0"
                     /tool="antismash"
                     /translation="TIAVIGYGTIGESFAQLYAEHGYSVKVTDIRDDIDELIAATNARL
                     CEDSPAITKADSVAEAVEGAFLVQENGPERLDFKQKMVGEIFAANPEALVASSSSALLP
                     TDIAKDLPDEQAARLLIAHPFNPPRLLPLIELVPGERTAQESMDTVRAFYEKLGKVPVT
                     LN"
     CDS             complement(6071..6217)
                     /locus_tag="ctg2_204"
                     /transl_table=11
                     /translation="VTVLFKSSLANVVTPRDIPQSDVRVIHQSAGNLTAETLNLFIFAF
                     HLC"
     CDS             complement(6252..6602)
                     /locus_tag="ctg2_205"
                     /transl_table=11
                     /translation="MRIVVIDPPRVLVHIQFSGEHGACFTKFLHSSRVRVSNEVFVDFR
                     RHARRFILDVQNIFDRERNTVQGTAILASPNFILSNLRFRESFLVTEACVSVYRLILFV
                     RVVKQRLSQFNR"
     CDS             complement(7224..7601)
                     /locus_tag="ctg2_206"
                     /transl_table=11
                     /translation="MRFLLEGVTPLHRADLFNLSPYTKDFGFIKSTADDLKPYGKAFYN
                     TCRHAQRWQPREVAWPSEPNEVIDKVDVASIQARSVCANVWCHDWKSRRNNDVNLVQRG
                     AKLCFDLSTDLLCLEIIDSAK"
     CDS             7821..9161
                     /locus_tag="ctg2_207"
                     /transl_table=11
                     /translation="MIDVAFEREVEAALRTKDVAELSSLLSDITPKEASGLMARMGRQQ
                     RALFYRTLPKEVAVTTFDELDPAVQADLVSGLRVPGVAEVFEGMEPDDRAELLDELPAS
                     VASRLVADLSEGERELTGIVLGYPEDSIGRRMSPELIILRPTMRVSAAIKQIHKHLDDA
                     ESIYTLPVVEEDRRLVGVVSLRDLLRADGKTEVAALMQEPDLAVAHEAAEEAARRCADR
                     KRLALPIVDTEHRLVGLLTVDDALRILEEADSEDQARMGGSEPLRRPYLATPVFEIVKS
                     RVVWLLVLAIGATLTVQVLERFEDTLATMVVLSLFVPLLIGTGGNTGNQAATTVTRALA
                     LGDVRPGDVLKVVFREARVGMLLGVLLGSLGFLIAGFVYGWSIGTVIGLTLVSICTVAA
                     TVGGVMPLVGKKLGIDPAVFANPFITTLVDATGLILYFLIAKSVLGI"
     PFAM_domain     7911..8210
                     /aSDomain="MgtE_N"
                     /aSTool="fullhmmer"
                     /database="32.0"
                     /db_xref="PF03448.17"
                     /description="MgtE intracellular N domain"
                     /detection="hmmscan"
                     /domain_id="fullhmmer_ctg2_207_0241"
                     /evalue="3.00E-20"
                     /label="ctg2_207"
                     /locus_tag="ctg2_207"
                     /protein_end="130"
                     /protein_start="30"
                     /score="72.7"
                     /tool="antismash"
                     /translation="PKEASGLMARMGRQQRALFYRTLPKEVAVTTFDELDPAVQADLVS
                     GLRVPGVAEVFEGMEPDDRAELLDELPASVASRLVADLSEGERELTGIVLGYPED"
     PFAM_domain     8226..8393
                     /aSDomain="CBS"
                     /aSTool="fullhmmer"
                     /database="32.0"
                     /db_xref="PF00571.28"
                     /description="CBS domain"
                     /detection="hmmscan"
                     /domain_id="fullhmmer_ctg2_207_0242"
                     /evalue="1.30E-09"
                     /label="ctg2_207"
                     /locus_tag="ctg2_207"
                     /protein_end="191"
                     /protein_start="135"
                     /score="38.3"
                     /tool="antismash"
                     /translation="MSPELIILRPTMRVSAAIKQIHKHLDDAESIYTLPVVEEDRRLVG
                     VVSLRDLLRAD"
     PFAM_domain     8454..8570
                     /aSDomain="CBS"
                     /aSTool="fullhmmer"
                     /database="32.0"
                     /db_xref="PF00571.28"
                     /description="CBS domain"
                     /detection="hmmscan"
                     /domain_id="fullhmmer_ctg2_207_0243"
                     /evalue="2.10E-04"
                     /label="ctg2_207"
                     /locus_tag="ctg2_207"
                     /protein_end="250"
                     /protein_start="211"
                     /score="21.7"
                     /tool="antismash"
                     /translation="AEEAARRCADRKRLALPIVDTEHRLVGLLTVDDALRILE"
     PFAM_domain     8769..9134
                     /aSDomain="MgtE"
                     /aSTool="fullhmmer"
                     /database="32.0"
                     /db_xref="PF01769.16"
                     /db_xref="GO:0006812"
                     /db_xref="GO:0008324"
                     /description="Divalent cation transporter"
                     /detection="hmmscan"
                     /domain_id="fullhmmer_ctg2_207_0244"
                     /evalue="5.70E-30"
                     /gene_ontologies="GO:0006812: cation transport"
                     /gene_ontologies="GO:0008324: cation transmembrane
                     transporter activity"
                     /label="ctg2_207"
                     /locus_tag="ctg2_207"
                     /protein_end="438"
                     /protein_start="316"
                     /score="104.3"
                     /tool="antismash"
                     /translation="VPLLIGTGGNTGNQAATTVTRALALGDVRPGDVLKVVFREARVGM
                     LLGVLLGSLGFLIAGFVYGWSIGTVIGLTLVSICTVAATVGGVMPLVGKKLGIDPAVFA
                     NPFITTLVDATGLILYFL"
     CDS             complement(9158..9943)
                     /gene_functions="regulatory (smcogs) SMCOG1195:IclR family
                     transcriptional regulator (Score: 198.1; E-value: 2.3e-60)"
                     /gene_kind="regulatory"
                     /locus_tag="ctg2_208"
                     /transl_table=11
                     /translation="MRKMDPMSSEIPALDLGVKRSSTAKVMDILKVLADDPLGALGVTE
                     LAARAQLSKSTVHRILQELLAADSVEQVENQYILAPWLVSQLNPRDTNRSRELRELLTP
                     FLGQIYALTQQTTHLAVLNGLEVLYLNKLTGRDPLTSPSRAGGRAPTYCTGVGKVLLAY
                     NPSAANAVLNSHLIPWTPHTITSPEQLKEELVEIRATGFGYDREEIRPGLTCIAAPIHG
                     KQSTVAALSISGEAGKFNHAEYAGVLESVCAAASRALKI"
     PFAM_domain     complement(9176..9526)
                     /aSDomain="IclR"
                     /aSTool="fullhmmer"
                     /database="32.0"
                     /db_xref="PF01614.18"
                     /description="Bacterial transcriptional regulator"
                     /detection="hmmscan"
                     /domain_id="fullhmmer_ctg2_208_0246"
                     /evalue="3.90E-30"
                     /label="ctg2_208"
                     /locus_tag="ctg2_208"
                     /protein_end="256"
                     /protein_start="139"
                     /score="104.3"
                     /tool="antismash"
                     /translation="TSPSRAGGRAPTYCTGVGKVLLAYNPSAANAVLNSHLIPWTPHTI
                     TSPEQLKEELVEIRATGFGYDREEIRPGLTCIAAPIHGKQSTVAALSISGEAGKFNHAE
                     YAGVLESVCAAAS"
     PFAM_domain     complement(9728..9877)
                     /aSDomain="HTH_IclR"
                     /aSTool="fullhmmer"
                     /database="32.0"
                     /db_xref="PF09339.10"
                     /db_xref="GO:0003677"
                     /db_xref="GO:0006355"
                     /description="IclR helix-turn-helix domain"
                     /detection="hmmscan"
                     /domain_id="fullhmmer_ctg2_208_0245"
                     /evalue="7.30E-11"
                     /gene_ontologies="GO:0003677: DNA binding"
                     /gene_ontologies="GO:0006355: regulation of transcription,
                     DNA-templated"
                     /label="ctg2_208"
                     /locus_tag="ctg2_208"
                     /protein_end="72"
                     /protein_start="22"
                     /score="41.7"
                     /tool="antismash"
                     /translation="TAKVMDILKVLADDPLGALGVTELAARAQLSKSTVHRILQELLAA
                     DSVEQ"
     CDS             complement(10001..11044)
                     /gene_functions="biosynthetic (rule-based-clusters)
                     betalactone: HMGL-like"
                     /gene_functions="biosynthetic-additional (smcogs)
                     SMCOG1271:2-isopropylmalate synthase (Score: 192.1;
                     E-value: 3.1e-58)"
                     /gene_kind="biosynthetic"
                     /locus_tag="ctg2_209"
                     /sec_met_domain="HMGL-like (E-value: 2.7e-53, bitscore:
                     175.5, seeds: 15, tool: rule-based-clusters)"
                     /transl_table=11
                     /translation="MSFTTFEHKPPYKVRVNDTTLRDGSHAVTHQFTVEQVRDVTRALD
                     AAGVQVIEVAHGDGLGGSTFNYGFSGTNEMDLIEAAAQEAKQAKIAALALPGLATLQDI
                     TEAKERGIKMLRVATHCTEADISPSYFEHARNLGLETAGFLMLSHMASPQKLAEQARIM
                     ADGGCQCVMVVDSAGHLILEEVSERVDALVQELGDDAQVGYHGHQNLSVGVANSVLAVR
                     AGAKQIDGSLAALGAGAGNSPTEILAAVFERFDIETGLDTTKLLDAAEDIVRPLMTRVP
                     IMDRSSVVQGKAGVYNSFLIHAERAAERYGVPAAEILEEVGRRKLVGGQEDMIIDVAVA
                     LQKERTA"
     PFAM_domain     complement(10016..10204)
                     /aSDomain="DmpG_comm"
                     /aSTool="fullhmmer"
                     /database="32.0"
                     /db_xref="PF07836.11"
                     /db_xref="GO:0016833"
                     /db_xref="GO:0019439"
                     /description="DmpG-like communication domain"
                     /detection="hmmscan"
                     /domain_id="fullhmmer_ctg2_209_0248"
                     /evalue="2.40E-29"
                     /gene_ontologies="GO:0016833: oxo-acid-lyase activity"
                     /gene_ontologies="GO:0019439: aromatic compound catabolic
                     process"
                     /label="ctg2_209"
                     /locus_tag="ctg2_209"
                     /protein_end="343"
                     /protein_start="280"
                     /score="100.6"
                     /tool="antismash"
                     /translation="PIMDRSSVVQGKAGVYNSFLIHAERAAERYGVPAAEILEEVGRRK
                     LVGGQEDMIIDVAVALQK"
     PFAM_domain     complement(10229..11008)
                     /aSDomain="HMGL-like"
                     /aSTool="fullhmmer"
                     /database="32.0"
                     /db_xref="PF00682.19"
                     /db_xref="GO:0003824"
                     /description="HMGL-like"
                     /detection="hmmscan"
                     /domain_id="fullhmmer_ctg2_209_0247"
                     /evalue="1.60E-51"
                     /gene_ontologies="GO:0003824: catalytic activity"
                     /label="ctg2_209"
                     /locus_tag="ctg2_209"
                     /protein_end="272"
                     /protein_start="12"
                     /score="175.5"
                     /tool="antismash"
                     /translation="KVRVNDTTLRDGSHAVTHQFTVEQVRDVTRALDAAGVQVIEVAHG
                     DGLGGSTFNYGFSGTNEMDLIEAAAQEAKQAKIAALALPGLATLQDITEAKERGIKMLR
                     VATHCTEADISPSYFEHARNLGLETAGFLMLSHMASPQKLAEQARIMADGGCQCVMVVD
                     SAGHLILEEVSERVDALVQELGDDAQVGYHGHQNLSVGVANSVLAVRAGAKQIDGSLAA
                     LGAGAGNSPTEILAAVFERFDIETGLDTTKLLDAAEDI"
     CDS             complement(11050..12009)
                     /locus_tag="ctg2_210"
                     /transl_table=11
                     /translation="MTTPVTERPFTAAIVGSGNIGSDLLIKLLERSELINPTYMVGIDP
                     DSDGLKRAADKGLTVSAEGVDWLLNLPKDELPDFVFEATSAGAHAANAPRYREAGIHAV
                     DLTPAAVGPYVCPPVNLDAVDDVWNVNMITCGGQATTPLVAAISSVVDVEYAEIVASIS
                     SKSAGPGTRANVDEFVVTTSRALEEVGGAKKGKAIIILNPAEPPVMMRNTVYAGVPAEA
                     AVPGELRDKIAASVADMVAKVQQYVPGYELTADLQFEEAQERWGGLARVTALVQVRGAA
                     DYLPDFAGNLDIITSAATKTGDLLAQKILDGSDNKEGN"
     PFAM_domain     complement(11155..11607)
                     /aSDomain="AcetDehyd-dimer"
                     /aSTool="fullhmmer"
                     /database="32.0"
                     /db_xref="PF09290.11"
                     /db_xref="GO:0008774"
                     /db_xref="GO:0019439"
                     /db_xref="GO:0055114"
                     /description="Prokaryotic acetaldehyde dehydrogenase,
                     dimerisation"
                     /detection="hmmscan"
                     /domain_id="fullhmmer_ctg2_210_0250"
                     /evalue="1.80E-57"
                     /gene_ontologies="GO:0008774: acetaldehyde dehydrogenase
                     (acetylating) activity"
                     /gene_ontologies="GO:0019439: aromatic compound catabolic
                     process"
                     /gene_ontologies="GO:0055114: oxidation-reduction process"
                     /label="ctg2_210"
                     /locus_tag="ctg2_210"
                     /protein_end="285"
                     /protein_start="134"
                     /score="193.4"
                     /tool="antismash"
                     /translation="CGGQATTPLVAAISSVVDVEYAEIVASISSKSAGPGTRANVDEFV
                     VTTSRALEEVGGAKKGKAIIILNPAEPPVMMRNTVYAGVPAEAAVPGELRDKIAASVAD
                     MVAKVQQYVPGYELTADLQFEEAQERWGGLARVTALVQVRGAADYLP"
     PFAM_domain     complement(11635..11976)
                     /aSDomain="Semialdhyde_dh"
                     /aSTool="fullhmmer"
                     /database="32.0"
                     /db_xref="PF01118.24"
                     /db_xref="GO:0016620"
                     /db_xref="GO:0051287"
                     /db_xref="GO:0055114"
                     /description="Semialdehyde dehydrogenase, NAD binding
                     domain"
                     /detection="hmmscan"
                     /domain_id="fullhmmer_ctg2_210_0249"
                     /evalue="1.30E-11"
                     /gene_ontologies="GO:0016620: oxidoreductase activity,
                     acting on the aldehyde or oxo group of donors, NAD or NADP
                     as acceptor"
                     /gene_ontologies="GO:0051287: NAD binding"
                     /gene_ontologies="GO:0055114: oxidation-reduction process"
                     /label="ctg2_210"
                     /locus_tag="ctg2_210"
                     /protein_end="125"
                     /protein_start="11"
                     /score="44.9"
                     /tool="antismash"
                     /translation="AAIVGSGNIGSDLLIKLLERSELINPTYMVGIDPDSDGLKRAADK
                     GLTVSAEGVDWLLNLPKDELPDFVFEATSAGAHAANAPRYREAGIHAVDLTPAAVGPYV
                     CPPVNLDAVD"
     CDS             complement(12043..12840)
                     /locus_tag="ctg2_211"
                     /transl_table=11
                     /translation="MSNATERNEQAVRDAAAALVDAYATGNPIPPLRDSFEGMDIADAY
                     RVQKAQIPALTAKWGEIVGRKVGLTSLAMQKQLGVDSPDFGFFTKAQLYRDDARIAADT
                     FISPKVEPEFAFLLNKELSGGNTTRADVAEAIESVHAAIEIIDSRIKDWDITLPDTIAD
                     NASCGAVAISEAPLDVALEDLNATTCSLLIDGNVTGTGKGEDVLGDPLEAVAWLANILH
                     EQGDVLAAGQWVLPGSITSAAPVDAGSSATADFGSLGTLTIHF"
     PFAM_domain     complement(12058..12552)
                     /aSDomain="FAA_hydrolase"
                     /aSTool="fullhmmer"
                     /database="32.0"
                     /db_xref="PF01557.18"
                     /db_xref="GO:0003824"
                     /description="Fumarylacetoacetate (FAA) hydrolase family"
                     /detection="hmmscan"
                     /domain_id="fullhmmer_ctg2_211_0251"
                     /evalue="2.00E-07"
                     /gene_ontologies="GO:0003824: catalytic activity"
                     /label="ctg2_211"
                     /locus_tag="ctg2_211"
                     /protein_end="261"
                     /protein_start="96"
                     /score="30.9"
                     /tool="antismash"
                     /translation="DARIAADTFISPKVEPEFAFLLNKELSGGNTTRADVAEAIESVHA
                     AIEIIDSRIKDWDITLPDTIADNASCGAVAISEAPLDVALEDLNATTCSLLIDGNVTGT
                     GKGEDVLGDPLEAVAWLANILHEQGDVLAAGQWVLPGSITSAAPVDAGSSATADFGSLG
                     TL"
     CDS             13084..14811
                     /gene_functions="biosynthetic-additional (smcogs)
                     SMCOG1050:monooxygenase FAD-binding (Score: 286.3; E-value:
                     8.7e-87)"
                     /gene_kind="biosynthetic-additional"
                     /locus_tag="ctg2_212"
                     /transl_table=11
                     /translation="MSAANADVDVLVIGTGPVGLALANLLGIRGVSVAVMEKRDQLIDY
                     PRGVGLDDESMRTIQAMGLAEEFLPYTIPHHIMRLVDGAGNVILTNNPQGEPYGWPRKF
                     GFLQPLADKASFDGLSRFPHVTTTFGRELVKIEEVAGGVRATFDIVRGEEGEERTGEQE
                     TVTAKYLVGCEGGRSFTRKWMGTEFEGKSPSTRWVVVDVNNDPLGAPNVYLGADPNRPY
                     VSIGLPRGVRRWEFMLFDDEPTEKVEDNAFIEELLAEHIPEGTKLDVIRRRVFTHHGRM
                     ARTFRKGNVLIAGDAAHLMPVWMGQGYNSGIRDVTNLAWKLAGVLQGKFSPSLLDTYDV
                     ERRDHAKAMIDLSMTFGTVIKPTDKKVAFVRDTAAKLMNLSPRVKDYFADMKFKPVPRY
                     SRGAVVDQATLKPGVADRSNDPARRPRIVTSRVAVNKLSPVGLQLIQPKVEYEGEAVLL
                     DEALGLNHAVLSWGVDPARLFTPKQLAELAAAEVKLVCVVSPTQVEWAKQYVSEGTEVV
                     SDITGALKGFFDTRAVGTVLVRPDRFVAAATLNAQAGQAWESYKRAAHVRAYQADTDN"
     PFAM_domain     13102..14139
                     /aSDomain="FAD_binding_3"
                     /aSTool="fullhmmer"
                     /database="32.0"
                     /db_xref="PF01494.19"
                     /db_xref="GO:0071949"
                     /description="FAD binding domain"
                     /detection="hmmscan"
                     /domain_id="fullhmmer_ctg2_212_0252"
                     /evalue="1.30E-77"
                     /gene_ontologies="GO:0071949: FAD binding"
                     /label="ctg2_212"
                     /locus_tag="ctg2_212"
                     /protein_end="352"
                     /protein_start="6"
                     /score="261.4"
                     /tool="antismash"
                     /translation="DVDVLVIGTGPVGLALANLLGIRGVSVAVMEKRDQLIDYPRGVGL
                     DDESMRTIQAMGLAEEFLPYTIPHHIMRLVDGAGNVILTNNPQGEPYGWPRKFGFLQPL
                     ADKASFDGLSRFPHVTTTFGRELVKIEEVAGGVRATFDIVRGEEGEERTGEQETVTAKY
                     LVGCEGGRSFTRKWMGTEFEGKSPSTRWVVVDVNNDPLGAPNVYLGADPNRPYVSIGLP
                     RGVRRWEFMLFDDEPTEKVEDNAFIEELLAEHIPEGTKLDVIRRRVFTHHGRMARTFRK
                     GNVLIAGDAAHLMPVWMGQGYNSGIRDVTNLAWKLAGVLQGKFSPSLLDTYDVERRDHA
                     KAMIDL"
     CDS             14827..15768
                     /locus_tag="ctg2_213"
                     /transl_table=11
                     /translation="MTVKLVAMSHSPLLGYNDPGEEVKQEMEGSFEKVREFVKDYDPDL
                     IINFAPDHYNGFFYDHMPPFCVGFQSVGVGDYDSQEGFLDTPEELAQDLAQFIMDNEVD
                     VAISRRMEIDHGAVQPMEIIYGDIAAKPVIAVYVNGLARPFVPMKRVRLLGKAIGSWAA
                     AQDKKILLISSGGLSHDPPVPQWVTADEKARKLMLNGRYPTPEARAERQERVISTGRKF
                     AAGEMTNILDLNPEWDREFMRRCASGDPTAFDSYTVEGMDREAGHSSHEVRTWVAGFSA
                     LAEATGGSYDIEFEYYRAIKEYIAGFGIMLAN"
     PFAM_domain     14842..15750
                     /aSDomain="LigB"
                     /aSTool="fullhmmer"
                     /database="32.0"
                     /db_xref="PF02900.18"
                     /db_xref="GO:0006725"
                     /db_xref="GO:0008198"
                     /db_xref="GO:0016491"
                     /description="Catalytic LigB subunit of aromatic
                     ring-opening dioxygenase"
                     /detection="hmmscan"
                     /domain_id="fullhmmer_ctg2_213_0253"
                     /evalue="7.60E-47"
                     /gene_ontologies="GO:0006725: cellular aromatic compound
                     metabolic process"
                     /gene_ontologies="GO:0008198: ferrous iron binding"
                     /gene_ontologies="GO:0016491: oxidoreductase activity"
                     /label="ctg2_213"
                     /locus_tag="ctg2_213"
                     /protein_end="308"
                     /protein_start="5"
                     /score="159.7"
                     /tool="antismash"
                     /translation="VAMSHSPLLGYNDPGEEVKQEMEGSFEKVREFVKDYDPDLIINFA
                     PDHYNGFFYDHMPPFCVGFQSVGVGDYDSQEGFLDTPEELAQDLAQFIMDNEVDVAISR
                     RMEIDHGAVQPMEIIYGDIAAKPVIAVYVNGLARPFVPMKRVRLLGKAIGSWAAAQDKK
                     ILLISSGGLSHDPPVPQWVTADEKARKLMLNGRYPTPEARAERQERVISTGRKFAAGEM
                     TNILDLNPEWDREFMRRCASGDPTAFDSYTVEGMDREAGHSSHEVRTWVAGFSALAEAT
                     GGSYDIEFEYYRAIKEYIAGFG"
     CDS             15796..16650
                     /gene_functions="biosynthetic-additional
                     (rule-based-clusters) Abhydrolase_6"
                     /gene_functions="biosynthetic-additional
                     (rule-based-clusters) PF00561"
                     /gene_functions="biosynthetic-additional (smcogs)
                     SMCOG1262:haloalkane dehalogenase (Score: 126; E-value:
                     2.8e-38)"
                     /gene_kind="biosynthetic-additional"
                     /locus_tag="ctg2_214"
                     /sec_met_domain="Abhydrolase_6 (E-value: 1.2e-15, bitscore:
                     53.0, seeds: 455, tool: rule-based-clusters)"
                     /sec_met_domain="PF00561 (E-value: 6.9e-24, bitscore: 79.1,
                     seeds: 48, tool: rule-based-clusters)"
                     /transl_table=11
                     /translation="MTTVNIPDYTTDPFFGLEDKWIETAPGELTHYHDLGEGEPILFLH
                     GSGTGVTAAANWWLNLPQISEVGRTIAIDSIGYGQSIAAPGTEYGIREWVRHAVRVLDA
                     LGIEKTWIVGNSLGGWLAFQFALDFPERLSGIVSMGTGGAKLTKALKGHSNPTLTEEGI
                     RDTLELFVVDKTLVSDELVKLRYESALNDTASDRLKEVVAARDRDRDALPLDFDKLAEL
                     EIPVLLIHGMQDAVIPVSRTWELVQTIPNADAHLFSQTGHWSQVERSEEFNQVIIEWLK
                     RHF"
     PFAM_domain     15913..16599
                     /aSDomain="Abhydrolase_1"
                     /aSTool="fullhmmer"
                     /database="32.0"
                     /db_xref="PF00561.20"
                     /description="alpha/beta hydrolase fold"
                     /detection="hmmscan"
                     /domain_id="fullhmmer_ctg2_214_0254"
                     /evalue="4.00E-22"
                     /label="ctg2_214"
                     /locus_tag="ctg2_214"
                     /protein_end="268"
                     /protein_start="39"
                     /score="79.1"
                     /tool="antismash"
                     /translation="PILFLHGSGTGVTAAANWWLNLPQISEVGRTIAIDSIGYGQSIAA
                     PGTEYGIREWVRHAVRVLDALGIEKTWIVGNSLGGWLAFQFALDFPERLSGIVSMGTGG
                     AKLTKALKGHSNPTLTEEGIRDTLELFVVDKTLVSDELVKLRYESALNDTASDRLKEVV
                     AARDRDRDALPLDFDKLAELEIPVLLIHGMQDAVIPVSRTWELVQTIPNADAHLFSQTG
                     HWSQVER"
     CDS             16729..17379
                     /locus_tag="ctg2_215"
                     /transl_table=11
                     /translation="MHNTISRARPRDYAYSVFAIVVMMGGTALVTTSQLGTPPVSSPVY
                     AMTLIGGLSFGGWTFALNLFLIAAQWLMLRQDFPPRYWLQLPALIVGSASLDGWMYAFR
                     PLVTDAYALQALEVALGLVFLGFGVSILATANAVFLPGEGFVATISTLTRKPFYKVKLV
                     FDITCVALAVVLSILWVGNFEAAREATIVSALTLGFIVGACTPLAKRLVKPVA"
     CDS             complement(17438..17854)
                     /locus_tag="ctg2_216"
                     /transl_table=11
                     /translation="MSFIDDWNAMYEKVHDVKETLQLYPIEGNTEVVKLGMPLTQAVSQ
                     PAGMFSAPALFGLADLSATWLAMQQVPKGVFPLAVASNINVVSNVNSGDAISTSRIVRA
                     GRTIIVTDTEIHSEETGKLLAKVGCTYSLPPQKR"
     CDS             complement(17851..18171)
                     /locus_tag="ctg2_217"
                     /transl_table=11
                     /translation="VSFQYVKDHPVRHTYPYGANDVILPYDNAEALAQRISEVFATDPK
                     CRRVIVPVEPDNVEEISACEDAGMRYVLDVQLRTGEEHALMVAEPDWVANQSTDTKNLE
                     LT"
     CDS             complement(18168..19775)
                     /NRPS_PKS="Domain: AMP-binding (23-431). E-value: 1.9e-96.
                     Score: 314.9. Matches aSDomain:
                     nrpspksdomains_ctg2_218_AMP-binding.1"
                     /NRPS_PKS="type: NRPS-like protein"
                     /gene_functions="biosynthetic (rule-based-clusters)
                     betalactone: AMP-binding"
                     /gene_functions="biosynthetic-additional (smcogs)
                     SMCOG1002:AMP-dependent synthetase and ligase (Score:
                     391.5; E-value: 8e-119)"
                     /gene_kind="biosynthetic"
                     /locus_tag="ctg2_218"
                     /sec_met_domain="AMP-binding (E-value: 1.1e-98, bitscore:
                     324.8, seeds: 400, tool: rule-based-clusters)"
                     /transl_table=11
                     /translation="MIVYGVQQDPNDVDVNPCTQLCRHERHFQNRIALWYEGQSFTYAE
                     FTKEVRRWAAHFVDAGVNSGDRIGYIGQNSRSFLFAMFGAWWIGATFMPFNFRLSAPET
                     AKLFLLGTPHTVVVEGSHVGKAKSVFGIEKHHIVVVDDDPAAPVDEEIPLFWSATSKFT
                     NEGTESLRKPGARTMQDLALLLFTSGTTGLPKGAELSFGNLWWNSINVDTLVDTRPGDT
                     SLAVAPMFHVGALNSFAIRSFFRGNTLVVQRAFNPQATLALLEEHKIGSVFMVPAMLSA
                     IAQTEEFQTADLSNLRAIICAGAPVPPALIKKYGEKDINIQQAWGLTETAPFATYLPAD
                     MTKSKLGSCGFPMPHTQVKLMDPDTGERIKEPGRHGEMWVKGPNVALGYWNNPEMTQKS
                     YTAGWFHSGDIGYVDEDGFYYIVDRLKDLIISGGENVYPAEVERILAEDPSFTRAAVVG
                     EFDEKWGEKIVAVIERIDDSEITLERVRDHCSRHLARYKLPSKVVVVDELPRNSGGKLD
                     KLFLRQAVREGTIGEVVS"
     PFAM_domain     complement(18231..18458)
                     /aSDomain="AMP-binding_C"
                     /aSTool="fullhmmer"
                     /database="32.0"
                     /db_xref="PF13193.6"
                     /description="AMP-binding enzyme C-terminal domain"
                     /detection="hmmscan"
                     /domain_id="fullhmmer_ctg2_218_0256"
                     /evalue="3.70E-14"
                     /label="ctg2_218"
                     /locus_tag="ctg2_218"
                     /protein_end="515"
                     /protein_start="439"
                     /score="53.4"
                     /tool="antismash"
                     /translation="EVERILAEDPSFTRAAVVGEFDEKWGEKIVAVIERIDDSEITLER
                     VRDHCSRHLARYKLPSKVVVVDELPRNSGGK"
     PFAM_domain     complement(18483..19703)
                     /aSDomain="AMP-binding"
                     /aSTool="fullhmmer"
                     /database="32.0"
                     /db_xref="PF00501.28"
                     /db_xref="GO:0003824"
                     /description="AMP-binding enzyme"
                     /detection="hmmscan"
                     /domain_id="fullhmmer_ctg2_218_0255"
                     /evalue="2.40E-96"
                     /gene_ontologies="GO:0003824: catalytic activity"
                     /label="ctg2_218"
                     /locus_tag="ctg2_218"
                     /protein_end="431"
                     /protein_start="24"
                     /score="322.9"
                     /tool="antismash"
                     /translation="ERHFQNRIALWYEGQSFTYAEFTKEVRRWAAHFVDAGVNSGDRIG
                     YIGQNSRSFLFAMFGAWWIGATFMPFNFRLSAPETAKLFLLGTPHTVVVEGSHVGKAKS
                     VFGIEKHHIVVVDDDPAAPVDEEIPLFWSATSKFTNEGTESLRKPGARTMQDLALLLFT
                     SGTTGLPKGAELSFGNLWWNSINVDTLVDTRPGDTSLAVAPMFHVGALNSFAIRSFFRG
                     NTLVVQRAFNPQATLALLEEHKIGSVFMVPAMLSAIAQTEEFQTADLSNLRAIICAGAP
                     VPPALIKKYGEKDINIQQAWGLTETAPFATYLPADMTKSKLGSCGFPMPHTQVKLMDPD
                     TGERIKEPGRHGEMWVKGPNVALGYWNNPEMTQKSYTAGWFHSGDIGYVDEDGFYYIVD
                     RLKDLIIS"
     aSDomain        complement(18483..19706)
                     /aSDomain="AMP-binding"
                     /aSTool="nrps_pks_domains"
                     /database="nrpspksdomains.hmm"
                     /detection="hmmscan"
                     /domain_id="nrpspksdomains_ctg2_218_AMP-binding.1"
                     /evalue="1.90E-96"
                     /label="ctg2_218_AMP-binding.1"
                     /locus_tag="ctg2_218"
                     /protein_end="431"
                     /protein_start="23"
                     /score="314.9"
                     /specificity="consensus: X"
                     /tool="antismash"
                     /translation="HERHFQNRIALWYEGQSFTYAEFTKEVRRWAAHFVDAGVNSGDRI
                     GYIGQNSRSFLFAMFGAWWIGATFMPFNFRLSAPETAKLFLLGTPHTVVVEGSHVGKAK
                     SVFGIEKHHIVVVDDDPAAPVDEEIPLFWSATSKFTNEGTESLRKPGARTMQDLALLLF
                     TSGTTGLPKGAELSFGNLWWNSINVDTLVDTRPGDTSLAVAPMFHVGALNSFAIRSFFR
                     GNTLVVQRAFNPQATLALLEEHKIGSVFMVPAMLSAIAQTEEFQTADLSNLRAIICAGA
                     PVPPALIKKYGEKDINIQQAWGLTETAPFATYLPADMTKSKLGSCGFPMPHTQVKLMDP
                     DTGERIKEPGRHGEMWVKGPNVALGYWNNPEMTQKSYTAGWFHSGDIGYVDEDGFYYIV
                     DRLKDLIIS"
     aSModule        18483..19706
                     /domains="nrpspksdomains_ctg2_218_AMP-binding.1"
                     /incomplete
                     /locus_tags="ctg2_218"
                     /starter_module
                     /tool="antismash"
                     /type="nrps"
     CDS_motif       complement(18579..18662)
                     /aSTool="nrps_pks_domains"
                     /database="abmotifs"
                     /detection="hmmscan"
                     /domain_id="nrpspksmotif_ctg2_218_0002"
                     /evalue="1.20E-10"
                     /label="NRPS-A_a6"
                     /locus_tag="ctg2_218"
                     /protein_end="399"
                     /protein_start="371"
                     /score="33.6"
                     /tool="antismash"
                     /translation="PGRHGEMWVKGPNVALGYWNNPEMTQKS"
     CDS_motif       complement(19182..19232)
                     /aSTool="nrps_pks_domains"
                     /database="abmotifs"
                     /detection="hmmscan"
                     /domain_id="nrpspksmotif_ctg2_218_0001"
                     /evalue="3.80E-05"
                     /label="NRPS-A_a3"
                     /locus_tag="ctg2_218"
                     /protein_end="198"
                     /protein_start="181"
                     /score="16.5"
                     /tool="antismash"
                     /translation="ALLLFTSGTTGLPKGAE"
     CDS             complement(19772..20590)
                     /NRPS_PKS="Domain: PKS_KR (6-132). E-value: 7.3e-07. Score:
                     21.0. Matches aSDomain: nrpspksdomains_ctg2_219_PKS_KR.1"
                     /NRPS_PKS="type: other"
                     /gene_functions="biosynthetic-additional (smcogs)
                     SMCOG1001:short-chain dehydrogenase/reductase SDR (Score:
                     159.6; E-value: 1.6e-48)"
                     /gene_kind="biosynthetic-additional"
                     /locus_tag="ctg2_219"
                     /transl_table=11
                     /translation="MIEGQKVLITGGASGLGKALAARFVDEGASVSIVDLDLDRAREAA
                     EEINPDKVLPLAADVREPASLHAAVDKHIATYGELDTVIPNAGIWDFYRSFTRLSGEEI
                     AALFDEVMAVNVKGYLLTAEATWRHLLKTNGSIIFTLSNSAFYAAGGGPSYTASKFAGR
                     GLVVQLAYELAPKIRVNGVAVGGMRTSLSGPAASGLGDRSVSEIFDRRPGGSNPYIPLH
                     DISLDPATFTGSYVLLASKQDAGNITGHIINVDGGIAARGFAKSAGGDDL"
     PFAM_domain     complement(20009..20575)
                     /aSDomain="adh_short"
                     /aSTool="fullhmmer"
                     /database="32.0"
                     /db_xref="PF00106.25"
                     /description="short chain dehydrogenase"
                     /detection="hmmscan"
                     /domain_id="fullhmmer_ctg2_219_0257"
                     /evalue="2.90E-42"
                     /label="ctg2_219"
                     /locus_tag="ctg2_219"
                     /protein_end="194"
                     /protein_start="5"
                     /score="144.3"
                     /tool="antismash"
                     /translation="KVLITGGASGLGKALAARFVDEGASVSIVDLDLDRAREAAEEINP
                     DKVLPLAADVREPASLHAAVDKHIATYGELDTVIPNAGIWDFYRSFTRLSGEEIAALFD
                     EVMAVNVKGYLLTAEATWRHLLKTNGSIIFTLSNSAFYAAGGGPSYTASKFAGRGLVVQ
                     LAYELAPKIRVNGVAVGGMRTSLSGP"
     aSDomain        complement(20195..20572)
                     /aSDomain="PKS_KR"
                     /aSTool="nrps_pks_domains"
                     /database="nrpspksdomains.hmm"
                     /detection="hmmscan"
                     /domain_id="nrpspksdomains_ctg2_219_PKS_KR.1"
                     /evalue="7.30E-07"
                     /label="ctg2_219_PKS_KR.1"
                     /locus_tag="ctg2_219"
                     /protein_end="132"
                     /protein_start="6"
                     /score="21.0"
                     /specificity="KR activity: inactive"
                     /specificity="KR stereochemistry: C1"
                     /tool="antismash"
                     /translation="VLITGGASGLGKALAARFVDEGASVSIVDLDLDRAREAAEEINPD
                     KVLPLAADVREPASLHAAVDKHIATYGELDTVIPNAGIWDFYRSFTRLSGEEIAALFDE
                     VMAVNVKGYLLTAEATWRHLLK"
     aSModule        20195..20572
                     /domains="nrpspksdomains_ctg2_219_PKS_KR.1"
                     /incomplete
                     /locus_tags="ctg2_219"
                     /tool="antismash"
                     /type="pks"
     CDS_motif       complement(20504..20569)
                     /aSTool="nrps_pks_domains"
                     /database="abmotifs"
                     /detection="hmmscan"
                     /domain_id="nrpspksmotif_ctg2_219_0001"
                     /evalue="3.40E-06"
                     /label="PKSI-KR_m1"
                     /locus_tag="ctg2_219"
                     /protein_end="29"
                     /protein_start="7"
                     /score="19.7"
                     /tool="antismash"
                     /translation="LITGGASGLGKALAARFVDEGA"
     CDS             complement(20603..21166)
                     /locus_tag="ctg2_220"
                     /transl_table=11
                     /translation="MTDYLRREDVSLGSRVDAEQYYELLNFYNDEAALLDEGRYTDWLQ
                     NFDEDLEYWAPTRTNRTRRQQALAIADRDGLAYYDETHSSLAWRIRRFDSGMAWSEDPP
                     SRTRHLITNLIAFHGTVAETEEDVIETRTNFMVYRTRLEHEEDIFVGTRTDLLRRTEDG
                     YKVFDRRILLDINVLNSKNISTFF"
     PFAM_domain     complement(20630..21076)
                     /aSDomain="Ring_hydroxyl_B"
                     /aSTool="fullhmmer"
                     /database="32.0"
                     /db_xref="PF00866.18"
                     /db_xref="GO:0006725"
                     /db_xref="GO:0055114"
                     /description="Ring hydroxylating beta subunit"
                     /detection="hmmscan"
                     /domain_id="fullhmmer_ctg2_220_0258"
                     /evalue="2.00E-42"
                     /gene_ontologies="GO:0006725: cellular aromatic compound
                     metabolic process"
                     /gene_ontologies="GO:0055114: oxidation-reduction process"
                     /label="ctg2_220"
                     /locus_tag="ctg2_220"
                     /protein_end="179"
                     /protein_start="30"
                     /score="144.7"
                     /tool="antismash"
                     /translation="EAALLDEGRYTDWLQNFDEDLEYWAPTRTNRTRRQQALAIADRDG
                     LAYYDETHSSLAWRIRRFDSGMAWSEDPPSRTRHLITNLIAFHGTVAETEEDVIETRTN
                     FMVYRTRLEHEEDIFVGTRTDLLRRTEDGYKVFDRRILLDINVLN"
     CDS             complement(21185..22393)
                     /gene_functions="biosynthetic-additional (smcogs)
                     SMCOG1175:pyridine nucleotide-disulfide oxidoreductase
                     (Score: 108.2; E-value: 6.4e-33)"
                     /gene_kind="biosynthetic-additional"
                     /locus_tag="ctg2_221"
                     /transl_table=11
                     /translation="MTASTTIIGGGIGGFTVARELRAKGVDAPITIIDPEGIPYDRPPL
                     SKDVLAGSKDHDALCFVPEDWYAENNVTIVKDKVVRIDGKGKTLVLENSDPLPYENLVL
                     ATGGFARIGKTPGFEEHTTVLRTFDDACTLRSAMGEGKRLGIVGAGLIGAEVAAQAQEL
                     GTEVVLIDPAPVSLIPAVGEELAKRLHDLHAAHNVKFVRGMTTEITDDGDHKTIHVDND
                     DSYEVDHVLLCIGLIPETALAESLGLDIDNGVIVDTQQRTSLPGVWAVGDCARLRNEDG
                     TLERRHEHWDSAVQDAKVAAASIAGVDAPKGSAPWFWSDRYGVHVEGVGDMSAPGETFI
                     RPDADGNPAVAFRVADGTTLVGAASYNDSNAVRAARRIIDREIPVTPSKLIDPSIQLKK
                     LAR"
     PFAM_domain     complement(21191..21448)
                     /aSDomain="Reductase_C"
                     /aSTool="fullhmmer"
                     /database="32.0"
                     /db_xref="PF14759.6"
                     /description="Reductase C-terminal"
                     /detection="hmmscan"
                     /domain_id="fullhmmer_ctg2_221_0260"
                     /evalue="2.20E-18"
                     /label="ctg2_221"
                     /locus_tag="ctg2_221"
                     /protein_end="401"
                     /protein_start="315"
                     /score="66.6"
                     /tool="antismash"
                     /translation="WFWSDRYGVHVEGVGDMSAPGETFIRPDADGNPAVAFRVADGTTL
                     VGAASYNDSNAVRAARRIIDREIPVTPSKLIDPSIQLKKLA"
     PFAM_domain     complement(21515..22381)
                     /aSDomain="Pyr_redox_2"
                     /aSTool="fullhmmer"
                     /database="32.0"
                     /db_xref="PF07992.14"
                     /db_xref="GO:0016491"
                     /db_xref="GO:0055114"
                     /description="Pyridine nucleotide-disulphide
                     oxidoreductase"
                     /detection="hmmscan"
                     /domain_id="fullhmmer_ctg2_221_0259"
                     /evalue="5.60E-56"
                     /gene_ontologies="GO:0016491: oxidoreductase activity"
                     /gene_ontologies="GO:0055114: oxidation-reduction process"
                     /label="ctg2_221"
                     /locus_tag="ctg2_221"
                     /protein_end="293"
                     /protein_start="4"
                     /score="189.9"
                     /tool="antismash"
                     /translation="TTIIGGGIGGFTVARELRAKGVDAPITIIDPEGIPYDRPPLSKDV
                     LAGSKDHDALCFVPEDWYAENNVTIVKDKVVRIDGKGKTLVLENSDPLPYENLVLATGG
                     FARIGKTPGFEEHTTVLRTFDDACTLRSAMGEGKRLGIVGAGLIGAEVAAQAQELGTEV
                     VLIDPAPVSLIPAVGEELAKRLHDLHAAHNVKFVRGMTTEITDDGDHKTIHVDNDDSYE
                     VDHVLLCIGLIPETALAESLGLDIDNGVIVDTQQRTSLPGVWAVGDCARLRNEDGTLER
                     RHEHWDSA"
     CDS             complement(22397..22744)
                     /locus_tag="ctg2_222"
                     /transl_table=11
                     /translation="MSDAIKVAVLDDIEQEEAIVISPETSGYKDAIAVFRTEDDEVYAI
                     NDECTHEVTSLADGWVDGTEVECPLHAAKFCLKTGEALCMPATENVKTHKVELRGEEIW
                     LTPGVAAEGVE"
     PFAM_domain     complement(22463..22669)
                     /aSDomain="Rieske"
                     /aSTool="fullhmmer"
                     /database="32.0"
                     /db_xref="PF00355.26"
                     /db_xref="GO:0016491"
                     /db_xref="GO:0051537"
                     /db_xref="GO:0055114"
                     /description="Rieske [2Fe-2S] domain"
                     /detection="hmmscan"
                     /domain_id="fullhmmer_ctg2_222_0261"
                     /evalue="2.90E-15"
                     /gene_ontologies="GO:0016491: oxidoreductase activity"
                     /gene_ontologies="GO:0051537: 2 iron, 2 sulfur cluster
                     binding"
                     /gene_ontologies="GO:0055114: oxidation-reduction process"
                     /label="ctg2_222"
                     /locus_tag="ctg2_222"
                     /protein_end="94"
                     /protein_start="25"
                     /score="56.0"
                     /tool="antismash"
                     /translation="SGYKDAIAVFRTEDDEVYAINDECTHEVTSLADGWVDGTEVECPL
                     HAAKFCLKTGEALCMPATENVKTH"
     CDS             complement(22790..24118)
                     /locus_tag="ctg2_223"
                     /transl_table=11
                     /translation="MQNERPSLGAPSLERPAGLDTNLDVSKMVDPDKGLVDRRIFSDEQ
                     IYRQEMRRIFARSWLFIAHESQFTKPGDFFQTYMGEDPVIAVMNKQKEIRVLLNSCRHR
                     GARVCRADHGRTKNFTCTYHGWAYNLDGELISVPGEHYYNDEFDKAKWGLSAVPRVESY
                     KGLIFANWDADAEPLEDSLGDMRWYIDAFMDRDPEGTYVVEGVTKWVLDGNWKLAAEQF
                     ATDWYHVTMSHASALMILSPSGKGPKKEIAERTGRQFTDEHGHGAGFPVHPKNRFDAQP
                     VHEYYDYEFLKERLSEEQVTGPLTNGHATVFPNFSYLPVNGSIRVWHPKGPNKMEVWAW
                     TVLDRSMPEDVAKAQRLYNLRTFGPSGVFEQDDGENWSECQANAGAFMVANTALNYQMG
                     LDNVESREGYPGMTSELYSDAAGRGLYRRWRELMNTPAWHEEA"
     PFAM_domain     complement(22820..23584)
                     /aSDomain="Ring_hydroxyl_A"
                     /aSTool="fullhmmer"
                     /database="32.0"
                     /db_xref="PF00848.19"
                     /db_xref="GO:0005506"
                     /db_xref="GO:0044237"
                     /db_xref="GO:0051537"
                     /db_xref="GO:0055114"
                     /description="Ring hydroxylating alpha subunit (catalytic
                     domain)"
                     /detection="hmmscan"
                     /domain_id="fullhmmer_ctg2_223_0263"
                     /evalue="3.30E-33"
                     /gene_ontologies="GO:0005506: iron ion binding"
                     /gene_ontologies="GO:0044237: cellular metabolic process"
                     /gene_ontologies="GO:0051537: 2 iron, 2 sulfur cluster
                     binding"
                     /gene_ontologies="GO:0055114: oxidation-reduction process"
                     /label="ctg2_223"
                     /locus_tag="ctg2_223"
                     /protein_end="433"
                     /protein_start="178"
                     /score="115.5"
                     /tool="antismash"
                     /translation="EDSLGDMRWYIDAFMDRDPEGTYVVEGVTKWVLDGNWKLAAEQFA
                     TDWYHVTMSHASALMILSPSGKGPKKEIAERTGRQFTDEHGHGAGFPVHPKNRFDAQPV
                     HEYYDYEFLKERLSEEQVTGPLTNGHATVFPNFSYLPVNGSIRVWHPKGPNKMEVWAWT
                     VLDRSMPEDVAKAQRLYNLRTFGPSGVFEQDDGENWSECQANAGAFMVANTALNYQMGL
                     DNVESREGYPGMTSELYSDAAGRGLYRRWRELM"
     PFAM_domain     complement(23699..23947)
                     /aSDomain="Rieske"
                     /aSTool="fullhmmer"
                     /database="32.0"
                     /db_xref="PF00355.26"
                     /db_xref="GO:0016491"
                     /db_xref="GO:0051537"
                     /db_xref="GO:0055114"
                     /description="Rieske [2Fe-2S] domain"
                     /detection="hmmscan"
                     /domain_id="fullhmmer_ctg2_223_0262"
                     /evalue="5.00E-18"
                     /gene_ontologies="GO:0016491: oxidoreductase activity"
                     /gene_ontologies="GO:0051537: 2 iron, 2 sulfur cluster
                     binding"
                     /gene_ontologies="GO:0055114: oxidation-reduction process"
                     /label="ctg2_223"
                     /locus_tag="ctg2_223"
                     /protein_end="140"
                     /protein_start="57"
                     /score="64.8"
                     /tool="antismash"
                     /translation="SWLFIAHESQFTKPGDFFQTYMGEDPVIAVMNKQKEIRVLLNSCR
                     HRGARVCRADHGRTKNFTCTYHGWAYNLDGELISVPGE"
     CDS             complement(24397..25794)
                     /gene_functions="transport (smcogs) SMCOG1074:major
                     facilitator family transporter (Score: 358.3; E-value:
                     9.3e-109)"
                     /gene_kind="transport"
                     /locus_tag="ctg2_224"
                     /transl_table=11
                     /translation="MTNITHAPPADHAKHERTPKERRLALASSFLGSTVEYYDFLLYAA
                     AAGLVFPQLFFANIDPRLGTMLSFVILLTGYLSRPIGSMAFGHFGDKYGRKNVLVITLL
                     TMGLVSISIGLMPSSQVIGAAAPILLVILRIVQGIAIGGEWAGATLMAMENSTAKNKGF
                     GASIAIAGGPAGAILSTLVLAVFAQMSGDNFANPEQYFVTDWGWRVPFLFSAAIVIVGL
                     FMRANVKESPEFEAARRAGKVHTGVPLVRMLKEAPRELVLGALAGMAGLFVQGLQGSFM
                     VPYIVNATADTASPVSRSTALMMVTVGSAFAIFVMPALAALSDRLGRRRVMLAGGLVSI
                     VGIWIVFNMIDSGDPTKIWLGMVLLVCVVQPAQYGPIGAFISEKFVPELRYTGSGITYQ
                     AASILGAGTAPLVATRFVTPETGLTPLAIIISGLFVISSLAIFFSKETAHHMSHAERFT
                     ETNLFKG"
     PFAM_domain     complement(24448..24987)
                     /aSDomain="MFS_1"
                     /aSTool="fullhmmer"
                     /database="32.0"
                     /db_xref="PF07690.16"
                     /db_xref="GO:0055085"
                     /description="Major Facilitator Superfamily"
                     /detection="hmmscan"
                     /domain_id="fullhmmer_ctg2_224_0265"
                     /evalue="1.80E-09"
                     /gene_ontologies="GO:0055085: transmembrane transport"
                     /label="ctg2_224"
                     /locus_tag="ctg2_224"
                     /protein_end="449"
                     /protein_start="269"
                     /score="37.0"
                     /tool="antismash"
                     /translation="GLFVQGLQGSFMVPYIVNATADTASPVSRSTALMMVTVGSAFAIF
                     VMPALAALSDRLGRRRVMLAGGLVSIVGIWIVFNMIDSGDPTKIWLGMVLLVCVVQPAQ
                     YGPIGAFISEKFVPELRYTGSGITYQAASILGAGTAPLVATRFVTPETGLTPLAIIISG
                     LFVISSLAIFFSKETAH"
     PFAM_domain     complement(25087..25704)
                     /aSDomain="Sugar_tr"
                     /aSTool="fullhmmer"
                     /database="32.0"
                     /db_xref="PF00083.24"
                     /db_xref="GO:0016021"
                     /db_xref="GO:0022857"
                     /db_xref="GO:0055085"
                     /description="Sugar (and other) transporter"
                     /detection="hmmscan"
                     /domain_id="fullhmmer_ctg2_224_0264"
                     /evalue="5.10E-13"
                     /gene_ontologies="GO:0016021: integral component of
                     membrane"
                     /gene_ontologies="GO:0022857: transmembrane transporter
                     activity"
                     /gene_ontologies="GO:0055085: transmembrane transport"
                     /label="ctg2_224"
                     /locus_tag="ctg2_224"
                     /protein_end="236"
                     /protein_start="30"
                     /score="48.7"
                     /tool="antismash"
                     /translation="LGSTVEYYDFLLYAAAAGLVFPQLFFANIDPRLGTMLSFVILLTG
                     YLSRPIGSMAFGHFGDKYGRKNVLVITLLTMGLVSISIGLMPSSQVIGAAAPILLVILR
                     IVQGIAIGGEWAGATLMAMENSTAKNKGFGASIAIAGGPAGAILSTLVLAVFAQMSGDN
                     FANPEQYFVTDWGWRVPFLFSAAIVIVGLFMRANVKESPEFEA"
     CDS             complement(25835..26536)
                     /locus_tag="ctg2_225"
                     /transl_table=11
                     /translation="MIRIIHRGATDSPEQLLADVASLRQREGIKEAEAYQTLAVEDEDC
                     AVAILAEQVADYAAVVEKLPELPHLHQFVQDGATELYEQSAYALVDGVWAPEAGSDSRI
                     MWPASGPVSIVIQNAFVDNPEMRALTAQEITETRREPGCCYYAWMENLELPNHLMLLEV
                     WADQTIYDHHWFGRMATGEYRGDSGRTATTPQRGALTREFYRQQSFEYHYGRLLPAATE
                     NYSHSVVWSAR"
     PFAM_domain     complement(26018..26143)
                     /aSDomain="ABM"
                     /aSTool="fullhmmer"
                     /database="32.0"
                     /db_xref="PF03992.16"
                     /description="Antibiotic biosynthesis monooxygenase"
                     /detection="hmmscan"
                     /domain_id="fullhmmer_ctg2_225_0266"
                     /evalue="4.20E-05"
                     /label="ctg2_225"
                     /locus_tag="ctg2_225"
                     /protein_end="173"
                     /protein_start="131"
                     /score="23.6"
                     /tool="antismash"
                     /translation="QEITETRREPGCCYYAWMENLELPNHLMLLEVWADQTIYDHH"
     CDS             complement(26533..27600)
                     /locus_tag="ctg2_226"
                     /transl_table=11
                     /translation="MTAQIETTNLLRIGVVVYDLDAKIKEYSRIYGITDWETGEHAPTD
                     AIAHGRRTVATPGTWRSAVGTTPAVEGEQGPGGRPASSLTFELIEPTGGESPFNEFLRT
                     KREGIAFLQVRSTAADEAAVAKHFESLGYDVAYTATVDGTTRTFYDTRENLGGFLVEML
                     PASAEDPAAVSTDTRPTQPVQGMYHFGVLVHDVMAALPHYRDVFGIQRFEMKTWETGFG
                     RLDKPYYRGKDGDTGYFTAQGTAGDFGFEIISVNHGDCHYNREFFDERGPGIHHYFAWM
                     TTEDADWDEVVASMTEAGHPLCMGSGLRGGAAEFGYFDTFEALGGYLIEIVIRREPPKP
                     EFAAPDWVVDFEELV"
     PFAM_domain     complement(26677..27039)
                     /aSDomain="Glyoxalase_4"
                     /aSTool="fullhmmer"
                     /database="32.0"
                     /db_xref="PF13669.6"
                     /description="Glyoxalase/Bleomycin resistance
                     protein/Dioxygenase superfamily"
                     /detection="hmmscan"
                     /domain_id="fullhmmer_ctg2_226_0268"
                     /evalue="1.80E-08"
                     /label="ctg2_226"
                     /locus_tag="ctg2_226"
                     /protein_end="308"
                     /protein_start="187"
                     /score="34.6"
                     /tool="antismash"
                     /translation="HFGVLVHDVMAALPHYRDVFGIQRFEMKTWETGFGRLDKPYYRGK
                     DGDTGYFTAQGTAGDFGFEIISVNHGDCHYNREFFDERGPGIHHYFAWMTTEDADWDEV
                     VASMTEAGHPLCMGSGL"
     PFAM_domain     complement(27166..27564)
                     /aSDomain="Glyoxalase_4"
                     /aSTool="fullhmmer"
                     /database="32.0"
                     /db_xref="PF13669.6"
                     /description="Glyoxalase/Bleomycin resistance
                     protein/Dioxygenase superfamily"
                     /detection="hmmscan"
                     /domain_id="fullhmmer_ctg2_226_0267"
                     /evalue="2.80E-06"
                     /label="ctg2_226"
                     /locus_tag="ctg2_226"
                     /protein_end="145"
                     /protein_start="12"
                     /score="27.6"
                     /tool="antismash"
                     /translation="IGVVVYDLDAKIKEYSRIYGITDWETGEHAPTDAIAHGRRTVATP
                     GTWRSAVGTTPAVEGEQGPGGRPASSLTFELIEPTGGESPFNEFLRTKREGIAFLQVRS
                     TAADEAAVAKHFESLGYDVAYTATVDGTT"
     CDS             complement(27616..28167)
                     /locus_tag="ctg2_227"
                     /transl_table=11
                     /translation="MTTTTEQPVTQRPASAEDERLIARFLYDEAEMMDNMQWEDWLDCM
                     HEDVDYWAPVRENRVARERKEEFYPKGTSVYFEESKAFLRQRVVRLNTHMAWAEEPPSR
                     SRHMLTNLRIDERSDGAFAVRSNFMIYRSRGERYQDTIAGERRDVIVRDPDSRYGFLVL
                     EREIRFDMATILVKNLSLFY"
     PFAM_domain     complement(27646..28083)
                     /aSDomain="Ring_hydroxyl_B"
                     /aSTool="fullhmmer"
                     /database="32.0"
                     /db_xref="PF00866.18"
                     /db_xref="GO:0006725"
                     /db_xref="GO:0055114"
                     /description="Ring hydroxylating beta subunit"
                     /detection="hmmscan"
                     /domain_id="fullhmmer_ctg2_227_0269"
                     /evalue="5.50E-40"
                     /gene_ontologies="GO:0006725: cellular aromatic compound
                     metabolic process"
                     /gene_ontologies="GO:0055114: oxidation-reduction process"
                     /label="ctg2_227"
                     /locus_tag="ctg2_227"
                     /protein_end="174"
                     /protein_start="28"
                     /score="136.8"
                     /tool="antismash"
                     /translation="EAEMMDNMQWEDWLDCMHEDVDYWAPVRENRVARERKEEFYPKGT
                     SVYFEESKAFLRQRVVRLNTHMAWAEEPPSRSRHMLTNLRIDERSDGAFAVRSNFMIYR
                     SRGERYQDTIAGERRDVIVRDPDSRYGFLVLEREIRFDMATI"
     CDS             complement(28205..29596)
                     /locus_tag="ctg2_228"
                     /transl_table=11
                     /translation="MSEIAKLIDPVGGYVSGKIFADEDIYRQELETVWQRTWVFLAHES
                     MLPKRGSYIQTYIGEDPVIVVRQKSGEVKAFLNQCRHRGMRICRADRGQAKSFMCSFHG
                     WAYDLEGNLVSIPQEANAYPDGIDKSKLSAIKVPRIENYKGFIFGSWDETIPPLEEYLG
                     NAKYYLDGYLDRYEGGMEAIAVHKWVLPANWKFNVEQPTSDMQHSEISHVSAVEALSSG
                     SDTFDRKTGRKKIPEGRQFLSPYGHGGAFFGKRDAEIPNTGPALIEWEDTIRESIVERL
                     GEFREVRGHMNVFPNFMLLGNYTFRVTHPRGPNEMEIWSWAFVPKDAPEEVKEAIRVDV
                     MRTFSPGGMFEQDDAENWEEMQHILRGAKSRETGFTYNMRRVPVAYDDDGYPGASTAHV
                     YSDNAALNMYGFYRDLMEDKPWDQLKQERGGVPEVDQRDFTAVMEPEAAKAAAASDGAY
                     EGNVD"
     PFAM_domain     complement(28346..29125)
                     /aSDomain="Ring_hydroxyl_A"
                     /aSTool="fullhmmer"
                     /database="32.0"
                     /db_xref="PF00848.19"
                     /db_xref="GO:0005506"
                     /db_xref="GO:0044237"
                     /db_xref="GO:0051537"
                     /db_xref="GO:0055114"
                     /description="Ring hydroxylating alpha subunit (catalytic
                     domain)"
                     /detection="hmmscan"
                     /domain_id="fullhmmer_ctg2_228_0271"
                     /evalue="1.50E-27"
                     /gene_ontologies="GO:0005506: iron ion binding"
                     /gene_ontologies="GO:0044237: cellular metabolic process"
                     /gene_ontologies="GO:0051537: 2 iron, 2 sulfur cluster
                     binding"
                     /gene_ontologies="GO:0055114: oxidation-reduction process"
                     /label="ctg2_228"
                     /locus_tag="ctg2_228"
                     /protein_end="417"
                     /protein_start="157"
                     /score="96.9"
                     /tool="antismash"
                     /translation="LEEYLGNAKYYLDGYLDRYEGGMEAIAVHKWVLPANWKFNVEQPT
                     SDMQHSEISHVSAVEALSSGSDTFDRKTGRKKIPEGRQFLSPYGHGGAFFGKRDAEIPN
                     TGPALIEWEDTIRESIVERLGEFREVRGHMNVFPNFMLLGNYTFRVTHPRGPNEMEIWS
                     WAFVPKDAPEEVKEAIRVDVMRTFSPGGMFEQDDAENWEEMQHILRGAKSRETGFTYNM
                     RRVPVAYDDDGYPGASTAHVYSDNAALNMYGFYRDLME"
     PFAM_domain     complement(29234..29488)
                     /aSDomain="Rieske"
                     /aSTool="fullhmmer"
                     /database="32.0"
                     /db_xref="PF00355.26"
                     /db_xref="GO:0016491"
                     /db_xref="GO:0051537"
                     /db_xref="GO:0055114"
                     /description="Rieske [2Fe-2S] domain"
                     /detection="hmmscan"
                     /domain_id="fullhmmer_ctg2_228_0270"
                     /evalue="1.30E-20"
                     /gene_ontologies="GO:0016491: oxidoreductase activity"
                     /gene_ontologies="GO:0051537: 2 iron, 2 sulfur cluster
                     binding"
                     /gene_ontologies="GO:0055114: oxidation-reduction process"
                     /label="ctg2_228"
                     /locus_tag="ctg2_228"
                     /protein_end="121"
                     /protein_start="36"
                     /score="73.1"
                     /tool="antismash"
                     /translation="TWVFLAHESMLPKRGSYIQTYIGEDPVIVVRQKSGEVKAFLNQCR
                     HRGMRICRADRGQAKSFMCSFHGWAYDLEGNLVSIPQEAN"
ORIGIN
        1 gctgggcatg gactccgcgg acctcctttg ccaaaaaaga cggcgtgcat gacacaaaag
       61 atgaggtgaa gacctacatc aaggcagtga ccggcgagta ctaccaagaa gaaaatctcg
      121 atgtttttct tgatgccgcc ccgcacatgg tcgacttctt ccaaaagaaa acggacctgc
      181 agttcacgcc gggagcgaag atcaaggaca tctacggtga cctacccggc gcaggcgaag
      241 gccaccgttc agttggccca gcaccattta atgccagaaa ggtgccgaag gaactgctga
      301 agaagctgcg gcaccagctc tatgaaacgt cgttcttagg aatgggcatc atggcagggc
      361 ccgacttgca gaagttcctt gcggcttcgc agcttgagcc gcgtgggctg atccacgctg
      421 ctcgacgagt gcttatccac atctgggacg agctggtaca cgggcgaaac atgcagctgg
      481 taaacggcac agcgctcaca gcccgacttg cgttgtccgc gcacaaactg cacgtggatc
      541 tcctcactga gcatgccgcg ctcaagttga ttgaagcgca agaccagtca cgcatcgaag
      601 gcgtaaaggc gcagactccg gacggaatcg ttgagttccg ggccacaaag ggcgtcgtgc
      661 tggctacggg cgggttcccg cacaatgtgg gactgcgcaa gaagctcttc ccacgcactc
      721 caaccggaca agagcacttc acgcttgcgc ctaaggaagc tacgggcgat ggtttggaaa
      781 tggcacaggc cgttggtgcc gcggtggaaa cggagctgaa gtctcctgca gcatggtgcc
      841 cagtttcgaa agtgccgtac ttcaacggca aggtgggaac gttcccgcac attatggacc
      901 gcgcgaagcc tggctccatg ggcgtgctct ctaccggcga gcgctttgtc aatgaagcaa
      961 acggctacta cgactatgtc gacggcatga tcaaggccgc cccagaaggc gagccagtgc
     1021 aagcctggca gatcgcggat gcacggttcg tccgcaagta cccgcttggt atggcgaagc
     1081 cgttcccgat tccgctgttt ccttacgtcc gcagcggcta ccttgtccgg gcacggacca
     1141 tcgaggagct cgcgaagaag gcgggaattg acccagaagg gctgaagcgt agcgtcgaaa
     1201 agcacaatga gtttgctagg cacggcgagg acacagactt cggccgtggt tcgagccagt
     1261 tcaaccgcta cgggggagac ccaaaggtca gccccaaccc gtcgttggcg cccatcgaga
     1321 aggggccgtt ctatgccgtg aagatcctcc cgggctcctt tgggacgttt gcagggatta
     1381 aagcggacgg cgctgcgcga gtgctgcgag gggatggctc ggtcatcgac ggcctgtata
     1441 cggcaggtaa cgaccgcgcg tccatcatgg gtgggttcta cccagcgggc ggcatcaacc
     1501 tcgggccggc gctcacgttt ggctacgtcg cggggcgcga gcttgccgac gccgacgcgt
     1561 gggaggtgta aacggtgcag tgggatgaaa cctgcgatct gctcgtgctc gggtccggcg
     1621 cagccggtct cagcgctgcg gtcaccggtg ccaatgaagg gctcgatgta ctactcgcgg
     1681 agaagacgga gtatatcggt ggcaccacgg cgtactctgc cgggacgtgc tgggtgccaa
     1741 ataatcattt ccagcgtgag gatgggattt tcgacgatcg agagaagatc gaacgctacc
     1801 tggacaccct gatcggggat aaatccgaga aggatcagcg catggcctac gtcgatcagg
     1861 gcggggcgat gctggagtac atggagtgca taggcgtgcg cttcctccgt tcgccggatg
     1921 tggtggacta ccactctgag ctgcctgaaa ctgggaaaac cggccgcgca ctggagccgg
     1981 agccttttga tggcaggaag ctggggaaag aaggattccg gcacatccgc tatcccgtgc
     2041 cagaattcgc cctgttcggc gggacgctca tgcttcgtcg gccagaagtc gccacgctgc
     2101 tcaaactctt cagctgtgag ttggggccga cgctcaaggc agcggctaca gcgctgaaac
     2161 tcggcctacg ttgggcgtgg gatctggccg ctggctaccc gcgcggcacg agactagtca
     2221 tgggcaacgc cctggttgcc cgcctctaca gcgaatgcat ttcccgtggg gtcgacacac
     2281 gtctcaactc ccaggtagtg gaactgatcg tcgaaggtca cgaggcgaat cgacgtgtcg
     2341 tcggggctgt gcttgctagc gggggcgttg aacgccgggt acgcgtgcgc cgcggggtgg
     2401 tgttggctac cggcgggttc tcgcaatcgc gtgagcttcg tgagaagctg atgcctcaac
     2461 ccacgccgca gttttcccga gcaaatgaag cggcgacggg cgatgcacta gcactcgcag
     2521 cgcaagcagg tggcgagctc gggcaggaca acagggaaaa cgctttatgg ttcccctcct
     2581 cggttggaac ccgccgcgat gggtcgacgg cagtatttcc ccacatttgg gaccgcggga
     2641 aacccggggt catcgcggtg aacgctcggg gagaacgctt tgtagatgaa tctgtgtcct
     2701 accaccggtt tgtacgcgcg atgtatgcct cggattcggt gccagcgtgg ttgatcgtcg
     2761 acaagcgagc cctggccaag tacggcctcg ggatgatcac catgccgcac ttgcctcgca
     2821 ttgctctgcg acgcttcatc aaacgtggtt acctccacga ggcccgcaca attcaagagc
     2881 tcgctcagca gatcgacgtg gattcggaag ggctcgaagc aacagtaaag cgctacaacg
     2941 ggttcgcgga aacagggcgc gacgaggaat ttggcaaagg tgagctgctc tttgggcagg
     3001 tagccggcga cccggagaat catccgaacc cgaacatcgg gcctatcgcg caggcaccgt
     3061 tctatgcggt caaggtggtg cccacgccgc tggccacctc gtacggtgtg cgcaccaata
     3121 tgcatgggca ggcgatcgac gcagctgaaa ccccgatcac gggtttgtac gcggccggga
     3181 atgatgctca atctgtgttc agctcggagt atccgggagc tggatcgcag gtaggggctg
     3241 gaatgatttt tgggtgggcg gcagctcgcc acgcagcaac ggaaaaggag atttaagatg
     3301 ggatatcagc tgggacttat cggtgcggga atcgacgcgt cacggacgcc gatcatgcac
     3361 gaaaaggaag cgcaggcgca gggcattaat ctgacctaca agattctcaa taccgatacc
     3421 gtcgatgcct cgttggagga gctcatctgc tggggaagaa aacttgggtt cgacggcttc
     3481 aatatcacac atccgttcaa gcaggaggtt atcggcctgc ttgatgagat cgatgaagct
     3541 gcggaaaaga ttggtgccgt caacaccgtg aaattcgacg tatctggaga cgccaccggc
     3601 tacaacactg actactttgg ctacaagtct ggccttgaat ctcagaaggg atctgacctg
     3661 tccacagtgg tccagattgg tgcgggtggt gcgggttccg cagtagcgca agcactgaag
     3721 gattccgggg tcaacgacct gcgtatcttc gacctctcgg cagagcgtgc tcaggcagta
     3781 gccgaacaag tcggcggtac cgtgatccaa ccgacagagc tggaagcgtc ggtcgccaca
     3841 gcatctggtg tggtcaattg cacaccgatc ggaatggctt cgcaccccgg cacacccatt
     3901 gacgttgcgt tcctgcgccc agagatgtgg gtatcggatg tcatctactt ccctctggag
     3961 accgaattcc tcaaagcagc gcgtgagcgc gggtgcgaaa ccctcgacgg ctcgctcatg
     4021 gcggtcggac aggctgcgca ggcgttcgag attttcaccg ggcagccggc agacagcgct
     4081 cggatgcggg aagtttttgc atcgatgaat gtttaagggg ggacgtgggt aggtcgcgcg
     4141 gggtgagtgg cttgactggt cccgcgtggt gtgctccagg gggcggtgac ctggtctgcc
     4201 gcctatccca ttgaatccac tgatttcgaa accccagctg ttgcaaagtc ggtcttcgag
     4261 tacgccgatg ggcctctagt tctcgggttg caggaggtca ttgccgggaa tgtggaagaa
     4321 aaggtgatcc agttcctgac tcgccatcag gtgagggact ggacccggtc ctgcttgcgt
     4381 gtgtggcacg ggctggtgat tacgaccttg gggagcggtc cgagttgctg ccggaggtgt
     4441 aggttatccg gtatgcgcgg gtttttgatc aaataccacc ggccaaccgg gggtctcgag
     4501 ctgtctgagt gcgagtcact ccgcgatgca acgttgcgca ggcttgagct ggacaagacc
     4561 aacgacgatc ccgacttgga gatcgtcgcc gtggcaagtg aaagcgaagc acacctccgg
     4621 cagtctcact cgcgctactt ttctgccgtc taggtactac cgcccctcaa gcgccttcgc
     4681 cacgcgctcg agatactcgt cccggtgggc gagcgactcc ggcgacgcgg tttcgccgaa
     4741 gtcctcggca accttcgccg ccgcggcctt ggcctcttcg cccgcgtagt ccagcgctgg
     4801 gatgtcgggg atgtcctgga aggacggctt gagaaactcg agcgttgccg cgaaaccacg
     4861 cggcgtggtc tggttcaacg cctcgagcgg gccgacaaca gaccaccgga tgcccagcga
     4921 gttcttcatc gccgcgtcaa tgtccgccgg cgaggcgata ccctcgttga gcaggtacat
     4981 tgcctcgtcc agcacgcgct tttggaagcg gttggcaatg tagccctcaa tctcgcggtt
     5041 gagcgtgacg ggaaccttgc ccagcttttc gtagaaggcg cggacggtgt ccatggactc
     5101 ctgcgcggtg cgctcgcccg gcaccagctc gatcaacggg agcagacgcg gcggattgaa
     5161 gggatgcgcg atgagcaggc gtgctgcctg ttcgtccgga agatcctttg caatgtcagt
     5221 cggcagcagg gcagaggagg acgatgcgac gagcgcctcc gggttcgcag cgaaaatctc
     5281 gccaaccatc ttctgcttga agtctaggcg ctccggtccg ttttcctgca ccaagaacgc
     5341 gccttcgacg gcttcggcaa cagagtccgc cttggtgata gcgggggagt cctcgcaaag
     5401 acgagcgttt gtggcggcga tcagctcgtc gatgtcgtcg cggatgtcgg tgactttgac
     5461 ggagtatccg tgctcggcgt acagctgggc gaaagattcg ccgatcgtgc cgtagccaat
     5521 aactgcaatg gtggtggtgt cggtgtccat aaaagtattg ttgcaccact ctggcgtggg
     5581 tgcaggaact tagccttctc agtgacgaga gtagggcagc ggaaaaggtt aggaaagaat
     5641 gaagaaacca gagggttaat cgggcggccg tcaggtcttg cacaggtcat aagatcggtt
     5701 cagaaaaggc aagcgggcaa caacagacgg gcaggatcgg caaatacaca gtgtgcaaaa
     5761 tccctctcgc ctttgacgaa gcttctcgaa aactcgtttc gctttagtag caccttgcca
     5821 tatccacgta gcaacgtgca gtcctggaat tgaaaaaatg gcacgcagca gtgatatgaa
     5881 tcaatatcat tgacgggctg tgagttataa catagcctgg cgttacctcc cacatatatc
     5941 actattcggg ggaggtgtgg acatcatttt ctgaggatga gtattggagg caagagacat
     6001 catggaacga tcgaattcgt tggtggcgga tctccttgct gagaagggga ttacgccagg
     6061 gccacgagga ctagcagagg tggaacgcaa atatgaagag attcaaggtc tccgcggtga
     6121 gattcccagc gctctggtga atgacgcgaa catcgctttg cggaatatcc cggggggtga
     6181 ccacgttggc taaggagctc ttgaacaaga cggtcacgga aattgctccg ctaattcgtt
     6241 cgcaacaggt atcacctgtt gaattgactc aagcgctgct tgaccacgcg cacgaacaaa
     6301 atgaggcgat aaacgcttac acaagcttcc gtgacgagaa agctctcgcg gaagcgaagg
     6361 ttgctgagga tgaaattggg gctggcaagt atcgcggtcc cctgcacggt gttcctctcg
     6421 cgatcaaaga tattttgtac gtcaaggatg aagcgacgag catggcgtct aaaatccaca
     6481 aagacttcat tgctgacgcg gactcgactg ctgtggagaa acttcgtgaa gcaggcgccg
     6541 tgctcaccgg aaaactgaat atgcacgagt acgcgtgggg gatcgataac aacaatccgc
     6601 attttggtgc tactcggaac ccctggaatt tggagaagat tccgggtggc tctagtggcg
     6661 gttcaggtgc agcggtggct gccgacatga cttttacatc gttgggaacc gatactgccg
     6721 ggtcgattcg tatcccctcg gctgcctgcg gaattgttgg actgaagcca acccatgggc
     6781 gtgtgtcgaa gtttgggtgt tttccactcg cttggtcgct tgaccatgtc gggccaatgt
     6841 cgaagagcgt ttctgacgct gccataactc tgcaggcgat cgctggcttt gatcaccgtg
     6901 acccaacgtg cgtagacatc ccagtgggag attacctgtc tggattgggc aatggggtga
     6961 aggatctcgt gatcggtgtc gaagaagatt acttcttccg ggacgttgac tcgcccattg
     7021 aaaagatcat ccgtgacacg atagaagagc ttgtcgctgc aggagcgaag ctcaaaacgg
     7081 tcaagatccc tacgctagcg cattctgaat gggcagagta cgtaacgagt ttgtccgaag
     7141 cttcggcgat tcaccatgag gatctccaga accgaccaga cgatttcggt gacgacattc
     7201 ggttcttgtt cgagcttggt gagctattta gcgctgtcga ttatctccag gcacagcaag
     7261 tccgtcgaaa gatcaaagca gagtttagcg ccgcgctgaa cgaggttgac gtcattattg
     7321 cgccgactct tccagtcatg gcaccagaca ttggcgcaaa cactgcgcgc ttgaatggaa
     7381 gcgacgtcga ccttgtcgat aacttcattc ggttcactgg gccaagcaac ctcacggggt
     7441 tgccagcgct gagcgtgccg gcaggtgttg tagaaggcct tcccgtaggg cttcaggtca
     7501 tcggccgtgc ttttgatgaa gccaaagtcc ttcgtgtagg ggctcaggtt gaacaaatcc
     7561 gcccggtgaa gaggagtaac tccctctagg agaaagcgca tgccgctgca gtctcggtag
     7621 gtactgaggc gaaatgcctt gactacgttt acgggaacgt ggtcaaggca tgtttgggta
     7681 gatgcggttt gagcaagcca atgctcttgt tcgaatccaa ccacgctccc gtcgtcaagc
     7741 gaaaagcccc tgcgcagtgc ccgccgtgct aaagtccggg atgcaattgt ggcgcaggta
     7801 aagggctggt ggtggcggaa atgatcgatg tggcattcga gcgcgaggtt gaggcggcgc
     7861 tgcgaactaa ggatgtcgcc gagctgtcca gcctgctgtc cgacatcact ccgaaggaag
     7921 cttccgggct catggcacgt atgggccgcc agcagcgcgc cctgttctac cgcacgctgc
     7981 cgaaggaggt ggcggtcacc accttcgatg agctggatcc cgcggtgcag gccgacctcg
     8041 tctcgggcct gcgcgtgccc ggcgtggccg aggtcttcga gggcatggag cccgacgacc
     8101 gtgccgagct tctcgacgag ctgccggcct ccgtcgcatc ccgcctggtc gcagacctgt
     8161 cggaggggga gcgggagctc accggcattg tgctgggcta cccggaggac tccatcggcc
     8221 gccgcatgag cccggagctg attattctgc gtccgacgat gcgggtctct gcggcgatta
     8281 aacaaatcca taagcacctc gacgacgcgg agtcgatcta caccctgccg gtggtggagg
     8341 aggaccgccg cctggtcggc gtggtcagcc tgcgtgacct gctgcgcgcc gacggaaaga
     8401 ccgaggttgc cgccttgatg caggagccag acttggcggt ggcgcacgag gcggcggagg
     8461 aagcggcgcg tcgttgcgcg gaccgcaagc ggcttgcgct gccgatcgtg gacaccgagc
     8521 accgcctcgt cggcctgctc accgtcgacg atgcgctgcg cattcttgag gaagccgact
     8581 ccgaggacca ggcgcgcatg ggtggttccg agccgctgcg ccgcccgtac cttgctacgc
     8641 cggtgtttga gattgtgaag tcgcgcgtgg tgtggctttt ggtgctcgcc atcggtgcga
     8701 cgctgaccgt ccaggtgctc gagcgcttcg aggacacctt ggccaccatg gtcgtgctgt
     8761 ccctgttcgt gccgctactc atcggtaccg gtggtaatac gggcaaccag gccgccacca
     8821 ccgtcacgcg cgcgcttgcg cttggcgacg tccgccccgg cgatgtactc aaagtcgtct
     8881 tccgcgaggc gcgcgtcggc atgctgctcg gcgtgctgct cggcagcctg ggcttcctca
     8941 tcgcgggctt tgtatacggg tggagcatcg gcaccgtcat cgggttgacc ctggtgagca
     9001 tctgtaccgt ggccgccacc gttggtggcg tgatgccgct ggtgggcaag aagctgggca
     9061 tcgaccctgc cgtttttgcc aacccgttta tcaccacgct ggtggatgcc accggcctga
     9121 ttctctactt cctcattgcc aagtcggtgc tggggatcta gatcttcagc gccctggatg
     9181 cggcggcgca gaccgattcc agcacgcccg cgtactcggc gtggttgaac ttgcccgcct
     9241 cgccggagat agaaagcgcg gcgacggtgc tctgcttgcc gtggatcggg gccgcaatgc
     9301 aggtcagtcc cggtcggatc tcttcccggt cgtagccgaa gccggttgcg cggatctcca
     9361 ccagttcctc cttcagctgt tccggggagg tgatggtgtg cggggtccag gggatgaggt
     9421 ggctgtttaa taccgcattc gccgcgctcg ggttgtaagc gagcaacacc ttgcccacac
     9481 cggtgcagta ggtgggtgca cgcccgccgg cgcgcgaggg gctggtcagc gggtcgcggc
     9541 cggtcagctt gttcaggtag aggacctcca gcccgttgag caccgcgagg tgcgtggtct
     9601 gctgggtgag cgcgtagatc tggcccaaga acggggtgag cagctcgcgc agctcccgcg
     9661 aacggttcgt gtcgcggggg ttgagctgcg agaccagcca gggtgccaga atgtactggt
     9721 tttccacctg ttccacggag tctgcggcaa gcagctcctg caggatgcgg tgcaccgtcg
     9781 acttcgacag ctgcgcgcgg gcagccagct ccgtcacccc caacgcccca agcgggtcat
     9841 cggccaggac cttgagaatg tccatgacct tggcagtcga actgcgcttg actcccaaat
     9901 cgagcgctgg gatttcagaa gacatggggt ccatctttct catgctaatg gagtccactt
     9961 tcacccactg ggaaaatgga ctccgtgtga atgcgtcggg ctaggcagta cgctccttct
    10021 gcagtgccac ggcgacgtcg ataatcatgt cctcctggcc accgacgagc ttgcggcgac
    10081 caacctcctc caggatttcc gcagccggca cgccgtagcg ctcggcggca cgctccgcgt
    10141 ggatgaggaa ggagttgtac acgcccgcct tgccctgcac gacagacgag cggtccatga
    10201 tcggcacgcg cgtcatcagc gggcggacaa tgtcttccgc ggcgtcgagc agcttggtgg
    10261 tgtccaggcc ggtctcgatg tcgaagcgct cgaagacggc ggcgaggatc tcggtcgggg
    10321 agttgcctgc accggcgccg agcgccgcga gggagccgtc gatctgcttc gcgcccgcgc
    10381 gcacggccag cacggagttg gccacgccca cggaaaggtt ctggtggccg tggtaaccga
    10441 cctgcgcgtc gtcgccaagc tcctgcacga gcgcatcgac gcgctccgag acctcctcca
    10501 agatgagatg gccggccgaa tcgacgacca tcacgcactg gcagccgcca tcggccatga
    10561 tgcgcgcctg ctcggcgagc ttctgcgggc tcgccatgtg ggagagcatg aggaagccgg
    10621 cggtctccag gcccaggttg cgggcgtgct cgaagtacga cggggagatg tccgcctcgg
    10681 tgcagtgggt ggccacgcgc agcattttga tgccgcgctc cttggcctcg gtgatgtcct
    10741 gcagagtagc caggcccggc agcgcgagcg cagcgatctt cgcctgcttg gcttcctggg
    10801 ctgcggcctc gatgaggtcc atctcgttgg tgccggagaa gccgtagttg aaggtggagc
    10861 cgccgaggcc gtcgccgtgg gcgacctcga tgacctggac gccggcagca tcgagcgcgc
    10921 gggtgacatc gcgtacctgc tcgacggtga actggtgggt gaccgcgtgc gagccgtcgc
    10981 gaagcgtggt gtcgttgacg cggaccttgt acggaggctt gtgctcaaaa gtggtgaagc
    11041 tcatgggtct tagttccctt ccttgttgtc agagccgtca agaatcttct gcgccagcag
    11101 gtcgcccgtc ttggtcgcgg cggaggtgat gatgtcgagg ttgccggcga aatccggcag
    11161 gtagtcggcg gcgccgcgca cctgcaccag ggcggtgacg cgcgcgagcc cgccccagcg
    11221 ttcctgggcc tcttcaaact gcaggtcggc ggtgagctcg tagccaggca cgtactgctg
    11281 cacctttgcc accatgtctg caacggaggc agcgatcttg tcgcgcagct cgcctggcac
    11341 cgctgcctcg gcgggcacgc ctgcgtaaac ggtgttgcgc atcatcaccg gcggctcggc
    11401 cgggttgaga atgatgatgg ccttgccctt cttcgcgcca ccgacctctt cgagtgcgcg
    11461 ggaggtggtc accacgaact cgtcgacgtt ggcgcgggtg ccggggcctg cggacttgga
    11521 ggaaatcgag gcgacgatct ccgcgtactc cacgtcaacc acagaagaga tcgcggcaac
    11581 gagcggggtg gtcgcctggc cgccgcaggt aatcatgttc acattccaca catcgtccac
    11641 cgcatcgagg ttgaccggcg ggcagacgta cgggcccacc gcagccgggg tgaggtcgac
    11701 ggcgtggatg cccgcctcgc ggtagcgcgg cgcgttcgcg gcgtgtgccc ctgctgaggt
    11761 tgcctcaaaa acgaagtcgg ggagctcgtc cttcggcaag ttcagcagcc agtcgacgcc
    11821 ctcggccgag acagtcagac ccttgtccgc ggcgcgcttc aggccgtcgg agtcggggtc
    11881 gatgccgacc atgtacgtcg ggttgatcag ctcgctgcgc tcgagcagct tgatcagcag
    11941 gtccgagccg atgttgccgg agccgacgat cgcggcggta aacgggcgtt cggtcactgg
    12001 ggtggtcata tgcgcactcc ttggtcttta agagtttggg tattagaagt gaatggtcaa
    12061 ggtgccgagg ctgccaaagt cggcggtggc ggagcttccc gcatccacgg gggctgcgct
    12121 ggtgatgctg ccgggaagga cccactggcc cgccgcgagc acgtcgccct gctcgtgcag
    12181 gatgttcgcc agccacgcga cggcttcgag cgggtcgccg aggacgtcct cgcccttgcc
    12241 ggtgccggtg acgttgccgt cgataagcag cgagcacgtt gtcgcattga gatcctcgag
    12301 tgcgacatcg agcggtgcct cgctgatcgc gactgcgccg caggaggcgt tgtctgcgat
    12361 ggtgtcgggc agcgtgatgt cccagtcctt gatgcggcta tcgatgatct cgatcgcggc
    12421 gtgcacggac tcgatcgcct ccgcgacgtc agcgcgcgtg gtgttgccgc cggaaagctc
    12481 cttgttcagc agaaacgcga actccggctc caccttcggc gagatgaagg tgtcggccgc
    12541 gatgcgcgcg tcgtcgcggt agagctgggc cttggtgaag aagccgaagt cgggggagtc
    12601 gacgcccagc tgcttctgca tcgccagaga agtcaggccc accttgcggc cgacgatctc
    12661 gccccacttg gcggtcagcg cggggatctg cgccttctgc acgcggtagg catccgcaat
    12721 gtccatgccc tcgaaggaat cgcgcagggg cggaatcggg ttgccggttg catatgcgtc
    12781 aacgagcgcg gccgcggcat cgcggacagc ctgctcgttc ctctcagttg cgttgctcat
    12841 gtacgagagc ctatgcaggg cgcgcggcga ccgggcgacg tattccgcgt cacggaacgc
    12901 gccgggaaaa gcgggtgggt tttcgggtgg gcgtccccaa cattcccccc gaatttacaa
    12961 atgtgttccg cgaggcggaa ttgagggtgc gcttagtcga gcgtgtgatt ggctttgaat
    13021 agacgcaagc aaggtgaagc gactcacttg ctgcgagata tggtggagag gaaggagcct
    13081 gacatgagtg cagcgaacgc agacgttgac gtgctggtca tcggtaccgg ccccgtcggc
    13141 ctcgcgctgg caaacctgct cggcatccgc ggcgtctccg tcgcggtgat ggaaaagcgc
    13201 gaccagctca tcgactaccc gcgcggcgtc ggcctcgatg acgaatccat gcgcaccatc
    13261 caggcgatgg gcctggccga agagttcttg ccctacacca tcccccacca catcatgcgg
    13321 cttgtcgacg gcgccggcaa cgtcatcctg accaacaacc cgcaaggcga gccctacggc
    13381 tggccccgca agttcggctt cctccagccg ctcgcggaca aggcctcctt cgacggcctg
    13441 tcccgcttcc cccacgtcac caccacgttc ggccgcgagc tggtcaagat cgaagaggtt
    13501 gccggcggcg tgcgcgcaac ctttgacatc gtgcgcggcg aggagggcga ggagcgcacc
    13561 ggcgagcagg agaccgtcac cgcgaagtac ctcgtgggct gcgaaggcgg ccgctccttt
    13621 acccgcaagt ggatgggcac cgagttcgaa gggaagtcgc cctccacacg ctgggtcgtc
    13681 gtggatgtga acaacgaccc gctcggtgcc cccaacgtct atctcggcgc cgacccgaac
    13741 cgaccctacg tctccatcgg cctgccgcgc ggggtgcggc gctgggagtt catgcttttc
    13801 gacgacgaac ccaccgaaaa ggtcgaagac aacgccttca tcgaggaact actcgccgag
    13861 cacatccccg agggcaccaa gctcgacgtg atccgccgcc gcgtgttcac ccaccacggc
    13921 cgcatggcgc gcacgttccg caagggcaac gtgctcatcg ccggcgacgc cgcccacctc
    13981 atgccagtgt ggatggggca gggctacaac tccggcatcc gggacgtgac caacctggcg
    14041 tggaaactcg ccggcgtgct gcagggcaag ttcagcccct cgctgctcga cacgtacgac
    14101 gtcgagcgcc gcgaccacgc caaggccatg atcgacttgt ccatgacctt cggcacggtg
    14161 atcaagccga ccgacaagaa ggtcgccttc gtgcgcgaca ccgccgcgaa gctgatgaac
    14221 ctctcaccgc gggtcaagga ctacttcgcc gacatgaagt tcaagccggt gccgcgctac
    14281 agccgcggcg ccgtggtgga ccaggccacg ctcaagcctg gcgtggcgga tcgctcgaac
    14341 gaccccgcgc gtcgcccgcg gatcgtcacc tcgcgcgtcg cggtgaacaa attatcgccg
    14401 gtcggcctgc agctgatcca gccgaaggtg gaatacgaag gcgaagcagt gcttctcgac
    14461 gaagcgctgg gcctcaacca cgcagtgctg agctggggcg tcgacccggc ccgactgttc
    14521 acgccaaagc agctcgccga gctggccgca gccgaggtga agctggtctg cgtggtcagc
    14581 ccgacgcagg tcgagtgggc gaagcagtac gtgtcggagg gcaccgaggt ggtctcggac
    14641 atcactggcg cgctcaaggg cttcttcgat acccgcgcgg tgggcaccgt gctcgtccgg
    14701 cccgaccgct tcgtcgcggc ggcgacgctc aacgcgcagg ccggccaggc gtgggaatcg
    14761 tacaagcgcg cagcacacgt ccgcgcgtac caggccgaca cggacaacta aggaaggaaa
    14821 cggaacatga cagtcaaact cgtggcaatg tcgcactcgc cactgctggg ctacaacgat
    14881 ccaggcgagg aggtgaagca ggagatggag ggcagctttg aaaaggtccg cgagttcgtc
    14941 aaggactacg acccggacct gatcatcaac ttcgcgcccg accactacaa cggcttcttc
    15001 tacgaccaca tgccgccgtt ctgcgtcggc ttccagtcgg tcggcgtcgg cgactacgac
    15061 tcgcaggagg gcttcctgga cacgccggag gagctggcgc aggacctggc ccagttcatc
    15121 atggacaacg aggtcgacgt agcgatttcg cgccgcatgg aaatcgacca cggcgcggtg
    15181 cagccgatgg agatcatcta cggcgacatc gcggccaagc ccgtcatcgc cgtctacgtc
    15241 aacggcctgg cccgcccctt tgtgccgatg aagcgcgtgc gcctgctggg caaggcgatc
    15301 ggtagctggg cggccgcgca ggacaagaag atcctgctca tctcttccgg cggcctgtcc
    15361 cacgacccgc cggtgccgca gtgggtcacc gccgatgaga aggcgcgcaa gctcatgctc
    15421 aacggccgtt accccacccc ggaggcacgc gccgagcgcc aggagcgcgt catttccacc
    15481 ggccgtaagt tcgccgccgg cgagatgacc aacatcttgg acctcaaccc cgagtgggac
    15541 cgcgagttca tgcgccgctg cgcatccggg gaccccacgg cattcgactc ctacaccgtc
    15601 gagggcatgg accgcgaagc agggcactcc tcgcacgagg tgcgcacctg ggtcgccggc
    15661 ttctcggccc tggcagaggc aactgggggc agctacgaca tcgagttcga gtactaccgg
    15721 gccatcaagg aatacatcgc cggtttcggc atcatgctgg ctaactaacc accaaccaca
    15781 caaggagagt acgacatgac taccgtaaac attccggatt acaccaccga cccgttcttc
    15841 ggcctggagg acaagtggat tgaaacggca ccgggcgagc tgacccacta ccacgacctt
    15901 ggcgagggcg agccgatcct cttcctgcac ggctccggca ccggcgtgac cgccgcggcg
    15961 aactggtggc tgaacctgcc ccagatttcc gaggtcggcc gcaccatcgc catcgactcc
    16021 atcggctacg gccaatccat cgccgcgccg ggcaccgagt acggcatccg cgagtgggtc
    16081 cgccacgcgg tgcgcgtact ggatgccctg ggcattgaga agacctggat cgtgggcaac
    16141 tccctgggcg gctggctcgc gttccaattc gcgctcgact tcccggagcg cctctcgggc
    16201 atcgtctcca tgggtaccgg cggcgcgaag ctgaccaagg cgctgaaagg ccactcgaac
    16261 ccgaccctga ccgaggaggg catccgcgat acgctcgagc tcttcgtggt ggacaagacc
    16321 ctggtgagcg acgagctggt caagctgcgc tacgagtccg cactcaacga caccgccagc
    16381 gaccgcctca aggaggtcgt tgccgctcgc gaccgcgacc gcgacgccct gcccctcgac
    16441 tttgacaagc tcgccgagct ggaaatcccg gtgctgctca tccacggcat gcaggacgcg
    16501 gtcatcccgg tctcccgcac ctgggagttg gtgcagacca tcccgaacgc ggatgcgcac
    16561 ctgttctcgc agaccggtca ctggtcgcag gttgagcgca gcgaagagtt caaccaggtg
    16621 atcatcgagt ggctcaagcg ccacttctaa accttttcct tcactccagg ggcacccaga
    16681 cacgctcgtt tgggtgccct tgcgccttac ataggggata aaagcactat gcacaacacc
    16741 atttcgcggg cgcggccgag agactacgcg tactcagtgt ttgccatcgt ggtcatgatg
    16801 ggcggcaccg ccttagtcac caccagccag ctcggcacgc cgccggtgtc ttctcccgtc
    16861 tacgccatga cgctgattgg ggggctgagc ttcggcgggt ggacgttcgc gctcaacctc
    16921 ttcctcatcg ccgcccagtg gctgatgctg cgccaggact tcccgcccag gtactggctg
    16981 cagctgcccg ccctgattgt gggcagcgcg agcctcgacg ggtggatgta cgcgtttcgc
    17041 ccgctggtga ctgacgccta cgccctccag gcgctcgaag ttgcgctcgg ccttgtgttc
    17101 ctcggcttcg gcgtgtccat cttggctacc gcgaacgcgg tgttcctccc gggagagggg
    17161 ttcgtcgcca ccatctcgac gctcacgcga aagcccttct acaaggtcaa gctcgtcttc
    17221 gacatcacgt gcgtcgcact cgcggtggtg ctgtccatcc tctgggtggg caacttcgaa
    17281 gccgcccgcg aggccacgat cgtctcggca ctcaccctcg gattcatcgt cggtgcctgc
    17341 accccgctgg ccaagcgcct ggtcaaaccg gtcgcctaag gcacgcaaaa cgccccgaaa
    17401 acacgcagtt ttcggggcgc tttcgtatcc agccgtgcta gcgcttctgc ggcggcagcg
    17461 agtaggtgca gccgaccttc gccaaaagct tgccggtctc ctcggagtgg atctccgtgt
    17521 cggtgacgat gatcgtccgg ccggcgcgca cgatgcgcga ggtggagatg gcatcgcccg
    17581 agttcacgtt ggacaccacg ttgatgttcg aggccaccgc gagggggaac acccccttcg
    17641 gcacctgctg catggccagc cacgtggcgg acaggtcggc aaggccgaac agcgccggcg
    17701 cggagaacat gcccgcaggc tgcgagaccg cctgggtcag cggcatgccc agcttgacta
    17761 cctccgtgtt gccctcgatg gggtacagct gcagggtctc tttcacgtca tgcactttct
    17821 cgtacatggc gttccaatcg tcgataaaac tcatgtcagc tccaggttct tcgtgtcggt
    17881 ggattggttg gccacccagt cgggctcggc aaccatgagg gcgtgctcct cgccggtgcg
    17941 cagctgcacg tcgagcacgt agcgcatgcc ggcatcctcg caggcggaga tctcttccac
    18001 gttgtccggc tccacgggca caatcactcg gcggcacttc ggatccgtgg caaagacctc
    18061 actgattcgc tgcgccagcg cttccgcgtt gtcgtacggc aggatgacgt cgttggcacc
    18121 gtaggggtag gtgtggcgta ccgggtggtc cttgacgtat tggaaactca cgagacgacc
    18181 tccccgatcg tgccctcgcg caccgcctgg cgcaggaaga gcttgtccag cttgccgccg
    18241 gagttacgcg gcagttcgtc caccacgacc accttcgacg gcagcttgta gcgtgcgagg
    18301 tggcgcgagc agtggtcgcg gacgcgctcg agggtgatct cgctgtcgtc gatacgctcg
    18361 atgaccgcga cgatcttctc gccccacttc tcgtcgaact cgccgacgac ggcggcgcgg
    18421 gtaaaggagg ggtcctcggc caggatgcgc tccacctcgg cggggtagac gttctcgccg
    18481 ccggagatga tcaggtcctt gaggcggtcg acgatgtagt agaaaccgtc ctcgtcgacg
    18541 tagccgatat caccggagtg gaaccagccg gcggtgtagg acttctgcgt catctccggg
    18601 ttgttccaat agcccagggc gacgttcggg cccttcaccc acatctcgcc gtggcggccc
    18661 ggctccttga tccgctcgcc ggtgtcgggg tccatgagct tgacctgggt gtgcggcatg
    18721 gggaagccgc aggaacccag cttggacttg gtcatgtccg ccggcaggta ggtggcaaac
    18781 ggggcggtct cggtcagccc ccaagcctgc tggatgttga tgtccttttc gccgtacttc
    18841 ttaatcagcg cgggcggcac gggcgcgcca gcgcagatga tcgcgcgcag gttggacaag
    18901 tcggcggtct ggaactcctc ggtctgcgcg atggcggaaa gcatcgccgg gaccataaac
    18961 accgagccga tcttgtgctc ttccaacagc gcgagcgtgg cctgcgggtt gaaggcgcgc
    19021 tggaccacga gcgtgttgcc gcggaagaag gaacggatgg caaaggagtt cagcgcgccg
    19081 acgtggaaca tcggagccac ggccagcgag gtgtcgccgg ggcgggtatc caccagggtg
    19141 tcgacgttga tggagttcca ccacaggttg ccgaaggaga gctcggcacc cttcggcagg
    19201 ccggtcgtgc cggaggtgaa cagcagcagg gcgaggtcct gcatggtcct ggcaccgggc
    19261 ttgcgcaggc tctcggtgcc ctcgttggtg aacttggagg tcgcggacca aaacagcggg
    19321 atctcctcgt ccacgggcgc cgccgggtca tcgtcgacga ccacgatgtg gtgcttttca
    19381 ataccgaaga cggacttcgc cttgcccacg tgcgagccct ccaccacaac agtgtgcggg
    19441 gtgcctagca ggaagagctt ggcggtctcc ggtgcggaga ggcggaagtt aaacggcatg
    19501 aacgtcgcac cgatccacca cgcgccgaac atggcgaaga ggaaggaacg ggagttctgc
    19561 ccgatgtagc cgatgcggtc gccgctgttc acgccggcgt cgacaaagtg cgcggcccag
    19621 cggcgcacct ctttggtgaa ctcggcgtag gtgaaggact ggccttcgta ccacagggct
    19681 atgcggtttt ggaagtgccg ctcatgccgg cacagttggg tacatggatt gacatccaca
    19741 tcattgggat cttgctgaac gccatacacg atcataggtc atcgcctcct gcagactttg
    19801 cgaatcctcg ggcggcgatg ccgccatcga cgttgataat gtgcccggtg atattgcccg
    19861 cgtcctgctt ggaagcaagc agcacgtacg acccggtgaa ggtcgctggg tcgagcgaaa
    19921 tatcgtggag cggaatatag ggattggagc caccagggcg gcggtcgaag atctccgaga
    19981 cggagcgatc gccgagcccg cttgcggccg ggccggagag cgacgtgcgc atcccgccta
    20041 ccgcgacacc gttgacgcgg atcttcggtg ccagctcgta ggcgagctgc accaccaggc
    20101 cgcgccccgc gaacttcgac gcggtgtacg acggcccgcc gcccgcggcg tagaacgccg
    20161 agttggagag cgtgaagatg atcgagccgt tggtcttgag caggtgccgc caggtcgcct
    20221 cggcggtaag taggtagccc ttgacgttga cggccatgac ttcgtcgaaa agcgcggcga
    20281 tctcctcgcc gctcaagcgg gtgaacgagc ggtagaagtc ccagatcccg gcgttcggga
    20341 tcaccgtgtc gagctcaccg taggtggcaa tatgcttgtc gacggccgcg tgcagcgacg
    20401 ccggctcgcg cacatccgca gccagcggca gcaccttgtc ggggttgatc tcctcggcgg
    20461 cctcgcgcgc gcggtccaag tcgaggtcga cgatgctcac gctcgcgcct tcgtcgacaa
    20521 accgcgcggc gagcgccttg cccagccccg aagcgccacc cgtaatcagt accttttgtc
    20581 cctcgatcat cgtgttcacg ccctagaaga aggtggagat gttcttggaa ttcaggacat
    20641 tgatgtcgag caggatgcgg cggtcaaaga ccttgtagcc gtcctcggtg cggcgcaaca
    20701 ggtccgtgcg cgtgccgacg aagatgtctt cctcgtgctc gagtcgggtg cggtagacca
    20761 tgaagttggt ccgcgtctcg atcacgtctt cctccgtctc cgcgacggtg ccgtggaagg
    20821 cgatgaggtt ggtgatcagg tggcgggtgc gcgacggcgg atcttcggac caggccatgc
    20881 cggagtcgaa gcggcggatg cgccaggcca gggagctgtg ggtctcgtcg tagtaggcga
    20941 gcccgtcgcg gtcggcgatg gcgagcgcct gctggcgacg cgtgcggttg gtgcgcgtcg
    21001 gtgcccagta ctccaggtcc tcgtcgaagt tttgcagcca gtcggtgtag cggccctcgt
    21061 cgagaagcgc cgcctcatcg ttgtagaagt tgagaagttc gtagtactgc tcggcgtcca
    21121 cacggcttcc gagcgagaca tcttctctgc gtagatagtc agtcatggga aatcacatcc
    21181 gtcgttagcg agccagcttc ttcaactgga tcgaggggtc aatgagcttg gagggagtta
    21241 ccggaatctc gcggtcgatg atgcgccggg cggcgcgcac cgcgttcgag tcgttgtagc
    21301 tggcagcgcc aaccagggtg gtgccgtcgg cgacgcggaa ggcgactgcg gggttgccgt
    21361 ccgcgtcggg gcggatgaag gtctcgcccg gggcggacat gtcgcccacg ccttcgacgt
    21421 gcacgccgta gcgatcggac cagaaccagg gcgcgctgcc cttcggtgcg tcgacgcccg
    21481 cgatggaggc cgccgccacc ttcgcgtcct gcaccgcgct gtcccagtgc tcgtggcgac
    21541 gctcaagggt gccgtcctcg ttgcgcaggc gcgcgcagtc accaacggcc cacacgcccg
    21601 gcagggaggt gcgctgctgc gtatcgacga tcacgccgtt gtcgatgtcc aggcccaggg
    21661 actcagccag tgcggtctcc gggatcaggc cgatgcacag cagtacgtgg tcgacctcgt
    21721 aggagtcatc gttgtcgacg tggatggtct tgtggtcgcc gtcgtcggtg atctcggtgg
    21781 tcatgccgcg gacaaacttc acgttgtgcg ccgcgtgcag gtcgtggagt cgcttggcca
    21841 gctcctcgcc gaccgccggg atcagcgaga ccggggccgg gtcgatcagc acgacctcgg
    21901 tacccagctc ctgggcctgc gcggcaacct cggcgccgat caggccggcg ccgacgatgc
    21961 cgaggcgctt gccctcgccc atcgcgctac gcagggtgca cgcgtcgtcg aaggtgcgca
    22021 gcacggtggt gtgctcctca aaacccgggg tcttgccgat gcgggcgaac ccgccggtgg
    22081 ccaggaccag gttctcgtag ggcagcgggt ccgaattctc gaggacgagc gtcttgccct
    22141 tgccgtcgat acgcacgacc ttgtccttga caatggtgac gttgttttcg gcgtaccagt
    22201 cttccggcac gaagcacagc gcgtcgtggt ccttggaccc ggcgagcacg tccttgctca
    22261 gcggcgggcg gtcgtacggg atgccctcgg ggtcgatgat ggtgatgggg gcgtcaaccc
    22321 ccttggcgcg aagttcgcgg gcaacggtaa agccgccgat gccgccgccg atgattgtgg
    22381 tcgaagccgt catggtctac tcaacacctt ccgcggcgac accgggggtc agccagatct
    22441 cctcgccgcg aagctcgacc ttgtgggtct tcacgttctc ggtggccggc atgcacaggg
    22501 cctcgccggt cttgaggcag aacttcgcgg cgtggagcgg gcactcgact tcggtgccgt
    22561 cgacccagcc gtcggcaagc gaggtgacct cgtgggtgca ctcgtcgtta atcgcgtaga
    22621 cctcgtcgtc ctcggtgcgg aagactgcga tggcgtcctt gtagccggag gtctccgggg
    22681 agatgacgat ggcctcttcc tgctcgatat cgtccagaac agcgactttg atggcgtcag
    22741 acatggcaga tgtttccttt cagtgcgggt gcggtggcgg agtgtgtttt taagcttctt
    22801 cgtgccaggc gggggtgttc atcagctcgc gccagcggcg gtagaggccg cggccggcgg
    22861 cgtcggagta cagctccgag gtcatgccgg ggtagccctc gcgggattcc acgttgtcca
    22921 ggcccatctg gtagttcagg gcggtgttgg cgaccatgaa ggcgccggcg ttggcctggc
    22981 actcggacca gttctcgccg tcgtcctgct caaagacgcc ggacgggccg aaggtgcgca
    23041 ggttgtagag gcgctgcgcc ttcgcgacgt cctccggcat gctgcggtcc agcaccgtcc
    23101 atgcccacac ctccatcttg tttggcccct tggggtgcca cacacggatg gaaccgttga
    23161 cgggcaggta ggagaagttg gggaagaccg tggcgtggcc gttggtcagc gggcccgtga
    23221 cctgctcttc cgacaggcgc tccttgagga actcgtagtc gtagtactcg tggaccggct
    23281 gcgcgtcgaa gcggttcttg gggtggaccg ggaagcctgc gccgtggccg tgctcgtcgg
    23341 tgaactggcg gccggtgcgc tccgcgatct ccttcttcgg gcccttgccg gaaggcgaga
    23401 ggatcatcag cgccgaggcg tgcgacatgg tcacgtggta ccagtcggtg gcgaactgct
    23461 cggcggcgag cttccagttg ccgtcgagga cccacttggt cacgccctcg acaacgtagg
    23521 tgccctccgg gtcgcggtcc atgaacgcgt cgatatacca gcgcatatcg cccagcgaat
    23581 cctcgagcgg ctccgcgtcg gcgtcccagt tggcaaagat gaggcccttg tagctctcca
    23641 cgcgcgggac ggcagacagg ccccacttgg ccttatcaaa ctcgtcgttg tagtagtgct
    23701 cgcccggcac cgagatgagc tcgccgtcca ggttgtaggc ccagccgtgg taggtgcagg
    23761 tgaagttctt ggtgcggccg tggtctgcgc ggcagacgcg ggcaccgcgg tggcggcagc
    23821 tgttgagcag gacgcggatt tccttctgct tgttcatcac cgcgatgacc gggtcctcac
    23881 ccatgtaggt ctggaagaag tcgccgggtt tggtgaactg ggactcgtgc gcgatgaaca
    23941 gccaggagcg cgcgaaaatg cggcgcattt cttggcggta gatctgctcg tcgctgaaga
    24001 tgcggcgatc gacgagcccc ttgtcgggat ccaccatttt gctgacatca aggttggtgt
    24061 ctagccctgc ggggcgttcc agggagggag cgccaaggga gggacgttcg ttttgcatgg
    24121 aaagctccaa tcgacgtgct gtgaaagcca gagtgagaat gctcttgggc aaaatgtgct
    24181 gcaggtgcgc tcaaacagga gttgtgagac gcctcaccgc aacctctgga atgagcattc
    24241 cacaaatgtg ggaacaaaga gataaggttc cgctaggcgg aacggcgggg gtggccccgg
    24301 tggtccggtc gggggtaacg cgggcccgta ctaccgcaaa gtccccgccg aaagggggtg
    24361 gcggggactt ttgcaaggcg agcgcggaac gcgcgcttag cccttgaaca ggttggtctc
    24421 ggtaaagcgc tcagcgtgac tcatgtggtg ggcggtctcc ttggagaaga agatcgccag
    24481 cgaggagatg acgaagagcc cggagatgat gatggccagc ggggtcagcc cggtctcggg
    24541 ggtgacaaag cgggtcgcaa ccagcggggc ggtacccgcg ccgaggatcg acgccgcctg
    24601 gtacgtaatc ccggagccgg tgtagcgcag ctcgggcacg aacttctcgg aaatgaaggc
    24661 accgatcggg ccgtactgcg cgggctgcac cacgcacacg agcaggacca tgcccagcca
    24721 gatcttggtc gggtcaccgg agtcgatcat gttgaagaca atccagatgc cgacgataga
    24781 gacgagcccg cccgcgagca tcacccggcg ccgaccgagg cggtcggaca gggcggcgag
    24841 cgccggcatg acaaagatcg cgaacgccga gccgacggtc accatcatca gcgccgtcga
    24901 gcggctgacc ggcgatgccg tgtccgccgt ggcgttgacg atgtagggca ccatgaacga
    24961 cccctgcagg ccctggacga acaggccggc cataccggcg agcgcgccga ggacgagctc
    25021 gcgcggagcc tccttgagca tgcgcaccag cggcacgccg gtgtgcacct tgccagcgcg
    25081 gcgggcggcc tcaaactcgg gggattcctt cacgttcgcg cgcatgaaca ggccgacaat
    25141 gacgatggcc gccgagaaca ggaacggcac gcgccagccc cagtcggtga cgaagtactg
    25201 ctccgggttg gcaaagttgt cgccggacat ctgagcgaac accgcgagca ccagcgtgga
    25261 caggatggca cccgccgggc caccggcgat cgcgatggag gcaccgaagc ccttgttctt
    25321 ggccgtggag ttctccatcg ccatcaaggt ggcacccgcc cattcgccgc caatggcgat
    25381 gccctggacg atacgcagga tgaccagcag gatcggtgcg gcagcgccaa tgacctgcga
    25441 agaaggcatc aagccgatgg agatggagac cagccccatc gtcaacagcg tgatcaccag
    25501 gacgttcttg cggccgtact tgtcgccgaa gtggccgaac gccatcgagc cgatcgggcg
    25561 ggagaggtag ccggtcagca agatgacgaa ggagagcatc gtgcccaggc gcgggtcgat
    25621 gtttgcaaag aagagctgcg ggaagaccag gccggccgcc gccgcgtaga gcaggaagtc
    25681 gtagtactcc acggtagagc cgaggaagga ggaggcgagc gcgaggcgtc gctctttcgg
    25741 tgtgcgctcg tgcttcgcgt gatcggccgg cggagcgtgc gtgatgttgg tcatgtggtt
    25801 ttctccaaag ggtgggatgg gggggggtgg ccggctagcg cgcggaccac acaacagagt
    25861 gggaatagtt ttcggtggcc gcgggcaaca ggcggccgta gtggtactcg aaggattgct
    25921 gccggtagaa ctcgcgggtg agcgcaccgc gctgcggcgt ggtcgctgta cgcccggagt
    25981 cgccgcggta ctcgcccgtg gccatgcggc cgaaccagtg gtggtcgtag atcgtctggt
    26041 ccgcccacac ctcgagcagc atgaggtggt taggcagctc caggttctcc atccacgcgt
    26101 agtagcagca gcccggctcg cggcgtgtct cggtgatctc ctgggcggtg agcgcccgca
    26161 tctcggggtt gtctacaaag gcgttctgga tgacaatgct caccggtccg ctcgccggcc
    26221 acatgatgcg ggaatcgctg cctgcttccg gtgcccagac gccgtcgacc agggcgtatg
    26281 cggactgctc gtagagctcg gtcgcgccat cttgtacgaa ctggtgcagg tgcggcagct
    26341 cgggcagctt ctcgacgacc gcggcatagt cagccacctg ctccgccaga atcgccaccg
    26401 cgcagtcttc atcctcgacc gcgagggtct ggtacgcttc tgcctctttg atgccttcgc
    26461 gctggcgcag cgaggcgacg tcggcaagca actgttcggg ggagtcggtc gctccccggt
    26521 ggataatgcg gatcatacga gctcctcaaa gtcgacgacc cagtccggcg cggcgaattc
    26581 gggcttcggg ggctcgcggc ggatgacgat ctcgatgagg tagccgccga gcgcctcgaa
    26641 ggtgtcgaag tagccgaact cggcggcgcc accgcgcagg ccggagccca tgcacagcgg
    26701 gtggccggcc tcggtcatgg aggcgacgac ctcgtcccag tcggcgtcct cggtggtcat
    26761 ccacgcgaag tagtggtgga tgccggggcc gcgctcgtcg aagaactcgc ggttgtagtg
    26821 gcagtcgccg tggttgaccg agatgatctc gaagccgaag tcgccggcgg tgccctgcgc
    26881 ggtgaagtag ccggtatcgc cgtccttgcc gcggtagtag ggcttgtcca ggcggccgaa
    26941 gccggtctcc cacgtcttca tctcgaagcg ctggatgcca aagacgtcgc ggtagtgggg
    27001 cagcgcggcc atgacgtcgt ggacgagcac gccgaagtgg tacatgccct gcaccggctg
    27061 ggtcgggcgc gtatcggtgc tcaccgcggc cgggtcttcg gcgctggccg ggagcatctc
    27121 cacgaggaag ccgcccaggt tctcgcgggt gtcatagaag gtgcgcgtgg tgccgtccac
    27181 cgttgcggtg taggcgacgt cgtagccgag cgactcgaag tgcttggcaa ccgccgcctc
    27241 gtcggccgcc gtggagcgga cctgcaggaa agcgatgccc tcgcgcttgg tgcgcaagaa
    27301 ctcgttgaac gggctttcgc cgccggtcgg ctcgatgagc tcgaaggtca ggctggaggc
    27361 cgggcggccg cccggtccct gctcgccttc aacggctggc gtggtgccca cggcgctgcg
    27421 ccacgtgccc ggagtggcca ccgtgcggcg gccgtgcgcg atggcgtcgg taggcgcgtg
    27481 ctcgcccgtt tcccagtcgg tgatgccgta gatgcgggag tattccttga tcttggcgtc
    27541 gaggtcgtag acgacaacgc cgatgcgaag caggttcgta gtttcgatct gtgcggtcat
    27601 atgcaggtcc tttccttagt agaacaggga gaggttcttg acaagaatgg tggccatatc
    27661 gaagcggatc tcgcgctcga gcactaagaa tccgtagcgc gaatccgggt cgcggacgat
    27721 gacgtcgcga cgctcgcccg caatggtgtc ctggtaacgc tcgccgcgcg agcggtagat
    27781 catgaagttc gagcgaaccg cgaaggcccc gtcgctgcgc tcatcgatgc gcaggttggt
    27841 cagcatgtga cgcgagcgtg acggcggttc ctccgcccac gccatgtgcg tgttcaggcg
    27901 cacaacgcgc tggcgcagaa acgccttgga ctcctcgaag tagaccgagg tgcccttcgg
    27961 gtagaactcc tccttgcgct cgcgggccac gcggttttcg cggaccggcg cccagtagtc
    28021 aacgtcttcg tgcatgcagt cgagccagtc ctcccactgc atgttgtcca tcatttcggc
    28081 ttcgtcgtag aggaagcgcg cgatcaggcg ctcgtcttcc gcgctggcgg ggcgctgggt
    28141 gaccggctgc tcggtagtcg tcgtcattgg tgtgctcctt aaagtgtcgg gtcgagtaag
    28201 tccgctaatc gacgttgcct tcgtacgcgc cgtcggacgc agcagcggcc ttggcggcct
    28261 ccggctccat caccgcggtg aagtcgcgct ggtcaacctc cgggacaccg ccgcgctctt
    28321 gcttgagctg gtcccagggc ttgtcttcca taaggtcgcg gtagaagccg tacatgttca
    28381 gcgccgcgtt gtccgagtag acgtgcgcgg tggacgcgcc ggggtagccg tcatcgtcgt
    28441 aagcaacggg gacgcggcgc atgttgtagg taaacccggt ctcgcgtgac ttcgcgccgc
    28501 ggaggatgtg ctgcatttcc tcccagttct ccgcgtcgtc ctgctcgaac atgccgccgg
    28561 gggagaaggt gcgcatcacg tcgacgcgga tcgcctcctt cacctcttcc ggcgcgtcct
    28621 tcggcacgaa tgcccaggac cagatctcca tctcgttcgg cccgcgcggg tgggtcacgc
    28681 ggaaggtgta gttgcccagg agcatgaagt tggggaagac gttcatgtgg ccgcggacct
    28741 cgcggaactc gccaagcctc tcgacgatcg actcgcggat cgtgtcctcc cactcgatca
    28801 gcgccgggcc ggtgttgggg atctccgcgt cgcgcttgcc aaagaaggcg ccgccgtggc
    28861 cgtaggggct gaggaactgg cggccctcgg ggatcttctt gcggccggtc ttgcggtcga
    28921 aggtgtcgga gccggagctg agggcctcca ctgcggagac gtgcgaaatc tccgagtgct
    28981 gcatgtccga ggtcggctgc tcaacgttga acttccagtt cgccggcagc acccacttgt
    29041 gtacggcgat ggcttccatg ccgccctcgt agcggtcgag gtagccgtcc aggtagtact
    29101 tcgcgttgcc gaggtactcc tcgagcggcg gaatggtctc gtcccaggaa ccgaagatga
    29161 aacccttgta gttctcgatg cgcggcacct tgatggcaga cagcttcgac ttgtcgatgc
    29221 cgtccgggta cgcgttggct tcctgcggga tggagaccag gttgccctcg agatcgtagg
    29281 cccacccgtg gaaggagcac atgaaggact tggcctggcc gcggtcggcg cggcagatgc
    29341 gcatgccgcg gtggcggcac tggttcagaa aggctttgac ctcgcccgac ttctggcgaa
    29401 cgacgatgac ggggtcctcg ccgatgtagg tctggatgta cgagccgcgc ttcggcagca
    29461 tcgactcgtg tgcgaggaag acccacgtgc gctgccagac cgtctccagc tcttggcggt
    29521 agatgtcttc gtcggcgaag attttgccgg aaacataccc tccaacgggg tcaatgagct
    29581 tagcgatctc actcatagcc acttctcctt agtgatctgc gtcatctttg ggggtgactt
    29641 tagaccgcga ggaggcaggc tggaattaac gttccagtgg acggaacaca gttggtgtaa
    29701 tcgggggtgg ctaggaggtc gcgtagtggg agcgcatttg cgcaatcgcc ccgatggtca
    29761 tggcttcgct catgc
//
