# Supplementary material for: Large-scale investigation for antimicrobial activity reveals newly-identified defensive species across the healthy skin microbiome
Source: Nat Commun. 2026 May 25;17:6806. doi: 10.1038/s41467-026-73524-z (PMC13385363; doi:10.1038/s41467-026-73524-z)
Supplement: Supplementary file 15 — Source data [file 41467_2026_73524_MOESM15_ESM.zip › SourceData/Supplementary_Figure_6/LK952_6.region001.gbk]

LOCUS       6                      10285 bp    DNA     linear   UNK 01-JAN-1980
DEFINITION  6 length=186537 depth=1.01x.
ACCESSION   6
VERSION     6
KEYWORDS    .
SOURCE      
  ORGANISM  
            .
COMMENT     ##antiSMASH-Data-START##
            Version      :: 6.0.1
            Run date     :: 2022-01-05 21:47:52
            NOTE: This is a single cluster extracted from a larger record!
            Orig. start  :: 38924
            Orig. end    :: 49209
            ##antiSMASH-Data-END##
FEATURES             Location/Qualifiers
     protocluster    1..10285
                     /aStool="rule-based-clusters"
                     /contig_edge="False"
                     /core_location="[43924:44209](-)"
                     /cutoff="20000"
                     /detection_rule="(strepbact or Antimicrobial14 or
                     Bacteriocin_IId or BacteriocIIc_cy or Bacteriocin_II or
                     Bacteriocin_IIi or Lactococcin or Antimicrobial17 or
                     Lactococcin_972 or Bacteriocin_IIc or LcnG-beta or Cloacin
                     or Linocin_M18 or TIGR03651 or TIGR03693 or TIGR03601 or
                     TIGR03795 or TIGR03975 or DUF692 or TIGR01193)"
                     /neighbourhood="5000"
                     /product="RiPP-like"
                     /protocluster_number="1"
                     /tool="antismash"
     proto_core      complement(5001..5285)
                     /aStool="rule-based-clusters"
                     /tool="antismash"
                     /cutoff="20000"
                     /detection_rule="(strepbact or Antimicrobial14 or
                     Bacteriocin_IId or BacteriocIIc_cy or Bacteriocin_II or
                     Bacteriocin_IIi or Lactococcin or Antimicrobial17 or
                     Lactococcin_972 or Bacteriocin_IIc or LcnG-beta or Cloacin
                     or Linocin_M18 or TIGR03651 or TIGR03693 or TIGR03601 or
                     TIGR03795 or TIGR03975 or DUF692 or TIGR01193)"
                     /neighbourhood="5000"
                     /product="RiPP-like"
                     /protocluster_number="1"
     cand_cluster    1..10285
                     /candidate_cluster_number="1"
                     /contig_edge="False"
                     /detection_rules="(strepbact or Antimicrobial14 or
                     Bacteriocin_IId or BacteriocIIc_cy or Bacteriocin_II or
                     Bacteriocin_IIi or Lactococcin or Antimicrobial17 or
                     Lactococcin_972 or Bacteriocin_IIc or LcnG-beta or Cloacin
                     or Linocin_M18 or TIGR03651 or TIGR03693 or TIGR03601 or
                     TIGR03795 or TIGR03975 or DUF692 or TIGR01193)"
                     /kind="single"
                     /product="RiPP-like"
                     /protoclusters="1"
                     /tool="antismash"
     region          1..10285
                     /candidate_cluster_numbers="1"
                     /contig_edge="False"
                     /product="RiPP-like"
                     /region_number="1"
                     /rules="(strepbact or Antimicrobial14 or Bacteriocin_IId or
                     BacteriocIIc_cy or Bacteriocin_II or Bacteriocin_IIi or
                     Lactococcin or Antimicrobial17 or Lactococcin_972 or
                     Bacteriocin_IIc or LcnG-beta or Cloacin or Linocin_M18 or
                     TIGR03651 or TIGR03693 or TIGR03601 or TIGR03795 or
                     TIGR03975 or DUF692 or TIGR01193)"
                     /tool="antismash"
     CDS             67..357
                     /locus_tag="ctg6_41"
                     /transl_table=11
                     /translation="MDPILLKAHNNLDREVDKAFDVARKLTNERQRQELLFASYGELAR
                     GYVSSLSSKSKPPAGSFPVRVILIGPAAGCRTLSLATPGTMTVPDENTSLP"
     CDS             complement(428..1282)
                     /gene_functions="resistance (resist)
                     Erm23S_rRNA_methyltrans (Score: 343.5; E-value: 4.3e-105)"
                     /gene_kind="resistance"
                     /locus_tag="ctg6_42"
                     /transl_table=11
                     /translation="MSTYGYGRHEHGQNFLTDHKIINSIVDLVKQTSGPIIEIGPGSGA
                     LTHPISHLGRAITAVEVDAKLAAKLTKKTASASVEVVHDDFLNFPLPATPCVIVGNIPF
                     HLTTAILRKLLHAPAWTDAVLLMQWEVARRRAGVGASTMMTAQWSPWFTFHLGSRVPRF
                     AFRPQPNVDGGILVIRRVGDPKIPIEQRKAFQAMVHTVFTARGRGIGEILRRAGLFSSR
                     SETQSWLRSRGIDPATLPPRLHTSDWIDLFQVTGSSSPRHRPISQSGSSQRPPQRKNRG
                     RRR"
     PFAM_domain     complement(524..1261)
                     /aSDomain="RrnaAD"
                     /aSTool="fullhmmer"
                     /database="32.0"
                     /db_xref="PF00398.20"
                     /description="Ribosomal RNA adenine dimethylase"
                     /detection="hmmscan"
                     /domain_id="fullhmmer_ctg6_42_0044"
                     /evalue="7.00E-34"
                     /label="ctg6_42"
                     /locus_tag="ctg6_42"
                     /protein_end="253"
                     /protein_start="7"
                     /score="117.1"
                     /tool="antismash"
                     /translation="RHEHGQNFLTDHKIINSIVDLVKQTSGPIIEIGPGSGALTHPISH
                     LGRAITAVEVDAKLAAKLTKKTASASVEVVHDDFLNFPLPATPCVIVGNIPFHLTTAIL
                     RKLLHAPAWTDAVLLMQWEVARRRAGVGASTMMTAQWSPWFTFHLGSRVPRFAFRPQPN
                     VDGGILVIRRVGDPKIPIEQRKAFQAMVHTVFTARGRGIGEILRRAGLFSSRSETQSWL
                     RSRGIDPATLPPRLHTSDWIDLFQ"
     CDS             complement(1632..1979)
                     /locus_tag="ctg6_43"
                     /transl_table=11
                     /translation="MLAKGLIKSVWQHALLFTFVSRETLTWMASPSTGSVRTVKPLQSS
                     VAWTLDIGHNYVDQSISASKKNVARPDYDAMVASFERGEIDAIICWDLELPAPRRWVVR
                     SVGQNYSRTTA"
     PFAM_domain     complement(1701..1829)
                     /aSDomain="Resolvase"
                     /aSTool="fullhmmer"
                     /database="32.0"
                     /db_xref="PF00239.21"
                     /db_xref="GO:0000150"
                     /db_xref="GO:0003677"
                     /db_xref="GO:0006310"
                     /description="Resolvase, N terminal domain"
                     /detection="hmmscan"
                     /domain_id="fullhmmer_ctg6_43_0045"
                     /evalue="5.30E-05"
                     /gene_ontologies="GO:0000150: recombinase activity"
                     /gene_ontologies="GO:0003677: DNA binding"
                     /gene_ontologies="GO:0006310: DNA recombination"
                     /label="ctg6_43"
                     /locus_tag="ctg6_43"
                     /protein_end="93"
                     /protein_start="50"
                     /score="23.4"
                     /tool="antismash"
                     /translation="DIGHNYVDQSISASKKNVARPDYDAMVASFERGEIDAIICWDL"
     CDS             complement(2268..3002)
                     /gene_functions="transport (smcogs) SMCOG1000:ABC
                     transporter ATP-binding protein (Score: 146.6; E-value:
                     1.6e-44)"
                     /gene_kind="transport"
                     /locus_tag="ctg6_44"
                     /transl_table=11
                     /translation="MSLASPNQSPTLPPEISTSHLCLAAESTFSVGRSTRMVKKSLVEN
                     ATFSLPGPGFVAICGASGSGKTLLLNTLAGLLPPADGLLRIDGENASAWRMKRRRRFWR
                     ERAAIIHQDHGIIPELSCEDNLTLGLSRKQYSKEELLHSLGEVGLDVPFDGPAAILSGG
                     EQQRLAIARALLRGAAYVFADEPTASLDPTNRDQVIALLRRAADGGALVLAATHDAAVI
                     AAADSTLRINDRQVTVSGSARD"
     PFAM_domain     complement(2439..2873)
                     /aSDomain="ABC_tran"
                     /aSTool="fullhmmer"
                     /database="32.0"
                     /db_xref="PF00005.27"
                     /db_xref="GO:0005524"
                     /db_xref="GO:0016887"
                     /description="ABC transporter"
                     /detection="hmmscan"
                     /domain_id="fullhmmer_ctg6_44_0046"
                     /evalue="4.90E-24"
                     /gene_ontologies="GO:0005524: ATP binding"
                     /gene_ontologies="GO:0016887: ATPase activity"
                     /label="ctg6_44"
                     /locus_tag="ctg6_44"
                     /protein_end="188"
                     /protein_start="43"
                     /score="85.4"
                     /tool="antismash"
                     /translation="ENATFSLPGPGFVAICGASGSGKTLLLNTLAGLLPPADGLLRIDG
                     ENASAWRMKRRRRFWRERAAIIHQDHGIIPELSCEDNLTLGLSRKQYSKEELLHSLGEV
                     GLDVPFDGPAAILSGGEQQRLAIARALLRGAAYVFADEPTA"
     CDS             complement(2989..4995)
                     /locus_tag="ctg6_45"
                     /transl_table=11
                     /translation="MRIRPLVLGLLSLLLAAVIATTGWLLTALVDSTKPLSLGVESTFS
                     LDYVEPKTPLAEELESDYAPTVIRNSLVSLAEQNGYSIYRLTGTDDASGTSHEVFIPLE
                     QNYPAPERIPRLNRPDALSQAASEFGSLDYHGDYVLVPKATGGNANHFYESARNDGLRL
                     SEKTQFLHLIQSVVFRLPALVAILFLFVVSLFALVFVLRVSGLRLAALRTINGGHRSQK
                     GNWRQWAFVILPHLVLIGLASTFLARQGSYSFAFLFLRFYAAGIGLALATTGLAVAVTA
                     PLLRRAVALLGQRAPAEKAAGKALKVISVFTCVTFVAAGLSSAAALRSYQQESEAQQTW
                     KSLAEFGALHFSANFDGPAGRVEGGELLPPSVQQNFRDFALSWEREHGAVLSHTLPKEG
                     TGVPDSCPVALANRQWHDLQDYQFRPGDDNHSVDYSAAQEHFAASVDLWAQESGDLLLK
                     SAQIGPVSADHAVGFISGTMSGELVPGDCFYVLETDDLSGFDADFLSSTASSKNLLFAD
                     FSELGPELTAAGLEGYVYPVRAADRGLVELVASTALFWLSILSVLGALLATLAALIVQA
                     RIQLRVHRRLLVLLHSAGQSPDKTMWRLFKSQLVSLTVVVILSVLAPLLLPNPFLYTFT
                     ALSCLVLIVYLGFVRLSISQHMSASPRSHNVIG"
     CDS             complement(5001..5285)
                     /gene_functions="biosynthetic (rule-based-clusters)
                     RiPP-like: Lactococcin_972"
                     /gene_kind="biosynthetic"
                     /locus_tag="ctg6_46"
                     /sec_met_domain="Lactococcin_972 (E-value: 1.4e-07,
                     bitscore: 25.6, seeds: 6, tool: rule-based-clusters)"
                     /transl_table=11
                     /translation="MAELLGEAAPAFTTYWASVGRKVRYPAGGGTWEYGFWNAKARSYF
                     TVNRCHTSTVTVNGRTQRSINTRGGQKSIAELWATNLPGTKDSYYYNFY"
     PFAM_domain     complement(5016..5204)
                     /aSDomain="Lactococcin_972"
                     /aSTool="fullhmmer"
                     /database="32.0"
                     /db_xref="PF09683.10"
                     /description="Bacteriocin (Lactococcin_972)"
                     /detection="hmmscan"
                     /domain_id="fullhmmer_ctg6_46_0047"
                     /evalue="4.50E-14"
                     /label="ctg6_46"
                     /locus_tag="ctg6_46"
                     /protein_end="90"
                     /protein_start="27"
                     /score="52.8"
                     /tool="antismash"
                     /translation="GGGTWEYGFWNAKARSYFTVNRCHTSTVTVNGRTQRSINTRGGQK
                     SIAELWATNLPGTKDSYY"
     CDS             complement(5732..6274)
                     /locus_tag="ctg6_47"
                     /transl_table=11
                     /translation="MTTRAAIYLRISLDAAMDGLAIDRQRQDCEALAEQRGWDVVHTYV
                     DQSISASKKDVDRPDYDAMVASFERGEIDAIICWDLDRLTRQPAQLEEWIDRAEEQGLK
                     LVTANGDADLATDGGRTYARIKAAVARGEIERKSMRQSRAQQQRAEQGRWYSGGVRPIG
                     YTSTGEIIPSEAALGAA"
     PFAM_domain     complement(5813..6262)
                     /aSDomain="Resolvase"
                     /aSTool="fullhmmer"
                     /database="32.0"
                     /db_xref="PF00239.21"
                     /db_xref="GO:0000150"
                     /db_xref="GO:0003677"
                     /db_xref="GO:0006310"
                     /description="Resolvase, N terminal domain"
                     /detection="hmmscan"
                     /domain_id="fullhmmer_ctg6_47_0048"
                     /evalue="1.10E-31"
                     /gene_ontologies="GO:0000150: recombinase activity"
                     /gene_ontologies="GO:0003677: DNA binding"
                     /gene_ontologies="GO:0006310: DNA recombination"
                     /label="ctg6_47"
                     /locus_tag="ctg6_47"
                     /protein_end="154"
                     /protein_start="4"
                     /score="109.9"
                     /tool="antismash"
                     /translation="AAIYLRISLDAAMDGLAIDRQRQDCEALAEQRGWDVVHTYVDQSI
                     SASKKDVDRPDYDAMVASFERGEIDAIICWDLDRLTRQPAQLEEWIDRAEEQGLKLVTA
                     NGDADLATDGGRTYARIKAAVARGEIERKSMRQSRAQQQRAEQGRW"
     CDS             complement(6293..7381)
                     /locus_tag="ctg6_48"
                     /transl_table=11
                     /translation="VSLTLGIVGLPNVGKSTLFNALTRNEVLAANYPFATIEPNVGLVE
                     LPDPRLDRLAEIFKSERILPATVSFVDIAGIVKGASEGEGMGNAFLANIREADAICQVV
                     RAFSDDNVIHVDGQIDPASDISVINTELILADLQTIEKALPRLEKDGRKNKDIAAQAEE
                     AKKAQAVLEDDRTLFAASKTGDIDLELLHHLHLMTAKPFLYVFNSDEDVLTDDARKQEL
                     RELVAPADAVFLDAQTETELLELDDEDAAELLAAVGQDEPGLQTLAKAGFDTLGLQTYL
                     TAGPKEARAWTIHKGDTAPQAAGVIHSDFEKGFIKAEIVAFEDLDELGSMAEARAHGKV
                     RQEGKDYVMVDGDVVEFRFNVT"
     PFAM_domain     complement(6302..6553)
                     /aSDomain="YchF-GTPase_C"
                     /aSTool="fullhmmer"
                     /database="32.0"
                     /db_xref="PF06071.13"
                     /description="Protein of unknown function (DUF933)"
                     /detection="hmmscan"
                     /domain_id="fullhmmer_ctg6_48_0050"
                     /evalue="2.80E-38"
                     /label="ctg6_48"
                     /locus_tag="ctg6_48"
                     /protein_end="360"
                     /protein_start="276"
                     /score="130.0"
                     /tool="antismash"
                     /translation="LQTYLTAGPKEARAWTIHKGDTAPQAAGVIHSDFEKGFIKAEIVA
                     FEDLDELGSMAEARAHGKVRQEGKDYVMVDGDVVEFRFN"
     PFAM_domain     complement(7037..7369)
                     /aSDomain="MMR_HSR1"
                     /aSTool="fullhmmer"
                     /database="32.0"
                     /db_xref="PF01926.23"
                     /db_xref="GO:0005525"
                     /description="50S ribosome-binding GTPase"
                     /detection="hmmscan"
                     /domain_id="fullhmmer_ctg6_48_0049"
                     /evalue="8.30E-23"
                     /gene_ontologies="GO:0005525: GTP binding"
                     /label="ctg6_48"
                     /locus_tag="ctg6_48"
                     /protein_end="115"
                     /protein_start="4"
                     /score="80.7"
                     /tool="antismash"
                     /translation="LGIVGLPNVGKSTLFNALTRNEVLAANYPFATIEPNVGLVELPDP
                     RLDRLAEIFKSERILPATVSFVDIAGIVKGASEGEGMGNAFLANIREADAICQVVRAFS
                     DDNVIHV"
     CDS             7460..8842
                     /locus_tag="ctg6_49"
                     /transl_table=11
                     /translation="MVRVSTSKATTDKSPTTPNRSDRVDRGVVINSWVKGASMLTLRLL
                     IIAVFLFALGRLIGAFWAGVLPIVLALIICTVLVPIASWMRAKGVPSGLAALITLLGFF
                     GLITTLALMIAPDIVAHSRILYLQALEGIQRMQLWLQGPPLNMNPDDLSEAINEVAQWM
                     QNQAGAIAGGVFSGLGTAAGLMVSLMVVLVLTFFFLKDGHRFLPWVRSATGGRSGLHAT
                     ELLTRAWETLSGFILAQAVVSLVDAVFIGLGIHFVGVPMAFTLAVITFMAGFIPIVGAV
                     TAGALAVLVALVSLGFTEALIVLAIVIAVQQLEGNVLSPMLQSRAMNLHPVIVLVSVTI
                     GGGIFGLVGAFLAVPAAAMIAVCYRYLLDILRIHSGEKAADDIDFVTEEGRTIAEIEER
                     ESVFERREWRKERQWSTPPEVEEWEEEEEGSTSWKKLIDAREHPTFARMFGKNEEATAQ
                     DD"
     PFAM_domain     7583..8554
                     /aSDomain="AI-2E_transport"
                     /aSTool="fullhmmer"
                     /database="32.0"
                     /db_xref="PF01594.16"
                     /description="AI-2E family transporter"
                     /detection="hmmscan"
                     /domain_id="fullhmmer_ctg6_49_0051"
                     /evalue="6.10E-58"
                     /label="ctg6_49"
                     /locus_tag="ctg6_49"
                     /protein_end="365"
                     /protein_start="41"
                     /score="196.5"
                     /tool="antismash"
                     /translation="LRLLIIAVFLFALGRLIGAFWAGVLPIVLALIICTVLVPIASWMR
                     AKGVPSGLAALITLLGFFGLITTLALMIAPDIVAHSRILYLQALEGIQRMQLWLQGPPL
                     NMNPDDLSEAINEVAQWMQNQAGAIAGGVFSGLGTAAGLMVSLMVVLVLTFFFLKDGHR
                     FLPWVRSATGGRSGLHATELLTRAWETLSGFILAQAVVSLVDAVFIGLGIHFVGVPMAF
                     TLAVITFMAGFIPIVGAVTAGALAVLVALVSLGFTEALIVLAIVIAVQQLEGNVLSPML
                     QSRAMNLHPVIVLVSVTIGGGIFGLVGAFLAVPAAAMIAVCYR"
     CDS             8873..9913
                     /locus_tag="ctg6_50"
                     /transl_table=11
                     /translation="MSTATAFLVLATGLLFGFIAGLFVGMNWLKRNTPAPAPPTDLAPV
                     ARALAQLQDQLDDMDKEQAVGRNALASQVQAIGRTSARLGDRTDQLIGALRSPQVRGRW
                     GEIQLQRVVELGGMVEHVDFDVQAHMRATDLPAVRPDMVIRLSQERNIVVDAKVPFSSY
                     LDALNTEDPEEKQAYMRRHAHLLRRHVDTLSAKAYIAAFQPTPEFVVMFVPADPFLDAG
                     LALDPELLDYALSRDVVIATPTTLFALLRTVALGWRQDSLNEKAKEVQRLGAELHARLR
                     IMGEHYNKVGASLDKAVEAYNATLASMDARVMVTARKLEDLEVPTGRHTAAPLKPATSR
                     PRHSAG"
     PFAM_domain     8996..9850
                     /aSDomain="RmuC"
                     /aSTool="fullhmmer"
                     /database="32.0"
                     /db_xref="PF02646.16"
                     /description="RmuC family"
                     /detection="hmmscan"
                     /domain_id="fullhmmer_ctg6_50_0052"
                     /evalue="9.90E-86"
                     /label="ctg6_50"
                     /locus_tag="ctg6_50"
                     /protein_end="326"
                     /protein_start="41"
                     /score="287.5"
                     /tool="antismash"
                     /translation="LAPVARALAQLQDQLDDMDKEQAVGRNALASQVQAIGRTSARLGD
                     RTDQLIGALRSPQVRGRWGEIQLQRVVELGGMVEHVDFDVQAHMRATDLPAVRPDMVIR
                     LSQERNIVVDAKVPFSSYLDALNTEDPEEKQAYMRRHAHLLRRHVDTLSAKAYIAAFQP
                     TPEFVVMFVPADPFLDAGLALDPELLDYALSRDVVIATPTTLFALLRTVALGWRQDSLN
                     EKAKEVQRLGAELHARLRIMGEHYNKVGASLDKAVEAYNATLASMDARVMVTARKLEDL
                     EVPT"
ORIGIN
        1 gttggtgctg cgggcacgcg agggcacccc cagcggtcac tcgcggagca ctacaacccg
       61 ttatcgatgg acccaattct gctcaaggct cacaacaact tggaccggga agtcgataag
      121 gctttcgatg tggcacgcaa actcaccaac gagcgccagc gccaggagct actgttcgcc
      181 agctacgggg agttggcgag gggctatgtc tcctcgcttt catcaaaatc gaaaccacca
      241 gcagggtcgt tccccgtgcg ggtgattttg atcggtcccg ctgctgggtg tagaaccctg
      301 tcgctggcaa cgccgggaac tatgactgtg cccgacgaga acacgtcact gccataacgc
      361 ggctcacggt agacgaacat gggtcgttca ctactactgg tggatttcgg ttttggtggt
      421 ggggggatta ccgccgccgg cctcgatttt tccgttgagg agggcgttga ctacttcccg
      481 attgtgaaat gggccgatgg cgcggtgaag aggaaccagt cacctggaag agatcgatcc
      541 agtcgctggt gtgcaatctg ggaggtaggg ttgcggggtc gattcctcgc gagcgcaacc
      601 atgattgtgt ctctgaacgt gatgaaaaca accctgccct tcggagaatt tcccctatcc
      661 cgcgtccccg ggcggtgaaa acggtgtgca ccatcgcctg aaaggctttg cgttgctcta
      721 tcgggatctt cgggtcaccc acccggcgga tcactaagat ccccccgtca acgtttggct
      781 gtggccggaa agcaaacctt ggtactcggg aaccaaggtg aaacgtgaac catggggacc
      841 actgagctgt catcatcgtg cttgcaccta ccccggcccg gcggcgagcg acttcccact
      901 gcatgaggag tacagcgtca gtccatgccg gcgcatgcaa caactttcga agaatggcag
      961 tggtgaggtg aaagggaatg tttcccacaa tgacgcaggg agtggcgggt aacgggaagt
     1021 tgaggaaatc atcatggacc acttcgaccg acgccgaggc ggtctttttt gtgagtttgg
     1081 cagctagttt tgcgtctacc tcaactgccg ttattgccct ccccaagtgg gatatcgggt
     1141 gggtgagggc accgcttcct ggcccgatct caatgatggg gccggaggtt tgttttacaa
     1201 gatcgacgat ggagttgatg atcttgtggt ctgtgagaaa attttggcca tgttcgtgac
     1261 ggccgtatcc gtatgtagac atcaggtgtg ctccgtggag ttgaaacgga gccgggcatg
     1321 gcaaatggcc gcccggctaa aggaccggag cggtttctaa cctgcgggag ggagaaaacc
     1381 gccttagcgg ctggtgagcg gccgcatgaa aacggaacct gaaatcaaca tgggcctatc
     1441 gtatccaatt aatttcgcag ggtccaatac ggtgagaaag aagacaaccg caccgcaaca
     1501 gtgcaagacc tctctggatt ggaatttgtc ctaccttcgg ctcgtcgtac agacgccact
     1561 ggcgtatttt gtctctgggc aacgaggggg agttaccccc acctccggat gtttttaagg
     1621 tgcacccctt attacgctgt ggtgcgggag tagttttgtc cgactgatcg gactacccac
     1681 cgacgtgggg cgggtagttc gaggtcccag cagatgatcg cgtcgatttc gccgcgttca
     1741 aaggatgcca ccatggcgtc gtagtcgggg cgagccacat tcttctttga cgcggaaatg
     1801 gactgatcga cgtagttatg tcctatgtcc aacgtccaag ccacgctgct ttgcaatggc
     1861 ttcacagtcc tgacgctgcc ggtcgatggt gaggccatcc acgtcagcgt ctcgcgagat
     1921 acgaaggtaa ataggagcgc gtgttgccaa acgcttttaa taaggccctt agctaacatt
     1981 gaacttaaaa cccgaccact tcgacatcag tcgccaagaa gtcttccggt ggtgcatgcg
     2041 ctacaacacc cgcagacggc actcctggtg caactttcta gcccccaatg acttcgaagc
     2101 actcacatca gctacgctga cccaagcagc atagctaacc cccgacgtgt ctactttccg
     2161 ggggtcaggc ccgtgctcga caaccccagc gaactcaacg cccacgccag cgtcgcggac
     2221 catgcggccg ggtaccggaa ggtggccaag gccgcgggca tcgcgattta atcccgcgca
     2281 gagccggaga ctgtgacctg gcgatcattg atgcgcaagg tgctgtcagc ggcagcaata
     2341 actgcggcat cgtgcgtggc ggccagaacg agtgcgcccc cgtccgcagc tcgccgcagg
     2401 agcgcgataa cttggtcgcg gttagtgggg tcgagggagg cggtcggctc gtcagcgaac
     2461 acataagccg cgccgcggag cagggctcgg gcgatcgcca gccgctgctg ctcgcctccg
     2521 ctgagaatag ctgccggccc gtcgaagggg acatcaagac cgacttcgcc gagggagtgc
     2581 agcaattctt ctttggagta ttgcttcctg gatagcccga gggtgaggtt atcttcgcag
     2641 cttagttcgg gaatgattcc gtggtcttgg tggattatcg ctgcgcgttc tcgccagaac
     2701 ctccgcctcc gcttcatcct ccacgcggag gcattctcac cgtctatccg gaggaggccg
     2761 tccgccggcg gcaggagccc ggccaaggtg ttgagcagca aagtctttcc ggaaccgctg
     2821 gctccacaga tggcgacaaa gcctggcccg ggtagggaaa acgttgcatt ttccacgagg
     2881 gacttcttca ccatccgcgt gctgcgcccc acagaaaaag tcgactccgc ggcgagacag
     2941 agatgagagg tggaaatctc cggcggcaga gtgggggact gattggggct agccaatgac
     3001 attgtgactc ctaggggagg cggacatgtg ctgagaaata ctgagacgga caaaaccgag
     3061 gtagacgatt aagacaaggc agcttagcgc ggtgaaggtg tagaggaacg ggttgggaag
     3121 cagtagcgga gccaggacgg acaatatgac gacaactgtc aggctgacca gttggctttt
     3181 gaatagtcgc cacatcgttt tgtccggtga ttgcccagcg ctgtggagga gtaccaggag
     3241 gcgacggtga actcggagct ggatgcgcgc ctggactatc aaggccgcaa gcgtggcgag
     3301 caaagctccg aggacgctca ggatactcag ccagaacagc gccgtgctgg ctactagttc
     3361 gaccagaccg cgatcggccg cgcgtaccgg gtacacgtag ccttcgaggc cggcagcggt
     3421 aagttctgga cccagttccg agaaatccgc gaagagcaaa tttttactcg aagctgtgga
     3481 gcttaggaag tctgcgtcga agccggatag atcgtccgtt tcaagcacgt aaaaacaatc
     3541 gccgggaacc agttcccccg acattgttcc actaatgaat ccgaccgcat gatcggcact
     3601 gaccggacca atttgcgcag acttaaggag caggtcgccg gattcctgag cccacagatc
     3661 cacggaagct gcgaaatgct cttgggctgc ggaatagtcg accgagtggt tgtcgtctcc
     3721 gggacggaac tgataatcct gcaaatcgtg ccattggcgg ttagcaagtg ccacggggca
     3781 ggagtccggc acaccggtac cttctttcgg caaagtatgg ctgaggacag ccccgtgctc
     3841 ccgttcccag ctgagcgcga agtcgcggaa gttctgctgc acactgggcg gcaagagctc
     3901 gcctccttcc acgcggccag cagggccgtc gaagttggct gaaaaatgca aggctccaaa
     3961 ctccgcgaga gatttccagg tctgctgggc ctcggattcc tgctggtagg agcggagcgc
     4021 agccgctgag ctaagacccg ctgctacaaa ggtcacgcag gtaaagaccg aaattacttt
     4081 cagcgctttt cccgccgcct tctctgcggg ggcacgctgc cccagcagcg ctactgcgcg
     4141 gcgcaacaat ggggcggtga cggctacggc caaaccggtg gtggccaggg ccaagcctat
     4201 cccggcggcg tagaacctga ggaacaggaa ggcaaaagaa tagcttcctt ggcgggcgag
     4261 gaatgtactc gcaaggccaa tgagaactag gtgtgggagg atgacaaagg cccattgccg
     4321 ccaattgcct ttttgactgc ggtgccctcc atttattgtg cgcagcgctg ccaatctaag
     4381 accggaaacc cgaagaacaa ataccagggc aaaaagggaa acgacaaata gaaacaggat
     4441 cgccaccaac gcgggcaggc ggaatacgac cgattggata aggtgaagga actgcgtctt
     4501 ttcgcttagc ctgagcccgt cattcctggc cgattcgtag aagtggttcg cattgccacc
     4561 cgttgctttg ggaaccaaga cgtagtcacc gtggtaatcc agcgacccaa actcactggc
     4621 cgcttggctc aaggcatccg gccggttgag ccggggaatg cgttccggtg ctggataatt
     4681 ttgctccagc gggatgaaaa cctcgtggga agtcccgctt gcgtcatcgg tgccagtcag
     4741 ccggtagatg gagtagccgt tctgctcggc caatgaaacc agtgagttac ggattaccgt
     4801 cggtgcgtag tctgactcaa gttcctccgc gagtggagtc ttaggctcga cgtagtcaag
     4861 actaaaggtt gattcgaccc ctaaggacaa gggcttggtg gagtcaacta gggctgtcag
     4921 cagccaccca gtagtcgcga tgactgcagc aagaagtagg ctcaaaagcc caagtactag
     4981 gggtcgaatg cgcatgagtt ctagtagaag ttgtagtagt agctgtcctt agtgcccggc
     5041 aaattcgttg cccaaagctc ggcgatcgac ttctggccgc cgcgggtgtt gatgcttcgt
     5101 tgcgttctgc cgttgacggt cacagtcgaa gtatggcacc gattcacggt gaaataagaa
     5161 cgcgccttag cgttccagaa tccgtactcc caggtaccgc cacctgcagg gtagcgaact
     5221 ttccggccga cagatgccca gtaggttgtg aaggctggtg ctgcctcgcc gagtagctcg
     5281 gccatcacac cggaagcaaa gcctcccttg gcgccgtggt cttggaattc ttctgcggaa
     5341 gcaacggctg agttagatac ggaaacgctc agagcagagg caatcagcag cgctgcaaac
     5401 tgccgagtgc gcttttttgg gggtcataac agtctccttt gagagaggaa atgaggcggg
     5461 attgcctcaa aagggagact accctaagtg aataaaaatg ggaatagaac cagttttctg
     5521 attatattgg tacttttcac aggccttagg ctcgggaggg cggtggttgt ccttggtccg
     5581 ctatgtcttg gattcacccc gtacggagtg gggttgcccg caacacgccc tttcgtcctt
     5641 gctctcttct gacgtcatcc tcgccaacgt cagctgtgcg aaactcctgc ctagtttcgc
     5701 acgccgcaag cgcacggtgt cgtgcgcttg cttaggccgc ccctaaggca gcttcggatg
     5761 ggatgatctc gccggtggag gtgtagccga tcgggcgcac accgccggag taccagcggc
     5821 cctgctcggc gcgctgctgt tgcgcacggg attggcgcat gcttttgcgt tcgatctcgc
     5881 cgcgcgccac ggctgctttg atacgcgcgt acgttctgcc gccgtcggtg gcaaggtcag
     5941 catcaccgtt cgcggtgacg agtttcagcc cctgctcttc cgccctgtcg atccactctt
     6001 cgagctgcgc gggctgtcgt gtgaggcggt cgaggtccca gcaaatgatc gcgtcgatct
     6061 cgccgcgctc aaaagacgcc accatcgcgt cgtagtcggg acggtccacg tccttctttg
     6121 atgcagagat cgattgatcg acgtaggtat gcacgacgtc ccagccgcgt tgctcggcga
     6181 gggcttcgca gtcctgacgc tgccggtcga tggcgaggcc gtccatggca gcatctaacg
     6241 agatacggag gtaaatagca gcgcgtgtag tcatacgcta ttcatagcgc atttaggtta
     6301 cattgaaacg aaactccacg acgtcgccgt caaccatgac gtagtccttg ccctcctggc
     6361 gcaccttgcc gtgggcgcgg gcctcggcca tggaaccgag ctcgtccagg tcctcgaagg
     6421 cgacgatttc ggccttgatg aagcccttct caaagtccga gtggatcacg ccggcggcct
     6481 gcggggcggt atcgcccttg tggatcgtcc aggcacgcgc ctccttcggg cctgcggtga
     6541 ggtaggtctg caggccgagg gtgtcaaagc cggccttggc cagggtctgc aggcccggct
     6601 cgtcctggcc gacggcggca aggagttcgg ccgcgtcctc gtcgtcaagc tcgagcagct
     6661 cggtctcggt ctgcgcatcg aggaagaccg cgtcggcggg ggcgacgagc tcgcggagtt
     6721 cctgcttgcg cgcgtcgtcg gtaagcacgt cctcgtcgga gttgaacacg tagaggaacg
     6781 gcttggccgt catcaggtgc aggtggtgga gcagctcgag gtcgatatcg ccggtcttgg
     6841 aggcggcgaa cagcgtgcgg tcgtcctcca gcacggcctg ggctttcttg gcctcctcgg
     6901 cttgcgcggc gatgtcctta ttcttgcggc cgtccttctc caggcgcggc agggccttct
     6961 cgatggtctg caggtccgcg aggatcagct ccgtgttgat cacgctgatg tcgctggcgg
     7021 ggtcgatctg gccgtcgacg tggatcacgt tgtcgtcgct aaacgcgcgc acgacctggc
     7081 agatcgcgtc cgcctcgcgg atgttggcca aaaaggcgtt gcccatgcct tcgccctcgg
     7141 aggcaccctt gacgatgccg gcgatgtcca cgaacgacac cgtcgcgggc aggatccgct
     7201 cggatttgaa gatctccgcc aaccggtcca ggcgcgggtc cggcagctcg accaggccca
     7261 cgttgggctc aatggtggca aaggggtagt tcgcggcaag cacctcgttg cgcgtcaggg
     7321 cgttaaacag ggttgacttg ccaacgttgg gcagtccgac gattccaagt gtaaggctca
     7381 cgtcggccaa tactagccca cacgagcacc caccccgaca cgcagggggt gcgagcatta
     7441 cggcgtcgag tggggcacaa tggtgcgagt gagtaccagc aaggcaacga ctgataagtc
     7501 ccccaccacc ccgaatcgtt ccgatcgcgt ggatcgcggt gtggtgatca attcgtgggt
     7561 caagggcgcc tcgatgctca cgctgcgcct gctcattatc gcggtcttcc ttttcgccct
     7621 gggccggctc atcggcgcgt tttgggctgg ggtgttgccg atcgtgctgg cgctgattat
     7681 ctgcacggtg ctggtaccta tcgcctcctg gatgcgtgcc aaaggcgtgc cctccgggct
     7741 ggcggcgctg atcactttgc tcggcttctt cgggctgatc accacactcg cgctgatgat
     7801 cgcgcccgat atcgtggcgc actcgcgcat cctgtacctg caggccctcg agggtattca
     7861 gcggatgcag ctgtggctac agggcccgcc gctgaacatg aacccggatg acctcagcga
     7921 agcgatcaac gaggtcgccc agtggatgca gaaccaggca ggcgcgatcg ccggcggcgt
     7981 cttttccggc ctaggtacgg ccgcggggct catggtctcg ctgatggtag tgctggtcct
     8041 gaccttcttc ttcctcaaag acggccaccg cttcctgccg tgggtccgct cggccaccgg
     8101 cggccgcagc ggcctgcacg ctaccgagct gctcacccgc gcgtgggaaa cgctcagcgg
     8161 attcattctc gcccaggcgg tcgtctcgct tgtcgacgcc gtgtttatcg gcctcggcat
     8221 ccacttcgtc ggcgtaccca tggcctttac cctcgcggtc atcacattca tggccgggtt
     8281 catcccgatc gtcggcgcgg tcaccgccgg cgcgctcgca gtgctcgtcg cgctcgtctc
     8341 gctcggcttt accgaggcac tcatcgtgct cgccatcgtc atcgccgtgc agcagctcga
     8401 gggcaacgtc ctctccccca tgctgcagtc gcgcgcaatg aacttgcacc cggtcatcgt
     8461 cctggtatcc gtgacgatcg gcggcggcat cttcggcctg gtcggcgcct tcctcgctgt
     8521 gccggccgca gcaatgatcg ccgtgtgcta ccgctacctt ctggacattc tgcgcatcca
     8581 ctccggcgag aaggccgccg atgacatcga ctttgtcacc gaagagggcc gcaccatcgc
     8641 ggagatcgag gagcgcgagt ccgtcttcga gcgccgcgag tggcgcaagg agcgccagtg
     8701 gagcacccca cccgaggtgg aagagtggga ggaagaggaa gagggctcca ccagctggaa
     8761 gaagcttatc gacgcccgcg agcaccccac attcgccaga atgttcggaa aaaacgagga
     8821 agccaccgct caggacgact agctgtccgg cgggtgtgtt taactcgtca ccatgtctac
     8881 cgccaccgca ttcctcgttc tcgccaccgg cttactgttc gggtttatcg cgggcctctt
     8941 cgtcggcatg aactggctca agcgcaacac cccggcaccg gcgccaccta ctgacctcgc
     9001 gcccgttgcc cgcgcgctcg cgcagctgca ggaccagctc gacgacatgg acaaggaaca
     9061 agcggtcggc cgcaacgcgc tcgccagcca ggtgcaggcc atcgggcgta cctccgctcg
     9121 cctgggggac cgcaccgacc agctcatcgg cgcgctgcgc agcccgcagg tccgaggccg
     9181 ctggggcgaa atccaactcc agcgcgtcgt cgagctcggc ggcatggtcg agcacgtcga
     9241 ctttgacgta caggcgcaca tgcgcgcgac cgaccttccg gctgtgcgcc ccgatatggt
     9301 cattcggctc tcccaggagc gcaacatcgt cgttgacgcc aaggtgccgt tttcctccta
     9361 cttggacgcg ctcaataccg aggacccgga agagaaacag gcctacatgc gcaggcacgc
     9421 gcaccttttg cgccggcacg tagacacgct gtcggccaag gcatacatcg ccgcgttcca
     9481 gcccaccccg gagttcgtgg tcatgtttgt gcctgccgat cctttcttgg acgcggggct
     9541 tgccctcgac ccggagctgc tggattacgc gctatcccgc gacgtggtga tcgccacccc
     9601 caccaccctg ttcgcgctgt tgcgcaccgt cgcgctcggg tggcgccagg actcgctcaa
     9661 cgagaaggcg aaggaagtgc agcgcctcgg tgccgagcta catgcgcgcc tgcgcatcat
     9721 gggtgagcac tacaacaagg tcggtgcctc gctggacaag gcagtcgagg catacaacgc
     9781 cacgctcgcc tccatggatg cacgggtaat ggtcaccgcg cgcaaacttg aagacttgga
     9841 ggtgcccacc gggcgccaca ccgcggcccc actgaagcct gccacgtcgc gtccgcgtca
     9901 cagcgccggg taaacttact cgacgtgtct cacgtgatcc ggaataccaa cgccccgtca
     9961 gcctccttcg aaggcctgcc gactggctct gccctcggca tcctgttcgc cgcgctgttt
    10021 accggtgcgc tgctgagcat gtattccggt gtcatcggct ggccgcttct ggtctgcttc
    10081 atcatcgcca ccttggtggt cacgacattg gtcaacccaa agggcctgtt cctcaccgtc
    10141 gccagcgcac ccatcctgct ctttctcacg gtgctggcca ccggttacgt catctcccgc
    10201 aacgagctcg ccaccggcgg agtatccact aaggcggcgc ttctggccgt ggtgtacccg
    10261 atcaccgagg ttttcccggt cctcg
//
