# Supplementary material for: Large-scale investigation for antimicrobial activity reveals newly-identified defensive species across the healthy skin microbiome
Source: Nat Commun. 2026 May 25;17:6806. doi: 10.1038/s41467-026-73524-z (PMC13385363; doi:10.1038/s41467-026-73524-z)
Supplement: Supplementary file 15 — Source data [file 41467_2026_73524_MOESM15_ESM.zip › SourceData/Supplementary_Figure_6/LK960_29.region001.gbk]

LOCUS       29                     11893 bp    DNA     linear   UNK 01-JAN-1980
DEFINITION  29 length=26633 depth=0.81x.
ACCESSION   29
VERSION     29
KEYWORDS    .
SOURCE      
  ORGANISM  
            .
COMMENT     ##antiSMASH-Data-START##
            Version      :: 6.0.1
            Run date     :: 2022-01-05 21:12:48
            NOTE: This is a single cluster extracted from a larger record!
            Orig. start  :: 8234
            Orig. end    :: 20127
            ##antiSMASH-Data-END##
FEATURES             Location/Qualifiers
     protocluster    1..11893
                     /aStool="rule-based-clusters"
                     /contig_edge="False"
                     /core_location="[13234:15127](+)"
                     /cutoff="20000"
                     /detection_rule="IucA_IucC"
                     /neighbourhood="5000"
                     /product="siderophore"
                     /protocluster_number="1"
                     /tool="antismash"
     proto_core      5001..6893
                     /aStool="rule-based-clusters"
                     /tool="antismash"
                     /cutoff="20000"
                     /detection_rule="IucA_IucC"
                     /neighbourhood="5000"
                     /product="siderophore"
                     /protocluster_number="1"
     cand_cluster    1..11893
                     /candidate_cluster_number="1"
                     /contig_edge="False"
                     /detection_rules="IucA_IucC"
                     /kind="single"
                     /product="siderophore"
                     /protoclusters="1"
                     /tool="antismash"
     region          1..11893
                     /candidate_cluster_numbers="1"
                     /contig_edge="False"
                     /product="siderophore"
                     /region_number="1"
                     /rules="IucA_IucC"
                     /tool="antismash"
     CDS             complement(530..1285)
                     /gene_functions="other (smcogs) SMCOG1200:vibriobactin
                     utilization protein ViuB (Score: 150.3; E-value: 9.1e-46)"
                     /gene_kind="other"
                     /locus_tag="ctg29_9"
                     /transl_table=11
                     /translation="MARIESAVVRAMGSMETKLTVLGREEIAPSYLRLELDDGGLLARR
                     PTHPTMWLRLWFADGGRGHQRAFTLVDPDASAGRFSLEFALHEGAASDWARQCRPGDTI
                     RVSLLGSKPPWDARGRRGRRTAILSDAPFSGRTLVIGDSAALPAINSLLESLGEAPAEV
                     WLEHRLPEDRQLLLHEGPNVSGHRVHRGDDSTGVRAVLESRWAPRPPSPQDRYWIALEA
                     ADTRALSAVLRSHGVGREAIEATAYWRSA"
     PFAM_domain     complement(536..880)
                     /aSDomain="SIP"
                     /aSTool="fullhmmer"
                     /database="32.0"
                     /db_xref="PF04954.13"
                     /description="Siderophore-interacting protein"
                     /detection="hmmscan"
                     /domain_id="fullhmmer_ctg29_9_0012"
                     /evalue="8.20E-17"
                     /label="ctg29_9"
                     /locus_tag="ctg29_9"
                     /protein_end="250"
                     /protein_start="135"
                     /score="61.8"
                     /tool="antismash"
                     /translation="RTLVIGDSAALPAINSLLESLGEAPAEVWLEHRLPEDRQLLLHEG
                     PNVSGHRVHRGDDSTGVRAVLESRWAPRPPSPQDRYWIALEAADTRALSAVLRSHGVGR
                     EAIEATAYWRS"
     PFAM_domain     complement(968..1150)
                     /aSDomain="FAD_binding_9"
                     /aSTool="fullhmmer"
                     /database="32.0"
                     /db_xref="PF08021.11"
                     /description="Siderophore-interacting FAD-binding domain"
                     /detection="hmmscan"
                     /domain_id="fullhmmer_ctg29_9_0011"
                     /evalue="9.70E-09"
                     /label="ctg29_9"
                     /locus_tag="ctg29_9"
                     /protein_end="106"
                     /protein_start="45"
                     /score="35.5"
                     /tool="antismash"
                     /translation="PTHPTMWLRLWFADGGRGHQRAFTLVDPDASAGRFSLEFALHEGA
                     ASDWARQCRPGDTIRV"
     CDS             1463..3019
                     /gene_functions="biosynthetic-additional (smcogs)
                     SMCOG1180:Decarboxylase, pyridoxal-dependent (Score: 385.2;
                     E-value: 6.4e-117)"
                     /gene_kind="biosynthetic-additional"
                     /locus_tag="ctg29_10"
                     /transl_table=11
                     /translation="MPPAPDPTDSASGRPPVAPASAQRDLLAADTAPQLREAVASAART
                     SSARLAEAGAAHSPAGFDDLAALIDPIDLDRPLGDLDSALGELDELWLRRAVWFHLPRT
                     AAHLNCPVAVPAVAAETMAAIVNTSVDTWDQSTSATLIERRLLAWTAQRIGFPDGADGM
                     FTPGGTTSTLQALMLARDEALERSAATPGAEPRPVRAARLRLLASEQSHFSVLTAAHIL
                     GLDDDAVVQVPVDDDGRMLSEALELALEDLRAQGLVPAAVVATAGTTDRGAIDPLERIA
                     QLCAEAGTWLHVDAAYGGGLLASPTQRQRLAGIGQADSVTIDFHKSWFQPVSCSAVIVR
                     DPRTLRHCTHHADYLNPADTPEPNQVDRSLQTTRRFDALKLWTTLRAMGPERIGELFDS
                     CCALAQETAREIEADPRFELLAQPSLSTVLFRWLPRDGSDPQALVRPVRRRVWDEASST
                     VAETVVGGQRCLKLTLLNPAAQLSDLRDVLDDVHRAGEAVLAERDPQPHPHMAETAERI
                     R"
     PFAM_domain     1760..2755
                     /aSDomain="Pyridoxal_deC"
                     /aSTool="fullhmmer"
                     /database="32.0"
                     /db_xref="PF00282.19"
                     /db_xref="GO:0016831"
                     /db_xref="GO:0019752"
                     /db_xref="GO:0030170"
                     /description="Pyridoxal-dependent decarboxylase conserved
                     domain"
                     /detection="hmmscan"
                     /domain_id="fullhmmer_ctg29_10_0013"
                     /evalue="1.40E-68"
                     /gene_ontologies="GO:0016831: carboxy-lyase activity"
                     /gene_ontologies="GO:0019752: carboxylic acid metabolic
                     process"
                     /gene_ontologies="GO:0030170: pyridoxal phosphate binding"
                     /label="ctg29_10"
                     /locus_tag="ctg29_10"
                     /protein_end="431"
                     /protein_start="99"
                     /score="231.3"
                     /tool="antismash"
                     /translation="HLPRTAAHLNCPVAVPAVAAETMAAIVNTSVDTWDQSTSATLIER
                     RLLAWTAQRIGFPDGADGMFTPGGTTSTLQALMLARDEALERSAATPGAEPRPVRAARL
                     RLLASEQSHFSVLTAAHILGLDDDAVVQVPVDDDGRMLSEALELALEDLRAQGLVPAAV
                     VATAGTTDRGAIDPLERIAQLCAEAGTWLHVDAAYGGGLLASPTQRQRLAGIGQADSVT
                     IDFHKSWFQPVSCSAVIVRDPRTLRHCTHHADYLNPADTPEPNQVDRSLQTTRRFDALK
                     LWTTLRAMGPERIGELFDSCCALAQETAREIEADPRFELLAQPSLSTVLFR"
     CDS             3016..5004
                     /gene_functions="biosynthetic-additional (smcogs)
                     SMCOG1080:lysine/ornithine N-monooxygenase (Score: 358.4;
                     E-value: 7.4e-109)"
                     /gene_kind="biosynthetic-additional"
                     /locus_tag="ctg29_11"
                     /transl_table=11
                     /translation="MNENSTAETGSADEPLDLLCVGIGPFGLGLACLAEPLSDVRAAFL
                     DRRPGFDWHPGLLFDDATLQVPFLADLVTMADPTSEHSFLNWLKETGQLYSFYVRESFY
                     PLRRDYNAYCRWAASRVPGLHWGQEVLEARRPSGSGPWQVRSRDDDGLEQLWWTRHLVI
                     GAGTVPTLPKALDPVGDAVLHAGDYLTHQDRLHGQDHVTVLGSGQSAAEVVVDLLEDPR
                     GPAVDWITRSPRFYPMEYSELSLELTSPEYLDHFRALPQEQRDAINRAQPQLHRGISAE
                     TITRIYEALHVRRAAGGRAPVRLLGATELVAAAPHDDRTLLTWRSVETGRSRETVTDAV
                     VAGTGYAPAPLPWLEPVRDQLSLDGAGRLSPDRWHRASPDGTLHVLNHTEHTHALTAPD
                     LGMGALRNAIVLGHVAGRQPYRTERRTMFQSFGRLPQQHWGPRTAEAQPFCAEIDGRRF
                     MLRPVDPQRDGAALHEWLSRPRARAWDLVGASPERIREVFEAIERADDTDAWLVEEIVA
                     SDPEHPVRRGFVETYDPARSPLAEHWCVRDGDVGLHFFMAPAQDPVPGTSSAVMAAALR
                     LLFSDPSVQRVVVEPDDTNHAIRAVNRSAGFRELGPLELPEKTACLSVRERTAADAAPE
                     TSEGTSASERPSAGTLTVDPASEEDPR"
     PFAM_domain     3058..4056
                     /aSDomain="K_oxygenase"
                     /aSTool="fullhmmer"
                     /database="32.0"
                     /db_xref="PF13434.6"
                     /description="L-lysine 6-monooxygenase (NADPH-requiring)"
                     /detection="hmmscan"
                     /domain_id="fullhmmer_ctg29_11_0014"
                     /evalue="2.50E-102"
                     /label="ctg29_11"
                     /locus_tag="ctg29_11"
                     /protein_end="347"
                     /protein_start="14"
                     /score="342.5"
                     /tool="antismash"
                     /translation="PLDLLCVGIGPFGLGLACLAEPLSDVRAAFLDRRPGFDWHPGLLF
                     DDATLQVPFLADLVTMADPTSEHSFLNWLKETGQLYSFYVRESFYPLRRDYNAYCRWAA
                     SRVPGLHWGQEVLEARRPSGSGPWQVRSRDDDGLEQLWWTRHLVIGAGTVPTLPKALDP
                     VGDAVLHAGDYLTHQDRLHGQDHVTVLGSGQSAAEVVVDLLEDPRGPAVDWITRSPRFY
                     PMEYSELSLELTSPEYLDHFRALPQEQRDAINRAQPQLHRGISAETITRIYEALHVRRA
                     AGGRAPVRLLGATELVAAAPHDDRTLLTWRSVETGRSRETVTDAVVAGTGYA"
     PFAM_domain     4405..4854
                     /aSDomain="Acetyltransf_8"
                     /aSTool="fullhmmer"
                     /database="32.0"
                     /db_xref="PF13523.6"
                     /description="Acetyltransferase (GNAT) domain"
                     /detection="hmmscan"
                     /domain_id="fullhmmer_ctg29_11_0015"
                     /evalue="2.00E-31"
                     /label="ctg29_11"
                     /locus_tag="ctg29_11"
                     /protein_end="613"
                     /protein_start="463"
                     /score="108.6"
                     /tool="antismash"
                     /translation="DPQRDGAALHEWLSRPRARAWDLVGASPERIREVFEAIERADDTD
                     AWLVEEIVASDPEHPVRRGFVETYDPARSPLAEHWCVRDGDVGLHFFMAPAQDPVPGTS
                     SAVMAAALRLLFSDPSVQRVVVEPDDTNHAIRAVNRSAGFRELGPL"
     CDS             5001..6893
                     /gene_functions="biosynthetic (rule-based-clusters)
                     siderophore: IucA_IucC"
                     /gene_kind="biosynthetic"
                     /locus_tag="ctg29_12"
                     /sec_met_domain="IucA_IucC (E-value: 2e-61, bitscore:
                     198.2, seeds: 168, tool: rule-based-clusters)"
                     /transl_table=11
                     /translation="MTATALTGAETASSAGPTPAPNLDAEGAEQLQRLTLAKLFAEFAH
                     ERILAPRPEAEGWVVDDHTGTPRWRFRASRHPLEHWRVDPSSIQRLADDGRPSSAPRDL
                     DAQQAILDLREVLGLTDRVLPLYLEDLSATQLTSARRQARPAPSSRELAASPLELVEQH
                     LHEGHPGFVASSGRIGFGAAQQERWAPEAPEPTPLVWLAARRSGCVLSLGREMDDREHM
                     ELHLLDPERERFRAAVREVGEDPQDYTPIPLHPWQWEHRILPGMLPDVLRRDLILVGPS
                     EHRWRAQQSVRTFLDMDDPARDYAKTALGVHSMGFLRGLSPAYMEAMPAISDWLDDIVS
                     ADPVLRECGVEVLRERSAVGWVGDAQHRSGLRSDHTKQLAALWRESPVARLAPGQQAAS
                     LAGVLHTDRDGVPLARAWIERSGVDAETWIRALLKVYLLPVAHLLLSRSIALMPHGENV
                     ILRLQDGLPVGAFWKDLGEEIAVMDDQPLPPQIERIRTLIEPESQELSVYTDVLDGVLR
                     HLGALLHDDGLLDEQRFWGAAAEVLDEHRAAHPELWRGHDLFREDFAHSCLNRLQLRDP
                     QSMVSLADPLGSQILVGRIRNPLAQFRGTDPAVGGFGSQGGIGDGRRSEAASRP"
     PFAM_domain     5478..6215
                     /aSDomain="IucA_IucC"
                     /aSTool="fullhmmer"
                     /database="32.0"
                     /db_xref="PF04183.12"
                     /db_xref="GO:0019290"
                     /description="IucA / IucC family"
                     /detection="hmmscan"
                     /domain_id="fullhmmer_ctg29_12_0016"
                     /evalue="7.60E-60"
                     /gene_ontologies="GO:0019290: siderophore biosynthetic
                     process"
                     /label="ctg29_12"
                     /locus_tag="ctg29_12"
                     /protein_end="405"
                     /protein_start="159"
                     /score="202.4"
                     /tool="antismash"
                     /translation="VEQHLHEGHPGFVASSGRIGFGAAQQERWAPEAPEPTPLVWLAAR
                     RSGCVLSLGREMDDREHMELHLLDPERERFRAAVREVGEDPQDYTPIPLHPWQWEHRIL
                     PGMLPDVLRRDLILVGPSEHRWRAQQSVRTFLDMDDPARDYAKTALGVHSMGFLRGLSP
                     AYMEAMPAISDWLDDIVSADPVLRECGVEVLRERSAVGWVGDAQHRSGLRSDHTKQLAA
                     LWRESPVARLAPGQQAASLAGVLH"
     PFAM_domain     6279..6737
                     /aSDomain="FhuF"
                     /aSTool="fullhmmer"
                     /database="32.0"
                     /db_xref="PF06276.12"
                     /description="Ferric iron reductase FhuF-like transporter"
                     /detection="hmmscan"
                     /domain_id="fullhmmer_ctg29_12_0017"
                     /evalue="4.00E-28"
                     /label="ctg29_12"
                     /locus_tag="ctg29_12"
                     /protein_end="579"
                     /protein_start="426"
                     /score="98.9"
                     /tool="antismash"
                     /translation="TWIRALLKVYLLPVAHLLLSRSIALMPHGENVILRLQDGLPVGAF
                     WKDLGEEIAVMDDQPLPPQIERIRTLIEPESQELSVYTDVLDGVLRHLGALLHDDGLLD
                     EQRFWGAAAEVLDEHRAAHPELWRGHDLFREDFAHSCLNRLQLRDPQSM"
     CDS             6890..9736
                     /gene_functions="biosynthetic-additional (smcogs)
                     SMCOG1203:putative siderophore biosynthesis protein (Score:
                     138.4; E-value: 7.2e-42)"
                     /gene_kind="biosynthetic-additional"
                     /locus_tag="ctg29_13"
                     /transl_table=11
                     /translation="MTDPDPHGCELSGDGWAVFRDPHGVPHVQARDLEALAFGHGAVTA
                     RDRVWQLEVLRTRAESRSGHLLGPEHDDGDHLSAALGIEETARSWWEAAGSQDRVFLAG
                     YARGVSSQLSQAWAASPEVQSLGLDHRPPRPWDPWTPIAVHLDVHLLAGSLPEQLWRHR
                     VREQLGAQWLDALDAESPRTAGSNAWLVPGRLSASGAPMIAADPHRIVEESGPYQPVCL
                     SCPGVRVRGLALVGLPGVPHFGRTESAAWAITASMAVTEQLAEITVVRCGGQLVQQETG
                     EPLIESGFRDSTGALRVIRRCRQGRVLPGSSEREAALSDLPEGGTASVLVVRTAAEQLS
                     PSSAATALSACRTLLGAGTAADVLAAAQGWAVPVNDLVAADTTGRCVHAVIGAASRPLP
                     EPRDVDDLLVRANQRPPDPIAAGSVLGCAPPHRARRAEHLLRQALGDSGAISAEDLLSA
                     QLDTRSSSLLGLVHALLAPADAQKDSDDDAGGTVDPAAGPCADRAAGSSSPVAGTEVEA
                     LRQELLEWDGEMAADSGVAAHAAQWRDLLARHLAGHPALEPLRGATGLPPLWDPLLGTT
                     PRVGLALESIVTLGPGLGLDPGPCAQAALEELAAQLDRPSGFPWGVQHAFAPWRACDQL
                     LPFAPVPVGGDSDALLAAGVLPGLGAGCARVPSVRVLWDLAHPAASAWITPDPVDRGQL
                     GSRPLDRWAAGEIDQALPWVPPGAPASTDRPHPLGGLHLRRPAAQVTSEAPVGASAEES
                     TGAPGFGPDAPLLSLRPVDPLADAELLHGWVSSPRAVFWGMGGLEAETVSAIYAEIAAA
                     DSHHAWVLELEDRPLGLLQTYQPHADPIGGAYLPRAGDLGMHLLLAPARRPQPGLTSAL
                     AESLAQFLFADPATRRVVAEPDASNWRAVRRMQRTGFELGPQIRLPDKTAQLAFLTREA
                     LQRARARGGAAADPKQRT"
     PFAM_domain     6941..8068
                     /aSDomain="Penicil_amidase"
                     /aSTool="fullhmmer"
                     /database="32.0"
                     /db_xref="PF01804.18"
                     /db_xref="GO:0016787"
                     /db_xref="GO:0017000"
                     /description="Penicillin amidase"
                     /detection="hmmscan"
                     /domain_id="fullhmmer_ctg29_13_0018"
                     /evalue="2.00E-65"
                     /gene_ontologies="GO:0016787: hydrolase activity"
                     /gene_ontologies="GO:0017000: antibiotic biosynthetic
                     process"
                     /label="ctg29_13"
                     /locus_tag="ctg29_13"
                     /protein_end="393"
                     /protein_start="17"
                     /score="222.0"
                     /tool="antismash"
                     /translation="VFRDPHGVPHVQARDLEALAFGHGAVTARDRVWQLEVLRTRAESR
                     SGHLLGPEHDDGDHLSAALGIEETARSWWEAAGSQDRVFLAGYARGVSSQLSQAWAASP
                     EVQSLGLDHRPPRPWDPWTPIAVHLDVHLLAGSLPEQLWRHRVREQLGAQWLDALDAES
                     PRTAGSNAWLVPGRLSASGAPMIAADPHRIVEESGPYQPVCLSCPGVRVRGLALVGLPG
                     VPHFGRTESAAWAITASMAVTEQLAEITVVRCGGQLVQQETGEPLIESGFRDSTGALRV
                     IRRCRQGRVLPGSSEREAALSDLPEGGTASVLVVRTAAEQLSPSSAATALSACRTLLGA
                     GTAADVLAAAQGWAVPVNDLVAADTTGRCVHAVIGA"
     PFAM_domain     8099..8947
                     /aSDomain="Penicil_amidase"
                     /aSTool="fullhmmer"
                     /database="32.0"
                     /db_xref="PF01804.18"
                     /db_xref="GO:0016787"
                     /db_xref="GO:0017000"
                     /description="Penicillin amidase"
                     /detection="hmmscan"
                     /domain_id="fullhmmer_ctg29_13_0019"
                     /evalue="9.20E-24"
                     /gene_ontologies="GO:0016787: hydrolase activity"
                     /gene_ontologies="GO:0017000: antibiotic biosynthetic
                     process"
                     /label="ctg29_13"
                     /locus_tag="ctg29_13"
                     /protein_end="686"
                     /protein_start="403"
                     /score="84.4"
                     /tool="antismash"
                     /translation="VDDLLVRANQRPPDPIAAGSVLGCAPPHRARRAEHLLRQALGDSG
                     AISAEDLLSAQLDTRSSSLLGLVHALLAPADAQKDSDDDAGGTVDPAAGPCADRAAGSS
                     SPVAGTEVEALRQELLEWDGEMAADSGVAAHAAQWRDLLARHLAGHPALEPLRGATGLP
                     PLWDPLLGTTPRVGLALESIVTLGPGLGLDPGPCAQAALEELAAQLDRPSGFPWGVQHA
                     FAPWRACDQLLPFAPVPVGGDSDALLAAGVLPGLGAGCARVPSVRVLWDLAHPAASAWI
                     TP"
     PFAM_domain     9203..9634
                     /aSDomain="Acetyltransf_8"
                     /aSTool="fullhmmer"
                     /database="32.0"
                     /db_xref="PF13523.6"
                     /description="Acetyltransferase (GNAT) domain"
                     /detection="hmmscan"
                     /domain_id="fullhmmer_ctg29_13_0020"
                     /evalue="1.20E-44"
                     /label="ctg29_13"
                     /locus_tag="ctg29_13"
                     /protein_end="915"
                     /protein_start="771"
                     /score="151.6"
                     /tool="antismash"
                     /translation="DPLADAELLHGWVSSPRAVFWGMGGLEAETVSAIYAEIAAADSHH
                     AWVLELEDRPLGLLQTYQPHADPIGGAYLPRAGDLGMHLLLAPARRPQPGLTSALAESL
                     AQFLFADPATRRVVAEPDASNWRAVRRMQRTGFELGPQIR"
     CDS             complement(9815..11587)
                     /gene_functions="transport (smcogs) SMCOG1000:ABC
                     transporter ATP-binding protein (Score: 112.5; E-value:
                     4.4e-34)"
                     /gene_kind="transport"
                     /locus_tag="ctg29_14"
                     /transl_table=11
                     /translation="VRSPAEGTGPWADAQAVWLRLSSPTGSLRAMAEFIYTMNKARKKV
                     GDKVILDDVTMSFYPGAKIGVVGPNGAGKSTILKIMAGLDEPSNGEARLSPGYSVGILQ
                     QEPPLNEDKTVLGNVEEGVGEIKAKLDRFNAISEEMAQPDADFDALMEEMGSLQTDIDA
                     ANAWDLDSQLAQAMDALQCPPGDADVKNLSGGERRRVALCKLLLEKPDLLLLDEPTNHL
                     DAESVLWLEQHLAAYHGAVLAVTHDRYFLDHVAEWICEVDRGRLYPYEGNYSTYLDTKA
                     KRMEVQGKKDAKQAKRLKDELEWVRSNAKGRQTKSKSRLARYEEMAAEAEKTRKLDFEE
                     IQIPPGPRLGNLVIEAKDLQKGFGDRSLISDLSFTLPRNGIVGVIGPNGVGKSTLFKTI
                     VGKEPIDGGELRIGDSVKISYVDQNRENIDSEKSLWEVVSDGLDYIHVGQVEMPSRAYV
                     SAFGFKGPDQQKKAGVLSGGERNRLNLALTLKQGGNLLLLDEPTNDLDVETLGSLENAL
                     LDFPGCAVVISHDRWFLDRVATHILAWEGTEENPDNWYWFEGNFESYEENKIERLGEEA
                     ARPGRMTHRRLTRD"
     PFAM_domain     complement(10079..10480)
                     /aSDomain="ABC_tran"
                     /aSTool="fullhmmer"
                     /database="32.0"
                     /db_xref="PF00005.27"
                     /db_xref="GO:0005524"
                     /db_xref="GO:0016887"
                     /description="ABC transporter"
                     /detection="hmmscan"
                     /domain_id="fullhmmer_ctg29_14_0023"
                     /evalue="1.20E-18"
                     /gene_ontologies="GO:0005524: ATP binding"
                     /gene_ontologies="GO:0016887: ATPase activity"
                     /label="ctg29_14"
                     /locus_tag="ctg29_14"
                     /protein_end="503"
                     /protein_start="369"
                     /score="68.0"
                     /tool="antismash"
                     /translation="SDLSFTLPRNGIVGVIGPNGVGKSTLFKTIVGKEPIDGGELRIGD
                     SVKISYVDQNRENIDSEKSLWEVVSDGLDYIHVGQVEMPSRAYVSAFGFKGPDQQKKAG
                     VLSGGERNRLNLALTLKQGGNLLLLDEPTN"
     PFAM_domain     complement(10589..10813)
                     /aSDomain="ABC_tran_Xtn"
                     /aSTool="fullhmmer"
                     /database="32.0"
                     /db_xref="PF12848.7"
                     /description="ABC transporter"
                     /detection="hmmscan"
                     /domain_id="fullhmmer_ctg29_14_0022"
                     /evalue="8.70E-15"
                     /label="ctg29_14"
                     /locus_tag="ctg29_14"
                     /protein_end="333"
                     /protein_start="258"
                     /score="54.5"
                     /tool="antismash"
                     /translation="CEVDRGRLYPYEGNYSTYLDTKAKRMEVQGKKDAKQAKRLKDELE
                     WVRSNAKGRQTKSKSRLARYEEMAAEAEKT"
     PFAM_domain     complement(10928..11437)
                     /aSDomain="ABC_tran"
                     /aSTool="fullhmmer"
                     /database="32.0"
                     /db_xref="PF00005.27"
                     /db_xref="GO:0005524"
                     /db_xref="GO:0016887"
                     /description="ABC transporter"
                     /detection="hmmscan"
                     /domain_id="fullhmmer_ctg29_14_0021"
                     /evalue="3.40E-27"
                     /gene_ontologies="GO:0005524: ATP binding"
                     /gene_ontologies="GO:0016887: ATPase activity"
                     /label="ctg29_14"
                     /locus_tag="ctg29_14"
                     /protein_end="220"
                     /protein_start="50"
                     /score="95.6"
                     /tool="antismash"
                     /translation="LDDVTMSFYPGAKIGVVGPNGAGKSTILKIMAGLDEPSNGEARLS
                     PGYSVGILQQEPPLNEDKTVLGNVEEGVGEIKAKLDRFNAISEEMAQPDADFDALMEEM
                     GSLQTDIDAANAWDLDSQLAQAMDALQCPPGDADVKNLSGGERRRVALCKLLLEKPDLL
                     LLDEPTN"
ORIGIN
        1 acgaccagcg ccagcccgcc gccgatcacc gtgccgacgt agctggcggc cacctggacg
       61 ccggcgccgt cgtcgtggct gtcctcgggc agctgacgca cggacagcgc gtcggcagcg
      121 atgtcctgcg tggcggagaa cagcacgaac agcccggcga gcacggccac cgggcccagc
      181 tgggcgaccg ggtcgacgag cagcgccagg cccaggaggc tgaggaccat cagcgactgc
      241 agcatgatca gccaggctcg atgatggccc gccgctcgtg cggggctcca gcggtccacg
      301 agcggcgccc acaggatctt cagcggccag atcagcccga gcagctggag caggcccagc
      361 atcgccaggt ccaccccgcc gctgcgcagg atcccggtga ggccggtgct gatgaacgac
      421 gccccgatga actgggtggt gtacagcgcc cagagcaggc tccacagccc ggcagccacg
      481 tgcggccgcg cgacggaggc cctcggggtg ctcgcggtcc tcgcccggct catgcgctcc
      541 tccaatatgc cgtggcctcg atggcctcgc ggcccacgcc gtgggatcgc agcaccgcgg
      601 acagcgctcg cgtgtcggcc gcttcgagcg cgatccagta ccgatcctga gggctcgggg
      661 gccgcggggc ccagcggctc tccagcactg cccggacccc ggtggagtcg tcgccgcggt
      721 gcacccggtg cccgctcacg ttcggcccct cgtgcagcag cagctgccgg tcctcgggca
      781 gacggtgctc gagccagacc tccgcgggag cctcgcccag ggactcgagc agcgagttga
      841 tcgccggaag cgcggcggag tcgccgatca cgagagtgcg cccgctgaac ggcgcatcgg
      901 acaagatcgc cgtcctcctg ccgcgcctgc cgcgcgcgtc ccagggcggc ttgctgccca
      961 gcagcgagac gcggatcgtg tcgccaggac ggcactggcg cgcccagtcg ctggccgcgc
     1021 cctcgtgcag agcgaactcc aggctgaagc ggcctgcgga ggcgtcggga tccaccaggg
     1081 tgaaggctcg ctggtggccc cgaccgccgt cggcgaacca tagcctcagc cacatcgtcg
     1141 gatgcgtcgg ccgtcgagcc aacaggcctc cgtcgtccaa ctccaggcgc aggtacgacg
     1201 gcgcgatctc ctcccgcccc agaactgtga gcttggtctc catggacccc atggcacgca
     1261 ccacggcact ctctatcctc gccatgctcc ctctcccgct gggttctgcc ggtccggcca
     1321 gctcgcagtg agccgccact caggaagatt aggctaacct cactattcgt tgcggccggg
     1381 aggaacaccc cgtgtccccc gatcgtgacg acccgtgttc caccggtccc ctcgcggacc
     1441 acggcgaaag gcagtctgct ccatgccccc agcccccgat cccaccgact ccgcgtccgg
     1501 ccggcccccg gtcgccccgg catccgcgca gcgcgatctg ctcgccgctg acacggctcc
     1561 gcagctgcgc gaagccgtcg cctccgctgc gcgcacctcc tcggcccgtc tcgccgaggc
     1621 cggcgcggcg cactcccccg ccggattcga cgacctcgcc gccctgatcg acccgatcga
     1681 cctcgaccgt cccctcgggg atctcgactc ggcgctcggc gagctcgacg agctctggct
     1741 gcgccgcgcc gtgtggttcc atctgccgcg caccgccgcc cacctcaact gtccggtggc
     1801 cgtgcctgcc gttgccgccg agaccatggc cgcgatcgtg aacacctcgg tggacacctg
     1861 ggaccagtcg acctcggcca ccctgatcga gcggcggctg ctggcttgga cggcgcagcg
     1921 catcggcttc cccgacggcg ccgacggcat gttcaccccc ggcggcacga cctcgaccct
     1981 gcaggcgctc atgctcgccc gagacgaggc gctcgagcgc tccgcggcga ccccgggagc
     2041 cgagccccgg cccgtgcgcg cggctcggct gcggctgctg gcctccgagc agagccactt
     2101 ctcggtgctc accgcagcgc acatcctggg cctggacgac gatgccgtgg tccaggtgcc
     2161 cgtcgacgac gacggccgca tgctttccga ggccctcgag ctcgcactgg aggatctgcg
     2221 cgcccagggc ctggtcccgg ccgccgtcgt ggcgaccgca gggaccacgg accgcggtgc
     2281 catcgacccg ctcgagcgga tcgcccagct gtgcgccgag gccgggacct ggctgcacgt
     2341 cgacgccgcc tacggcggag ggctgctggc ctcgccgact cagcggcagc ggctggcggg
     2401 gatcgggcag gccgattcgg tgaccatcga ctttcacaag tcctggttcc agccggtgtc
     2461 ctgctcggcc gtgatcgtgc gcgatccccg cacgctgcgg cactgcacgc accacgccga
     2521 ctacctgaat ccggccgaca ccccggagcc caaccaggtg gaccgctccc tgcagaccac
     2581 gcgccgcttc gatgcgctca agctgtggac gaccctgcgc gccatgggac ccgagcggat
     2641 cggcgagctc ttcgacagct gctgcgccct ggcgcaggag acggcccggg agatcgaggc
     2701 cgatccgcgc ttcgagcttc tcgcgcagcc gtcgctgtcc acggtgctgt tccgctggct
     2761 gccccgggac ggctcggacc cgcaggccct cgtgcgcccg gtgcggcgcc gggtgtggga
     2821 cgaggcctcc tccacggtcg ccgagaccgt ggtcggaggt cagcgctgcc tcaagctcac
     2881 cctgctgaat cccgccgcgc agctcagcga tctgcgcgac gtcctggacg acgtccaccg
     2941 ggccggagag gccgtcctgg ccgagcgcga cccgcagccg catccccaca tggccgagac
     3001 cgcagagagg atccgatgaa cgagaactcc accgccgaga ccggctccgc cgacgagccg
     3061 ctggacctgc tgtgcgtggg catcgggccg ttcgggctgg ggctggcctg cctggccgag
     3121 ccgctgtcgg acgtgcgcgc cgccttcctg gaccgcagac ccggcttcga ctggcatccc
     3181 gggctgctct tcgacgacgc gacgctgcag gtacccttcc tggcggatct ggtgaccatg
     3241 gccgatccca cctccgagca ctcgttcctg aactggctca aggagacggg gcagctctac
     3301 tccttctacg tgcgcgagtc cttctatccg ctgcgccgcg actacaacgc gtactgccgc
     3361 tgggcggcct cccgcgtgcc ggggctgcac tggggccagg aggtcctcga ggcccgtcgc
     3421 ccgtcgggtt ccggcccctg gcaggtccgc tcccgcgacg acgacggtct cgagcagctc
     3481 tggtggaccc gccacctggt gatcggcgcc ggcactgtcc ccaccctgcc gaaggcgctg
     3541 gatcctgtcg gcgacgcggt cctgcacgcc ggggactacc tgacccacca ggaccggctg
     3601 cacgggcagg accatgtcac cgtgctgggc tcggggcagt cggccgccga ggtcgtcgtc
     3661 gacctgctcg aagatccccg tggcccggcc gtggactgga tcacccgctc cccgcgcttc
     3721 taccccatgg agtactcaga gctctcgctc gagctgacct cccccgagta cctggatcac
     3781 ttccgggccc ttccgcagga gcagcgcgat gcgatcaacc gcgcccagcc gcagctgcac
     3841 cgcggcatct ccgccgagac gatcacccgg atctacgagg cgctgcacgt ccgccgcgcg
     3901 gcaggcggtc gcgccccggt gcggctgctg ggcgcgaccg agctggtggc cgccgccccg
     3961 cacgacgacc ggacgctgct gacctggcgc tcggtcgaga ccgggcgcag ccgagagacc
     4021 gtgacggacg ctgtcgtggc cggcaccggc tatgcccctg ctcccctgcc gtggctggag
     4081 cccgtgcggg atcagctcag cctggacggc gccgggcgcc tgagcccgga ccgctggcac
     4141 cgggccagcc ccgacggcac cctgcacgtg ctcaaccaca ccgaacacac ccacgccctg
     4201 accgccccgg atctgggcat gggcgcgctg cgcaatgcga tcgtcctggg ccacgtcgcc
     4261 ggtcggcagc cgtatcggac ggagcggcgg accatgttcc agagcttcgg ccgcctgccc
     4321 cagcagcact ggggcccccg caccgccgag gcccagccgt tctgcgccga gatcgacggg
     4381 cgccgcttca tgctgcgtcc ggtggacccg cagcgcgacg gcgccgcgct gcacgagtgg
     4441 ctgagccggc ctcgggccag ggcctgggat ctcgtcggcg caagccccga gcggatccga
     4501 gaggtcttcg aggcgatcga gcgcgccgat gacacggatg cctggctcgt cgaggagatc
     4561 gtggcctcgg atcccgagca tccggtgcgg cgcggcttcg tggagaccta cgaccccgca
     4621 cgcagcccgc tggccgagca ctggtgcgtg cgcgacggcg acgtcgggct gcacttcttc
     4681 atggccccgg cccaggatcc ggtgcccggg acgtcctcgg ccgtcatggc ggcggccctg
     4741 cggctgctgt tcagcgaccc gtccgtccag cgcgtcgtcg tggagccgga cgacaccaac
     4801 catgcgatcc gcgccgtgaa ccgcagcgcc ggcttccggg agctcggacc cctcgagctg
     4861 ccggagaaga ccgcctgcct gtccgtgcgc gagcgcaccg cagccgacgc agcgcccgag
     4921 acgtccgagg gcacctcggc ttccgagcgc ccgtcggccg gcaccctgac cgtcgatccc
     4981 gcgagcgagg aggatccccg atgaccgcga ccgccctgac cggagccgag accgcgagct
     5041 ccgccggacc cacgcctgcc ccgaacctgg atgccgaggg cgccgagcag ctgcagcggc
     5101 tcaccctggc caagctgttc gcggagttcg cccacgagcg catcctcgcg ccgcgtccgg
     5161 aggcggaggg ttgggtcgtg gacgatcaca ccggcacgcc gcgctggcgc ttccgcgcga
     5221 gccgccaccc gctggagcac tggcgggtgg acccgtcgtc gatccagcgc ctggccgacg
     5281 acggccgacc cagctcagcg ccgcgcgacc tggatgcgca gcaggcgatc ctggatctgc
     5341 gcgaggtcct cgggctcacc gaccgggtgc tgccgctgta cctggaggac ctctccgcca
     5401 cgcagctcac ctccgcccgg cgtcaggccc gacccgcacc gagctcccgc gagctcgccg
     5461 cgagccccct ggagctcgtc gagcagcatc tgcacgaggg ccaccccggg ttcgtcgcca
     5521 gctccggccg gatcggcttc ggcgccgccc agcaggagcg gtgggcgccc gaggctccgg
     5581 agccgacccc gctggtgtgg ctcgccgccc gccgcagcgg ctgcgtcctc tcgctcggcc
     5641 gcgagatgga cgaccgcgag cacatggagc ttcacctgct ggacccggag cgcgagcgct
     5701 tccgcgctgc cgtgcgggag gtgggcgagg acccgcagga ctacacgccg atccccctgc
     5761 acccctggca gtgggagcac cggatcctgc ccggcatgct gccggacgtc ctgcgccggg
     5821 atctgatcct ggtgggcccc agcgagcacc gctggcgcgc ccagcagtcc gtgcggacct
     5881 tcctggacat ggatgatccg gcccgcgact acgccaagac cgcgctgggc gtgcattcga
     5941 tgggcttcct gcgcgggctc tcgccggcct acatggaggc catgcccgcc atcagcgact
     6001 ggctcgacga catcgtctcg gccgaccccg tcctcaggga gtgcggcgtg gaggtcctgc
     6061 gcgagcgcag cgccgtggga tgggtgggcg atgcccagca ccgctcgggg ctgcgcagcg
     6121 atcacaccaa gcagctggcc gcgctgtggc gggaatcccc ggtcgctcgg ctggcccccg
     6181 gccagcaggc cgccagcctc gccggggtcc tgcacaccga tcgcgacggt gtgccgctgg
     6241 cgcgcgcctg gatcgagcgc agcggggtcg atgccgagac gtggatccgt gctctgctga
     6301 aggtctacct gctgcccgtc gcgcacctgc tgctctcacg ctcgatcgcg ctgatgcccc
     6361 atggcgagaa cgtgatcctg cgcctgcagg acggcctgcc ggtcggcgcg ttctggaagg
     6421 acctcggcga ggagatcgcc gtgatggatg atcagcccct gcctccgcag atcgagcgca
     6481 tccgcaccct gatcgagccg gagtcccagg agctgtccgt gtacaccgac gtcctggacg
     6541 gggtgctgcg tcacctgggt gcgctgctgc acgacgacgg cctcctggac gagcagcggt
     6601 tctggggcgc ggccgccgag gtgctcgacg agcaccgtgc ggcccatccc gagctgtggc
     6661 gcggtcacga tctcttccgc gaggacttcg cccactcgtg cctcaaccgc ctccagctgc
     6721 gcgacccgca gtcgatggtc agcctcgcgg acccgctggg atcgcagatc ctcgtggggc
     6781 ggatccgcaa tccgctggcg cagttccggg gcaccgaccc ggcagtagga ggattcggca
     6841 gccagggcgg catcggggac ggtcgccgca gcgaggcggc gagccgccca tgactgatcc
     6901 cgatccgcac ggctgcgagc tctccggcga cgggtgggcc gtgttccgcg acccgcacgg
     6961 cgtgccgcac gtccaggcgc gcgacctcga ggcgctggcc ttcggtcacg gggccgtgac
     7021 cgcccgcgac cgggtgtggc agctggaggt cctgcgcacc cgggccgaat cccgcagcgg
     7081 gcatctgctg ggcccggagc acgacgacgg cgaccatctc agcgccgccc tcggcatcga
     7141 ggagacggcg cggtcctggt gggaggccgc cgggtctcag gaccgcgtgt tcctggccgg
     7201 ctacgcgcgc ggggtcagct cgcagctgtc gcaggcctgg gcagcaagcc ccgaggtgca
     7261 gtccctggga ctcgaccatc gcccgccccg gccctgggat ccgtggacgc cgatcgccgt
     7321 gcacctggac gtgcacctgc tggcaggcag ccttccggag cagctgtggc gccaccgggt
     7381 ccgcgagcag ctgggagcgc agtggctcga tgccctggac gcggagagcc cccgcacggc
     7441 cggatccaat gcgtggctgg tcccggggcg gctcagcgcc tccggagccc cgatgatcgc
     7501 ggccgatccg caccggatcg tcgaggagtc ggggccctac cagccggtgt gcctgtcgtg
     7561 ccccggtgtg cgcgttcggg gcttggcgct ggtgggcctg ccgggcgtcc cgcacttcgg
     7621 gcgcacggaa tcagcggcat gggcgatcac cgcctcgatg gccgtcacgg agcagctcgc
     7681 cgagatcacc gtggtgcgct gtggcgggca gctggtccag caggagaccg gtgagcctct
     7741 catcgagtcc gggttccggg acagcaccgg cgcactgcgc gtgattcgtc gctgccgcca
     7801 gggtcgggtc ctgcccggca gcagcgagcg agaggctgca ctgtcggacc tgcccgaggg
     7861 cggcaccgcg tccgtgctgg tcgtgcgcac ggcagccgag cagctgtcgc caagctctgc
     7921 ggccacggcc ctcagtgcct gccgcactct gctcggcgcc ggcaccgctg ccgatgtcct
     7981 ggccgcggca cagggctggg cggtgcccgt caacgacctg gtcgcggccg acacgacggg
     8041 caggtgcgta cacgccgtga tcggtgcggc ctcgcgcccg ctgcccgagc cccgcgacgt
     8101 cgacgacctg ctcgtccgcg ccaatcagcg gcccccggat cccatcgcgg ccgggtccgt
     8161 cctggggtgc gcccctcccc atcgcgcccg gcgagcagaa cacctgctgc gccaggcgct
     8221 cggggacagc ggtgcgatct cggcggagga cctgctcagc gcccagctgg acacgcgctc
     8281 gtcgtccctg ctgggtctgg tgcacgcgct gctcgctccg gctgacgcgc agaaggactc
     8341 cgacgacgac gccggcggga ccgtcgatcc cgccgccggc ccctgcgcgg atcgcgccgc
     8401 cggctcgtcc agccccgttg caggaacgga ggtcgaggcc ctgcgccagg agctgctcga
     8461 gtgggacggg gagatggccg cggactccgg cgtcgccgcg cacgcagccc agtggcggga
     8521 tctgctggcc cggcacctcg cgggccatcc ggcgctcgag ccgctgcgcg gcgccacggg
     8581 cctgccgccc ctgtgggatc ccctgctcgg gaccacccct cgggtggggc tggccctcga
     8641 gtcgatcgtc accctcggcc cggggctggg gctggatccc ggcccctgcg cgcaggcggc
     8701 gctcgaggag ctcgcggcgc agctggacag gccgtccggc tttccgtggg gagtgcagca
     8761 cgccttcgcc ccgtggaggg cctgtgacca gctgctgccc ttcgctcccg tgcccgtcgg
     8821 cggggattcc gatgcgctgc tggccgcagg cgtgctgccg ggcctgggcg caggctgcgc
     8881 tcgtgtgccc tcggtgcggg tgctgtggga cctggcgcac ccggccgcct cggcatggat
     8941 caccccggac cccgtggacc gcggccagct gggctcgcga ccgctcgatc ggtgggcggc
     9001 aggcgagatc gatcaggcgc tgccgtgggt gccgcctggg gctccggcgt ccactgaccg
     9061 tccgcacccg ctgggaggac tgcacctgcg ccgtcctgcc gcgcaggtca cgtccgaggc
     9121 tccggtcggc gcttccgcag aggagtccac cggtgccccc gggttcggcc ccgacgctcc
     9181 cctgctgagc ctgcgaccgg tggatcccct ggccgatgcc gagctgctgc acggctgggt
     9241 cagctcaccg cgcgccgtct tctggggcat gggaggactg gaagcggaga cggtctcggc
     9301 gatctacgcc gagatcgcag ccgccgacag ccaccacgcc tgggtcctcg agctcgagga
     9361 ccgccctctg gggctgctgc agacctatca gccgcacgcc gaccccatcg gcggggccta
     9421 tctgccgcgg gccggtgatc tgggcatgca cctgctgctc gccccggccc ggcggccgca
     9481 gcccggattg acctctgccc tggcggagtc gctggcgcag ttcctcttcg ccgaccccgc
     9541 tacccggcgc gtggtcgccg agcccgatgc ctcgaactgg cgagcggtgc ggaggatgca
     9601 gcgcaccggc ttcgagctcg gcccgcagat ccggcttccg gacaagaccg cccagctggc
     9661 cttcctgacc cgtgaggccc tgcagcgcgc ccgagccagg ggcggtgccg cggctgatcc
     9721 gaaacagcgc acatgacgac gagggcccgt cgtcatcctg caccggatga cgacgggccc
     9781 tcggggcgcg gtgcgaggac cgcggcagag cagctcagtc gcgcgtgagg cggcggtggg
     9841 tcatgcgccc cgggcgggct gcctcctcgc cgaggcgctc gatcttgttc tcctcgtacg
     9901 actcgaagtt gccctcgaac cagtaccagt tgtccgggtt ctcctcggtg ccctcccacg
     9961 ccaggatgtg ggtggccacc cggtccagga accagcggtc gtgggagatg accacggcgc
    10021 agcccgggaa gtcgagcagc gcgttctcca gagagcccag ggtctcgacg tcgaggtcgt
    10081 tggtgggctc atccagcagc aggaggttgc ctccctgctt gagggtcagc gccaggttca
    10141 gccggttgcg ctcaccgccg gagaggacgc cggccttctt ctgctggtcc gggcccttga
    10201 agccgaacgc ggagacatag gcgcgcgagg gcatctcgac ctggccgacg tggatgtagt
    10261 ccaggccgtc ggagacgacc tcccacagcg acttctcgga gtcgatgttc tcgcgattct
    10321 gatccacgta ggagatcttc acggagtcgc cgatgcgcag ctcgccgccg tcgatgggct
    10381 ccttgcccac gatggtcttg aacagcgtgg acttgcccac gccgttgggg ccgatcacgc
    10441 cgacgatgcc gttgcggggc agggtgaagg acagatccga gatcagcgag cggtctccga
    10501 agcccttctg caggtccttg gcctcgatga ccaggttgcc cagacgcggt ccgggcggga
    10561 tctggatctc ctcgaagtcc agcttccggg tcttctcggc ctcggcggcc atctcctcgt
    10621 agcgcgccag acgcgacttg gacttggtct ggcggccctt ggcgttggag cgcacccact
    10681 cgagctcgtc cttgaggcgc tttgcctgct tggcgtcctt cttgccctgg acctccatgc
    10741 gcttggcctt ggtgtccagg taggtggagt agttgccctc gtaggggtac aggcggccgc
    10801 ggtcgacctc gcagatccac tccgccacgt ggtccaggaa gtagcggtcg tgggtcacgg
    10861 ccagcacggc gccgtggtag gcggccaggt gctgctcgag ccacagcacg gactcggcgt
    10921 ccaggtggtt ggtgggctcg tccagcagca gcaggtcggg cttctccagc agcagcttgc
    10981 acagcgccac gcggcgacgc tcacctccgg agaggttctt cacgtcggcg tcgccgggag
    11041 ggcactgcag ggcgtccatg gcctgggcca gctgggagtc gagatcccag gcgttcgcgg
    11101 cgtcgatgtc cgtctggagg gatcccatct cctccatgag ggcgtcgaag tccgcgtccg
    11161 gctgggccat ctcttcggag atggcgttga agcggtcgag cttggccttg atctcgccga
    11221 cgccctcctc cacgttgccg aggacggtct tgtcctcgtt cagcgggggc tcttgctgga
    11281 ggatgcccac ggagtagccg ggtgagagac gggcctcgcc gttggagggc tcgtcaagcc
    11341 ccgccatgat cttgaggatg gtggacttgc ccgcgccgtt gggacccacg acgccgatct
    11401 tggcgcctgg gtagaacgac atcgtgacgt catcgaggat gaccttgtcg cccaccttct
    11461 tgcgggcctt gttcatggtg tagatgaatt cagccatggc cctcaggcta cccgtcgggg
    11521 acgacagccg gagccaaacc gcctgagcat ctgcccaggg cccagtcccc tcggccgggc
    11581 tccgcacccc ggcggcgcct cccctgcccc tgagagcacc caagcgggag gcgccgcgag
    11641 cgccctgcag acccggcacg gacctgctgt ccgcacaccg actcaggagg aggatccctg
    11701 cccggcaccg gccagcagct cctgcggatc gccctcccac gaatgcgcgt cctcggagct
    11761 gcccccggca tcggagccgg agccgtcgcg gccgtcgtgc tcgtcgttcc cgtcgtcgag
    11821 gatctcgccg gtcatggggt cgaccgagcg ggacccgtcg ccccagtcgt cgctgtgctg
    11881 cgaggcgtcc gag
//
