# Supplementary material for: Large-scale investigation for antimicrobial activity reveals newly-identified defensive species across the healthy skin microbiome
Source: Nat Commun. 2026 May 25;17:6806. doi: 10.1038/s41467-026-73524-z (PMC13385363; doi:10.1038/s41467-026-73524-z)
Supplement: Supplementary file 15 — Source data [file 41467_2026_73524_MOESM15_ESM.zip › SourceData/Supplementary_Figure_6/LK1337_37.region001.gbk]

LOCUS       37                     12264 bp    DNA     linear   UNK 01-JAN-1980
DEFINITION  37 length=34443 depth=1.14x.
ACCESSION   37
VERSION     37
KEYWORDS    .
SOURCE      
  ORGANISM  
            .
COMMENT     ##antiSMASH-Data-START##
            Version      :: 6.0.1
            Run date     :: 2022-01-06 00:34:42
            NOTE: This is a single cluster extracted from a larger record!
            Orig. start  :: 22179
            Orig. end    :: 34443
            ##antiSMASH-Data-END##
FEATURES             Location/Qualifiers
     protocluster    1..12264
                     /aStool="rule-based-clusters"
                     /contig_edge="True"
                     /core_location="[32179:33136](-)"
                     /cutoff="20000"
                     /detection_rule="(Terpene_synth or Terpene_synth_C or
                     phytoene_synt or Lycopene_cycl or terpene_cyclase or NapT7
                     or fung_ggpps or fung_ggpps2 or trichodiene_synth or TRI5)"
                     /neighbourhood="10000"
                     /product="terpene"
                     /protocluster_number="1"
                     /tool="antismash"
     proto_core      complement(10001..10957)
                     /aStool="rule-based-clusters"
                     /tool="antismash"
                     /cutoff="20000"
                     /detection_rule="(Terpene_synth or Terpene_synth_C or
                     phytoene_synt or Lycopene_cycl or terpene_cyclase or NapT7
                     or fung_ggpps or fung_ggpps2 or trichodiene_synth or TRI5)"
                     /neighbourhood="10000"
                     /product="terpene"
                     /protocluster_number="1"
     cand_cluster    1..12264
                     /candidate_cluster_number="1"
                     /contig_edge="True"
                     /detection_rules="(Terpene_synth or Terpene_synth_C or
                     phytoene_synt or Lycopene_cycl or terpene_cyclase or NapT7
                     or fung_ggpps or fung_ggpps2 or trichodiene_synth or TRI5)"
                     /kind="single"
                     /product="terpene"
                     /protoclusters="1"
                     /tool="antismash"
     region          1..12264
                     /candidate_cluster_numbers="1"
                     /contig_edge="True"
                     /product="terpene"
                     /region_number="1"
                     /rules="(Terpene_synth or Terpene_synth_C or phytoene_synt
                     or Lycopene_cycl or terpene_cyclase or NapT7 or fung_ggpps
                     or fung_ggpps2 or trichodiene_synth or TRI5)"
                     /tool="antismash"
     PFAM_domain     274..330
                     /aSDomain="DUF326"
                     /aSTool="fullhmmer"
                     /database="32.0"
                     /db_xref="PF03860.16"
                     /description="Domain of Unknown Function (DUF326)"
                     /detection="hmmscan"
                     /domain_id="fullhmmer_ctg37_29_0025"
                     /evalue="1.90E-04"
                     /label="ctg37_29"
                     /locus_tag="ctg37_29"
                     /protein_end="128"
                     /protein_start="109"
                     /score="21.3"
                     /tool="antismash"
                     /translation="HEHCRVCAEACRRCEQACA"
     CDS             312..2822
                     /gene_functions="biosynthetic-additional (smcogs)
                     SMCOG1105:amidase (Score: 262.4; E-value: 1.4e-79)"
                     /gene_kind="biosynthetic-additional"
                     /locus_tag="ctg37_30"
                     /transl_table=11
                     /translation="MRTGLRRPPGRDRLTPTTRPGRSDNDRPGRRSAHRQGPFAIDPSS
                     VAEWLKSDRRGCEGRPSNRRMLHLSLFSLSTQLVGHPSVAPRRNAPSKLRHPGSIPRSS
                     LPTRTHRTGRQRKFEARHICQPNTTVPDTSAQRVYSPSYERPLRPQMLYEWTMDNPRGT
                     TAGQPIRALTVAQALAACETIGRDLNAIVETLPVDPRAAGMPIAVKDVIDIAGSLTTMG
                     SHVRPEEPAAASAAVIELCERLGMVPVAKTTCQEHSYGIMGEESTHGRGVNPIWPGYTT
                     GGSSYGSALAVAAGIVPAALGTDTAGSVRVPAACAGIVGFKPTLGRLPTAGVAPLSGSF
                     DTVGLFTRTPAELAALWPRFAAACPGPVPGQATVPAPEVGDQPLADLASAEGRRVLRIG
                     VFAADDLGAGAHPGGGLAHDRAWSEARVRPWLQQRCAAAAAEGWQIELVDLTGVFDLPA
                     TAQSYSTVRARESWLIHRPAWEAGRRDFQPQVRANIEHDQTVSAADYERAVAGCAELRA
                     AAAEVFARVDVVLTPTMGCQPVPWEAADQGVRWAFRAYSQLFNVLGWPAVSVPIDALPR
                     LLPGADGQATAQFPASVQIAAAPWQDSALVDIVAQIVTAGTDEARGDRASGDHASAAGT
                     LGDGANGDGARGGQGAADAGAGKGPVEQVVLVADDGAALGTADKATVHTADTPLHQAFS
                     CFVFDTAGRMLLTRRALSKKTWPGVWTNALCGHPGPGEPLAAAVHRRAAEELGCRLRDL
                     TTVLPAYRYRATDASGVVENEICPVFTAVLTGDLDPAADEVAEYDWVEPEDLDAAVAGV
                     PFIFSPWMQEEWRLLRAATGAQQA"
     PFAM_domain     903..2126
                     /aSDomain="Amidase"
                     /aSTool="fullhmmer"
                     /database="32.0"
                     /db_xref="PF01425.21"
                     /description="Amidase"
                     /detection="hmmscan"
                     /domain_id="fullhmmer_ctg37_30_0026"
                     /evalue="1.30E-62"
                     /label="ctg37_30"
                     /locus_tag="ctg37_30"
                     /protein_end="605"
                     /protein_start="197"
                     /score="212.3"
                     /tool="antismash"
                     /translation="DPRAAGMPIAVKDVIDIAGSLTTMGSHVRPEEPAAASAAVIELCE
                     RLGMVPVAKTTCQEHSYGIMGEESTHGRGVNPIWPGYTTGGSSYGSALAVAAGIVPAAL
                     GTDTAGSVRVPAACAGIVGFKPTLGRLPTAGVAPLSGSFDTVGLFTRTPAELAALWPRF
                     AAACPGPVPGQATVPAPEVGDQPLADLASAEGRRVLRIGVFAADDLGAGAHPGGGLAHD
                     RAWSEARVRPWLQQRCAAAAAEGWQIELVDLTGVFDLPATAQSYSTVRARESWLIHRPA
                     WEAGRRDFQPQVRANIEHDQTVSAADYERAVAGCAELRAAAAEVFARVDVVLTPTMGCQ
                     PVPWEAADQGVRWAFRAYSQLFNVLGWPAVSVPIDALPRLLPGADGQATAQFPASVQIA
                     AAPWQDSAL"
     PFAM_domain     2376..2741
                     /aSDomain="NUDIX"
                     /aSTool="fullhmmer"
                     /database="32.0"
                     /db_xref="PF00293.28"
                     /db_xref="GO:0016787"
                     /description="NUDIX domain"
                     /detection="hmmscan"
                     /domain_id="fullhmmer_ctg37_30_0027"
                     /evalue="3.40E-20"
                     /gene_ontologies="GO:0016787: hydrolase activity"
                     /label="ctg37_30"
                     /locus_tag="ctg37_30"
                     /protein_end="810"
                     /protein_start="688"
                     /score="72.4"
                     /tool="antismash"
                     /translation="LHQAFSCFVFDTAGRMLLTRRALSKKTWPGVWTNALCGHPGPGEP
                     LAAAVHRRAAEELGCRLRDLTTVLPAYRYRATDASGVVENEICPVFTAVLTGDLDPAAD
                     EVAEYDWVEPEDLDAAVA"
     misc_feature    2481..2483
                     /note="tta leucine codon, possible target for bldA
                     regulation"
                     /tool="antismash"
     CDS             complement(2829..3743)
                     /locus_tag="ctg37_31"
                     /transl_table=11
                     /translation="MTSAPAPRADAEIPAFVAGLGLPGLADIHIHFLPERMLEKVWAVF
                     DNAGEVYGQDWPITYRFDTATRLSIARSFGIPAIPALTYPHKPGMAAWLNGWNTDFAAA
                     HDDVIHCGTLYPEPGVGDYVQAALDAGARLFKMHVQVGDYAPDSALLDPAWEVLAAARV
                     PVVIHVGSGPRPGTYTGPEHMRQVLRKFPQLTAVIAHMGMPEYHEFADLAEEFDNVHLD
                     TTMFATDFTNRLAPFDDRYVGRLAELRERIVLGSDFPNIPYPYAHQLEALVRLGLGDEW
                     LRAVLWDNGARLLGLPARTQPRQ"
     PFAM_domain     complement(2856..3665)
                     /aSDomain="Amidohydro_2"
                     /aSTool="fullhmmer"
                     /database="32.0"
                     /db_xref="PF04909.14"
                     /db_xref="GO:0016787"
                     /description="Amidohydrolase"
                     /detection="hmmscan"
                     /domain_id="fullhmmer_ctg37_31_0028"
                     /evalue="1.90E-32"
                     /gene_ontologies="GO:0016787: hydrolase activity"
                     /label="ctg37_31"
                     /locus_tag="ctg37_31"
                     /protein_end="296"
                     /protein_start="26"
                     /score="113.3"
                     /tool="antismash"
                     /translation="DIHIHFLPERMLEKVWAVFDNAGEVYGQDWPITYRFDTATRLSIA
                     RSFGIPAIPALTYPHKPGMAAWLNGWNTDFAAAHDDVIHCGTLYPEPGVGDYVQAALDA
                     GARLFKMHVQVGDYAPDSALLDPAWEVLAAARVPVVIHVGSGPRPGTYTGPEHMRQVLR
                     KFPQLTAVIAHMGMPEYHEFADLAEEFDNVHLDTTMFATDFTNRLAPFDDRYVGRLAEL
                     RERIVLGSDFPNIPYPYAHQLEALVRLGLGDEWLRAVLWDNGARLLGL"
     CDS             3881..4897
                     /NRPS_PKS="Domain: PKS_ER (24-334). E-value: 2.3e-14.
                     Score: 45.0. Matches aSDomain:
                     nrpspksdomains_ctg37_32_PKS_ER.1"
                     /NRPS_PKS="type: other"
                     /gene_functions="biosynthetic-additional (smcogs)
                     SMCOG1028:crotonyl-CoA reductase / alcohol dehydrogenase
                     (Score: 131.2; E-value: 7.9e-40)"
                     /gene_kind="biosynthetic-additional"
                     /locus_tag="ctg37_32"
                     /transl_table=11
                     /translation="MTVNRSIRLARRPHGEPVADDFQFDEGEVPTPGEGQALVRTRYLS
                     LDPYMRGRMSDAKSYATPLEIGDVIIGGTVGEVVESNDPKLKVGDLVQNYGGWQEYSLA
                     TGKDAFAVDESVAPASAYLGILGMTGFTAYSGLLAIGKPKEGETVAVAAATGPVGSAVG
                     QIAKIKGCRTVGIAGGPQKVEYLKELGFDVALDHKEPDLRGRLKEAVPEGIDVYFENVG
                     GHVWDAVLPRLNTYARVPVCGLVANYNRTEAPEGPDRSAALMANVLMKSLTLRGFIQME
                     FVRDMYRDFLEEMGQWVSEGRISYREDVTEGLENAPETFIGMLNGKNFGKTIIKVAD"
     PFAM_domain     3893..4213
                     /aSDomain="ADH_N_2"
                     /aSTool="fullhmmer"
                     /database="32.0"
                     /db_xref="PF16884.5"
                     /description="N-terminal domain of oxidoreductase"
                     /detection="hmmscan"
                     /domain_id="fullhmmer_ctg37_32_0029"
                     /evalue="4.70E-41"
                     /label="ctg37_32"
                     /locus_tag="ctg37_32"
                     /protein_end="111"
                     /protein_start="4"
                     /score="139.1"
                     /tool="antismash"
                     /translation="RSIRLARRPHGEPVADDFQFDEGEVPTPGEGQALVRTRYLSLDPY
                     MRGRMSDAKSYATPLEIGDVIIGGTVGEVVESNDPKLKVGDLVQNYGGWQEYSLATGKD
                     AFA"
     aSDomain        3953..4882
                     /aSDomain="PKS_ER"
                     /aSTool="nrps_pks_domains"
                     /database="nrpspksdomains.hmm"
                     /detection="hmmscan"
                     /domain_id="nrpspksdomains_ctg37_32_PKS_ER.1"
                     /evalue="2.30E-14"
                     /label="ctg37_32_PKS_ER.1"
                     /locus_tag="ctg37_32"
                     /protein_end="334"
                     /protein_start="24"
                     /score="45.0"
                     /tool="antismash"
                     /translation="DEGEVPTPGEGQALVRTRYLSLDPYMRGRMSDAKSYATPLEIGDV
                     IIGGTVGEVVESNDPKLKVGDLVQNYGGWQEYSLATGKDAFAVDESVAPASAYLGILGM
                     TGFTAYSGLLAIGKPKEGETVAVAAATGPVGSAVGQIAKIKGCRTVGIAGGPQKVEYLK
                     ELGFDVALDHKEPDLRGRLKEAVPEGIDVYFENVGGHVWDAVLPRLNTYARVPVCGLVA
                     NYNRTEAPEGPDRSAALMANVLMKSLTLRGFIQMEFVRDMYRDFLEEMGQWVSEGRISY
                     REDVTEGLENAPETFIGMLNGKNFGKTII"
     aSModule        3953..4882
                     /domains="nrpspksdomains_ctg37_32_PKS_ER.1"
                     /incomplete
                     /locus_tags="ctg37_32"
                     /tool="antismash"
                     /type="pks"
     PFAM_domain     4349..4756
                     /aSDomain="ADH_zinc_N"
                     /aSTool="fullhmmer"
                     /database="32.0"
                     /db_xref="PF00107.26"
                     /db_xref="GO:0055114"
                     /description="Zinc-binding dehydrogenase"
                     /detection="hmmscan"
                     /domain_id="fullhmmer_ctg37_32_0030"
                     /evalue="3.50E-21"
                     /gene_ontologies="GO:0055114: oxidation-reduction process"
                     /label="ctg37_32"
                     /locus_tag="ctg37_32"
                     /protein_end="292"
                     /protein_start="156"
                     /score="75.5"
                     /tool="antismash"
                     /translation="PVGSAVGQIAKIKGCRTVGIAGGPQKVEYLKELGFDVALDHKEPD
                     LRGRLKEAVPEGIDVYFENVGGHVWDAVLPRLNTYARVPVCGLVANYNRTEAPEGPDRS
                     AALMANVLMKSLTLRGFIQMEFVRDMYRDFLE"
     CDS             complement(4934..6040)
                     /locus_tag="ctg37_33"
                     /transl_table=11
                     /translation="MSRLHVIALGGTIAATNSGADASAGVSPSVSASEIAAAAGLDTLP
                     GGAPEVTFDQVAQVGSGSITLGMLDAVVASARQARAEGARGVVLTQGTDTLADSAFVLA
                     LINDSGLPIIATGAMRNPTLPGADGPANVRAAALTALDPRLTGLPSLLVFADEIHSPLT
                     VTKTHTTSVAAFASPSAGPLGWVSEDRVVLQQMPATLPGTLTVPGAGGTDTDRETPETQ
                     GYQPEGSGLEGTGPEGTGPHLPHAPRVALVSVGFDDDLAYLAGLPAAGYAGAVIAGVGG
                     GHVSTRAVEAVAQLAGQMPVVLASRTGAGAVLERTYGYPGAEIDLLSRGLIPAGTLDAD
                     RARLLLILALRAGVPAEKLPEVFAAFRG"
     PFAM_domain     complement(4952..5299)
                     /aSDomain="Asparaginase_C"
                     /aSTool="fullhmmer"
                     /database="32.0"
                     /db_xref="PF17763.1"
                     /description="Glutaminase/Asparaginase C-terminal domain"
                     /detection="hmmscan"
                     /domain_id="fullhmmer_ctg37_33_0032"
                     /evalue="1.40E-11"
                     /label="ctg37_33"
                     /locus_tag="ctg37_33"
                     /protein_end="363"
                     /protein_start="247"
                     /score="44.6"
                     /tool="antismash"
                     /translation="RVALVSVGFDDDLAYLAGLPAAGYAGAVIAGVGGGHVSTRAVEAV
                     AQLAGQMPVVLASRTGAGAVLERTYGYPGAEIDLLSRGLIPAGTLDADRARLLLILALR
                     AGVPAEKLPEVF"
     PFAM_domain     complement(5453..6031)
                     /aSDomain="Asparaginase"
                     /aSTool="fullhmmer"
                     /database="32.0"
                     /db_xref="PF00710.20"
                     /description="Asparaginase, N-terminal"
                     /detection="hmmscan"
                     /domain_id="fullhmmer_ctg37_33_0031"
                     /evalue="1.80E-36"
                     /label="ctg37_33"
                     /locus_tag="ctg37_33"
                     /protein_end="196"
                     /protein_start="3"
                     /score="125.5"
                     /tool="antismash"
                     /translation="LHVIALGGTIAATNSGADASAGVSPSVSASEIAAAAGLDTLPGGA
                     PEVTFDQVAQVGSGSITLGMLDAVVASARQARAEGARGVVLTQGTDTLADSAFVLALIN
                     DSGLPIIATGAMRNPTLPGADGPANVRAAALTALDPRLTGLPSLLVFADEIHSPLTVTK
                     THTTSVAAFASPSAGPLGWVSEDRVVLQQM"
     CDS             complement(6064..6588)
                     /locus_tag="ctg37_34"
                     /transl_table=11
                     /translation="MVLVRRAQQAFRSARSRTQHLAREAKENPKTLAAAMNVWPVFRAA
                     GVRVRHIAPDWSSARVELHQGKLNMNYVGTHFGGTLFAMSDPFWMILMLRRLGPDYIVW
                     DKAGEIDFKSPGRGTVTTEIRLDDAAVEAMRAEADAGGKSLMWFENDIVDASGTVVATV
                     RKQLYARPKNR"
     PFAM_domain     complement(6085..6492)
                     /aSDomain="DUF4442"
                     /aSTool="fullhmmer"
                     /database="32.0"
                     /db_xref="PF14539.6"
                     /description="Domain of unknown function (DUF4442)"
                     /detection="hmmscan"
                     /domain_id="fullhmmer_ctg37_34_0033"
                     /evalue="4.00E-18"
                     /label="ctg37_34"
                     /locus_tag="ctg37_34"
                     /protein_end="168"
                     /protein_start="32"
                     /score="65.8"
                     /tool="antismash"
                     /translation="AAAMNVWPVFRAAGVRVRHIAPDWSSARVELHQGKLNMNYVGTHF
                     GGTLFAMSDPFWMILMLRRLGPDYIVWDKAGEIDFKSPGRGTVTTEIRLDDAAVEAMRA
                     EADAGGKSLMWFENDIVDASGTVVATVRKQLY"
     CDS             complement(6654..7520)
                     /gene_functions="biosynthetic-additional
                     (rule-based-clusters) ubiA"
                     /gene_kind="biosynthetic-additional"
                     /locus_tag="ctg37_35"
                     /sec_met_domain="ubiA (E-value: 5.5e-17, bitscore: 53.4,
                     seeds: 9, tool: rule-based-clusters)"
                     /transl_table=11
                     /translation="VSTLSLLTRTSRPVSWVNTAFPFGAAYLLTGGGVDAAFLIGCLFF
                     LIPYNLAMYGINDVFDYSSDIRNPRKGGIEGHVTAPRHHRTILAAAAVSCLPFLAALVI
                     LGDWRANFVLAISMFAVVAYSARGLRFKEIPFLDAVTSSTHFSSPAWYGLALTGAPLTR
                     DTVLICAAFFIWGVASQAFGAVQDIGPDRAGGLQSIATVIGARPTVWLAGAAYLIAGVL
                     LLYADSFFVRIAAMLAVPYALNTVRFAGLTEESVERARAGWRVFLWLNYVVGFCVTMLM
                     IASATGV"
     PFAM_domain     complement(6714..7460)
                     /aSDomain="UbiA"
                     /aSTool="fullhmmer"
                     /database="32.0"
                     /db_xref="PF01040.18"
                     /db_xref="GO:0016021"
                     /db_xref="GO:0016765"
                     /description="UbiA prenyltransferase family"
                     /detection="hmmscan"
                     /domain_id="fullhmmer_ctg37_35_0034"
                     /evalue="3.20E-28"
                     /gene_ontologies="GO:0016021: integral component of
                     membrane"
                     /gene_ontologies="GO:0016765: transferase activity,
                     transferring alkyl or aryl (other than methyl) groups"
                     /label="ctg37_35"
                     /locus_tag="ctg37_35"
                     /protein_end="269"
                     /protein_start="20"
                     /score="98.7"
                     /tool="antismash"
                     /translation="FPFGAAYLLTGGGVDAAFLIGCLFFLIPYNLAMYGINDVFDYSSD
                     IRNPRKGGIEGHVTAPRHHRTILAAAAVSCLPFLAALVILGDWRANFVLAISMFAVVAY
                     SARGLRFKEIPFLDAVTSSTHFSSPAWYGLALTGAPLTRDTVLICAAFFIWGVASQAFG
                     AVQDIGPDRAGGLQSIATVIGARPTVWLAGAAYLIAGVLLLYADSFFVRIAAMLAVPYA
                     LNTVRFAGLTEESVERARAGWRVFLWL"
     CDS             complement(7517..8005)
                     /locus_tag="ctg37_36"
                     /transl_table=11
                     /translation="VIYTLINLVFLIPALGLLFAALLRLRDSDPSSARLGSPTDPTHRP
                     AAAAPADDSMTASRSRIHQRALAITAALLIGLTIIFDNLMIAAGLFTYDNHLGLSIGLM
                     PIEDLAYTIVAVAALPSLWLLLGHRRTPHRPDDADGPRRPSDADRPHRSDDADRRGRP"
     CDS             complement(8002..8370)
                     /locus_tag="ctg37_37"
                     /transl_table=11
                     /translation="VSVVYLGCLLFSIAGMALLDWRHRLFWFADWKRAAIVHGAGLAVF
                     LLWDAAGIAFGVFHRGDSPYMTGLELAPEMPVEEVFFLLFLCWVTMVVFTGSMRILTYL
                     RSTDDPGPEGSMTGGEGP"
     CDS             complement(8367..10004)
                     /gene_functions="biosynthetic-additional (smcogs)
                     SMCOG1222:dehydrogenase (Score: 409.8; E-value: 3.4e-124)"
                     /gene_kind="biosynthetic-additional"
                     /locus_tag="ctg37_38"
                     /transl_table=11
                     /translation="VTRTIVIGGGIAGLSAAALLAGEGHEVTLLEKNAQLGGRAGIHRE
                     SGFTFDTGPSWYLMPEVFDHLFALTGADNPLELIDLDPAYRIFPEPRPANDHPPFPAEP
                     PAPIDVPAGRERVLDLFERLEPGSRGRVAAYLDSASRTYRLALGHFLYTTFSTPAGFIH
                     PQVLSGLGELTELLSTSMQERINRTVDHPVARQILGYPAVFLGTRPETAPAMYHLMSHL
                     DLVDGVRYPAGGMHTLITAIAARARGLGATIRTEAEVVSLTHESGRRLPARKPRLSEVL
                     ARTRHGLEAFAADAVVAACDLHHLETRLLPRKLQARPASSWRRADPGMGALVLLLGVEG
                     RLDGLAHHNLLFTSDWGKNFDAIYRERRIPDPASIYVCAPSRTDPTLAPAGCENLFVLV
                     PWPADASLSAHSPDVQDCAEAAIEQIAQWTGHPDLADRLRVRRVIAPADYARDFHAWSG
                     TALGPANTLMQSIFLRGRVRSAKVANLFYAGAFTAPGVGLPMCVISAENVLKAFRGDRT
                     PGPLPVDEAGPLPVDEAGPLPVDEAVGR"
     PFAM_domain     complement(8484..9974)
                     /aSDomain="Amino_oxidase"
                     /aSTool="fullhmmer"
                     /database="32.0"
                     /db_xref="PF01593.24"
                     /db_xref="GO:0016491"
                     /db_xref="GO:0055114"
                     /description="Flavin containing amine oxidoreductase"
                     /detection="hmmscan"
                     /domain_id="fullhmmer_ctg37_38_0035"
                     /evalue="6.40E-30"
                     /gene_ontologies="GO:0016491: oxidoreductase activity"
                     /gene_ontologies="GO:0055114: oxidation-reduction process"
                     /label="ctg37_38"
                     /locus_tag="ctg37_38"
                     /protein_end="507"
                     /protein_start="10"
                     /score="104.8"
                     /tool="antismash"
                     /translation="IAGLSAAALLAGEGHEVTLLEKNAQLGGRAGIHRESGFTFDTGPS
                     WYLMPEVFDHLFALTGADNPLELIDLDPAYRIFPEPRPANDHPPFPAEPPAPIDVPAGR
                     ERVLDLFERLEPGSRGRVAAYLDSASRTYRLALGHFLYTTFSTPAGFIHPQVLSGLGEL
                     TELLSTSMQERINRTVDHPVARQILGYPAVFLGTRPETAPAMYHLMSHLDLVDGVRYPA
                     GGMHTLITAIAARARGLGATIRTEAEVVSLTHESGRRLPARKPRLSEVLARTRHGLEAF
                     AADAVVAACDLHHLETRLLPRKLQARPASSWRRADPGMGALVLLLGVEGRLDGLAHHNL
                     LFTSDWGKNFDAIYRERRIPDPASIYVCAPSRTDPTLAPAGCENLFVLVPWPADASLSA
                     HSPDVQDCAEAAIEQIAQWTGHPDLADRLRVRRVIAPADYARDFHAWSGTALGPANTLM
                     QSIFLRGRVRSAKVANLFYAGAFTAPGVGLPMCVISAEN"
     misc_feature    complement(9633..9635)
                     /note="tta leucine codon, possible target for bldA
                     regulation"
                     /tool="antismash"
     CDS             complement(10001..10957)
                     /gene_functions="biosynthetic (rule-based-clusters)
                     terpene: phytoene_synt"
                     /gene_kind="biosynthetic"
                     /locus_tag="ctg37_39"
                     /sec_met_domain="phytoene_synt (E-value: 2.9e-38, bitscore:
                     123.0, seeds: 8, tool: rule-based-clusters)"
                     /transl_table=11
                     /translation="MSRKICTQAAVSRTHPASSAQEYTRTCQAAAAEVLARYSTSFSLA
                     VRTLPPVMRTHITSIYAMARVADEIVDGSMSALTSQHRLAELNGFEDRIAKAVETGCSA
                     DVIAHAYAATARGVGIGPQMWEPFFASMRADITPQVHTPESAAAYIHGSAEVIGLMCVQ
                     AFFHGEPPEASAARLRAGAMALGAAFQKVNFLRDLAEDTALGRSYLPTAAPGGLDDAAR
                     DDYVAEIEADLRAAAGTIGLLPARVRPAVRIAHALFSELNRKLARTPAEQIRTQRARVS
                     NPRKLAIAARVLTRRTTTAPAQDSSSGSRPDSGGDRG"
     PFAM_domain     complement(10325..10852)
                     /aSDomain="SQS_PSY"
                     /aSTool="fullhmmer"
                     /database="32.0"
                     /db_xref="PF00494.19"
                     /description="Squalene/phytoene synthase"
                     /detection="hmmscan"
                     /domain_id="fullhmmer_ctg37_39_0036"
                     /evalue="2.90E-32"
                     /label="ctg37_39"
                     /locus_tag="ctg37_39"
                     /protein_end="211"
                     /protein_start="35"
                     /score="112.2"
                     /tool="antismash"
                     /translation="ARYSTSFSLAVRTLPPVMRTHITSIYAMARVADEIVDGSMSALTS
                     QHRLAELNGFEDRIAKAVETGCSADVIAHAYAATARGVGIGPQMWEPFFASMRADITPQ
                     VHTPESAAAYIHGSAEVIGLMCVQAFFHGEPPEASAARLRAGAMALGAAFQKVNFLRDL
                     AEDTALGRSYLPT"
     CDS             complement(10969..11343)
                     /locus_tag="ctg37_40"
                     /transl_table=11
                     /translation="MSTLVKLAEATLFFLETLAWLAIAYVAFMLVGGGALGWLAGIGAL
                     VVVIIAWALVASPKGFLASRASVVAVRAVVYLAAVVGLIIVGPVWAGIALGVLLLVCEG
                     LLIWQHKHAALTATRRTGRN"
     PFAM_domain     complement(11047..11310)
                     /aSDomain="DUF2568"
                     /aSTool="fullhmmer"
                     /database="32.0"
                     /db_xref="PF10823.8"
                     /description="Protein of unknown function (DUF2568)"
                     /detection="hmmscan"
                     /domain_id="fullhmmer_ctg37_40_0037"
                     /evalue="2.30E-06"
                     /label="ctg37_40"
                     /locus_tag="ctg37_40"
                     /protein_end="99"
                     /protein_start="11"
                     /score="27.8"
                     /tool="antismash"
                     /translation="LFFLETLAWLAIAYVAFMLVGGGALGWLAGIGALVVVIIAWALVA
                     SPKGFLASRASVVAVRAVVYLAAVVGLIIVGPVWAGIALGVLL"
     CDS             11549..12148
                     /locus_tag="ctg37_41"
                     /transl_table=11
                     /translation="MTRRILTATAVVCAAALALSGCSQDDAEPKQGPATQTAADPRGTE
                     GPPNSGEEDDLANFKPALSWEDAQKQAQEDFDGDFRAIQIALAEGGEIRYDVEMASDEQ
                     TYTAAYDAKSGDVISTDKEKRESKGQVLSLDDYVGLDEAKSSALDVLPGRLTKIRLDVG
                     SDGTAVYTIGVAPEQDGETFEVVVDAESGKAHRSDD"
     PFAM_domain     11963..12127
                     /aSDomain="PepSY"
                     /aSTool="fullhmmer"
                     /database="32.0"
                     /db_xref="PF03413.19"
                     /description="Peptidase propeptide and YPEB domain"
                     /detection="hmmscan"
                     /domain_id="fullhmmer_ctg37_41_0038"
                     /evalue="2.80E-06"
                     /label="ctg37_41"
                     /locus_tag="ctg37_41"
                     /protein_end="193"
                     /protein_start="138"
                     /score="27.8"
                     /tool="antismash"
                     /translation="GLDEAKSSALDVLPGRLTKIRLDVGSDGTAVYTIGVAPEQDGETF
                     EVVVDAESGK"
ORIGIN
        1 gacgtgcaga aactcgccga ttgcatcgcc gcctgtttcg agtgcgccca gacctgcacg
       61 gcctgcgccg atgcctgcct ggccgaagac atggtcgccg atctgcgcaa ctgcatccgt
      121 ctcaaccttg actgcgcgga cctctgcgcg gccaccggca gcattctcag ccgccgcacc
      181 gggcagaacc tggccacggt caaagccgca ctcgaggcat gccgggcagc gtgcgcagaa
      241 tgcgccgccg aatgcgagaa gcacgcggac atgcacgagc actgccgcgt ctgcgccgag
      301 gcctgccgcc gatgcgaaca ggcctgcgcc gacctcctgg ccgcgatcgg ctgaccccta
      361 ctacccggcc tggtcgatcc gacaacgatc gaccaggccg ccgttctgcc caccgacagg
      421 gaccctttgc aattgacccc agctctgtgg ctgagtggct caagtccgac cggaggggtt
      481 gtgaggggcg accgtcaaac agacgcatgc tccacctttc actgttctcg ctaagcacgc
      541 agttggtcgg acatccctca gttgcaccgc ggcgcaacgc tccctcaaag ctcaggcatc
      601 cagggtccat cccgcgatca agcctgccga caagaaccca ccgcaccggt cgtcaacgca
      661 agttcgaagc tagacacatc tgccagccga acaccaccgt gccggacact tctgcacaac
      721 gggtatactc cccatcgtat gagcgcccac tcaggccgca gatgctgtac gaatggacta
      781 tggacaatcc ccgtggcacc accgccggcc agcccatccg cgccctcacc gtcgctcagg
      841 cgctggcggc gtgtgagacg atcggccgcg acctcaacgc catcgtcgag accctcccgg
      901 tcgacccgcg cgctgccggc atgccgatcg cggtcaagga cgtcatcgac atcgccggct
      961 ccctcaccac gatgggctcc cacgtccggc ccgaggagcc ggccgctgcc tcggcggcgg
     1021 tcatcgaact gtgcgagcgc ctcggcatgg tgccggtggc caagacgacc tgccaggagc
     1081 actcctacgg catcatgggc gaggagagca cgcacggccg cggcgtcaac ccgatctggc
     1141 ccggctatac caccgggggc tccagctacg gctccgcgct cgccgtcgcc gccggcatcg
     1201 tgcccgccgc cctcggcacg gacacagccg gatctgtgcg cgtgccagcc gcgtgtgcgg
     1261 ggatcgtcgg cttcaagccg acgctcggcc ggctcccgac cgcaggtgtc gccccgctgt
     1321 caggcagttt cgacaccgtc ggcctcttca cccgcacccc agctgagctt gccgccctgt
     1381 ggccccggtt cgccgcagcc tgccccggcc cggttcccgg acaggccacg gtgcccgccc
     1441 ccgaggtggg ggaccagccg ctggcggacc tcgcctccgc tgaggggcgc cgcgtgctgc
     1501 ggatcggcgt cttcgccgcc gacgacctgg gtgccggggc gcaccccggc ggcggcctcg
     1561 cccatgaccg cgcgtggtcc gaggcccgcg tgcggccgtg gcttcagcag cgctgcgcgg
     1621 ccgcagccgc cgaggggtgg cagatcgagc tcgtcgacct caccggcgtc ttcgacctcc
     1681 cggcgaccgc gcagagctac tcgaccgtgc gcgcccggga gagctggctc atccaccgcc
     1741 cggcatggga ggctggccgc cgggactttc agccgcaggt gcgggcgaac atcgaacacg
     1801 atcagacggt cagcgctgct gactatgagc gcgcggtggc cggctgtgcg gaactgcgtg
     1861 ccgccgcagc cgaggtgttc gcccgggtcg atgtcgtcct caccccgacg atgggctgcc
     1921 agccggtgcc gtgggaggct gccgaccagg gtgtgcgctg ggcgttccgg gcttattcgc
     1981 agctgttcaa cgtgctcggc tggccggcgg tgagcgtgcc catcgatgcg ctgccacggc
     2041 tgctgcccgg tgctgacggg caggcgacgg cgcagttccc agccagtgtg cagatcgccg
     2101 cagccccgtg gcaggacagc gcgctcgtcg acatcgtcgc ccagatcgtc accgccggca
     2161 cagatgaggc gcgaggcgat cgggcgagcg gggatcatgc gagtgccgct ggaacactcg
     2221 gcgacggagc gaatggtgat ggagcgaggg gcggacaagg cgctgcggat gcgggagccg
     2281 ggaagggccc ggtcgagcag gtggtgctcg tcgccgatga cggtgccgca ctcggcaccg
     2341 cagacaaagc caccgtgcac accgctgaca cgccgctgca ccaggcgttc tcctgcttcg
     2401 tcttcgacac agcaggccgg atgctgctca cccgccgcgc cctgagcaag aagacctggc
     2461 cgggcgtgtg gaccaacgcc ttatgcggac acccggggcc cggcgaaccg ctcgccgccg
     2521 ccgtgcaccg gcgtgccgcc gaggagctcg gctgccggct gcgcgacctc accacagtgc
     2581 tgccggccta ccgctaccga gcgaccgacg cctcgggcgt ggtggagaac gagatctgcc
     2641 cggtcttcac cgccgtgctc accggcgacc tcgacccggc cgctgacgaa gtcgccgaat
     2701 acgattgggt cgaacccgag gatctcgacg ccgctgtggc cggggtgccg ttcattttca
     2761 gcccgtggat gcaggaggaa tggcggctgc tgcgcgccgc caccggcgca cagcaggcgt
     2821 aagcgcactc actggcgagg ctgtgtgcgg gccggcaggc cgagcaggcg ggcgccgttg
     2881 tcccacagca ctgcgcgcag ccactcgtcc cccaggccca gccgcacgag agcctcaagc
     2941 tgatgggcat acgggtatgg gatgttcggg aagtccgagc cgagcacaat ccgctcacgc
     3001 agctccgcca gccggccgac gtagcggtcg tcgaaggggg cgagccggtt ggtgaagtcg
     3061 gtggcgaaca tcgtcgtgtc gagatggacg ttgtcgaatt cctctgccag atcggcgaac
     3121 tcgtggtact ccggcattcc catatgcgcg atgaccgccg tgagctgcgg gaacttccgc
     3181 agcacctgcc gcatatgctc cgggccggta taggtgcccg gccgcggacc ggagcccacg
     3241 tggatgacga ccggcaccct ggctgcggcc agcacctccc aggctgggtc cagcagcgcg
     3301 gagtccgggg cgtagtctcc gacctgcaca tgcatcttga acagcctggc cccagcatcg
     3361 agggcggcct ggacgtagtc gccgacgccg ggctccggat agagggtgcc gcagtggatg
     3421 acatcgtcgt gagcagccgc gaagtccgtg ttccagccat tgagccaggc ggccatgccc
     3481 ggcttatgcg ggtaggtcag ggccgggatc gccgggatcc cgaagctgcg tgcgatcgag
     3541 agccgggtgg cggtgtcgaa gcggtaggtg atcggccagt cctggccgta tacctcaccg
     3601 gcgttgtcga agaccgccca caccttctca agcatccgct caggcaggaa gtggatgtgg
     3661 atgtcagcca gaccgggcag gccgaggccg gcgacgaagg ctgggatctc ggcatcagcg
     3721 cgcggggcgg gggcactcgt catgatctcg acgctagcag gtcggaagtc acagcctgac
     3781 ctctcgacgc cggcgggaac gcccgttaga gtcttgaaca gacgttcgat cgctaaattt
     3841 ccgcgaatgc aggacagtcg agcgcagcaa aggagaaccc atgaccgtca atcgcagcat
     3901 ccgcctggcc cgccgcccgc acggcgagcc cgtcgcagac gacttccaat tcgacgaggg
     3961 cgaggtcccg acccccggtg aggggcaggc gctcgtgcgc acccgctacc tctcactcga
     4021 cccgtacatg cgcgggcgga tgtctgatgc caagtcctac gccaccccgc tggagatcgg
     4081 cgacgtcatc atcggcggca ccgtcggcga ggtcgtcgaa tccaatgatc cgaaactcaa
     4141 ggtcggcgac ctcgtgcaga actacggcgg ctggcaggag tacagcctcg caaccggcaa
     4201 ggatgccttc gccgtcgacg agtccgtcgc cccagccagt gcctacctcg gcatcctcgg
     4261 catgaccggt ttcaccgcat actccggcct gctggccatc ggcaagccca aggagggtga
     4321 gaccgtcgcc gtcgccgcag ccaccggccc ggtcggctcg gcggtcggcc agatcgccaa
     4381 gatcaagggc tgccgcaccg tcggcatcgc cggcgggccg cagaaggtcg agtatctcaa
     4441 ggagctcggc ttcgacgtgg cactcgatca caaggagccg gatctgcgcg gccggctgaa
     4501 ggaagcagtc cccgagggca tcgacgtgta cttcgaaaac gtcggcgggc atgtgtggga
     4561 tgccgtgctg ccgcggctga atacctacgc ccgtgtgccg gtgtgcggcc tcgtcgccaa
     4621 ctacaaccgc accgaagccc ccgagggacc ggaccgttcg gccgcgctca tggccaatgt
     4681 gctcatgaag agcctgacgc tgcgcggctt catccagatg gagttcgtgc gtgacatgta
     4741 ccgcgacttc ctggaagaga tgggccagtg ggtctccgaa ggcaggatca gctaccgcga
     4801 agacgtcacc gagggcctgg agaacgcccc ggagaccttc atcggaatgc tcaacggcaa
     4861 gaacttcggc aagaccatca tcaaggtcgc cgactgaacc agctgcatcc cagctgcacg
     4921 ggactgcccg gggtcaaccg cggaacgcgg cgaagacctc gggcagcttc tccgccggca
     4981 ctccggcacg cagcgcgagg atgagcagca gccgagcccg gtcggcgtcc agcgtcccgg
     5041 cagggatgag gccgcgggag agcaggtcga tctcggctcc cgggtagccg taggtgcgct
     5101 cgagcaccgc cccggctccg gtgcggctgg ccagcaccac gggcatctgc ccggccagct
     5161 gtgcgactgc ctcgacggca cgggtggaga cgtgcccgcc gccgacccct gcgatgaccg
     5221 caccggcata tccggccgcc ggcagccccg cgaggtaggc gaggtcgtcg tcgaagccga
     5281 cgctgaccag cgcaacccgc ggggcgtgcg ggaggtgcgg accggtgcct tccggaccgg
     5341 taccttccag cccggaaccc tccggctgat aaccctgcgt ttcgggcgtc tcccggtccg
     5401 tatcggtgcc gcctgccccg ggcacggtga gcgtgccggg cagggtggcg ggcatctgct
     5461 ggaggacgac gcggtcctcg ctcacccagc ccagcggacc ggccgacggt gaggcgaagg
     5521 ctgcgaccga ggtggtgtgc gtcttcgtga cggtcagcgg gctgtggatc tcatcggcga
     5581 agacgagcag gctcggcaga ccggtcagcc gcgggtcgag agcggtcagc gctgcggccc
     5641 ggacgttggc cgggccgtcg gcgccgggca gggttgggtt gcgcatcgca ccggtggcga
     5701 tgatcggcag gccggagtcg ttgatgaggg cgaggacgaa cgcggagtcg gccagcgtgt
     5761 cggtgccctg ggtgaggacg accccgcggg ctccctcggc gcgggcctgc ctggcggagg
     5821 cgacgaccgc atcgagcatg cccagcgtga tgctgcctga gccgacctgc gcgacctgat
     5881 cgaaggtcac ctccggtgcc ccgccgggca gcgtatcgag cccggcggca gcggcgatct
     5941 cgcttgcgct caccgatggg ctgacccctg ccgaggcatc agcaccggag ttcgttgcgg
     6001 cgatcgtgcc gccgagggcg atgacatgca gacgggacat gggactcctg ggaaagaggg
     6061 cggtcagcgg ttcttcgggc gcgcgtagag ctgcttgcgc acggtcgcga ccaccgtgcc
     6121 ggaggcgtcg acgatgtcgt tctcgaacca catgagcgac ttgccaccag cgtcggcttc
     6181 ggcgcgcatc gcctcgacgg cggcgtcgtc gaggcggatc tcggtggtga cggtgccgcg
     6241 gccggggctc ttgaagtcga tctcgccggc cttgtcccac acgatgtagt ccgggccgag
     6301 gcggcggagc atgaggatca tccagaacgg gtcgctcatg gcgaacagcg tcccgccgaa
     6361 gtgcgtgccg acgtagttca tgttgagctt gccctgatgc agctcgacgc gggccgatga
     6421 ccagtccggg gcgatgtgcc gcacccgcac accggcggcc cggaacaccg gccacacgtt
     6481 catcgccgca gcgagcgtct tggggttctc cttcgcctcc cgcgcgagat gctgggtgcg
     6541 ggaccgggcg gagcgaaatg cctgctgggc gcgacgcaca agaaccatgc ggctcagtat
     6601 acgggcgtcc agccaggggt ttcagccgtc tcagcggaca ccccgcctgc ggctcagacg
     6661 cccgtggcgg aggcgatcat gagcatcgtg acgcagaagc cgacgacgta gttcagccac
     6721 aggaacaccc gccagccggc gcgggctcgc tcgacgctct cctcggtcag cccggcgaac
     6781 cgaacggtgt tgagcgcata cggcaccgcg agcatcgcgg cgatgcgcac gaaaaaggag
     6841 tcggcgtaca gcagcagaac gccggcgatg agataggctg cgcccgccag ccagacggtg
     6901 ggccgggccc cgatgacggt ggcaatggac tgcagtccgc cggcccggtc gggcccgatg
     6961 tcctgcacgg cgccgaaggc ctggctggcg acaccccaga tgaagaacgc cgcacagatg
     7021 agcaccgtgt cccgggtcag gggcgcgccg gtcagcgcca aaccgtacca agcaggggag
     7081 gagaagtgcg tcgaggaggt caccgcgtcg aggaacggga tctctttgaa ccgcagcccg
     7141 cgcgcactgt aggcgaccac ggcgaacatg ctgatggcca gcacgaagtt cgcccgccag
     7201 tcgccgagga tcacgagcgc tgccagaaac ggcaggcagg acacggccgc ggcagcgagg
     7261 atcgtgcggt ggtgcctggg cgcggtgacg tggccttcga tgccgccctt gcgcgggttg
     7321 cggatatcgg atgagtagtc gaagacgtcg ttgatcccgt acatcgccag gttgtacggg
     7381 atgaggaaga acaggcagcc gatcaggaac gctgcgtcga caccgccgcc ggtgagcagg
     7441 taggccgccc cgaacgggaa ggcggtgttg acccaggaga ccgggcgcga ggtgcgggtc
     7501 agcagactga gtgtgctcac ggcctgcccc gcctgtccgc atcatcggat cggtgcggtc
     7561 tgtcagcatc actgggcctg cgcggtccgt cggcatcatc gggccggtgc ggtgtccggc
     7621 ggtggccgag cagcagccac aggctcggca gtgcggcaac ggcgacgatc gtatacgcca
     7681 ggtcctcgat cggcatgagc ccgatgctga ggcccagatg gttgtcgtag gtgaacaggc
     7741 cggcggcgat catgaggttg tcgaagatga tcgtcagccc gatgagcagc gctgcggtga
     7801 tcgccagcgc ccgctggtgg atgcgggacc gggaggcggt catcgagtcg tcggccggcg
     7861 ccgcggcggc gggccggtgg gtgggatcgg tcgggctgcc gagccgggcc gaagagggat
     7921 cggagtcacg cagccgcagc agtgcggcga acagcagccc gagggcgggg atgaggaaga
     7981 cgaggttgat gagcgtatag atcacggccc ctcacccccg gtcatcgacc cctcgggtcc
     8041 ggggtcatcg gtgctgcgca ggtacgtgag gatgcgcatc gacccggtga agacgaccat
     8101 cgtgacccag cagaggaaga ggaggaagaa gacctcctcg accggcatct cgggggcgag
     8161 ctcgagaccg gtcatatacg ggctgtcacc gcggtggaac accccgaagg cgatcccggc
     8221 ggcatcccag aggaggaaca ccgccagtcc cgcaccgtgg acgatcgcag cccgcttcca
     8281 gtcggcgaac cagaacagcc ggtggcgcca gtcgagcagc gccatcccgg cgatcgagaa
     8341 cagcaggcag ccgaggtaga cgacgctcac cggcccaccg cctcgtcaac gggcaggggg
     8401 ccggcctcgt cgacaggcag ggggccggcc tcgtcgacag gcagggggcc gggggtgcgg
     8461 tcgccacgga aggccttgag gacgttctcg gcgctgatga cgcacatcgg cagcccgacc
     8521 cccggtgccg tgaacgcccc agcgtagaag aggttcgcga ccttggccga gcgcacgcgc
     8581 ccgcgcagga agatcgactg catgagcgtg ttcgcaggcc cgagtgcggt gccggaccag
     8641 gcatggaagt cacgggcgta gtcagccggg gcgatgacgc ggcgcacccg cagccggtcg
     8701 gccaagtccg ggtggccggt ccactgcgcg atctgttcga tggccgcctc ggcgcaatcc
     8761 tgcacgtccg ggctgtgagc gctaagcgaa gcgtcggcgg gccagggaac gaggacgaag
     8821 aggttctcgc agcctgccgg ggcgagtgtc gggtcggtgc gtgagggtgc gcagacgtag
     8881 atcgaagccg gatccgggat ccggcgctcg cggtagatcg cgtcgaagtt cttcccccag
     8941 tcggaggtga agagcaggtt gtgatgcgcc agcccgtcga gccggccctc gacgccgagc
     9001 agcaggacga gggcccccat tcccgggtcg gcgcggcgcc agctggaagc tgggcgggcc
     9061 tggagcttcc ggggcagcag ccgggtctcc agatggtgca gatcgcaggc ggcgacgacg
     9121 gcatcggcgg cgaaggcctc aagcccgtgc cgggtgcggg cgagcacctc gctcagccgt
     9181 ggctttctgg ccggcaggcg gcggccggac tcgtgggtga gggagacgac ctcggcttcg
     9241 gtgcggatgg tggccccgag gccgcgggcg cgcgcagcga tcgcggtgat gagcgtgtgc
     9301 atgcccccgg ccgggtagcg gaccccgtcg acgaggtcga ggtggctcat gaggtggtac
     9361 atcgccgggg cggtctccgg acgggtgccg aggaacacgg ctgggtagcc gaggatctgc
     9421 ctggcgaccg gatggtccac ggtgcggttg atccgctcct gcatcgaggt gctcagcagc
     9481 tccgtgagct cgccgagccc ggagagcacc tgcgggtgga tgaacccggc tggggtggag
     9541 aaggtggtgt agaggaagtg gccgagcgcc agccggtagg tccgcgaggc ggagtcgagg
     9601 taggcggcta cccggccccg gctgccgggc tctaagcgtt cgaacaggtc gagcacccgt
     9661 tcgcgtccgg ctggcacatc gatgggagcc ggcggttcgg cagggaaggg cggatggtcg
     9721 ttcgccgggc ggggctcggg gaagatccgg taggccggat cgaggtcgat gagttccagc
     9781 gggttgtccg caccggtgag agcgaagagg tggtcgaaca cctccggcat gaggtaccag
     9841 ctcgggccgg tgtcgaaggt gaagccggat tcccggtgga tgccggccct gccgccgagc
     9901 tgcgcgttct tctccagcag cgtcacctcg tggccctcgc cggccagcag cgcggccgct
     9961 gaaagtccgg cgatgccgcc gccgatgacg atcgtgcggg tcacccccga tcacctccgg
    10021 aatccgggcg cgagccggac gaggagtctt gtgccggtgc cgtcgtcgtc cgacgggtga
    10081 gcacccgggc ggcaatggcg agcttgcgcg gattgctcac ccgggcacgc tgcgtgcgga
    10141 tctgctcggc tggagtgcgg gccagcttcc ggttgagctc gctgaagagc gcatgggcaa
    10201 tccgcactgc cgggcgcacg cgtgccggaa gcaggccgat cgtacctgcc gctgcgcgca
    10261 gatccgcctc gatctcagcg acatagtcgt cccgggccgc atcgtcgagc cctccgggtg
    10321 ctgcggtggg cagatagctg cggcccaatg cggtgtcttc ggccagatcg cgcaggaagt
    10381 tcaccttctg gaacgccgcc cccagcgcca tcgccccggc gcgcaagcgt gcggccgagg
    10441 cctcaggtgg ctcaccatgg aagaacgcct gcacacacat gagcccgatg acctcagccg
    10501 aaccgtggat gtaggccgcc gctgactcgg gtgtgtgcac ctgcggggtg atatcagccc
    10561 gcatcgaggc gaagaacggc tcccacatct gcggtccgat gccgaccccg cgggcggtag
    10621 cggcataagc gtgggcgatg acgtctgctg agcagccggt ctccacagcc ttcgcgatcc
    10681 ggtcttcgaa tccgttgagc tcggcgagcc ggtgctggct ggtgagagcc gacatgctgc
    10741 cgtcgacgat ctcatcggcg acccgggcca tcgcatagat ggaggtgatg tgcgtgcgca
    10801 tcaccggggg cagggtgcgc actgccaacg agaaggacgt cgaataccgg gcgagcacct
    10861 cggccgcggc ggcctggcag gtgcgcgtgt actcctgcgc agaggaggct gggtgcgtgc
    10921 ggctgacggc ggcctgggtg cagattttgc ggctcatgca ggatcccctc agttccggcc
    10981 ggtgcggcgg gtggcggtca gcgctgcatg cttgtgctgc cagatgagca ggccctcgca
    11041 gacgaggagc aggacgccga gggcgatgcc ggcccagacc gggcccacga tgatgagccc
    11101 gacgacagcg gcgaggtaga cgactgcgcg cacggcgacg accgaggcgc gcgatgcgag
    11161 gaatcccttc ggggaggcga ccagcgccca cgcgatgatg acgacgacga gcgcgccgat
    11221 gccggccagc cagcccagcg cgccgccgcc gacgagcata aaggcgacat aggcgatcgc
    11281 cagccaggcc agcgtctcga ggaagaacag cgtcgcctcg gcgagcttca ccagtgtcga
    11341 catcgctggg ttccttactt cagcaggggc ggggcatccg gttccacgat accgcctcgg
    11401 ccgtcaccgg cccggcaggc cggctgcgtg ggcgcagacc gagctgggtg caagctcagt
    11461 gccgggatca cggtcgtgag tagccgggat cgcggtcgtg agtagactga acggtgcccg
    11521 tctgaccggc aaaccgaaag gacgcctcat gacccgtcgg atcctgaccg cgactgcggt
    11581 cgtatgcgct gcggcgctgg cgctgtccgg ctgttcgcag gacgacgctg agcccaagca
    11641 gggcccggca acgcagaccg ctgccgaccc gcgcggtacg gagggtccgc cgaactccgg
    11701 tgaggaggac gacctggcga acttcaagcc ggcgctgagc tgggaggacg cgcagaagca
    11761 ggcgcaggag gacttcgacg gggacttccg ggccatccag atcgcactcg ccgagggtgg
    11821 ggagatccgc tacgacgttg agatggcctc cgatgagcag acatacacag ctgcctacga
    11881 cgccaagagc ggggatgtca tctccactga caaggagaag cgcgagagca agggccaggt
    11941 gctctccctc gatgactacg tcggccttga tgaggcgaag tcctcggctc tcgatgtgct
    12001 gccgggccgg ttgacgaaga tccgccttga cgtcggcagc gacggcacgg ccgtctacac
    12061 gatcggcgtc gcacctgagc aggacggcga gaccttcgag gttgtcgtcg acgccgaatc
    12121 cggcaaggcc caccgctccg acgactgaga ggcaaggccc accgctccaa cgactgagag
    12181 gcaaggccca ccgctccgac gactgagagg caaggcccac cgctccgacg acgaaggggc
    12241 tgccccgacg actgacgggc cggc
//
