# Supplementary material for: Large-scale investigation for antimicrobial activity reveals newly-identified defensive species across the healthy skin microbiome
Source: Nat Commun. 2026 May 25;17:6806. doi: 10.1038/s41467-026-73524-z (PMC13385363; doi:10.1038/s41467-026-73524-z)
Supplement: Supplementary file 15 — Source data [file 41467_2026_73524_MOESM15_ESM.zip › SourceData/Supplementary_Figure_6/LK952_1.region001.gbk]

LOCUS       1                      20822 bp    DNA     linear   UNK 01-JAN-1980
DEFINITION  1 length=397533 depth=0.98x.
ACCESSION   1
VERSION     1
KEYWORDS    .
SOURCE      
  ORGANISM  
            .
COMMENT     ##antiSMASH-Data-START##
            Version      :: 6.0.1
            Run date     :: 2022-01-05 21:47:52
            NOTE: This is a single cluster extracted from a larger record!
            Orig. start  :: 373028
            Orig. end    :: 393850
            ##antiSMASH-Data-END##
FEATURES             Location/Qualifiers
     protocluster    1..20822
                     /aStool="rule-based-clusters"
                     /contig_edge="False"
                     /core_location="[383028:383850](+)"
                     /cutoff="20000"
                     /detection_rule="(Terpene_synth or Terpene_synth_C or
                     phytoene_synt or Lycopene_cycl or terpene_cyclase or NapT7
                     or fung_ggpps or fung_ggpps2 or trichodiene_synth or TRI5)"
                     /neighbourhood="10000"
                     /product="terpene"
                     /protocluster_number="1"
                     /tool="antismash"
     proto_core      10001..10822
                     /aStool="rule-based-clusters"
                     /tool="antismash"
                     /cutoff="20000"
                     /detection_rule="(Terpene_synth or Terpene_synth_C or
                     phytoene_synt or Lycopene_cycl or terpene_cyclase or NapT7
                     or fung_ggpps or fung_ggpps2 or trichodiene_synth or TRI5)"
                     /neighbourhood="10000"
                     /product="terpene"
                     /protocluster_number="1"
     cand_cluster    1..20822
                     /candidate_cluster_number="1"
                     /contig_edge="False"
                     /detection_rules="(Terpene_synth or Terpene_synth_C or
                     phytoene_synt or Lycopene_cycl or terpene_cyclase or NapT7
                     or fung_ggpps or fung_ggpps2 or trichodiene_synth or TRI5)"
                     /kind="single"
                     /product="terpene"
                     /protoclusters="1"
                     /tool="antismash"
     region          1..20822
                     /candidate_cluster_numbers="1"
                     /contig_edge="False"
                     /product="terpene"
                     /region_number="1"
                     /rules="(Terpene_synth or Terpene_synth_C or phytoene_synt
                     or Lycopene_cycl or terpene_cyclase or NapT7 or fung_ggpps
                     or fung_ggpps2 or trichodiene_synth or TRI5)"
                     /tool="antismash"
     CDS             complement(804..1721)
                     /locus_tag="ctg1_336"
                     /transl_table=11
                     /translation="MLHLPIALAIGALIPIQTAANSRLRLSVGNQPVVSALLSFSIALL
                     LSILATSVLVGNPLPQFAPGTHAPWWIWLGGFMGALFVLGNILLFPKLGAVQTVVLPIL
                     GQVIMGLTIDYFGLFHSPQQPVSLLRVVGAAVVLVGISVVLGVGRNSASGDAAGAGLWL
                     YRLLGVAVGMGSAIQAAVNGYLGTIAGSSLHAAEINLTVGALLLLIAVLVTSPRQLTRT
                     PTAGPWWMWLGGVVGATFVIGGATLVPILGTATTVIAFNAGTIAGGQVMESIGAFGAAK
                     RRINATRALGLLLILAGVLAVRLL"
     PFAM_domain     complement(822..1235)
                     /aSDomain="DMT_YdcZ"
                     /aSTool="fullhmmer"
                     /database="32.0"
                     /db_xref="PF04657.13"
                     /description="Putative inner membrane exporter, YdcZ"
                     /detection="hmmscan"
                     /domain_id="fullhmmer_ctg1_336_0428"
                     /evalue="6.40E-31"
                     /label="ctg1_336"
                     /locus_tag="ctg1_336"
                     /protein_end="300"
                     /protein_start="162"
                     /score="107.5"
                     /tool="antismash"
                     /translation="LYRLLGVAVGMGSAIQAAVNGYLGTIAGSSLHAAEINLTVGALLL
                     LIAVLVTSPRQLTRTPTAGPWWMWLGGVVGATFVIGGATLVPILGTATTVIAFNAGTIA
                     GGQVMESIGAFGAAKRRINATRALGLLLILAGVL"
     PFAM_domain     complement(1296..1709)
                     /aSDomain="DMT_YdcZ"
                     /aSTool="fullhmmer"
                     /database="32.0"
                     /db_xref="PF04657.13"
                     /description="Putative inner membrane exporter, YdcZ"
                     /detection="hmmscan"
                     /domain_id="fullhmmer_ctg1_336_0427"
                     /evalue="7.50E-37"
                     /label="ctg1_336"
                     /locus_tag="ctg1_336"
                     /protein_end="142"
                     /protein_start="4"
                     /score="126.7"
                     /tool="antismash"
                     /translation="PIALAIGALIPIQTAANSRLRLSVGNQPVVSALLSFSIALLLSIL
                     ATSVLVGNPLPQFAPGTHAPWWIWLGGFMGALFVLGNILLFPKLGAVQTVVLPILGQVI
                     MGLTIDYFGLFHSPQQPVSLLRVVGAAVVLVGIS"
     CDS             complement(1757..2695)
                     /locus_tag="ctg1_337"
                     /transl_table=11
                     /translation="VRKIILDCDPGHDDAVAILLALGDPSIELCCLTTVGGNHTIDKVT
                     RNAAQVLTVAGRTDVPVYRGAHRPLVREVETAEAVHGDSGMEIHGFELPEPDVEIRETH
                     AVRAIIDTIMAEEPGTVTLVPTGPLTNIALAARLEPRIVERVREVVLMGGAYGTGNWTA
                     SAEFNVVADPEAAHIVFNESWPVVMVGLDLTHQALATPEVEQRFAALGTDVGDLVVGLF
                     DAFRTNYKDNQGFDNPPVHDPCCVAYLIDPSVVKTVPVPVDVELSGALTTGRTVADFRA
                     PAPEGCTTSVATELDVDKFWDLVVDAAKHLG"
     PFAM_domain     complement(1790..2692)
                     /aSDomain="IU_nuc_hydro"
                     /aSTool="fullhmmer"
                     /database="32.0"
                     /db_xref="PF01156.19"
                     /description="Inosine-uridine preferring nucleoside
                     hydrolase"
                     /detection="hmmscan"
                     /domain_id="fullhmmer_ctg1_337_0429"
                     /evalue="2.00E-96"
                     /label="ctg1_337"
                     /locus_tag="ctg1_337"
                     /protein_end="302"
                     /protein_start="1"
                     /score="323.2"
                     /tool="antismash"
                     /translation="RKIILDCDPGHDDAVAILLALGDPSIELCCLTTVGGNHTIDKVTR
                     NAAQVLTVAGRTDVPVYRGAHRPLVREVETAEAVHGDSGMEIHGFELPEPDVEIRETHA
                     VRAIIDTIMAEEPGTVTLVPTGPLTNIALAARLEPRIVERVREVVLMGGAYGTGNWTAS
                     AEFNVVADPEAAHIVFNESWPVVMVGLDLTHQALATPEVEQRFAALGTDVGDLVVGLFD
                     AFRTNYKDNQGFDNPPVHDPCCVAYLIDPSVVKTVPVPVDVELSGALTTGRTVADFRAP
                     APEGCTTSVATELDVDKFWD"
     CDS             complement(2688..4130)
                     /gene_functions="transport (smcogs) SMCOG1005:Drug
                     resistance transporter, EmrB/QacA (Score: 157; E-value:
                     8.6e-48)"
                     /gene_kind="transport"
                     /locus_tag="ctg1_338"
                     /transl_table=11
                     /translation="MNGAQAPAAGHKLPSSQVWPLMLALLTAVFAFQLNASMLAPALAT
                     MEVELDATTNQIGMTQTAFFTAAALFSLFMPRWGDLIGRRKVLVGMMVVTVIGSVIAAL
                     SVNVPMLFIGRVIQGVSGPTVALTSVMLRQAVRDEKQFAFLVGILTSINGGIAGVDAIL
                     GGWLTATFGFRSLFWVIGAFALAAVFTIRYGVAETKSNELEPMDWKGVAALVVAIGTIL
                     TAFNEAGALAEANWFMVIILLAIGAAALVIFWRTENSSHHPLVQPDLLKQRRTWALLTT
                     TTLTMTGIFAVMNGLVPNLAQDQVHGPGLSAGTVSFWTLTPYAIAGLIVGPLAGFLAGR
                     LGYNLVLKIGIGGAALSVLMGIFIVGNPTPALLLLLSIAAGITYAGIANIMLGSLHVTL
                     APKYNQGYLPGLNAGAFNLGAGISFTVIFAVVTTFADQGGGYRAGMVAGLVLLIAAFCT
                     SFLIPRPQDLPDTIAAEEANRA"
     PFAM_domain     complement(2862..4055)
                     /aSDomain="MFS_1"
                     /aSTool="fullhmmer"
                     /database="32.0"
                     /db_xref="PF07690.16"
                     /db_xref="GO:0055085"
                     /description="Major Facilitator Superfamily"
                     /detection="hmmscan"
                     /domain_id="fullhmmer_ctg1_338_0430"
                     /evalue="6.90E-36"
                     /gene_ontologies="GO:0055085: transmembrane transport"
                     /label="ctg1_338"
                     /locus_tag="ctg1_338"
                     /protein_end="423"
                     /protein_start="25"
                     /score="123.9"
                     /tool="antismash"
                     /translation="LTAVFAFQLNASMLAPALATMEVELDATTNQIGMTQTAFFTAAAL
                     FSLFMPRWGDLIGRRKVLVGMMVVTVIGSVIAALSVNVPMLFIGRVIQGVSGPTVALTS
                     VMLRQAVRDEKQFAFLVGILTSINGGIAGVDAILGGWLTATFGFRSLFWVIGAFALAAV
                     FTIRYGVAETKSNELEPMDWKGVAALVVAIGTILTAFNEAGALAEANWFMVIILLAIGA
                     AALVIFWRTENSSHHPLVQPDLLKQRRTWALLTTTTLTMTGIFAVMNGLVPNLAQDQVH
                     GPGLSAGTVSFWTLTPYAIAGLIVGPLAGFLAGRLGYNLVLKIGIGGAALSVLMGIFIV
                     GNPTPALLLLLSIAAGITYAGIANIMLGSLHVTLAPKYNQGYLPGLNAGAFNLGAGIS"
     CDS             complement(4196..4714)
                     /locus_tag="ctg1_339"
                     /transl_table=11
                     /translation="MGGKRARKKLAKQRNNAKIKQTPFPDAGDAEKRVPGEALASERYR
                     EEFVRWTAREIDAIPGNDGRRWDLSASESVELLKFLDEVTSEKWKDRLAETVMSGRKKR
                     ARNHDQAIESLSKEAQKRLSELPAVEERLFRFRLSGETRLWGFRSGALFRILWYDPEHQ
                     VSPVSLRNT"
     CDS             complement(4718..5170)
                     /locus_tag="ctg1_340"
                     /transl_table=11
                     /translation="MAQVNDVARYILERQSGSVSTMKLQKLVYYAQAWNLVWDEKPLFH
                     ARIEAWANGPIVRELYDHHRGKFTAELAMFPGDSGNLTDAEKETIDVVLEAYGHLSGQQ
                     LSDLAHSERPWREAREGIADGEPSTSTINEEVMQDFYSAVQSASTA"
     PFAM_domain     complement(4823..5101)
                     /aSDomain="DUF4065"
                     /aSTool="fullhmmer"
                     /database="32.0"
                     /db_xref="PF13274.6"
                     /description="Protein of unknown function (DUF4065)"
                     /detection="hmmscan"
                     /domain_id="fullhmmer_ctg1_340_0431"
                     /evalue="6.20E-21"
                     /label="ctg1_340"
                     /locus_tag="ctg1_340"
                     /protein_end="116"
                     /protein_start="23"
                     /score="75.4"
                     /tool="antismash"
                     /translation="LQKLVYYAQAWNLVWDEKPLFHARIEAWANGPIVRELYDHHRGKF
                     TAELAMFPGDSGNLTDAEKETIDVVLEAYGHLSGQQLSDLAHSERPWR"
     CDS             complement(5210..6016)
                     /gene_functions="biosynthetic-additional (smcogs)
                     SMCOG1053:beta-lactamase (Score: 57.1; E-value: 2.8e-17)"
                     /gene_kind="biosynthetic-additional"
                     /locus_tag="ctg1_341"
                     /transl_table=11
                     /translation="MHVDLAPYLDSWPADNVSAALIGTHTGTYGDAERVYELASVTKLL
                     SAYGFLLAVEEGAFELDTPCGPEGATVRHLLAHAGGVGFDTRELQKPVGERRIYSSAGY
                     EILADFLEEETGISFGEYMREGVFEPLGMRTAEVYGSAGHGGRASISDLALFAGELLEP
                     QLLAKETLREAFSNQFGDLRGVVPGYGMQKPCPWGLGFEIKGGKAPHWTGDGMPADTVG
                     HFGMAGTYLWVTDGQAMVALTDREFGEWAKPLWQETNTSVWDALMG"
     PFAM_domain     complement(5306..5923)
                     /aSDomain="Beta-lactamase"
                     /aSTool="fullhmmer"
                     /database="32.0"
                     /db_xref="PF00144.24"
                     /description="Beta-lactamase"
                     /detection="hmmscan"
                     /domain_id="fullhmmer_ctg1_341_0432"
                     /evalue="1.50E-24"
                     /label="ctg1_341"
                     /locus_tag="ctg1_341"
                     /protein_end="237"
                     /protein_start="31"
                     /score="86.8"
                     /tool="antismash"
                     /translation="AERVYELASVTKLLSAYGFLLAVEEGAFELDTPCGPEGATVRHLL
                     AHAGGVGFDTRELQKPVGERRIYSSAGYEILADFLEEETGISFGEYMREGVFEPLGMRT
                     AEVYGSAGHGGRASISDLALFAGELLEPQLLAKETLREAFSNQFGDLRGVVPGYGMQKP
                     CPWGLGFEIKGGKAPHWTGDGMPADTVGHFGMAGTYLWVTDGQ"
     CDS             6184..7941
                     /locus_tag="ctg1_342"
                     /transl_table=11
                     /translation="MTGSSKVSPGSTGTKDRPAGRDDHDAREAHADGEGAGFLGFIERV
                     GNKLPDPFWLFVILAGVVAVTSWIGHKIGMSAVDPGTGETIEVESLLTGENISRMVTDA
                     VENFIAFPPLGVVLSVMLGVAVAEQTGFLGALVRAMVAKVGPGMLTFMVALAGVTGSVA
                     SDAIYVIIIPLGALAFHAVGRSPIVGAMVAFAASSAGFNASLILNITDLLLAGISTSAA
                     NIVDEAYEVSPLANIYFVIPSAIVLALVITAVTELFVDKKAQALVNHDHIKTEELSFDK
                     IESREHAKALKEAESGDPLVEEAAGKSNETPEPEYERQEGELTEEQLKLSPIEWKGMLW
                     STVALVLFLIAYFVLLFVPASPFARPEEGFMESPLIRAIAVPIALAFFLMGLVYGLIVG
                     TITSAADIPAFMARGLQSLLPMLVLFFAVSQFLAWFSWSNLGAWTAIHGAELLQRWNLP
                     NVLLFLGFVIMVALINLFITSGSAQWALMAPVVVPMMMYVGIAPEVTQMLYRIGDSPSN
                     IITPMSPYFALALTFLQRYYKKAGVGTLMSLALPYTIAMMAGWFIFFLIWYYVGIPLGP
                     GSPMDYQVG"
     PFAM_domain     6295..7065
                     /aSDomain="ABG_transport"
                     /aSTool="fullhmmer"
                     /database="32.0"
                     /db_xref="PF03806.13"
                     /db_xref="GO:0015558"
                     /db_xref="GO:1902604"
                     /description="AbgT putative transporter family"
                     /detection="hmmscan"
                     /domain_id="fullhmmer_ctg1_342_0433"
                     /evalue="5.00E-73"
                     /gene_ontologies="GO:0015558: secondary active
                     p-aminobenzoyl-glutamate transmembrane transporter
                     activity"
                     /gene_ontologies="GO:1902604: p-aminobenzoyl-glutamate
                     transmembrane transport"
                     /label="ctg1_342"
                     /locus_tag="ctg1_342"
                     /protein_end="294"
                     /protein_start="37"
                     /score="246.0"
                     /tool="antismash"
                     /translation="FLGFIERVGNKLPDPFWLFVILAGVVAVTSWIGHKIGMSAVDPGT
                     GETIEVESLLTGENISRMVTDAVENFIAFPPLGVVLSVMLGVAVAEQTGFLGALVRAMV
                     AKVGPGMLTFMVALAGVTGSVASDAIYVIIIPLGALAFHAVGRSPIVGAMVAFAASSAG
                     FNASLILNITDLLLAGISTSAANIVDEAYEVSPLANIYFVIPSAIVLALVITAVTELFV
                     DKKAQALVNHDHIKTEELSFDKIESREHAKALKEA"
     PFAM_domain     7141..7929
                     /aSDomain="ABG_transport"
                     /aSTool="fullhmmer"
                     /database="32.0"
                     /db_xref="PF03806.13"
                     /db_xref="GO:0015558"
                     /db_xref="GO:1902604"
                     /description="AbgT putative transporter family"
                     /detection="hmmscan"
                     /domain_id="fullhmmer_ctg1_342_0434"
                     /evalue="1.20E-84"
                     /gene_ontologies="GO:0015558: secondary active
                     p-aminobenzoyl-glutamate transmembrane transporter
                     activity"
                     /gene_ontologies="GO:1902604: p-aminobenzoyl-glutamate
                     transmembrane transport"
                     /label="ctg1_342"
                     /locus_tag="ctg1_342"
                     /protein_end="582"
                     /protein_start="319"
                     /score="284.4"
                     /tool="antismash"
                     /translation="EGELTEEQLKLSPIEWKGMLWSTVALVLFLIAYFVLLFVPASPFA
                     RPEEGFMESPLIRAIAVPIALAFFLMGLVYGLIVGTITSAADIPAFMARGLQSLLPMLV
                     LFFAVSQFLAWFSWSNLGAWTAIHGAELLQRWNLPNVLLFLGFVIMVALINLFITSGSA
                     QWALMAPVVVPMMMYVGIAPEVTQMLYRIGDSPSNIITPMSPYFALALTFLQRYYKKAG
                     VGTLMSLALPYTIAMMAGWFIFFLIWYYVGIPLGPGSPMDY"
     CDS             8115..8702
                     /locus_tag="ctg1_343"
                     /transl_table=11
                     /translation="MNNFKDINKLLSNVEALIPQIVGAIVALTALIGTVAGLAQNGSSV
                     NPGNGDSGVVAPSDPKLAQEKLLIPGSRDAITYNHVDYGVEVKVGDKVYTDSARNGQCH
                     GYSGCYVERELNSEFRKATFTAVWDENVVNNTSDEGEIKVYVNGNLNQSKIVKKGEVVN
                     FEVPVSKIDTLKIQFPKRDGQGLSIINGVLYR"
     CDS             complement(8775..9629)
                     /locus_tag="ctg1_344"
                     /transl_table=11
                     /translation="VNRVVVVLGAACVLALAGCSGAETGSGEAKSTTVTSTTSVPEFAA
                     VGDTVPVVCDGGECEGSLEVEEILLGGQCTAGGEADVAEGETLVQVRGVLSAEEGEVYL
                     DTPVVWDKENFKNSGKPADAGERPSGYEPWWTGAAAGEKVRVHGAFVVPEAAVTLGIAD
                     AKFDLAKVEAAETSASAPETQPSAVTEQTLSEAPPAEAEPVIGFTEAPGQEAPHVMDKQ
                     IASCGDPSIHETGTTFFTDGTSGWTQQCASQMWPVQESMIAEQEAGDAYDAPVDEELDV
                     SEW"
     CDS             complement(9691..9999)
                     /locus_tag="ctg1_345"
                     /transl_table=11
                     /translation="VHKRIVRGQAGSIGRMIIPVGWPRPRALAGGLLGLGVVMLLSAGQ
                     LPDWRALTFLGLALGVPSLVWLVADIWLTRPRGVAWWVLVAVAVVVGVWGIALFPER"
     CDS             10001..10822
                     /gene_functions="biosynthetic (rule-based-clusters)
                     terpene: phytoene_synt"
                     /gene_kind="biosynthetic"
                     /locus_tag="ctg1_346"
                     /sec_met_domain="phytoene_synt (E-value: 4.4e-31, bitscore:
                     102.6, seeds: 8, tool: rule-based-clusters)"
                     /transl_table=11
                     /translation="MTGSYLDTYDAACDRAAAQVMAHYSTSFSLATKLLPQPMRTDIRN
                     LYAVVRIADEIVDGATSQANECPATALNAYEDAVVHAPAHRFHTDPVLHAYAATARTCH
                     FPDDEVRAFFASMRSDLPDQPDLPLTNYVYGSAEVIGILCLRVFFRGNDTALTPDLADG
                     ARALGSAFQKINFLRDQAEDSALGRSYTNRAQSDYPAHPFIPEIRTELAQAKQQIPNLP
                     ARVRPAVRAATAIFEDLTDRIEATPPEQLHTTRIRVPNHRKLALAARALRA"
     PFAM_domain     10064..10570
                     /aSDomain="SQS_PSY"
                     /aSTool="fullhmmer"
                     /database="32.0"
                     /db_xref="PF00494.19"
                     /description="Squalene/phytoene synthase"
                     /detection="hmmscan"
                     /domain_id="fullhmmer_ctg1_346_0435"
                     /evalue="1.70E-29"
                     /label="ctg1_346"
                     /locus_tag="ctg1_346"
                     /protein_end="190"
                     /protein_start="21"
                     /score="103.2"
                     /tool="antismash"
                     /translation="AHYSTSFSLATKLLPQPMRTDIRNLYAVVRIADEIVDGATSQANE
                     CPATALNAYEDAVVHAPAHRFHTDPVLHAYAATARTCHFPDDEVRAFFASMRSDLPDQP
                     DLPLTNYVYGSAEVIGILCLRVFFRGNDTALTPDLADGARALGSAFQKINFLRDQAEDS
                     ALGRSY"
     CDS             complement(10819..11472)
                     /locus_tag="ctg1_347"
                     /transl_table=11
                     /translation="MKTTLLPLGVAAAVACTAVTPSVMPAYAEEAQDAPAVEQETSSGS
                     SAGDEGQEGDEGSSLSTGAIVGISLGVLALVGAGSYFAVSQGLIDVPGLEVPQVPGLGE
                     LGALAGAAGLAIPALSAGKEKTVKGASCQPGAFDAIVPGWPTPSGTSVEYCDGKWAVAG
                     AKQTDWIVAFRANGDKWAVVKPAGQTNTGFKCYDTARLRSQGAPAQFTDKLLTC"
     CDS             complement(11483..12418)
                     /gene_functions="biosynthetic-additional (smcogs)
                     SMCOG1158:ornithine cyclodeaminase (Score: 166.2; E-value:
                     1.4e-50)"
                     /gene_kind="biosynthetic-additional"
                     /locus_tag="ctg1_348"
                     /transl_table=11
                     /translation="MRFISHDQVLATLTPAAAVAALRDTLADGFDPATDPLREKVPLPH
                     GEMHLMPSATDSAVGVKILGIQPTGSTEDVPLVQGSYLLMGAKTLTPHTLIDATSLTAL
                     RTPAVSVAAVLDLLTASNEPLDVAIFGTGAQGLGHAATLESALDGVREPRITFVSRTEP
                     EDFAYEWVESGSDAAKEAVLRAGLVVTATTATTPILHSEDLGERVIVLAVGAHTADTRE
                     LAADVFDGAQVIVEDPTVAYREGGDVVLATEEGTVTREELVTMAQVVRGEVKLADDRRV
                     VCKTVGMPWQDLATAQAVAAATQAQEENRG"
     PFAM_domain     complement(11516..12298)
                     /aSDomain="OCD_Mu_crystall"
                     /aSTool="fullhmmer"
                     /database="32.0"
                     /db_xref="PF02423.15"
                     /description="Ornithine cyclodeaminase/mu-crystallin
                     family"
                     /detection="hmmscan"
                     /domain_id="fullhmmer_ctg1_348_0436"
                     /evalue="3.00E-32"
                     /label="ctg1_348"
                     /locus_tag="ctg1_348"
                     /protein_end="301"
                     /protein_start="40"
                     /score="111.8"
                     /tool="antismash"
                     /translation="VPLPHGEMHLMPSATDSAVGVKILGIQPTGSTEDVPLVQGSYLLM
                     GAKTLTPHTLIDATSLTALRTPAVSVAAVLDLLTASNEPLDVAIFGTGAQGLGHAATLE
                     SALDGVREPRITFVSRTEPEDFAYEWVESGSDAAKEAVLRAGLVVTATTATTPILHSED
                     LGERVIVLAVGAHTADTRELAADVFDGAQVIVEDPTVAYREGGDVVLATEEGTVTREEL
                     VTMAQVVRGEVKLADDRRVVCKTVGMPWQDLATAQAVAA"
     CDS             complement(12473..12709)
                     /locus_tag="ctg1_349"
                     /transl_table=11
                     /translation="MSSVKNSYERAVGSSFDDAVAAGSFFAVVKNASRFDIIMTVLLGT
                     FALGSTGYYMVLQGMVPNPLPGVIPDPAPQHRR"
     CDS             complement(13282..14115)
                     /locus_tag="ctg1_350"
                     /transl_table=11
                     /translation="MLFQFWTVSAQPDVFSLDRYGIGVIAESMEEGTFKAHFADSRRLD
                     SAINAQVKAVKDLAKKLESSTRELDLGVNAGRGEIFWRMVQDWHNTIHIEPPRRLVATD
                     IDAALGILSRVYLSRRVSNDNRHKVTKVRQAVKTAYTDSVKIAPHFVEAPLVDAVGKPR
                     KFDFGVAVEQERMLEISNSFSFARKSATDVLDSTEAWTWRVDNLRSDGGRAIVDDREIE
                     IPSDVPVVAFVYPPNTEEQRETFLSATASWRELEIDVVNISDVDKHTWRLEQRIA"
     CDS             complement(14119..14553)
                     /locus_tag="ctg1_351"
                     /transl_table=11
                     /translation="MGPTIANVNRDGNINRIPQLIALWHLCNALDIQVVFDSSEDNKIY
                     SVDHGLWFGSHPYPWGLDRRSGFPEIDEVPLLREPIADECWDRAIQELNGLDDSILERI
                     LAAIPSEWNVARNDVKTLVDFVVSRKSSAILELRRYFQGR"
     CDS             15208..15519
                     /gene_functions="other (smcogs) SMCOG1164:transposase
                     IS3/IS911 family protein (Score: 63.7; E-value: 2.1e-19)"
                     /gene_kind="other"
                     /locus_tag="ctg1_352"
                     /transl_table=11
                     /translation="MPRKVYSDQFKRDPVAMYENDPHLSLKAAAEDLGIYRTTLRTWVD
                     TYGTGAKTQSPPVARADRAKQLTDAEKIRQLQQENARLKEERDILRKAAKYFMEETNW"
     PFAM_domain     15214..15459
                     /aSDomain="HTH_Tnp_1"
                     /aSTool="fullhmmer"
                     /database="32.0"
                     /db_xref="PF01527.20"
                     /db_xref="GO:0003677"
                     /db_xref="GO:0004803"
                     /db_xref="GO:0006313"
                     /description="Transposase"
                     /detection="hmmscan"
                     /domain_id="fullhmmer_ctg1_352_0437"
                     /evalue="1.20E-07"
                     /gene_ontologies="GO:0003677: DNA binding"
                     /gene_ontologies="GO:0004803: transposase activity"
                     /gene_ontologies="GO:0006313: transposition, DNA-mediated"
                     /label="ctg1_352"
                     /locus_tag="ctg1_352"
                     /protein_end="84"
                     /protein_start="2"
                     /score="31.9"
                     /tool="antismash"
                     /translation="RKVYSDQFKRDPVAMYENDPHLSLKAAAEDLGIYRTTLRTWVDTY
                     GTGAKTQSPPVARADRAKQLTDAEKIRQLQQENARLK"
     CDS             15516..16445
                     /gene_functions="other (smcogs) SMCOG1026:transposase
                     (Score: 277.3; E-value: 1.9e-84)"
                     /gene_kind="other"
                     /locus_tag="ctg1_353"
                     /transl_table=11
                     /translation="VIRFQFVDDHRTEYSVKRMCTVLGLNRSSYYKWKASSAQRHRRLI
                     DDAMLGAKVKVVFDEKDQLYGAKRIAAELTYNDAYNDNGPVNHKRIARIMKKLRLRGYT
                     KKRKVTTTRRRLNRVVFADLVKRDFTAPAANRVLVGDITYLPIADGSNMYLASVIDCYS
                     RMLVGFAIADHMRTELVEEALEHAHHTRGSLTGAIFHSDHGSVYASSQFQATCRRLNVT
                     QSMGAVGTSADNSLAESFNATLKREVLKDKKVFANQLVCRRDVFAWCVRYNTSRRHSWC
                     KYLTPTEYEAHAVGLPANGGHVVELPHS"
     PFAM_domain     15651..15839
                     /aSDomain="HTH_21"
                     /aSTool="fullhmmer"
                     /database="32.0"
                     /db_xref="PF13276.6"
                     /description="HTH-like domain"
                     /detection="hmmscan"
                     /domain_id="fullhmmer_ctg1_353_0438"
                     /evalue="6.80E-15"
                     /label="ctg1_353"
                     /locus_tag="ctg1_353"
                     /protein_end="108"
                     /protein_start="45"
                     /score="54.9"
                     /tool="antismash"
                     /translation="DDAMLGAKVKVVFDEKDQLYGAKRIAAELTYNDAYNDNGPVNHKR
                     IARIMKKLRLRGYTKKRK"
     PFAM_domain     15909..16256
                     /aSDomain="rve"
                     /aSTool="fullhmmer"
                     /database="32.0"
                     /db_xref="PF00665.26"
                     /db_xref="GO:0015074"
                     /description="Integrase core domain"
                     /detection="hmmscan"
                     /domain_id="fullhmmer_ctg1_353_0439"
                     /evalue="1.80E-27"
                     /gene_ontologies="GO:0015074: DNA integration"
                     /label="ctg1_353"
                     /locus_tag="ctg1_353"
                     /protein_end="247"
                     /protein_start="131"
                     /score="95.9"
                     /tool="antismash"
                     /translation="PAANRVLVGDITYLPIADGSNMYLASVIDCYSRMLVGFAIADHMR
                     TELVEEALEHAHHTRGSLTGAIFHSDHGSVYASSQFQATCRRLNVTQSMGAVGTSADNS
                     LAESFNATLKRE"
     CDS             complement(16442..16897)
                     /gene_functions="other (smcogs) SMCOG1026:transposase
                     (Score: 154.7; E-value: 4.7e-47)"
                     /gene_kind="other"
                     /locus_tag="ctg1_354"
                     /transl_table=11
                     /translation="LCAVRDGHSRRVLGWAMDSVQDTSLVERALRMAYTLRGDVPDGLV
                     FHADRGAQFTSEQLWDVCRRLGIAQSVGRTGVCFDNAMAESFWSTLKTEFYDRQHWPTR
                     DAARAGVARWIEVVYNRRRRHSALGMVSPVDFEHHITQTTNEEETAA"
     PFAM_domain     complement(16613..16897)
                     /aSDomain="rve"
                     /aSTool="fullhmmer"
                     /database="32.0"
                     /db_xref="PF00665.26"
                     /db_xref="GO:0015074"
                     /description="Integrase core domain"
                     /detection="hmmscan"
                     /domain_id="fullhmmer_ctg1_354_0440"
                     /evalue="1.70E-20"
                     /gene_ontologies="GO:0015074: DNA integration"
                     /label="ctg1_354"
                     /locus_tag="ctg1_354"
                     /protein_end="95"
                     /protein_start="0"
                     /score="73.4"
                     /tool="antismash"
                     /translation="LCAVRDGHSRRVLGWAMDSVQDTSLVERALRMAYTLRGDVPDGLV
                     FHADRGAQFTSEQLWDVCRRLGIAQSVGRTGVCFDNAMAESFWSTLKTEF"
     CDS             complement(16904..17341)
                     /gene_functions="other (smcogs) SMCOG1026:transposase
                     (Score: 105; E-value: 7.1e-32)"
                     /gene_kind="other"
                     /locus_tag="ctg1_355"
                     /transl_table=11
                     /translation="MRREKANYSIKRMARLLKVSRSGYYKWSHNQQQRLLGNDDRAAFY
                     DDVDRKIHRIWKDSDEVYGAPRITAELADRYGITLNRKTVAKRMRLMRIEGISPRAFVP
                     VTTVQSKRKSTLPDLVKRMFDAGELNRVWTSDITYLRTGEG"
     PFAM_domain     complement(17042..17194)
                     /aSDomain="HTH_21"
                     /aSTool="fullhmmer"
                     /database="32.0"
                     /db_xref="PF13276.6"
                     /description="HTH-like domain"
                     /detection="hmmscan"
                     /domain_id="fullhmmer_ctg1_355_0441"
                     /evalue="1.10E-13"
                     /label="ctg1_355"
                     /locus_tag="ctg1_355"
                     /protein_end="100"
                     /protein_start="49"
                     /score="51.1"
                     /tool="antismash"
                     /translation="RKIHRIWKDSDEVYGAPRITAELADRYGITLNRKTVAKRMRLMRI
                     EGISPR"
     CDS             complement(17341..17658)
                     /gene_functions="other (smcogs) SMCOG1164:transposase
                     IS3/IS911 family protein (Score: 102.5; E-value: 1.6e-31)"
                     /gene_kind="other"
                     /locus_tag="ctg1_356"
                     /transl_table=11
                     /translation="MFIVSQQRKKYTPEYRREAANLVIESQRPIAHVAREIGVAPGLLG
                     KWVKNERERRGAADGMSEADLRAENARLRRELAEARMDNEFLSKATAFFAAKQREQKSS
                     N"
     PFAM_domain     complement(17425..17640)
                     /aSDomain="HTH_Tnp_1"
                     /aSTool="fullhmmer"
                     /database="32.0"
                     /db_xref="PF01527.20"
                     /db_xref="GO:0003677"
                     /db_xref="GO:0004803"
                     /db_xref="GO:0006313"
                     /description="Transposase"
                     /detection="hmmscan"
                     /domain_id="fullhmmer_ctg1_356_0442"
                     /evalue="1.50E-14"
                     /gene_ontologies="GO:0003677: DNA binding"
                     /gene_ontologies="GO:0004803: transposase activity"
                     /gene_ontologies="GO:0006313: transposition, DNA-mediated"
                     /label="ctg1_356"
                     /locus_tag="ctg1_356"
                     /protein_end="78"
                     /protein_start="6"
                     /score="54.0"
                     /tool="antismash"
                     /translation="QRKKYTPEYRREAANLVIESQRPIAHVAREIGVAPGLLGKWVKNE
                     RERRGAADGMSEADLRAENARLRRELA"
     CDS             complement(17700..17897)
                     /locus_tag="ctg1_357"
                     /transl_table=11
                     /translation="MWVARGAVNHRLLDFGAMAGCCGRGLAEASCAEQLGKRSLEMCRT
                     GLEIVRIWHGRSTGFEVTLV"
     CDS             18091..19794
                     /locus_tag="ctg1_358"
                     /transl_table=11
                     /translation="MNGHNASLDLSKPTIESILLKSNGEIRLQEDSILAVVGPNNSGKT
                     HFLKQLRSVLFGGRTLGINNDDGLIDSTRLRWPTNDPRKYLLDFAAQNFPKRESIFSLD
                     LPFEVYGSSGNISERDIEELAARGDIFGPFVESFVRMDEPLSRISETERQSMENLESAL
                     VRLKSQDVAYKSVRQDFQFIFDEEIHFHPHNGKLNFFLGRPAVSMPSITEANSKEVYQF
                     LENARTIDHQGLGMRNVVGLLLRLYTDSRSVILVDEPEAFLHPPQANRLGQVISQVCLH
                     HKRQVICATHDRNLLSGLSKGEENQLVVQRLAFREARGSRYSSLTVDPVAFSDIRGKSR
                     IRFTPILESLFASVAILVENEKDALFFETALESRWQRLPSQGARALRDSLIFIPTNGNS
                     NFPSTANLLKDLRSPTVVVGDLDLVSDPKRLMNTARAMKSSDADKAGDLARRIGERFEQ
                     LYASEFAKFEKGVREGKIKKKVAEEIRLQHEDEVISSLVSELIVLLKHSRVLLIPDGEL
                     EDFGRDITNSRDKNEWVRLAIDEKVYERESVQEFCDSVIAAAFSAVENKE"
     PFAM_domain     18190..18978
                     /aSDomain="AAA_21"
                     /aSTool="fullhmmer"
                     /database="32.0"
                     /db_xref="PF13304.6"
                     /db_xref="GO:0005524"
                     /description="AAA domain, putative AbiEii toxin, Type IV TA
                     system"
                     /detection="hmmscan"
                     /domain_id="fullhmmer_ctg1_358_0443"
                     /evalue="1.30E-19"
                     /gene_ontologies="GO:0005524: ATP binding"
                     /label="ctg1_358"
                     /locus_tag="ctg1_358"
                     /protein_end="296"
                     /protein_start="33"
                     /score="71.2"
                     /tool="antismash"
                     /translation="LAVVGPNNSGKTHFLKQLRSVLFGGRTLGINNDDGLIDSTRLRWP
                     TNDPRKYLLDFAAQNFPKRESIFSLDLPFEVYGSSGNISERDIEELAARGDIFGPFVES
                     FVRMDEPLSRISETERQSMENLESALVRLKSQDVAYKSVRQDFQFIFDEEIHFHPHNGK
                     LNFFLGRPAVSMPSITEANSKEVYQFLENARTIDHQGLGMRNVVGLLLRLYTDSRSVIL
                     VDEPEAFLHPPQANRLGQVISQVCLHHKRQVICATHDRNLL"
     CDS             complement(19827..20573)
                     /locus_tag="ctg1_359"
                     /transl_table=11
                     /translation="MGGGTQQYSDRKAQEAVEFLQYALELVLASFPLETPNDVKASVEL
                     NEDRGTVVGDLLVPLVHGAGQNEIDVSASDYSEIFQVNVFYELSVAESERHLAVRRSKY
                     ELRVVTRPGLRFEYERGNTSAPAAHIHYSGVAGLLSVATMKNFSGKKAKQRSGNLEDLH
                     LPVGGLRFRPSLEEFLWFVIKECGFRGKPGWEKNLLQSRESWLDKQLGAAVRDHPGKAA
                     RTLAELGYEVTPPNKGEPTNRRQLFW"
     CDS             complement(20577..20783)
                     /locus_tag="ctg1_360"
                     /transl_table=11
                     /translation="MQLELQRTNDAELTARKRSLLSKLEALLGENDVAPENLQFLADSG
                     SLTLQERAIYDELRRVKILLQED"
ORIGIN
        1 gtggtgattc tgggtgcgaa caactccgcc cacgacatcg ccgcggacct ggtgcacaac
       61 ggggcgcgcc cggtgatgat ccagcgctcg tccacgcacg tctcgcagtc ggactcgtta
      121 atgaagcacg ttttcggccc gctgtactcg gaagacgcgg ttgaggccgg gatcgacacc
      181 gactccgccg acctgctgtt cgcctcctgg ccgtataagg tgctccccga tgcgcagcgg
      241 cccgcgtttg accaaatccg cgaggaggat gccgagttct accaggcgct cgaagaccgc
      301 gggttcatgg tggacttcgg cgacgacgac tccggcctct tcctcaagta cctgcgccgc
      361 ggctccggct actacatcaa cgtcggcgcc tcggagctcg tcgctgacgg ctcgatccct
      421 gtgtactccc ccacctcaat cgccgaggcc aaggagcact cggtcgtgct tgacgacggc
      481 accgagctgc ccgccgacgt catcgtgctt gccaccggct acggctcgat gaacggctgg
      541 gtcgagcacc tcatcgacaa ggagaccgcc gataaggtcg gccgcgtgtg ggggcttggc
      601 tcggacacta cgaaggaccc gggcccatgg gagcgcgagc tgcgcaacat gtggaagccg
      661 actcaggtgg accagctgtg gttccacggc gggaacctgc accagtcgcg ccactactcg
      721 cgctacctcg cgctccagct caaagcgcgc tacgagggga tggacacgcc ggtctacgag
      781 ctggcagagg tccatcacac ctcctagagc aggcgcaccg ccaacacgcc cgcgaggatc
      841 aacagcagcc cgagcgcgcg ggtggcgttg atcctgcgtt tggcggcacc gaacgcgccg
      901 atcgattcca tgacctggcc gcccgcgatc gtgcccgcgt taaacgcgat gacggtcgtg
      961 gccgtgccga ggatgggcac gagcgtcgcg ccgccgatga cgaaggtcgc gccgacgacg
     1021 ccgcccagcc acatccacca cggccccgcg gtgggtgtgc gggtgagctg gcgcgggctg
     1081 gtcaccagca ccgcgatcag taagagcagc gcgccgacag tgaggttgat ctcggcggcg
     1141 tgcagcgagg agccagcgat cgtgcctagg tacccgttga ctgcggcctg gattgctgag
     1201 cccatgccga ctgcgacacc gagcagacgg tagagccaca gcccggcccc ggcggcgtcg
     1261 ccgctggcac tgttgcgtcc aacaccgagc accacactaa tcccgaccag caccaccgcc
     1321 gcgcccacga cgcgcagcag gctcaccggc tgctggggtg agtggaacag gccgaagtag
     1381 tcgatggtca gccccatgat gacctggccc aaaatcggca gcaccacggt ctgcaccgcg
     1441 ccgagtttgg gaaagagcag gatgttgcct agcacgaaca gcgcgcccat aaacccgccc
     1501 agccagatcc accagggcgc gtgcgtgccc ggcgcgaact gcggcaaagg gttacccacc
     1561 aacacggacg tggccaggat ggatagcagc agcgcgatgc taaacgacag cagcgccgag
     1621 actaccggct ggttgcccac gcttaagcgc aggcgggagt tcgcggcagt ctggatgggg
     1681 atcagcgcgc cgattgcgag tgcgatgggt aggtgcaaca tagtgagaaa tgctaacgcc
     1741 taccccgacg catcccctac cccaggtgct tggcggcgtc gaccaccaaa tcccagaact
     1801 tgtccacgtc cagctcggtg gccacagacg tggtgcaccc ttccggtgcg ggcgcgcgga
     1861 agtcggcgac ggtgcggcct gtggtcagcg cgccggagag ctcgacgtcg accggcacgg
     1921 gcacggtttt caccaccgag gggtcaatga ggtaggccac gcagcagggg tcgtgcaccg
     1981 gcgggttatc gaagccctgg ttgtccttgt agttggtgcg gaaggcgtcg aaaagcccga
     2041 cgaccagatc gcccacgtcg gtgcccagcg cagcaaagcg ctgctccacc tcgggcgtgg
     2101 ccagggcctg gtgggtcagg tccaggccga ccatgaccac aggccaggac tcgttgaaga
     2161 cgatgtgggc ggcctctggg tcggcgacca cgttgaactc ggcggatgcg gtccagttgc
     2221 cggtgccata cgccccgccc atgagcacga cctcgcggac gcgctccacg atgcgcggct
     2281 cgaggcgcgc cgcgagcgcg atgttggtca acggcccggt gggcacaagc gtgacggtgc
     2341 cgggttcctc ggccatgatg gtgtcgatga tcgcgcgcac cgcgtgggtc tcacgaatct
     2401 cgacgtccgg ttccggtagc tcgaagccgt ggatctccat gccggagtcg ccgtggacgg
     2461 cctcggcggt ttccacctcg cgcacgagcg ggcggtgcgc gccgcggtag acggggacgt
     2521 cggtgcggcc ggcgacggtg agcacctggg ccgcattccg ggtgactttg tcgatggtgt
     2581 ggttgccgcc caccgtcgtc aagcagcaca gctcgattga ggggtcgccg agggcgagga
     2641 ggatggccac tgcatcgtcg tggccggggt cgcaatcgag gatgatctta cgcacggttg
     2701 gcctcctcgg ccgcaatcgt gtcgggcagg tcctgcgggc gcgggatgag gaaggaggtg
     2761 cagaacgcgg cgatgagcag caccaggccc gcgaccatgc cggcgcggta gccgccgccc
     2821 tggtcggcga aggtggtgac aaccgcgaag atgacggtga acgagatgcc ggcgccgagg
     2881 ttgaacgcgc ccgcgttcag gcccggcagg tagccctggt tgtacttcgg ggccaacgtg
     2941 acgtgcagcg agccgagcat gatgttggcg atgccggcgt aggtgatacc cgccgcgatc
     3001 gagagcagca gcaaaagcgc cggcgtcggg ttgcccacga tgaaaatacc catgagcacc
     3061 gacagcgcgg cgccgccgat gccgatcttc agcaccaggt tgtagcccag gcggccggcg
     3121 aggaaaccgg caagcgggcc gacgatcagg ccggcgatgg catagggcgt gagcgtccag
     3181 aaggagacgg tgccggcgga caggccgggg ccgtgtacct ggtcctgggc caggttgggc
     3241 accaggccgt tcatgacggc gaagataccg gtcatggtga gcgtggtggt ggtcaacagc
     3301 gcccaggtgc ggcgctgctt gagcaggtcc ggctgcacca gcgggtggtg ggaggagttc
     3361 tcggtgcgcc agaagatcac aagtgctgcc gcgccgatgg ccaggaggat gatcaccatg
     3421 aaccagttgg cctcggcgag cgcgccggcc tcgttgaagg cggtgaggat cgtgccgatc
     3481 gcgaccacga gcgcggccac gcccttccag tccatcggct cgagctcgtt ggacttcgtc
     3541 tcagccacgc cgtagcggat ggtaaagacg gcagccagcg cgaacgcgcc gatgacccag
     3601 aacagggagc ggaagccgaa ggtggcggtg agccagccgc cgaggatggc atccacgccc
     3661 gcgatgccgc cgttaatgga ggtcaaaatg cccaccagga acgcgaactg cttctcatcg
     3721 cgcaccgcct ggcgcagcat caccgaggtc agcgcgaccg tcggcccgga cacgccttgg
     3781 atcacacgcc cgatgaatag catgggcacg ttgaccgaca gcgcggcaat caccgagccg
     3841 atgacggtga cgaccatcat gcccaccagc acctttcggc gcccgatcag gtcaccccag
     3901 cgcggcatga acagggagaa cagtgcggcc gcggtgaaaa acgcggtctg tgtcatgccg
     3961 atctggttgg tggtggcgtc gagctctacc tccatcgtcg ccagcgcggg cgcgagcatc
     4021 gaggcgttaa gctggaacgc aaaaacggcg gtgagcaggg ccaacatgag cggccatact
     4081 tgtgatgacg ggagtttatg cccggcggcg ggggcctggg caccattcat gctacttgtc
     4141 atgcgacaca gtgtattgca aaaacggccg tatcacacgg gtggaaaatg gatttttagg
     4201 tgttccgcaa cgacaccggg gaaacctggt gttccgggtc gtaccaaaga atcctgaaga
     4261 gcgcccccga tctgaagccc cacaatctgg tttcaccaga gagccgaaag cgaaacagtc
     4321 gttcttctac ggcaggtagt tcgctgagcc tcttttgggc ttccttggaa agggattcga
     4381 tggcttggtc atggttcctt gcccgtttct ttctccctga catgaccgtc tcagcgaggc
     4441 gatccttcca cttctcactg gttacctcgt cgagaaactt cagtagttcc actgattcag
     4501 aggcggagag gtcccagcgt cttccatcgt tccccgggat agcgtcaatt tctctcgcgg
     4561 tccagcggac gaactcttcc cggtaccttt cggatgctaa ggcttcaccc gggacgcgct
     4621 tttctgcgtc accggcatcc gggaatggag tttgcttgat cttggcgttg ttccgttgct
     4681 tcgcaagctt cttgcgagcg cgcttgccac ccattttcta cgccgtagat gcggactgga
     4741 cggcactgta gaagtcttgc atgacttctt cattgatcgt gctcgtggag ggctcgccgt
     4801 cagcgatgcc ctctcgcgct tcccgccaag gccgctcgct gtgcgcgagg tcgctcaact
     4861 gctggccact gaggtgcccg tacgcctcta ggaccacatc gatggtttct ttctcagcgt
     4921 cagtgaggtt gccggagtca ccggggaaca tcgcaagctc tgcagtgaat ttcccgcggt
     4981 gatgatcgta aagttcccgc acgattggcc cattggccca agcttctatg cgcgcgtgga
     5041 atagcggttt ttcatcccac accaagttcc acgcttgagc gtagtagacc agcttctgca
     5101 acttcatagt gctgacactc cccgattgcc gttcaagaat gtagcgcgcc acgtcattta
     5161 cttgggccat aacatctcct cccgcatacc ccctggatgt aaaaacactc taacccatca
     5221 gcgcgtccca cacggaagtg ttcgtctcct gccacagcgg cttcgcccac tcgccgaact
     5281 cgcggtccgt cagcgccacc atcgcctgcc cgtcggtcac ccacaggtag gttcccgcca
     5341 tgccgaagtg cccgaccgtg tccgcgggca tcccgtcgcc cgtccagtgc ggcgccttcc
     5401 cgcctttaat ctcaaacccg aggccccacg ggcagggctt ctgcattcca tacccaggca
     5461 caacgccgcg caggtcccca aattgattcg aaaacgcctc gcgcagcgtc tctttagcca
     5521 aaagctgcgg ctccagcagc tccccagcaa acagcgccag atcgcttatc gacgcccgcc
     5581 cgccatggcc cgccgaccca tagacctccg ccgtacgcat tcccagcggc tcgaagaccc
     5641 cttcacgcat gtactcaccg aagctgatcc cggtttcctc ttccaggaag tccgccaaga
     5701 tctcgtagcc agcggatgag tagatgcgcc gctcgcccac cggcttttgc aactcgcgcg
     5761 tatcaaagcc gacaccaccg gcgtgcgcga gcaggtgccg caccgtcgcc ccctcgggcc
     5821 cgcagggggt gtccagctcg aaagccccct cctccaccgc aagtaggaaa ccgtaggccg
     5881 agagcaactt agtcacgctg gccagctcgt agacgcgctc ggcatcgccg tacgtgccgg
     5941 tgtgcgtgcc aatcagcgcg gcgctgacgt tatcggcggg ccaggaatcc aagtacgggg
     6001 ctaaatcgac gtgcatgagc ctcaagccta ccaatgtgta cacgacacca ggtttgtgta
     6061 agctgtctta cacctgagcg ccgcaagggg cgcgggtcac cggccgaacg gccttcacaa
     6121 ctgcacgcag cctgcccttt ttccaaaaag cgcgggcccc aacgagcacg agagggagaa
     6181 tcgatgaccg gttcctctaa agtttcgccc ggatcgacgg gcacgaaaga caggcccgcg
     6241 ggccgcgacg accacgacgc gcgcgaagca cacgccgacg gcgagggcgc aggtttcctc
     6301 ggcttcatcg aacgggtggg caacaagctg ccagatcctt tctggctctt tgtcatcctc
     6361 gccggcgtcg tcgccgtgac ctcgtggatc ggccacaaga tcggcatgag cgcggtcgac
     6421 cccggcaccg gcgagaccat cgaggtggaa tcgctgctca ccggcgagaa catctcgcgg
     6481 atggtcaccg acgcggtgga gaacttcatc gccttcccgc cgctgggcgt ggtgctctcg
     6541 gtgatgctgg gcgtggccgt ggcggagcag accggcttcc tcggtgccct ggtgcgcgcg
     6601 atggtggcta aggtcggccc cggcatgctc accttcatgg tggcgctggc cggtgtgacc
     6661 ggctcggtgg cctcggacgc gatctacgtg atcatcatcc cactcggtgc gctcgccttc
     6721 cacgcggtgg ggcgctcccc gatcgtgggc gcgatggtgg cgttcgcggc gtcgtcggca
     6781 ggctttaatg cctcgctgat cctcaacatc accgacctgc tgctcgccgg tatttccaca
     6841 tcggcggcga acattgtcga cgaggcctac gaggtctccc cgctggccaa catctacttc
     6901 gtcattccgt cggcaatcgt gctcgcgctg gtgatcaccg cggtgaccga gcttttcgtg
     6961 gataagaaag cacaggcgct ggtcaaccac gatcacatca agaccgagga gctctccttt
     7021 gacaagatcg agagccgcga gcacgccaag gcgctcaaag aagctgagtc cggcgacccg
     7081 ctcgtcgagg aagccgccgg caagtccaac gagaccccgg agccggagta cgagcgccaa
     7141 gagggcgagc tgaccgagga gcagctcaag ctctcgccca tcgagtggaa gggcatgctg
     7201 tggtccaccg tcgcgctggt gctgttcctc atcgcctact tcgtgctgct gttcgtcccg
     7261 gcctcgccct tcgcgcgacc cgaggaaggc ttcatggagt ccccgctcat ccgcgcgatc
     7321 gccgtgccga ttgccctggc gttcttcctc atgggcctgg tctacggcct gatcgtgggc
     7381 acgatcacct ccgccgcgga catcccggcg ttcatggcgc gcggcctgca gtcgctgctg
     7441 ccgatgctgg tgctcttctt cgccgtctcc cagttcttgg cctggtttag ctggtccaac
     7501 ctgggcgcct ggaccgcaat tcacggcgcg gagctgctgc agcgctggaa cctgccgaat
     7561 gtcctgctct tcctcggctt cgtgatcatg gtggccctga tcaacctatt catcacctcc
     7621 ggctccgcgc agtgggcgct catggccccg gtggtcgtcc cgatgatgat gtacgtgggc
     7681 atcgccccgg aggtcaccca gatgctctac cgcatcggcg attccccatc caacatcatc
     7741 accccgatgt cgccgtactt cgcgctcgcc ctgaccttcc tgcagcgcta ttacaagaag
     7801 gccggcgtgg gcacgctcat gtcgcttgca ctgccgtaca ccatcgcgat gatggcgggc
     7861 tggttcatct tcttcctcat ctggtactac gtaggcatcc cgctcggccc gggctcgccg
     7921 atggactacc aggtgggcta gctcccgctt ctcgacgccc ccttcacccc ggccccgcct
     7981 cctaccccaa ggagcgcggg gccggggtct ttttggcagg gcccaccgct gagtttgcga
     8041 tttaaaatgt tgcacaggtg tcatgcagag gttttaatag ggacgtccag tttcccgtca
     8101 ttgagagatt tttcatgaat aacttcaaag acatcaacaa gctcctgagc aatgttgaag
     8161 ccctcatccc tcagatcgtc ggtgcgatcg tcgcactgac cgcgctgatc ggcaccgtcg
     8221 ccggcctggc gcagaacggc agcagcgtca accccggcaa cggcgactct ggagtcgtcg
     8281 cgccctccga cccgaagctg gcacaggaaa agctgctcat cccaggcagc agggacgcca
     8341 tcacatacaa ccacgtcgac tacggcgtcg aggtcaaggt gggcgacaag gtctacaccg
     8401 actccgctcg taacggccag tgccacgggt acagcgggtg ctacgtggag cgcgagctga
     8461 acagcgaatt ccgaaaggcc accttcaccg cggtgtggga cgagaacgtc gtgaacaaca
     8521 cgtcggacga gggcgagatc aaggtctacg tcaacggcaa cctcaaccag agcaagattg
     8581 tgaagaaggg cgaggtcgtc aacttcgagg tgccggtcag caaaattgac accctgaaga
     8641 tccagttccc gaagcgggac gggcagggtc tctcgatcat caacggtgtg ctgtaccgct
     8701 aaaactcacc agcaccaatg aagcgggcgg ggtctggaaa ccggaccccg cccgcttttt
     8761 gtttgcgccg gccgctacca ctcgctcacg tctaactctt catccaccgg tgcgtcatac
     8821 gcatcgccag cttcctgctc cgcgatcatt gactcttgca ccggccacat ctgcgacgca
     8881 cactgctgcg tccagccgct cgtgccatcg gtaaagaacg tcgtccccgt ttcgtgaata
     8941 ctcgggtccc cacacgaggc gatctgtttg tccatcacgt gcggtgcctc ctgtccgggt
     9001 gcctcggtaa agccgatcac gggctccgcc tccgccggcg gcgcctccga cagcgtttgc
     9061 tccgtcaccg cgctcggctg ggtttccggc gcagatgcgg aagtttccgc ggcctccacc
     9121 ttcgccaggt cgaacttcgc gtccgcgatc cccagggtca ccgcagcttc cgggaccaca
     9181 aacgccccgt gcacgcgtac cttctctccc gccgcagcgc cggtccacca cggctcgtac
     9241 cccgaaggtc gctcgcccgc atccgcgggc ttgcccgaat tcttgaagtt ctccttatcc
     9301 cacaccaccg gcgtatcaag gtagacctcc ccctcttcgg cactcagtac gccacgtacc
     9361 tgcacgagcg tctcgccctc tgcaacgtca gcctccccac cggccgtgca ctgcccgccg
     9421 agcagaatct cctcgacctc gaggctgccc tcgcactccc caccatcgca gacaacgggc
     9481 acggtatccc ctaccgccgc gaactctggc accgaggttg tcgacgtcac cgtcgtcgac
     9541 ttcgcctcac cagatccggt ctcagcaccc gaacatcccg caagcgccag cacgcacgcc
     9601 gcgccgagca ctaccaccac acgattcact ttgaacacct ctacacagtg agaaacaatg
     9661 acacacttct cactctaatg ggccgaacga tcaccgctcc ggaaacagcg caatccccca
     9721 cacgcccacg accacggcaa ccgccacgag cacccaccac gccaccccgc gcggccgcgt
     9781 aagccagatg tccgccacca gccacaccag gctcggcacg ccgagtgcca gcccgagaaa
     9841 cgtcagcgcc cgccaatccg gcagctgccc ggcactgagc agcatcacca cgcctagccc
     9901 gagcagtccc ccggcgagtg cgcgcgggcg gggccatcca acgggaataa tcatgcgccc
     9961 gatgctaccg gcctggccgc gcacgatacg cttatgcacc atgaccggca gctacctgga
    10021 tacctacgac gccgcctgcg accgcgcagc cgcgcaggtc atggcgcact actccaccag
    10081 cttctcgctg gcgaccaagt tgctgcccca gccgatgcgc accgacatcc gcaacctcta
    10141 cgccgtggtc cgcatcgccg acgagattgt cgacggtgcc acctcccaag ccaacgagtg
    10201 ccccgcaacc gccctcaacg cctacgagga cgccgttgtc cacgcgcccg cgcaccgttt
    10261 ccacaccgac ccggtcctcc acgcctacgc cgccaccgcc cgcacctgcc acttccccga
    10321 cgacgaggtc cgcgccttct tcgcttccat gcgctcggac cttcccgacc agccggacct
    10381 gccgcttacc aactacgtct acggctccgc cgaagtcatc ggcatcctct gcctgcgcgt
    10441 gttcttccgc ggcaacgaca ccgcactcac cccggacctc gccgacggtg cccgcgcgct
    10501 cggctccgcc ttccaaaaga tcaacttcct acgcgaccaa gccgaggact ccgccctcgg
    10561 ccgcagctac accaaccgcg ctcaaagcga ctaccccgcc caccccttca tccccgaaat
    10621 ccgcaccgaa ctggcccagg ccaaacaaca gatccccaat ttaccggccc gggtgcgccc
    10681 agcggtgcgg gcggcgaccg cgatcttcga agacctcacc gaccgcatcg aagccacccc
    10741 accggaacag cttcacacca cacgcatccg cgtgcccaac caccgcaaac tcgcgctcgc
    10801 agcccgtgcg ttacgcgcct agcaggtcag cagcttgtcg gtgaactgtg ccggcgcgcc
    10861 ctgactccgc agccgcgcag tgtcgtagca cttgaacccg gtattcgtct gtccagccgg
    10921 cttcaccact gcccacttgt caccgttggc gcggaacgcg acaatccagt cggtctgctt
    10981 cgcgccggcg actgcccact tcccgtcgca gtactccacg ctcgtgcccg aaggggtggg
    11041 ccacccgggc acaatcgcat caaaggcgcc cggctggcac gacgcgccct tcacagtctt
    11101 ctccttgccc gcactgagcg ccgggatcgc cagccccgca gcgcccgcga gcgcgccgag
    11161 ctcgcccagc ccgggcacct gcggtacctc gagtccaggc acgtcaatca ggccctggga
    11221 gacagcgaag tagctgcccg cgcccaccag cgccagcacg ccgaggctaa tgcccacaat
    11281 cgcgccagtg cttagcgacg acccctcgtc cccctcctgg ccctcatccc cagccgagct
    11341 accagagctg gtttcctgct caacggcagg ggcatcctgt gcctcctcgg cgtaggcggg
    11401 catcacggaa ggggtaacgg cggtacaggc gacggcggcg gcgacgccca gcggcagcag
    11461 tgtggttttc atgcccacta ccctacccgc ggttttcctc ctgcgcttgc gtcgcagcag
    11521 caacggcttg ggcggtggca aggtcttgcc atggcatgcc aacggtcttg cacaccacgc
    11581 gtcgatcgtc ggcaagcttc acctcaccac gcacaacctg agccatagtg actagctcct
    11641 cgcgtgtcac agtgccctcc tcggtggcga gcaccacgtc gccgccttcg cggtaggcca
    11701 ccgtggggtc ctcgacgatc acttgcgcgc cgtcgaagac gtcggcggcg agctcccggg
    11761 tatcggcggt gtgcgcgccc accgcgagca cgatcacgcg ctcgccaagg tcttcagagt
    11821 gcaggatcgg cgtggtggcc gtcgtggcgg taaccaccag accggcgcgc aacaccgcct
    11881 ccttggccgc gtcacttccg gactcgaccc attcgtaggc aaagtcctcc ggctcggtac
    11941 gcgagacgaa cgtaatgcgc ggctcgcgga cgccgtcgag cgcgctttca agcgtcgccg
    12001 cgtgcccgag cccctgtgcc ccggtgccga agatcgccac gtcgagtggc tcgttggagg
    12061 cggtcagcag gtcgagcacc gcggcgacgg agacggccgg ggtgcgcagg gcggtcagcg
    12121 acgtggcgtc aataagcgtg tgcggcgtga gcgttttcgc gcccatgagt aggtaggaac
    12181 cctgcacgag cgggacatct tctgtggagc ccgtcggctg gatgccgaga atctttaccc
    12241 ccactgcact gtccgttgcc gacggcatga ggtgcatctc gccgtgcggg agcggcacct
    12301 tctcgcgcag tggatcggtc gcggggtcga agccgtctgc gagtgtgtcc cgcagagcgg
    12361 cgaccgcagc ggccggggtg agtgtggcaa ggacctgatc gtggctaatg aaacgcatgg
    12421 ccccacccta cgtggcgtag agcggggtcg acacggaagg aagatcttgg ctttacctgc
    12481 ggtgttgcgg agcaggatcg gggatgacac cgggcagcgg gttcggcacc attccctgca
    12541 acaccatata gtatcccgtc gacccgagcg cgaaagtacc cagaagtacg gtcataataa
    12601 tatcgaagcg actggcattc ttcaccacag cgaagaagct acctgcagca acagcatcgt
    12661 cgaagctgga accaacagca cgctcatagc tgttcttcac agagctcatc gagttcacta
    12721 ctacggatgc gtcgcgttgt acggcttcaa aattgttggg atacggactc gcggcatgcg
    12781 cagggattgg agagaaagcg gcagtggcca cggcaaatac ggtggcggcc gcgatggtac
    12841 gattttgcat gccacataca gtaacactat ttcgtatcgt ttgcccaatt tacccacctt
    12901 taccaggcga tttggttctt tttagagaat gagacaaaat aagtactcgt tgcacagagc
    12961 gcggcggaaa cgcggcagga aggcaacgaa gtgaatattc ctccatagct cagttggcag
    13021 agcattcgac tgttaatcga agggtcactg gttcgagccc agttggagga gctgtacttg
    13081 taaggccccg cgcccgactg aaatgaccgg tcggacgcgg ggtttcgcgt ttgcgcgagt
    13141 ccgcgccaca aagggggtta agcgacaaaa aggcacgtgc ccccccctgg caccatcaca
    13201 ctgcatgctt tgtcgaaagg cagaaacacc actcagacag acttgaccaa gaggagtgtc
    13261 cactggcgcg gggatctgat cctacgcaat ccgctgctct aggcgccagg tatgtttatc
    13321 gacatctgaa atatttacga catcgatctc tagttcccgc caagatgccg ttgccgacaa
    13381 aaacgtttct ctctgctctt ccgtattggg aggatagaca aaagctacga cgggaacgtc
    13441 gctaggaatc tcgatttctc ggtcatcgac gatagcccgc cctccatctg aacgtaggtt
    13501 atcgactcgc catgtccagg cttccgtcga gtctaaaacg tcggtagccg attttctggc
    13561 aaagctgaaa gaattgctta tttcgagcat acgttcttgc tcaactgcga caccaaagtc
    13621 gaacttgcgg ggtttaccta cagcatcaac caagggggct tccacaaaat gtggtgcaat
    13681 ctttactgag tctgtatatg ccgtcttgac cgcttgacgt accttagtta ctttgtggcg
    13741 gttatcattg gaaacacgtc gcgacaggta aacgcgagaa agtatgccaa gcgctgcgtc
    13801 aatgtcggtt gcgacaagac gccgtggtgg ttcaatatgg atggtgttgt gccaatcctg
    13861 caccatgcgc caaaagattt ctcctcgtcc tgcgttgaca cccaagtcaa gttcgcgtgt
    13921 cgatgactca agctttttag ccagatcctt aacagctttc acctgagcat ttatcgccga
    13981 gtctagccgg cgggaatcgg caaaatgggc tttaaaagta ccctcctcca tagactctgc
    14041 gatgaccccg ataccgtatc tatcgaggct aaaaacgtct ggctgcgcac ttactgtcca
    14101 gaattggaat aacatgattc acctcccttg gaagtaacgt ctcagctcca aaattgccga
    14161 agacttccta gaaactacaa agtctactag agtcttaacg tcgtttcgcg ccacgttcca
    14221 ttcagaaggg atagcggcga gaatacgttc tagaattgaa tcatccagac cgtttagctc
    14281 ttggatagct cgatcccaac actcatcagc gataggctct cgcagtaagg gaacttcgtc
    14341 aatttccgga aaaccagagc ggcggtccaa tccccagggg tagggatgag aaccaaacca
    14401 taacccgtgg tcgaccgagt agatcttgtt atcttcagat gagtcaaaaa ccacttgaat
    14461 gtctaaggca ttgcacaagt gccaaagggc aatgagctgt ggtattcgat tgatgtttcc
    14521 atctctattg acgttcgcga tggtaggccc cattcgatcc actcctactg ttgggagcac
    14581 tctggaccca aaagctaatc cgggctcaat gattcttcca ttgatgattt gacgcaagtc
    14641 ttcagggact cgaactatcg accaaggagc caccggggct ccaatcgcct ccccaaccat
    14701 cgagactacg acttcgttta ttgttgcttc aggcccgtga tcgttagtca agaatttgag
    14761 aatgtaagca ttaccgtcgt ctgcgtatac cagtggaggc ttggtccctg ttgggatcac
    14821 gcgatcaacc atcaccactt ctgggtaact ggggctacgc tcctgcctag cggcgcttaa
    14881 atcaagaaca ttgtcttctg ccaccgtgtt tcctcgcagt cagatgttat ttatcaagaa
    14941 tccagcagcc aatcataatt ggatccccta caacgatacc gcgagttcag cgatcggcct
    15001 ccgtccatct gttggtcgcg aagttagaca gattacgcgg cccagctgat gggccgaatc
    15061 tattatttcg cagctccgga tagacttcgc ctcggtgttc ttgccggtat gtggatcacc
    15121 aggtcgacat tgcactggac ctgacccctg tttggtagac acctctgatt ccggccgtgt
    15181 tgggtcgggg aaaggtaatc tacctccatg cctaggaagg tttattcgga tcagttcaag
    15241 cgcgacccag tcgcgatgta cgagaacgat ccacatctct cgctcaaggc cgcagccgaa
    15301 gatttaggga tctaccgcac cacgcttcgc acgtgggtcg acacgtacgg caccggtgca
    15361 aagacccaga gtccaccggt tgcacgtgct gatcgtgcca agcagctcac ggatgccgaa
    15421 aagatacgcc aactgcagca ggaaaacgcc cggctgaaag aagaacgcga tattctgcgc
    15481 aaggcggcca aatatttcat ggaagagaca aactggtgat ccgctttcag tttgttgatg
    15541 accaccgcac cgagtactcg gtcaagcgga tgtgcaccgt ccttgggctc aatcgcagct
    15601 cttactacaa atggaaagcc agcagcgccc aacgacaccg tcggctgatt gacgatgcca
    15661 tgctaggggc gaaggtcaag gtggtctttg acgagaaaga ccagctctat ggtgccaaac
    15721 gcatcgcggc agagctgacc tataacgacg cttacaacga caatgggccg gtcaaccata
    15781 agcgcatcgc ccggatcatg aagaagcttc gcctgcgtgg ctacacgaaa aaacgcaagg
    15841 tcaccaccac caggcgtagg ctaaatcgcg tggtgtttgc cgacctggtc aagcgagatt
    15901 tcacggcccc ggctgcaaat agggtgctag ttggcgatat cacctatctg ccgatcgcgg
    15961 acgggtcgaa tatgtattta gcttcggtga ttgactgcta ttcccggatg cttgttggct
    16021 ttgctatcgc cgaccacatg cgcaccgaac tcgtcgagga agcactcgag cacgcacacc
    16081 acacccgcgg gagtcttacc ggtgcgatct ttcattctga ccacggaagt gtgtacgcct
    16141 catcgcagtt tcaggccacc tgccgcaggc tcaacgtcac ccaatccatg ggcgcagtcg
    16201 gcaccagtgc cgacaactcg ctggcggagt cgtttaacgc caccttgaaa cgagaggtcc
    16261 tcaaagacaa gaaagtcttt gccaaccagc tcgtctgccg acgagacgtc ttcgcgtggt
    16321 gcgtgcgcta caacaccagc cgaagacact cctggtgcaa gtacctcacc cccacagagt
    16381 acgaagccca cgcagtgggg ttgcccgcaa atggtggaca cgtagtggag ctacctcata
    16441 gttaggcagc tgtttcttct tcgttggtgg tctgggtgat gtggtgctcg aagtcgacgg
    16501 ggctgaccat cccgagtgcg gagtgccgcc gtcgacggtt gtagaccact tcaatccagc
    16561 gggcgacacc cgcgcgtgca gcatcacggg taggccagtg ttgccggtcg taaaattcgg
    16621 tcttcagcgt cgaccagaac gattcagcca tcgcgttatc gaagcacacc ccggtacgcc
    16681 ccacggactg agcaatgccc aggcggcggc aaacgtccca gagctgctcg cttgtaaact
    16741 gtgccccacg gtcagcgtga aacaccaggc catcaggaac gtcaccgcgc agcgtatacg
    16801 ccatccgcag ggcccgctcg accagggaag tatcttgcac actatccata gcccagccca
    16861 gcacacggcg ggaatgacca tcacgaaccg cacacaagta taactagcct tcaccggtgc
    16921 gcaggtaggt aatatccgac gtccacaccc gattcagctc accggcatca aacatgcgct
    16981 tgaccaggtc aggaagcgtg gacttacgct tggactgaac cgtggtcacc gggacgaaag
    17041 cacgcggtga aatcccttca atgcgcatca ggcgcatccg cttggccacg gtcttacggt
    17101 tgagcgtaat gccgtagcga tcagcgagtt ctgcggtaat gcgcggagca ccataaacct
    17161 catcggagtc tttccaaatc cggtgaatct tgcggtcaac atcgtcataa aacgctgccc
    17221 gatcatcgtt gcctaagagt cgttgctgct ggttatggga ccatttatag tagccggaac
    17281 gtgacacctt caacaggcgt gccatgcgtt tgatgctgta gtttgccttc tctcgccgca
    17341 ttagttcgaa cttttctgct cgcgttgctt cgcagcgaag aaggctgtcg cttttgacaa
    17401 aaactcgtta tccatccggg cctctgccag ctcccggcgc aagcgcgcat tctcggcccg
    17461 aaggtccgcc tcgctcatcc catcggcagc ccctcggcgc tcccgctcat ttttgaccca
    17521 cttgcctaaa agccccgggg cgacaccgat ctctcgggcc acatgggcga tcgggcgctg
    17581 cgactcaatc acgagattcg cggcttcacg ccgatactcc ggcgtgtact tcttgcgctg
    17641 ttggctcaca atgaacatcc tctcctacgg acacaacatc cgtacaagtt gggtgtccac
    17701 taaacgaggg taacctcaaa ccccgtggag cgcccatgcc agatgcgcac gatctcgagg
    17761 ccagtgcgac acatctcgag cgagcgcttg ccaagctgct cagcacagga cgcttccgca
    17821 agtccgcgcc cacagcaacc agccatagca ccaaaatcta gcaatcggtg gttgacggca
    17881 ccacgcgcta cccacatgca cagctcctat ctgggcatat ctagccttgc cgcgtcagat
    17941 ttcaggaagc tctttgacta ccgttggatt ttaatgcacg cgttggttgt taacccctgc
    18001 tgaaggtcga ccttgctgca attatgttcg gtgggaccgc agtacaataa cgattacact
    18061 gtgaaggctc aattacgagg ttcgaatgaa atgaatggcc acaatgccag tttagattta
    18121 tcaaagccga ccattgagtc aattctcctt aaatcaaatg gtgagattcg cctccaggag
    18181 gattcaatcc tcgcagtagt ggggccaaat aattctggga aaacacattt tctcaagcag
    18241 ctacgttcag tactttttgg cggaagaacc ctgggtatca acaacgatga cggattgatc
    18301 gactctacaa ggttgcgctg gccaactaac gatccaagaa aatacctttt ggattttgcc
    18361 gcacagaact tccccaagcg agaaagtatc ttctcattag atctgccatt cgaagtttat
    18421 ggatcaagcg gcaatataag cgaaagggac atagaagagc ttgcagcacg tggtgatata
    18481 tttggcccgt tcgtcgaatc gtttgtacgg atggatgagc cacttagtcg tatttcggag
    18541 accgagcggc aatcaatgga aaacctggag agtgcacttg tccgactaaa gtcgcaggac
    18601 gtagcctaca aatccgtacg acaggatttc cagttcattt ttgacgagga aattcatttt
    18661 catccccaca acggaaagct gaatttcttt ctcgggcgtc ctgcggtctc tatgccctct
    18721 ataacggagg caaattccaa agaggtgtac cagttcctcg aaaacgcgag gacgatcgac
    18781 catcagggtt tggggatgcg gaatgtagta ggactactcc ttaggctcta taccgattct
    18841 cgaagtgtga tattggttga tgagccagag gcttttcttc atccacccca agccaacaga
    18901 ttaggtcagg tcataagtca ggtttgcctg caccataaac gacaggtcat ctgtgccact
    18961 cacgaccgta accttctcag cgggctatcg aaaggtgaag aaaatcagct ggtcgtacaa
    19021 aggttggcgt ttagagaggc aagaggctca agatactcat cattgaccgt ggacccagtc
    19081 gcgtttagcg atattagagg gaaaagccgt atccggttta cgccgattct agaaagctta
    19141 ttcgcctcag tggcaatctt agttgagaac gaaaaagatg ctctcttctt tgaaactgca
    19201 cttgaatcac ggtggcaacg actgcccagt cagggtgctc gagcgttgcg tgactccttg
    19261 atctttattc cgaccaatgg aaacagcaac tttccttcga cagcgaacct gttgaaggat
    19321 ttacggagtc cgacggtggt ggtcggggat ctcgatctag tgtcagatcc aaagcggctg
    19381 atgaacacgg cacgggcaat gaaatcaagc gacgctgaca aagcaggcga cctagcaaga
    19441 cgaattggag aacgcttcga gcagctttat gcaagtgagt ttgcgaagtt cgagaaaggg
    19501 gttcgagagg gaaaaataaa gaaaaaagtc gcggaggaaa ttcggctcca acatgaagat
    19561 gaagtcatca gttccctggt cagtgagttg atcgtactac ttaaacacag cagagttctc
    19621 ttgatcccag atggggaact agaggatttt ggcagagaca tcacgaattc aagagacaag
    19681 aacgaatggg tgaggttggc aatcgacgag aaggtatacg agcgagaatc agttcaagaa
    19741 ttttgcgact cagtgattgc agctgcgttc agtgcggttg agaataaaga ataaagccgg
    19801 ggctatctgc ttaaaaaggc agtcaactac caaaaaagct gccgccggtt cgttggctcc
    19861 cccttgtttg gaggcgtaac ctcatatcca agttcagcca aagttctcgc cgctttgcct
    19921 gggtgatccc ggacagctgc tccaagttgc ttgtctagcc agctctcgcg tgattgaagc
    19981 aggttcttct cccaacccgg cttacctcta aaaccacatt ctttgatcac gaaccacaga
    20041 aattcttcca acgaagggcg aaaccggaga cccccgacgg gtaagtgcaa atcctccaga
    20101 ttgccagaac gctgttttgc tttcttgcca gaaaaattct tcatagtagc aacactcaat
    20161 agccccgcaa ctccggagta atgaatgtgg gccgccggag cagaagtgtt tccgcgttca
    20221 tattcaaaac ggagccctgg gcgagtgacc acccgcagct catatttact tcgccttact
    20281 gcaagatgcc gctcagattc tgctactgat agttcgtaaa aaacgttaac ctgaaaaatc
    20341 tcactgtagt ccgaagcaga aacatcgatt tcattttgcc ctgctccatg aacaagcggc
    20401 acaagaagat cccccacaac tgttccacga tcttcgttta gctcaactga agccttgaca
    20461 tcatttgggg tctcgagggg gaaactcgca agaacaagct ctagcgcata ttgaaggaat
    20521 tctacagctt cctgcgcttt ccgatccgaa tattgttgcg tccccccacc catgtattag
    20581 tcctcctgca aaagaatttt tacgcgacgc aattcatcgt agatagcgcg ttcttgcaga
    20641 gtcagagacc ccgaatccgc taaaaactgc aaattctctg gcgcaacatc gttttcacct
    20701 aacagcgctt cgagtttgga caaaagactg cgtttccggg cggtcagctc tgcgtcattc
    20761 gtacgctgca attctaactg catctggtcc ctccttttag cgaaaatctt accctacact
    20821 cg
//
