# Supplementary material for: Large-scale investigation for antimicrobial activity reveals newly-identified defensive species across the healthy skin microbiome
Source: Nat Commun. 2026 May 25;17:6806. doi: 10.1038/s41467-026-73524-z (PMC13385363; doi:10.1038/s41467-026-73524-z)
Supplement: Supplementary file 15 — Source data [file 41467_2026_73524_MOESM15_ESM.zip › SourceData/Supplementary_Figure_6/LK960_53.region001.gbk]

LOCUS       53                     18083 bp    DNA     linear   UNK 01-JAN-1980
DEFINITION  53 length=18083 depth=0.83x.
ACCESSION   53
VERSION     53
KEYWORDS    .
SOURCE      
  ORGANISM  
            .
COMMENT     ##antiSMASH-Data-START##
            Version      :: 6.0.1
            Run date     :: 2022-01-05 21:12:48
            NOTE: This is a single cluster extracted from a larger record!
            Orig. start  :: 0
            Orig. end    :: 18083
            ##antiSMASH-Data-END##
FEATURES             Location/Qualifiers
     protocluster    1..18083
                     /aStool="rule-based-clusters"
                     /contig_edge="True"
                     /core_location="[1599:3921](+)"
                     /cutoff="20000"
                     /detection_rule="(APE_KS1 or APE_KS2)"
                     /neighbourhood="20000"
                     /product="arylpolyene"
                     /protocluster_number="1"
                     /tool="antismash"
     proto_core      1600..3921
                     /aStool="rule-based-clusters"
                     /tool="antismash"
                     /cutoff="20000"
                     /detection_rule="(APE_KS1 or APE_KS2)"
                     /neighbourhood="20000"
                     /product="arylpolyene"
                     /protocluster_number="1"
     cand_cluster    1..18083
                     /candidate_cluster_number="1"
                     /contig_edge="True"
                     /detection_rules="(APE_KS1 or APE_KS2)"
                     /kind="single"
                     /product="arylpolyene"
                     /protoclusters="1"
                     /tool="antismash"
     region          1..18083
                     /candidate_cluster_numbers="1"
                     /contig_edge="True"
                     /product="arylpolyene"
                     /region_number="1"
                     /rules="(APE_KS1 or APE_KS2)"
                     /tool="antismash"
     CDS             3..269
                     /locus_tag="ctg53_1"
                     /transl_table=11
                     /translation="AEAAAPALQLGGATRVQFRTFVRPGDVLQLEVKRTGEKTYRASAS
                     VEGKSVMKVNALRLERVAPIGAPDARGTVDGADSTGQGSEAGA"
     CDS             266..1603
                     /NRPS_PKS="Domain: PKS_KS(Iterative-KS) (157-375). E-value:
                     3.4e-32. Score: 103.6. Matches aSDomain:
                     nrpspksdomains_ctg53_2_PKS_KS.1"
                     /NRPS_PKS="type: PKS/NRPS-like protein"
                     /gene_functions="biosynthetic-additional
                     (rule-based-clusters) t2fas"
                     /gene_functions="biosynthetic-additional (smcogs)
                     SMCOG1022:Beta-ketoacyl synthase (Score: 199; E-value:
                     2.2e-60)"
                     /gene_kind="biosynthetic-additional"
                     /locus_tag="ctg53_2"
                     /sec_met_domain="t2fas (E-value: 2.2e-59, bitscore: 191.1,
                     seeds: 8, tool: rule-based-clusters)"
                     /transl_table=11
                     /translation="MSDVVITGIGAVTGLGHSAEQNWEALLEGRSAVAPTQSFDASSLD
                     CRASAEVAELQSALKPLVDRRMLRNMIRNDRLAALGAVHAVRDAGLEGQLEQAGVYLAS
                     AKEISEPDKVMDAVLLARDEDGSVDYQVIGAEGAADFYPLFYVEGLQAASLFYISKVLE
                     MKGTNAYVSGAAEAGMSALGMGLRAIRRGEAEVVVVGGFDDATSWWNQSKYQDWGLLQH
                     GQDQPHPFAAEGAGTVLGEGSVFLVLESSDHAAARGARVYAGLEAVSSRQDSARVFTPL
                     ADGDGLARAVRAALAGAGIDGEQIAAVVAEGTATADGDDREVQALSEALGAARPAVTAV
                     KGAAGHTTAASGLLNVAVAALVLEAGTVPAIVGTAAEQAGEPELDLVLGSARPLPLSDD
                     GPSGALALAQGFQGQSGAAVLRRAQTSRAAGTGAADQTADQGERSE"
     PFAM_domain     269..1027
                     /aSDomain="ketoacyl-synt"
                     /aSTool="fullhmmer"
                     /database="32.0"
                     /db_xref="PF00109.26"
                     /description="Beta-ketoacyl synthase, N-terminal domain"
                     /detection="hmmscan"
                     /domain_id="fullhmmer_ctg53_2_0001"
                     /evalue="2.20E-27"
                     /label="ctg53_2"
                     /locus_tag="ctg53_2"
                     /protein_end="254"
                     /protein_start="1"
                     /score="96.2"
                     /tool="antismash"
                     /translation="SDVVITGIGAVTGLGHSAEQNWEALLEGRSAVAPTQSFDASSLDC
                     RASAEVAELQSALKPLVDRRMLRNMIRNDRLAALGAVHAVRDAGLEGQLEQAGVYLASA
                     KEISEPDKVMDAVLLARDEDGSVDYQVIGAEGAADFYPLFYVEGLQAASLFYISKVLEM
                     KGTNAYVSGAAEAGMSALGMGLRAIRRGEAEVVVVGGFDDATSWWNQSKYQDWGLLQHG
                     QDQPHPFAAEGAGTVLGEGSVFLVLESSDHA"
     aSDomain        737..1390
                     /ASF="found active site histidines: False"
                     /aSDomain="PKS_KS"
                     /aSTool="nrps_pks_domains"
                     /database="nrpspksdomains.hmm"
                     /detection="hmmscan"
                     /domain_id="nrpspksdomains_ctg53_2_PKS_KS.1"
                     /evalue="3.40E-32"
                     /label="ctg53_2_PKS_KS.1"
                     /locus_tag="ctg53_2"
                     /protein_end="375"
                     /protein_start="157"
                     /score="103.6"
                     /tool="antismash"
                     /translation="ISKVLEMKGTNAYVSGAAEAGMSALGMGLRAIRRGEAEVVVVGGF
                     DDATSWWNQSKYQDWGLLQHGQDQPHPFAAEGAGTVLGEGSVFLVLESSDHAAARGARV
                     YAGLEAVSSRQDSARVFTPLADGDGLARAVRAALAGAGIDGEQIAAVVAEGTATADGDD
                     REVQALSEALGAARPAVTAVKGAAGHTTAASGLLNVAVAALVLEAGTVPAIVGTA"
     aSModule        737..1390
                     /domains="nrpspksdomains_ctg53_2_PKS_KS.1"
                     /incomplete
                     /iterative
                     /locus_tags="ctg53_2"
                     /tool="antismash"
                     /type="pks"
     PFAM_domain     1049..1381
                     /aSDomain="Ketoacyl-synt_C"
                     /aSTool="fullhmmer"
                     /database="32.0"
                     /db_xref="PF02801.22"
                     /description="Beta-ketoacyl synthase, C-terminal domain"
                     /detection="hmmscan"
                     /domain_id="fullhmmer_ctg53_2_0002"
                     /evalue="4.10E-20"
                     /label="ctg53_2"
                     /locus_tag="ctg53_2"
                     /protein_end="372"
                     /protein_start="261"
                     /score="71.9"
                     /tool="antismash"
                     /translation="YAGLEAVSSRQDSARVFTPLADGDGLARAVRAALAGAGIDGEQIA
                     AVVAEGTATADGDDREVQALSEALGAARPAVTAVKGAAGHTTAASGLLNVAVAALVLEA
                     GTVPAIV"
     CDS             1600..3921
                     /NRPS_PKS="Domain: PKS_KS(Iterative-KS) (126-720). E-value:
                     2e-47. Score: 153.8. Matches aSDomain:
                     nrpspksdomains_ctg53_3_PKS_KS.1"
                     /NRPS_PKS="type: PKS/NRPS-like protein"
                     /gene_functions="biosynthetic (rule-based-clusters)
                     arylpolyene: APE_KS2"
                     /gene_functions="biosynthetic-additional
                     (rule-based-clusters) t2fas"
                     /gene_functions="biosynthetic-additional (smcogs)
                     SMCOG1093:Beta-ketoacyl synthase (Score: 90.3; E-value:
                     1.8e-27)"
                     /gene_kind="biosynthetic"
                     /locus_tag="ctg53_3"
                     /sec_met_domain="t2fas (E-value: 1e-93, bitscore: 304.2,
                     seeds: 8, tool: rule-based-clusters)"
                     /sec_met_domain="APE_KS2 (E-value: 1.6e-21, bitscore: 66.7,
                     seeds: 16, tool: rule-based-clusters)"
                     /transl_table=11
                     /translation="MNQQHAAAQPRPVVVAVGAVTSQGRGAEATWEGVRDGSVAIRTVQ
                     RLSTEGIRTDIAGEVAPLDKPADRAGYPEGYDDPALDFALIAAEEAMAAAEGLGIEPER
                     WGLVLGTCNAGLLSVEQWYLDERAGREGKGEALAYSTPQGLAEAVAGAHAIRGPVLSLN
                     TACAAGANAVGYAAELIADGRADAVLTGGTDALSDVLFAGFNSLESLSPEPAKPYSADR
                     QGLSLGEGAAMMVLVREDLAEQLGLEVLAQFAGLGLSADGYHPTAPEPEGRGAARAIQE
                     ALRQAGVSASEVGYLNSHGTGTAKNDPAETAAMRRALGEDLDQIRVSSTKSMIGHLLGA
                     AGASEAMVTVKALQTQTAPPTAGLVTPDPVCDLRHVPIEAQPMETNAAICNNFAFGGAN
                     ASLVLTRDHEDTRLPVSDRRVVLTGLGAVTSAGETVSALEEAVAAGEQAFTEVEGQQVG
                     LFTATGKEQLAPRVRRRMDRLAIGSVVAAQSALEHADHTAGERTGIILGTEIGPMDVME
                     RFAQPLFDEDPSAANPALFPNTVYNAAAGQVAMNLGCVGPTTTLTAGRTAGALTLSMGA
                     QEIRRGRAEAILGTSAEALTPAVVRGLLDLGLFDGGDWHAAEGAASVLIEDREAALERG
                     AQPLAELLGTGMASDGLGVGSVSAEGEGLERAIRDGLERAGVSAQDVEHVWVDLKGAAG
                     SDAAAASALGRVLPQSQRHATRPVLGDAFAVGGLLDVVLAAGAISREEVRGPVVVTTSS
                     SNGFHLALVLGAAEADRVVS"
     PFAM_domain     1636..2322
                     /aSDomain="ketoacyl-synt"
                     /aSTool="fullhmmer"
                     /database="32.0"
                     /db_xref="PF00109.26"
                     /description="Beta-ketoacyl synthase, N-terminal domain"
                     /detection="hmmscan"
                     /domain_id="fullhmmer_ctg53_3_0003"
                     /evalue="1.50E-27"
                     /label="ctg53_3"
                     /locus_tag="ctg53_3"
                     /protein_end="241"
                     /protein_start="12"
                     /score="96.8"
                     /tool="antismash"
                     /translation="VVVAVGAVTSQGRGAEATWEGVRDGSVAIRTVQRLSTEGIRTDIA
                     GEVAPLDKPADRAGYPEGYDDPALDFALIAAEEAMAAAEGLGIEPERWGLVLGTCNAGL
                     LSVEQWYLDERAGREGKGEALAYSTPQGLAEAVAGAHAIRGPVLSLNTACAAGANAVGY
                     AAELIADGRADAVLTGGTDALSDVLFAGFNSLESLSPEPAKPYSADRQGLSLGEGAAMM
                     VLVREDL"
     aSDomain        1978..3759
                     /ASF="found active site histidines: True"
                     /aSDomain="PKS_KS"
                     /aSTool="nrps_pks_domains"
                     /database="nrpspksdomains.hmm"
                     /detection="hmmscan"
                     /domain_id="nrpspksdomains_ctg53_3_PKS_KS.1"
                     /evalue="2.00E-47"
                     /label="ctg53_3_PKS_KS.1"
                     /locus_tag="ctg53_3"
                     /protein_end="720"
                     /protein_start="126"
                     /score="153.8"
                     /tool="antismash"
                     /translation="RAGREGKGEALAYSTPQGLAEAVAGAHAIRGPVLSLNTACAAGAN
                     AVGYAAELIADGRADAVLTGGTDALSDVLFAGFNSLESLSPEPAKPYSADRQGLSLGEG
                     AAMMVLVREDLAEQLGLEVLAQFAGLGLSADGYHPTAPEPEGRGAARAIQEALRQAGVS
                     ASEVGYLNSHGTGTAKNDPAETAAMRRALGEDLDQIRVSSTKSMIGHLLGAAGASEAMV
                     TVKALQTQTAPPTAGLVTPDPVCDLRHVPIEAQPMETNAAICNNFAFGGANASLVLTRD
                     HEDTRLPVSDRRVVLTGLGAVTSAGETVSALEEAVAAGEQAFTEVEGQQVGLFTATGKE
                     QLAPRVRRRMDRLAIGSVVAAQSALEHADHTAGERTGIILGTEIGPMDVMERFAQPLFD
                     EDPSAANPALFPNTVYNAAAGQVAMNLGCVGPTTTLTAGRTAGALTLSMGAQEIRRGRA
                     EAILGTSAEALTPAVVRGLLDLGLFDGGDWHAAEGAASVLIEDREAALERGAQPLAELL
                     GTGMASDGLGVGSVSAEGEGLERAIRDGLERAGVSAQDVEHVWVDLKGAAGSDAAAASA
                     LGRVLPQSQRHATRPVLG"
     aSModule        1978..3759
                     /domains="nrpspksdomains_ctg53_3_PKS_KS.1"
                     /incomplete
                     /iterative
                     /locus_tags="ctg53_3"
                     /tool="antismash"
                     /type="pks"
     PFAM_domain     2350..2691
                     /aSDomain="Ketoacyl-synt_C"
                     /aSTool="fullhmmer"
                     /database="32.0"
                     /db_xref="PF02801.22"
                     /description="Beta-ketoacyl synthase, C-terminal domain"
                     /detection="hmmscan"
                     /domain_id="fullhmmer_ctg53_3_0004"
                     /evalue="4.60E-34"
                     /label="ctg53_3"
                     /locus_tag="ctg53_3"
                     /protein_end="364"
                     /protein_start="250"
                     /score="117.0"
                     /tool="antismash"
                     /translation="AQFAGLGLSADGYHPTAPEPEGRGAARAIQEALRQAGVSASEVGY
                     LNSHGTGTAKNDPAETAAMRRALGEDLDQIRVSSTKSMIGHLLGAAGASEAMVTVKALQ
                     TQTAPPTAGL"
     PFAM_domain     2851..3420
                     /aSDomain="ketoacyl-synt"
                     /aSTool="fullhmmer"
                     /database="32.0"
                     /db_xref="PF00109.26"
                     /description="Beta-ketoacyl synthase, N-terminal domain"
                     /detection="hmmscan"
                     /domain_id="fullhmmer_ctg53_3_0005"
                     /evalue="1.10E-15"
                     /label="ctg53_3"
                     /locus_tag="ctg53_3"
                     /protein_end="607"
                     /protein_start="417"
                     /score="58.0"
                     /tool="antismash"
                     /translation="RRVVLTGLGAVTSAGETVSALEEAVAAGEQAFTEVEGQQVGLFTA
                     TGKEQLAPRVRRRMDRLAIGSVVAAQSALEHADHTAGERTGIILGTEIGPMDVMERFAQ
                     PLFDEDPSAANPALFPNTVYNAAAGQVAMNLGCVGPTTTLTAGRTAGALTLSMGAQEIR
                     RGRAEAILGTSAEALTPAVVRGLLDLG"
     PFAM_domain     3514..3819
                     /aSDomain="Ketoacyl-synt_C"
                     /aSTool="fullhmmer"
                     /database="32.0"
                     /db_xref="PF02801.22"
                     /description="Beta-ketoacyl synthase, C-terminal domain"
                     /detection="hmmscan"
                     /domain_id="fullhmmer_ctg53_3_0006"
                     /evalue="1.40E-06"
                     /label="ctg53_3"
                     /locus_tag="ctg53_3"
                     /protein_end="740"
                     /protein_start="638"
                     /score="28.3"
                     /tool="antismash"
                     /translation="LAELLGTGMASDGLGVGSVSAEGEGLERAIRDGLERAGVSAQDVE
                     HVWVDLKGAAGSDAAAASALGRVLPQSQRHATRPVLGDAFAVGGLLDVVLAAGAISR"
     CDS             3911..4795
                     /NRPS_PKS="Domain: Thioesterase (73-241). E-value: 5.5e-09.
                     Score: 28.5. Matches aSDomain:
                     nrpspksdomains_ctg53_4_Thioesterase.1"
                     /NRPS_PKS="type: other"
                     /gene_functions="biosynthetic-additional
                     (rule-based-clusters) Abhydrolase_6"
                     /gene_functions="biosynthetic-additional
                     (rule-based-clusters) PF00561"
                     /gene_functions="biosynthetic-additional (smcogs)
                     SMCOG1036:alpha/beta hydrolase fold protein (Score: 64.1;
                     E-value: 2.7e-19)"
                     /gene_kind="biosynthetic-additional"
                     /locus_tag="ctg53_4"
                     /sec_met_domain="Abhydrolase_6 (E-value: 4e-18, bitscore:
                     56.8, seeds: 455, tool: rule-based-clusters)"
                     /sec_met_domain="PF00561 (E-value: 1.5e-11, bitscore: 34.3,
                     seeds: 48, tool: rule-based-clusters)"
                     /transl_table=11
                     /translation="LSPKARPLPQLWSAHDPVLAFGSLGRGVPRIVHVHGLGARWQVFK
                     PVMAGLQEHVQLAPDLRGHGLSGRVSGDYSVEAMGGDLIDFLVAHCPEPVVVSGHSLGG
                     WVAMAAASRRPELFEALVVIDSPLHARRPDPAITQSYLAQSPLALRGVSRSPEQLDPAV
                     LTAYRDGEFAAPCPAEDLLVRFDGPVALLQADEARGGLMSAEDVQRARQAHPRLHHVAF
                     DGVGHAVQVEDSTGLIEQLRGFLEIIDEGRGSHAVGTVPAREPEAVGSRVQDAGSGAAA
                     SGAARDEDRIEQP"
     PFAM_domain     4001..4612
                     /aSDomain="Abhydrolase_6"
                     /aSTool="fullhmmer"
                     /database="32.0"
                     /db_xref="PF12697.7"
                     /description="Alpha/beta hydrolase family"
                     /detection="hmmscan"
                     /domain_id="fullhmmer_ctg53_4_0007"
                     /evalue="5.20E-14"
                     /label="ctg53_4"
                     /locus_tag="ctg53_4"
                     /protein_end="234"
                     /protein_start="30"
                     /score="53.4"
                     /tool="antismash"
                     /translation="IVHVHGLGARWQVFKPVMAGLQEHVQLAPDLRGHGLSGRVSGDYS
                     VEAMGGDLIDFLVAHCPEPVVVSGHSLGGWVAMAAASRRPELFEALVVIDSPLHARRPD
                     PAITQSYLAQSPLALRGVSRSPEQLDPAVLTAYRDGEFAAPCPAEDLLVRFDGPVALLQ
                     ADEARGGLMSAEDVQRARQAHPRLHHVAFDGVGHAVQVEDS"
     aSDomain        4130..4633
                     /aSDomain="Thioesterase"
                     /aSTool="nrps_pks_domains"
                     /database="nrpspksdomains.hmm"
                     /detection="hmmscan"
                     /domain_id="nrpspksdomains_ctg53_4_Thioesterase.1"
                     /evalue="5.50E-09"
                     /label="ctg53_4_Thioesterase.1"
                     /locus_tag="ctg53_4"
                     /protein_end="241"
                     /protein_start="73"
                     /score="28.5"
                     /tool="antismash"
                     /translation="YSVEAMGGDLIDFLVAHCPEPVVVSGHSLGGWVAMAAASRRPELF
                     EALVVIDSPLHARRPDPAITQSYLAQSPLALRGVSRSPEQLDPAVLTAYRDGEFAAPCP
                     AEDLLVRFDGPVALLQADEARGGLMSAEDVQRARQAHPRLHHVAFDGVGHAVQVEDSTG
                     LIEQL"
     aSModule        4130..4633
                     /domains="nrpspksdomains_ctg53_4_Thioesterase.1"
                     /final_module
                     /incomplete
                     /locus_tags="ctg53_4"
                     /tool="antismash"
                     /type="unknown"
     CDS_motif       4190..4246
                     /aSTool="nrps_pks_domains"
                     /database="abmotifs"
                     /detection="hmmscan"
                     /domain_id="nrpspksmotif_ctg53_4_0001"
                     /evalue="1.90E-06"
                     /label="NRPS-te1"
                     /locus_tag="ctg53_4"
                     /protein_end="112"
                     /protein_start="93"
                     /score="20.4"
                     /tool="antismash"
                     /translation="PVVVSGHSLGGWVAMAAAS"
     CDS_motif       4418..4519
                     /aSTool="nrps_pks_domains"
                     /database="abmotifs"
                     /detection="hmmscan"
                     /domain_id="nrpspksmotif_ctg53_4_0002"
                     /evalue="2.50E+00"
                     /label="PKSI-AT-M_m3"
                     /locus_tag="ctg53_4"
                     /protein_end="203"
                     /protein_start="169"
                     /score="-0.1"
                     /tool="antismash"
                     /translation="GEFAAPCPAEDLLVRFDGPVALLQADEARGGLMS"
     CDS             4792..5952
                     /gene_functions="biosynthetic-additional
                     (rule-based-clusters) Trp_halogenase"
                     /gene_functions="other (smcogs) SMCOG1087:hypothetical
                     protein (Score: 292.6; E-value: 8.4e-89)"
                     /gene_kind="biosynthetic-additional"
                     /locus_tag="ctg53_5"
                     /sec_met_domain="Trp_halogenase (E-value: 8.9e-09,
                     bitscore: 24.6, seeds: 23, tool: rule-based-clusters)"
                     /transl_table=11
                     /translation="MRRAEIVIVGGGIAGLTAANALQQAGFGVRVLEARETASTAELGA
                     GIHLWPNVIDCLHRLGLAEPVIERGTQVRRHRYLTWRERQIGTLDVQKLAAGAGCPAVG
                     VTRTHLYQTLLQALEPGTVRFGISVTGFDRTDSGVIVRTGDGQSLRADAVIGADGIRSV
                     IRRQLHGPAEPRYCGLTAWHGTTDYQHPELVPGDMAIYWGPTGRILHYHVSDGELYWLA
                     LLQAPPRYPDVPGERQAEAIRRFRGWPAHVQSMVRSTPEERILRNHILDRDPLQHWGRG
                     RATIIGDAAHPMTPDMAQGAGQGIEDGLSVALAFQREATVAEALRSFEDRRRDRANGFV
                     KTSRQVSSVSTFTAKPMIAVRNEIVLRVIYRTHPWGTAQKEIIPVL"
     PFAM_domain     4801..5814
                     /aSDomain="FAD_binding_3"
                     /aSTool="fullhmmer"
                     /database="32.0"
                     /db_xref="PF01494.19"
                     /db_xref="GO:0071949"
                     /description="FAD binding domain"
                     /detection="hmmscan"
                     /domain_id="fullhmmer_ctg53_5_0008"
                     /evalue="8.10E-25"
                     /gene_ontologies="GO:0071949: FAD binding"
                     /label="ctg53_5"
                     /locus_tag="ctg53_5"
                     /protein_end="341"
                     /protein_start="3"
                     /score="87.8"
                     /tool="antismash"
                     /translation="AEIVIVGGGIAGLTAANALQQAGFGVRVLEARETASTAELGAGIH
                     LWPNVIDCLHRLGLAEPVIERGTQVRRHRYLTWRERQIGTLDVQKLAAGAGCPAVGVTR
                     THLYQTLLQALEPGTVRFGISVTGFDRTDSGVIVRTGDGQSLRADAVIGADGIRSVIRR
                     QLHGPAEPRYCGLTAWHGTTDYQHPELVPGDMAIYWGPTGRILHYHVSDGELYWLALLQ
                     APPRYPDVPGERQAEAIRRFRGWPAHVQSMVRSTPEERILRNHILDRDPLQHWGRGRAT
                     IIGDAAHPMTPDMAQGAGQGIEDGLSVALAFQREATVAEALRSFEDRRRDRANGFVK"
     CDS             6058..6576
                     /locus_tag="ctg53_6"
                     /transl_table=11
                     /translation="MRPEACAATSHVVADTGSTSRPTVNDPMKETTMKPLRRGARAAEG
                     LLLLATIGIEAGGNYVLALTRGEAEGTEFQRTFARSGHGHAGSLATLGAVTVILAEQTE
                     LKGPALQVARWAVPASAVLMPAGFFLSSNGENREEPNELYVLVQAGAVTLAAGLVTLGG
                     ALVASAVKR"
     CDS             6582..7781
                     /gene_functions="other (smcogs) SMCOG1087:hypothetical
                     protein (Score: 221.8; E-value: 2.8e-67)"
                     /gene_kind="other"
                     /locus_tag="ctg53_7"
                     /transl_table=11
                     /translation="VLERRRLAIIGAGPAGLATARTLQGRGWDVHVFDARPTLESRDSG
                     CYVLWYAGVMALQRMGLMDRAREVSSPITRFEMSGVRGEQFTTIDTVAEGRQFDDSVPI
                     AIKRADLVNVIADSSPEMTFHRGTNVREVLDTAGGPRVVLTDGTEERFDAVVGADGINS
                     AVRATLHHADPPRHPGYAHFWGMAQAPVTGAMPGTFRIMHGSAVRFAHFWLDDETIVWW
                     CVRPSGPSPEGDSLGSQLSMASLLAEWDPVAAELVSRTEVITRRDTMDQPPLRRWGSAR
                     ITLAGDAAHAMTFDLGQGAGTALSDGVVLGSLLAQDRGITEALRAYESARRPTANVIAR
                     ASRGVGASAHRRGIGPALNAQFLKRFGPAVTPRIFAADAKAQLKALGPVQPLSAAHQEH
                     "
     PFAM_domain     6603..7601
                     /aSDomain="FAD_binding_3"
                     /aSTool="fullhmmer"
                     /database="32.0"
                     /db_xref="PF01494.19"
                     /db_xref="GO:0071949"
                     /description="FAD binding domain"
                     /detection="hmmscan"
                     /domain_id="fullhmmer_ctg53_7_0009"
                     /evalue="4.10E-21"
                     /gene_ontologies="GO:0071949: FAD binding"
                     /label="ctg53_7"
                     /locus_tag="ctg53_7"
                     /protein_end="340"
                     /protein_start="7"
                     /score="75.6"
                     /tool="antismash"
                     /translation="AIIGAGPAGLATARTLQGRGWDVHVFDARPTLESRDSGCYVLWYA
                     GVMALQRMGLMDRAREVSSPITRFEMSGVRGEQFTTIDTVAEGRQFDDSVPIAIKRADL
                     VNVIADSSPEMTFHRGTNVREVLDTAGGPRVVLTDGTEERFDAVVGADGINSAVRATLH
                     HADPPRHPGYAHFWGMAQAPVTGAMPGTFRIMHGSAVRFAHFWLDDETIVWWCVRPSGP
                     SPEGDSLGSQLSMASLLAEWDPVAAELVSRTEVITRRDTMDQPPLRRWGSARITLAGDA
                     AHAMTFDLGQGAGTALSDGVVLGSLLAQDRGITEALRAYESARRPTANVIAR"
     CDS             7781..8476
                     /gene_functions="biosynthetic-additional
                     (rule-based-clusters) PF07366"
                     /gene_kind="biosynthetic-additional"
                     /locus_tag="ctg53_8"
                     /sec_met_domain="PF07366 (E-value: 2.8e-38, bitscore:
                     120.6, seeds: 29, tool: rule-based-clusters)"
                     /transl_table=11
                     /translation="MGRHRAAGPAVGRRRRDDGTRRAARPDHDEAAEPFHPTETTPIPE
                     ERETMTDAQPAPTPAEPSRPGLDIERNRMLMVDYLENAWNRQDWDYAKRAVHPDVVFHD
                     QIREGLPPGHEGVFQAMRRVFEAVPDFHVEITEMICERDLVTVVFHGSGTHTGTFMGYP
                     ATGRPVVFDSISIVRWSDEGQIIEGWQEADQMGMAQSIGMMPSGPMPKPMAYAMSFGTR
                     LSDRLKKRR"
     PFAM_domain     8006..8377
                     /aSDomain="SnoaL"
                     /aSTool="fullhmmer"
                     /database="32.0"
                     /db_xref="PF07366.12"
                     /db_xref="GO:0030638"
                     /description="SnoaL-like polyketide cyclase"
                     /detection="hmmscan"
                     /domain_id="fullhmmer_ctg53_8_0010"
                     /evalue="3.40E-35"
                     /gene_ontologies="GO:0030638: polyketide metabolic process"
                     /label="ctg53_8"
                     /locus_tag="ctg53_8"
                     /protein_end="199"
                     /protein_start="75"
                     /score="120.6"
                     /tool="antismash"
                     /translation="MVDYLENAWNRQDWDYAKRAVHPDVVFHDQIREGLPPGHEGVFQA
                     MRRVFEAVPDFHVEITEMICERDLVTVVFHGSGTHTGTFMGYPATGRPVVFDSISIVRW
                     SDEGQIIEGWQEADQMGMAQ"
     CDS             8473..8748
                     /locus_tag="ctg53_9"
                     /transl_table=11
                     /translation="MTASLVLLVSGAIDLGGGLLPVLAAVLWGFALVITIIVNVPINFR
                     THFWQDDESRAGAWSGMRRLWEIFQGVRSWLFLISFALICAHVAIG"
     PFAM_domain     8485..8727
                     /aSDomain="DUF1772"
                     /aSTool="fullhmmer"
                     /database="32.0"
                     /db_xref="PF08592.11"
                     /description="Domain of unknown function (DUF1772)"
                     /detection="hmmscan"
                     /domain_id="fullhmmer_ctg53_9_0011"
                     /evalue="1.40E-06"
                     /label="ctg53_9"
                     /locus_tag="ctg53_9"
                     /protein_end="85"
                     /protein_start="4"
                     /score="28.7"
                     /tool="antismash"
                     /translation="LVLLVSGAIDLGGGLLPVLAAVLWGFALVITIIVNVPINFRTHFW
                     QDDESRAGAWSGMRRLWEIFQGVRSWLFLISFALIC"
     CDS             8756..9271
                     /locus_tag="ctg53_10"
                     /transl_table=11
                     /translation="LPDPNPRLRTLHDDTLERTPVIPLRPGARLAAGILLLAIIGIEFG
                     GNYGLSLILDPGETTEFQTTFARAGHGHAGVLAILGLITICLTEQTRYRGAALLLARWS
                     VPVSAILMPAGFFLSSAAPGATEPNGLFFLIYAGAAFLTLGLIMLGIGLLRPAPEPYAA
                     AASARTSG"
     CDS             complement(9454..10455)
                     /locus_tag="ctg53_11"
                     /transl_table=11
                     /translation="VEAALELYKWSAEMSSAAYELIAHIEVFMRNAIDRALAQQYRDDE
                     CGIPWFLREPPLDAEAMRRVTEVRDRLRAQHRESRHQIVAGLSFGFWAGMLGAKYEEQW
                     RLSLRHAFPGGNGTRKQAAILVEAIRKFRNRLAHHDSVLGLDIPFEVQRVHALAALLGN
                     EQAAWLQATDRTTDVYGKRPVTPIDTVVVAARHAWPLYEQERAYVCQAGRWFRPVARLA
                     FYSDQEIKADVPLIRCRRDNVPWTEEHAMELEAGDKEDRKIARVIRASRCERWTAGVYQ
                     VFLLTRPGDADHRVLPSALPHRTTGRGSAFTQRQRYVSLHALETAASTDDLT"
     CDS             complement(10699..12567)
                     /locus_tag="ctg53_12"
                     /transl_table=11
                     /translation="MSAAQNPGGTADVQAAAEGAELLLSVRHWIDQDPDQNDRDQLRGL
                     LERAQDPSVPEDQAREAVADLAQRFSATLQFGTAGLRAPIGAGPMRMNRAVVQRAAAGV
                     AAHVLEIAGTEPAPRAVIGFDARHRSEDFARDTAAVLTAAGLSVELMPRPLPTPLLAWA
                     VRDRGAETGIMVTASHNPTADNGYKVYLGGRCVEQDARGCQIVPPHDAQIAERIEAVGD
                     LRELDLAESGWQVLPEDIDRHYLEAIVEPEAEPGTSPRIVLTAMHGVGGATAVAALERA
                     GFHDIHPVPEQFEPDPEFPTAPFPNPEEPGALSLSLSLARSLDADLVLANDPDADRCAA
                     AVPDPEDPRAEGGWRALSGDEVGALLGLTALRRLAGTVGSASAAGTAQAADPAASASPS
                     ETAEAQPSAPVLANSIVSSRLLGRMAADAGVGHRETLTGFKWIARVPGLVYGYEEALGY
                     CTAPEIVRDKDGITAAVAIAELARTAAAQGRTLIDELDDLALRHGLHATSQLSIRVADL
                     ELIPQMMATLREDPPRELAGSAVASVEDLAHPKPDSDLLPTEGMRLLSEDGTRVIVRPS
                     GTEPKLKCYLETVVRLEHREELPEARIRAQEHLEAVTQQLQALFSA"
     PFAM_domain     complement(10765..10953)
                     /aSDomain="PGM_PMM_IV"
                     /aSTool="fullhmmer"
                     /database="32.0"
                     /db_xref="PF00408.20"
                     /db_xref="GO:0016868"
                     /db_xref="GO:0071704"
                     /description="Phosphoglucomutase/phosphomannomutase,
                     C-terminal domain"
                     /detection="hmmscan"
                     /domain_id="fullhmmer_ctg53_12_0015"
                     /evalue="2.00E-10"
                     /gene_ontologies="GO:0016868: intramolecular transferase
                     activity, phosphotransferases"
                     /gene_ontologies="GO:0071704: organic substance metabolic
                     process"
                     /label="ctg53_12"
                     /locus_tag="ctg53_12"
                     /protein_end="601"
                     /protein_start="538"
                     /score="40.7"
                     /tool="antismash"
                     /translation="AVASVEDLAHPKPDSDLLPTEGMRLLSEDGTRVIVRPSGTEPKLK
                     CYLETVVRLEHREELPEA"
     PFAM_domain     complement(11080..11358)
                     /aSDomain="PGM_PMM_III"
                     /aSTool="fullhmmer"
                     /database="32.0"
                     /db_xref="PF02880.16"
                     /db_xref="GO:0005975"
                     /db_xref="GO:0016868"
                     /description="Phosphoglucomutase/phosphomannomutase,
                     alpha/beta/alpha domain III"
                     /detection="hmmscan"
                     /domain_id="fullhmmer_ctg53_12_0014"
                     /evalue="8.60E-11"
                     /gene_ontologies="GO:0005975: carbohydrate metabolic
                     process"
                     /gene_ontologies="GO:0016868: intramolecular transferase
                     activity, phosphotransferases"
                     /label="ctg53_12"
                     /locus_tag="ctg53_12"
                     /protein_end="496"
                     /protein_start="403"
                     /score="42.0"
                     /tool="antismash"
                     /translation="AQPSAPVLANSIVSSRLLGRMAADAGVGHRETLTGFKWIARVPGL
                     VYGYEEALGYCTAPEIVRDKDGITAAVAIAELARTAAAQGRTLIDELD"
     PFAM_domain     complement(11545..11835)
                     /aSDomain="PGM_PMM_II"
                     /aSTool="fullhmmer"
                     /database="32.0"
                     /db_xref="PF02879.16"
                     /db_xref="GO:0005975"
                     /description="Phosphoglucomutase/phosphomannomutase,
                     alpha/beta/alpha domain II"
                     /detection="hmmscan"
                     /domain_id="fullhmmer_ctg53_12_0013"
                     /evalue="4.50E-24"
                     /gene_ontologies="GO:0005975: carbohydrate metabolic
                     process"
                     /label="ctg53_12"
                     /locus_tag="ctg53_12"
                     /protein_end="341"
                     /protein_start="244"
                     /score="85.0"
                     /tool="antismash"
                     /translation="LEAIVEPEAEPGTSPRIVLTAMHGVGGATAVAALERAGFHDIHPV
                     PEQFEPDPEFPTAPFPNPEEPGALSLSLSLARSLDADLVLANDPDADRCAAA"
     PFAM_domain     complement(11911..12348)
                     /aSDomain="PGM_PMM_I"
                     /aSTool="fullhmmer"
                     /database="32.0"
                     /db_xref="PF02878.16"
                     /db_xref="GO:0005975"
                     /db_xref="GO:0016868"
                     /description="Phosphoglucomutase/phosphomannomutase,
                     alpha/beta/alpha domain I"
                     /detection="hmmscan"
                     /domain_id="fullhmmer_ctg53_12_0012"
                     /evalue="2.00E-31"
                     /gene_ontologies="GO:0005975: carbohydrate metabolic
                     process"
                     /gene_ontologies="GO:0016868: intramolecular transferase
                     activity, phosphotransferases"
                     /label="ctg53_12"
                     /locus_tag="ctg53_12"
                     /protein_end="219"
                     /protein_start="73"
                     /score="108.5"
                     /tool="antismash"
                     /translation="LQFGTAGLRAPIGAGPMRMNRAVVQRAAAGVAAHVLEIAGTEPAP
                     RAVIGFDARHRSEDFARDTAAVLTAAGLSVELMPRPLPTPLLAWAVRDRGAETGIMVTA
                     SHNPTADNGYKVYLGGRCVEQDARGCQIVPPHDAQIAERIEA"
     CDS             complement(12564..13400)
                     /locus_tag="ctg53_13"
                     /transl_table=11
                     /translation="VTQQPASADPFAQTDPFELAARAAEALRERTGVQTHEIALTLGSG
                     WGGAADLLGETVAEIPAPEIPGFSKPALEGHVGTLRSIRLADGRHALVIGARTHYYEGR
                     GVRAVVHGVRTASAAGASTMVLTNGCGGLNPDWAPGTPVLISDHLNLTGRSPLEGATFQ
                     DLTDLYSPRLRDLAGTVDGSLPEGVYAQFPGPHYETPAEVRMARVLGADLVGMSTALEA
                     IAARHAGLEVLGLSLVTNLAAGIQQTPLSHQEVVEAGQAAGPRIAELLARIAGQIR"
     PFAM_domain     complement(12582..13289)
                     /aSDomain="PNP_UDP_1"
                     /aSTool="fullhmmer"
                     /database="32.0"
                     /db_xref="PF01048.20"
                     /db_xref="GO:0003824"
                     /db_xref="GO:0009116"
                     /description="Phosphorylase superfamily"
                     /detection="hmmscan"
                     /domain_id="fullhmmer_ctg53_13_0016"
                     /evalue="2.40E-38"
                     /gene_ontologies="GO:0003824: catalytic activity"
                     /gene_ontologies="GO:0009116: nucleoside metabolic process"
                     /label="ctg53_13"
                     /locus_tag="ctg53_13"
                     /protein_end="273"
                     /protein_start="37"
                     /score="131.7"
                     /tool="antismash"
                     /translation="IALTLGSGWGGAADLLGETVAEIPAPEIPGFSKPALEGHVGTLRS
                     IRLADGRHALVIGARTHYYEGRGVRAVVHGVRTASAAGASTMVLTNGCGGLNPDWAPGT
                     PVLISDHLNLTGRSPLEGATFQDLTDLYSPRLRDLAGTVDGSLPEGVYAQFPGPHYETP
                     AEVRMARVLGADLVGMSTALEAIAARHAGLEVLGLSLVTNLAAGIQQTPLSHQEVVEAG
                     QAAGPRIAELLARI"
     CDS             complement(13531..16488)
                     /gene_functions="transport (smcogs) SMCOG1000:ABC
                     transporter ATP-binding protein (Score: 174.5; E-value:
                     4.6e-53)"
                     /gene_kind="transport"
                     /locus_tag="ctg53_14"
                     /transl_table=11
                     /translation="MHPLSLDLAGQNRQLDPRRPWTVGSSQYADVRIDHPGVQDIHLIL
                     RWSGSSWTIEDRGSETGTAFNGFRLHSHMAALLESPAQIILAPDTGRGLLIAMTPQRPG
                     APAPGPGPSGAEASGSTTTAAGAPSAGAGAAQASGQRPATGTTPAPGRRIDPHSEDIPL
                     ASAEPTVFALPVEHAAQDRPSAEAQSQARESSTPSLEDIHSAEIPEASAEPTVFAVSMN
                     RELAPQRDDGPDAEEASGAAPAVQIEQRSWVNRPEAAEILRAPEEEAQLRSGMRLSPAF
                     RAREIGGTLTIGRDPSADVLIDGLLVSRRHAQLTRTERGAMLTDLGSTNGTWVNGQRIS
                     GTVELLPGAQAVIGGVPFRQTEVGLAEVVRTEGNTSIMVQDLTYTVPDRKNPRQRKTLV
                     DDITLEIPDRSLIAVIGPSGAGKSTFLNCMLGDVNPDEGRIEYHGLDMAQFGSALSSQI
                     GMVPQEDVLHRELTAQQVLESTAALRLPEDVDRASRKARIASVLEALGLTEHARTPVSQ
                     LSGGQRKRVSTAMELLTGPRYLFLDEPTSGLDPDMDFEVMDLLRRMAHGEVGGADGSTV
                     VVITHSTANLDLADRVLVLAPGGSVAYFGEPAGMMPYFQRSQGLGPQVREVYKGLKDDP
                     ASAAAAFRHENDDDAPRERVHAQTPTAAPHASSRRGLFQLSVLLRRQIQLMRTDALSVL
                     ITTVLAPALLALLVLVVPGDHGLTMPSSTDSEVNQPQILLIVILLAAVALGLFPACRTF
                     LDEKRIFLREARTGLGVWPYVGAKALMTITTSLVQSLILVLAVLALIPHEPMGAWGPMW
                     LELWIVTFLLTMTSWLLGFMVSAMVSRADVAMNVASLLVVVQLIFCGGLFAMDGATDGI
                     SRAVPTRWAYAAMGQTGDLNEIVRVAAVTLPQEEANAELQDEHDQAAQEARDAGAPEPP
                     APQLPEVDDSSAVLDPLWKRATANWWGSTGITAGFGIAFLLISVLLIRRTKRRKR"
     PFAM_domain     complement(13843..14469)
                     /aSDomain="ABC2_membrane"
                     /aSTool="fullhmmer"
                     /database="32.0"
                     /db_xref="PF01061.24"
                     /db_xref="GO:0016020"
                     /description="ABC-2 type transporter"
                     /detection="hmmscan"
                     /domain_id="fullhmmer_ctg53_14_0020"
                     /evalue="7.00E-19"
                     /gene_ontologies="GO:0016020: membrane"
                     /label="ctg53_14"
                     /locus_tag="ctg53_14"
                     /protein_end="882"
                     /protein_start="673"
                     /score="68.1"
                     /tool="antismash"
                     /translation="QLSVLLRRQIQLMRTDALSVLITTVLAPALLALLVLVVPGDHGLT
                     MPSSTDSEVNQPQILLIVILLAAVALGLFPACRTFLDEKRIFLREARTGLGVWPYVGAK
                     ALMTITTSLVQSLILVLAVLALIPHEPMGAWGPMWLELWIVTFLLTMTSWLLGFMVSAM
                     VSRADVAMNVASLLVVVQLIFCGGLFAMDGATDGISRAVPTRWAYA"
     PFAM_domain     complement(14851..15291)
                     /aSDomain="ABC_tran"
                     /aSTool="fullhmmer"
                     /database="32.0"
                     /db_xref="PF00005.27"
                     /db_xref="GO:0005524"
                     /db_xref="GO:0016887"
                     /description="ABC transporter"
                     /detection="hmmscan"
                     /domain_id="fullhmmer_ctg53_14_0019"
                     /evalue="1.90E-28"
                     /gene_ontologies="GO:0005524: ATP binding"
                     /gene_ontologies="GO:0016887: ATPase activity"
                     /label="ctg53_14"
                     /locus_tag="ctg53_14"
                     /protein_end="546"
                     /protein_start="399"
                     /score="99.7"
                     /tool="antismash"
                     /translation="DDITLEIPDRSLIAVIGPSGAGKSTFLNCMLGDVNPDEGRIEYHG
                     LDMAQFGSALSSQIGMVPQEDVLHRELTAQQVLESTAALRLPEDVDRASRKARIASVLE
                     ALGLTEHARTPVSQLSGGQRKRVSTAMELLTGPRYLFLDEPTS"
     PFAM_domain     complement(15445..15618)
                     /aSDomain="FHA"
                     /aSTool="fullhmmer"
                     /database="32.0"
                     /db_xref="PF00498.26"
                     /db_xref="GO:0005515"
                     /description="FHA domain"
                     /detection="hmmscan"
                     /domain_id="fullhmmer_ctg53_14_0018"
                     /evalue="5.70E-15"
                     /gene_ontologies="GO:0005515: protein binding"
                     /label="ctg53_14"
                     /locus_tag="ctg53_14"
                     /protein_end="348"
                     /protein_start="290"
                     /score="55.4"
                     /tool="antismash"
                     /translation="TIGRDPSADVLIDGLLVSRRHAQLTRTERGAMLTDLGSTNGTWVN
                     GQRISGTVELLPG"
     PFAM_domain     complement(16252..16428)
                     /aSDomain="FHA"
                     /aSTool="fullhmmer"
                     /database="32.0"
                     /db_xref="PF00498.26"
                     /db_xref="GO:0005515"
                     /description="FHA domain"
                     /detection="hmmscan"
                     /domain_id="fullhmmer_ctg53_14_0017"
                     /evalue="2.00E-08"
                     /gene_ontologies="GO:0005515: protein binding"
                     /label="ctg53_14"
                     /locus_tag="ctg53_14"
                     /protein_end="79"
                     /protein_start="20"
                     /score="34.4"
                     /tool="antismash"
                     /translation="WTVGSSQYADVRIDHPGVQDIHLILRWSGSSWTIEDRGSETGTAF
                     NGFRLHSHMAALLE"
     PFAM_domain     16706..17683
                     /aSDomain="Pyr_redox_2"
                     /aSTool="fullhmmer"
                     /database="32.0"
                     /db_xref="PF07992.14"
                     /db_xref="GO:0016491"
                     /db_xref="GO:0055114"
                     /description="Pyridine nucleotide-disulphide
                     oxidoreductase"
                     /detection="hmmscan"
                     /domain_id="fullhmmer_ctg53_15_0021"
                     /evalue="1.60E-56"
                     /gene_ontologies="GO:0016491: oxidoreductase activity"
                     /gene_ontologies="GO:0055114: oxidation-reduction process"
                     /label="ctg53_15"
                     /locus_tag="ctg53_15"
                     /protein_end="326"
                     /protein_start="0"
                     /score="191.7"
                     /tool="antismash"
                     /translation="VIIGGGPGGYEAALHARTLGADVTIIEDKGMGGSAVLTDVVPSKT
                     LIASADTMNRFTEAQDLGVHVAGASSDDDSLNGLEVDLEVVNARLLRLAETQSRDIRRG
                     LERDGVHIVDGRGSMVDDRTVHVSAADGMEYDLEADAVLIAVGAHPRELGSARPDGERI
                     FNWTQVYSMTDLPEHLVVVGSGVTGAEFASAYNGLGAKVTLVSSRDQVLPGEDADAAEV
                     LENVFERRGLNVMSRSRADSVERVDDGVVVTLDDGRKISASHCLMAVGGVPNTEGLGLE
                     NTGVHVSESGHIEVDGVSRTTVPSIYAAGDCTGKLPLASVAAMQG"
     CDS             16706..18082
                     /gene_functions="biosynthetic-additional (smcogs)
                     SMCOG1175:pyridine nucleotide-disulfide oxidoreductase
                     (Score: 427.3; E-value: 9.8e-130)"
                     /gene_kind="biosynthetic-additional"
                     /locus_tag="ctg53_15"
                     /transl_table=11
                     /translation="VIIGGGPGGYEAALHARTLGADVTIIEDKGMGGSAVLTDVVPSKT
                     LIASADTMNRFTEAQDLGVHVAGASSDDDSLNGLEVDLEVVNARLLRLAETQSRDIRRG
                     LERDGVHIVDGRGSMVDDRTVHVSAADGMEYDLEADAVLIAVGAHPRELGSARPDGERI
                     FNWTQVYSMTDLPEHLVVVGSGVTGAEFASAYNGLGAKVTLVSSRDQVLPGEDADAAEV
                     LENVFERRGLNVMSRSRADSVERVDDGVVVTLDDGRKISASHCLMAVGGVPNTEGLGLE
                     NTGVHVSESGHIEVDGVSRTTVPSIYAAGDCTGKLPLASVAAMQGRIAVSHFLGDAVRP
                     LRLSTVASNIFTSPEIASVGITEGDVRSGRYAADVHKIPLPNNPRAKMMAVDDGFVKVI
                     ARKGPGTVLGGVVVGPRASELIFALSVAVSKGLTVDDLAETFTVYPSLSGTISEAARRL
                     H"
     PFAM_domain     17744..18067
                     /aSDomain="Pyr_redox_dim"
                     /aSTool="fullhmmer"
                     /database="32.0"
                     /db_xref="PF02852.22"
                     /db_xref="GO:0045454"
                     /db_xref="GO:0055114"
                     /description="Pyridine nucleotide-disulphide
                     oxidoreductase, dimerisation domain"
                     /detection="hmmscan"
                     /domain_id="fullhmmer_ctg53_15_0022"
                     /evalue="1.00E-26"
                     /gene_ontologies="GO:0045454: cell redox homeostasis"
                     /gene_ontologies="GO:0055114: oxidation-reduction process"
                     /label="ctg53_15"
                     /locus_tag="ctg53_15"
                     /protein_end="454"
                     /protein_start="346"
                     /score="93.3"
                     /tool="antismash"
                     /translation="ASNIFTSPEIASVGITEGDVRSGRYAADVHKIPLPNNPRAKMMAV
                     DDGFVKVIARKGPGTVLGGVVVGPRASELIFALSVAVSKGLTVDDLAETFTVYPSLSGT
                     ISEA"
ORIGIN
        1 ccgccgaggc cgcggcgccg gcgctgcagc tgggcggggc cacccgcgtg cagttccgca
       61 ccttcgtgcg ccccggcgac gtcctgcagc tggaggtcaa gcgcaccggt gagaagacct
      121 accgcgcctc ggcctcggtc gagggcaagt ccgtcatgaa ggtcaacgcg ctgcgcctgg
      181 agcgcgtggc cccgatcggc gcgccggatg cgcgcgggac cgtcgacggc gccgacagca
      241 ccggacaggg aagcgaggcc ggcgcatgag cgacgtcgtc atcaccggca tcggcgccgt
      301 cacgggcctg ggacacagcg ccgagcagaa ctgggaggcg ctgctggagg gacgcagcgc
      361 ggtcgccccc acgcagtcct tcgacgcctc gtcgctggac tgccgcgcca gcgcggaggt
      421 cgcggagctg cagtcggcgc tgaagccgct cgtggaccgg cgcatgctgc gcaacatgat
      481 ccgcaacgac cgcctggccg cactgggcgc cgtgcatgcc gtccgcgatg cgggcctgga
      541 gggccagctg gagcaggccg gggtgtacct ggccagcgcc aaggagatct ccgagccgga
      601 caaggtcatg gacgccgtgc tgctggcccg cgacgaggac ggctcggtcg actaccaggt
      661 cataggcgcc gagggcgccg ccgacttcta cccgctgttc tacgtcgagg gcctgcaggc
      721 cgcctcgctg ttctacatct ccaaggtgct cgagatgaag ggcaccaacg cctacgtctc
      781 gggcgccgcc gaggccggga tgtccgccct gggcatgggc ctgcgcgcga tccgccgggg
      841 cgaggccgag gtggtggtcg tcgggggctt cgacgacgct acgtcgtggt ggaaccagtc
      901 caagtaccag gactggggac tgctgcagca cgggcaggac cagccgcacc cgttcgccgc
      961 tgagggcgcc ggcacggtgc tcggcgaggg ctcggtgttc ctggtgctcg aatcctccga
     1021 ccacgccgcc gcccgcgggg cccgtgtcta cgcggggctg gaggccgtgt cctcccgcca
     1081 ggacagcgcc agggtcttca cgcccctggc cgacggcgac ggactggccc gcgccgtgcg
     1141 cgccgcgctg gccggggccg ggatcgacgg tgagcagatc gcagccgtcg tggccgaggg
     1201 caccgcgacc gctgatggcg acgaccgcga ggtccaggcg ctgagcgagg cgctgggcgc
     1261 tgcccgtccg gccgtgacgg cggtgaaggg cgctgccggg cacacgacgg cggcctccgg
     1321 gctgctcaac gtggccgtgg ccgcgctggt gctggaggcc gggacggttc cggcgatcgt
     1381 cgggacggcc gccgagcagg caggcgagcc cgagctcgat ctcgtgctgg gcagcgcccg
     1441 gccgctgccg ctgtccgacg acggcccttc cggtgcgctc gcactcgccc agggcttcca
     1501 gggccagtcc ggcgcagccg tgctgcgccg cgcccagacc tcgcgcgccg ccgggaccgg
     1561 cgccgccgac cagaccgcag accaggggga acgatccgaa tgaaccagca gcacgcagca
     1621 gctcagcccc gtcccgtcgt ggtggccgtg ggcgcggtga cctcgcaggg ccgcggcgcc
     1681 gaggccacct gggagggcgt gcgcgacggc agcgtcgcga tccgcaccgt ccagcgtctg
     1741 tccaccgagg gcatccgcac ggacatcgct ggcgaggtcg ccccgctgga caagcccgcc
     1801 gatcgcgccg gctaccccga gggctacgac gatccggcgc tggacttcgc gctgatcgcc
     1861 gccgaggagg ccatggccgc agccgaggga ctcggcatcg agccggagcg ctggggcctg
     1921 gtcctgggca cctgcaacgc cgggcttctc tcggtcgagc agtggtacct cgacgagcgc
     1981 gccgggcgcg agggcaaggg cgaggctctg gcgtactcga ccccgcaggg cctggccgag
     2041 gccgtggcag gagcccacgc catccgcggc ccggtcctgt cgctgaacac cgcctgcgcc
     2101 gccggcgcca acgcggtggg ctatgccgcc gagctgatcg ccgacggtcg cgccgatgcc
     2161 gtgctcaccg gtggcaccga tgccctgtcc gatgtgctgt tcgccgggtt caactcgctc
     2221 gagtcgctgt cgccggagcc ggccaagccg tactccgccg accgtcaagg actttcgctg
     2281 ggcgagggcg cggccatgat ggtgctcgtg cgcgaagacc tggccgagca gctgggcctg
     2341 gaggtcctgg cgcagttcgc cgggctgggc ctgtccgccg acggctacca cccgaccgcc
     2401 cccgagcccg agggccgcgg cgcggcccgg gccatccagg aggcgctgcg ccaggccggg
     2461 gtctcggcct ccgaggtcgg ctacctgaac tcccacggca cgggcaccgc caagaacgac
     2521 cccgccgaga ccgccgccat gcgacgggct ctgggggagg acctggacca gatccgggtg
     2581 tcgtcgacga agtccatgat cgggcacctg ctgggtgcgg ccggggcctc cgaggccatg
     2641 gtcacggtca aggcgctgca gacccagacc gcgccgccca ccgccgggct cgtgaccccc
     2701 gacccggtct gcgacctgcg ccatgtgccg atcgaggcgc agccgatgga gacgaacgcg
     2761 gcgatctgca acaacttcgc cttcggcggg gcgaacgcct cgctcgtgct cacccgcgat
     2821 catgaggaca cgcgcctgcc ggtcagcgat cgccgggtcg tcctcacggg tctgggcgcg
     2881 gtgacctccg ccggggagac ggtgtcggcg ctcgaggagg cggtggccgc tggcgaacag
     2941 gccttcaccg aggtcgaggg ccagcaggtc gggctgttca cggcgaccgg caaggagcag
     3001 ctggcccccc gcgtgcgccg gcgcatggat cgcctggcga tcggctcggt cgtggccgcg
     3061 cagtccgcgc tcgagcacgc cgaccacacc gcaggcgagc gcaccggcat catcctgggc
     3121 accgagatcg ggcccatgga cgtcatggaa cgcttcgccc agcccctgtt cgacgaggac
     3181 ccctccgcgg ccaacccggc gctgttcccg aacaccgtct acaacgccgc cgccggccag
     3241 gtcgccatga acctgggctg cgtgggaccc accaccacgc tgaccgcggg ccgcaccgcc
     3301 ggggcgctca cgctgtccat gggtgcccag gagatccgcc gcggccgagc cgaggcgatc
     3361 ctgggcacct ccgccgaggc gctgaccccg gcggtcgtgc gcgggctgct cgatctgggg
     3421 ctgttcgacg gcggcgactg gcacgccgcc gagggcgctg ccagcgtgct gatcgaggac
     3481 cgcgaggccg ccctcgaacg cggtgcacag ccgctggcgg agctgctggg gaccggcatg
     3541 gcttccgacg gcctgggcgt gggctcggta tcggccgagg gcgagggcct cgagcgggcg
     3601 atccgcgacg ggctggagcg cgccggggtc tcggcgcagg acgtggagca cgtgtgggtc
     3661 gacctcaagg gcgcggccgg ctccgacgcc gctgccgcct ccgccctggg ccgcgtcctg
     3721 ccgcagtcgc agcgccatgc cacccgcccg gtgctcggcg acgccttcgc cgtgggcggg
     3781 ctgctcgacg tggtcctggc cgccggggcg atctcgcgcg aggaggtccg gggccccgtc
     3841 gtcgtgacga cctccagttc gaacggcttc catctggccc tggtgctggg tgcggccgag
     3901 gcggatcgcg ttgtctccta aggcccgtcc gctgccgcag ctgtggagcg cgcacgaccc
     3961 ggtcctggcc ttcgggagcc tgggccgggg cgtgccgcgg atcgtgcacg tccacgggct
     4021 cggcgcgcgc tggcaggtct tcaagccggt catggccggt ctgcaggagc acgtgcagct
     4081 ggcccccgac ctgcgcgggc acgggctgtc cggcagggtc tcaggcgact actcggtgga
     4141 ggccatgggc ggggacctga tcgacttcct cgtcgcgcac tgccccgagc cggtcgtggt
     4201 cagcgggcac tcgctgggcg gctgggtcgc catggcggcc gcctcgcggc gccccgagct
     4261 gttcgaggcg ctcgtggtga tcgactcgcc gctgcacgcg cggcgcccgg acccggcgat
     4321 cacgcagtcg tacctcgcgc agtcgcccct ggccctgcgc ggggtctcgc gctcgcccga
     4381 gcagctggac ccggccgtgc tcacggccta tcgcgacggc gagttcgccg ccccctgccc
     4441 ggccgaggac ctgctcgtgc gcttcgacgg acccgtcgcc ctgctgcagg ccgatgaggc
     4501 ccgcggcggg ctcatgtccg ccgaggacgt gcagagggcg cgacaggcgc acccgcgcct
     4561 gcaccacgtg gccttcgacg gcgtcggcca cgcggtgcag gtcgaggact ccacgggact
     4621 gatcgagcag ctgcgcggct tcctcgagat catcgacgag ggccgcggct cgcacgccgt
     4681 cggcaccgtt ccggcgaggg agccggaggc cgtcggcagc agggttcagg acgcgggctc
     4741 cggggctgcg gcctcgggtg ccgcacggga cgaggacagg atcgagcagc catgagaaga
     4801 gcagagatcg tgatcgtcgg cggcggcatc gccggactga cggcggccaa cgcgctgcag
     4861 caggcgggct tcggcgtgcg cgtgctcgaa gcgcgcgaga ccgcctcgac ggccgagctg
     4921 ggcgccggca tccacctgtg gcccaacgtg atcgactgcc tgcaccggct ggggctggcc
     4981 gagccggtga tcgagcgcgg cacgcaggtc cgccgccacc gctacctcac ctggcgcgag
     5041 cgccagatcg ggaccttgga cgtccagaag ctggccgccg gcgcgggctg cccggccgtc
     5101 ggcgtgacac gcacgcacct ctaccagacc ctgctgcagg cgctggagcc gggcaccgtg
     5161 cgcttcggca tctcggtgac cggcttcgac cgcacggatt ccggtgtcat cgtgcgcacc
     5221 ggcgacggcc agagcctgcg cgccgatgcc gtgatcggcg ccgacggcat ccgctccgtg
     5281 atccgccgcc agctgcacgg ccccgccgag ccgcgctact gcgggctgac cgcctggcac
     5341 ggcacgaccg actaccagca ccccgagctg gtccccggcg acatggccat ctactggggc
     5401 cccaccgggc ggatcctgca ctaccacgtc agcgacggcg agctgtactg gctggcgctg
     5461 ctgcaggcgc cgccgcggta tccggacgtg ccgggagagc gtcaggccga ggcgatccgc
     5521 cgcttccgcg gctggcccgc gcacgtccag tcgatggtcc gctcgacccc ggaggagcgg
     5581 atcctgcgca accacatcct ggaccgtgac ccgctccagc actggggccg tggccgcgcc
     5641 acgatcatcg gcgatgccgc ccaccccatg accccggaca tggcccaggg tgccgggcag
     5701 ggcatcgagg acgggctcag cgtggctctg gccttccagc gcgaggccac ggtggccgag
     5761 gcgctgcgca gcttcgagga ccggcgcagg gaccgtgcca acgggttcgt gaagacctcc
     5821 cggcaggtct cctcggtctc gaccttcacc gccaagccca tgatcgcggt gcgcaacgag
     5881 atcgtcctgc gggtgatcta ccgcacgcat ccgtggggca ccgcgcagaa ggagatcatc
     5941 cccgtgctgt gagcggcccg ccggcacccg tgacatctgt cgggggtgcg ggcgggcagg
     6001 acagcgcacg gggagccgac ggaatcccca tagacccagc tgaccagggc tggtgtgatg
     6061 agaccggagg cctgtgccgc cacctcgcac gtcgtcgccg ataccggctc gacgagccga
     6121 ccgacagtca acgaccccat gaaggagacc accatgaagc cgctgcgccg aggagcccgc
     6181 gccgctgaag ggctgctgct gctggccacg atcggaatcg aggccggggg caactacgtc
     6241 ctggccctga cccggggcga ggccgagggc accgagttcc agcgcacctt cgcgcgctcg
     6301 ggccacggcc acgccggatc cctggccacg ctgggagccg tcaccgtcat cctggccgag
     6361 cagaccgagc tgaagggccc cgcgcttcag gtggcgcgct gggccgtgcc ggcctcggcc
     6421 gtgctcatgc cggccggatt cttcctctcc tcgaacggtg agaaccgcga ggagcccaat
     6481 gagctctacg tcctcgtcca ggcgggtgcc gtcaccctgg cggccgggct cgtgaccctg
     6541 ggcggagcgc tcgtcgcatc agctgtcaag aggtgaggac agtgctggaa cgtcgtcgac
     6601 tggccatcat cggagcaggc ccagcgggtc tggccaccgc gcgcaccctg cagggcaggg
     6661 gctgggacgt gcacgtcttc gacgcccgcc ccaccctgga gtccagggac agcggctgct
     6721 atgtgctgtg gtacgccggg gtcatggccc tgcagcgcat ggggctcatg gaccgggcgc
     6781 gggaggtgag ctcgccgatc acccgcttcg agatgtccgg tgtccgcggc gagcagttca
     6841 ccacgatcga caccgtggcc gagggccggc agttcgacga ctccgtgccg atcgcgatca
     6901 agcgcgccga tctggtcaat gtgatcgccg acagttcgcc cgagatgact ttccatcgcg
     6961 gcacgaacgt gcgcgaggtc ctcgacaccg caggcgggcc gcgggtcgtg ctgaccgacg
     7021 gcaccgagga gcgcttcgac gccgtggtgg gcgccgacgg catcaactcc gcggtgcggg
     7081 cgaccctgca ccacgcggat ccgccgcgcc atcccggcta cgcccacttc tggggcatgg
     7141 cccaggcccc ggtgaccggt gcgatgcccg ggacgttccg gatcatgcac ggctcggcgg
     7201 tgcgcttcgc gcacttctgg ctcgacgacg agaccatcgt gtggtggtgc gttcgcccct
     7261 ccgggccctc cccggagggc gacagcctgg gctcgcagct gtccatggcc tcgctgctgg
     7321 ccgagtggga tcccgtggcc gccgagctgg tctcgcgcac cgaggtcatc acccgccgtg
     7381 acacgatgga tcagccgccg ctgcggcgct ggggcagcgc ccgcatcacc ctggccggcg
     7441 acgccgccca cgccatgacc ttcgacctcg gccagggagc gggcaccgcg ctcagcgacg
     7501 gcgtggtcct gggctccctg ctggctcagg accgcggcat caccgaggcg ctgcgcgcct
     7561 acgagtccgc ccgccggccc acggccaacg tgatcgcccg ggcctcgcgc ggagtcggcg
     7621 cctcggcgca ccgccgcggt atcggcccgg cactgaacgc gcagttcctc aagcgcttcg
     7681 gcccggccgt cacgccccgg atcttcgccg ccgatgccaa ggcccagctc aaggcgctgg
     7741 gccccgtcca gccgctgagc gcggcgcacc aggagcactg atgggccgcc accgagcagc
     7801 aggaccggcc gtcgggcgcc gtcgtcgaga cgacggaacc cgacgggccg cccggcccga
     7861 ccacgatgag gccgccgagc cattccaccc caccgagacc accccgatcc ccgaggagcg
     7921 cgagaccatg accgacgccc agcccgcccc gacccccgcc gagccgtcgc ggcccggact
     7981 cgacatcgag cgcaaccgca tgctgatggt cgattacctc gagaacgcct ggaaccgcca
     8041 ggactgggac tatgccaagc gcgccgtcca ccccgatgtc gtcttccacg accagatccg
     8101 cgaggggctg ccgcccgggc acgagggcgt gttccaggcc atgcgccgcg tgttcgaggc
     8161 cgtcccggac ttccacgtgg agatcaccga gatgatctgc gagcgcgacc tcgtcacggt
     8221 cgtcttccac ggctccggca ctcacaccgg caccttcatg ggatacccgg ccacgggccg
     8281 cccggtcgtg ttcgactcga tcagcatcgt gcgctggtcc gatgagggcc agatcatcga
     8341 gggctggcag gaggccgatc agatgggcat ggcccagtcg atcggcatga tgccctcggg
     8401 gcccatgccc aagccgatgg cctacgccat gtccttcggc acgcggctgt ccgaccgcct
     8461 gaagaagcgc cgatgacggc ctcgctcgtg ctgctggtgt ccggggcgat cgacctgggc
     8521 ggcggtctgc tgccggtgct ggcggccgtg ctgtggggct tcgccctggt catcacgatc
     8581 atcgtcaacg tgccgatcaa cttccggacg cacttctggc aggacgacga gtcgagggca
     8641 ggcgcctggt ccggcatgcg gcggctctgg gagatcttcc agggcgtgcg ctcgtggctg
     8701 ttcctgatca gcttcgccct gatctgcgcg cacgtggcca tcggctgatc gcaccttgcc
     8761 cgatccgaac ccgcgcctgc gcaccctgca cgacgacacc ctcgagagga cccctgtgat
     8821 tcccttgcgt cccggtgccc gcctggcggc cggcatcctc ctgctcgcca tcatcggcat
     8881 cgagttcggc ggcaactacg gcctgtcgct gatcctcgat cccggcgaga ccaccgagtt
     8941 ccagacgacc ttcgcccggg cggggcacgg ccacgccggc gtgctcgcga tcctgggcct
     9001 gatcacgatc tgcctcaccg agcagacccg ctaccgcggc gcggctctgc tgctcgcgcg
     9061 ctggtcggtg cccgtctcgg cgatcctgat gcccgccggc ttcttcctgt cctccgccgc
     9121 cccaggcgcc accgagccca acggactgtt cttcctgatc tacgcgggtg cggccttcct
     9181 gacgctcggg ctgatcatgc tgggcatcgg gctgctgcgc ccggcgccgg agccgtacgc
     9241 ggcggctgcc tccgcccgta cctcgggcta gccgtgccgg cccagcacgt cagtccgcgt
     9301 gactctgctg ccaaggacac gcagaggggg cggtttcaaa gggctgccga caaagaccca
     9361 gacatgagtg tgtcggtcgg tgcctcttgg gagcagccga gttctgcggt gtgaggcgct
     9421 cagagttccc atgccgcagg tgcgaagtac ggcctacgtc aggtcatccg tactggcagc
     9481 cgtctccaat gcgtgaagcg agacatagcg ctgtcgctgt gtgaaggccg agccgcgacc
     9541 ggtcgtgcga tggggaagag cgctgggcag cacccgatga tcggcgtctc cgggacgggt
     9601 caggagaaac acctggtaca cgccagccgt ccaccgctcg caacgcgatg cacggatcac
     9661 cctggcgatc ttgcggtctt ccttgtcgcc tgcctccagc tccatcgcgt gctcctcggt
     9721 ccacggcacg ttgtcgcgac ggcagcggat caagggcaca tcagccttga tctcctggtc
     9781 ggagtagaag gcaagtcgag ccacgggccg gaaccagcgc ccggcctggc acacataggc
     9841 tcgctcctgc tcatacaggg gccatgcgtg ccttgccgca acgacgaccg tatcgatcgg
     9901 cgtcaccggg cgcttgccgt agacgtcggt ggtgcgatcc gttgcctgca gccacgccgc
     9961 ctgctcgttg ccgaggagcg ccgccagcgc gtggacgcgc tgcacttcga aggggatgtc
    10021 cagtccgagc actgagtcgt gatgggctag gcgattgcgg aacttgcgga tggcctcgac
    10081 gaggatggcc gcttgcttgc gcgtcccgtt gccaccgggg aaggcgtgac gaagcgacag
    10141 gcgccattgc tcttcgtatt tggccccgag catgccggcc cagaagccga acgacagacc
    10201 ggcgacgatc tggtgccgcg actcgcggtg ctgggcccgc aagcgatcgc ggacttccgt
    10261 cacgcgtcgc atagcttcgg catcaagcgg cggctcacgc aggaaccagg ggatgccgca
    10321 ctcgtcgtcc cggtattgct gcgccagcgc ccggtcgatg gcgttgcgca tgaaaacctc
    10381 gatgtgggcg atgagctcgt atgcggcgga ggacatctca gcgctccact tgtagagctc
    10441 gagggccgct tccacatcgt ctccggcctc ccgcaggtat ggcgcgaacc gaggggcgga
    10501 aacggccgac cggatgtaca gggagggcgt cgccgtcggt cacacgatga tgctagcctg
    10561 gaaccgaacg ccccggtgtc gcctctgctc tgcacgcgcc cggggctttt ctcgttctcg
    10621 tctccagccc gcacgagacg gatgtgcagc gcatcgaagc acgtaggcgc tggattctgc
    10681 cgggcaggga cgctgtgctc aggcgctgaa cagcgcctgc agctgctggg tcacagcctc
    10741 caggtgctcc tgggcgcgga tccgggcctc gggaagctcc tcccggtgct cgaggcgcac
    10801 gaccgtctcg aggtagcact tgagcttggg ctccgtgccc gagggccgca cgatgacccg
    10861 ggtcccgtcc tcgctcagca ggcgcatgcc ctcggtgggc agcaggtccg agtccggctt
    10921 cgggtgcgcc aggtcctcga cggaagccac agcggagccc gcgagctcgc ggggcggatc
    10981 ctcccgcagg gtcgccatca tctgagggat cagctccaga tcggccaccc ggatcgacag
    11041 ctgcgacgtg gcgtgcaggc cgtggcgcag ggcgaggtcg tcgagctcgt cgatcagcgt
    11101 gcgcccctgc gcggccgcgg tccgggccag ctctgcgatc gccacggcag cggtgatgcc
    11161 gtccttgtcg cgcacgatct ccggggcggt gcagtagccc agcgcctcct catagccgta
    11221 gaccagcccg gggacgcggg cgatccactt gaagccggtc agggtctcgc ggtggcccac
    11281 tccggcgtcg gcggccatgc gtcccagcag gcgcgaggag acgatcgagt tcgccaggac
    11341 cggcgcggac ggctgcgcct ccgccgtctc ggagggcgat gccgaggcgg ccggatctgc
    11401 cgcctgcgca gtgcccgcgg cagaggcgga gccgacggtc ccggccaggc gacgcagggc
    11461 ggtcagcccg agaagggcac cgacctcgtc tccgctcagt gccctccagc cgccctcggc
    11521 acgggggtcc tccgggtcgg ggacggccgc cgcgcagcga tcggcgtcgg ggtcattggc
    11581 cagcaccaga tcggcgtcga ggctgcgggc cagagacagc gacagcgaca gcgccccggg
    11641 ctcctcgggg ttcgggaacg gcgcggtggg gaactcggga tcgggctcga actgctccgg
    11701 gacggggtgg atgtcgtgga agcccgcgcg ctccagagcg gccacggcgg tggcgccgcc
    11761 cacgccgtgc atggcggtga gcacgatccg cggggaggtg ccgggctcag cctccggctc
    11821 gacgatagcc tcgaggtagt gacggtcgat gtcctcaggc aggacctgcc agccggactc
    11881 ggccaggtcc agctcgcgca gatcgcccac ggcctcgatc cgctcggcga tctgggcgtc
    11941 gtgcggcggg acgatctgac agcctcgggc gtcctgctcg acgcagcgtc cgcccaggta
    12001 gaccttgtac ccgttgtccg ccgtcgggtt gtgggaggcg gtgaccatga tcccggtttc
    12061 cgcaccgcga tcgcgcacgg cccaggccag caggggagtg ggcagcgggc gcggcatgag
    12121 ctcgacgctc agtccggcgg cggtgagcac cgcggcggtg tcgcgggcga agtcctccga
    12181 gcggtgccgg gcgtcgaagc cgatcacggc tcggggagcg ggctcggtcc cggcgatctc
    12241 cagcacgtgg gcggcgaccc ctgctgccgc gcgctggacg accgcgcggt tcatgcgcat
    12301 gggcccggcg ccgatcgggg ctcgcagacc ggccgtgccg aactgcaggg tggcgctgaa
    12361 gcgctgcgcc agatcggcca ccgcctcccg agcctgatcc tctgggaccg acgggtcctg
    12421 ggcgcgttcg agcagcccgc gcagctggtc gcgatcattc tgatccgggt cctggtcaat
    12481 ccaatggcgc accgacagca gcagctctgc gccctcagct gcggcctgga cgtcggcggt
    12541 gccgcccggg ttctgcgcgg cgctcatcgg atctgccctg cgatgcgtgc gagcagctcg
    12601 gcgatgcgcg ggcccgcggc ctgtcccgcc tctacgacct cctggtgcga cagcggcgtc
    12661 tgctggatgc ctgcggccag attggtcacc agggacagac ccaggacctc gagacccgcg
    12721 tgacgggcgg cgatggcctc cagcgcggtg gacatgccca ccagatccgc cccgagcacg
    12781 cgggccatcc gcacctcggc gggggtctcg tagtgggggc cggggaactg agcgtagacg
    12841 ccctccggca gcgacccgtc cacggtgccc gccagatccc gcagccgcgg tgagtagaga
    12901 tcggtcagat cctggaaagt ggccccctcc agcggggagc ggccggtgag gttgaggtga
    12961 tccgagatca gcaccggcgt gcccggtgcc cagtccgggt tcagcccgcc gcagccgttg
    13021 gtgagcacca tggtcgaggc tccggcggcg gaagcggtgc gcaccccgtg gaccaccgcg
    13081 cgcacgccgc ggccctcgta gtagtgggtc cgcgccccga tgaccagcgc gtggcggccg
    13141 tccgccaggc ggatcgagcg cagcgtgccc acgtggccct cgagcgccgg cttggagaac
    13201 ccggggatct ccggggcggg gatctccgcg acggtctcgc cgagcaggtc tgcggccccg
    13261 ccccagccgg agcccagggt gagcgcgatc tcgtgggtct ggaccccggt gcgctcacgc
    13321 agggcctcgg cggcgcgagc ggccagctcg aacggatcgg tctgggcgaa gggatcggcg
    13381 gatgcgggct gctgcgtcac ggtgcgggcc tccagaggcg ggatcggtgc tcgtcctggc
    13441 gtcgaccggg ctgcggcgct gcgcgcgcgg cgggactgtc gacgccgtcg tcgcctctca
    13501 tagtgccagc cgcctcggac gccgcacagc tcagcgcttg cgccgcttgg tccgacggat
    13561 cagcaggacg gagatcagca ggaaggcgat cccgaacccg gcggtgatgc cggtggagcc
    13621 ccaccagttc gccgtggcgc gcttccacag cgggtcgagc acggcgctgg aatcatcgac
    13681 ctcgggcagc tgcggtgccg gcggctccgg ggccccggcg tcgcgggcct cctgggctgc
    13741 ctggtcgtgc tcgtcctgca gctccgcatt ggcctcctcc tgcggcaggg tcaccgccgc
    13801 aactcgcacg atctcgttga gatcgcccgt ctgtcccatc gccgcgtagg cccagcgggt
    13861 gggcacggcc cgggagatgc cgtcggtggc cccgtccatg gcgaagagcc cgccgcagaa
    13921 gatcagctgc acgaccacca gcagagaggc cacgttcatg gccacgtccg cgcgcgagac
    13981 catcgccgag accatgaagc ccagcagcca cgacgtcatg gtcagcagga aggtcacgat
    14041 ccacagctcg agccacatgg gcccccacgc gcccatgggc tcgtggggga tcagcgccag
    14101 cacggccagc accaggatca gcgactgcac cagcgaggtc gtgatcgtca tgagcgcctt
    14161 ggcgcccacg tagggccaca cgcccagccc cgtgcgggcc tcgcgcagga agatccgctt
    14221 ttcgtccagg aaggtccggc atgccgggaa caggcccagc gcgaccgccg ccagcaggat
    14281 cacgatcagc aggatctgcg gctgattgac ctccgagtcc gtggagctcg gcatggtcag
    14341 cccgtgatcg cccggcacca ccagcacgag cagggccagc agcgcaggcg ccagcaccgt
    14401 ggtgatcagc accgagaggg cgtccgtgcg catgagctgg atctggcgcc gcagcagcac
    14461 cgagagctgg aacaggccgc gtcgcgacga cgcatgcggg gcggccgtgg gcgtctgggc
    14521 gtggacgcgc tcgcgagggg cgtcgtcgtc gttctcgtgc cggaacgcgg ccgcagcgct
    14581 tgcggggtcg tccttgaggc ccttgtagac ctcgcgcacc tgcgggccga ggccctggga
    14641 gcgctggaag tacggcatca tcccggcggg ctcgccgaag taggccaccg agccgcccgg
    14701 ggccaggacc agtacgcgat cggccaggtc caggttcgcg gtcgagtggg tgatcaccac
    14761 gacggtcgag ccgtccgcgc cgccgacctc gccgtgggcc atgcgccgca gcaggtccat
    14821 gacctcgaag tccatgtccg gatccagtcc ggaggtcggc tcgtccagga acaggtagcg
    14881 cggacccgtc agcagctcca tggccgtcga gacgcgcttg cgctgaccgc ccgagagctg
    14941 cgagaccggg gtgcgcgcgt gctcggtgag gcccagtgcc tcgagcaccg aggcgatgcg
    15001 ggccttgcgc gaggcccgat cgacgtcctc gggcaggcgc agcgcggccg tggattcgag
    15061 gacctgctgg gcggtcagct cgcggtgcag cacgtcctcc tgcgggacca tgccgatctg
    15121 cgaggacagc gccgagccga actgggccat gtccaggccg tggtactcga tgcggccctc
    15181 atccgggttg acgtcgccga gcatgcagtt caggaacgtg gacttgccgg cccccgaggg
    15241 gccgatcacg gcgatcagcg accggtccgg gatctccagg gtgatgtcgt cgaccagcgt
    15301 cttgcgctgg cgcgggttct tgcggtcggg gaccgtgtag gtcaggtcct gcaccatgat
    15361 cgaggtgttg ccctcggtgc gcacgacctc cgccaggccg acctcggtct ggcggaaggg
    15421 gacgccgccg atcacggcct gcgcgcccgg aagtagctcg acggtcccgg agatgcgctg
    15481 gccgttgacc cacgtgccgt tcgtagagcc gaggtcggtg agcatggccc cgcgctcggt
    15541 gcgcgtgagc tgggcgtgcc tgcgcgagac gagcaggccg tcgatcagca cgtccgccga
    15601 cgggtcgcgc ccgatcgtca gggtcccgcc gatctcacgg gcgcggaagg ccggcgacag
    15661 gcgcatgccg gagcgcaact gggcctcttc ctccggagcg cgcaggatct cggcagcctc
    15721 ggggcggttg acccacgagc gctgctcgat ctgcacggcc ggggccgcgc cggaggcctc
    15781 ctccgcgtcc gggccgtcat cgcgctgcgg ggccagctcg cggttcatcg acaccgcgaa
    15841 gaccgtgggc tcggccgagg cttcggggat ctcggccgag tggatgtcct cgagcgacgg
    15901 ggtcgaggac tcccgggcct gagactgcgc ctcagcgctg gggcgatcct gggcggcgtg
    15961 ctcgaccggc agcgcgaaga cggtcggctc ggccgaggcc agcgggatgt cctcggagtg
    16021 cggatcgatg cgacgacccg gggcgggcgt cgtgcccgtg gccggtcgct gcccgcttgc
    16081 ctgggccgcg cctgcgcccg cgctcggggc gccggcggcc gtcgtcgtgg agcccgaggc
    16141 ctccgcgccc gacgggccgg gtccgggcgc cggtgcgccg gggcgctgcg gggtcatggc
    16201 gatcaggaga ccgcgaccgg tgtccggggc caggatgatc tgggcgggag actcgagcag
    16261 ggccgccatg tgcgagtgga ggcggaagcc gttgaaggcg gtgccggtct ccgagccgcg
    16321 gtcctcgatc gtccaggagg acccggacca gcgcaggatc aggtggatgt cctgcacgcc
    16381 ggggtgatcg atgcggacgt cggcgtactg ggaggagccc acagtccacg ggcgccgggg
    16441 gtcgagctgg cggttctgac ctgcgaggtc cagggagaga gggtgcatga ggcctttccg
    16501 ggtcgcgccg tccacgggcg cacggcaccc gacttcacga ccgcgaatat atccgggctc
    16561 acgcagatgg gggaactgtg acggggcgcg cccgcctccg cgcggtgagg gcgctcacgc
    16621 gcgggctcgg tctcgcggtc gtctttggca caatgagcgc gtgatctcat cccaggactc
    16681 tcagcgcaag cccaccagac gactcgtgat catcggcgga ggcccgggag gctacgaggc
    16741 cgcgctgcac gcgcggaccc tgggcgccga cgtcacgatc atcgaggaca agggcatggg
    16801 cggctccgct gtgctcaccg atgtggtgcc ctccaagacc ctcatcgcct cggccgacac
    16861 catgaaccgc ttcaccgagg cccaggacct gggcgtccac gtggccggtg cctccagtga
    16921 cgacgacagc ctcaacgggc tggaggtcga cctggaggtg gtcaacgccc gcctgctgcg
    16981 cctggccgag acccagtccc gcgacatccg tcggggcctg gagcgcgatg gcgtgcacat
    17041 cgtcgacggc cgcggctcca tggtcgatga ccgcacggtg cacgtgagcg ccgccgacgg
    17101 catggagtac gacctcgagg ccgacgccgt gctgatcgcc gtgggcgccc acccgcgcga
    17161 gctcggctcc gcccgcccgg acggggagcg gatcttcaac tggacccagg tctactccat
    17221 gaccgatctg cccgagcacc tcgtcgtggt cggctcgggc gtgaccggcg ccgagttcgc
    17281 ctccgcctac aacgggctgg gcgccaaggt caccctggtc tcctcgcgcg atcaggtgct
    17341 gcccggcgag gacgccgacg ccgccgaggt gctcgagaac gtcttcgagc gccgcggtct
    17401 caacgtcatg tcccgctcgc gcgccgactc cgtggagcgc gtcgacgacg gcgtggtcgt
    17461 caccctggac gacggccgga agatctccgc ctcgcactgc ctcatggccg tcggcggggt
    17521 ccccaacacc gaggggctcg ggctggagaa caccggcgtg cacgtctccg agtccgggca
    17581 catcgaggtc gacggcgtct cgcgcaccac cgtcccctcg atctacgcgg ccggcgactg
    17641 caccggcaag ctcccgctgg cctcggtggc ggctatgcag ggccggatcg cggtctcgca
    17701 cttcctgggt gatgccgtgc gcccgctgcg gctgtccacc gtggcctcca acatcttcac
    17761 ctccccggag atcgcctccg tgggcatcac cgagggcgac gtgcgctccg ggcgctacgc
    17821 ggccgacgtc cacaagatcc cgctgccgaa caacccgcgg gccaagatga tggccgtgga
    17881 cgacggcttc gtgaaggtca tcgcccgcaa gggcccgggc accgtgctcg gcggcgtggt
    17941 cgtgggcccg cgcgcctcgg agctgatctt cgccctgtcc gtggccgtgt ccaaggggct
    18001 gacggtcgat gatctggcgg agaccttcac ggtctacccg tcgctgtccg gcacgatctc
    18061 ggaggccgct cggcgcctgc acc
//
