# Supplementary material for: Large-scale investigation for antimicrobial activity reveals newly-identified defensive species across the healthy skin microbiome
Source: Nat Commun. 2026 May 25;17:6806. doi: 10.1038/s41467-026-73524-z (PMC13385363; doi:10.1038/s41467-026-73524-z)
Supplement: Supplementary file 15 — Source data [file 41467_2026_73524_MOESM15_ESM.zip › SourceData/Supplementary_Figure_1/Kraken_RelAbun.csv]

sample	body_site	site_type	genus1	rel_abun_kraken
LKMB002-2-062-S153	Oc	Sebaceous	Cutibacterium	98.9139378347626
LKMN002-3-06-S209	Al	Sebaceous	Cutibacterium	98.76247294840498
LKMN002-3-61-S260	Ba	Sebaceous	Cutibacterium	98.72505994771139
LKMB002-1-59-S58	Al	Sebaceous	Cutibacterium	98.48948237343802
LKMN002-3-09-S212	Ba	Sebaceous	Cutibacterium	98.44929237783568
LKMN002-3-67-S266	Al	Sebaceous	Cutibacterium	98.16933730880889
LKMB002-2-074-S181	Um	Moist	Corynebacterium	97.92391886228035
LKMB002-1-12-S16	Ba	Sebaceous	Cutibacterium	97.4593836130944
LKMB002-1-36-S40	Oc	Sebaceous	Cutibacterium	97.31385432498371
LKMN002-3-18-S221	Ba	Sebaceous	Cutibacterium	97.2311513736981
LKMN002-3-08-S211	Oc	Sebaceous	Cutibacterium	97.22248439144519
LKMB002-1-04-S8	Ba	Sebaceous	Cutibacterium	96.77583073235783
LKMB002-2-040-S131	Ba	Sebaceous	Cutibacterium	96.71780757358042
LKMN002-3-84-S283	Al	Sebaceous	Cutibacterium	96.51335713072501
LKMB002-2-085-S192	Al	Sebaceous	Cutibacterium	96.00985922821471
LKMB002-2-012-S103	Al	Sebaceous	Cutibacterium	96.00408207507581
LKMB002-1-01-S5	Al	Sebaceous	Cutibacterium	95.90811668781735
LKMB002-2-080-S187	Ba	Sebaceous	Cutibacterium	95.85417192390854
LKMB002-1-26-S30	Al	Sebaceous	Cutibacterium	95.4206556362405
LKMB002-2-004-S163	Al	Sebaceous	Cutibacterium	95.38610554668716
LKMB002-1-53-S158	Ba	Sebaceous	Cutibacterium	95.1431560111051
LKMB002-1-66-S65	Tw	Moist	Corynebacterium	94.68822965873811
LKMB002-2-088-S195	Ba	Sebaceous	Cutibacterium	94.60170477955552
LKMN002-3-42-S241	Oc	Sebaceous	Cutibacterium	94.58927717728275
LKMB002-1-71-S70	Vf	Rarely Moist	Corynebacterium	94.49869183940731
LKMN002-3-40-S167	Al	Sebaceous	Cutibacterium	94.3532370781097
LKMB002-1-82-S81	Tw	Moist	Staphylococcus	94.32761107511716
LKMB002-1-17-S21	Al	Sebaceous	Cutibacterium	94.19198018471214
LKMB002-1-91-S90	Al	Sebaceous	Cutibacterium	93.97687947977307
LKMB002-2-028-S119	Al	Sebaceous	Cutibacterium	93.95389284287275
LKMN002-3-30-S233	Tw	Moist	Corynebacterium	93.48585100670951
LKMN002-3-01-S204	Ba	Sebaceous	Cutibacterium	93.41847372556704
LKMB002-2-020-S111	Al	Sebaceous	Cutibacterium	93.39009647000219
LKMB002-2-046-S137	Al	Sebaceous	Cutibacterium	93.10819836392257
LKMN002-3-15-S218	Al	Sebaceous	Cutibacterium	92.98416714007878
LKMB002-1-52-S157	Oc	Sebaceous	Cutibacterium	92.98412578907418
LKMB002-1-34-S38	Al	Sebaceous	Cutibacterium	92.92361521086121
LKMB002-2-044-S135	Tw	Moist	Corynebacterium	92.74291315371053
LKMB002-2-037-S128	Al	Sebaceous	Cutibacterium	92.72023518484801
LKMN002-3-07-S210	Na	Moist	Corynebacterium	92.5811831649171
LKMN002-3-58-S257	Al	Sebaceous	Cutibacterium	92.35790390554986
LKMN002-3-31-S234	Al	Sebaceous	Cutibacterium	92.32096385470224
LKMB002-1-08-S12	Tw	Moist	Staphylococcus	92.29115063025063
LKMB002-1-50-S54	Al	Sebaceous	Cutibacterium	92.16315346911428
LKMB002-2-077-S184	Al	Sebaceous	Cutibacterium	92.1422146852629
LKMB002-2-010-S101	Um	Moist	Corynebacterium	92.07745727586666
LKMB002-2-035-S126	Tw	Moist	Corynebacterium	91.20506818209542
LKMB002-2-081-S188	Vf	Rarely Moist	Cutibacterium	90.88788730591938
LKMB002-1-42-S46	Al	Sebaceous	Cutibacterium	90.87652526903753
LKMB002-2-015-S106	Ba	Sebaceous	Cutibacterium	90.86004364118996
LKMN002-3-83-S282	Tw	Moist	Corynebacterium	90.81029686793556
LKMN002-3-81-S280	Af	Rarely Moist	Staphylococcus	90.65240761070157
LKMB002-2-096-S203	Oc	Sebaceous	Cutibacterium	90.46551203599942
LKMB002-2-031-S122	Ba	Sebaceous	Cutibacterium	90.42503629128319
LKMN002-3-43-S242	Ba	Sebaceous	Cutibacterium	90.38950551375541
LKMB002-1-94-S93	Ba	Sebaceous	Cutibacterium	90.24398560071873
LKMB002-2-060-S151	Al	Sebaceous	Cutibacterium	89.8151000163893
LKMN002-3-47-S246	Tw	Moist	Staphylococcus	89.29635471995017
LKMN002-3-56-S255	Tw	Moist	Corynebacterium	88.91458248124056
LKMN002-3-25-S228	Oc	Sebaceous	Cutibacterium	88.69910242991642
LKMN002-3-26-S229	Ba	Sebaceous	Cutibacterium	88.6245075694677
LKMN002-3-74-S273	Tw	Moist	Staphylococcus	88.42384768140919
LKMB002-1-37-S41	Ba	Sebaceous	Cutibacterium	88.31336303730595
LKMB002-2-030-S121	Oc	Sebaceous	Cutibacterium	87.8254373538745
LKMN002-3-76-S275	Al	Sebaceous	Cutibacterium	87.6493444726775
LKMB002-1-49-S53	Tw	Moist	Corynebacterium	87.58141791019099
LKMN002-3-05-S208	Tw	Moist	Corynebacterium	87.27794517739301
LKMB002-2-039-S130	Oc	Sebaceous	Cutibacterium	87.22386563053914
LKMB002-2-082-S189	Af	Rarely Moist	Staphylococcus	87.03807122921917
LKMB002-2-079-S186	Oc	Sebaceous	Cutibacterium	86.75053724228013
LKMB002-1-83-S82	Al	Sebaceous	Cutibacterium	86.41117985467234
LKMN002-3-70-S269	Ba	Sebaceous	Cutibacterium	86.21281195876533
LKMB002-1-03-S7	Oc	Sebaceous	Cutibacterium	85.66575177684908
LKMB002-2-094-S201	Al	Sebaceous	Cutibacterium	85.36101282252886
LKMN002-3-69-S268	Oc	Sebaceous	Cutibacterium	85.25177934967287
LKMB002-2-011-S102	Tw	Moist	Staphylococcus	85.23857518504906
LKMB002-1-11-S15	Oc	Sebaceous	Cutibacterium	84.86731344982071
LKMB002-1-44-S48	Oc	Sebaceous	Cutibacterium	84.80139619194244
LKMB002-1-56-S55	Um	Moist	Corynebacterium	84.4099716518655
LKMB002-1-15-S19	Um	Moist	Corynebacterium	84.38440162237241
LKMB002-2-087-S194	Oc	Sebaceous	Cutibacterium	83.60721668500229
LKMB002-1-85-S84	Oc	Sebaceous	Cutibacterium	83.16689933117573
LKMB002-2-068-S175	Al	Sebaceous	Cutibacterium	82.76536653363226
LKMN002-3-86-S285	Oc	Sebaceous	Cutibacterium	82.23497046029257
LKMB002-1-57-S56	Tw	Moist	Staphylococcus	82.04188258751428
LKMB002-2-067-S174	Tw	Moist	Staphylococcus	81.9500362096482
LKMB002-1-41-S45	Tw	Moist	Corynebacterium	81.22597844556124
LKMB002-1-45-S49	Ba	Sebaceous	Cutibacterium	81.10328212746015
LKMN002-3-37-S240	Um	Moist	Corynebacterium	81.10246375244839
LKMN002-3-87-S286	Ba	Sebaceous	Cutibacterium	80.93429428148329
LKMN002-3-64-S263	Um	Moist	Corynebacterium	79.93143782940577
LKMN002-3-19-S222	Vf	Rarely Moist	Cutibacterium	79.92440689571518
LKMB002-2-058-S149	Um	Moist	Corynebacterium	79.15526864662456
LKMB002-1-28-S32	Oc	Sebaceous	Cutibacterium	78.49701885660085
LKMN002-3-60-S259	Oc	Sebaceous	Cutibacterium	78.17325102065922
LKMN002-3-55-S254	Um	Moist	Corynebacterium	78.15160733947768
LKMN002-3-78-S277	Oc	Sebaceous	Cutibacterium	77.99720958930914
LKMB002-1-43-S47	Na	Moist	Corynebacterium	77.86646666219693
LKMB002-1-93-S92	Oc	Sebaceous	Cutibacterium	77.14797291740473
LKMB002-1-19-S23	Oc	Sebaceous	Cutibacterium	76.98900999452711
LKMN002-3-79-S278	Ba	Sebaceous	Cutibacterium	76.96947689031231
LKMN002-3-38-S165	Tw	Moist	Corynebacterium	76.80934668349902
LKMB002-1-96-S95	Af	Rarely Moist	Cutibacterium	76.19030108612014
LKMN002-3-73-S272	Um	Moist	Corynebacterium	75.60274017358269
LKMB002-2-014-S105	Oc	Sebaceous	Cutibacterium	75.10176866885104
LKMB002-2-006-S97	Oc	Sebaceous	Cutibacterium	74.68100450951854
LKMB002-1-84-S83	Na	Moist	Corynebacterium	74.00976884554362
LKMN002-3-23-S226	Al	Sebaceous	Cutibacterium	73.72605356231273
LKMB002-2-007-S98	Ba	Sebaceous	Cutibacterium	73.16975076728637
LKMN002-3-12-S215	Um	Moist	Corynebacterium	72.86323025416122
LKMB002-2-075-S182	Tw	Moist	Staphylococcus	72.7613663643059
LKMB002-1-74-S73	Tw	Moist	Staphylococcus	72.3211580528646
LKMN002-3-35-S238	Vf	Rarely Moist	Cutibacterium	72.11937357513199
LKMB002-2-032-S123	Vf	Rarely Moist	Cutibacterium	71.1501950710636
LKMB002-1-13-S17	Vf	Rarely Moist	Cutibacterium	71.09019115498731
LKMB002-2-065-S172	Af	Rarely Moist	Cutibacterium	70.58933784192885
LKMB002-1-67-S66	Al	Sebaceous	Cutibacterium	69.9436278049941
LKMB002-2-084-S191	Tw	Moist	Staphylococcus	69.86916827292727
LKMB002-1-14-S18	Af	Rarely Moist	Cutibacterium	69.44198856296882
LKMB002-2-091-S198	Um	Moist	Cutibacterium	68.19440871062316
LKMB002-1-23-S27	Um	Moist	Corynebacterium	68.02959204132097
LKMB002-2-005-S164	Na	Moist	Corynebacterium	67.63121122201241
LKMN002-3-90-S289	Um	Moist	Corynebacterium	67.36031733400159
LKMB002-1-76-S75	Na	Moist	Staphylococcus	67.29644070210018
LKMB002-1-09-S13	Al	Sebaceous	Cutibacterium	66.90720559535798
LKMB002-2-019-S110	Tw	Moist	Corynebacterium	66.52924821149449
LKMB002-2-083-S190	Um	Moist	Cutibacterium	66.52502875391701
LKMN002-3-34-S237	Ba	Sebaceous	Cutibacterium	66.51410911240298
LKMN002-3-51-S250	Oc	Sebaceous	Staphylococcus	66.31805006094012
LKMN002-3-10-S213	Vf	Rarely Moist	Cutibacterium	66.04821219101112
LKMB002-2-048-S139	Oc	Sebaceous	Cutibacterium	65.81078896890224
LKMB002-1-86-S85	Ba	Sebaceous	Cutibacterium	65.59993420996662
LKMB002-1-81-S80	Um	Moist	Corynebacterium	65.59615867427627
LKMB002-2-078-S185	Na	Moist	Cutibacterium	65.52706396913302
LKMN002-3-11-S214	Af	Rarely Moist	Cutibacterium	65.20989336496089
LKMB002-1-75-S74	Al	Sebaceous	Cutibacterium	64.88754903015106
LKMB002-1-39-S43	Af	Rarely Moist	Cutibacterium	64.20741690299796
LKMN002-3-65-S264	Tw	Moist	Corynebacterium	64.19239712527795
LKMB002-1-38-S42	Vf	Rarely Moist	Cutibacterium	63.40292680499068
LKMB002-1-25-S29	Tw	Moist	Corynebacterium	63.0389346915769
LKMB002-2-047-S138	Na	Moist	Corynebacterium	61.939863956939604
LKMB002-2-033-S124	Af	Rarely Moist	Cutibacterium	60.78757321313858
LKMB002-2-095-S202	Na	Moist	Corynebacterium	60.75225570103603
LKMB002-2-063-S154	Ba	Sebaceous	Cutibacterium	60.584208092071975
LKMB002-2-071-S178	Ba	Sebaceous	Staphylococcus	60.37641700941542
LKMB002-1-51-S156	Na	Moist	Corynebacterium	60.24074265321813
LKMN002-3-68-S267	Na	Moist	Cutibacterium	59.91198792491337
LKMN002-3-63-S262	Af	Rarely Moist	Cutibacterium	59.52800302299087
LKMB002-2-027-S118	Tw	Moist	Staphylococcus	59.4374530881701
LKMB002-1-48-S52	Um	Moist	Corynebacterium	59.20723171267878
LKMB002-2-022-S113	Oc	Sebaceous	Cutibacterium	58.82125615821738
LKMB002-2-034-S125	Um	Moist	Corynebacterium	58.21267235622483
LKMN002-3-21-S224	Um	Moist	Corynebacterium	58.129055330087155
LKMB002-1-92-S91	Na	Moist	Corynebacterium	57.997770370193315
LKMN002-3-29-S232	Um	Moist	Cutibacterium	57.33838639736884
LKMB002-1-33-S37	Tw	Moist	Staphylococcus	56.4033871482245
LKMB002-1-88-S87	Af	Rarely Moist	Cutibacterium	56.2066007702192
LKMB002-2-054-S145	Oc	Sebaceous	Staphylococcus	55.471145979336065
LKMN002-3-41-S168	Na	Moist	Cutibacterium	55.42602330611622
LKMN002-3-59-S258	Na	Moist	Cutibacterium	55.34902348697781
LKMN002-3-17-S220	Oc	Sebaceous	Cutibacterium	55.03448192497876
LKMB002-2-013-S104	Na	Moist	Cutibacterium	54.5658420019534
LKMB002-1-65-S64	Um	Moist	Corynebacterium	54.30040133388273
LKMB002-1-87-S86	Vf	Rarely Moist	Cutibacterium	53.973713913139186
LKMB002-2-059-S150	Tw	Moist	Staphylococcus	53.905547738111856
LKMB002-1-29-S33	Ba	Sebaceous	Cutibacterium	53.70700013771182
LKMN002-3-13-S216	Tw	Moist	Corynebacterium	53.54796669391798
LKMB002-1-02-S6	Na	Moist	Cutibacterium	53.493355707741856
LKMB002-2-064-S155	Vf	Rarely Moist	Cutibacterium	53.235378402364255
LKMB002-1-10-S14	Na	Moist	Cutibacterium	53.1862355838083
LKMN002-3-71-S270	Vf	Rarely Moist	Cutibacterium	52.993140713818775
LKMB002-2-061-S152	Na	Moist	Cutibacterium	52.82403370349748
LKMB002-1-73-S72	Um	Moist	Corynebacterium	52.6067925066805
LKMN002-3-46-S245	Um	Moist	Cutibacterium	52.60215422231589
LKMN002-3-77-S276	Na	Moist	Cutibacterium	51.754126839913624
LKMB002-2-053-S144	Na	Moist	Staphylococcus	51.09637470198154
LKMB002-1-68-S67	Na	Moist	Corynebacterium	50.70698622618332
LKMN002-3-36-S239	Af	Rarely Moist	Cutibacterium	50.42060396532083
LKMB002-2-024-S115	Vf	Rarely Moist	Cutibacterium	49.754758892088915
LKMN002-3-72-S271	Af	Rarely Moist	Cutibacterium	49.50588632771179
LKMN002-3-02-S205	Vf	Rarely Moist	Cutibacterium	49.187314701594346
LKMN002-3-89-S288	Af	Rarely Moist	Micrococcus	49.16791484522287
LKMB002-2-042-S133	Af	Rarely Moist	Cutibacterium	48.175673396050726
LKMB002-2-041-S132	Vf	Rarely Moist	Cutibacterium	47.65590144042444
LKMB002-2-052-S143	Um	Moist	Corynebacterium	46.84218055185047
LKMN002-3-62-S261	Vf	Rarely Moist	Cutibacterium	46.66741294029967
LKMN002-3-33-S236	Oc	Sebaceous	Staphylococcus	46.600113204025156
LKMB002-2-021-S112	Na	Moist	Corynebacterium	46.48080264843542
LKMB002-2-043-S134	Um	Moist	Cutibacterium	46.32351448673523
LKMB002-2-089-S196	Vf	Rarely Moist	Acinetobacter	46.282970001428595
LKMN002-3-28-S231	Af	Rarely Moist	Cutibacterium	46.116850329886034
LKMB002-2-026-S117	Um	Moist	Cutibacterium	45.32543604175529
LKMB002-2-086-S193	Na	Moist	Cutibacterium	45.11520088391087
LKMB002-2-057-S148	Af	Rarely Moist	Gardnerella	45.00243018495541
LKMB002-1-46-S50	Vf	Rarely Moist	Cutibacterium	44.91567887288242
LKMB002-1-27-S31	Na	Moist	Cutibacterium	44.804522741689574
LKMB002-1-55-S160	Af	Rarely Moist	Cutibacterium	44.585079121175546
LKMN002-3-49-S248	Al	Sebaceous	Cutibacterium	44.566441567797206
LKMB002-2-070-S177	Oc	Sebaceous	Cutibacterium	44.108342347168865
LKMN002-3-50-S249	Na	Moist	Staphylococcus	44.09892168525489
LKMN002-3-13-S216	Tw	Moist	Staphylococcus	43.670877271314346
LKMB002-1-07-S11	Um	Moist	Corynebacterium	43.54816693980898
LKMB002-1-95-S94	Vf	Rarely Moist	Cutibacterium	43.05966644960439
LKMN002-3-32-S235	Na	Moist	Cutibacterium	42.921948562603056
LKMN002-3-85-S284	Na	Moist	Corynebacterium	42.88801056443338
LKMB002-2-029-S120	Na	Moist	Corynebacterium	42.326937506699544
LKMB002-1-32-S36	Um	Moist	Porphyromonas	42.15641782227526
LKMB002-2-069-S176	Na	Moist	Cutibacterium	41.55731410063775
LKMB002-1-60-S59	Na	Moist	Corynebacterium	41.52410206538304
LKMN002-3-24-S227	Na	Moist	Corynebacterium	41.44736496875115
LKMN002-3-80-S279	Vf	Rarely Moist	Cutibacterium	41.3611543584325
LKMB002-2-021-S112	Na	Moist	Cutibacterium	41.35897208234503
LKMB002-2-025-S116	Af	Rarely Moist	Staphylococcus	41.04429987059262
LKMB002-1-07-S11	Um	Moist	Staphylococcus	40.69832355951691
LKMN002-3-33-S236	Oc	Sebaceous	Cutibacterium	40.69721203447617
LKMB002-1-21-S25	Vf	Rarely Moist	Micrococcus	40.07861588669474
LKMB002-1-61-S60	Oc	Sebaceous	Cutibacterium	39.785367059405125
LKMB002-2-017-S108	Af	Rarely Moist	Cutibacterium	39.15795851202668
LKMN002-3-82-S281	Um	Moist	Mobiluncus	39.06118053082377
LKMN002-3-49-S248	Al	Sebaceous	Staphylococcus	39.00976872243479
LKMB002-2-023-S114	Ba	Sebaceous	Micrococcus	38.91725010495397
LKMN002-3-24-S227	Na	Moist	Dolosigranulum	38.473082957699916
LKMN002-3-20-S223	Af	Rarely Moist	Cutibacterium	38.29633694073294
LKMB002-1-54-S159	Vf	Rarely Moist	Cutibacterium	38.196102753937794
LKMB002-2-069-S176	Na	Moist	Corynebacterium	38.03442041947501
LKMB002-1-22-S26	Af	Rarely Moist	Micrococcus	37.80782256667139
LKMB002-1-18-S22	Na	Moist	Corynebacterium	37.717423479540486
LKMB002-2-090-S197	Af	Rarely Moist	Cutibacterium	37.6035695519953
LKMB002-1-47-S51	Af	Rarely Moist	Cutibacterium	37.33970446434589
LKMB002-2-054-S145	Oc	Sebaceous	Cutibacterium	37.035507553576025
LKMB002-2-016-S107	Vf	Rarely Moist	Cutibacterium	37.00493429412505
LKMB002-1-31-S35	Af	Rarely Moist	Cutibacterium	36.683533049577285
LKMB002-1-40-S44	Um	Moist	Cutibacterium	36.566963385203785
LKMB002-2-029-S120	Na	Moist	Dolosigranulum	36.537249437238714
LKMB002-1-70-S69	Ba	Sebaceous	Cutibacterium	36.419850214706024
LKMB002-2-009-S100	Af	Rarely Moist	Micrococcus	36.384692547809
LKMB002-2-017-S108	Af	Rarely Moist	Staphylococcus	35.97552381632246
LKMB002-1-16-S20	Tw	Moist	Corynebacterium	35.93751784144239
LKMB002-2-038-S129	Na	Moist	Corynebacterium	35.69809295982472
LKMB002-1-35-S39	Na	Moist	Cutibacterium	35.67638042214313
LKMB002-1-30-S34	Vf	Rarely Moist	Cutibacterium	35.270052700785854
LKMB002-2-089-S196	Vf	Rarely Moist	Cutibacterium	34.814447712787505
LKMB002-1-95-S94	Vf	Rarely Moist	Micrococcus	34.76967490478645
LKMB002-2-050-S141	Vf	Rarely Moist	Micrococcus	34.54884721516754
LKMN002-3-04-S207	Um	Moist	Corynebacterium	34.36970335258296
LKMB002-1-62-S61	Ba	Sebaceous	Streptococcus	34.34269484322535
LKMB002-2-052-S143	Um	Moist	Staphylococcus	33.9257291054483
LKMN002-3-65-S264	Tw	Moist	Staphylococcus	33.89071755113113
LKMB002-2-001-S96	Um	Moist	Cutibacterium	33.83816287365009
LKMB002-1-92-S91	Na	Moist	Cutibacterium	33.76093440978242
LKMB002-1-60-S59	Na	Moist	Cutibacterium	33.48464453233869
LKMB002-2-001-S96	Um	Moist	Corynebacterium	33.392135920247604
LKMN002-3-04-S207	Um	Moist	Kocuria	33.24179016510922
LKMB002-1-25-S29	Tw	Moist	Staphylococcus	32.33132680109457
LKMB002-2-008-S99	Vf	Rarely Moist	Cutibacterium	32.24222440299008
LKMB002-2-019-S110	Tw	Moist	Staphylococcus	31.914171086176186
LKMN002-3-17-S220	Oc	Sebaceous	Staphylococcus	31.908221458636945
LKMB002-2-072-S179	Vf	Rarely Moist	Cutibacterium	31.426274159922784
LKMN002-3-41-S168	Na	Moist	Corynebacterium	31.412294448629414
LKMN002-3-88-S287	Vf	Rarely Moist	Micrococcus	31.219414507342
LKMN002-3-32-S235	Na	Moist	Corynebacterium	31.085527542957763
LKMB002-1-18-S22	Na	Moist	Cutibacterium	30.92274942532643
LKMB002-2-047-S138	Na	Moist	Dolosigranulum	30.917538654106636
LKMN002-3-16-S219	Na	Moist	Corynebacterium	30.54312886372159
LKMN002-3-51-S250	Oc	Sebaceous	Corynebacterium	30.268327912068965
LKMB002-1-78-S77	Ba	Sebaceous	Lactobacillus	30.19339610912506
LKMN002-3-85-S284	Na	Moist	Cutibacterium	30.175445054363582
LKMB002-1-69-S68	Oc	Sebaceous	Moraxella	30.12445962095961
LKMN002-3-68-S267	Na	Moist	Corynebacterium	29.566600763905125
LKMB002-1-20-S24	Ba	Sebaceous	Micrococcus	29.278124837014158
LKMN002-3-52-S251	Ba	Sebaceous	Corynebacterium	29.25975206996044
LKMB002-2-048-S139	Oc	Sebaceous	Staphylococcus	28.943285450848627
LKMN002-3-52-S251	Ba	Sebaceous	Micrococcus	28.88244624511598
LKMN002-3-54-S253	Af	Rarely Moist	Staphylococcus	28.579689597298312
LKMB002-1-27-S31	Na	Moist	Corynebacterium	28.397713403889885
LKMN002-3-72-S271	Af	Rarely Moist	Moraxella	28.36924388742976
LKMN002-3-20-S223	Af	Rarely Moist	Staphylococcus	28.00612736142776
LKMB002-1-72-S71	Af	Rarely Moist	Micrococcus	27.81552878705505
LKMB002-1-89-S88	Um	Moist	Corynebacterium	27.7139755229655
LKMN002-3-88-S287	Vf	Rarely Moist	Cutibacterium	27.6907267602127
LKMN002-3-44-S243	Vf	Rarely Moist	Cutibacterium	27.462018943799904
LKMB002-1-63-S62	Vf	Rarely Moist	Cutibacterium	27.44315532969413
LKMB002-1-16-S20	Tw	Moist	Staphylococcus	27.405597360037454
LKMB002-2-049-S140	Ba	Sebaceous	Cutibacterium	27.149359146458764
LKMB002-1-35-S39	Na	Moist	Staphylococcus	27.062969096867402
LKMN002-3-16-S219	Na	Moist	Cutibacterium	27.01058340862181
LKMB002-2-043-S134	Um	Moist	Staphylococcus	26.883276781071945
LKMB002-2-009-S100	Af	Rarely Moist	Cutibacterium	26.157853502112054
LKMB002-2-053-S144	Na	Moist	Corynebacterium	26.009869826142012
LKMB002-2-061-S152	Na	Moist	Staphylococcus	25.623798367355516
LKMB002-2-018-S109	Um	Moist	Cruoricaptor	25.606705150289073
LKMB002-2-084-S191	Tw	Moist	Corynebacterium	25.53004728684013
LKMB002-2-095-S202	Na	Moist	Cutibacterium	25.468342653344056
LKMB002-1-73-S72	Um	Moist	Porphyromonas	25.444883106888703
LKMB002-2-073-S180	Af	Rarely Moist	Micrococcus	25.30351484065017
LKMB002-1-81-S80	Um	Moist	Staphylococcus	25.212261722691746
LKMN002-3-03-S206	Af	Rarely Moist	Cutibacterium	25.190648428502964
LKMB002-2-055-S146	Ba	Sebaceous	Cutibacterium	25.134838940240993
LKMB002-2-013-S104	Na	Moist	Corynebacterium	25.04764975297989
LKMN002-3-45-S244	Af	Rarely Moist	Cutibacterium	24.867502961944435
LKMB002-2-086-S193	Na	Moist	Staphylococcus	24.81124819913992
LKMB002-2-073-S180	Af	Rarely Moist	Cutibacterium	24.800138778569714
LKMB002-1-80-S79	Af	Rarely Moist	Corynebacterium	24.574385707065936
LKMB002-2-023-S114	Ba	Sebaceous	Staphylococcus	24.386599938542417
LKMB002-1-20-S24	Ba	Sebaceous	Cutibacterium	24.174531035401976
LKMN002-3-50-S249	Na	Moist	Corynebacterium	24.162134442231146
LKMN002-3-16-S219	Na	Moist	Staphylococcus	23.78172405698008
LKMB002-1-16-S20	Tw	Moist	Cutibacterium	23.747102549756214
LKMN002-3-59-S258	Na	Moist	Corynebacterium	23.703342702389712
LKMN002-3-82-S281	Um	Moist	Porphyromonas	23.700003861734405
LKMB002-2-038-S129	Na	Moist	Cutibacterium	23.64528605602629
LKMB002-2-038-S129	Na	Moist	Staphylococcus	23.58536967068345
LKMB002-2-026-S117	Um	Moist	Corynebacterium	23.36136653686312
LKMB002-2-066-S173	Um	Moist	Cutibacterium	23.323700493329092
LKMB002-2-049-S140	Ba	Sebaceous	Micrococcus	22.58218632211584
LKMB002-2-056-S147	Vf	Rarely Moist	Micrococcus	22.55959100130233
LKMB002-1-61-S60	Oc	Sebaceous	Staphylococcus	22.522040042844196
LKMB002-2-006-S97	Oc	Sebaceous	Staphylococcus	22.39484845272013
LKMB002-2-078-S185	Na	Moist	Corynebacterium	22.314029626571408
LKMB002-1-76-S75	Na	Moist	Cutibacterium	21.84023716920064
LKMN002-3-38-S165	Tw	Moist	Staphylococcus	21.707197855279915
LKMB002-2-055-S146	Ba	Sebaceous	Micrococcus	21.542703940922053
LKMN002-3-89-S288	Af	Rarely Moist	Cutibacterium	21.487697294427235
LKMN002-3-22-S225	Tw	Moist	Corynebacterium	21.194347134496336
LKMB002-1-02-S6	Na	Moist	Corynebacterium	21.1574221053109
LKMB002-1-46-S50	Vf	Rarely Moist	Corynebacterium	21.070545165700743
LKMB002-1-40-S44	Um	Moist	Corynebacterium	20.860638100199584
LKMB002-2-056-S147	Vf	Rarely Moist	Cutibacterium	20.514862317020395
LKMB002-2-018-S109	Um	Moist	Corynebacterium	20.41310223790015
LKMB002-2-008-S99	Vf	Rarely Moist	Micrococcus	20.391040430175618
LKMB002-1-70-S69	Ba	Sebaceous	Micrococcus	20.260302471688455
LKMN002-3-27-S230	Vf	Rarely Moist	Cutibacterium	19.883421495644228
LKMB002-2-018-S109	Um	Moist	Propionimicrobium	19.820658303256792
LKMN002-3-80-S279	Vf	Rarely Moist	Micrococcus	19.792531555976076
LKMB002-1-89-S88	Um	Moist	Finegoldia	19.756798779856137
LKMB002-1-68-S67	Na	Moist	Staphylococcus	19.709364627166043
LKMN002-3-53-S252	Vf	Rarely Moist	Acinetobacter	19.686425520692072
LKMB002-1-06-S10	Af	Rarely Moist	Cutibacterium	19.623989872857432
LKMB002-2-050-S141	Vf	Rarely Moist	Cutibacterium	19.581679969080444
LKMB002-2-018-S109	Um	Moist	Brevibacterium	19.45611085542294
LKMB002-1-51-S156	Na	Moist	Dolosigranulum	19.414195427139074
LKMN002-3-32-S235	Na	Moist	Staphylococcus	19.241645340118037
LKMB002-2-025-S116	Af	Rarely Moist	Cutibacterium	19.21792332572145
LKMB002-2-023-S114	Ba	Sebaceous	Cutibacterium	19.20246522813603
LKMB002-2-051-S142	Af	Rarely Moist	Staphylococcus	19.154077834079136
LKMN002-3-73-S272	Um	Moist	Staphylococcus	18.98712754039745
LKMN002-3-77-S276	Na	Moist	Corynebacterium	18.682449015148173
LKMB002-2-008-S99	Vf	Rarely Moist	Pectobacterium	18.662100153597073
LKMB002-1-77-S76	Oc	Sebaceous	Staphylococcus	18.59474237831264
LKMB002-1-64-S63	Af	Rarely Moist	Cutibacterium	18.28542648825914
LKMB002-2-086-S193	Na	Moist	Moraxella	18.201414690685354
LKMB002-1-60-S59	Na	Moist	Dolosigranulum	18.187586354121574
LKMB002-2-090-S197	Af	Rarely Moist	Corynebacterium	17.973280616754707
LKMB002-1-64-S63	Af	Rarely Moist	Staphylococcus	17.788034484590394
LKMB002-2-064-S155	Vf	Rarely Moist	Micrococcus	17.711185224847704
LKMB002-1-28-S32	Oc	Sebaceous	Staphylococcus	17.639983965054064
LKMN002-3-53-S252	Vf	Rarely Moist	Micrococcus	17.628534021574964
LKMB002-1-61-S60	Oc	Sebaceous	Corynebacterium	17.61761555573865
LKMN002-3-77-S276	Na	Moist	Staphylococcus	17.375390682368604
LKMB002-2-016-S107	Vf	Rarely Moist	Corynebacterium	17.32460567814386
LKMN002-3-46-S245	Um	Moist	Corynebacterium	17.237732990219317
LKMB002-1-69-S68	Oc	Sebaceous	Cutibacterium	17.20040762985785
LKMN002-3-55-S254	Um	Moist	Staphylococcus	17.099068784936726
LKMB002-1-41-S45	Tw	Moist	Staphylococcus	17.03552818790284
LKMB002-1-51-S156	Na	Moist	Cutibacterium	16.94518712316227
LKMB002-2-025-S116	Af	Rarely Moist	Micrococcus	16.865706398333014
LKMN002-3-85-S284	Na	Moist	Staphylococcus	16.86287862404697
LKMB002-2-002-S161	Tw	Moist	Micrococcus	16.857932819519107
LKMN002-3-71-S270	Vf	Rarely Moist	Moraxella	16.745654942035486
LKMB002-2-034-S125	Um	Moist	Porphyromonas	16.732174924695492
LKMB002-1-02-S6	Na	Moist	Staphylococcus	16.64852525435772
LKMB002-2-016-S107	Vf	Rarely Moist	Moraxella	16.527656268501474
LKMN002-3-29-S232	Um	Moist	Staphylococcus	16.375400822502996
LKMN002-3-54-S253	Af	Rarely Moist	Cutibacterium	16.255016507959404
LKMB002-1-32-S36	Um	Moist	Corynebacterium	16.188884396006458
LKMB002-1-47-S51	Af	Rarely Moist	Corynebacterium	16.08965824510594
LKMN002-3-10-S213	Vf	Rarely Moist	Micrococcus	16.051476142561448
LKMN002-3-62-S261	Vf	Rarely Moist	Streptococcus	15.922358031727413
LKMB002-1-57-S56	Tw	Moist	Corynebacterium	15.877583881168277
LKMN002-3-28-S231	Af	Rarely Moist	Corynebacterium	15.809873796167256
LKMB002-1-62-S61	Ba	Sebaceous	Micrococcus	15.795176717018503
LKMN002-3-12-S215	Um	Moist	Staphylococcus	15.759771950206321
LKMB002-2-005-S164	Na	Moist	Dolosigranulum	15.736174804424063
LKMB002-2-051-S142	Af	Rarely Moist	Cutibacterium	15.619234334418227
LKMB002-2-092-S199	Tw	Moist	Staphylococcus	15.525109532305276
LKMN002-3-88-S287	Vf	Rarely Moist	Corynebacterium	15.523165685559645
LKMB002-2-061-S152	Na	Moist	Corynebacterium	15.363037517203704
LKMB002-1-69-S68	Oc	Sebaceous	Staphylococcus	15.33719701565894
LKMB002-1-78-S77	Ba	Sebaceous	Pseudomonas	15.30049941374832
LKMB002-2-029-S120	Na	Moist	Cutibacterium	15.203344409904599
LKMN002-3-29-S232	Um	Moist	Corynebacterium	15.116759975579145
LKMB002-2-033-S124	Af	Rarely Moist	Micrococcus	15.029229733098584
LKMB002-2-043-S134	Um	Moist	Corynebacterium	15.002575689169506
LKMB002-2-053-S144	Na	Moist	Cutibacterium	14.959239253916273
LKMB002-1-79-S78	Vf	Rarely Moist	Pseudomonas	14.811069957558768
LKMB002-1-31-S35	Af	Rarely Moist	Streptococcus	14.722947486719514
LKMB002-1-05-S9	Vf	Rarely Moist	Pseudomonas	14.613615765390136
LKMB002-1-35-S39	Na	Moist	Corynebacterium	14.510729764967053
LKMB002-1-63-S62	Vf	Rarely Moist	Micrococcus	14.493117802457952
LKMB002-1-67-S66	Al	Sebaceous	Staphylococcus	14.481181941833082
LKMB002-2-002-S161	Tw	Moist	Cutibacterium	14.480185856447678
LKMB002-2-014-S105	Oc	Sebaceous	Staphylococcus	14.392113783663033
LKMB002-2-017-S108	Af	Rarely Moist	Corynebacterium	14.254375126984389
LKMB002-1-93-S92	Oc	Sebaceous	Corynebacterium	14.15981099029014
LKMB002-2-042-S133	Af	Rarely Moist	Corynebacterium	14.067972878227101
LKMN002-3-21-S224	Um	Moist	Pseudomonas	14.049179206938847
LKMB002-2-051-S142	Af	Rarely Moist	Micrococcus	13.953786817584582
LKMB002-1-06-S10	Af	Rarely Moist	Pseudomonas	13.898181438148507
LKMN002-3-03-S206	Af	Rarely Moist	Streptococcus	13.868840731530769
LKMB002-1-10-S14	Na	Moist	Lawsonella	13.810542481069577
LKMN002-3-44-S243	Vf	Rarely Moist	Sphingobacterium	13.795078857656732
LKMN002-3-11-S214	Af	Rarely Moist	Corynebacterium	13.786558791789863
LKMB002-2-072-S179	Vf	Rarely Moist	Micrococcus	13.720011880985764
LKMN002-3-50-S249	Na	Moist	Cutibacterium	13.685631656613792
LKMB002-2-066-S173	Um	Moist	Micrococcus	13.656133869189018
LKMB002-1-85-S84	Oc	Sebaceous	Staphylococcus	13.640446306317713
LKMB002-1-21-S25	Vf	Rarely Moist	Cutibacterium	13.612159348238166
LKMB002-2-057-S148	Af	Rarely Moist	Cutibacterium	13.467542216146786
LKMB002-2-069-S176	Na	Moist	Staphylococcus	13.272444107363471
LKMN002-3-36-S239	Af	Rarely Moist	Staphylococcus	13.042879262934978
LKMB002-2-011-S102	Tw	Moist	Corynebacterium	12.84558880287523
LKMN002-3-53-S252	Vf	Rarely Moist	Cutibacterium	12.742937163242027
LKMB002-1-64-S63	Af	Rarely Moist	Corynebacterium	12.695521275382044
LKMB002-1-77-S76	Oc	Sebaceous	Streptococcus	12.619815869324327
LKMN002-3-22-S225	Tw	Moist	Staphylococcus	12.507655322763519
LKMB002-1-63-S62	Vf	Rarely Moist	Corynebacterium	12.503926307749788
LKMB002-2-067-S174	Tw	Moist	Corynebacterium	12.423087927583158
LKMN002-3-03-S206	Af	Rarely Moist	Actinomyces	12.357009606579156
LKMB002-1-35-S39	Na	Moist	Dolosigranulum	12.273864477254309
LKMB002-2-092-S199	Tw	Moist	Moraxella	12.219048662617743
LKMN002-3-45-S244	Af	Rarely Moist	Sphingobacterium	12.166235767118785
LKMB002-2-027-S118	Tw	Moist	Cutibacterium	12.07965903055469
LKMB002-2-066-S173	Um	Moist	Staphylococcus	12.046945035663645
LKMN002-3-27-S230	Vf	Rarely Moist	Corynebacterium	11.981999294994349
LKMB002-2-041-S132	Vf	Rarely Moist	Corynebacterium	11.957206312651904
LKMB002-1-79-S78	Vf	Rarely Moist	Rothia	11.87806367750928
LKMN002-3-22-S225	Tw	Moist	Moraxella	11.797749721523145
LKMN002-3-52-S251	Ba	Sebaceous	Staphylococcus	11.774891306928618
LKMB002-1-18-S22	Na	Moist	Dolosigranulum	11.757474297255305
LKMB002-1-89-S88	Um	Moist	Porphyromonas	11.710561661323501
LKMN002-3-78-S277	Oc	Sebaceous	Staphylococcus	11.688940322001505
LKMB002-2-026-S117	Um	Moist	Staphylococcus	11.544880395300893
LKMB002-2-001-S96	Um	Moist	Micrococcus	11.525711845138433
LKMB002-1-47-S51	Af	Rarely Moist	Staphylococcus	11.520561858126207
LKMN002-3-59-S258	Na	Moist	Staphylococcus	11.426613749592867
LKMB002-1-80-S79	Af	Rarely Moist	Cutibacterium	11.376166666933502
LKMB002-2-024-S115	Vf	Rarely Moist	Micrococcus	11.376079471693853
LKMN002-3-90-S289	Um	Moist	Finegoldia	11.353926465193421
LKMN002-3-27-S230	Vf	Rarely Moist	Micrococcus	11.319590481764843
LKMB002-1-84-S83	Na	Moist	Dolosigranulum	11.270590557475222
LKMB002-1-49-S53	Tw	Moist	Staphylococcus	11.237143012080326
LKMB002-1-77-S76	Oc	Sebaceous	Rothia	11.213759351888426
LKMB002-2-073-S180	Af	Rarely Moist	Staphylococcus	11.209727594744976
LKMN002-3-89-S288	Af	Rarely Moist	Corynebacterium	11.170106856043008
LKMB002-1-70-S69	Ba	Sebaceous	Moraxella	10.980468709664255
LKMB002-2-024-S115	Vf	Rarely Moist	Lactobacillus	10.911139483425417
LKMN002-3-34-S237	Ba	Sebaceous	Micrococcus	10.853157944910553
LKMB002-2-058-S149	Um	Moist	Staphylococcus	10.841679918263592
LKMB002-1-18-S22	Na	Moist	Moraxella	10.802305209382299
LKMN002-3-21-S224	Um	Moist	Dermabacter	10.677056702462592
LKMB002-1-87-S86	Vf	Rarely Moist	Corynebacterium	10.569964728936435
LKMN002-3-87-S286	Ba	Sebaceous	Micrococcus	10.53489553705751
LKMB002-1-30-S34	Vf	Rarely Moist	Staphylococcus	10.525532443597735
LKMN002-3-54-S253	Af	Rarely Moist	Micrococcus	10.513253649745527
LKMB002-2-002-S161	Tw	Moist	Acinetobacter	10.5106575999809
LKMN002-3-63-S262	Af	Rarely Moist	Corynebacterium	10.439417905598997
LKMN002-3-05-S208	Tw	Moist	Staphylococcus	10.432270912043627
LKMB002-2-087-S194	Oc	Sebaceous	Staphylococcus	10.42769582859285
LKMB002-1-65-S64	Um	Moist	Cruoricaptor	10.408401012257205
LKMB002-2-055-S146	Ba	Sebaceous	Paracoccus	10.405391946499423
LKMB002-1-48-S52	Um	Moist	Porphyromonas	10.401860869856252
LKMN002-3-22-S225	Tw	Moist	Cutibacterium	10.332118213640094
LKMN002-3-11-S214	Af	Rarely Moist	Micrococcus	10.199226082154272
LKMB002-2-002-S161	Tw	Moist	Moraxella	10.09312717101101
LKMB002-1-89-S88	Um	Moist	Prevotella	10.072898030945316
LKMB002-1-05-S9	Vf	Rarely Moist	Cutibacterium	10.063844961458647
LKMN002-3-37-S240	Um	Moist	Staphylococcus	10.056341407752631
LKMB002-2-083-S190	Um	Moist	Corynebacterium	10.032377818372826
LKMN002-3-27-S230	Vf	Rarely Moist	Brevibacterium	10.029078737710446
LKMB002-1-86-S85	Ba	Sebaceous	Micrococcus	10.028941943131322
LKMB002-1-63-S62	Vf	Rarely Moist	Staphylococcus	10.019276104573693
LKMN002-3-80-S279	Vf	Rarely Moist	Kocuria	10.00957539965597
LKMB002-1-72-S71	Af	Rarely Moist	Cutibacterium	10.006703042133095
LKMB002-2-005-S164	Na	Moist	Cutibacterium	9.97496628001079
LKMB002-2-059-S150	Tw	Moist	Cutibacterium	9.971118377010667
LKMB002-2-071-S178	Ba	Sebaceous	Cutibacterium	9.93134005542023
LKMB002-1-79-S78	Vf	Rarely Moist	Cutibacterium	9.905760105241727
LKMB002-1-80-S79	Af	Rarely Moist	Pseudomonas	9.905642001023576
LKMN002-3-04-S207	Um	Moist	Cutibacterium	9.865806265812294
LKMN002-3-64-S263	Um	Moist	Cutibacterium	9.790862916739277
LKMB002-1-68-S67	Na	Moist	Cutibacterium	9.780193931157052
LKMN002-3-24-S227	Na	Moist	Cutibacterium	9.65067404115088
LKMB002-1-09-S13	Al	Sebaceous	Klebsiella	9.6384186665883
LKMB002-2-013-S104	Na	Moist	Lawsonella	9.597750742008591
LKMB002-1-32-S36	Um	Moist	Ezakiella	9.554908129601047
LKMN002-3-46-S245	Um	Moist	Pseudomonas	9.492262377889167
LKMB002-1-65-S64	Um	Moist	Moraxella	9.441702096006285
LKMN002-3-36-S239	Af	Rarely Moist	Streptomyces	9.436999313865137
LKMB002-1-88-S87	Af	Rarely Moist	Staphylococcus	9.432755373847883
LKMB002-1-95-S94	Vf	Rarely Moist	Corynebacterium	9.320310068097253
LKMB002-2-002-S161	Tw	Moist	Corynebacterium	9.235475861739674
LKMB002-2-052-S143	Um	Moist	Porphyromonas	9.232781374760425
LKMB002-2-082-S189	Af	Rarely Moist	Cutibacterium	9.177478678902023
LKMN002-3-28-S231	Af	Rarely Moist	Staphylococcus	9.138998256261786
LKMB002-1-43-S47	Na	Moist	Cutibacterium	9.122101794803287
LKMB002-1-79-S78	Vf	Rarely Moist	Staphylococcus	9.04665794872598
LKMB002-2-092-S199	Tw	Moist	Cutibacterium	9.043008268108814
LKMB002-2-049-S140	Ba	Sebaceous	Corynebacterium	9.012664864144968
LKMB002-1-05-S9	Vf	Rarely Moist	Janthinobacterium	8.986205987766152
LKMB002-2-090-S197	Af	Rarely Moist	Acinetobacter	8.92565671672599
LKMB002-2-016-S107	Vf	Rarely Moist	Micrococcus	8.803755254240945
LKMB002-1-77-S76	Oc	Sebaceous	Pseudomonas	8.797025740716906
LKMB002-1-10-S14	Na	Moist	Corynebacterium	8.791753613801427
LKMB002-1-13-S17	Vf	Rarely Moist	Corynebacterium	8.723677877146399
LKMB002-1-78-S77	Ba	Sebaceous	Janthinobacterium	8.639226645091075
LKMB002-2-039-S130	Oc	Sebaceous	Staphylococcus	8.590138744983818
LKMN002-3-60-S259	Oc	Sebaceous	Staphylococcus	8.580134037199088
LKMB002-2-013-S104	Na	Moist	Staphylococcus	8.567947125368635
LKMB002-2-060-S151	Al	Sebaceous	Xanthomonas	8.552315905264383
LKMB002-1-43-S47	Na	Moist	Lawsonella	8.513132214762638
LKMB002-2-079-S186	Oc	Sebaceous	Staphylococcus	8.496656941880715
LKMN002-3-53-S252	Vf	Rarely Moist	Staphylococcus	8.361351585858854
LKMB002-1-64-S63	Af	Rarely Moist	Micrococcus	8.337743313808382
LKMB002-1-22-S26	Af	Rarely Moist	Cutibacterium	8.294609055442665
LKMB002-1-77-S76	Oc	Sebaceous	Actinomyces	8.27678187039248
LKMN002-3-27-S230	Vf	Rarely Moist	Staphylococcus	8.248610029748603
LKMB002-1-23-S27	Um	Moist	Moraxella	8.13899732435245
LKMB002-1-21-S25	Vf	Rarely Moist	Corynebacterium	8.123053296500165
LKMN002-3-45-S244	Af	Rarely Moist	Stenotrophomonas	8.096743611894604
LKMB002-2-092-S199	Tw	Moist	Kocuria	8.062998647382088
LKMN002-3-44-S243	Vf	Rarely Moist	Pseudomonas	8.057468827701115
LKMB002-2-002-S161	Tw	Moist	Kocuria	8.050601218352478
LKMB002-1-33-S37	Tw	Moist	Micrococcus	8.00012331306539
LKMB002-1-07-S11	Um	Moist	Brevibacterium	7.990467073355724
LKMN002-3-56-S255	Tw	Moist	Staphylococcus	7.8931905484799945
LKMN002-3-23-S226	Al	Sebaceous	Corynebacterium	7.892161461626583
LKMB002-1-75-S74	Al	Sebaceous	Streptococcus	7.807078736904067
LKMB002-2-022-S113	Oc	Sebaceous	Staphylococcus	7.771636994129352
LKMN002-3-54-S253	Af	Rarely Moist	Corynebacterium	7.758094614792737
LKMN002-3-44-S243	Vf	Rarely Moist	Stenotrophomonas	7.7464121348093125
LKMB002-2-073-S180	Af	Rarely Moist	Paracoccus	7.716976091915153
LKMN002-3-86-S285	Oc	Sebaceous	Staphylococcus	7.7113314057213
LKMB002-2-051-S142	Af	Rarely Moist	Pseudomonas	7.692391221726336
LKMB002-1-22-S26	Af	Rarely Moist	Corynebacterium	7.671723138478018
LKMN002-3-76-S275	Al	Sebaceous	Staphylococcus	7.657098317795458
LKMB002-1-79-S78	Vf	Rarely Moist	Streptococcus	7.646958639374814
LKMB002-1-56-S55	Um	Moist	Staphylococcus	7.6410945964277195
LKMN002-3-35-S238	Vf	Rarely Moist	Micrococcus	7.626250788346378
LKMN002-3-68-S267	Na	Moist	Staphylococcus	7.615312116895908
LKMN002-3-44-S243	Vf	Rarely Moist	Brevundimonas	7.604801646465409
LKMN002-3-89-S288	Af	Rarely Moist	Kocuria	7.549557920567411
LKMB002-2-065-S172	Af	Rarely Moist	Micrococcus	7.5370084798462935
LKMB002-1-30-S34	Vf	Rarely Moist	Corynebacterium	7.495237257074226
LKMB002-2-050-S141	Vf	Rarely Moist	Corynebacterium	7.4884509474897625
LKMN002-3-45-S244	Af	Rarely Moist	Pseudomonas	7.482816280006836
LKMB002-2-022-S113	Oc	Sebaceous	Micrococcus	7.4744321373404015
LKMB002-2-086-S193	Na	Moist	Corynebacterium	7.457997985203159
LKMN002-3-82-S281	Um	Moist	Anaerococcus	7.445991429717886
LKMN002-3-62-S261	Vf	Rarely Moist	Lactobacillus	7.435098667731313
LKMB002-1-40-S44	Um	Moist	Micrococcus	7.406477937133675
LKMB002-1-64-S63	Af	Rarely Moist	Janthinobacterium	7.3867565204391115
LKMB002-1-62-S61	Ba	Sebaceous	Cutibacterium	7.386050135588031
LKMN002-3-20-S223	Af	Rarely Moist	Micrococcus	7.345672004296297
LKMB002-1-78-S77	Ba	Sebaceous	Staphylococcus	7.344499849850711
LKMB002-2-030-S121	Oc	Sebaceous	Staphylococcus	7.3156396798263925
LKMB002-2-091-S198	Um	Moist	Corynebacterium	7.29115036238332
LKMN002-3-23-S226	Al	Sebaceous	Staphylococcus	7.232893392231592
LKMB002-1-20-S24	Ba	Sebaceous	Moraxella	7.216868237898483
LKMN002-3-45-S244	Af	Rarely Moist	Brevundimonas	7.211478913098353
LKMB002-1-32-S36	Um	Moist	Prevotella	7.204041626161422
LKMB002-2-038-S129	Na	Moist	Streptococcus	7.1930962015694515
LKMB002-1-64-S63	Af	Rarely Moist	Pseudomonas	7.168734258274906
LKMN002-3-47-S246	Tw	Moist	Corynebacterium	7.089503946159495
LKMB002-2-014-S105	Oc	Sebaceous	Corynebacterium	7.074501509590843
LKMN002-3-50-S249	Na	Moist	Dolosigranulum	7.072712113336427
LKMB002-2-075-S182	Tw	Moist	Corynebacterium	7.064651200064111
LKMB002-2-096-S203	Oc	Sebaceous	Staphylococcus	7.060322629706782
LKMN002-3-10-S213	Vf	Rarely Moist	Corynebacterium	7.036137793037629
LKMN002-3-02-S205	Vf	Rarely Moist	Corynebacterium	7.029633420526017
LKMB002-1-96-S95	Af	Rarely Moist	Corynebacterium	7.014105769724155
LKMB002-2-042-S133	Af	Rarely Moist	Staphylococcus	6.967260652176536
LKMB002-1-88-S87	Af	Rarely Moist	Micrococcus	6.952239704449196
LKMB002-2-059-S150	Tw	Moist	Gardnerella	6.952192359868226
LKMN002-3-02-S205	Vf	Rarely Moist	Micrococcus	6.931502119543086
LKMB002-2-066-S173	Um	Moist	Streptococcus	6.925450776753913
LKMB002-1-30-S34	Vf	Rarely Moist	Lactobacillus	6.872198005860245
LKMB002-2-063-S154	Ba	Sebaceous	Micrococcus	6.86566363269332
LKMN002-3-80-S279	Vf	Rarely Moist	Corynebacterium	6.8638115548187635
LKMB002-1-05-S9	Vf	Rarely Moist	Stenotrophomonas	6.790993504854008
LKMB002-1-78-S77	Ba	Sebaceous	Cutibacterium	6.773167461405895
LKMB002-1-14-S18	Af	Rarely Moist	Micrococcus	6.767283626125802
LKMB002-2-057-S148	Af	Rarely Moist	Micrococcus	6.690968835331108
LKMB002-1-63-S62	Vf	Rarely Moist	Streptococcus	6.6839809950173095
LKMB002-2-009-S100	Af	Rarely Moist	Staphylococcus	6.6619716222155425
LKMB002-1-33-S37	Tw	Moist	Corynebacterium	6.6551640191474
LKMB002-2-057-S148	Af	Rarely Moist	Paracoccus	6.6464146467060585
LKMN002-3-62-S261	Vf	Rarely Moist	Rothia	6.594561878498424
LKMN002-3-12-S215	Um	Moist	Cutibacterium	6.5894153224033305
LKMB002-2-055-S146	Ba	Sebaceous	Streptomyces	6.577009603681533
LKMB002-2-001-S96	Um	Moist	Staphylococcus	6.576105951273921
LKMB002-2-059-S150	Tw	Moist	Moraxella	6.538972492929887
LKMN002-3-74-S273	Tw	Moist	Corynebacterium	6.509507812887755
LKMB002-1-96-S95	Af	Rarely Moist	Micrococcus	6.495332021415373
LKMB002-1-62-S61	Ba	Sebaceous	Corynebacterium	6.4688001714573335
LKMB002-2-024-S115	Vf	Rarely Moist	Corynebacterium	6.392915907842214
LKMB002-1-69-S68	Oc	Sebaceous	Micrococcus	6.386349443217368
LKMB002-1-46-S50	Vf	Rarely Moist	Staphylococcus	6.381112354877633
LKMN002-3-62-S261	Vf	Rarely Moist	Actinomyces	6.359145179022674
LKMN002-3-36-S239	Af	Rarely Moist	Micrococcus	6.336642450104082
LKMN002-3-69-S268	Oc	Sebaceous	Staphylococcus	6.319721363306827
LKMB002-1-55-S160	Af	Rarely Moist	Micrococcus	6.303829663390589
LKMB002-1-87-S86	Vf	Rarely Moist	Micrococcus	6.237784087381487
LKMB002-1-83-S82	Al	Sebaceous	Corynebacterium	6.228854476626633
LKMB002-2-070-S177	Oc	Sebaceous	Staphylococcus	6.196444566116104
LKMB002-1-48-S52	Um	Moist	Cutibacterium	6.194493760335419
LKMB002-2-034-S125	Um	Moist	Cutibacterium	6.176363960155581
LKMB002-1-09-S13	Al	Sebaceous	Lawsonella	6.14198071318139
LKMB002-2-092-S199	Tw	Moist	Corynebacterium	6.11976057668453
LKMN002-3-52-S251	Ba	Sebaceous	Cutibacterium	6.107987915249228
LKMB002-2-007-S98	Ba	Sebaceous	Micrococcus	6.1004652051531405
LKMB002-1-77-S76	Oc	Sebaceous	Cutibacterium	6.046235351728647
LKMB002-1-88-S87	Af	Rarely Moist	Corynebacterium	6.0355560544856806
LKMB002-1-87-S86	Vf	Rarely Moist	Staphylococcus	6.027891899946269
LKMB002-1-09-S13	Al	Sebaceous	Corynebacterium	6.023483476204131
LKMB002-1-84-S83	Na	Moist	Cutibacterium	6.009288656515363
LKMB002-1-10-S14	Na	Moist	Klebsiella	6.008432548587969
LKMN002-3-33-S236	Oc	Sebaceous	Micrococcus	6.000581235975407
LKMB002-2-007-S98	Ba	Sebaceous	Staphylococcus	5.956522881263578
LKMB002-2-066-S173	Um	Moist	Corynebacterium	5.942653968410875
LKMB002-1-19-S23	Oc	Sebaceous	Micrococcus	5.912243403235322
LKMB002-1-38-S42	Vf	Rarely Moist	Corynebacterium	5.900980943146719
LKMB002-2-094-S201	Al	Sebaceous	Staphylococcus	5.8786345959720565
LKMB002-2-032-S123	Vf	Rarely Moist	Micrococcus	5.827346537705394
LKMB002-1-68-S67	Na	Moist	Lawsonella	5.80748020177204
LKMB002-1-55-S160	Af	Rarely Moist	Acidovorax	5.786310709866197
LKMB002-2-068-S175	Al	Sebaceous	Lawsonella	5.749801096194062
LKMB002-2-035-S126	Tw	Moist	Staphylococcus	5.739310614942985
LKMN002-3-43-S242	Ba	Sebaceous	Micrococcus	5.693185787931396
LKMB002-2-002-S161	Tw	Moist	Staphylococcus	5.667164366174206
LKMB002-1-20-S24	Ba	Sebaceous	Corynebacterium	5.608632599486558
LKMB002-2-022-S113	Oc	Sebaceous	Corynebacterium	5.542359487050004
LKMB002-1-03-S7	Oc	Sebaceous	Micrococcus	5.539317841168816
LKMB002-1-39-S43	Af	Rarely Moist	Corynebacterium	5.535137643255802
LKMN002-3-23-S226	Al	Sebaceous	Lawsonella	5.521811300604716
LKMB002-1-15-S19	Um	Moist	Cutibacterium	5.496984364000012
LKMB002-2-072-S179	Vf	Rarely Moist	Gardnerella	5.490295604091417
LKMN002-3-44-S243	Vf	Rarely Moist	Acinetobacter	5.4857705719968495
LKMB002-2-033-S124	Af	Rarely Moist	Corynebacterium	5.478788524865955
LKMB002-2-095-S202	Na	Moist	Staphylococcus	5.477646511537753
LKMN002-3-35-S238	Vf	Rarely Moist	Staphylococcus	5.419657661584545
LKMB002-1-80-S79	Af	Rarely Moist	Staphylococcus	5.419194256014849
LKMN002-3-79-S278	Ba	Sebaceous	Micrococcus	5.416433029576587
LKMB002-1-77-S76	Oc	Sebaceous	Corynebacterium	5.413924161122479
LKMB002-1-54-S159	Vf	Rarely Moist	Acidovorax	5.402378574244602
LKMB002-1-74-S73	Tw	Moist	Cutibacterium	5.396319893782231
LKMB002-1-29-S33	Ba	Sebaceous	Corynebacterium	5.387658781222739
LKMB002-1-06-S10	Af	Rarely Moist	Acinetobacter	5.385692593476784
LKMB002-2-041-S132	Vf	Rarely Moist	Staphylococcus	5.382151563405276
LKMN002-3-59-S258	Na	Moist	Lawsonella	5.3748869078495
LKMN002-3-49-S248	Al	Sebaceous	Corynebacterium	5.372551559125089
LKMB002-2-071-S178	Ba	Sebaceous	Micrococcus	5.368875773189465
LKMB002-2-092-S199	Tw	Moist	Paracoccus	5.3470203656037425
LKMN002-3-45-S244	Af	Rarely Moist	Acinetobacter	5.345708695181816
LKMN002-3-53-S252	Vf	Rarely Moist	Corynebacterium	5.307428496307773
LKMB002-1-80-S79	Af	Rarely Moist	Lactobacillus	5.2835889874219575
LKMN002-3-82-S281	Um	Moist	Corynebacterium	5.2601667078907965
LKMB002-2-008-S99	Vf	Rarely Moist	Staphylococcus	5.232359909248091
LKMB002-1-72-S71	Af	Rarely Moist	Corynebacterium	5.230861941349473
LKMB002-1-52-S157	Oc	Sebaceous	Staphylococcus	5.227546897666242
LKMB002-1-64-S63	Af	Rarely Moist	Stenotrophomonas	5.224801416393831
LKMB002-2-027-S118	Tw	Moist	Moraxella	5.221643307684542
LKMB002-1-55-S160	Af	Rarely Moist	Staphylococcus	5.206698735722249
LKMB002-2-068-S175	Al	Sebaceous	Staphylococcus	5.190120237424304
LKMB002-1-76-S75	Na	Moist	Corynebacterium	5.175037077686352
LKMN002-3-31-S234	Al	Sebaceous	Staphylococcus	5.149678906267203
LKMB002-2-056-S147	Vf	Rarely Moist	Gardnerella	5.144600670433441
LKMB002-1-72-S71	Af	Rarely Moist	Pseudomonas	5.143263879336508
LKMB002-1-70-S69	Ba	Sebaceous	Gordonia	5.133546506853727
LKMB002-2-042-S133	Af	Rarely Moist	Lawsonella	5.120043618643226
LKMB002-1-61-S60	Oc	Sebaceous	Porphyromonas	5.108346378841558
LKMB002-2-090-S197	Af	Rarely Moist	Micrococcus	5.107989817255639
LKMN002-3-86-S285	Oc	Sebaceous	Micrococcus	5.097425738032692
LKMN002-3-16-S219	Na	Moist	Streptococcus	5.085554470407818
LKMN002-3-60-S259	Oc	Sebaceous	Moraxella	5.072254711311843
LKMN002-3-27-S230	Vf	Rarely Moist	Paracoccus	5.0557250961146725
LKMB002-1-27-S31	Na	Moist	Staphylococcus	5.053956100619132
LKMB002-2-057-S148	Af	Rarely Moist	Fannyhessea	5.038912157884574
LKMB002-1-79-S78	Vf	Rarely Moist	Janthinobacterium	4.981657087372559
LKMN002-3-04-S207	Um	Moist	Staphylococcus	4.977802930475303
LKMB002-2-072-S179	Vf	Rarely Moist	Paracoccus	4.96390504868902
LKMB002-1-78-S77	Ba	Sebaceous	Corynebacterium	4.961429803773051
LKMB002-1-14-S18	Af	Rarely Moist	Corynebacterium	4.9333909386057515
LKMB002-1-30-S34	Vf	Rarely Moist	Streptococcus	4.928274126916745
LKMN002-3-16-S219	Na	Moist	Xanthomonas	4.926737283700189
LKMB002-2-049-S140	Ba	Sebaceous	Pseudomonas	4.889470468733155
LKMN002-3-90-S289	Um	Moist	Micrococcus	4.887269367260356
LKMB002-2-063-S154	Ba	Sebaceous	Mycolicibacterium	4.877301671666505
LKMB002-1-31-S35	Af	Rarely Moist	Lactobacillus	4.868076807457678
LKMB002-2-053-S144	Na	Moist	Lawsonella	4.856027167771897
LKMB002-1-27-S31	Na	Moist	Porphyromonas	4.839912305107004
LKMB002-2-091-S198	Um	Moist	Acinetobacter	4.838007995110597
LKMB002-1-72-S71	Af	Rarely Moist	Gordonia	4.8345309289717715
LKMB002-1-44-S48	Oc	Sebaceous	Lawsonella	4.805457663289957
LKMB002-1-48-S52	Um	Moist	Staphylococcus	4.802942827542456
LKMB002-1-54-S159	Vf	Rarely Moist	Sphingomonas	4.799683821997263
LKMB002-2-044-S135	Tw	Moist	Staphylococcus	4.785992971388254
LKMB002-2-089-S196	Vf	Rarely Moist	Micrococcus	4.780710240271242
LKMB002-1-22-S26	Af	Rarely Moist	Moraxella	4.748515350566293
LKMB002-1-94-S93	Ba	Sebaceous	Micrococcus	4.7404145890956055
LKMN002-3-27-S230	Vf	Rarely Moist	Moraxella	4.735847999903363
LKMB002-1-84-S83	Na	Moist	Lawsonella	4.72189725455386
LKMN002-3-63-S262	Af	Rarely Moist	Lactobacillus	4.713946276055125
LKMB002-1-40-S44	Um	Moist	Staphylococcus	4.708049044048361
LKMB002-1-44-S48	Oc	Sebaceous	Staphylococcus	4.693797784601947
LKMN002-3-44-S243	Vf	Rarely Moist	Microbacterium	4.692683020708828
LKMB002-2-050-S141	Vf	Rarely Moist	Pseudomonas	4.686799719719218
LKMB002-2-055-S146	Ba	Sebaceous	Staphylococcus	4.634321920326205
LKMB002-1-22-S26	Af	Rarely Moist	Acidovorax	4.620670100656868
LKMB002-2-026-S117	Um	Moist	Micrococcus	4.604208252887856
LKMB002-1-79-S78	Vf	Rarely Moist	Corynebacterium	4.588273064695472
LKMB002-1-70-S69	Ba	Sebaceous	Corynebacterium	4.577051508301818
LKMB002-1-83-S82	Al	Sebaceous	Staphylococcus	4.5618487314217475
LKMB002-1-32-S36	Um	Moist	Anaerococcus	4.558711598645216
LKMB002-1-79-S78	Vf	Rarely Moist	Actinomyces	4.555091381767498
LKMB002-1-48-S52	Um	Moist	Finegoldia	4.552753804423064
LKMB002-1-06-S10	Af	Rarely Moist	Stenotrophomonas	4.539309276417508
LKMB002-1-55-S160	Af	Rarely Moist	Sphingomonas	4.5344099208175175
LKMB002-2-031-S122	Ba	Sebaceous	Micrococcus	4.515722397366426
LKMB002-1-89-S88	Um	Moist	Mobiluncus	4.510433934080873
LKMB002-1-46-S50	Vf	Rarely Moist	Lawsonella	4.503421156135003
LKMB002-2-091-S198	Um	Moist	Staphylococcus	4.476082294114716
LKMN002-3-54-S253	Af	Rarely Moist	Pseudomonas	4.466435403296966
LKMN002-3-21-S224	Um	Moist	Finegoldia	4.46251956754441
LKMB002-1-68-S67	Na	Moist	Klebsiella	4.453621180836883
LKMB002-1-06-S10	Af	Rarely Moist	Micrococcus	4.42053256638637
LKMB002-2-042-S133	Af	Rarely Moist	Luteimonas	4.411388425840303
LKMB002-1-92-S91	Na	Moist	Lawsonella	4.380934520099457
LKMN002-3-63-S262	Af	Rarely Moist	Lawsonella	4.378016013659678
LKMB002-1-22-S26	Af	Rarely Moist	Sphingomonas	4.3706084043497215
LKMB002-2-056-S147	Vf	Rarely Moist	Streptococcus	4.356707713817929
LKMB002-1-10-S14	Na	Moist	Staphylococcus	4.326756424190615
LKMN002-3-34-S237	Ba	Sebaceous	Staphylococcus	4.3149492548780595
LKMB002-2-021-S112	Na	Moist	Staphylococcus	4.308781186975989
LKMB002-2-027-S118	Tw	Moist	Corynebacterium	4.30689005842306
LKMB002-1-73-S72	Um	Moist	Mobiluncus	4.294617245463662
LKMB002-1-78-S77	Ba	Sebaceous	Stenotrophomonas	4.289870374302093
LKMB002-1-63-S62	Vf	Rarely Moist	Pseudomonas	4.271326877105741
LKMB002-2-072-S179	Vf	Rarely Moist	Pseudomonas	4.259075113545952
LKMB002-2-034-S125	Um	Moist	Moraxella	4.251061078721806
LKMN002-3-20-S223	Af	Rarely Moist	Moraxella	4.240970916354336
LKMB002-2-092-S199	Tw	Moist	Micrococcus	4.238092289988307
LKMB002-1-54-S159	Vf	Rarely Moist	Lactobacillus	4.233967808931442
LKMN002-3-62-S261	Vf	Rarely Moist	Lawsonella	4.228860274166178
LKMB002-1-63-S62	Vf	Rarely Moist	Lawsonella	4.220326205913763
LKMB002-1-86-S85	Ba	Sebaceous	Corynebacterium	4.195759378624478
LKMB002-1-38-S42	Vf	Rarely Moist	Micrococcus	4.180334358115441
LKMN002-3-80-S279	Vf	Rarely Moist	Staphylococcus	4.161111336627768
LKMB002-1-75-S74	Al	Sebaceous	Actinomyces	4.155782869303871
LKMB002-2-072-S179	Vf	Rarely Moist	Corynebacterium	4.131169227123908
LKMB002-1-39-S43	Af	Rarely Moist	Micrococcus	4.128455054830638
LKMN002-3-19-S222	Vf	Rarely Moist	Staphylococcus	4.11678538411913
LKMB002-2-083-S190	Um	Moist	Xanthomonas	4.107770529196153
LKMB002-2-066-S173	Um	Moist	Kocuria	4.0895035509191615
LKMN002-3-46-S245	Um	Moist	Staphylococcus	4.085168527602992
LKMB002-1-11-S15	Oc	Sebaceous	Micrococcus	4.046124304687972
LKMN002-3-03-S206	Af	Rarely Moist	Neisseria	4.037903605838836
LKMB002-1-50-S54	Al	Sebaceous	Staphylococcus	4.037279841037068
LKMN002-3-71-S270	Vf	Rarely Moist	Micrococcus	4.034839294215735
LKMN002-3-03-S206	Af	Rarely Moist	Corynebacterium	4.010223016754202
LKMB002-1-82-S81	Tw	Moist	Corynebacterium	4.005104171354111
LKMB002-1-54-S159	Vf	Rarely Moist	Staphylococcus	4.0046604950650995
LKMN002-3-41-S168	Na	Moist	Streptococcus	3.9937701797007654
LKMN002-3-83-S282	Tw	Moist	Brevibacterium	3.9880210740764395
LKMB002-1-89-S88	Um	Moist	Lawsonella	3.9870937687650883
LKMB002-1-15-S19	Um	Moist	Dermabacter	3.9773951761184216
LKMB002-2-057-S148	Af	Rarely Moist	Staphylococcus	3.9559217963896556
LKMN002-3-45-S244	Af	Rarely Moist	Microbacterium	3.9505440204783118
LKMB002-2-063-S154	Ba	Sebaceous	Staphylococcus	3.9300261149979816
LKMN002-3-45-S244	Af	Rarely Moist	Atlantibacter	3.9260723754454676
LKMN002-3-70-S269	Ba	Sebaceous	Corynebacterium	3.8950236809851444
LKMB002-1-73-S72	Um	Moist	Anaerococcus	3.8880474098123585
LKMB002-2-016-S107	Vf	Rarely Moist	Staphylococcus	3.8858453595571882
LKMB002-2-037-S128	Al	Sebaceous	Staphylococcus	3.8838988047980556
LKMB002-2-064-S155	Vf	Rarely Moist	Staphylococcus	3.8740788659047336
LKMN002-3-28-S231	Af	Rarely Moist	Micrococcus	3.8597195022390998
LKMB002-1-75-S74	Al	Sebaceous	Corynebacterium	3.843932005863808
LKMN002-3-82-S281	Um	Moist	Cutibacterium	3.8438513921552535
LKMN002-3-02-S205	Vf	Rarely Moist	Streptococcus	3.8389430021778637
LKMB002-1-89-S88	Um	Moist	Peptoniphilus	3.8323068840457912
LKMB002-2-049-S140	Ba	Sebaceous	Streptococcus	3.8140457169674513
LKMB002-2-066-S173	Um	Moist	Streptomyces	3.812179699059987
LKMB002-1-31-S35	Af	Rarely Moist	Actinomyces	3.788549519395721
LKMB002-2-077-S184	Al	Sebaceous	Staphylococcus	3.7881448499265042
LKMB002-1-69-S68	Oc	Sebaceous	Lawsonella	3.7716145435450446
LKMN002-3-81-S280	Af	Rarely Moist	Cutibacterium	3.7716047534604114
LKMB002-2-017-S108	Af	Rarely Moist	Moraxella	3.763130872169964
LKMB002-1-29-S33	Ba	Sebaceous	Pseudomonas	3.7573732902175596
LKMN002-3-36-S239	Af	Rarely Moist	Corynebacterium	3.7563413219635042
LKMB002-2-079-S186	Oc	Sebaceous	Corynebacterium	3.754768697400119
LKMB002-1-21-S25	Vf	Rarely Moist	Moraxella	3.749114660314236
LKMN002-3-25-S228	Oc	Sebaceous	Staphylococcus	3.7411242819879864
LKMN002-3-19-S222	Vf	Rarely Moist	Micrococcus	3.7350550135122855
LKMN002-3-20-S223	Af	Rarely Moist	Streptococcus	3.7301570090807914
LKMB002-1-06-S10	Af	Rarely Moist	Streptococcus	3.7292992455873057
LKMN002-3-22-S225	Tw	Moist	Pseudomonas	3.725561788200962
LKMN002-3-34-S237	Ba	Sebaceous	Moraxella	3.724079821847772
LKMB002-2-090-S197	Af	Rarely Moist	Streptomyces	3.7203126310500547
LKMB002-1-29-S33	Ba	Sebaceous	Lactobacillus	3.718175590281297
LKMB002-1-31-S35	Af	Rarely Moist	Corynebacterium	3.7037440289605374
LKMB002-1-81-S80	Um	Moist	Porphyromonas	3.696965915307033
LKMB002-1-27-S31	Na	Moist	Actinomyces	3.695130410912153
LKMN002-3-58-S257	Al	Sebaceous	Staphylococcus	3.69314708796656
LKMN002-3-03-S206	Af	Rarely Moist	Micrococcus	3.6824304860270267
LKMB002-2-083-S190	Um	Moist	Streptococcus	3.6810271396177487
LKMB002-1-54-S159	Vf	Rarely Moist	Mycolicibacterium	3.6784062750376876
LKMN002-3-27-S230	Vf	Rarely Moist	Brachybacterium	3.6759895061775842
LKMB002-1-21-S25	Vf	Rarely Moist	Acidovorax	3.6607135401365376
LKMB002-1-71-S70	Vf	Rarely Moist	Staphylococcus	3.628851687825442
LKMB002-1-75-S74	Al	Sebaceous	Rothia	3.618308410262796
LKMN002-3-88-S287	Vf	Rarely Moist	Kocuria	3.613904746660976
LKMB002-2-051-S142	Af	Rarely Moist	Corynebacterium	3.6022669276733192
LKMB002-1-60-S59	Na	Moist	Staphylococcus	3.587291045262902
LKMB002-1-38-S42	Vf	Rarely Moist	Staphylococcus	3.5863159429425244
LKMN002-3-03-S206	Af	Rarely Moist	Veillonella	3.5857159597397277
LKMB002-1-27-S31	Na	Moist	Streptococcus	3.5849553549899653
LKMB002-1-65-S64	Um	Moist	Brevibacterium	3.576602691285264
LKMB002-1-19-S23	Oc	Sebaceous	Corynebacterium	3.570319466660335
LKMN002-3-45-S244	Af	Rarely Moist	Micrococcus	3.5560122376516836
LKMN002-3-87-S286	Ba	Sebaceous	Staphylococcus	3.552491696220613
LKMB002-1-32-S36	Um	Moist	Peptoniphilus	3.551679436984697
LKMB002-1-74-S73	Tw	Moist	Corynebacterium	3.548722007985368
LKMB002-1-62-S61	Ba	Sebaceous	Staphylococcus	3.5439834694440995
LKMB002-2-051-S142	Af	Rarely Moist	Mammaliicoccus	3.5433331260285037
LKMB002-2-075-S182	Tw	Moist	Micrococcus	3.537659996432802
LKMB002-2-056-S147	Vf	Rarely Moist	Moraxella	3.5315908721788283
LKMB002-1-05-S9	Vf	Rarely Moist	Sphingomonas	3.5312490255269195
LKMB002-1-31-S35	Af	Rarely Moist	Prevotella	3.5183191543829047
LKMB002-1-05-S9	Vf	Rarely Moist	Acidovorax	3.504129754045509
LKMB002-2-050-S141	Vf	Rarely Moist	Dietzia	3.4931968297814717
LKMN002-3-90-S289	Um	Moist	Dermabacter	3.483894072984407
LKMB002-1-87-S86	Vf	Rarely Moist	Streptococcus	3.4734389465866164
LKMB002-2-066-S173	Um	Moist	Pseudomonas	3.4684402213030436
LKMB002-1-22-S26	Af	Rarely Moist	Janibacter	3.456221875672752
LKMB002-1-66-S65	Tw	Moist	Staphylococcus	3.454561539306412
LKMB002-1-64-S63	Af	Rarely Moist	Lawsonella	3.4427210218333815
LKMN002-3-50-S249	Na	Moist	Streptococcus	3.4337923119054183
LKMB002-2-065-S172	Af	Rarely Moist	Xanthomonas	3.428845903739154
LKMB002-2-010-S101	Um	Moist	Cutibacterium	3.4287409205442474
LKMB002-1-62-S61	Ba	Sebaceous	Janthinobacterium	3.4250198123736233
LKMB002-1-54-S159	Vf	Rarely Moist	Micrococcus	3.4202398922333885
LKMB002-1-72-S71	Af	Rarely Moist	Moraxella	3.419162840255807
LKMB002-1-14-S18	Af	Rarely Moist	Staphylococcus	3.4133745734147922
LKMB002-1-30-S34	Vf	Rarely Moist	Porphyromonas	3.3952662476833395
LKMN002-3-90-S289	Um	Moist	Anaerococcus	3.3909522036599222
LKMN002-3-15-S218	Al	Sebaceous	Staphylococcus	3.3884119127622707
LKMN002-3-72-S271	Af	Rarely Moist	Micrococcus	3.3870818535396396
LKMN002-3-07-S210	Na	Moist	Cutibacterium	3.3833590647864633
LKMB002-2-072-S179	Vf	Rarely Moist	Bradyrhizobium	3.3785009183058703
LKMN002-3-71-S270	Vf	Rarely Moist	Pseudomonas	3.3739109600900803
LKMB002-1-80-S79	Af	Rarely Moist	Streptococcus	3.360032788617483
LKMB002-1-05-S9	Vf	Rarely Moist	Micrococcus	3.354742402127696
LKMB002-1-02-S6	Na	Moist	Lawsonella	3.3542715467065776
LKMN002-3-02-S205	Vf	Rarely Moist	Staphylococcus	3.344742608573681
LKMN002-3-80-S279	Vf	Rarely Moist	Brevibacterium	3.338471726347648
LKMB002-2-027-S118	Tw	Moist	Micrococcus	3.3317824081186544
LKMN002-3-27-S230	Vf	Rarely Moist	Kocuria	3.3290322864036033
LKMB002-2-009-S100	Af	Rarely Moist	Pantoea	3.3269274282568095
LKMB002-2-072-S179	Vf	Rarely Moist	Moraxella	3.3242616354772077
LKMB002-1-72-S71	Af	Rarely Moist	Streptococcus	3.3186390422728334
LKMB002-1-13-S17	Vf	Rarely Moist	Micrococcus	3.314378280226534
LKMB002-1-21-S25	Vf	Rarely Moist	Sphingomonas	3.302516300498523
LKMB002-2-024-S115	Vf	Rarely Moist	Staphylococcus	3.293482695230141
LKMB002-1-07-S11	Um	Moist	Cutibacterium	3.291851468943294
LKMB002-2-072-S179	Vf	Rarely Moist	Staphylococcus	3.280746682897276
LKMB002-1-42-S46	Al	Sebaceous	Staphylococcus	3.258867884270142
LKMN002-3-22-S225	Tw	Moist	Micrococcus	3.2559723539374725
LKMB002-1-32-S36	Um	Moist	Finegoldia	3.251342316959876
LKMB002-1-93-S92	Oc	Sebaceous	Micrococcus	3.2392364826516666
LKMB002-2-041-S132	Vf	Rarely Moist	Finegoldia	3.235675009929564
LKMB002-1-45-S49	Ba	Sebaceous	Corynebacterium	3.191987272994095
LKMB002-2-063-S154	Ba	Sebaceous	Corynebacterium	3.1732469477137877
LKMN002-3-72-S271	Af	Rarely Moist	Massilia	3.167636660539684
LKMN002-3-20-S223	Af	Rarely Moist	Corynebacterium	3.1587145880368115
LKMB002-2-069-S176	Na	Moist	Lawsonella	3.157510625205707
LKMN002-3-36-S239	Af	Rarely Moist	Pseudomonas	3.1521706063389874
LKMB002-2-015-S106	Ba	Sebaceous	Micrococcus	3.1476056275053628
LKMB002-1-79-S78	Vf	Rarely Moist	Lactobacillus	3.145506084287347
LKMB002-1-13-S17	Vf	Rarely Moist	Staphylococcus	3.1384849368943133
LKMN002-3-52-S251	Ba	Sebaceous	Brevibacterium	3.1382246936682465
LKMB002-1-92-S91	Na	Moist	Staphylococcus	3.121114005911767
LKMB002-1-06-S10	Af	Rarely Moist	Brevundimonas	3.116972902414059
LKMB002-1-20-S24	Ba	Sebaceous	Acinetobacter	3.114804330062992
LKMB002-2-071-S178	Ba	Sebaceous	Paracoccus	3.1052774906536458
LKMB002-2-025-S116	Af	Rarely Moist	Streptomyces	3.1034807846954413
LKMN002-3-63-S262	Af	Rarely Moist	Streptococcus	3.0999510490717994
LKMB002-2-025-S116	Af	Rarely Moist	Corynebacterium	3.091031568633455
LKMN002-3-49-S248	Al	Sebaceous	Lawsonella	3.090651575631532
LKMB002-2-009-S100	Af	Rarely Moist	Corynebacterium	3.087790902114663
LKMN002-3-72-S271	Af	Rarely Moist	Pseudomonas	3.084459853515507
LKMB002-2-041-S132	Vf	Rarely Moist	Moraxella	3.0766270820200194
LKMN002-3-45-S244	Af	Rarely Moist	Staphylococcus	3.0664160184881775
LKMB002-2-057-S148	Af	Rarely Moist	Roseomonas	3.061477791785659
LKMB002-1-30-S34	Vf	Rarely Moist	Lawsonella	3.052685255169129
LKMB002-2-049-S140	Ba	Sebaceous	Dietzia	3.049587667876569
LKMN002-3-41-S168	Na	Moist	Lawsonella	3.0325079386609763
LKMB002-2-094-S201	Al	Sebaceous	Lawsonella	3.0321098921943466
LKMB002-2-065-S172	Af	Rarely Moist	Staphylococcus	3.015432904951185
LKMB002-1-80-S79	Af	Rarely Moist	Janthinobacterium	3.0140552379336127
LKMN002-3-04-S207	Um	Moist	Streptococcus	3.011702143690738
LKMN002-3-85-S284	Na	Moist	Lawsonella	3.011691735723521
LKMB002-1-55-S160	Af	Rarely Moist	Corynebacterium	3.001633064949901
LKMB002-1-11-S15	Oc	Sebaceous	Staphylococcus	2.9999850816324445
LKMN002-3-32-S235	Na	Moist	Lawsonella	2.991188342647377
LKMB002-2-027-S118	Tw	Moist	Lactobacillus	2.970094942959604
LKMB002-1-31-S35	Af	Rarely Moist	Porphyromonas	2.9670237163260995
LKMB002-2-032-S123	Vf	Rarely Moist	Streptococcus	2.9552234176137704
LKMB002-1-79-S78	Vf	Rarely Moist	Stenotrophomonas	2.9543443534368
LKMB002-2-020-S111	Al	Sebaceous	Corynebacterium	2.953646354913284
LKMB002-1-77-S76	Oc	Sebaceous	Micrococcus	2.9503663824669015
LKMB002-1-13-S17	Vf	Rarely Moist	Lawsonella	2.9405785943067433
LKMB002-2-047-S138	Na	Moist	Cutibacterium	2.928638675970859
LKMB002-2-043-S134	Um	Moist	Streptococcus	2.917200691286388
LKMB002-1-77-S76	Oc	Sebaceous	Janthinobacterium	2.9150078484110113
LKMB002-1-32-S36	Um	Moist	Campylobacter	2.9148362113590642
LKMB002-1-73-S72	Um	Moist	Staphylococcus	2.903415920941871
LKMB002-2-055-S146	Ba	Sebaceous	Streptococcus	2.895586143866284
LKMN002-3-07-S210	Na	Moist	Dolosigranulum	2.8865526909592236
LKMN002-3-12-S215	Um	Moist	Lawsonella	2.88272669523174
LKMN002-3-54-S253	Af	Rarely Moist	Streptomyces	2.881358353680564
LKMN002-3-01-S204	Ba	Sebaceous	Staphylococcus	2.875489310617491
LKMB002-1-39-S43	Af	Rarely Moist	Staphylococcus	2.87468679140989
LKMB002-2-063-S154	Ba	Sebaceous	Pseudomonas	2.8699028481190556
LKMB002-2-066-S173	Um	Moist	Actinomyces	2.8686916739517914
LKMB002-2-073-S180	Af	Rarely Moist	Corynebacterium	2.859152407860497
LKMN002-3-88-S287	Vf	Rarely Moist	Gardnerella	2.8554363999596886
LKMN002-3-44-S243	Vf	Rarely Moist	Micrococcus	2.837884217300542
LKMB002-2-026-S117	Um	Moist	Cruoricaptor	2.833862364606172
LKMB002-2-073-S180	Af	Rarely Moist	Gardnerella	2.8271071131273153
LKMB002-1-20-S24	Ba	Sebaceous	Acidovorax	2.824073805784621
LKMB002-1-67-S66	Al	Sebaceous	Moraxella	2.8220882975750787
LKMB002-1-89-S88	Um	Moist	Streptococcus	2.8201019226616086
LKMB002-2-078-S185	Na	Moist	Streptococcus	2.8187030092747656
LKMB002-2-028-S119	Al	Sebaceous	Lawsonella	2.8183487952339847
LKMN002-3-45-S244	Af	Rarely Moist	Delftia	2.8106527043715532
LKMN002-3-24-S227	Na	Moist	Lawsonella	2.8008521937166457
LKMB002-1-05-S9	Vf	Rarely Moist	Streptomyces	2.797892019832476
LKMB002-1-09-S13	Al	Sebaceous	Staphylococcus	2.796035728799306
LKMB002-1-56-S55	Um	Moist	Anaerococcus	2.781478756721914
LKMB002-2-046-S137	Al	Sebaceous	Xanthomonas	2.7766624434808476
LKMB002-2-041-S132	Vf	Rarely Moist	Streptococcus	2.7748266425684958
LKMN002-3-44-S243	Vf	Rarely Moist	Delftia	2.774223065387106
LKMN002-3-82-S281	Um	Moist	Staphylococcus	2.774012548283791
LKMN002-3-20-S223	Af	Rarely Moist	Pseudomonas	2.765239724997663
LKMB002-1-55-S160	Af	Rarely Moist	Streptococcus	2.763116283061815
LKMB002-1-23-S27	Um	Moist	Cutibacterium	2.75806811563762
LKMB002-2-057-S148	Af	Rarely Moist	Lactobacillus	2.7483922342451303
LKMB002-2-023-S114	Ba	Sebaceous	Pseudomonas	2.7463460869841203
LKMN002-3-03-S206	Af	Rarely Moist	Staphylococcus	2.7454695373441766
LKMB002-2-050-S141	Vf	Rarely Moist	Stenotrophomonas	2.7452673703243566
LKMN002-3-28-S231	Af	Rarely Moist	Lactobacillus	2.7291685792964335
LKMB002-1-86-S85	Ba	Sebaceous	Staphylococcus	2.7187617861994062
LKMB002-2-059-S150	Tw	Moist	Micrococcus	2.7150186406000727
LKMB002-2-018-S109	Um	Moist	Anaerococcus	2.7109101428332765
LKMB002-2-073-S180	Af	Rarely Moist	Moraxella	2.7089158312362143
LKMB002-1-72-S71	Af	Rarely Moist	Lactobacillus	2.708203693878398
LKMN002-3-53-S252	Vf	Rarely Moist	Pseudomonas	2.7061198371505677
LKMB002-2-057-S148	Af	Rarely Moist	Streptomyces	2.700152320948692
LKMB002-1-65-S64	Um	Moist	Psychrobacter	2.686494983499641
LKMB002-1-77-S76	Oc	Sebaceous	Lawsonella	2.672602166191028
LKMN002-3-22-S225	Tw	Moist	Aureimonas	2.666508207639488
LKMB002-1-29-S33	Ba	Sebaceous	Micrococcus	2.656056797183641
LKMB002-1-30-S34	Vf	Rarely Moist	Actinomyces	2.6421575225453755
LKMB002-2-094-S201	Al	Sebaceous	Corynebacterium	2.6406259439124073
LKMB002-2-077-S184	Al	Sebaceous	Corynebacterium	2.6391531082956257
LKMB002-1-69-S68	Oc	Sebaceous	Streptococcus	2.634117590632622
LKMN002-3-79-S278	Ba	Sebaceous	Corynebacterium	2.6336953440493702
LKMB002-2-056-S147	Vf	Rarely Moist	Actinomyces	2.632543258895651
LKMN002-3-45-S244	Af	Rarely Moist	Corynebacterium	2.6298068556144196
LKMN002-3-53-S252	Vf	Rarely Moist	Streptococcus	2.6203770696831636
LKMB002-2-009-S100	Af	Rarely Moist	Kocuria	2.6159916178544558
LKMB002-2-058-S149	Um	Moist	Cutibacterium	2.61588676680373
LKMB002-2-061-S152	Na	Moist	Lawsonella	2.615488059842619
LKMB002-2-022-S113	Oc	Sebaceous	Streptococcus	2.613223366036261
LKMN002-3-22-S225	Tw	Moist	Streptomyces	2.6049736670636157
LKMB002-2-058-S149	Um	Moist	Finegoldia	2.5886911205391607
LKMN002-3-03-S206	Af	Rarely Moist	Rothia	2.5816011945654087
LKMB002-2-064-S155	Vf	Rarely Moist	Corynebacterium	2.580050139487759
LKMB002-2-078-S185	Na	Moist	Lawsonella	2.574313643196994
LKMB002-1-56-S55	Um	Moist	Cutibacterium	2.566184428230108
LKMN002-3-37-S240	Um	Moist	Anaerococcus	2.5639222339146515
LKMB002-1-62-S61	Ba	Sebaceous	Pseudomonas	2.5608000168375944
LKMB002-2-008-S99	Vf	Rarely Moist	Corynebacterium	2.5585547910510087
LKMB002-2-052-S143	Um	Moist	Finegoldia	2.554506420498601
LKMN002-3-34-S237	Ba	Sebaceous	Corynebacterium	2.5473462254695356
LKMN002-3-82-S281	Um	Moist	Peptoniphilus	2.546280949067599
LKMB002-1-35-S39	Na	Moist	Streptococcus	2.5392015222523696
LKMN002-3-78-S277	Oc	Sebaceous	Corynebacterium	2.537514069828688
LKMB002-1-72-S71	Af	Rarely Moist	Staphylococcus	2.534623286848719
LKMB002-2-064-S155	Vf	Rarely Moist	Xanthomonas	2.533629363467282
LKMB002-1-75-S74	Al	Sebaceous	Neisseria	2.533242159420864
LKMN002-3-62-S261	Vf	Rarely Moist	Corynebacterium	2.525781554924959
LKMB002-2-041-S132	Vf	Rarely Moist	Micrococcus	2.5201925424420533
LKMB002-2-018-S109	Um	Moist	Pseudomonas	2.5186903969794434
LKMN002-3-83-S282	Tw	Moist	Staphylococcus	2.516169817999565
LKMB002-2-064-S155	Vf	Rarely Moist	Streptococcus	2.515378460074616
LKMB002-1-33-S37	Tw	Moist	Lactobacillus	2.5101154128740544
LKMB002-1-17-S21	Al	Sebaceous	Lawsonella	2.5051649736867962
LKMB002-2-090-S197	Af	Rarely Moist	Staphylococcus	2.50307073547936
LKMN002-3-77-S276	Na	Moist	Kocuria	2.4975192332713676
LKMN002-3-35-S238	Vf	Rarely Moist	Corynebacterium	2.493253460766356
LKMB002-1-80-S79	Af	Rarely Moist	Sphingomonas	2.4812402038401746
LKMB002-2-033-S124	Af	Rarely Moist	Dietzia	2.4803270487602695
LKMB002-1-29-S33	Ba	Sebaceous	Acidovorax	2.468088157088618
LKMB002-1-80-S79	Af	Rarely Moist	Stenotrophomonas	2.4579188727205
LKMB002-1-20-S24	Ba	Sebaceous	Sphingomonas	2.456413963757744
LKMB002-1-70-S69	Ba	Sebaceous	Pseudomonas	2.4345150318801445
LKMB002-1-10-S14	Na	Moist	Rahnella	2.433783225774376
LKMN002-3-44-S243	Vf	Rarely Moist	Atlantibacter	2.432222247169846
LKMB002-1-47-S51	Af	Rarely Moist	Lawsonella	2.4272509163210163
LKMB002-1-06-S10	Af	Rarely Moist	Acidovorax	2.4195535614570214
LKMB002-2-073-S180	Af	Rarely Moist	Pseudomonas	2.415074484638593
LKMB002-1-79-S78	Vf	Rarely Moist	Acinetobacter	2.4144323680954694
LKMB002-2-032-S123	Vf	Rarely Moist	Corynebacterium	2.4131449539330396
LKMB002-2-075-S182	Tw	Moist	Moraxella	2.4092944288955764
LKMB002-1-34-S38	Al	Sebaceous	Lawsonella	2.4045779454682012
LKMN002-3-26-S229	Ba	Sebaceous	Corynebacterium	2.4036941246841934
LKMB002-2-041-S132	Vf	Rarely Moist	Lawsonella	2.396213283387931
LKMB002-2-056-S147	Vf	Rarely Moist	Staphylococcus	2.388570451498488
LKMB002-2-056-S147	Vf	Rarely Moist	Streptomyces	2.3878769170552983
LKMB002-2-025-S116	Af	Rarely Moist	Pseudomonas	2.3873084069676933
LKMB002-2-071-S178	Ba	Sebaceous	Pseudomonas	2.378238820215488
LKMB002-2-071-S178	Ba	Sebaceous	Corynebacterium	2.3759803770749035
LKMB002-1-94-S93	Ba	Sebaceous	Corynebacterium	2.3743897268770584
LKMB002-1-06-S10	Af	Rarely Moist	Staphylococcus	2.3742662586027947
LKMB002-1-11-S15	Oc	Sebaceous	Lawsonella	2.371350553239236
LKMN002-3-02-S205	Vf	Rarely Moist	Acinetobacter	2.367029296704593
LKMB002-2-051-S142	Af	Rarely Moist	Stenotrophomonas	2.35073805455276
LKMB002-1-79-S78	Vf	Rarely Moist	Micrococcus	2.3506139100747028
LKMN002-3-71-S270	Vf	Rarely Moist	Massilia	2.3459044457303646
LKMB002-1-06-S10	Af	Rarely Moist	Sphingomonas	2.34569273692073
LKMB002-2-066-S173	Um	Moist	Neisseria	2.327790460244842
LKMB002-2-090-S197	Af	Rarely Moist	Pseudomonas	2.318395488781919
LKMN002-3-40-S167	Al	Sebaceous	Lawsonella	2.309308619619675
LKMN002-3-27-S230	Vf	Rarely Moist	Brevundimonas	2.3065105404933504
LKMB002-1-55-S160	Af	Rarely Moist	Chryseobacterium	2.3060940690754776
LKMN002-3-79-S278	Ba	Sebaceous	Brevibacterium	2.2995097225416004
LKMN002-3-73-S272	Um	Moist	Anaerococcus	2.2985167851841952
LKMN002-3-54-S253	Af	Rarely Moist	Acinetobacter	2.2930858420692064
LKMB002-1-47-S51	Af	Rarely Moist	Streptococcus	2.2928152093161205
LKMN002-3-02-S205	Vf	Rarely Moist	Pectobacterium	2.292309984780812
LKMB002-2-051-S142	Af	Rarely Moist	Streptococcus	2.2835120597116885
LKMB002-1-76-S75	Na	Moist	Lawsonella	2.2734581362123003
LKMN002-3-21-S224	Um	Moist	Cutibacterium	2.2682316264766804
LKMB002-2-070-S177	Oc	Sebaceous	Micrococcus	2.265757912618769
LKMB002-1-08-S12	Tw	Moist	Corynebacterium	2.263678425716938
LKMB002-1-54-S159	Vf	Rarely Moist	Corynebacterium	2.2619053442104304
LKMB002-1-72-S71	Af	Rarely Moist	Rhodovulum	2.260213405647586
LKMB002-1-33-S37	Tw	Moist	Moraxella	2.2581077780388124
LKMB002-2-016-S107	Vf	Rarely Moist	Pseudomonas	2.257701511125801
LKMB002-1-11-S15	Oc	Sebaceous	Corynebacterium	2.2572106573365636
LKMB002-1-39-S43	Af	Rarely Moist	Streptococcus	2.247321664554969
LKMB002-1-62-S61	Ba	Sebaceous	Alloprevotella	2.2473098710259527
LKMB002-2-023-S114	Ba	Sebaceous	Corynebacterium	2.243750009016664
LKMB002-1-67-S66	Al	Sebaceous	Streptococcus	2.2307352600193324
LKMB002-1-69-S68	Oc	Sebaceous	Luteimonas	2.2302456014394614
LKMB002-2-089-S196	Vf	Rarely Moist	Corynebacterium	2.2231924083368515
LKMB002-1-62-S61	Ba	Sebaceous	Stenotrophomonas	2.215354207823511
LKMB002-2-001-S96	Um	Moist	Lawsonella	2.2131485212976294
LKMB002-2-092-S199	Tw	Moist	Sphingomonas	2.208421782407617
LKMB002-2-002-S161	Tw	Moist	Gordonia	2.2038522140830725
LKMN002-3-24-S227	Na	Moist	Staphylococcus	2.203424517361348
LKMB002-1-29-S33	Ba	Sebaceous	Sphingomonas	2.199855482566512
LKMB002-1-74-S73	Tw	Moist	Micrococcus	2.197250211372725
LKMB002-2-007-S98	Ba	Sebaceous	Corynebacterium	2.1964664036465966
LKMN002-3-03-S206	Af	Rarely Moist	Haemophilus	2.191113153389648
LKMN002-3-22-S225	Tw	Moist	Brevundimonas	2.1835573799715804
LKMB002-1-23-S27	Um	Moist	Anaerococcus	2.1830560024250296
LKMB002-1-63-S62	Vf	Rarely Moist	Kytococcus	2.181952540445103
LKMN002-3-79-S278	Ba	Sebaceous	Staphylococcus	2.1817465033273185
LKMB002-1-19-S23	Oc	Sebaceous	Staphylococcus	2.1817148895588496
LKMB002-1-70-S69	Ba	Sebaceous	Staphylococcus	2.178161007144083
LKMB002-1-54-S159	Vf	Rarely Moist	Chryseobacterium	2.167541080150928
LKMB002-1-46-S50	Vf	Rarely Moist	Acidovorax	2.1672496234278062
LKMB002-2-092-S199	Tw	Moist	Deinococcus	2.1629074484834634
LKMB002-1-23-S27	Um	Moist	Psychrobacter	2.1597395599621922
LKMN002-3-25-S228	Oc	Sebaceous	Corynebacterium	2.1519809769677543
LKMB002-2-005-S164	Na	Moist	Lawsonella	2.1513353115727005
LKMB002-1-51-S156	Na	Moist	Staphylococcus	2.1496245806893333
LKMB002-1-45-S49	Ba	Sebaceous	Staphylococcus	2.149415814338033
LKMB002-2-008-S99	Vf	Rarely Moist	Streptococcus	2.1486536436021426
LKMB002-1-44-S48	Oc	Sebaceous	Corynebacterium	2.1364776706238486
LKMB002-1-30-S34	Vf	Rarely Moist	Prevotella	2.1317157263700652
LKMN002-3-42-S241	Oc	Sebaceous	Micrococcus	2.1314352477409404
LKMB002-2-065-S172	Af	Rarely Moist	Streptococcus	2.1298086433448127
LKMB002-1-95-S94	Vf	Rarely Moist	Kytococcus	2.128600033142335
LKMB002-2-026-S117	Um	Moist	Propionimicrobium	2.127032952648974
LKMB002-2-049-S140	Ba	Sebaceous	Actinomyces	2.1182941859162314
LKMN002-3-86-S285	Oc	Sebaceous	Corynebacterium	2.1156156464530875
LKMB002-1-40-S44	Um	Moist	Acidovorax	2.112100930137681
LKMB002-1-47-S51	Af	Rarely Moist	Dermacoccus	2.1097870191199486
LKMN002-3-32-S235	Na	Moist	Klebsiella	2.1042401904093953
LKMN002-3-22-S225	Tw	Moist	Finegoldia	2.0987348580892933
LKMB002-1-69-S68	Oc	Sebaceous	Corynebacterium	2.096297362124541
LKMB002-1-89-S88	Um	Moist	Cutibacterium	2.093599493055637
LKMB002-1-75-S74	Al	Sebaceous	Pseudomonas	2.0904319747335536
LKMB002-2-034-S125	Um	Moist	Dermabacter	2.0876222660422528
LKMN002-3-24-S227	Na	Moist	Proteus	2.0853558066191944
LKMB002-2-055-S146	Ba	Sebaceous	Kocuria	2.07889972889409
LKMB002-1-38-S42	Vf	Rarely Moist	Gardnerella	2.0767766794792024
LKMB002-2-012-S103	Al	Sebaceous	Corynebacterium	2.0748149550751354
LKMB002-2-017-S108	Af	Rarely Moist	Micrococcus	2.069731131721478
LKMB002-2-054-S145	Oc	Sebaceous	Micrococcus	2.066198757469865
LKMB002-2-084-S191	Tw	Moist	Rothia	2.0633723370394748
LKMB002-1-10-S14	Na	Moist	Pseudomonas	2.0614584469803163
LKMN002-3-21-S224	Um	Moist	Staphylococcus	2.0581395841363563
LKMB002-1-20-S24	Ba	Sebaceous	Janibacter	2.0553601335180023
LKMB002-1-29-S33	Ba	Sebaceous	Staphylococcus	2.051215419536087
LKMB002-1-30-S34	Vf	Rarely Moist	Pseudomonas	2.038531625648406
LKMB002-1-91-S90	Al	Sebaceous	Lawsonella	2.0306082064726216
LKMB002-1-31-S35	Af	Rarely Moist	Lawsonella	2.020062267704391
LKMB002-1-55-S160	Af	Rarely Moist	Pseudomonas	2.0183933222704113
LKMB002-1-31-S35	Af	Rarely Moist	Pseudomonas	2.018110426919363
LKMB002-2-024-S115	Vf	Rarely Moist	Pseudomonas	2.0156925730346953
LKMB002-2-055-S146	Ba	Sebaceous	Gardnerella	2.013613149002796
LKMB002-1-31-S35	Af	Rarely Moist	Staphylococcus	2.0099578402390432
LKMB002-1-06-S10	Af	Rarely Moist	Pantoea	2.0039375363092486
LKMB002-2-050-S141	Vf	Rarely Moist	Brachybacterium	2.002060661319999
LKMB002-1-06-S10	Af	Rarely Moist	Corynebacterium	2.000069672773622
LKMB002-1-43-S47	Na	Moist	Klebsiella	1.9995443527256949
LKMN002-3-03-S206	Af	Rarely Moist	Schaalia	1.9984380106051838
LKMB002-1-22-S26	Af	Rarely Moist	Kytococcus	1.9965975142951657
LKMB002-1-20-S24	Ba	Sebaceous	Staphylococcus	1.9953813434089973
LKMB002-2-056-S147	Vf	Rarely Moist	Rothia	1.9929657953856503
LKMN002-3-19-S222	Vf	Rarely Moist	Streptococcus	1.9924880372016187
LKMB002-1-05-S9	Vf	Rarely Moist	Delftia	1.9924013732651864
LKMB002-1-68-S67	Na	Moist	Finegoldia	1.9915841195995925
LKMN002-3-30-S233	Tw	Moist	Lawsonella	1.989774119882444
LKMB002-1-78-S77	Ba	Sebaceous	Streptococcus	1.9890477092191665
LKMB002-2-070-S177	Oc	Sebaceous	Pseudomonas	1.9736507488369162
LKMB002-1-54-S159	Vf	Rarely Moist	Pseudomonas	1.9695580845013105
LKMB002-1-62-S61	Ba	Sebaceous	Gemella	1.963753226345828
LKMN002-3-16-S219	Na	Moist	Rothia	1.9625647743429069
LKMB002-2-032-S123	Vf	Rarely Moist	Actinomyces	1.9547102462563037
LKMN002-3-54-S253	Af	Rarely Moist	Streptococcus	1.9524497294708405
LKMB002-2-051-S142	Af	Rarely Moist	Sphingomonas	1.948369251363029
LKMB002-2-049-S140	Ba	Sebaceous	Xanthomonas	1.9425800300608191
LKMN002-3-58-S257	Al	Sebaceous	Lawsonella	1.94244218001625
LKMN002-3-17-S220	Oc	Sebaceous	Corynebacterium	1.9342468577946688
LKMB002-1-18-S22	Na	Moist	Latilactobacillus	1.9328577316433755
LKMN002-3-04-S207	Um	Moist	Lactobacillus	1.932184829909534
LKMN002-3-88-S287	Vf	Rarely Moist	Bradyrhizobium	1.93192495568716
LKMN002-3-78-S277	Oc	Sebaceous	Micrococcus	1.9232636587494145
LKMB002-1-48-S52	Um	Moist	Anaerococcus	1.9202314829605354
LKMN002-3-45-S244	Af	Rarely Moist	Enterococcus	1.91954120303809
LKMB002-2-043-S134	Um	Moist	Actinomyces	1.9174321369860678
LKMB002-1-40-S44	Um	Moist	Acinetobacter	1.9167273179427755
LKMB002-2-032-S123	Vf	Rarely Moist	Xanthomonas	1.9139936040432335
LKMB002-2-056-S147	Vf	Rarely Moist	Schaalia	1.9109395853319735
LKMB002-2-064-S155	Vf	Rarely Moist	Pseudomonas	1.9091851638911288
LKMB002-1-75-S74	Al	Sebaceous	Staphylococcus	1.904234139135258
LKMN002-3-90-S289	Um	Moist	Kocuria	1.9021648735434091
LKMN002-3-41-S168	Na	Moist	Staphylococcus	1.9018391534032695
LKMB002-1-21-S25	Vf	Rarely Moist	Paracoccus	1.9016109576395799
LKMB002-2-034-S125	Um	Moist	Anaerococcus	1.8939498696642747
LKMB002-1-65-S64	Um	Moist	Acinetobacter	1.893130700014552
LKMN002-3-20-S223	Af	Rarely Moist	Streptomyces	1.8915476708318169
LKMB002-2-007-S98	Ba	Sebaceous	Lawsonella	1.8911730835570322
LKMB002-1-40-S44	Um	Moist	Sphingomonas	1.8896605793564905
LKMN002-3-10-S213	Vf	Rarely Moist	Streptomyces	1.8877046243174218
LKMB002-2-072-S179	Vf	Rarely Moist	Dietzia	1.8784983916312041
LKMB002-2-095-S202	Na	Moist	Streptococcus	1.8733706133762345
LKMB002-2-058-S149	Um	Moist	Lawsonella	1.8720503743929746
LKMN002-3-37-S240	Um	Moist	Cutibacterium	1.8686018476006483
LKMB002-2-032-S123	Vf	Rarely Moist	Lawsonella	1.8666577596467546
LKMB002-1-15-S19	Um	Moist	Finegoldia	1.8645788818273643
LKMB002-1-40-S44	Um	Moist	Streptococcus	1.8614579865219534
LKMN002-3-44-S243	Vf	Rarely Moist	Enterococcus	1.8533291615722485
LKMB002-1-80-S79	Af	Rarely Moist	Paracoccus	1.852738335198506
LKMB002-1-84-S83	Na	Moist	Staphylococcus	1.8501129194511763
LKMB002-1-47-S51	Af	Rarely Moist	Lactobacillus	1.8471961770067082
LKMN002-3-22-S225	Tw	Moist	Paracoccus	1.8463625237989088
LKMN002-3-88-S287	Vf	Rarely Moist	Pseudoclavibacter	1.841002122273797
LKMB002-1-80-S79	Af	Rarely Moist	Rothia	1.840250482836941
LKMB002-1-47-S51	Af	Rarely Moist	Mycolicibacterium	1.8393028486523781
LKMB002-2-021-S112	Na	Moist	Micrococcus	1.839191263207296
LKMB002-2-051-S142	Af	Rarely Moist	Janthinobacterium	1.8350426110142044
LKMB002-2-070-S177	Oc	Sebaceous	Lawsonella	1.8338255027328831
LKMB002-2-002-S161	Tw	Moist	Pseudomonas	1.8321194240081489
LKMB002-1-05-S9	Vf	Rarely Moist	Brevundimonas	1.8319389776155361
LKMB002-2-033-S124	Af	Rarely Moist	Moraxella	1.8297718531745173
LKMB002-1-73-S72	Um	Moist	Finegoldia	1.828297554290291
LKMN002-3-52-S251	Ba	Sebaceous	Kocuria	1.8252791814088953
LKMB002-1-88-S87	Af	Rarely Moist	Lawsonella	1.8226687646845874
LKMN002-3-30-S233	Tw	Moist	Staphylococcus	1.8184575902611446
LKMN002-3-02-S205	Vf	Rarely Moist	Pseudomonas	1.813438537529223
LKMB002-2-059-S150	Tw	Moist	Corynebacterium	1.8113140337831555
LKMB002-2-027-S118	Tw	Moist	Pseudomonas	1.8064620908520286
LKMB002-1-16-S20	Tw	Moist	Micrococcus	1.8029848019457162
LKMN002-3-68-S267	Na	Moist	Lawsonella	1.7949644621129985
LKMB002-2-085-S192	Al	Sebaceous	Staphylococcus	1.7898922857246768
LKMB002-1-80-S79	Af	Rarely Moist	Micrococcus	1.7886980666776604
LKMB002-1-14-S18	Af	Rarely Moist	Lawsonella	1.776337354653277
LKMB002-2-090-S197	Af	Rarely Moist	Streptococcus	1.7754220448629163
LKMB002-2-070-S177	Oc	Sebaceous	Neisseria	1.7701679848192793
LKMB002-1-69-S68	Oc	Sebaceous	Rhodovulum	1.770104473693189
LKMN002-3-03-S206	Af	Rarely Moist	Lautropia	1.768076685842347
LKMB002-1-46-S50	Vf	Rarely Moist	Streptococcus	1.765136457550545
LKMB002-1-70-S69	Ba	Sebaceous	Streptococcus	1.7637461763249547
LKMB002-2-018-S109	Um	Moist	Moraxella	1.7629356701102745
LKMB002-1-50-S54	Al	Sebaceous	Corynebacterium	1.7594839976244523
LKMB002-2-047-S138	Na	Moist	Staphylococcus	1.7545702737248152
LKMB002-1-72-S71	Af	Rarely Moist	Paracoccus	1.7530966089593691
LKMB002-2-071-S178	Ba	Sebaceous	Moraxella	1.7523718562635138
LKMN002-3-17-S220	Oc	Sebaceous	Acinetobacter	1.752209119542086
LKMB002-2-056-S147	Vf	Rarely Moist	Paracoccus	1.7518049549126953
LKMB002-2-050-S141	Vf	Rarely Moist	Staphylococcus	1.751272974012343
LKMB002-1-42-S46	Al	Sebaceous	Corynebacterium	1.751114034431367
LKMB002-1-88-S87	Af	Rarely Moist	Pseudomonas	1.7498885883169735
LKMN002-3-21-S224	Um	Moist	Lawsonella	1.7475397991902502
LKMB002-2-066-S173	Um	Moist	Veillonella	1.7437190897043424
LKMB002-1-88-S87	Af	Rarely Moist	Streptococcus	1.7408852435178743
LKMB002-1-86-S85	Ba	Sebaceous	Kocuria	1.7399195206402052
LKMB002-1-23-S27	Um	Moist	Acinetobacter	1.739521474398755
LKMB002-1-77-S76	Oc	Sebaceous	Stenotrophomonas	1.7393735769669478
LKMB002-2-092-S199	Tw	Moist	Lysobacter	1.7381637421168592
LKMN002-3-87-S286	Ba	Sebaceous	Corynebacterium	1.737324993161859
LKMN002-3-34-S237	Ba	Sebaceous	Streptomyces	1.737005444424616
LKMN002-3-51-S250	Oc	Sebaceous	Cutibacterium	1.7332214234510017
LKMN002-3-44-S243	Vf	Rarely Moist	Corynebacterium	1.7312497466763204
LKMN002-3-71-S270	Vf	Rarely Moist	Corynebacterium	1.7251056552449648
LKMN002-3-74-S273	Tw	Moist	Cutibacterium	1.7227705843941483
LKMN002-3-41-S168	Na	Moist	Neisseria	1.7225501570777006
LKMB002-2-050-S141	Vf	Rarely Moist	Janthinobacterium	1.7207196700628706
LKMB002-2-055-S146	Ba	Sebaceous	Pseudomonas	1.720592478458724
LKMB002-2-022-S113	Oc	Sebaceous	Veillonella	1.7174461276016877
LKMN002-3-03-S206	Af	Rarely Moist	Abiotrophia	1.715712531777065
LKMB002-1-54-S159	Vf	Rarely Moist	Klebsiella	1.7110395232286155
LKMB002-1-61-S60	Oc	Sebaceous	Micrococcus	1.7096481832413282
LKMB002-1-78-S77	Ba	Sebaceous	Delftia	1.7095978868161272
LKMB002-2-049-S140	Ba	Sebaceous	Staphylococcus	1.7086890988307568
LKMN002-3-42-S241	Oc	Sebaceous	Staphylococcus	1.7073822844094266
LKMN002-3-76-S275	Al	Sebaceous	Corynebacterium	1.7068946956358004
LKMB002-2-071-S178	Ba	Sebaceous	Gardnerella	1.7060574063515275
LKMN002-3-60-S259	Oc	Sebaceous	Lawsonella	1.705486284914508
LKMB002-1-91-S90	Al	Sebaceous	Staphylococcus	1.7014523401279376
LKMB002-2-066-S173	Um	Moist	Enterobacter	1.6975370614638003
LKMN002-3-71-S270	Vf	Rarely Moist	Brevundimonas	1.6957679725793786
LKMN002-3-53-S252	Vf	Rarely Moist	Kocuria	1.6914265855619268
LKMN002-3-28-S231	Af	Rarely Moist	Brevibacterium	1.6903658717523546
LKMB002-1-21-S25	Vf	Rarely Moist	Janibacter	1.689907545105827
LKMB002-2-026-S117	Um	Moist	Brevibacterium	1.6885369285644165
LKMB002-1-20-S24	Ba	Sebaceous	Pseudomonas	1.6857806804550277
LKMB002-2-073-S180	Af	Rarely Moist	Streptococcus	1.6823020367746335
LKMB002-1-69-S68	Oc	Sebaceous	Pseudomonas	1.6819428972079529
LKMN002-3-81-S280	Af	Rarely Moist	Micrococcus	1.6783412755356233
LKMN002-3-40-S167	Al	Sebaceous	Staphylococcus	1.6757218618216545
LKMB002-1-83-S82	Al	Sebaceous	Lawsonella	1.6677731051931248
LKMB002-2-008-S99	Vf	Rarely Moist	Lactobacillus	1.6620219277155779
LKMB002-1-46-S50	Vf	Rarely Moist	Sphingomonas	1.6579439094081858
LKMB002-2-056-S147	Vf	Rarely Moist	Kocuria	1.656778126478489
LKMN002-3-11-S214	Af	Rarely Moist	Pseudomonas	1.6563709752736058
LKMB002-2-041-S132	Vf	Rarely Moist	Neisseria	1.6559816057106835
LKMB002-2-002-S161	Tw	Moist	Mycolicibacterium	1.6557925458473757
LKMB002-2-004-S163	Al	Sebaceous	Staphylococcus	1.654630323680524
LKMB002-2-004-S163	Al	Sebaceous	Corynebacterium	1.6523230997428886
LKMB002-1-22-S26	Af	Rarely Moist	Acinetobacter	1.6461939941926709
LKMN002-3-85-S284	Na	Moist	Micrococcus	1.6452172472657167
LKMB002-2-070-S177	Oc	Sebaceous	Acinetobacter	1.6435489521315811
LKMN002-3-49-S248	Al	Sebaceous	Micrococcus	1.6428292114600735
LKMB002-2-092-S199	Tw	Moist	Streptomyces	1.6423327744686806
LKMB002-2-064-S155	Vf	Rarely Moist	Kocuria	1.641481201479333
LKMB002-1-79-S78	Vf	Rarely Moist	Brevundimonas	1.6291325388000564
LKMB002-1-20-S24	Ba	Sebaceous	Kytococcus	1.6285907592097866
LKMB002-2-063-S154	Ba	Sebaceous	Streptomyces	1.6282266843151583
LKMN002-3-89-S288	Af	Rarely Moist	Staphylococcus	1.6263751639075195
LKMB002-1-22-S26	Af	Rarely Moist	Pseudomonas	1.6222505762697625
LKMN002-3-46-S245	Um	Moist	Micrococcus	1.622061687878993
LKMN002-3-72-S271	Af	Rarely Moist	Brevundimonas	1.621384644467415
LKMB002-1-74-S73	Tw	Moist	Gordonia	1.6184190906451905
LKMB002-2-078-S185	Na	Moist	Staphylococcus	1.6173080349554718
LKMN002-3-26-S229	Ba	Sebaceous	Staphylococcus	1.6156738477059833
LKMN002-3-53-S252	Vf	Rarely Moist	Shewanella	1.6109878298961113
LKMB002-2-050-S141	Vf	Rarely Moist	Streptococcus	1.6060243019244727
LKMN002-3-79-S278	Ba	Sebaceous	Kocuria	1.6022172254275782
LKMB002-2-065-S172	Af	Rarely Moist	Kocuria	1.6015641649717538
LKMB002-1-96-S95	Af	Rarely Moist	Lawsonella	1.5947947826869395
LKMN002-3-17-S220	Oc	Sebaceous	Streptococcus	1.5919875500227487
LKMB002-2-072-S179	Vf	Rarely Moist	Streptococcus	1.5891660682190931
LKMB002-2-020-S111	Al	Sebaceous	Staphylococcus	1.5881369871376771
LKMB002-2-051-S142	Af	Rarely Moist	Dietzia	1.5842037668274758
LKMB002-2-012-S103	Al	Sebaceous	Staphylococcus	1.5824022804928894
LKMB002-1-48-S52	Um	Moist	Lawsonella	1.5780091187491156
LKMB002-1-48-S52	Um	Moist	Peptoniphilus	1.5741936661661546
LKMB002-1-13-S17	Vf	Rarely Moist	Acidovorax	1.5713489755529317
LKMN002-3-71-S270	Vf	Rarely Moist	Xanthomonas	1.5712226679339216
LKMB002-1-37-S41	Ba	Sebaceous	Corynebacterium	1.5677808367916626
LKMN002-3-46-S245	Um	Moist	Anaerococcus	1.5655645620485812
LKMB002-2-024-S115	Vf	Rarely Moist	Streptococcus	1.5648990492575607
LKMB002-2-009-S100	Af	Rarely Moist	Brevibacterium	1.5611246033366069
LKMB002-2-066-S173	Um	Moist	Haemophilus	1.5569058349988725
LKMN002-3-63-S262	Af	Rarely Moist	Gordonia	1.5537402083084864
LKMB002-2-009-S100	Af	Rarely Moist	Pseudomonas	1.5527667455841312
LKMN002-3-53-S252	Vf	Rarely Moist	Brevibacterium	1.5495035949322933
LKMN002-3-26-S229	Ba	Sebaceous	Micrococcus	1.5478412597444704
LKMB002-2-095-S202	Na	Moist	Lawsonella	1.5467664247017434
LKMN002-3-02-S205	Vf	Rarely Moist	Moraxella	1.5409776779659978
LKMN002-3-77-S276	Na	Moist	Micrococcus	1.5352832876455305
LKMN002-3-35-S238	Vf	Rarely Moist	Streptococcus	1.5345663900734074
LKMB002-2-056-S147	Vf	Rarely Moist	Corynebacterium	1.5315636351897863
LKMN002-3-50-S249	Na	Moist	Moraxella	1.5290370520249361
LKMB002-2-090-S197	Af	Rarely Moist	Kocuria	1.5266278033443779
LKMB002-2-029-S120	Na	Moist	Staphylococcus	1.5264229820988315
LKMB002-1-95-S94	Vf	Rarely Moist	Lawsonella	1.5178562279853454
LKMB002-1-31-S35	Af	Rarely Moist	Fusobacterium	1.5170848474483731
LKMN002-3-03-S206	Af	Rarely Moist	Bartonella	1.5165221192013285
LKMN002-3-52-S251	Ba	Sebaceous	Mycolicibacterium	1.515419716536114
LKMN002-3-03-S206	Af	Rarely Moist	Candidatus_Saccharimonas	1.5105559935781778
LKMB002-1-68-S67	Na	Moist	Anaerococcus	1.5080630406941793
LKMN002-3-17-S220	Oc	Sebaceous	Lawsonella	1.5070416420915138
LKMN002-3-02-S205	Vf	Rarely Moist	Lactobacillus	1.5069340228382697
LKMB002-2-070-S177	Oc	Sebaceous	Streptococcus	1.5030990878254238
LKMB002-1-89-S88	Um	Moist	Dermabacter	1.5018698439574572
LKMB002-1-19-S23	Oc	Sebaceous	Lawsonella	1.5014346346984944
LKMB002-1-29-S33	Ba	Sebaceous	Kocuria	1.4972052643434426
LKMB002-1-31-S35	Af	Rarely Moist	Micrococcus	1.4945789281924413
LKMB002-1-05-S9	Vf	Rarely Moist	Corynebacterium	1.4938031056394203
LKMB002-1-33-S37	Tw	Moist	Sphingomonas	1.491595197440035
LKMN002-3-84-S283	Al	Sebaceous	Corynebacterium	1.4806763703520975
LKMN002-3-36-S239	Af	Rarely Moist	Moraxella	1.4786293501793233
LKMN002-3-27-S230	Vf	Rarely Moist	Streptococcus	1.4782167529987449
LKMN002-3-29-S232	Um	Moist	Streptococcus	1.4767097731760899
LKMB002-2-022-S113	Oc	Sebaceous	Prevotella	1.4754086767681818
LKMB002-2-089-S196	Vf	Rarely Moist	Staphylococcus	1.474146725377919
LKMB002-1-77-S76	Oc	Sebaceous	Schaalia	1.4709298110907443
LKMB002-2-056-S147	Vf	Rarely Moist	Pseudomonas	1.4679350024563729
LKMB002-2-005-S164	Na	Moist	Prevotella	1.4651470191529539
LKMB002-1-22-S26	Af	Rarely Moist	Chryseobacterium	1.4636884415250275
LKMB002-2-083-S190	Um	Moist	Actinomyces	1.4619755341267477
LKMB002-1-89-S88	Um	Moist	Staphylococcus	1.4578650861893188
LKMB002-1-72-S71	Af	Rarely Moist	Kytococcus	1.4575077346992693
LKMB002-2-002-S161	Tw	Moist	Microbacterium	1.4559700067244143
LKMB002-1-16-S20	Tw	Moist	Neisseria	1.455861698847871
LKMB002-1-21-S25	Vf	Rarely Moist	Pseudomonas	1.4541775507461905
LKMN002-3-72-S271	Af	Rarely Moist	Staphylococcus	1.4524568932577717
LKMB002-2-091-S198	Um	Moist	Streptomyces	1.452278992953686
LKMB002-2-018-S109	Um	Moist	Staphylococcus	1.4492020530782974
LKMN002-3-70-S269	Ba	Sebaceous	Micrococcus	1.4467238219815233
LKMN002-3-35-S238	Vf	Rarely Moist	Moraxella	1.4467117446210067
LKMB002-1-30-S34	Vf	Rarely Moist	Acidovorax	1.446553741341644
LKMB002-1-14-S18	Af	Rarely Moist	Acidovorax	1.4449010376002995
LKMB002-1-40-S44	Um	Moist	Lawsonella	1.4410048327925666
LKMB002-1-47-S51	Af	Rarely Moist	Acidovorax	1.4404013062540597
LKMN002-3-63-S262	Af	Rarely Moist	Micrococcus	1.4359407432750702
LKMN002-3-28-S231	Af	Rarely Moist	Kocuria	1.4357740012011677
LKMB002-2-056-S147	Vf	Rarely Moist	Haemophilus	1.433119573408225
LKMB002-2-050-S141	Vf	Rarely Moist	Xanthomonas	1.4325355097823582
LKMB002-1-65-S64	Um	Moist	Cutibacterium	1.4268322970643357
LKMB002-2-038-S129	Na	Moist	Lawsonella	1.4194370542600996
LKMB002-1-68-S67	Na	Moist	Porphyromonas	1.4191997072737252
LKMB002-1-69-S68	Oc	Sebaceous	Gordonia	1.4190898738790056
LKMN002-3-55-S254	Um	Moist	Cutibacterium	1.4187636534880983
LKMN002-3-04-S207	Um	Moist	Prevotella	1.4184491687610195
LKMB002-1-30-S34	Vf	Rarely Moist	Micrococcus	1.4183396664009194
LKMB002-2-070-S177	Oc	Sebaceous	Corynebacterium	1.4138500698590843
LKMB002-1-75-S74	Al	Sebaceous	Klebsiella	1.412022362842928
LKMB002-1-67-S66	Al	Sebaceous	Micrococcus	1.4080432527760625
LKMB002-2-059-S150	Tw	Moist	Lawsonella	1.4020102238866556
LKMB002-1-79-S78	Vf	Rarely Moist	Neisseria	1.3997971904217499
LKMB002-1-05-S9	Vf	Rarely Moist	Variovorax	1.3943188345151074
LKMN002-3-67-S266	Al	Sebaceous	Staphylococcus	1.3936295519794348
LKMB002-1-22-S26	Af	Rarely Moist	Paracoccus	1.3899259119239271
LKMN002-3-71-S270	Vf	Rarely Moist	Streptococcus	1.3888798048308293
LKMB002-2-049-S140	Ba	Sebaceous	Moraxella	1.3868565304064553
LKMB002-1-86-S85	Ba	Sebaceous	Brevibacterium	1.3868085311524316
LKMN002-3-80-S279	Vf	Rarely Moist	Brachybacterium	1.3866355366590337
LKMB002-2-065-S172	Af	Rarely Moist	Corynebacterium	1.3850707054589488
LKMB002-2-022-S113	Oc	Sebaceous	Lawsonella	1.3826004653509314
LKMN002-3-19-S222	Vf	Rarely Moist	Acinetobacter	1.3757099373332737
LKMB002-2-002-S161	Tw	Moist	Lawsonella	1.3726509312717101
LKMB002-2-092-S199	Tw	Moist	Acinetobacter	1.3721944512113666
LKMB002-2-016-S107	Vf	Rarely Moist	Janthinobacterium	1.3698863525040188
LKMB002-2-059-S150	Tw	Moist	Finegoldia	1.369001852120809
LKMB002-1-26-S30	Al	Sebaceous	Staphylococcus	1.3668792091271464
LKMB002-2-051-S142	Af	Rarely Moist	Actinomyces	1.364263213955366
LKMN002-3-70-S269	Ba	Sebaceous	Moraxella	1.3635213412911644
LKMN002-3-90-S289	Um	Moist	Peptoniphilus	1.3614970422968797
LKMB002-2-026-S117	Um	Moist	Pseudomonas	1.3613010896953435
LKMB002-2-015-S106	Ba	Sebaceous	Corynebacterium	1.3596268201723722
LKMB002-1-89-S88	Um	Moist	Anaerococcus	1.358779746275851
LKMN002-3-60-S259	Oc	Sebaceous	Chryseobacterium	1.3587435544990056
LKMB002-1-69-S68	Oc	Sebaceous	Finegoldia	1.3570850410621318
LKMB002-1-65-S64	Um	Moist	Propionimicrobium	1.356208957910376
LKMB002-1-62-S61	Ba	Sebaceous	Haemophilus	1.3547110254741523
LKMB002-2-050-S141	Vf	Rarely Moist	Acinetobacter	1.354465553318407
LKMN002-3-71-S270	Vf	Rarely Moist	Streptomyces	1.3540687381302439
LKMB002-2-052-S143	Um	Moist	Mobiluncus	1.348724918229437
LKMB002-2-001-S96	Um	Moist	Pseudomonas	1.347338916135577
LKMB002-2-081-S188	Vf	Rarely Moist	Streptococcus	1.345550869867844
LKMB002-1-38-S42	Vf	Rarely Moist	Streptococcus	1.3448396305807504
LKMB002-2-068-S175	Al	Sebaceous	Corynebacterium	1.3444012774600616
LKMB002-1-54-S159	Vf	Rarely Moist	Mycobacterium	1.3433847676942778
LKMB002-2-001-S96	Um	Moist	Kocuria	1.3432540158197621
LKMB002-1-18-S22	Na	Moist	Staphylococcus	1.3429586730741176
LKMB002-1-16-S20	Tw	Moist	Cruoricaptor	1.342818319878507
LKMB002-1-88-S87	Af	Rarely Moist	Acinetobacter	1.341837413154452
LKMB002-1-34-S38	Al	Sebaceous	Staphylococcus	1.339908003543113
LKMB002-1-21-S25	Vf	Rarely Moist	Staphylococcus	1.3361322593109646
LKMB002-1-63-S62	Vf	Rarely Moist	Dietzia	1.3350272940382943
LKMB002-1-87-S86	Vf	Rarely Moist	Acinetobacter	1.3328564299975987
LKMN002-3-36-S239	Af	Rarely Moist	Kocuria	1.331500798423808
LKMB002-2-050-S141	Vf	Rarely Moist	Moraxella	1.330851801054619
LKMN002-3-89-S288	Af	Rarely Moist	Pseudomonas	1.330507516875075
LKMB002-1-54-S159	Vf	Rarely Moist	Lawsonella	1.3301193787180507
LKMB002-2-057-S148	Af	Rarely Moist	Moraxella	1.329436102314568
LKMB002-1-21-S25	Vf	Rarely Moist	Acinetobacter	1.326453304546983
LKMB002-2-070-S177	Oc	Sebaceous	Paracoccus	1.323316123019804
LKMB002-1-77-S76	Oc	Sebaceous	Luteimonas	1.3198053653246697
LKMB002-1-50-S54	Al	Sebaceous	Lawsonella	1.3197051313396437
LKMB002-1-73-S72	Um	Moist	Prevotella	1.3187634794055612
LKMB002-1-54-S159	Vf	Rarely Moist	Streptococcus	1.318243138144939
LKMB002-2-032-S123	Vf	Rarely Moist	Rothia	1.3181799196853852
LKMB002-1-20-S24	Ba	Sebaceous	Luteimonas	1.317831085818928
LKMN002-3-16-S219	Na	Moist	Actinomyces	1.316472779786035
LKMB002-1-29-S33	Ba	Sebaceous	Porphyromonas	1.3153733073770058
LKMN002-3-20-S223	Af	Rarely Moist	Roseomonas	1.3149663135439944
LKMB002-1-32-S36	Um	Moist	Staphylococcus	1.3147101881113803
LKMB002-1-80-S79	Af	Rarely Moist	Methylobacterium	1.3117581668686604
LKMB002-1-87-S86	Vf	Rarely Moist	Actinomyces	1.3117472488086361
LKMB002-2-032-S123	Vf	Rarely Moist	Klebsiella	1.3070115425696525
LKMN002-3-87-S286	Ba	Sebaceous	Kocuria	1.3059894725265604
LKMB002-2-075-S182	Tw	Moist	Brachybacterium	1.3038443822489727
LKMB002-1-33-S37	Tw	Moist	Acidovorax	1.30240015528843
LKMB002-1-62-S61	Ba	Sebaceous	Kytococcus	1.3016395882657925
LKMN002-3-50-S249	Na	Moist	Micrococcus	1.297745341896592
LKMB002-2-091-S198	Um	Moist	Micrococcus	1.2961597639093265
LKMN002-3-73-S272	Um	Moist	Cutibacterium	1.2950654988851813
LKMB002-2-008-S99	Vf	Rarely Moist	Kocuria	1.2929267614200828
LKMB002-1-32-S36	Um	Moist	Streptococcus	1.2920256552052882
LKMB002-1-64-S63	Af	Rarely Moist	Brevundimonas	1.291748842478187
LKMB002-1-29-S33	Ba	Sebaceous	Janthinobacterium	1.2912482900539635
LKMB002-2-049-S140	Ba	Sebaceous	Brachybacterium	1.2889368997613315
LKMN002-3-85-S284	Na	Moist	Dolosigranulum	1.288161484910253
LKMB002-2-067-S174	Tw	Moist	Micrococcus	1.2875666879654282
LKMB002-1-21-S25	Vf	Rarely Moist	Kytococcus	1.2864849148745419
LKMB002-2-008-S99	Vf	Rarely Moist	Pseudomonas	1.284535707148993
LKMB002-2-065-S172	Af	Rarely Moist	Rothia	1.2826327633107575
LKMB002-2-002-S161	Tw	Moist	Paracoccus	1.2812496269740534
LKMB002-2-050-S141	Vf	Rarely Moist	Nesterenkonia	1.2806364339957073
LKMB002-1-05-S9	Vf	Rarely Moist	Chryseobacterium	1.2794039393357188
LKMB002-1-45-S49	Ba	Sebaceous	Acidovorax	1.2770438591603517
LKMN002-3-19-S222	Vf	Rarely Moist	Corynebacterium	1.2764699380553646
LKMB002-1-46-S50	Vf	Rarely Moist	Kocuria	1.2753296273481083
LKMB002-1-74-S73	Tw	Moist	Streptococcus	1.2731488825402164
LKMB002-2-089-S196	Vf	Rarely Moist	Mycobacterium	1.2716197386779051
LKMB002-2-055-S146	Ba	Sebaceous	Lawsonella	1.269902703589407
LKMB002-1-21-S25	Vf	Rarely Moist	Chryseobacterium	1.268740164473909
LKMB002-1-48-S52	Um	Moist	Campylobacter	1.2675213402157526
LKMN002-3-79-S278	Ba	Sebaceous	Janthinobacterium	1.265056543269798
LKMB002-2-024-S115	Vf	Rarely Moist	Bradyrhizobium	1.2638222746800434
LKMB002-1-47-S51	Af	Rarely Moist	Sphingomonas	1.2619229249265802
LKMB002-1-09-S13	Al	Sebaceous	Rahnella	1.2608926774463303
LKMN002-3-52-S251	Ba	Sebaceous	Pseudomonas	1.2601697972729202
LKMB002-2-033-S124	Af	Rarely Moist	Staphylococcus	1.259357595483147
LKMB002-2-054-S145	Oc	Sebaceous	Lawsonella	1.2588693682448642
LKMB002-2-051-S142	Af	Rarely Moist	Nesterenkonia	1.2582416009460997
LKMB002-2-056-S147	Vf	Rarely Moist	Lautropia	1.2551460255684714
LKMN002-3-22-S225	Tw	Moist	Roseomonas	1.251351166614515
LKMN002-3-78-S277	Oc	Sebaceous	Brevibacterium	1.2473306839851623
LKMB002-2-025-S116	Af	Rarely Moist	Streptococcus	1.2470166199048864
LKMN002-3-71-S270	Vf	Rarely Moist	Acinetobacter	1.2460468569866716
LKMB002-2-055-S146	Ba	Sebaceous	Janibacter	1.2442164804857936
LKMB002-1-61-S60	Oc	Sebaceous	Gardnerella	1.2441295212985088
LKMB002-2-081-S188	Vf	Rarely Moist	Staphylococcus	1.2427175519187517
LKMN002-3-22-S225	Tw	Moist	Acinetobacter	1.2401193526215981
LKMB002-2-056-S147	Vf	Rarely Moist	Janibacter	1.2387660029920338
LKMN002-3-10-S213	Vf	Rarely Moist	Staphylococcus	1.237078583201693
LKMB002-2-071-S178	Ba	Sebaceous	Streptomyces	1.2369067577201114
LKMB002-2-056-S147	Vf	Rarely Moist	Acinetobacter	1.2364458150366338
LKMB002-1-29-S33	Ba	Sebaceous	Streptococcus	1.2343676358893587
LKMN002-3-82-S281	Um	Moist	Micrococcus	1.2318655928184474
LKMB002-1-38-S42	Vf	Rarely Moist	Paracoccus	1.2296883580718925
LKMB002-1-67-S66	Al	Sebaceous	Actinomyces	1.2287475038827336
LKMB002-2-056-S147	Vf	Rarely Moist	Lawsonella	1.2278838170925221
LKMB002-1-96-S95	Af	Rarely Moist	Staphylococcus	1.2277868396372582
LKMN002-3-85-S284	Na	Moist	Anaerococcus	1.2268730473512997
LKMB002-2-091-S198	Um	Moist	Pseudomonas	1.2246491842688927
LKMB002-2-073-S180	Af	Rarely Moist	Kocuria	1.2239986351640664
LKMB002-1-05-S9	Vf	Rarely Moist	Achromobacter	1.2237671846755998
LKMB002-2-073-S180	Af	Rarely Moist	Streptomyces	1.2224630259904385
LKMB002-1-62-S61	Ba	Sebaceous	Lawsonella	1.2224038499764838
LKMB002-1-72-S71	Af	Rarely Moist	Acinetobacter	1.2192549797926204
LKMB002-1-78-S77	Ba	Sebaceous	Brevundimonas	1.2178350576592394
LKMB002-2-049-S140	Ba	Sebaceous	Kocuria	1.2150321008115577
LKMB002-2-066-S173	Um	Moist	Rothia	1.2150198165693085
LKMB002-2-037-S128	Al	Sebaceous	Streptococcus	1.2148101240524223
LKMB002-2-028-S119	Al	Sebaceous	Corynebacterium	1.2118181950280797
LKMN002-3-34-S237	Ba	Sebaceous	Pseudomonas	1.2118058570852246
LKMB002-1-80-S79	Af	Rarely Moist	Brevundimonas	1.209400471016175
LKMB002-1-74-S73	Tw	Moist	Kocuria	1.2090728073946349
LKMB002-1-40-S44	Um	Moist	Lactobacillus	1.2088362244498774
LKMB002-1-16-S20	Tw	Moist	Rothia	1.205796042339884
LKMB002-1-37-S41	Ba	Sebaceous	Staphylococcus	1.2052300296400535
LKMB002-1-55-S160	Af	Rarely Moist	Lawsonella	1.203827280536221
LKMB002-2-072-S179	Vf	Rarely Moist	Janibacter	1.2023041027020258
LKMN002-3-82-S281	Um	Moist	Streptococcus	1.202286645056641
LKMN002-3-47-S246	Tw	Moist	Cutibacterium	1.2022363492610642
LKMB002-1-20-S24	Ba	Sebaceous	Paracoccus	1.2013867559877376
LKMB002-1-64-S63	Af	Rarely Moist	Delftia	1.1990888207050991
LKMB002-2-028-S119	Al	Sebaceous	Staphylococcus	1.1988343770149406
LKMB002-1-78-S77	Ba	Sebaceous	Micrococcus	1.1975601218791423
LKMB002-1-14-S18	Af	Rarely Moist	Sphingomonas	1.1960397686125799
LKMN002-3-69-S268	Oc	Sebaceous	Paracoccus	1.195009920996032
LKMB002-1-31-S35	Af	Rarely Moist	Neisseria	1.1933448337031651
LKMB002-2-090-S197	Af	Rarely Moist	Moraxella	1.193020906084485
LKMN002-3-22-S225	Tw	Moist	Lactobacillus	1.1926503405781397
LKMB002-1-79-S78	Vf	Rarely Moist	Kocuria	1.190625342583747
LKMN002-3-20-S223	Af	Rarely Moist	Rothia	1.1896455172712905
LKMB002-2-041-S132	Vf	Rarely Moist	Methylobacterium	1.1895653948322542
LKMN002-3-72-S271	Af	Rarely Moist	Corynebacterium	1.1886078342255668
LKMB002-2-091-S198	Um	Moist	Lawsonella	1.1880396725075788
LKMN002-3-27-S230	Vf	Rarely Moist	Kytococcus	1.1869242316591462
LKMN002-3-44-S243	Vf	Rarely Moist	Staphylococcus	1.1853944428293288
LKMB002-1-32-S36	Um	Moist	Mobiluncus	1.1847595990297637
LKMB002-1-54-S159	Vf	Rarely Moist	Streptomyces	1.182145725580581
LKMB002-2-018-S109	Um	Moist	Tessaracoccus	1.1812735207957914
LKMN002-3-69-S268	Oc	Sebaceous	Moraxella	1.1807598642103903
LKMB002-2-051-S142	Af	Rarely Moist	Moraxella	1.179663198753012
LKMB002-1-63-S62	Vf	Rarely Moist	Rothia	1.1774790293836606
LKMB002-2-049-S140	Ba	Sebaceous	Bradyrhizobium	1.176726753072144
LKMB002-1-33-S37	Tw	Moist	Cutibacterium	1.1762193441904691
LKMN002-3-28-S231	Af	Rarely Moist	Finegoldia	1.1752067489325895
LKMN002-3-62-S261	Vf	Rarely Moist	Gordonia	1.1746148355509436
LKMB002-1-80-S79	Af	Rarely Moist	Actinomyces	1.1741783233297098
LKMB002-1-31-S35	Af	Rarely Moist	Veillonella	1.174052148936871
LKMB002-2-086-S193	Na	Moist	Acinetobacter	1.1731317092193205
LKMB002-1-86-S85	Ba	Sebaceous	Streptococcus	1.1731270399872957
LKMB002-2-078-S185	Na	Moist	Rothia	1.1711368092856111
LKMB002-1-45-S49	Ba	Sebaceous	Mycolicibacterium	1.1681629752533587
LKMN002-3-63-S262	Af	Rarely Moist	Moraxella	1.1674133791440133
LKMB002-1-47-S51	Af	Rarely Moist	Micrococcus	1.1673341030858193
LKMB002-1-05-S9	Vf	Rarely Moist	Comamonas	1.1672351721661316
LKMB002-1-18-S22	Na	Moist	Micrococcus	1.1640769177384702
LKMB002-2-064-S155	Vf	Rarely Moist	Acinetobacter	1.1615473664144784
LKMN002-3-53-S252	Vf	Rarely Moist	Stenotrophomonas	1.1613996148246153
LKMB002-1-54-S159	Vf	Rarely Moist	Variovorax	1.1613084995338525
LKMB002-2-088-S195	Ba	Sebaceous	Corynebacterium	1.1612100237194367
LKMB002-1-60-S59	Na	Moist	Lawsonella	1.1610737857053908
LKMB002-2-050-S141	Vf	Rarely Moist	Actinomyces	1.1599653407946366
LKMB002-2-056-S147	Vf	Rarely Moist	Veillonella	1.1585934213592468
LKMB002-1-89-S88	Um	Moist	Jonquetella	1.1574863407619773
LKMB002-1-01-S5	Al	Sebaceous	Staphylococcus	1.15693752501295
LKMB002-1-06-S10	Af	Rarely Moist	Rothia	1.154672532840979
LKMB002-1-45-S49	Ba	Sebaceous	Sphingomonas	1.1543852509220631
LKMB002-1-17-S21	Al	Sebaceous	Corynebacterium	1.153629909863405
LKMB002-2-051-S142	Af	Rarely Moist	Xanthomonas	1.1527135708651817
LKMB002-1-55-S160	Af	Rarely Moist	Variovorax	1.15246867182705
LKMB002-1-72-S71	Af	Rarely Moist	Streptomyces	1.1518752142462572
LKMB002-1-27-S31	Na	Moist	Lawsonella	1.1518301300955964
LKMN002-3-11-S214	Af	Rarely Moist	Streptomyces	1.1473672163520376
LKMB002-1-20-S24	Ba	Sebaceous	Chryseobacterium	1.1466959509970387
LKMB002-1-05-S9	Vf	Rarely Moist	Streptococcus	1.1446324262393033
LKMB002-2-042-S133	Af	Rarely Moist	Paracoccus	1.143955067281117
LKMB002-2-038-S129	Na	Moist	Actinomyces	1.1435533993605937
LKMN002-3-88-S287	Vf	Rarely Moist	Streptococcus	1.1410926745985168
LKMB002-1-30-S34	Vf	Rarely Moist	Sphingomonas	1.139952165494963
LKMN002-3-28-S231	Af	Rarely Moist	Streptococcus	1.1396880357629497
LKMB002-2-042-S133	Af	Rarely Moist	Actinomyces	1.1388081067829305
LKMB002-1-02-S6	Na	Moist	Moraxella	1.1383736223865026
LKMB002-1-31-S35	Af	Rarely Moist	Haemophilus	1.1362501712839872
LKMN002-3-80-S279	Vf	Rarely Moist	Janibacter	1.1351476387672133
LKMN002-3-54-S253	Af	Rarely Moist	Lawsonella	1.1322562057069305
LKMN002-3-88-S287	Vf	Rarely Moist	Pseudomonas	1.131181567044289
LKMB002-2-008-S99	Vf	Rarely Moist	Brevibacterium	1.131111644151083
LKMN002-3-33-S236	Oc	Sebaceous	Moraxella	1.1303195807175461
LKMB002-1-42-S46	Al	Sebaceous	Lawsonella	1.126275085427727
LKMB002-2-041-S132	Vf	Rarely Moist	Pseudomonas	1.1219641952680617
LKMN002-3-53-S252	Vf	Rarely Moist	Mycolicibacterium	1.1216846062121042
LKMN002-3-54-S253	Af	Rarely Moist	Sphingomonas	1.1204866735560381
LKMB002-2-055-S146	Ba	Sebaceous	Corynebacterium	1.118055565726706
LKMN002-3-71-S270	Vf	Rarely Moist	Sphingomonas	1.1176632987569222
LKMB002-1-43-S47	Na	Moist	Staphylococcus	1.1167027415222421
LKMB002-1-05-S9	Vf	Rarely Moist	Staphylococcus	1.1154108076734663
LKMB002-2-056-S147	Vf	Rarely Moist	Arachnia	1.1145476793580946
LKMB002-2-072-S179	Vf	Rarely Moist	Streptomyces	1.11297211617987
LKMB002-2-088-S195	Ba	Sebaceous	Micrococcus	1.1109786096107581
LKMB002-1-89-S88	Um	Moist	Campylobacter	1.1103827404861506
LKMN002-3-89-S288	Af	Rarely Moist	Gardnerella	1.109512645319375
LKMB002-2-063-S154	Ba	Sebaceous	Mycobacterium	1.109408298538889
LKMN002-3-82-S281	Um	Moist	Dolosigranulum	1.108386981221313
LKMB002-2-022-S113	Oc	Sebaceous	Pseudomonas	1.1082983189732
LKMB002-2-034-S125	Um	Moist	Psychrobacter	1.1080243459983918
LKMB002-2-030-S121	Oc	Sebaceous	Micrococcus	1.1060112207156974
LKMN002-3-08-S211	Oc	Sebaceous	Staphylococcus	1.1043797729783402
LKMB002-2-089-S196	Vf	Rarely Moist	Streptococcus	1.1034507573626529
LKMB002-2-010-S101	Um	Moist	Anaerococcus	1.1032215839413857
LKMN002-3-03-S206	Af	Rarely Moist	Acinetobacter	1.1018624270999482
LKMN002-3-34-S237	Ba	Sebaceous	Lawsonella	1.1005226173634042
LKMN002-3-88-S287	Vf	Rarely Moist	Staphylococcus	1.1003552437354391
LKMB002-2-026-S117	Um	Moist	Lawsonella	1.099512418600085
LKMB002-2-080-S187	Ba	Sebaceous	Streptomyces	1.0992872335118
LKMB002-1-10-S14	Na	Moist	Prevotella	1.0962589369685636
LKMB002-2-072-S179	Vf	Rarely Moist	Acinetobacter	1.0952853935183495
LKMN002-3-29-S232	Um	Moist	Micrococcus	1.095223431130145
LKMB002-2-042-S133	Af	Rarely Moist	Streptococcus	1.093815298982995
LKMB002-1-87-S86	Vf	Rarely Moist	Lawsonella	1.0921107434367388
LKMB002-1-06-S10	Af	Rarely Moist	Lactobacillus	1.091211394367366
LKMB002-1-78-S77	Ba	Sebaceous	Actinomyces	1.0885345238163548
LKMB002-2-043-S134	Um	Moist	Lawsonella	1.088311247504332
LKMN002-3-34-S237	Ba	Sebaceous	Paracoccus	1.0864795639083622
LKMN002-3-28-S231	Af	Rarely Moist	Prevotella	1.085880593599061
LKMB002-1-13-S17	Vf	Rarely Moist	Sphingomonas	1.0852724608953286
LKMB002-1-87-S86	Vf	Rarely Moist	Brevibacterium	1.0851024110978311
LKMB002-1-86-S85	Ba	Sebaceous	Gardnerella	1.082631714766176
LKMB002-1-06-S10	Af	Rarely Moist	Chryseobacterium	1.0816057730040545
LKMN002-3-56-S255	Tw	Moist	Micrococcus	1.0815254369263783
LKMN002-3-60-S259	Oc	Sebaceous	Corynebacterium	1.0797032780661944
LKMB002-1-20-S24	Ba	Sebaceous	Lawsonella	1.0780608016875193
LKMB002-2-051-S142	Af	Rarely Moist	Acinetobacter	1.0775902491705338
LKMB002-2-021-S112	Na	Moist	Lawsonella	1.0756097870343357
LKMB002-1-05-S9	Vf	Rarely Moist	Nocardioides	1.0749230229135713
LKMB002-2-050-S141	Vf	Rarely Moist	Kocuria	1.0745703019957957
LKMB002-1-72-S71	Af	Rarely Moist	Microbacterium	1.0736657780223187
LKMB002-2-092-S199	Tw	Moist	Hymenobacter	1.0734842360477288
LKMB002-1-45-S49	Ba	Sebaceous	Dermacoccus	1.0734818553140213
LKMB002-1-38-S42	Vf	Rarely Moist	Acidovorax	1.0730561374494396
LKMB002-1-54-S159	Vf	Rarely Moist	Diaphorobacter	1.070642109392502
LKMB002-1-40-S44	Um	Moist	Moraxella	1.0691061074281594
LKMB002-2-064-S155	Vf	Rarely Moist	Streptomyces	1.0681287107089341
LKMB002-1-06-S10	Af	Rarely Moist	Streptomyces	1.0657244790167122
LKMB002-2-025-S116	Af	Rarely Moist	Janthinobacterium	1.0656367794160069
LKMB002-1-29-S33	Ba	Sebaceous	Stenotrophomonas	1.0614571365044088
LKMN002-3-71-S270	Vf	Rarely Moist	Staphylococcus	1.0610533613634854
LKMB002-1-22-S26	Af	Rarely Moist	Diaphorobacter	1.0609769544602492
LKMN002-3-63-S262	Af	Rarely Moist	Staphylococcus	1.0595326009567718
LKMN002-3-52-S251	Ba	Sebaceous	Bradyrhizobium	1.0594522096983388
LKMB002-2-032-S123	Vf	Rarely Moist	Moraxella	1.0586510163650615
LKMB002-2-027-S118	Tw	Moist	Paracoccus	1.0582869884690174
LKMB002-2-091-S198	Um	Moist	Acidovorax	1.0580352285196233
LKMB002-2-033-S124	Af	Rarely Moist	Lawsonella	1.05666776045666
LKMB002-1-39-S43	Af	Rarely Moist	Gardnerella	1.0531897772311365
LKMB002-1-95-S94	Vf	Rarely Moist	Staphylococcus	1.0530376292701231
LKMB002-1-73-S72	Um	Moist	Murdochiella	1.0509805774172853
LKMB002-2-024-S115	Vf	Rarely Moist	Streptomyces	1.050303541688845
LKMB002-1-22-S26	Af	Rarely Moist	Staphylococcus	1.046957453176441
LKMN002-3-88-S287	Vf	Rarely Moist	Janibacter	1.0450938720826146
LKMB002-1-39-S43	Af	Rarely Moist	Acidovorax	1.043569874340194
LKMB002-2-041-S132	Vf	Rarely Moist	Sphingomonas	1.043533394307536
LKMB002-2-055-S146	Ba	Sebaceous	Moraxella	1.040905356062681
LKMB002-1-56-S55	Um	Moist	Dermabacter	1.040073548705224
LKMB002-1-61-S60	Oc	Sebaceous	Lactobacillus	1.0360879953860096
LKMN002-3-77-S276	Na	Moist	Lawsonella	1.0346626073486538
LKMB002-2-022-S113	Oc	Sebaceous	Rothia	1.0344712310616684
LKMB002-2-029-S120	Na	Moist	Lawsonella	1.0333369064208382
LKMB002-1-63-S62	Vf	Rarely Moist	Dermacoccus	1.031998994865216
LKMN002-3-90-S289	Um	Moist	Tessaracoccus	1.0302462580466716
LKMB002-2-032-S123	Vf	Rarely Moist	Staphylococcus	1.0286630994621837
LKMB002-1-38-S42	Vf	Rarely Moist	Acinetobacter	1.0283542448887073
LKMB002-2-083-S190	Um	Moist	Rothia	1.0241911451465202
LKMB002-1-35-S39	Na	Moist	Micrococcus	1.0239966172169561
LKMB002-1-61-S60	Oc	Sebaceous	Lawsonella	1.0237290928565543
LKMN002-3-17-S220	Oc	Sebaceous	Micrococcus	1.0233898502279917
LKMB002-1-31-S35	Af	Rarely Moist	Rothia	1.021861679018588
LKMB002-1-26-S30	Al	Sebaceous	Lawsonella	1.0182432075995052
LKMN002-3-21-S224	Um	Moist	Moraxella	1.0181476683232393
LKMN002-3-63-S262	Af	Rarely Moist	Haemophilus	1.0169866547481798
LKMN002-3-80-S279	Vf	Rarely Moist	Kytococcus	1.0141524416591767
LKMN002-3-45-S244	Af	Rarely Moist	Streptococcus	1.0128948453543594
LKMB002-1-74-S73	Tw	Moist	Pantoea	1.0122641786285915
LKMN002-3-46-S245	Um	Moist	Finegoldia	1.0104895323212908
LKMN002-3-74-S273	Tw	Moist	Micrococcus	1.0101637220668973
LKMB002-1-70-S69	Ba	Sebaceous	Luteimonas	1.0098534157508121
LKMB002-2-042-S133	Af	Rarely Moist	Moraxella	1.0098385750652175
LKMB002-1-96-S95	Af	Rarely Moist	Paracoccus	1.0053536325541657
LKMN002-3-84-S283	Al	Sebaceous	Lawsonella	1.003671990459817
LKMN002-3-53-S252	Vf	Rarely Moist	Janibacter	1.0032554592680365
LKMB002-1-62-S61	Ba	Sebaceous	Moraxella	1.0025384324282163
LKMB002-1-77-S76	Oc	Sebaceous	Lactobacillus	0.9988416011646125
LKMN002-3-54-S253	Af	Rarely Moist	Kocuria	0.9979610816268079
LKMB002-2-070-S177	Oc	Sebaceous	Luteimonas	0.9968192656524414
LKMB002-1-63-S62	Vf	Rarely Moist	Kocuria	0.996620895561867
LKMB002-2-090-S197	Af	Rarely Moist	Rothia	0.9958301750678488
LKMN002-3-72-S271	Af	Rarely Moist	Streptomyces	0.9957084307014122
LKMB002-1-38-S42	Vf	Rarely Moist	Lawsonella	0.9935359357561057
LKMB002-1-70-S69	Ba	Sebaceous	Acinetobacter	0.9910454336923977
LKMB002-2-056-S147	Vf	Rarely Moist	Neisseria	0.9862942462365039
LKMB002-1-77-S76	Oc	Sebaceous	Neisseria	0.9852307847079519
LKMB002-1-06-S10	Af	Rarely Moist	Gardnerella	0.9845761897394546
LKMB002-2-073-S180	Af	Rarely Moist	Acinetobacter	0.984004858599926
LKMB002-1-80-S79	Af	Rarely Moist	Microbacterium	0.9839787258227974
LKMB002-1-39-S43	Af	Rarely Moist	Acinetobacter	0.9828170277617757
LKMN002-3-53-S252	Vf	Rarely Moist	Streptomyces	0.9824624314078199
LKMB002-1-68-S67	Na	Moist	Micrococcus	0.9801102950785395
LKMB002-1-39-S43	Af	Rarely Moist	Sphingomonas	0.9795518782403976
LKMN002-3-60-S259	Oc	Sebaceous	Kaistella	0.978179856138121
LKMB002-2-090-S197	Af	Rarely Moist	Actinomyces	0.977514194884642
LKMB002-1-15-S19	Um	Moist	Lawsonella	0.9772725526170093
LKMN002-3-02-S205	Vf	Rarely Moist	Rothia	0.976801760447635
LKMN002-3-90-S289	Um	Moist	Cutibacterium	0.9761964944086602
LKMB002-1-09-S13	Al	Sebaceous	Pseudomonas	0.9761306622229695
LKMN002-3-11-S214	Af	Rarely Moist	Staphylococcus	0.9726742651262449
LKMB002-2-021-S112	Na	Moist	Finegoldia	0.9716003500805439
LKMB002-1-05-S9	Vf	Rarely Moist	Mycolicibacterium	0.9692423603825266
LKMN002-3-30-S233	Tw	Moist	Dermabacter	0.966844339310595
LKMN002-3-19-S222	Vf	Rarely Moist	Moraxella	0.9667586382504877
LKMB002-2-078-S185	Na	Moist	Actinomyces	0.9663473610004152
LKMB002-2-014-S105	Oc	Sebaceous	Moraxella	0.9658723288713238
LKMB002-1-96-S95	Af	Rarely Moist	Moraxella	0.9639141079718244
LKMB002-1-38-S42	Vf	Rarely Moist	Lactobacillus	0.9627914691329669
LKMB002-1-06-S10	Af	Rarely Moist	Haemophilus	0.9615483134578086
LKMN002-3-33-S236	Oc	Sebaceous	Lawsonella	0.9572902477353625
LKMN002-3-19-S222	Vf	Rarely Moist	Lawsonella	0.9556066086523598
LKMB002-2-041-S132	Vf	Rarely Moist	Actinomyces	0.9551912488658434
LKMB002-2-030-S121	Oc	Sebaceous	Corynebacterium	0.9511343428819932
LKMN002-3-40-S167	Al	Sebaceous	Corynebacterium	0.9510084041239474
LKMB002-1-86-S85	Ba	Sebaceous	Pseudomonas	0.9508134427187164
LKMB002-2-083-S190	Um	Moist	Staphylococcus	0.9507877770598596
LKMB002-1-38-S42	Vf	Rarely Moist	Sphingomonas	0.9504696006560693
LKMB002-1-47-S51	Af	Rarely Moist	Prevotella	0.9493366326222082
LKMN002-3-02-S205	Vf	Rarely Moist	Kocuria	0.948571571017948
LKMB002-1-77-S76	Oc	Sebaceous	Brevundimonas	0.9485407577378232
LKMB002-1-55-S160	Af	Rarely Moist	Lactobacillus	0.9483297694623101
LKMN002-3-27-S230	Vf	Rarely Moist	Acinetobacter	0.9481996549645245
LKMB002-1-47-S51	Af	Rarely Moist	Veillonella	0.9468191591271395
LKMB002-1-78-S77	Ba	Sebaceous	Rothia	0.946609973355674
LKMB002-2-007-S98	Ba	Sebaceous	Pseudomonas	0.9457295911276805
LKMB002-2-072-S179	Vf	Rarely Moist	Lawsonella	0.9448078800806515
LKMB002-1-03-S7	Oc	Sebaceous	Staphylococcus	0.9431629667496187
LKMN002-3-80-S279	Vf	Rarely Moist	Pseudomonas	0.9431025988276218
LKMB002-2-030-S121	Oc	Sebaceous	Lawsonella	0.9420923233253964
LKMB002-2-065-S172	Af	Rarely Moist	Streptomyces	0.941624690024951
LKMN002-3-79-S278	Ba	Sebaceous	Brachybacterium	0.9393524966135179
LKMB002-1-68-S67	Na	Moist	Streptococcus	0.9382922558218552
LKMB002-1-54-S159	Vf	Rarely Moist	Nocardioides	0.9380664815120978
LKMN002-3-03-S206	Af	Rarely Moist	Lactobacillus	0.9376590133033432
LKMN002-3-28-S231	Af	Rarely Moist	Pseudomonas	0.9375692988368165
LKMB002-1-39-S43	Af	Rarely Moist	Lawsonella	0.9374700694627206
LKMB002-1-80-S79	Af	Rarely Moist	Lawsonella	0.9353614886373885
LKMB002-2-051-S142	Af	Rarely Moist	Curtobacterium	0.9339576170211086
LKMB002-1-55-S160	Af	Rarely Moist	Diaphorobacter	0.9331072629169792
LKMN002-3-35-S238	Vf	Rarely Moist	Lawsonella	0.9316689306162282
LKMB002-1-87-S86	Vf	Rarely Moist	Gulosibacter	0.9311611291370471
LKMB002-1-30-S34	Vf	Rarely Moist	Moraxella	0.9306762059575702
LKMB002-2-049-S140	Ba	Sebaceous	Acinetobacter	0.9297714151627449
LKMB002-1-88-S87	Af	Rarely Moist	Actinomyces	0.9288136793581181
LKMB002-1-11-S15	Oc	Sebaceous	Aerococcus	0.9283169973098854
LKMN002-3-79-S278	Ba	Sebaceous	Pseudomonas	0.9280067628866536
LKMB002-1-86-S85	Ba	Sebaceous	Kytococcus	0.9275827550710788
LKMN002-3-63-S262	Af	Rarely Moist	Actinomyces	0.9258110333544959
LKMB002-1-86-S85	Ba	Sebaceous	Lawsonella	0.9239075876893236
LKMB002-2-055-S146	Ba	Sebaceous	Gordonia	0.922964765019575
LKMB002-2-066-S173	Um	Moist	Brachybacterium	0.9220187878993819
LKMN002-3-23-S226	Al	Sebaceous	Micrococcus	0.9207220924071379
LKMB002-2-056-S147	Vf	Rarely Moist	Aureimonas	0.9205850101735198
LKMB002-1-15-S19	Um	Moist	Anaerococcus	0.9200605031706696
LKMB002-2-004-S163	Al	Sebaceous	Lawsonella	0.91918320687057
LKMB002-2-057-S148	Af	Rarely Moist	Corynebacterium	0.9186549077051462
LKMB002-2-009-S100	Af	Rarely Moist	Lactobacillus	0.9177481431000974
LKMB002-1-21-S25	Vf	Rarely Moist	Streptococcus	0.9176787816814963
LKMB002-1-22-S26	Af	Rarely Moist	Variovorax	0.9173584529191542
LKMB002-2-063-S154	Ba	Sebaceous	Streptococcus	0.9135138726344463
LKMB002-2-021-S112	Na	Moist	Cruoricaptor	0.9132535927650022
LKMN002-3-44-S243	Vf	Rarely Moist	Streptococcus	0.912315161192591
LKMB002-2-087-S194	Oc	Sebaceous	Acinetobacter	0.9122477208877883
LKMB002-2-064-S155	Vf	Rarely Moist	Rothia	0.9122385833114967
LKMN002-3-83-S282	Tw	Moist	Haemophilus	0.9119037644599217
LKMB002-1-04-S8	Ba	Sebaceous	Micrococcus	0.9110294321743898
LKMB002-1-74-S73	Tw	Moist	Pseudomonas	0.9110095050309088
LKMB002-2-060-S151	Al	Sebaceous	Lawsonella	0.9092795650430209
LKMB002-2-087-S194	Oc	Sebaceous	Lawsonella	0.9092491980713
LKMB002-2-033-S124	Af	Rarely Moist	Kytococcus	0.9086563206348202
LKMB002-1-05-S9	Vf	Rarely Moist	Mycobacterium	0.9056891121556905
LKMN002-3-28-S231	Af	Rarely Moist	Brachybacterium	0.9051543033553364
LKMN002-3-04-S207	Um	Moist	Micrococcus	0.904753692395532
LKMN002-3-52-S251	Ba	Sebaceous	Streptomyces	0.9046382981434107
LKMB002-1-33-S37	Tw	Moist	Paracoccus	0.9037700594891442
LKMB002-1-14-S18	Af	Rarely Moist	Aerococcus	0.9033066038127474
LKMB002-2-034-S125	Um	Moist	Campylobacter	0.9030350108824284
LKMB002-1-86-S85	Ba	Sebaceous	Luteimonas	0.901561662559516
LKMB002-1-62-S61	Ba	Sebaceous	Rothia	0.9002885639031415
LKMB002-2-071-S178	Ba	Sebaceous	Lawsonella	0.8999568604629088
LKMB002-1-32-S36	Um	Moist	Lawsonella	0.8994047204118257
LKMN002-3-10-S213	Vf	Rarely Moist	Pseudomonas	0.8990607189748244
LKMN002-3-15-S218	Al	Sebaceous	Corynebacterium	0.8978323300666949
LKMN002-3-72-S271	Af	Rarely Moist	Sphingomonas	0.8970063589232062
LKMB002-1-55-S160	Af	Rarely Moist	Mycolicibacterium	0.8961845874666025
LKMN002-3-52-S251	Ba	Sebaceous	Acinetobacter	0.8938862596476381
LKMB002-1-35-S39	Na	Moist	Porphyromonas	0.8936185207371649
LKMN002-3-64-S263	Um	Moist	Streptomyces	0.8925387558546697
LKMN002-3-02-S205	Vf	Rarely Moist	Actinomyces	0.8921018906134572
LKMB002-1-10-S14	Na	Moist	Finegoldia	0.8915907907620366
LKMN002-3-28-S231	Af	Rarely Moist	Rothia	0.8903753859523708
LKMN002-3-45-S244	Af	Rarely Moist	Brucella	0.8891582119942157
LKMB002-1-91-S90	Al	Sebaceous	Corynebacterium	0.8874387623757325
LKMB002-2-055-S146	Ba	Sebaceous	Blastococcus	0.8866964770878158
LKMB002-2-041-S132	Vf	Rarely Moist	Anaerococcus	0.8845729194375312
LKMB002-2-092-S199	Tw	Moist	Pseudomonas	0.8843668028841394
LKMB002-2-026-S117	Um	Moist	Lactobacillus	0.883536764946497
LKMB002-1-29-S33	Ba	Sebaceous	Chryseobacterium	0.8814792721893808
LKMB002-1-55-S160	Af	Rarely Moist	Bartonella	0.8813322330561125
LKMB002-2-063-S154	Ba	Sebaceous	Kocuria	0.8807104199353002
LKMB002-2-089-S196	Vf	Rarely Moist	Pseudomonas	0.8805391896999473
LKMB002-2-041-S132	Vf	Rarely Moist	Brevibacterium	0.8794277656112786
LKMB002-2-051-S142	Af	Rarely Moist	Microbacterium	0.8781827461177234
LKMB002-1-62-S61	Ba	Sebaceous	Kocuria	0.8768617475304518
LKMN002-3-46-S245	Um	Moist	Acinetobacter	0.8765614674294239
LKMB002-1-33-S37	Tw	Moist	Pseudomonas	0.8748730406407511
LKMB002-1-69-S68	Oc	Sebaceous	Paracoccus	0.8738033536999925
LKMN002-3-89-S288	Af	Rarely Moist	Pseudoclavibacter	0.872355729991623
LKMB002-2-077-S184	Al	Sebaceous	Lawsonella	0.8719853906937126
LKMB002-1-88-S87	Af	Rarely Moist	Brevibacterium	0.8717045968667606
LKMB002-2-054-S145	Oc	Sebaceous	Paracoccus	0.8708512614528454
LKMB002-1-40-S44	Um	Moist	Prevotella	0.8704585624000574
LKMN002-3-16-S219	Na	Moist	Micrococcus	0.8701281411554758
LKMB002-1-72-S71	Af	Rarely Moist	Finegoldia	0.8687317276599833
LKMB002-2-009-S100	Af	Rarely Moist	Streptococcus	0.8679224526526466
LKMB002-2-022-S113	Oc	Sebaceous	Schaalia	0.8665340934568805
LKMB002-1-13-S17	Vf	Rarely Moist	Pseudomonas	0.8657744204735638
LKMB002-1-80-S79	Af	Rarely Moist	Acinetobacter	0.8651306608261942
LKMB002-1-48-S52	Um	Moist	Acidovorax	0.8647933220451921
LKMB002-2-046-S137	Al	Sebaceous	Staphylococcus	0.864041018205586
LKMN002-3-80-S279	Vf	Rarely Moist	Streptococcus	0.8636825668167284
LKMB002-1-65-S64	Um	Moist	Pseudomonas	0.8632682812488428
LKMB002-1-67-S66	Al	Sebaceous	Prevotella	0.8611637017848686
LKMB002-1-47-S51	Af	Rarely Moist	Actinomyces	0.8605563563976737
LKMB002-2-001-S96	Um	Moist	Kytococcus	0.8588069189063697
LKMB002-2-064-S155	Vf	Rarely Moist	Lawsonella	0.8581711837351989
LKMB002-1-37-S41	Ba	Sebaceous	Gardnerella	0.8577049343396174
LKMB002-2-066-S173	Um	Moist	Lactobacillus	0.8561437543054315
LKMB002-2-040-S131	Ba	Sebaceous	Staphylococcus	0.8552678897588264
LKMB002-2-002-S161	Tw	Moist	Streptomyces	0.8551246801924216
LKMN002-3-44-S243	Vf	Rarely Moist	Brucella	0.8544042745582545
LKMB002-2-031-S122	Ba	Sebaceous	Dietzia	0.8536246277715182
LKMB002-1-47-S51	Af	Rarely Moist	Moraxella	0.8524532385854211
LKMB002-2-026-S117	Um	Moist	Moraxella	0.8508131810595896
LKMB002-2-066-S173	Um	Moist	Mycolicibacterium	0.8505833763232927
LKMB002-1-16-S20	Tw	Moist	Propionimicrobium	0.8495381207394636
LKMB002-2-058-S149	Um	Moist	Micrococcus	0.8481729263098055
LKMB002-2-095-S202	Na	Moist	Actinomyces	0.8451004525939351
LKMB002-2-009-S100	Af	Rarely Moist	Brevundimonas	0.844340078374561
LKMB002-2-049-S140	Ba	Sebaceous	Rothia	0.8442819966979607
LKMB002-2-016-S107	Vf	Rarely Moist	Stenotrophomonas	0.8439724347392253
LKMB002-1-47-S51	Af	Rarely Moist	Pseudomonas	0.8436289695115604
LKMB002-2-072-S179	Vf	Rarely Moist	Kocuria	0.8416634053847367
LKMB002-2-056-S147	Vf	Rarely Moist	Prevotella	0.841421205912646
LKMB002-1-12-S16	Ba	Sebaceous	Micrococcus	0.8397699219266838
LKMN002-3-62-S261	Vf	Rarely Moist	Micrococcus	0.8389193901043266
LKMB002-1-27-S31	Na	Moist	Veillonella	0.8368852732675249
LKMN002-3-79-S278	Ba	Sebaceous	Stenotrophomonas	0.8344828141547118
LKMB002-2-057-S148	Af	Rarely Moist	Pseudomonas	0.8343140392507659
LKMN002-3-02-S205	Vf	Rarely Moist	Klebsiella	0.8336416795539574
LKMN002-3-25-S228	Oc	Sebaceous	Micrococcus	0.8326164453601475
LKMB002-2-038-S129	Na	Moist	Neisseria	0.8323459053410538
LKMB002-1-30-S34	Vf	Rarely Moist	Fusobacterium	0.8310209871302402
LKMN002-3-52-S251	Ba	Sebaceous	Lawsonella	0.8308024862110415
LKMN002-3-28-S231	Af	Rarely Moist	Lawsonella	0.8300559379848199
LKMN002-3-59-S258	Na	Moist	Streptococcus	0.8294148159764527
LKMB002-2-072-S179	Vf	Rarely Moist	Gordonia	0.8291984770328079
LKMB002-2-069-S176	Na	Moist	Anaerococcus	0.8291476462366977
LKMN002-3-53-S252	Vf	Rarely Moist	Lawsonella	0.8289714886587699
LKMN002-3-54-S253	Af	Rarely Moist	Brevundimonas	0.8288335849382643
LKMB002-1-16-S20	Tw	Moist	Brevibacterium	0.8267010744830263
LKMB002-2-083-S190	Um	Moist	Paracoccus	0.8264976695079073
LKMB002-1-75-S74	Al	Sebaceous	Capnocytophaga	0.8262783214566696
LKMB002-1-53-S158	Ba	Sebaceous	Acidovorax	0.8253424540710234
LKMN002-3-44-S243	Vf	Rarely Moist	Achromobacter	0.8249589506290739
LKMB002-2-086-S193	Na	Moist	Psychrobacter	0.824333546367408
LKMB002-1-64-S63	Af	Rarely Moist	Klebsiella	0.8241452202647961
LKMB002-1-40-S44	Um	Moist	Chryseobacterium	0.8240756200979119
LKMB002-2-059-S150	Tw	Moist	Pseudomonas	0.8240238019857274
LKMN002-3-20-S223	Af	Rarely Moist	Acinetobacter	0.8232685201704159
LKMB002-2-053-S144	Na	Moist	Gardnerella	0.8229702178450577
LKMB002-1-06-S10	Af	Rarely Moist	Neisseria	0.8223692636509967
LKMB002-2-090-S197	Af	Rarely Moist	Sphingomonas	0.8222856096229704
LKMB002-2-041-S132	Vf	Rarely Moist	Paracoccus	0.8216650329953031
LKMB002-1-47-S51	Af	Rarely Moist	Finegoldia	0.8213519514484258
LKMB002-2-009-S100	Af	Rarely Moist	Lawsonella	0.8197219012126216
LKMN002-3-44-S243	Vf	Rarely Moist	Brevibacterium	0.8191853577017834
LKMB002-1-42-S46	Al	Sebaceous	Xanthomonas	0.8191223611894782
LKMB002-1-17-S21	Al	Sebaceous	Staphylococcus	0.8187029375615231
LKMB002-2-023-S114	Ba	Sebaceous	Janthinobacterium	0.8178186597341742
LKMN002-3-53-S252	Vf	Rarely Moist	Aerococcus	0.8176638561369776
LKMB002-1-72-S71	Af	Rarely Moist	Methylobacterium	0.8172034558876509
LKMN002-3-03-S206	Af	Rarely Moist	Gemella	0.817154444749628
LKMB002-1-65-S64	Um	Moist	Staphylococcus	0.8169107249911508
LKMB002-2-034-S125	Um	Moist	Acinetobacter	0.8158320964351296
LKMB002-2-023-S114	Ba	Sebaceous	Stenotrophomonas	0.8146447939223355
LKMB002-2-002-S161	Tw	Moist	Nocardioides	0.8127439589691353
LKMN002-3-46-S245	Um	Moist	Lawsonella	0.8106246554531342
LKMB002-1-79-S78	Vf	Rarely Moist	Haemophilus	0.8094764537296604
LKMN002-3-36-S239	Af	Rarely Moist	Lawsonella	0.809139215620545
LKMB002-2-072-S179	Vf	Rarely Moist	Fannyhessea	0.8088727830535368
LKMB002-1-87-S86	Vf	Rarely Moist	Pseudomonas	0.8048533017137584
LKMB002-2-066-S173	Um	Moist	Acinetobacter	0.8047874854426216
LKMB002-2-065-S172	Af	Rarely Moist	Pseudomonas	0.8041482284563926
LKMB002-1-61-S60	Oc	Sebaceous	Anaerococcus	0.8033286644145999
LKMB002-2-087-S194	Oc	Sebaceous	Corynebacterium	0.8020774517660595
LKMB002-1-21-S25	Vf	Rarely Moist	Diaphorobacter	0.8017400862831372
LKMB002-2-038-S129	Na	Moist	Anaerococcus	0.8001520266493773
LKMB002-1-73-S72	Um	Moist	Peptoniphilus	0.799891271329924
LKMB002-2-024-S115	Vf	Rarely Moist	Lautropia	0.7990966267826867
LKMB002-1-62-S61	Ba	Sebaceous	Acinetobacter	0.797722302673092
LKMN002-3-55-S254	Um	Moist	Micrococcus	0.7974862470873687
LKMB002-1-62-S61	Ba	Sebaceous	Veillonella	0.7964567318531932
LKMB002-2-008-S99	Vf	Rarely Moist	Lawsonella	0.7959761496331353
LKMB002-1-06-S10	Af	Rarely Moist	Enterobacter	0.7955247538143282
LKMB002-1-40-S44	Um	Moist	Pseudomonas	0.7951915147144238
LKMB002-2-017-S108	Af	Rarely Moist	Pseudomonas	0.7947621113362511
LKMB002-1-64-S63	Af	Rarely Moist	Achromobacter	0.7914205875147456
LKMB002-2-073-S180	Af	Rarely Moist	Lawsonella	0.7911930957661567
LKMB002-1-27-S31	Na	Moist	Lactobacillus	0.7890314610993022
LKMB002-2-064-S155	Vf	Rarely Moist	Actinomyces	0.7887925025577414
LKMB002-2-039-S130	Oc	Sebaceous	Corynebacterium	0.7887808472685738
LKMB002-2-024-S115	Vf	Rarely Moist	Prevotella	0.7887725655756503
LKMB002-2-082-S189	Af	Rarely Moist	Streptococcus	0.7886702969840148
LKMB002-2-031-S122	Ba	Sebaceous	Corynebacterium	0.7878412759820217
LKMN002-3-45-S244	Af	Rarely Moist	Achromobacter	0.7871494727555988
LKMB002-2-016-S107	Vf	Rarely Moist	Lawsonella	0.7868689906149879
LKMB002-1-61-S60	Oc	Sebaceous	Ezakiella	0.7868501277086595
LKMB002-1-61-S60	Oc	Sebaceous	Finegoldia	0.7868501277086595
LKMB002-1-80-S79	Af	Rarely Moist	Streptomyces	0.7864678643264218
LKMB002-1-05-S9	Vf	Rarely Moist	Diaphorobacter	0.7860363917286222
LKMB002-1-64-S63	Af	Rarely Moist	Streptococcus	0.785660155585456
LKMB002-1-03-S7	Oc	Sebaceous	Corynebacterium	0.784592660606075
LKMB002-2-075-S182	Tw	Moist	Paracoccus	0.7845175117130669
LKMB002-2-081-S188	Vf	Rarely Moist	Corynebacterium	0.7835553639031212
LKMB002-1-19-S23	Oc	Sebaceous	Paracoccus	0.7833138143183374
LKMB002-1-79-S78	Vf	Rarely Moist	Lawsonella	0.7816782296838051
LKMB002-2-048-S139	Oc	Sebaceous	Micrococcus	0.780791743577801
LKMB002-2-022-S113	Oc	Sebaceous	Paracoccus	0.7807493798990706
LKMB002-1-05-S9	Vf	Rarely Moist	Pantoea	0.7803932495546344
LKMB002-2-065-S172	Af	Rarely Moist	Lawsonella	0.7802682643473775
LKMN002-3-77-S276	Na	Moist	Streptococcus	0.7798570117887376
LKMB002-1-46-S50	Vf	Rarely Moist	Pseudomonas	0.7787751570878828
LKMB002-2-088-S195	Ba	Sebaceous	Acinetobacter	0.7784367820923936
LKMB002-2-033-S124	Af	Rarely Moist	Streptococcus	0.7782121475095178
LKMN002-3-76-S275	Al	Sebaceous	Lawsonella	0.7776318754068664
LKMB002-1-16-S20	Tw	Moist	Lawsonella	0.7776014250316864
LKMB002-2-025-S116	Af	Rarely Moist	Mycobacterium	0.7767666203077737
LKMN002-3-04-S207	Um	Moist	Veillonella	0.776403495406377
LKMB002-1-72-S71	Af	Rarely Moist	Stenotrophomonas	0.7762428466313392
LKMB002-1-14-S18	Af	Rarely Moist	Pseudomonas	0.7762229306563736
LKMB002-1-39-S43	Af	Rarely Moist	Pseudomonas	0.7747181649326031
LKMB002-2-092-S199	Tw	Moist	Lawsonella	0.7746037901076028
LKMN002-3-46-S245	Um	Moist	Tessaracoccus	0.773651432405234
LKMB002-1-89-S88	Um	Moist	Bacteroides	0.7709370846006097
LKMN002-3-09-S212	Ba	Sebaceous	Micrococcus	0.7692819280973301
LKMN002-3-02-S205	Vf	Rarely Moist	Neisseria	0.7683913405591457
LKMN002-3-22-S225	Tw	Moist	Nocardioides	0.7671122868831991
LKMB002-1-70-S69	Ba	Sebaceous	Rhodovulum	0.7670952264112255
LKMN002-3-63-S262	Af	Rarely Moist	Microbacterium	0.7670518088753374
LKMN002-3-78-S277	Oc	Sebaceous	Bartonella	0.7668455322408108
LKMB002-1-70-S69	Ba	Sebaceous	Lawsonella	0.7662839016949803
LKMB002-2-091-S198	Um	Moist	Streptococcus	0.763857462899819
LKMB002-1-79-S78	Vf	Rarely Moist	Rahnella	0.7636681126963495
LKMN002-3-63-S262	Af	Rarely Moist	Xanthomonas	0.7635180257074694
LKMB002-1-27-S31	Na	Moist	Prevotella	0.7623223566333174
LKMB002-2-075-S182	Tw	Moist	Sphingomonas	0.7618989617894991
LKMB002-1-18-S22	Na	Moist	Lawsonella	0.7604245007102866
LKMB002-2-048-S139	Oc	Sebaceous	Bradyrhizobium	0.7602377544469373
LKMB002-1-05-S9	Vf	Rarely Moist	Pseudonocardia	0.75982243717352
LKMN002-3-19-S222	Vf	Rarely Moist	Pseudomonas	0.7595969212322292
LKMB002-1-73-S72	Um	Moist	Lawsonella	0.7589007830079755
LKMB002-2-034-S125	Um	Moist	Cruoricaptor	0.7586514698770979
LKMB002-1-19-S23	Oc	Sebaceous	Moraxella	0.7584010477125934
LKMB002-1-37-S41	Ba	Sebaceous	Streptococcus	0.757760939632608
LKMB002-1-93-S92	Oc	Sebaceous	Luteimonas	0.7576396018450905
LKMB002-2-075-S182	Tw	Moist	Stenotrophomonas	0.7575153157235756
LKMB002-1-64-S63	Af	Rarely Moist	Kytococcus	0.757104551391234
LKMB002-2-070-S177	Oc	Sebaceous	Moraxella	0.7565018739438376
LKMB002-1-54-S159	Vf	Rarely Moist	Delftia	0.7518032026718606
LKMN002-3-60-S259	Oc	Sebaceous	Brevundimonas	0.750484857984355
LKMN002-3-46-S245	Um	Moist	Microbacterium	0.7503476268488039
LKMN002-3-70-S269	Ba	Sebaceous	Staphylococcus	0.7503410358346014
LKMB002-1-79-S78	Vf	Rarely Moist	Delftia	0.7496711196028378
LKMB002-1-37-S41	Ba	Sebaceous	Micrococcus	0.7494366468230651
LKMB002-2-089-S196	Vf	Rarely Moist	Streptomyces	0.7482452412980938
LKMB002-2-042-S133	Af	Rarely Moist	Micrococcus	0.7478114951575475
LKMB002-1-48-S52	Um	Moist	Streptococcus	0.7470315383363227
LKMB002-2-089-S196	Vf	Rarely Moist	Aerococcus	0.7463165580581682
LKMB002-2-055-S146	Ba	Sebaceous	Acinetobacter	0.7459806461723683
LKMN002-3-54-S253	Af	Rarely Moist	Brucella	0.7455624441712583
LKMN002-3-47-S246	Tw	Moist	Micrococcus	0.7443818964887574
LKMN002-3-01-S204	Ba	Sebaceous	Bartonella	0.7441631801921718
LKMB002-1-33-S37	Tw	Moist	Streptomyces	0.7437901767252773
LKMN002-3-31-S234	Al	Sebaceous	Klebsiella	0.7437075991250397
LKMN002-3-46-S245	Um	Moist	Sphingobacterium	0.7418948780168979
LKMB002-2-043-S134	Um	Moist	Rothia	0.7412087566946
LKMB002-1-06-S10	Af	Rarely Moist	Rahnella	0.7408623645095088
LKMB002-2-083-S190	Um	Moist	Haemophilus	0.7397119091304017
LKMB002-1-55-S160	Af	Rarely Moist	Delftia	0.739055006226653
LKMB002-1-21-S25	Vf	Rarely Moist	Variovorax	0.7372326995326014
LKMB002-1-30-S34	Vf	Rarely Moist	Anaerococcus	0.7368015075116738
LKMB002-2-095-S202	Na	Moist	Veillonella	0.7365554403341636
LKMB002-1-75-S74	Al	Sebaceous	Haemophilus	0.7356291424463852
LKMB002-1-81-S80	Um	Moist	Finegoldia	0.7346151300607822
LKMB002-2-029-S120	Na	Moist	Streptococcus	0.7344838675099153
LKMB002-1-93-S92	Oc	Sebaceous	Dietzia	0.733775024762676
LKMB002-2-051-S142	Af	Rarely Moist	Streptomyces	0.7333655149402617
LKMB002-2-016-S107	Vf	Rarely Moist	Streptococcus	0.7329458477050294
[truncated: 427,873 more rows]
